# Supplementary material for: HJURP inhibits sensitivity to ferroptosis inducers in prostate cancer cells by enhancing the peroxidase activity of PRDX1
Source: Redox Biol. 2024 Oct 10;77:103392. doi: 10.1016/j.redox.2024.103392 (PMC11525750; doi:10.1016/j.redox.2024.103392)
Supplement: Multimedia component 1 [file mmc1.xlsx]

## Sheet: LC-MS result of Fig-4E-IP HJURP
Checked	Protein FDR Confidence: Combined	Master	Accession	Description	Exp. q-value: Combined	Sum PEP Score	Coverage [%]	# Peptides	# PSMs	# Unique Peptides	# AAs	MW [kDa]	calc. pI	Score Sequest HT: Sequest HT	# Peptides (by Search Engine): Sequest HT	# Protein Pathway Groups	Found in Sample: [S1] F1: Sample	# Protein Groups
FALSE	High	Master Protein	P35580	Myosin-10 OS=Homo sapiens OX=9606 GN=MYH10 PE=1 SV=3	0	555.375	42	68	91	58	1976	228.9	5.54	277.1	68	0	High	1
	Checked	Confidence	Sequence	Modifications	Qvality PEP	Qvality q-value	# Protein Groups	# Proteins	# PSMs	Master Protein Accessions	# Missed Cleavages	Theo. MH+ [Da]	Found in Sample: [S1] F1: Sample	Confidence (by Search Engine): Sequest HT	Percolator q-Value (by Search Engine): Sequest HT	Percolator PEP (by Search Engine): Sequest HT	XCorr (by Search Engine): Sequest HT
	FALSE	High	ADEWLMK		0.0172721	0.000708179	2	2	1	P35580; P35579	0	892.423	High	High	0.0005443	0.01068	2.37
		Checked	Confidence	Identifying Node	PSM Ambiguity	Annotated Sequence	Modifications	# Proteins	Master Protein Accessions	Protein Accessions	# Missed Cleavages	Charge	DeltaScore	DeltaCn	Rank	Search Engine Rank	m/z [Da]	MH+ [Da]	Theo. MH+ [Da]	DeltaM [ppm]	Deltam/z [Da]	Activation Type	MS Order	Isolation Interference [%]	Ion Inject Time [ms]	RT [min]	First Scan	Spectrum File	File ID	XCorr	# Protein Groups	Percolator q-Value	Percolator PEP
		FALSE	High	Sequest HT (A2)	Unambiguous	ADEWLMK		2	P35580; P35579	P35580; P35579	0	2	0.4726	0	1	1	446.716	892.424	892.423	1.12	0.0005	HCD (High Energy Collision Dissociation)	MS2	51.6198	15.199	29.3343	14834	HJURP-1.raw	F1	2.37	2	0.0005443	0.01068
	FALSE	High	ADFCIIHYAGK	1xCarbamidomethyl [C4]	0.000243236	9.6032e-05	2	2	1	P35580; P35579	0	1294.62	High	High	0.0001135	0.0001204	2.12
		Checked	Confidence	Identifying Node	PSM Ambiguity	Annotated Sequence	Modifications	# Proteins	Master Protein Accessions	Protein Accessions	# Missed Cleavages	Charge	DeltaScore	DeltaCn	Rank	Search Engine Rank	m/z [Da]	MH+ [Da]	Theo. MH+ [Da]	DeltaM [ppm]	Deltam/z [Da]	Activation Type	MS Order	Isolation Interference [%]	Ion Inject Time [ms]	RT [min]	First Scan	Spectrum File	File ID	XCorr	# Protein Groups	Percolator q-Value	Percolator PEP
		FALSE	High	Sequest HT (A2)	Unambiguous	ADFcIIHYAGK	C4(Carbamidomethyl)	2	P35580; P35579	P35580; P35579	0	3	0.5613	0	1	1	432.213	1294.62	1294.62	-0.64	-0.00028	HCD (High Energy Collision Dissociation)	MS2	18.4458	17.96	30.0087	15444	HJURP-1.raw	F1	2.12	2	0.0001135	0.0001204
	FALSE	High	ADMEDLMSSK		0.00180336	9.6032e-05	1	1	1	P35580	0	1126.48	High	High	0.0001135	0.0009915	2.24
		Checked	Confidence	Identifying Node	PSM Ambiguity	Annotated Sequence	Modifications	# Proteins	Master Protein Accessions	Protein Accessions	# Missed Cleavages	Charge	DeltaScore	DeltaCn	Rank	Search Engine Rank	m/z [Da]	MH+ [Da]	Theo. MH+ [Da]	DeltaM [ppm]	Deltam/z [Da]	Activation Type	MS Order	Isolation Interference [%]	Ion Inject Time [ms]	RT [min]	First Scan	Spectrum File	File ID	XCorr	# Protein Groups	Percolator q-Value	Percolator PEP
		FALSE	High	Sequest HT (A2)	Unambiguous	ADMEDLMSSK		1	P35580	P35580	0	2	0.6964	0	1	1	563.741	1126.47	1126.48	-0.5	-0.00028	HCD (High Energy Collision Dissociation)	MS2	54.3609	7.705	29.1121	14602	HJURP-1.raw	F1	2.24	1	0.0001135	0.0009915
	FALSE	High	AGVLAHLEEER		6.71647e-06	9.6032e-05	2	2	2	P35580; P35579	0	1223.64	High	High	0.0001135	2.751e-06	2.98
		Checked	Confidence	Identifying Node	PSM Ambiguity	Annotated Sequence	Modifications	# Proteins	Master Protein Accessions	Protein Accessions	# Missed Cleavages	Charge	DeltaScore	DeltaCn	Rank	Search Engine Rank	m/z [Da]	MH+ [Da]	Theo. MH+ [Da]	DeltaM [ppm]	Deltam/z [Da]	Activation Type	MS Order	Isolation Interference [%]	Ion Inject Time [ms]	RT [min]	First Scan	Spectrum File	File ID	XCorr	# Protein Groups	Percolator q-Value	Percolator PEP
		FALSE	High	Sequest HT (A2)	Unambiguous	AGVLAHLEEER		2	P35580; P35579	P35580; P35579	0	2	0.6308	0	1	1	612.322	1223.64	1223.64	-0.54	-0.00033	HCD (High Energy Collision Dissociation)	MS2	44.3212	3.11	26.91	12495	HJURP-1.raw	F1	2.79	2	0.0001135	3.65e-06
		FALSE	High	Sequest HT (A2)	Unambiguous	AGVLAHLEEER		2	P35580; P35579	P35580; P35579	0	3	0.4094	0	1	1	408.551	1223.64	1223.64	0.53	0.00022	HCD (High Energy Collision Dissociation)	MS2	41.2371	30	26.7606	12356	HJURP-1.raw	F1	2.98	2	0.0001135	2.751e-06
	FALSE	High	ALEEALEAK		0.00115814	9.6032e-05	1	2	1	P35580	0	973.52	High	High	0.0001135	0.000622	2.96
		Checked	Confidence	Identifying Node	PSM Ambiguity	Annotated Sequence	Modifications	# Proteins	Master Protein Accessions	Protein Accessions	# Missed Cleavages	Charge	DeltaScore	DeltaCn	Rank	Search Engine Rank	m/z [Da]	MH+ [Da]	Theo. MH+ [Da]	DeltaM [ppm]	Deltam/z [Da]	Activation Type	MS Order	Isolation Interference [%]	Ion Inject Time [ms]	RT [min]	First Scan	Spectrum File	File ID	XCorr	# Protein Groups	Percolator q-Value	Percolator PEP
		FALSE	High	Sequest HT (A2)	Unambiguous	ALEEALEAK		2	P35580	P35580; P35749	0	2	0.5946	0	1	1	487.264	973.52	973.52	0.32	0.00015	HCD (High Energy Collision Dissociation)	MS2	51.7296	10.195	24.1789	10036	HJURP-1.raw	F1	2.96	1	0.0001135	0.000622
	FALSE	High	ALEEALEAKEEFER		3.48549e-07	9.6032e-05	1	1	1	P35580	1	1663.82	High	High	0.0001135	1.228e-07	2.92
		Checked	Confidence	Identifying Node	PSM Ambiguity	Annotated Sequence	Modifications	# Proteins	Master Protein Accessions	Protein Accessions	# Missed Cleavages	Charge	DeltaScore	DeltaCn	Rank	Search Engine Rank	m/z [Da]	MH+ [Da]	Theo. MH+ [Da]	DeltaM [ppm]	Deltam/z [Da]	Activation Type	MS Order	Isolation Interference [%]	Ion Inject Time [ms]	RT [min]	First Scan	Spectrum File	File ID	XCorr	# Protein Groups	Percolator q-Value	Percolator PEP
		FALSE	High	Sequest HT (A2)	Unambiguous	ALEEALEAKEEFER		1	P35580	P35580	1	3	0.6849	0	1	1	555.278	1663.82	1663.82	0.84	0.00047	HCD (High Energy Collision Dissociation)	MS2	41.2876	8.094	30.7931	16144	HJURP-1.raw	F1	2.92	1	0.0001135	1.228e-07
	FALSE	High	ALELDPNLYR		0.00752128	9.6032e-05	1	2	1	P35580	0	1203.64	High	High	0.0001135	0.004443	2.06
		Checked	Confidence	Identifying Node	PSM Ambiguity	Annotated Sequence	Modifications	# Proteins	Master Protein Accessions	Protein Accessions	# Missed Cleavages	Charge	DeltaScore	DeltaCn	Rank	Search Engine Rank	m/z [Da]	MH+ [Da]	Theo. MH+ [Da]	DeltaM [ppm]	Deltam/z [Da]	Activation Type	MS Order	Isolation Interference [%]	Ion Inject Time [ms]	RT [min]	First Scan	Spectrum File	File ID	XCorr	# Protein Groups	Percolator q-Value	Percolator PEP
		FALSE	High	Sequest HT (A2)	Unambiguous	ALELDPNLYR		2	P35580	P35580; P35749	0	2	0.6359	0	1	1	602.319	1203.63	1203.64	-4.53	-0.00273	HCD (High Energy Collision Dissociation)	MS2	70.1684	4.431	33.896	19157	HJURP-1.raw	F1	2.06	1	0.0001135	0.004443
	FALSE	High	ALEQQVEEMR		0.000260748	9.6032e-05	1	1	1	P35580	0	1232.59	High	High	0.0001135	0.0001293	2.95
		Checked	Confidence	Identifying Node	PSM Ambiguity	Annotated Sequence	Modifications	# Proteins	Master Protein Accessions	Protein Accessions	# Missed Cleavages	Charge	DeltaScore	DeltaCn	Rank	Search Engine Rank	m/z [Da]	MH+ [Da]	Theo. MH+ [Da]	DeltaM [ppm]	Deltam/z [Da]	Activation Type	MS Order	Isolation Interference [%]	Ion Inject Time [ms]	RT [min]	First Scan	Spectrum File	File ID	XCorr	# Protein Groups	Percolator q-Value	Percolator PEP
		FALSE	High	Sequest HT (A2)	Unambiguous	ALEQQVEEMR		1	P35580	P35580	0	2	0.6983	0	1	1	616.8	1232.59	1232.59	-0.9	-0.00056	HCD (High Energy Collision Dissociation)	MS2	13.9128	9.315	27.3696	12930	HJURP-1.raw	F1	2.95	1	0.0001135	0.0001293
	FALSE	High	ATISALEAK		0.00289712	9.6032e-05	1	1	1	P35580	0	903.515	High	High	0.0001135	0.001628	1.95
		Checked	Confidence	Identifying Node	PSM Ambiguity	Annotated Sequence	Modifications	# Proteins	Master Protein Accessions	Protein Accessions	# Missed Cleavages	Charge	DeltaScore	DeltaCn	Rank	Search Engine Rank	m/z [Da]	MH+ [Da]	Theo. MH+ [Da]	DeltaM [ppm]	Deltam/z [Da]	Activation Type	MS Order	Isolation Interference [%]	Ion Inject Time [ms]	RT [min]	First Scan	Spectrum File	File ID	XCorr	# Protein Groups	Percolator q-Value	Percolator PEP
		FALSE	High	Sequest HT (A2)	Unambiguous	ATISALEAK		1	P35580	P35580	0	2	0.2564	0	1	1	452.261	903.515	903.515	0.78	0.00035	HCD (High Energy Collision Dissociation)	MS2	48.3713	30	22.8246	8819	HJURP-1.raw	F1	1.95	1	0.0001135	0.001628
	FALSE	High	AVIYNPATQADWTAK		5.70195e-07	9.6032e-05	1	2	1	P35580	0	1648.83	High	High	0.0001135	2.058e-07	2.8
		Checked	Confidence	Identifying Node	PSM Ambiguity	Annotated Sequence	Modifications	# Proteins	Master Protein Accessions	Protein Accessions	# Missed Cleavages	Charge	DeltaScore	DeltaCn	Rank	Search Engine Rank	m/z [Da]	MH+ [Da]	Theo. MH+ [Da]	DeltaM [ppm]	Deltam/z [Da]	Activation Type	MS Order	Isolation Interference [%]	Ion Inject Time [ms]	RT [min]	First Scan	Spectrum File	File ID	XCorr	# Protein Groups	Percolator q-Value	Percolator PEP
		FALSE	High	Sequest HT (A2)	Unambiguous	AVIYNPATQADWTAK		2	P35580	P35580; E7ERA5	0	2	0.6893	0	1	1	824.924	1648.84	1648.83	5.22	0.0043	HCD (High Energy Collision Dissociation)	MS2	26.8566	4.859	32.7671	18035	HJURP-1.raw	F1	2.8	1	0.0001135	2.058e-07
	FALSE	High	DLEAQIEAANK		3.0526e-05	9.6032e-05	1	1	1	P35580	0	1201.61	High	High	0.0001135	1.359e-05	2.85
		Checked	Confidence	Identifying Node	PSM Ambiguity	Annotated Sequence	Modifications	# Proteins	Master Protein Accessions	Protein Accessions	# Missed Cleavages	Charge	DeltaScore	DeltaCn	Rank	Search Engine Rank	m/z [Da]	MH+ [Da]	Theo. MH+ [Da]	DeltaM [ppm]	Deltam/z [Da]	Activation Type	MS Order	Isolation Interference [%]	Ion Inject Time [ms]	RT [min]	First Scan	Spectrum File	File ID	XCorr	# Protein Groups	Percolator q-Value	Percolator PEP
		FALSE	High	Sequest HT (A2)	Unambiguous	DLEAQIEAANK		1	P35580	P35580	0	2	0.2	0	1	1	601.306	1201.61	1201.61	-0.48	-0.00029	HCD (High Energy Collision Dissociation)	MS2	13.2357	10.041	31.2895	16608	HJURP-1.raw	F1	2.85	1	0.0001135	1.359e-05
	FALSE	High	DLSEELEALK		0.00511353	9.6032e-05	1	1	1	P35580	0	1146.59	High	High	0.0001135	0.00297	2.04
		Checked	Confidence	Identifying Node	PSM Ambiguity	Annotated Sequence	Modifications	# Proteins	Master Protein Accessions	Protein Accessions	# Missed Cleavages	Charge	DeltaScore	DeltaCn	Rank	Search Engine Rank	m/z [Da]	MH+ [Da]	Theo. MH+ [Da]	DeltaM [ppm]	Deltam/z [Da]	Activation Type	MS Order	Isolation Interference [%]	Ion Inject Time [ms]	RT [min]	First Scan	Spectrum File	File ID	XCorr	# Protein Groups	Percolator q-Value	Percolator PEP
		FALSE	High	Sequest HT (A2)	Unambiguous	DLSEELEALK		1	P35580	P35580	0	2	0.5637	0	1	1	573.798	1146.59	1146.59	0.41	0.00024	HCD (High Energy Collision Dissociation)	MS2	15.7463	17.269	38.738	23804	HJURP-1.raw	F1	2.04	1	0.0001135	0.00297
	FALSE	High	DLSEELEALKTELEDTLDTTAAQQELR		0.000102265	9.6032e-05	1	1	2	P35580	1	3061.51	High	High	0.0001135	4.847e-05	2.19
		Checked	Confidence	Identifying Node	PSM Ambiguity	Annotated Sequence	Modifications	# Proteins	Master Protein Accessions	Protein Accessions	# Missed Cleavages	Charge	DeltaScore	DeltaCn	Rank	Search Engine Rank	m/z [Da]	MH+ [Da]	Theo. MH+ [Da]	DeltaM [ppm]	Deltam/z [Da]	Activation Type	MS Order	Isolation Interference [%]	Ion Inject Time [ms]	RT [min]	First Scan	Spectrum File	File ID	XCorr	# Protein Groups	Percolator q-Value	Percolator PEP
		FALSE	High	Sequest HT (A2)	Unambiguous	DLSEELEALKTELEDTLDTTAAQQELR		1	P35580	P35580	1	3	0.7534	0	1	1	1021.17	3061.49	3061.51	-4.01	-0.00409	HCD (High Energy Collision Dissociation)	MS2	49.895	30	53.2323	37782	HJURP-1.raw	F1	2.19	1	0.0001135	4.847e-05
		FALSE	High	Sequest HT (A2)	Unambiguous	DLSEELEALKTELEDTLDTTAAQQELR		1	P35580	P35580	1	4	0.7309	0	1	1	766.132	3061.51	3061.51	0.49	0.00038	HCD (High Energy Collision Dissociation)	MS2	40.4532	30	53.4062	37944	HJURP-1.raw	F1	2.49	1	0.0001135	0.0007649
	FALSE	High	EDQSILCTGESGAGK	1xCarbamidomethyl [C7]	2.72511e-07	9.6032e-05	3	9	1	P35580; P35579; Q7Z406	0	1551.7	High	High	0.0001135	9.476e-08	3.11
		Checked	Confidence	Identifying Node	PSM Ambiguity	Annotated Sequence	Modifications	# Proteins	Master Protein Accessions	Protein Accessions	# Missed Cleavages	Charge	DeltaScore	DeltaCn	Rank	Search Engine Rank	m/z [Da]	MH+ [Da]	Theo. MH+ [Da]	DeltaM [ppm]	Deltam/z [Da]	Activation Type	MS Order	Isolation Interference [%]	Ion Inject Time [ms]	RT [min]	First Scan	Spectrum File	File ID	XCorr	# Protein Groups	Percolator q-Value	Percolator PEP
		FALSE	High	Sequest HT (A2)	Unambiguous	EDQSILcTGESGAGK	C7(Carbamidomethyl)	9	P35580; P35579; Q7Z406	A0A2R8Y4C3; Q5BKV1; P35580; M0QY43; P35749; P35579; Q7Z406; E7ERA5; A0A494C024	0	2	0.6045	0	1	1	776.353	1551.7	1551.7	1.71	0.00133	HCD (High Energy Collision Dissociation)	MS2	0	30	25.1687	10933	HJURP-1.raw	F1	3.11	3	0.0001135	9.476e-08
	FALSE	High	ELDDATEANEGLSR		4.15852e-07	9.6032e-05	1	1	1	P35580	0	1519.69	High	High	0.0001135	1.477e-07	2.81
		Checked	Confidence	Identifying Node	PSM Ambiguity	Annotated Sequence	Modifications	# Proteins	Master Protein Accessions	Protein Accessions	# Missed Cleavages	Charge	DeltaScore	DeltaCn	Rank	Search Engine Rank	m/z [Da]	MH+ [Da]	Theo. MH+ [Da]	DeltaM [ppm]	Deltam/z [Da]	Activation Type	MS Order	Isolation Interference [%]	Ion Inject Time [ms]	RT [min]	First Scan	Spectrum File	File ID	XCorr	# Protein Groups	Percolator q-Value	Percolator PEP
		FALSE	High	Sequest HT (A2)	Unambiguous	ELDDATEANEGLSR		1	P35580	P35580	0	2	0.79	0	1	1	760.346	1519.69	1519.69	-0.91	-0.00069	HCD (High Energy Collision Dissociation)	MS2	14.3397	21.321	25.0431	10836	HJURP-1.raw	F1	2.81	1	0.0001135	1.477e-07
	FALSE	High	ELEAELEDER		0.000623258	9.6032e-05	1	1	1	P35580	0	1232.56	High	High	0.0001135	0.0003229	2.82
		Checked	Confidence	Identifying Node	PSM Ambiguity	Annotated Sequence	Modifications	# Proteins	Master Protein Accessions	Protein Accessions	# Missed Cleavages	Charge	DeltaScore	DeltaCn	Rank	Search Engine Rank	m/z [Da]	MH+ [Da]	Theo. MH+ [Da]	DeltaM [ppm]	Deltam/z [Da]	Activation Type	MS Order	Isolation Interference [%]	Ion Inject Time [ms]	RT [min]	First Scan	Spectrum File	File ID	XCorr	# Protein Groups	Percolator q-Value	Percolator PEP
		FALSE	High	Sequest HT (A2)	Unambiguous	ELEAELEDER		1	P35580	P35580	0	2	0.6738	0	1	1	616.786	1232.56	1232.56	0.37	0.00023	HCD (High Energy Collision Dissociation)	MS2	55.9021	10.666	27.2152	12787	HJURP-1.raw	F1	2.82	1	0.0001135	0.0003229
	FALSE	High	ELEAELEDERK		1.98975e-05	9.6032e-05	1	1	2	P35580	1	1360.66	High	High	0.0001135	8.647e-06	2.75
		Checked	Confidence	Identifying Node	PSM Ambiguity	Annotated Sequence	Modifications	# Proteins	Master Protein Accessions	Protein Accessions	# Missed Cleavages	Charge	DeltaScore	DeltaCn	Rank	Search Engine Rank	m/z [Da]	MH+ [Da]	Theo. MH+ [Da]	DeltaM [ppm]	Deltam/z [Da]	Activation Type	MS Order	Isolation Interference [%]	Ion Inject Time [ms]	RT [min]	First Scan	Spectrum File	File ID	XCorr	# Protein Groups	Percolator q-Value	Percolator PEP
		FALSE	High	Sequest HT (A2)	Unambiguous	ELEAELEDERK		1	P35580	P35580	1	2	0.6034	0	1	1	680.833	1360.66	1360.66	-0.83	-0.00057	HCD (High Energy Collision Dissociation)	MS2	13.4855	23.913	23.9013	9778	HJURP-1.raw	F1	2.37	1	0.0001135	6.473e-05
		FALSE	High	Sequest HT (A2)	Unambiguous	ELEAELEDERK		1	P35580	P35580	1	3	0.6436	0	1	1	454.224	1360.66	1360.66	-1.13	-0.00051	HCD (High Energy Collision Dissociation)	MS2	37.0128	11.454	23.8879	9765	HJURP-1.raw	F1	2.75	1	0.0001135	8.647e-06
	FALSE	High	EIFMQVEDER		0.000563078	9.6032e-05	1	1	1	P35580	0	1295.59	High	High	0.0001135	0.0002909	2.43
		Checked	Confidence	Identifying Node	PSM Ambiguity	Annotated Sequence	Modifications	# Proteins	Master Protein Accessions	Protein Accessions	# Missed Cleavages	Charge	DeltaScore	DeltaCn	Rank	Search Engine Rank	m/z [Da]	MH+ [Da]	Theo. MH+ [Da]	DeltaM [ppm]	Deltam/z [Da]	Activation Type	MS Order	Isolation Interference [%]	Ion Inject Time [ms]	RT [min]	First Scan	Spectrum File	File ID	XCorr	# Protein Groups	Percolator q-Value	Percolator PEP
		FALSE	High	Sequest HT (A2)	Unambiguous	EIFMQVEDER		1	P35580	P35580	0	2	0.6461	0	1	1	648.3	1295.59	1295.59	-0.83	-0.00054	HCD (High Energy Collision Dissociation)	MS2	58.256	14.243	31.0298	16381	HJURP-1.raw	F1	2.43	1	0.0001135	0.0002909
	FALSE	High	EIFMQVEDERR		3.74074e-05	9.6032e-05	1	1	2	P35580	1	1451.69	High	High	0.0001135	1.681e-05	2.45
		Checked	Confidence	Identifying Node	PSM Ambiguity	Annotated Sequence	Modifications	# Proteins	Master Protein Accessions	Protein Accessions	# Missed Cleavages	Charge	DeltaScore	DeltaCn	Rank	Search Engine Rank	m/z [Da]	MH+ [Da]	Theo. MH+ [Da]	DeltaM [ppm]	Deltam/z [Da]	Activation Type	MS Order	Isolation Interference [%]	Ion Inject Time [ms]	RT [min]	First Scan	Spectrum File	File ID	XCorr	# Protein Groups	Percolator q-Value	Percolator PEP
		FALSE	High	Sequest HT (A2)	Unambiguous	EIFMQVEDERR		1	P35580	P35580	1	2	0.3812	0	1	1	726.352	1451.7	1451.69	0.82	0.00059	HCD (High Energy Collision Dissociation)	MS2	29.3815	13.116	27.6721	13212	HJURP-1.raw	F1	1.81	1	0.006531	0.1694
		FALSE	High	Sequest HT (A2)	Unambiguous	EIFMQVEDERR		1	P35580	P35580	1	3	0.6082	0	1	1	484.569	1451.69	1451.69	-0.63	-0.00031	HCD (High Energy Collision Dissociation)	MS2	29.064	15.175	27.6139	13157	HJURP-1.raw	F1	2.45	1	0.0001135	1.681e-05
	FALSE	High	ELQAQIAELQEDFESEK		2.01962e-07	9.6032e-05	1	1	1	P35580	0	2006.96	High	High	0.0001135	6.929e-08	2.71
		Checked	Confidence	Identifying Node	PSM Ambiguity	Annotated Sequence	Modifications	# Proteins	Master Protein Accessions	Protein Accessions	# Missed Cleavages	Charge	DeltaScore	DeltaCn	Rank	Search Engine Rank	m/z [Da]	MH+ [Da]	Theo. MH+ [Da]	DeltaM [ppm]	Deltam/z [Da]	Activation Type	MS Order	Isolation Interference [%]	Ion Inject Time [ms]	RT [min]	First Scan	Spectrum File	File ID	XCorr	# Protein Groups	Percolator q-Value	Percolator PEP
		FALSE	High	Sequest HT (A2)	Unambiguous	ELQAQIAELQEDFESEK		1	P35580	P35580	0	2	0.6494	0	1	1	1003.98	2006.95	2006.96	-1.94	-0.00194	HCD (High Energy Collision Dissociation)	MS2	82.2179	7.534	42.0979	27168	HJURP-1.raw	F1	2.71	1	0.0001135	6.929e-08
	FALSE	High	FLSNGYIPIPGQQDK		0.00369978	9.6032e-05	1	1	1	P35580	0	1676.86	High	High	0.0001135	0.002113	1.84
		Checked	Confidence	Identifying Node	PSM Ambiguity	Annotated Sequence	Modifications	# Proteins	Master Protein Accessions	Protein Accessions	# Missed Cleavages	Charge	DeltaScore	DeltaCn	Rank	Search Engine Rank	m/z [Da]	MH+ [Da]	Theo. MH+ [Da]	DeltaM [ppm]	Deltam/z [Da]	Activation Type	MS Order	Isolation Interference [%]	Ion Inject Time [ms]	RT [min]	First Scan	Spectrum File	File ID	XCorr	# Protein Groups	Percolator q-Value	Percolator PEP
		FALSE	High	Sequest HT (A2)	Unambiguous	FLSNGYIPIPGQQDK		1	P35580	P35580	0	2	0.4783	0	1	1	838.935	1676.86	1676.86	-0.66	-0.00055	HCD (High Energy Collision Dissociation)	MS2	39.5116	11.959	35.2884	20471	HJURP-1.raw	F1	1.84	1	0.0001135	0.002113
	FALSE	High	FVAELWK		0.0724399	0.00220708	1	1	1	P35580	0	892.493	High	High	0.001794	0.04897	1.81
		Checked	Confidence	Identifying Node	PSM Ambiguity	Annotated Sequence	Modifications	# Proteins	Master Protein Accessions	Protein Accessions	# Missed Cleavages	Charge	DeltaScore	DeltaCn	Rank	Search Engine Rank	m/z [Da]	MH+ [Da]	Theo. MH+ [Da]	DeltaM [ppm]	Deltam/z [Da]	Activation Type	MS Order	Isolation Interference [%]	Ion Inject Time [ms]	RT [min]	First Scan	Spectrum File	File ID	XCorr	# Protein Groups	Percolator q-Value	Percolator PEP
		FALSE	High	Sequest HT (A2)	Unambiguous	FVAELWK		1	P35580	P35580	0	2	0.0829	0	1	1	446.751	892.495	892.493	3.12	0.00139	HCD (High Energy Collision Dissociation)	MS2	7.97937	16.013	33.0972	18377	HJURP-1.raw	F1	1.81	1	0.001794	0.04897
	FALSE	High	GDEVMVELAENGK		8.08183e-05	9.6032e-05	1	2	1	P35580	0	1390.65	High	High	0.0001135	3.772e-05	2.01
		Checked	Confidence	Identifying Node	PSM Ambiguity	Annotated Sequence	Modifications	# Proteins	Master Protein Accessions	Protein Accessions	# Missed Cleavages	Charge	DeltaScore	DeltaCn	Rank	Search Engine Rank	m/z [Da]	MH+ [Da]	Theo. MH+ [Da]	DeltaM [ppm]	Deltam/z [Da]	Activation Type	MS Order	Isolation Interference [%]	Ion Inject Time [ms]	RT [min]	First Scan	Spectrum File	File ID	XCorr	# Protein Groups	Percolator q-Value	Percolator PEP
		FALSE	High	Sequest HT (A2)	Unambiguous	GDEVMVELAENGK		2	P35580	P35580; E7ERA5	0	2	0.6219	0	1	1	695.829	1390.65	1390.65	-0.67	-0.00046	HCD (High Energy Collision Dissociation)	MS2	0	13.299	32.1896	17453	HJURP-1.raw	F1	2.01	1	0.0001135	3.772e-05
	FALSE	High	HATALEELSEQLEQAK		2.84019e-14	9.6032e-05	1	1	1	P35580	0	1796.9	High	High	0.0001135	4.306e-15	5.37
		Checked	Confidence	Identifying Node	PSM Ambiguity	Annotated Sequence	Modifications	# Proteins	Master Protein Accessions	Protein Accessions	# Missed Cleavages	Charge	DeltaScore	DeltaCn	Rank	Search Engine Rank	m/z [Da]	MH+ [Da]	Theo. MH+ [Da]	DeltaM [ppm]	Deltam/z [Da]	Activation Type	MS Order	Isolation Interference [%]	Ion Inject Time [ms]	RT [min]	First Scan	Spectrum File	File ID	XCorr	# Protein Groups	Percolator q-Value	Percolator PEP
		FALSE	High	Sequest HT (A2)	Unambiguous	HATALEELSEQLEQAK		1	P35580	P35580	0	2	0.7803	0	1	1	898.956	1796.91	1796.9	1.55	0.00139	HCD (High Energy Collision Dissociation)	MS2	42.0284	14.784	37.0358	22199	HJURP-1.raw	F1	5.37	1	0.0001135	4.306e-15
	FALSE	High	HEMPPHIYAISESAYR		7.89305e-09	9.6032e-05	1	2	2	P35580	0	1900.9	High	High	0.0001135	2.284e-09	2.32
		Checked	Confidence	Identifying Node	PSM Ambiguity	Annotated Sequence	Modifications	# Proteins	Master Protein Accessions	Protein Accessions	# Missed Cleavages	Charge	DeltaScore	DeltaCn	Rank	Search Engine Rank	m/z [Da]	MH+ [Da]	Theo. MH+ [Da]	DeltaM [ppm]	Deltam/z [Da]	Activation Type	MS Order	Isolation Interference [%]	Ion Inject Time [ms]	RT [min]	First Scan	Spectrum File	File ID	XCorr	# Protein Groups	Percolator q-Value	Percolator PEP
		FALSE	High	Sequest HT (A2)	Unambiguous	HEMPPHIYAISESAYR		2	P35580	P35580; E7ERA5	0	3	0.7803	0	1	1	634.305	1900.9	1900.9	-0.48	-0.00031	HCD (High Energy Collision Dissociation)	MS2	22.8927	8.26	28.1719	13670	HJURP-1.raw	F1	3.96	1	0.0001135	2.729e-09
		FALSE	High	Sequest HT (A2)	Unambiguous	HEMPPHIYAISESAYR		2	P35580	P35580; E7ERA5	0	2	0.7198	0	1	1	950.951	1900.89	1900.9	-3.33	-0.00316	HCD (High Energy Collision Dissociation)	MS2	0	30	28.0388	13557	HJURP-1.raw	F1	2.32	1	0.0001135	2.284e-09
	FALSE	High	HGFEAASIK		0.00071615	9.6032e-05	1	2	1	P35580	0	959.495	High	High	0.0001135	0.0003742	1.94
		Checked	Confidence	Identifying Node	PSM Ambiguity	Annotated Sequence	Modifications	# Proteins	Master Protein Accessions	Protein Accessions	# Missed Cleavages	Charge	DeltaScore	DeltaCn	Rank	Search Engine Rank	m/z [Da]	MH+ [Da]	Theo. MH+ [Da]	DeltaM [ppm]	Deltam/z [Da]	Activation Type	MS Order	Isolation Interference [%]	Ion Inject Time [ms]	RT [min]	First Scan	Spectrum File	File ID	XCorr	# Protein Groups	Percolator q-Value	Percolator PEP
		FALSE	High	Sequest HT (A2)	Unambiguous	HGFEAASIK		2	P35580	P35580; E7ERA5	0	2	0.5515	0	1	1	480.251	959.495	959.495	0.54	0.00026	HCD (High Energy Collision Dissociation)	MS2	19.8353	30	20.1725	6630	HJURP-1.raw	F1	1.94	1	0.0001135	0.0003742
	FALSE	High	HGFEAASIKEER		1.12121e-07	9.6032e-05	1	2	1	P35580	1	1373.68	High	High	0.0001135	3.729e-08	3.71
		Checked	Confidence	Identifying Node	PSM Ambiguity	Annotated Sequence	Modifications	# Proteins	Master Protein Accessions	Protein Accessions	# Missed Cleavages	Charge	DeltaScore	DeltaCn	Rank	Search Engine Rank	m/z [Da]	MH+ [Da]	Theo. MH+ [Da]	DeltaM [ppm]	Deltam/z [Da]	Activation Type	MS Order	Isolation Interference [%]	Ion Inject Time [ms]	RT [min]	First Scan	Spectrum File	File ID	XCorr	# Protein Groups	Percolator q-Value	Percolator PEP
		FALSE	High	Sequest HT (A2)	Unambiguous	HGFEAASIKEER		2	P35580	P35580; E7ERA5	1	3	0.717	0	1	1	458.565	1373.68	1373.68	-0.5	-0.00023	HCD (High Energy Collision Dissociation)	MS2	19.43	30	20.6413	6982	HJURP-1.raw	F1	3.71	1	0.0001135	3.729e-08
	FALSE	High	KEEELQGALAR		0.00274699	9.6032e-05	1	1	2	P35580	1	1243.66	High	High	0.0001135	0.001539	1.78
		Checked	Confidence	Identifying Node	PSM Ambiguity	Annotated Sequence	Modifications	# Proteins	Master Protein Accessions	Protein Accessions	# Missed Cleavages	Charge	DeltaScore	DeltaCn	Rank	Search Engine Rank	m/z [Da]	MH+ [Da]	Theo. MH+ [Da]	DeltaM [ppm]	Deltam/z [Da]	Activation Type	MS Order	Isolation Interference [%]	Ion Inject Time [ms]	RT [min]	First Scan	Spectrum File	File ID	XCorr	# Protein Groups	Percolator q-Value	Percolator PEP
		FALSE	High	Sequest HT (A2)	Unambiguous	KEEELQGALAR		1	P35580	P35580	1	2	0.3596	0	1	1	622.336	1243.66	1243.66	-0.12	-8e-05	HCD (High Energy Collision Dissociation)	MS2	38.7242	30	21.8961	8010	HJURP-1.raw	F1	1.78	1	0.0001135	0.001539
		FALSE	High	Sequest HT (A2)	Unambiguous	KEEELQGALAR		1	P35580	P35580	1	3	0.4921	0	1	1	415.226	1243.66	1243.66	0.07	3e-05	HCD (High Energy Collision Dissociation)	MS2	15.6494	30	21.9831	8087	HJURP-1.raw	F1	2.52	1	0.001141	0.02295
	FALSE	High	KFDQLLAEEK		6.18513e-05	9.6032e-05	3	6	1	P35580; P35579; Q7Z406	1	1220.65	High	High	0.0001135	2.85e-05	3.65
		Checked	Confidence	Identifying Node	PSM Ambiguity	Annotated Sequence	Modifications	# Proteins	Master Protein Accessions	Protein Accessions	# Missed Cleavages	Charge	DeltaScore	DeltaCn	Rank	Search Engine Rank	m/z [Da]	MH+ [Da]	Theo. MH+ [Da]	DeltaM [ppm]	Deltam/z [Da]	Activation Type	MS Order	Isolation Interference [%]	Ion Inject Time [ms]	RT [min]	First Scan	Spectrum File	File ID	XCorr	# Protein Groups	Percolator q-Value	Percolator PEP
		FALSE	High	Sequest HT (A2)	Unambiguous	KFDQLLAEEK		6	P35580; P35579; Q7Z406	A0A0C4DFM8; P35580; P35749; P35579; A1L2Z2; Q7Z406	1	2	0.6274	0	1	1	610.83	1220.65	1220.65	1.17	0.00071	HCD (High Energy Collision Dissociation)	MS2	26.0478	14.165	25.9109	11576	HJURP-1.raw	F1	3.65	3	0.0001135	2.85e-05
	FALSE	High	KKVDDDLGTIESLEEAK		0.01139	0.000250293	1	1	1	P35580	2	1889.97	High	High	0.0002213	0.006882	1.76
		Checked	Confidence	Identifying Node	PSM Ambiguity	Annotated Sequence	Modifications	# Proteins	Master Protein Accessions	Protein Accessions	# Missed Cleavages	Charge	DeltaScore	DeltaCn	Rank	Search Engine Rank	m/z [Da]	MH+ [Da]	Theo. MH+ [Da]	DeltaM [ppm]	Deltam/z [Da]	Activation Type	MS Order	Isolation Interference [%]	Ion Inject Time [ms]	RT [min]	First Scan	Spectrum File	File ID	XCorr	# Protein Groups	Percolator q-Value	Percolator PEP
		FALSE	High	Sequest HT (A2)	Unambiguous	KKVDDDLGTIESLEEAK		1	P35580	P35580	2	2	0.4602	0	1	1	945.49	1889.97	1889.97	1.11	0.00105	HCD (High Energy Collision Dissociation)	MS2	52.6202	30	30.5665	15944	HJURP-1.raw	F1	1.76	1	0.0002213	0.006882
	FALSE	High	KLDGETTDLQDQIAELQAQIDELK		4.90611e-17	9.6032e-05	1	1	2	P35580	1	2714.37	High	High	0.0001135	5.351e-18	6
		Checked	Confidence	Identifying Node	PSM Ambiguity	Annotated Sequence	Modifications	# Proteins	Master Protein Accessions	Protein Accessions	# Missed Cleavages	Charge	DeltaScore	DeltaCn	Rank	Search Engine Rank	m/z [Da]	MH+ [Da]	Theo. MH+ [Da]	DeltaM [ppm]	Deltam/z [Da]	Activation Type	MS Order	Isolation Interference [%]	Ion Inject Time [ms]	RT [min]	First Scan	Spectrum File	File ID	XCorr	# Protein Groups	Percolator q-Value	Percolator PEP
		FALSE	High	Sequest HT (A2)	Unambiguous	KLDGETTDLQDQIAELQAQIDELK		1	P35580	P35580	1	3	0.6968	0	1	1	905.461	2714.37	2714.37	-1.52	-0.00138	HCD (High Energy Collision Dissociation)	MS2	72.7586	30	45.9212	30932	HJURP-1.raw	F1	4.09	1	0.0001135	2.813e-07
		FALSE	High	Sequest HT (A2)	Unambiguous	KLDGETTDLQDQIAELQAQIDELK		1	P35580	P35580	1	2	0.84	0	1	1	1357.69	2714.36	2714.37	-3.14	-0.00426	HCD (High Energy Collision Dissociation)	MS2	54.2038	30	46.0322	31040	HJURP-1.raw	F1	6	1	0.0001135	5.351e-18
	FALSE	High	KLVWIPSER		0.00621949	9.6032e-05	1	2	1	P35580	1	1127.66	High	High	0.0001135	0.003648	2.35
		Checked	Confidence	Identifying Node	PSM Ambiguity	Annotated Sequence	Modifications	# Proteins	Master Protein Accessions	Protein Accessions	# Missed Cleavages	Charge	DeltaScore	DeltaCn	Rank	Search Engine Rank	m/z [Da]	MH+ [Da]	Theo. MH+ [Da]	DeltaM [ppm]	Deltam/z [Da]	Activation Type	MS Order	Isolation Interference [%]	Ion Inject Time [ms]	RT [min]	First Scan	Spectrum File	File ID	XCorr	# Protein Groups	Percolator q-Value	Percolator PEP
		FALSE	High	Sequest HT (A2)	Unambiguous	KLVWIPSER		2	P35580	P35580; E7ERA5	1	2	0.4511	0	1	1	564.332	1127.66	1127.66	0.17	9e-05	HCD (High Energy Collision Dissociation)	MS2	17.1713	11.523	28.6272	14112	HJURP-1.raw	F1	2.35	1	0.0001135	0.003648
	FALSE	High	KQELEEILHDLESR		1.61803e-11	9.6032e-05	1	1	2	P35580	1	1738.9	High	High	0.0001135	3.395e-12	4.92
		Checked	Confidence	Identifying Node	PSM Ambiguity	Annotated Sequence	Modifications	# Proteins	Master Protein Accessions	Protein Accessions	# Missed Cleavages	Charge	DeltaScore	DeltaCn	Rank	Search Engine Rank	m/z [Da]	MH+ [Da]	Theo. MH+ [Da]	DeltaM [ppm]	Deltam/z [Da]	Activation Type	MS Order	Isolation Interference [%]	Ion Inject Time [ms]	RT [min]	First Scan	Spectrum File	File ID	XCorr	# Protein Groups	Percolator q-Value	Percolator PEP
		FALSE	High	Sequest HT (A2)	Unambiguous	KQELEEILHDLESR		1	P35580	P35580	1	2	0.5905	0	1	1	869.952	1738.9	1738.9	-0.17	-0.00015	HCD (High Energy Collision Dissociation)	MS2	27.0255	11.204	38.5828	23641	HJURP-1.raw	F1	2.32	1	0.0001135	1.454e-06
		FALSE	High	Sequest HT (A2)	Unambiguous	KQELEEILHDLESR		1	P35580	P35580	1	3	0.7642	0	1	1	580.306	1738.9	1738.9	3.16	0.00183	HCD (High Energy Collision Dissociation)	MS2	54.5201	22.061	38.4992	23555	HJURP-1.raw	F1	4.92	1	0.0001135	3.395e-12
	FALSE	High	KVDDDLGTIESLEEAK		2.5143e-12	9.6032e-05	1	1	1	P35580	1	1761.88	High	High	0.0001135	4.809e-13	3.96
		Checked	Confidence	Identifying Node	PSM Ambiguity	Annotated Sequence	Modifications	# Proteins	Master Protein Accessions	Protein Accessions	# Missed Cleavages	Charge	DeltaScore	DeltaCn	Rank	Search Engine Rank	m/z [Da]	MH+ [Da]	Theo. MH+ [Da]	DeltaM [ppm]	Deltam/z [Da]	Activation Type	MS Order	Isolation Interference [%]	Ion Inject Time [ms]	RT [min]	First Scan	Spectrum File	File ID	XCorr	# Protein Groups	Percolator q-Value	Percolator PEP
		FALSE	High	Sequest HT (A2)	Unambiguous	KVDDDLGTIESLEEAK		1	P35580	P35580	1	2	0.6616	0	1	1	881.439	1761.87	1761.88	-2.91	-0.00256	HCD (High Energy Collision Dissociation)	MS2	44.4669	17.408	33.599	18880	HJURP-1.raw	F1	3.96	1	0.0001135	4.809e-13
	FALSE	High	IAECSSQLAEEEEK	1xCarbamidomethyl [C4]	1.34331e-09	9.6032e-05	1	1	1	P35580	0	1622.72	High	High	0.0001135	3.55e-10	4.44
		Checked	Confidence	Identifying Node	PSM Ambiguity	Annotated Sequence	Modifications	# Proteins	Master Protein Accessions	Protein Accessions	# Missed Cleavages	Charge	DeltaScore	DeltaCn	Rank	Search Engine Rank	m/z [Da]	MH+ [Da]	Theo. MH+ [Da]	DeltaM [ppm]	Deltam/z [Da]	Activation Type	MS Order	Isolation Interference [%]	Ion Inject Time [ms]	RT [min]	First Scan	Spectrum File	File ID	XCorr	# Protein Groups	Percolator q-Value	Percolator PEP
		FALSE	High	Sequest HT (A2)	Unambiguous	IAEcSSQLAEEEEK	C4(Carbamidomethyl)	1	P35580	P35580	0	2	0.7545	0	1	1	811.863	1622.72	1622.72	-1.6	-0.0013	HCD (High Energy Collision Dissociation)	MS2	14.1836	30	23.7569	9645	HJURP-1.raw	F1	4.44	1	0.0001135	3.55e-10
	FALSE	High	IAQLEEELEEEQSNMELLNDR		3.40368e-11	9.6032e-05	1	1	2	P35580	0	2532.18	High	High	0.0001135	7.443e-12	5.35
		Checked	Confidence	Identifying Node	PSM Ambiguity	Annotated Sequence	Modifications	# Proteins	Master Protein Accessions	Protein Accessions	# Missed Cleavages	Charge	DeltaScore	DeltaCn	Rank	Search Engine Rank	m/z [Da]	MH+ [Da]	Theo. MH+ [Da]	DeltaM [ppm]	Deltam/z [Da]	Activation Type	MS Order	Isolation Interference [%]	Ion Inject Time [ms]	RT [min]	First Scan	Spectrum File	File ID	XCorr	# Protein Groups	Percolator q-Value	Percolator PEP
		FALSE	High	Sequest HT (A2)	Unambiguous	IAQLEEELEEEQSNMELLNDR		1	P35580	P35580	0	3	0.7625	0	1	1	844.73	2532.18	2532.18	-0.79	-0.00067	HCD (High Energy Collision Dissociation)	MS2	7.21586	15.043	42.3098	27380	HJURP-1.raw	F1	4.8	1	0.0001135	1.258e-07
		FALSE	High	Sequest HT (A2)	Unambiguous	IAQLEEELEEEQSNMELLNDR		1	P35580	P35580	0	2	0.843	0	1	1	1266.6	2532.19	2532.18	3.63	0.00459	HCD (High Energy Collision Dissociation)	MS2	0	30	42.3011	27372	HJURP-1.raw	F1	5.35	1	0.0001135	7.443e-12
	FALSE	High	LCHLLGMNVMEFTR	1xCarbamidomethyl [C2]	0.000335249	9.6032e-05	1	1	1	P35580	0	1720.83	High	High	0.0001135	0.0001687	3.35
		Checked	Confidence	Identifying Node	PSM Ambiguity	Annotated Sequence	Modifications	# Proteins	Master Protein Accessions	Protein Accessions	# Missed Cleavages	Charge	DeltaScore	DeltaCn	Rank	Search Engine Rank	m/z [Da]	MH+ [Da]	Theo. MH+ [Da]	DeltaM [ppm]	Deltam/z [Da]	Activation Type	MS Order	Isolation Interference [%]	Ion Inject Time [ms]	RT [min]	First Scan	Spectrum File	File ID	XCorr	# Protein Groups	Percolator q-Value	Percolator PEP
		FALSE	High	Sequest HT (A2)	Unambiguous	LcHLLGMNVMEFTR	C2(Carbamidomethyl)	1	P35580	P35580	0	3	0.606	0	1	1	574.284	1720.84	1720.83	2.04	0.00117	HCD (High Energy Collision Dissociation)	MS2	20.115	30	37.5486	22690	HJURP-1.raw	F1	3.35	1	0.0001135	0.0001687
	FALSE	High	LDAQVQELHAK		0.000317794	9.6032e-05	1	1	2	P35580	0	1251.67	High	High	0.0001135	0.0001593	2.16
		Checked	Confidence	Identifying Node	PSM Ambiguity	Annotated Sequence	Modifications	# Proteins	Master Protein Accessions	Protein Accessions	# Missed Cleavages	Charge	DeltaScore	DeltaCn	Rank	Search Engine Rank	m/z [Da]	MH+ [Da]	Theo. MH+ [Da]	DeltaM [ppm]	Deltam/z [Da]	Activation Type	MS Order	Isolation Interference [%]	Ion Inject Time [ms]	RT [min]	First Scan	Spectrum File	File ID	XCorr	# Protein Groups	Percolator q-Value	Percolator PEP
		FALSE	High	Sequest HT (A2)	Unambiguous	LDAQVQELHAK		1	P35580	P35580	0	3	0.4453	0	1	1	417.894	1251.67	1251.67	-0.89	-0.00037	HCD (High Energy Collision Dissociation)	MS2	13.5594	30	21.6676	7810	HJURP-1.raw	F1	2.47	1	0.0001135	0.001161
		FALSE	High	Sequest HT (A2)	Unambiguous	LDAQVQELHAK		1	P35580	P35580	0	2	0.7315	0	1	1	626.338	1251.67	1251.67	-0.29	-0.00018	HCD (High Energy Collision Dissociation)	MS2	17.0192	30	21.8088	7934	HJURP-1.raw	F1	2.16	1	0.0001135	0.0001593
	FALSE	High	LDGETTDLQDQIAELQAQIDELK		1.76263e-11	9.6032e-05	1	1	2	P35580	0	2586.28	High	High	0.0001135	3.721e-12	3.32
		Checked	Confidence	Identifying Node	PSM Ambiguity	Annotated Sequence	Modifications	# Proteins	Master Protein Accessions	Protein Accessions	# Missed Cleavages	Charge	DeltaScore	DeltaCn	Rank	Search Engine Rank	m/z [Da]	MH+ [Da]	Theo. MH+ [Da]	DeltaM [ppm]	Deltam/z [Da]	Activation Type	MS Order	Isolation Interference [%]	Ion Inject Time [ms]	RT [min]	First Scan	Spectrum File	File ID	XCorr	# Protein Groups	Percolator q-Value	Percolator PEP
		FALSE	High	Sequest HT (A2)	Unambiguous	LDGETTDLQDQIAELQAQIDELK		1	P35580	P35580	0	2	0.8253	0	1	1	1293.64	2586.27	2586.28	-1.81	-0.00234	HCD (High Energy Collision Dissociation)	MS2	0	30	49.2232	34062	HJURP-1.raw	F1	3.32	1	0.0001135	3.721e-12
		FALSE	High	Sequest HT (A2)	Unambiguous	LDGETTDLQDQIAELQAQIDELK		1	P35580	P35580	0	3	0.6921	0	1	1	862.764	2586.28	2586.28	-0.19	-0.00016	HCD (High Energy Collision Dissociation)	MS2	8.08691	30	49.1979	34041	HJURP-1.raw	F1	3.54	1	0.0001135	3.449e-08
	FALSE	High	LDPHLVLDQLR		0.000971043	9.6032e-05	2	2	2	P35580; P35579	0	1318.75	High	High	0.0001135	0.0005152	2.34
		Checked	Confidence	Identifying Node	PSM Ambiguity	Annotated Sequence	Modifications	# Proteins	Master Protein Accessions	Protein Accessions	# Missed Cleavages	Charge	DeltaScore	DeltaCn	Rank	Search Engine Rank	m/z [Da]	MH+ [Da]	Theo. MH+ [Da]	DeltaM [ppm]	Deltam/z [Da]	Activation Type	MS Order	Isolation Interference [%]	Ion Inject Time [ms]	RT [min]	First Scan	Spectrum File	File ID	XCorr	# Protein Groups	Percolator q-Value	Percolator PEP
		FALSE	High	Sequest HT (A2)	Unambiguous	LDPHLVLDQLR		2	P35580; P35579	P35580; P35579	0	2	0.6453	0	1	1	659.876	1318.75	1318.75	-1.94	-0.00128	HCD (High Energy Collision Dissociation)	MS2	0	13.274	34.8253	20011	HJURP-1.raw	F1	2.34	2	0.0001135	0.0005152
		FALSE	High	Sequest HT (A2)	Unambiguous	LDPHLVLDQLR		2	P35580; P35579	P35580; P35579	0	3	0.506	0	1	1	440.254	1318.75	1318.75	-1.01	-0.00044	HCD (High Energy Collision Dissociation)	MS2	15.8623	30	34.7696	19958	HJURP-1.raw	F1	1.68	2	0.0001135	0.0005959
	FALSE	High	IGQLEEQLEQEAK		1.45422e-06	9.6032e-05	1	1	1	P35580	0	1514.77	High	High	0.0001135	5.513e-07	3.62
		Checked	Confidence	Identifying Node	PSM Ambiguity	Annotated Sequence	Modifications	# Proteins	Master Protein Accessions	Protein Accessions	# Missed Cleavages	Charge	DeltaScore	DeltaCn	Rank	Search Engine Rank	m/z [Da]	MH+ [Da]	Theo. MH+ [Da]	DeltaM [ppm]	Deltam/z [Da]	Activation Type	MS Order	Isolation Interference [%]	Ion Inject Time [ms]	RT [min]	First Scan	Spectrum File	File ID	XCorr	# Protein Groups	Percolator q-Value	Percolator PEP
		FALSE	High	Sequest HT (A2)	Unambiguous	IGQLEEQLEQEAK		1	P35580	P35580	0	2	0.6133	0	1	1	757.891	1514.77	1514.77	2.81	0.00213	HCD (High Energy Collision Dissociation)	MS2	0	28.137	31.776	17044	HJURP-1.raw	F1	3.62	1	0.0001135	5.513e-07
	FALSE	High	LMATLR		0.12452	0.00466277	2	2	1	P35580; P35579	0	704.412	High	High	0.003801	0.08731	1.02
		Checked	Confidence	Identifying Node	PSM Ambiguity	Annotated Sequence	Modifications	# Proteins	Master Protein Accessions	Protein Accessions	# Missed Cleavages	Charge	DeltaScore	DeltaCn	Rank	Search Engine Rank	m/z [Da]	MH+ [Da]	Theo. MH+ [Da]	DeltaM [ppm]	Deltam/z [Da]	Activation Type	MS Order	Isolation Interference [%]	Ion Inject Time [ms]	RT [min]	First Scan	Spectrum File	File ID	XCorr	# Protein Groups	Percolator q-Value	Percolator PEP
		FALSE	High	Sequest HT (A2)	Unambiguous	LMATLR		2	P35580; P35579	P35580; P35579	0	2	0.3431	0	1	1	352.71	704.413	704.412	0.94	0.00033	HCD (High Energy Collision Dissociation)	MS2	0	30	22.1042	8191	HJURP-1.raw	F1	1.02	2	0.003801	0.08731
	FALSE	High	LQELEGAVK		0.000495289	9.6032e-05	1	1	1	P35580	0	986.552	High	High	0.0001135	0.0002549	2.53
		Checked	Confidence	Identifying Node	PSM Ambiguity	Annotated Sequence	Modifications	# Proteins	Master Protein Accessions	Protein Accessions	# Missed Cleavages	Charge	DeltaScore	DeltaCn	Rank	Search Engine Rank	m/z [Da]	MH+ [Da]	Theo. MH+ [Da]	DeltaM [ppm]	Deltam/z [Da]	Activation Type	MS Order	Isolation Interference [%]	Ion Inject Time [ms]	RT [min]	First Scan	Spectrum File	File ID	XCorr	# Protein Groups	Percolator q-Value	Percolator PEP
		FALSE	High	Sequest HT (A2)	Unambiguous	LQELEGAVK		1	P35580	P35580	0	2	0.2806	0	1	1	493.779	986.552	986.552	-0.17	-8e-05	HCD (High Energy Collision Dissociation)	MS2	8.80946	16.599	23.1703	9136	HJURP-1.raw	F1	2.53	1	0.0001135	0.0002549
	FALSE	High	LQNELDNVSTLLEEAEKK		5.04045e-12	9.6032e-05	1	1	2	P35580	1	2073.07	High	High	0.0001135	9.991e-13	4.31
		Checked	Confidence	Identifying Node	PSM Ambiguity	Annotated Sequence	Modifications	# Proteins	Master Protein Accessions	Protein Accessions	# Missed Cleavages	Charge	DeltaScore	DeltaCn	Rank	Search Engine Rank	m/z [Da]	MH+ [Da]	Theo. MH+ [Da]	DeltaM [ppm]	Deltam/z [Da]	Activation Type	MS Order	Isolation Interference [%]	Ion Inject Time [ms]	RT [min]	First Scan	Spectrum File	File ID	XCorr	# Protein Groups	Percolator q-Value	Percolator PEP
		FALSE	High	Sequest HT (A2)	Unambiguous	LQNELDNVSTLLEEAEKK		1	P35580	P35580	1	2	0.731	0	1	1	1037.04	2073.07	2073.07	0.7	0.00072	HCD (High Energy Collision Dissociation)	MS2	0	30	39.8102	24867	HJURP-1.raw	F1	3.42	1	0.0001135	4.386e-10
		FALSE	High	Sequest HT (A2)	Unambiguous	LQNELDNVSTLLEEAEKK		1	P35580	P35580	1	3	0.7471	0	1	1	691.695	2073.07	2073.07	-0.64	-0.00044	HCD (High Energy Collision Dissociation)	MS2	32.8857	7.363	39.8455	24903	HJURP-1.raw	F1	4.31	1	0.0001135	9.991e-13
	FALSE	High	LQQELDDLTVDLDHQR		3.15806e-11	9.6032e-05	1	1	3	P35580	0	1937.96	High	High	0.0001135	6.884e-12	4.42
		Checked	Confidence	Identifying Node	PSM Ambiguity	Annotated Sequence	Modifications	# Proteins	Master Protein Accessions	Protein Accessions	# Missed Cleavages	Charge	DeltaScore	DeltaCn	Rank	Search Engine Rank	m/z [Da]	MH+ [Da]	Theo. MH+ [Da]	DeltaM [ppm]	Deltam/z [Da]	Activation Type	MS Order	Isolation Interference [%]	Ion Inject Time [ms]	RT [min]	First Scan	Spectrum File	File ID	XCorr	# Protein Groups	Percolator q-Value	Percolator PEP
		FALSE	High	Sequest HT (A2)	Unambiguous	LQQELDDLTVDLDHQR		1	P35580	P35580	0	2	0.628	0	1	1	969.491	1937.97	1937.96	9.1	0.00882	HCD (High Energy Collision Dissociation)	MS2	0	21.588	34.5747	19754	HJURP-1.raw	F1	2.5	1	0.0001135	8.945e-10
		FALSE	High	Sequest HT (A2)	Unambiguous	LQQELDDLTVDLDHQR		1	P35580	P35580	0	3	0.6448	0	1	1	646.656	1937.95	1937.96	-1.53	-0.00099	HCD (High Energy Collision Dissociation)	MS2	15.3406	3.856	34.4709	19646	HJURP-1.raw	F1	4.42	1	0.0001135	6.884e-12
		FALSE	High	Sequest HT (A2)	Unambiguous	LQQELDDLTVDLDHQR		1	P35580	P35580	0	2	0.6467	0	1	1	969.479	1937.95	1937.96	-2.4	-0.00232	HCD (High Energy Collision Dissociation)	MS2	0	18.184	34.4856	19660	HJURP-1.raw	F1	3.17	1	0.0001135	2.838e-10
	FALSE	High	LQQLFNHTMFILEQEEYQR		1.54337e-14	9.6032e-05	2	4	1	P35580; P35579	0	2467.21	High	High	0.0001135	2.267e-15	4.46
		Checked	Confidence	Identifying Node	PSM Ambiguity	Annotated Sequence	Modifications	# Proteins	Master Protein Accessions	Protein Accessions	# Missed Cleavages	Charge	DeltaScore	DeltaCn	Rank	Search Engine Rank	m/z [Da]	MH+ [Da]	Theo. MH+ [Da]	DeltaM [ppm]	Deltam/z [Da]	Activation Type	MS Order	Isolation Interference [%]	Ion Inject Time [ms]	RT [min]	First Scan	Spectrum File	File ID	XCorr	# Protein Groups	Percolator q-Value	Percolator PEP
		FALSE	High	Sequest HT (A2)	Unambiguous	LQQLFNHTMFILEQEEYQR		4	P35580; P35579	P35580; P35749; P35579; A0A494C024	0	2	0.8049	0	1	1	1234.11	2467.21	2467.21	0.36	0.00045	HCD (High Energy Collision Dissociation)	MS2	50.6862	26.113	40.6534	25723	HJURP-1.raw	F1	4.46	2	0.0001135	2.267e-15
	FALSE	High	IVFQEFR		0.0425522	0.00168697	1	2	1	P35580	0	938.509	High	High	0.001337	0.02768	1.71
		Checked	Confidence	Identifying Node	PSM Ambiguity	Annotated Sequence	Modifications	# Proteins	Master Protein Accessions	Protein Accessions	# Missed Cleavages	Charge	DeltaScore	DeltaCn	Rank	Search Engine Rank	m/z [Da]	MH+ [Da]	Theo. MH+ [Da]	DeltaM [ppm]	Deltam/z [Da]	Activation Type	MS Order	Isolation Interference [%]	Ion Inject Time [ms]	RT [min]	First Scan	Spectrum File	File ID	XCorr	# Protein Groups	Percolator q-Value	Percolator PEP
		FALSE	High	Sequest HT (A2)	Unambiguous	IVFQEFR		2	P35580	P35580; P35749	0	2	0.5497	0	1	1	469.758	938.509	938.509	-0.04	-2e-05	HCD (High Energy Collision Dissociation)	MS2	37.1153	11.79	30.9914	16346	HJURP-1.raw	F1	1.71	1	0.001337	0.02768
	FALSE	High	IVGLDQVTGMTETAFGSAYK		2.36566e-11	9.6032e-05	1	1	2	P35580	0	2088.03	High	High	0.0001135	5.064e-12	3.48
		Checked	Confidence	Identifying Node	PSM Ambiguity	Annotated Sequence	Modifications	# Proteins	Master Protein Accessions	Protein Accessions	# Missed Cleavages	Charge	DeltaScore	DeltaCn	Rank	Search Engine Rank	m/z [Da]	MH+ [Da]	Theo. MH+ [Da]	DeltaM [ppm]	Deltam/z [Da]	Activation Type	MS Order	Isolation Interference [%]	Ion Inject Time [ms]	RT [min]	First Scan	Spectrum File	File ID	XCorr	# Protein Groups	Percolator q-Value	Percolator PEP
		FALSE	High	Sequest HT (A2)	Unambiguous	IVGLDQVTGMTETAFGSAYK		1	P35580	P35580	0	2	0.6983	0	1	1	1044.52	2088.03	2088.03	0.84	0.00088	HCD (High Energy Collision Dissociation)	MS2	0	30	41.89	26965	HJURP-1.raw	F1	3.48	1	0.0001135	5.064e-12
		FALSE	High	Sequest HT (A2)	Unambiguous	IVGLDQVTGMTETAFGSAYK		1	P35580	P35580	0	3	0.7136	0	1	1	696.681	2088.03	2088.03	-1.44	-0.001	HCD (High Energy Collision Dissociation)	MS2	0	14.724	41.9141	26989	HJURP-1.raw	F1	4.19	1	0.0001135	3.172e-06
	FALSE	High	LVWIPSER		0.136958	0.00533293	1	2	1	P35580	0	999.562	High	High	0.004268	0.09681	1.72
		Checked	Confidence	Identifying Node	PSM Ambiguity	Annotated Sequence	Modifications	# Proteins	Master Protein Accessions	Protein Accessions	# Missed Cleavages	Charge	DeltaScore	DeltaCn	Rank	Search Engine Rank	m/z [Da]	MH+ [Da]	Theo. MH+ [Da]	DeltaM [ppm]	Deltam/z [Da]	Activation Type	MS Order	Isolation Interference [%]	Ion Inject Time [ms]	RT [min]	First Scan	Spectrum File	File ID	XCorr	# Protein Groups	Percolator q-Value	Percolator PEP
		FALSE	High	Sequest HT (A2)	Unambiguous	LVWIPSER		2	P35580	P35580; E7ERA5	0	2	0.3081	0	1	1	500.284	999.562	999.562	-0.53	-0.00027	HCD (High Energy Collision Dissociation)	MS2	51.8005	5.301	32.2266	17493	HJURP-1.raw	F1	1.72	1	0.004268	0.09681
	FALSE	High	MQAHIQDLEEQLDEEEGAR		2.91111e-13	9.6032e-05	1	1	2	P35580	0	2241.01	High	High	0.0001135	4.959e-14	4.89
		Checked	Confidence	Identifying Node	PSM Ambiguity	Annotated Sequence	Modifications	# Proteins	Master Protein Accessions	Protein Accessions	# Missed Cleavages	Charge	DeltaScore	DeltaCn	Rank	Search Engine Rank	m/z [Da]	MH+ [Da]	Theo. MH+ [Da]	DeltaM [ppm]	Deltam/z [Da]	Activation Type	MS Order	Isolation Interference [%]	Ion Inject Time [ms]	RT [min]	First Scan	Spectrum File	File ID	XCorr	# Protein Groups	Percolator q-Value	Percolator PEP
		FALSE	High	Sequest HT (A2)	Unambiguous	MQAHIQDLEEQLDEEEGAR		1	P35580	P35580	0	2	0.8405	0	1	1	1121.01	2241.01	2241.01	0.34	0.00038	HCD (High Energy Collision Dissociation)	MS2	0	30	34.1396	19331	HJURP-1.raw	F1	4.89	1	0.0001135	4.959e-14
		FALSE	High	Sequest HT (A2)	Unambiguous	MQAHIQDLEEQLDEEEGAR		1	P35580	P35580	0	3	0.795	0	1	1	747.674	2241.01	2241.01	-0.05	-3e-05	HCD (High Energy Collision Dissociation)	MS2	0	18.783	34.1463	19337	HJURP-1.raw	F1	4.83	1	0.0001135	1.841e-08
	FALSE	High	NILAEQLQAETELFAEAEEMR		1.49638e-12	9.6032e-05	1	1	2	P35580	0	2435.18	High	High	0.0001135	2.777e-13	5.13
		Checked	Confidence	Identifying Node	PSM Ambiguity	Annotated Sequence	Modifications	# Proteins	Master Protein Accessions	Protein Accessions	# Missed Cleavages	Charge	DeltaScore	DeltaCn	Rank	Search Engine Rank	m/z [Da]	MH+ [Da]	Theo. MH+ [Da]	DeltaM [ppm]	Deltam/z [Da]	Activation Type	MS Order	Isolation Interference [%]	Ion Inject Time [ms]	RT [min]	First Scan	Spectrum File	File ID	XCorr	# Protein Groups	Percolator q-Value	Percolator PEP
		FALSE	High	Sequest HT (A2)	Unambiguous	NILAEQLQAETELFAEAEEMR		1	P35580	P35580	0	2	0.7953	0	1	1	1218.1	2435.18	2435.18	3.04	0.0037	HCD (High Energy Collision Dissociation)	MS2	0	30	49.5298	34359	HJURP-1.raw	F1	5.13	1	0.0001135	2.777e-13
		FALSE	High	Sequest HT (A2)	Unambiguous	NILAEQLQAETELFAEAEEMR		1	P35580	P35580	0	3	0.7963	0	1	1	812.397	2435.18	2435.18	-0.17	-0.00014	HCD (High Energy Collision Dissociation)	MS2	0	30	49.5184	34348	HJURP-1.raw	F1	4.37	1	0.0001135	5.753e-11
	FALSE	High	NLPIYSENIIEMYR		9.05209e-08	9.6032e-05	1	2	1	P35580	0	1754.88	High	High	0.0001135	2.981e-08	3.4
		Checked	Confidence	Identifying Node	PSM Ambiguity	Annotated Sequence	Modifications	# Proteins	Master Protein Accessions	Protein Accessions	# Missed Cleavages	Charge	DeltaScore	DeltaCn	Rank	Search Engine Rank	m/z [Da]	MH+ [Da]	Theo. MH+ [Da]	DeltaM [ppm]	Deltam/z [Da]	Activation Type	MS Order	Isolation Interference [%]	Ion Inject Time [ms]	RT [min]	First Scan	Spectrum File	File ID	XCorr	# Protein Groups	Percolator q-Value	Percolator PEP
		FALSE	High	Sequest HT (A2)	Unambiguous	NLPIYSENIIEMYR		2	P35580	P35580; E7ERA5	0	2	0.6471	0	1	1	877.944	1754.88	1754.88	1.04	0.00092	HCD (High Energy Collision Dissociation)	MS2	11.2993	5.821	41.301	26387	HJURP-1.raw	F1	3.4	1	0.0001135	2.981e-08
	FALSE	High	NMDPLNDNVATLLHQSSDR		2.60175e-13	9.6032e-05	1	1	2	P35580	0	2140.01	High	High	0.0001135	4.408e-14	3.87
		Checked	Confidence	Identifying Node	PSM Ambiguity	Annotated Sequence	Modifications	# Proteins	Master Protein Accessions	Protein Accessions	# Missed Cleavages	Charge	DeltaScore	DeltaCn	Rank	Search Engine Rank	m/z [Da]	MH+ [Da]	Theo. MH+ [Da]	DeltaM [ppm]	Deltam/z [Da]	Activation Type	MS Order	Isolation Interference [%]	Ion Inject Time [ms]	RT [min]	First Scan	Spectrum File	File ID	XCorr	# Protein Groups	Percolator q-Value	Percolator PEP
		FALSE	High	Sequest HT (A2)	Unambiguous	NMDPLNDNVATLLHQSSDR		1	P35580	P35580	0	2	0.8088	0	1	1	1070.51	2140.02	2140.01	6.22	0.00666	HCD (High Energy Collision Dissociation)	MS2	0	30	36.346	21485	HJURP-1.raw	F1	3.87	1	0.0001135	4.408e-14
		FALSE	High	Sequest HT (A2)	Unambiguous	NMDPLNDNVATLLHQSSDR		1	P35580	P35580	0	3	0.7587	0	1	1	714.006	2140	2140.01	-3.01	-0.00215	HCD (High Energy Collision Dissociation)	MS2	51.8856	4.654	36.3703	21510	HJURP-1.raw	F1	4.31	1	0.0001135	9.313e-12
	FALSE	High	NSLQEQQEEEEEAR		1.45252e-08	9.6032e-05	1	1	1	P35580	0	1718.75	High	High	0.0001135	4.343e-09	3.54
		Checked	Confidence	Identifying Node	PSM Ambiguity	Annotated Sequence	Modifications	# Proteins	Master Protein Accessions	Protein Accessions	# Missed Cleavages	Charge	DeltaScore	DeltaCn	Rank	Search Engine Rank	m/z [Da]	MH+ [Da]	Theo. MH+ [Da]	DeltaM [ppm]	Deltam/z [Da]	Activation Type	MS Order	Isolation Interference [%]	Ion Inject Time [ms]	RT [min]	First Scan	Spectrum File	File ID	XCorr	# Protein Groups	Percolator q-Value	Percolator PEP
		FALSE	High	Sequest HT (A2)	Unambiguous	NSLQEQQEEEEEAR		1	P35580	P35580	0	2	0.791	0	1	1	859.877	1718.75	1718.75	-0.05	-4e-05	HCD (High Energy Collision Dissociation)	MS2	37.2987	30	22.6508	8666	HJURP-1.raw	F1	3.54	1	0.0001135	4.343e-09
	FALSE	High	NTDQASMPENTVAQK		3.72873e-06	9.6032e-05	1	1	1	P35580	0	1633.75	High	High	0.0001135	1.49e-06	2.73
		Checked	Confidence	Identifying Node	PSM Ambiguity	Annotated Sequence	Modifications	# Proteins	Master Protein Accessions	Protein Accessions	# Missed Cleavages	Charge	DeltaScore	DeltaCn	Rank	Search Engine Rank	m/z [Da]	MH+ [Da]	Theo. MH+ [Da]	DeltaM [ppm]	Deltam/z [Da]	Activation Type	MS Order	Isolation Interference [%]	Ion Inject Time [ms]	RT [min]	First Scan	Spectrum File	File ID	XCorr	# Protein Groups	Percolator q-Value	Percolator PEP
		FALSE	High	Sequest HT (A2)	Unambiguous	NTDQASMPENTVAQK		1	P35580	P35580	0	2	0.7546	0	1	1	817.379	1633.75	1633.75	1.04	0.00085	HCD (High Energy Collision Dissociation)	MS2	51.8517	30	21.7713	7902	HJURP-1.raw	F1	2.73	1	0.0001135	1.49e-06
	FALSE	High	QEVMISDLEER		0.000130794	9.6032e-05	1	1	1	P35580	0	1348.64	High	High	0.0001135	6.252e-05	2.97
		Checked	Confidence	Identifying Node	PSM Ambiguity	Annotated Sequence	Modifications	# Proteins	Master Protein Accessions	Protein Accessions	# Missed Cleavages	Charge	DeltaScore	DeltaCn	Rank	Search Engine Rank	m/z [Da]	MH+ [Da]	Theo. MH+ [Da]	DeltaM [ppm]	Deltam/z [Da]	Activation Type	MS Order	Isolation Interference [%]	Ion Inject Time [ms]	RT [min]	First Scan	Spectrum File	File ID	XCorr	# Protein Groups	Percolator q-Value	Percolator PEP
		FALSE	High	Sequest HT (A2)	Unambiguous	QEVMISDLEER		1	P35580	P35580	0	2	0.4714	0	1	1	674.828	1348.65	1348.64	5.86	0.00395	HCD (High Energy Collision Dissociation)	MS2	37.7782	12.733	31.0291	16380	HJURP-1.raw	F1	2.97	1	0.0001135	6.252e-05
	FALSE	High	QGLETDNKELACEVK	1xCarbamidomethyl [C12]	1.94762e-05	9.6032e-05	1	1	1	P35580	1	1733.84	High	High	0.0001135	8.461e-06	2
		Checked	Confidence	Identifying Node	PSM Ambiguity	Annotated Sequence	Modifications	# Proteins	Master Protein Accessions	Protein Accessions	# Missed Cleavages	Charge	DeltaScore	DeltaCn	Rank	Search Engine Rank	m/z [Da]	MH+ [Da]	Theo. MH+ [Da]	DeltaM [ppm]	Deltam/z [Da]	Activation Type	MS Order	Isolation Interference [%]	Ion Inject Time [ms]	RT [min]	First Scan	Spectrum File	File ID	XCorr	# Protein Groups	Percolator q-Value	Percolator PEP
		FALSE	High	Sequest HT (A2)	Unambiguous	QGLETDNKELAcEVK	C12(Carbamidomethyl)	1	P35580	P35580	1	2	0.595	0	1	1	867.424	1733.84	1733.84	1.49	0.00129	HCD (High Energy Collision Dissociation)	MS2	63.7163	30	24.7637	10584	HJURP-1.raw	F1	2	1	0.0001135	8.461e-06
	FALSE	High	QLEEAEEEATR		4.47258e-06	9.6032e-05	1	1	1	P35580	0	1304.6	High	High	0.0001135	1.794e-06	2.54
		Checked	Confidence	Identifying Node	PSM Ambiguity	Annotated Sequence	Modifications	# Proteins	Master Protein Accessions	Protein Accessions	# Missed Cleavages	Charge	DeltaScore	DeltaCn	Rank	Search Engine Rank	m/z [Da]	MH+ [Da]	Theo. MH+ [Da]	DeltaM [ppm]	Deltam/z [Da]	Activation Type	MS Order	Isolation Interference [%]	Ion Inject Time [ms]	RT [min]	First Scan	Spectrum File	File ID	XCorr	# Protein Groups	Percolator q-Value	Percolator PEP
		FALSE	High	Sequest HT (A2)	Unambiguous	QLEEAEEEATR		1	P35580	P35580	0	2	0.5	0	1	1	652.802	1304.6	1304.6	-0.56	-0.00037	HCD (High Energy Collision Dissociation)	MS2	16.7052	27.746	22.0705	8163	HJURP-1.raw	F1	2.54	1	0.0001135	1.794e-06
	FALSE	High	QLLQANPILESFGNAK		0.000106736	9.6032e-05	1	1	1	P35580	0	1742.94	High	High	0.0001135	5.057e-05	3.31
		Checked	Confidence	Identifying Node	PSM Ambiguity	Annotated Sequence	Modifications	# Proteins	Master Protein Accessions	Protein Accessions	# Missed Cleavages	Charge	DeltaScore	DeltaCn	Rank	Search Engine Rank	m/z [Da]	MH+ [Da]	Theo. MH+ [Da]	DeltaM [ppm]	Deltam/z [Da]	Activation Type	MS Order	Isolation Interference [%]	Ion Inject Time [ms]	RT [min]	First Scan	Spectrum File	File ID	XCorr	# Protein Groups	Percolator q-Value	Percolator PEP
		FALSE	High	Sequest HT (A2)	Unambiguous	QLLQANPILESFGNAK		1	P35580	P35580	0	2	0.7311	0	1	1	871.972	1742.94	1742.94	-3.72	-0.00324	HCD (High Energy Collision Dissociation)	MS2	18.0408	10.526	39.191	24260	HJURP-1.raw	F1	3.31	1	0.0001135	5.057e-05
	FALSE	High	SDLLLEGFNNYR		5.02043e-05	9.6032e-05	1	1	2	P35580	0	1440.71	High	High	0.0001135	2.284e-05	2.89
		Checked	Confidence	Identifying Node	PSM Ambiguity	Annotated Sequence	Modifications	# Proteins	Master Protein Accessions	Protein Accessions	# Missed Cleavages	Charge	DeltaScore	DeltaCn	Rank	Search Engine Rank	m/z [Da]	MH+ [Da]	Theo. MH+ [Da]	DeltaM [ppm]	Deltam/z [Da]	Activation Type	MS Order	Isolation Interference [%]	Ion Inject Time [ms]	RT [min]	First Scan	Spectrum File	File ID	XCorr	# Protein Groups	Percolator q-Value	Percolator PEP
		FALSE	High	Sequest HT (A2)	Unambiguous	SDLLLEGFNNYR		1	P35580	P35580	0	2	0.7059	0	1	1	720.859	1440.71	1440.71	-1.28	-0.00092	HCD (High Energy Collision Dissociation)	MS2	54.8445	5.092	38.5418	23600	HJURP-1.raw	F1	2.89	1	0.0001135	2.284e-05
		FALSE	High	Sequest HT (A2)	Unambiguous	SDLLLEGFNNYR		1	P35580	P35580	0	2	0.4224	0	1	1	720.854	1440.7	1440.71	-8.23	-0.00593	HCD (High Energy Collision Dissociation)	MS2	23.144	11.582	38.3454	23396	HJURP-1.raw	F1	2.32	1	0.0001135	0.001292
	FALSE	High	SLEAEILQLQEELASSER		6.77902e-13	9.6032e-05	1	1	2	P35580	0	2045.04	High	High	0.0001135	1.21e-13	5.74
		Checked	Confidence	Identifying Node	PSM Ambiguity	Annotated Sequence	Modifications	# Proteins	Master Protein Accessions	Protein Accessions	# Missed Cleavages	Charge	DeltaScore	DeltaCn	Rank	Search Engine Rank	m/z [Da]	MH+ [Da]	Theo. MH+ [Da]	DeltaM [ppm]	Deltam/z [Da]	Activation Type	MS Order	Isolation Interference [%]	Ion Inject Time [ms]	RT [min]	First Scan	Spectrum File	File ID	XCorr	# Protein Groups	Percolator q-Value	Percolator PEP
		FALSE	High	Sequest HT (A2)	Unambiguous	SLEAEILQLQEELASSER		1	P35580	P35580	0	2	0.7143	0	1	1	1023.02	2045.04	2045.04	0.6	0.00061	HCD (High Energy Collision Dissociation)	MS2	0	29.065	48.0118	32924	HJURP-1.raw	F1	5.74	1	0.0001135	1.21e-13
		FALSE	High	Sequest HT (A2)	Unambiguous	SLEAEILQLQEELASSER		1	P35580	P35580	0	3	0.7534	0	1	1	682.349	2045.03	2045.04	-3.47	-0.00236	HCD (High Energy Collision Dissociation)	MS2	56.043	30	47.9418	32858	HJURP-1.raw	F1	3.65	1	0.0001135	3.096e-07
	FALSE	High	TQLEELEDELQATEDAK		2.29896e-05	9.6032e-05	2	3	1	P35580; P35579	0	1961.92	High	High	0.0001135	1.009e-05	3.75
		Checked	Confidence	Identifying Node	PSM Ambiguity	Annotated Sequence	Modifications	# Proteins	Master Protein Accessions	Protein Accessions	# Missed Cleavages	Charge	DeltaScore	DeltaCn	Rank	Search Engine Rank	m/z [Da]	MH+ [Da]	Theo. MH+ [Da]	DeltaM [ppm]	Deltam/z [Da]	Activation Type	MS Order	Isolation Interference [%]	Ion Inject Time [ms]	RT [min]	First Scan	Spectrum File	File ID	XCorr	# Protein Groups	Percolator q-Value	Percolator PEP
		FALSE	High	Sequest HT (A2)	Unambiguous	TQLEELEDELQATEDAK		3	P35580; P35579	P35580; P35749; P35579	0	3	0.6027	0	1	1	654.644	1961.92	1961.92	-1.14	-0.00074	HCD (High Energy Collision Dissociation)	MS2	24.9857	22.673	41.1299	26209	HJURP-1.raw	F1	3.75	2	0.0001135	1.009e-05
	FALSE	High	TSDVNETQPPQSE		0.0123834	0.000250293	1	1	1	P35580	0	1431.62	High	High	0.0002213	0.007517	1.28
		Checked	Confidence	Identifying Node	PSM Ambiguity	Annotated Sequence	Modifications	# Proteins	Master Protein Accessions	Protein Accessions	# Missed Cleavages	Charge	DeltaScore	DeltaCn	Rank	Search Engine Rank	m/z [Da]	MH+ [Da]	Theo. MH+ [Da]	DeltaM [ppm]	Deltam/z [Da]	Activation Type	MS Order	Isolation Interference [%]	Ion Inject Time [ms]	RT [min]	First Scan	Spectrum File	File ID	XCorr	# Protein Groups	Percolator q-Value	Percolator PEP
		FALSE	High	Sequest HT (A2)	Unambiguous	TSDVNETQPPQSE		1	P35580	P35580	0	2	0.7188	0	1	1	716.315	1431.62	1431.62	-1.02	-0.00073	HCD (High Energy Collision Dissociation)	MS2	0	30	21.4024	7581	HJURP-1.raw	F1	1.28	1	0.0002213	0.007517
	FALSE	High	TTLQVDTLNAELAAER		2.92405e-10	9.6032e-05	1	1	2	P35580	0	1744.91	High	High	0.0001135	7.128e-11	3.19
		Checked	Confidence	Identifying Node	PSM Ambiguity	Annotated Sequence	Modifications	# Proteins	Master Protein Accessions	Protein Accessions	# Missed Cleavages	Charge	DeltaScore	DeltaCn	Rank	Search Engine Rank	m/z [Da]	MH+ [Da]	Theo. MH+ [Da]	DeltaM [ppm]	Deltam/z [Da]	Activation Type	MS Order	Isolation Interference [%]	Ion Inject Time [ms]	RT [min]	First Scan	Spectrum File	File ID	XCorr	# Protein Groups	Percolator q-Value	Percolator PEP
		FALSE	High	Sequest HT (A2)	Unambiguous	TTLQVDTLNAELAAER		1	P35580	P35580	0	3	0.5469	0	1	1	582.307	1744.91	1744.91	-1.36	-0.00079	HCD (High Energy Collision Dissociation)	MS2	71.582	10.477	35.0542	20243	HJURP-1.raw	F1	2.56	1	0.0007537	0.01264
		FALSE	High	Sequest HT (A2)	Unambiguous	TTLQVDTLNAELAAER		1	P35580	P35580	0	2	0.6834	0	1	1	872.957	1744.91	1744.91	-0.68	-0.0006	HCD (High Energy Collision Dissociation)	MS2	0	13.668	34.9652	20151	HJURP-1.raw	F1	3.19	1	0.0001135	7.128e-11
	FALSE	High	VDDDLGTIESLEEAK		3.24452e-06	9.6032e-05	1	1	1	P35580	0	1633.78	High	High	0.0001135	1.283e-06	2.47
		Checked	Confidence	Identifying Node	PSM Ambiguity	Annotated Sequence	Modifications	# Proteins	Master Protein Accessions	Protein Accessions	# Missed Cleavages	Charge	DeltaScore	DeltaCn	Rank	Search Engine Rank	m/z [Da]	MH+ [Da]	Theo. MH+ [Da]	DeltaM [ppm]	Deltam/z [Da]	Activation Type	MS Order	Isolation Interference [%]	Ion Inject Time [ms]	RT [min]	First Scan	Spectrum File	File ID	XCorr	# Protein Groups	Percolator q-Value	Percolator PEP
		FALSE	High	Sequest HT (A2)	Unambiguous	VDDDLGTIESLEEAK		1	P35580	P35580	0	2	0.7126	0	1	1	817.394	1633.78	1633.78	0.48	0.00039	HCD (High Energy Collision Dissociation)	MS2	17.0957	10.437	36.6345	21781	HJURP-1.raw	F1	2.47	1	0.0001135	1.283e-06
	FALSE	High	VEDMAELTCLNEASVLHNLK	1xCarbamidomethyl [C9]	6.04048e-09	9.6032e-05	2	5	1	P35580; P35579	0	2286.11	High	High	0.0001135	1.731e-09	4.75
		Checked	Confidence	Identifying Node	PSM Ambiguity	Annotated Sequence	Modifications	# Proteins	Master Protein Accessions	Protein Accessions	# Missed Cleavages	Charge	DeltaScore	DeltaCn	Rank	Search Engine Rank	m/z [Da]	MH+ [Da]	Theo. MH+ [Da]	DeltaM [ppm]	Deltam/z [Da]	Activation Type	MS Order	Isolation Interference [%]	Ion Inject Time [ms]	RT [min]	First Scan	Spectrum File	File ID	XCorr	# Protein Groups	Percolator q-Value	Percolator PEP
		FALSE	High	Sequest HT (A2)	Unambiguous	VEDMAELTcLNEASVLHNLK	C9(Carbamidomethyl)	5	P35580; P35579	Q5BKV1; P35580; P35579; E7ERA5; B1AH99	0	3	0.84	0	1	1	762.71	2286.11	2286.11	1.77	0.00135	HCD (High Energy Collision Dissociation)	MS2	20.5941	1.766	38.7853	23852	HJURP-1.raw	F1	4.75	2	0.0001135	1.731e-09
	FALSE	High	VEGELEEMER		0.000157721	9.6032e-05	1	1	1	P35580	0	1220.55	High	High	0.0001135	7.643e-05	2.53
		Checked	Confidence	Identifying Node	PSM Ambiguity	Annotated Sequence	Modifications	# Proteins	Master Protein Accessions	Protein Accessions	# Missed Cleavages	Charge	DeltaScore	DeltaCn	Rank	Search Engine Rank	m/z [Da]	MH+ [Da]	Theo. MH+ [Da]	DeltaM [ppm]	Deltam/z [Da]	Activation Type	MS Order	Isolation Interference [%]	Ion Inject Time [ms]	RT [min]	First Scan	Spectrum File	File ID	XCorr	# Protein Groups	Percolator q-Value	Percolator PEP
		FALSE	High	Sequest HT (A2)	Unambiguous	VEGELEEMER		1	P35580	P35580	0	2	0.8221	0	1	1	610.775	1220.54	1220.55	-2.34	-0.00143	HCD (High Energy Collision Dissociation)	MS2	15.9265	9.1	26.3929	12035	HJURP-1.raw	F1	2.53	1	0.0001135	7.643e-05
	FALSE	High	VVSSVLQFGNISFK		2.28407e-07	9.6032e-05	1	1	2	P35580	0	1524.84	High	High	0.0001135	7.867e-08	3.35
		Checked	Confidence	Identifying Node	PSM Ambiguity	Annotated Sequence	Modifications	# Proteins	Master Protein Accessions	Protein Accessions	# Missed Cleavages	Charge	DeltaScore	DeltaCn	Rank	Search Engine Rank	m/z [Da]	MH+ [Da]	Theo. MH+ [Da]	DeltaM [ppm]	Deltam/z [Da]	Activation Type	MS Order	Isolation Interference [%]	Ion Inject Time [ms]	RT [min]	First Scan	Spectrum File	File ID	XCorr	# Protein Groups	Percolator q-Value	Percolator PEP
		FALSE	High	Sequest HT (A2)	Unambiguous	VVSSVLQFGNISFK		1	P35580	P35580	0	3	0.6754	0	1	1	508.953	1524.84	1524.84	0.74	0.00038	HCD (High Energy Collision Dissociation)	MS2	31.5821	30	39.7867	24843	HJURP-1.raw	F1	3.42	1	0.0001135	4.307e-06
		FALSE	High	Sequest HT (A2)	Unambiguous	VVSSVLQFGNISFK		1	P35580	P35580	0	2	0.7403	0	1	1	762.924	1524.84	1524.84	-0.55	-0.00042	HCD (High Energy Collision Dissociation)	MS2	29.6258	11.433	39.7599	24817	HJURP-1.raw	F1	3.35	1	0.0001135	7.867e-08
FALSE	High	Master Protein	P09874	Poly [ADP-ribose] polymerase 1 OS=Homo sapiens OX=9606 GN=PARP1 PE=1 SV=4	0	496.873	61	52	100	52	1014	113	8.88	273.79	52	0	High	1
	Checked	Confidence	Sequence	Modifications	Qvality PEP	Qvality q-value	# Protein Groups	# Proteins	# PSMs	Master Protein Accessions	# Missed Cleavages	Theo. MH+ [Da]	Found in Sample: [S1] F1: Sample	Confidence (by Search Engine): Sequest HT	Percolator q-Value (by Search Engine): Sequest HT	Percolator PEP (by Search Engine): Sequest HT	XCorr (by Search Engine): Sequest HT
	FALSE	High	AEPVEVVAPR		0.000209409	9.6032e-05	1	1	1	P09874	0	1066.59	High	High	0.0001135	0.0001025	2.43
		Checked	Confidence	Identifying Node	PSM Ambiguity	Annotated Sequence	Modifications	# Proteins	Master Protein Accessions	Protein Accessions	# Missed Cleavages	Charge	DeltaScore	DeltaCn	Rank	Search Engine Rank	m/z [Da]	MH+ [Da]	Theo. MH+ [Da]	DeltaM [ppm]	Deltam/z [Da]	Activation Type	MS Order	Isolation Interference [%]	Ion Inject Time [ms]	RT [min]	First Scan	Spectrum File	File ID	XCorr	# Protein Groups	Percolator q-Value	Percolator PEP
		FALSE	High	Sequest HT (A2)	Unambiguous	AEPVEVVAPR		1	P09874	P09874	0	2	0.6008	0	1	1	533.798	1066.59	1066.59	0.51	0.00027	HCD (High Energy Collision Dissociation)	MS2	43.1912	7.469	23.6952	9602	HJURP-1.raw	F1	2.43	1	0.0001135	0.0001025
	FALSE	High	AMVEYEIDLQK		0.00364129	9.6032e-05	1	1	2	P09874	0	1338.66	High	High	0.0001135	0.002069	3.2
		Checked	Confidence	Identifying Node	PSM Ambiguity	Annotated Sequence	Modifications	# Proteins	Master Protein Accessions	Protein Accessions	# Missed Cleavages	Charge	DeltaScore	DeltaCn	Rank	Search Engine Rank	m/z [Da]	MH+ [Da]	Theo. MH+ [Da]	DeltaM [ppm]	Deltam/z [Da]	Activation Type	MS Order	Isolation Interference [%]	Ion Inject Time [ms]	RT [min]	First Scan	Spectrum File	File ID	XCorr	# Protein Groups	Percolator q-Value	Percolator PEP
		FALSE	High	Sequest HT (A2)	Unambiguous	AMVEYEIDLQK		1	P09874	P09874	0	2	0.4186	0	1	1	669.834	1338.66	1338.66	-0.45	-0.0003	HCD (High Energy Collision Dissociation)	MS2	26.8531	30	60.4678	43938	HJURP-1.raw	F1	0.43	1	0.005178	0.1251
		FALSE	High	Sequest HT (A2)	Unambiguous	AMVEYEIDLQK		1	P09874	P09874	0	2	0.7469	0	1	1	669.836	1338.66	1338.66	2.65	0.00177	HCD (High Energy Collision Dissociation)	MS2	0	8.735	33.1419	18422	HJURP-1.raw	F1	3.2	1	0.0001135	0.002069
	FALSE	High	AQNDLIWNIK		0.000495289	9.6032e-05	1	1	1	P09874	0	1214.65	High	High	0.0001135	0.0002539	2.87
		Checked	Confidence	Identifying Node	PSM Ambiguity	Annotated Sequence	Modifications	# Proteins	Master Protein Accessions	Protein Accessions	# Missed Cleavages	Charge	DeltaScore	DeltaCn	Rank	Search Engine Rank	m/z [Da]	MH+ [Da]	Theo. MH+ [Da]	DeltaM [ppm]	Deltam/z [Da]	Activation Type	MS Order	Isolation Interference [%]	Ion Inject Time [ms]	RT [min]	First Scan	Spectrum File	File ID	XCorr	# Protein Groups	Percolator q-Value	Percolator PEP
		FALSE	High	Sequest HT (A2)	Unambiguous	AQNDLIWNIK		1	P09874	P09874	0	2	0.5889	0	1	1	607.83	1214.65	1214.65	-0.29	-0.00018	HCD (High Energy Collision Dissociation)	MS2	16.8561	5.877	34.6473	19829	HJURP-1.raw	F1	2.87	1	0.0001135	0.0002539
	FALSE	High	AQNDLIWNIKDELK		7.01018e-06	9.6032e-05	1	1	1	P09874	1	1699.9	High	High	0.0001135	2.882e-06	3.93
		Checked	Confidence	Identifying Node	PSM Ambiguity	Annotated Sequence	Modifications	# Proteins	Master Protein Accessions	Protein Accessions	# Missed Cleavages	Charge	DeltaScore	DeltaCn	Rank	Search Engine Rank	m/z [Da]	MH+ [Da]	Theo. MH+ [Da]	DeltaM [ppm]	Deltam/z [Da]	Activation Type	MS Order	Isolation Interference [%]	Ion Inject Time [ms]	RT [min]	First Scan	Spectrum File	File ID	XCorr	# Protein Groups	Percolator q-Value	Percolator PEP
		FALSE	High	Sequest HT (A2)	Unambiguous	AQNDLIWNIKDELK		1	P09874	P09874	1	3	0.6896	0	1	1	567.307	1699.91	1699.9	2.67	0.00151	HCD (High Energy Collision Dissociation)	MS2	40.811	30	36.3379	21476	HJURP-1.raw	F1	3.93	1	0.0001135	2.882e-06
	FALSE	High	AQNDLIWNIKDELKK		2.34599e-07	9.6032e-05	1	1	2	P09874	2	1828	High	High	0.0001135	8.109e-08	3.64
		Checked	Confidence	Identifying Node	PSM Ambiguity	Annotated Sequence	Modifications	# Proteins	Master Protein Accessions	Protein Accessions	# Missed Cleavages	Charge	DeltaScore	DeltaCn	Rank	Search Engine Rank	m/z [Da]	MH+ [Da]	Theo. MH+ [Da]	DeltaM [ppm]	Deltam/z [Da]	Activation Type	MS Order	Isolation Interference [%]	Ion Inject Time [ms]	RT [min]	First Scan	Spectrum File	File ID	XCorr	# Protein Groups	Percolator q-Value	Percolator PEP
		FALSE	High	Sequest HT (A2)	Unambiguous	AQNDLIWNIKDELKK		1	P09874	P09874	2	4	0.6111	0	1	1	457.755	1828	1828	0.59	0.00027	HCD (High Energy Collision Dissociation)	MS2	54.8348	19.847	33.1995	18480	HJURP-1.raw	F1	3.42	1	0.0002213	0.005637
		FALSE	High	Sequest HT (A2)	Unambiguous	AQNDLIWNIKDELKK		1	P09874	P09874	2	2	0.7637	0	1	1	914.504	1828	1828	2.28	0.00209	HCD (High Energy Collision Dissociation)	MS2	33.4278	14.187	33.3149	18595	HJURP-1.raw	F1	3.64	1	0.0001135	8.109e-08
	FALSE	High	ASLCISTK	1xCarbamidomethyl [C4]	0.00196393	9.6032e-05	1	1	1	P09874	0	879.46	High	High	0.0001135	0.001084	2.05
		Checked	Confidence	Identifying Node	PSM Ambiguity	Annotated Sequence	Modifications	# Proteins	Master Protein Accessions	Protein Accessions	# Missed Cleavages	Charge	DeltaScore	DeltaCn	Rank	Search Engine Rank	m/z [Da]	MH+ [Da]	Theo. MH+ [Da]	DeltaM [ppm]	Deltam/z [Da]	Activation Type	MS Order	Isolation Interference [%]	Ion Inject Time [ms]	RT [min]	First Scan	Spectrum File	File ID	XCorr	# Protein Groups	Percolator q-Value	Percolator PEP
		FALSE	High	Sequest HT (A2)	Unambiguous	ASLcISTK	C4(Carbamidomethyl)	1	P09874	P09874	0	2	0.439	0	1	1	440.234	879.46	879.46	-0.06	-2e-05	HCD (High Energy Collision Dissociation)	MS2	13.4253	11.836	21.3183	7512	HJURP-1.raw	F1	2.05	1	0.0001135	0.001084
	FALSE	High	DSEEAEIIR		0.000197445	9.6032e-05	1	1	1	P09874	0	1061.51	High	High	0.0001135	9.664e-05	2.59
		Checked	Confidence	Identifying Node	PSM Ambiguity	Annotated Sequence	Modifications	# Proteins	Master Protein Accessions	Protein Accessions	# Missed Cleavages	Charge	DeltaScore	DeltaCn	Rank	Search Engine Rank	m/z [Da]	MH+ [Da]	Theo. MH+ [Da]	DeltaM [ppm]	Deltam/z [Da]	Activation Type	MS Order	Isolation Interference [%]	Ion Inject Time [ms]	RT [min]	First Scan	Spectrum File	File ID	XCorr	# Protein Groups	Percolator q-Value	Percolator PEP
		FALSE	High	Sequest HT (A2)	Unambiguous	DSEEAEIIR		1	P09874	P09874	0	2	0.5097	0	1	1	531.259	1061.51	1061.51	-0.66	-0.00035	HCD (High Energy Collision Dissociation)	MS2	16.7603	6.224	24.9052	10712	HJURP-1.raw	F1	2.59	1	0.0001135	9.664e-05
	FALSE	High	DSEEAEIIRK		0.000335249	9.6032e-05	1	1	1	P09874	1	1189.61	High	High	0.0001135	0.000169	2.21
		Checked	Confidence	Identifying Node	PSM Ambiguity	Annotated Sequence	Modifications	# Proteins	Master Protein Accessions	Protein Accessions	# Missed Cleavages	Charge	DeltaScore	DeltaCn	Rank	Search Engine Rank	m/z [Da]	MH+ [Da]	Theo. MH+ [Da]	DeltaM [ppm]	Deltam/z [Da]	Activation Type	MS Order	Isolation Interference [%]	Ion Inject Time [ms]	RT [min]	First Scan	Spectrum File	File ID	XCorr	# Protein Groups	Percolator q-Value	Percolator PEP
		FALSE	High	Sequest HT (A2)	Unambiguous	DSEEAEIIRK		1	P09874	P09874	1	2	0.4027	0	1	1	595.307	1189.61	1189.61	0.33	0.0002	HCD (High Energy Collision Dissociation)	MS2	20.8559	30	21.7612	7893	HJURP-1.raw	F1	2.21	1	0.0001135	0.000169
	FALSE	High	EDAIEHFMK		0.000314414	9.6032e-05	1	1	2	P09874	0	1119.51	High	High	0.0001135	0.0001574	2.9
		Checked	Confidence	Identifying Node	PSM Ambiguity	Annotated Sequence	Modifications	# Proteins	Master Protein Accessions	Protein Accessions	# Missed Cleavages	Charge	DeltaScore	DeltaCn	Rank	Search Engine Rank	m/z [Da]	MH+ [Da]	Theo. MH+ [Da]	DeltaM [ppm]	Deltam/z [Da]	Activation Type	MS Order	Isolation Interference [%]	Ion Inject Time [ms]	RT [min]	First Scan	Spectrum File	File ID	XCorr	# Protein Groups	Percolator q-Value	Percolator PEP
		FALSE	High	Sequest HT (A2)	Unambiguous	EDAIEHFMK		1	P09874	P09874	0	2	0.6759	0	1	1	560.26	1119.51	1119.51	-0.54	-0.0003	HCD (High Energy Collision Dissociation)	MS2	53.4509	7.335	28.2423	13738	HJURP-1.raw	F1	2.9	1	0.0001135	0.0001574
		FALSE	High	Sequest HT (A2)	Unambiguous	EDAIEHFMK		1	P09874	P09874	0	3	0.5259	0	1	1	373.843	1119.51	1119.51	0.74	0.00028	HCD (High Energy Collision Dissociation)	MS2	0	20.818	28.2747	13773	HJURP-1.raw	F1	2.32	1	0.0001135	0.0006873
	FALSE	High	EELGFRPEYSASQLK		1.34208e-06	9.6032e-05	1	1	2	P09874	0	1753.88	High	High	0.0001135	5.084e-07	3.52
		Checked	Confidence	Identifying Node	PSM Ambiguity	Annotated Sequence	Modifications	# Proteins	Master Protein Accessions	Protein Accessions	# Missed Cleavages	Charge	DeltaScore	DeltaCn	Rank	Search Engine Rank	m/z [Da]	MH+ [Da]	Theo. MH+ [Da]	DeltaM [ppm]	Deltam/z [Da]	Activation Type	MS Order	Isolation Interference [%]	Ion Inject Time [ms]	RT [min]	First Scan	Spectrum File	File ID	XCorr	# Protein Groups	Percolator q-Value	Percolator PEP
		FALSE	High	Sequest HT (A2)	Unambiguous	EELGFRPEYSASQLK		1	P09874	P09874	0	2	0.5881	0	1	1	877.441	1753.87	1753.88	-0.97	-0.00085	HCD (High Energy Collision Dissociation)	MS2	42.6173	30	29.9572	15396	HJURP-1.raw	F1	3.52	1	0.0001135	5.084e-07
		FALSE	High	Sequest HT (A2)	Unambiguous	EELGFRPEYSASQLK		1	P09874	P09874	0	3	0.543	0	1	1	585.297	1753.87	1753.88	-0.31	-0.00018	HCD (High Energy Collision Dissociation)	MS2	47.2878	3.861	29.9979	15435	HJURP-1.raw	F1	3.02	1	0.0001135	3.624e-05
	FALSE	High	ELLIFNK		0.269699	0.00876157	1	1	1	P09874	0	876.519	High	High	0.007238	0.2041	1.38
		Checked	Confidence	Identifying Node	PSM Ambiguity	Annotated Sequence	Modifications	# Proteins	Master Protein Accessions	Protein Accessions	# Missed Cleavages	Charge	DeltaScore	DeltaCn	Rank	Search Engine Rank	m/z [Da]	MH+ [Da]	Theo. MH+ [Da]	DeltaM [ppm]	Deltam/z [Da]	Activation Type	MS Order	Isolation Interference [%]	Ion Inject Time [ms]	RT [min]	First Scan	Spectrum File	File ID	XCorr	# Protein Groups	Percolator q-Value	Percolator PEP
		FALSE	High	Sequest HT (A2)	Unambiguous	ELLIFNK		1	P09874	P09874	0	2	0.1377	0	1	1	438.763	876.518	876.519	-0.71	-0.00031	HCD (High Energy Collision Dissociation)	MS2	28.6894	5.376	31.8759	17139	HJURP-1.raw	F1	1.38	1	0.007238	0.2041
	FALSE	High	FYTLIPHDFGMK		4.75891e-05	9.6032e-05	1	1	2	P09874	0	1468.73	High	High	0.0001135	2.159e-05	2.64
		Checked	Confidence	Identifying Node	PSM Ambiguity	Annotated Sequence	Modifications	# Proteins	Master Protein Accessions	Protein Accessions	# Missed Cleavages	Charge	DeltaScore	DeltaCn	Rank	Search Engine Rank	m/z [Da]	MH+ [Da]	Theo. MH+ [Da]	DeltaM [ppm]	Deltam/z [Da]	Activation Type	MS Order	Isolation Interference [%]	Ion Inject Time [ms]	RT [min]	First Scan	Spectrum File	File ID	XCorr	# Protein Groups	Percolator q-Value	Percolator PEP
		FALSE	High	Sequest HT (A2)	Unambiguous	FYTLIPHDFGMK		1	P09874	P09874	0	3	0.614	0	1	1	490.249	1468.73	1468.73	2.09	0.00102	HCD (High Energy Collision Dissociation)	MS2	33.0226	10.382	36.5404	21681	HJURP-1.raw	F1	2.85	1	0.0001135	4.336e-05
		FALSE	High	Sequest HT (A2)	Unambiguous	FYTLIPHDFGMK		1	P09874	P09874	0	2	0.6932	0	1	1	734.871	1468.73	1468.73	3.56	0.00261	HCD (High Energy Collision Dissociation)	MS2	28.743	2.36	36.6543	21802	HJURP-1.raw	F1	2.64	1	0.0001135	2.159e-05
	FALSE	High	GFSLLATEDK		0.00369978	9.6032e-05	1	1	1	P09874	0	1080.56	High	High	0.0001135	0.002107	2
		Checked	Confidence	Identifying Node	PSM Ambiguity	Annotated Sequence	Modifications	# Proteins	Master Protein Accessions	Protein Accessions	# Missed Cleavages	Charge	DeltaScore	DeltaCn	Rank	Search Engine Rank	m/z [Da]	MH+ [Da]	Theo. MH+ [Da]	DeltaM [ppm]	Deltam/z [Da]	Activation Type	MS Order	Isolation Interference [%]	Ion Inject Time [ms]	RT [min]	First Scan	Spectrum File	File ID	XCorr	# Protein Groups	Percolator q-Value	Percolator PEP
		FALSE	High	Sequest HT (A2)	Unambiguous	GFSLLATEDK		1	P09874	P09874	0	2	0.595	0	1	1	540.782	1080.56	1080.56	0.1	5e-05	HCD (High Energy Collision Dissociation)	MS2	9.39608	8.267	30.9635	16319	HJURP-1.raw	F1	2	1	0.0001135	0.002107
	FALSE	High	GFSLLATEDKEALK		8.16011e-07	9.6032e-05	1	1	2	P09874	1	1521.82	High	High	0.0001135	2.998e-07	3.48
		Checked	Confidence	Identifying Node	PSM Ambiguity	Annotated Sequence	Modifications	# Proteins	Master Protein Accessions	Protein Accessions	# Missed Cleavages	Charge	DeltaScore	DeltaCn	Rank	Search Engine Rank	m/z [Da]	MH+ [Da]	Theo. MH+ [Da]	DeltaM [ppm]	Deltam/z [Da]	Activation Type	MS Order	Isolation Interference [%]	Ion Inject Time [ms]	RT [min]	First Scan	Spectrum File	File ID	XCorr	# Protein Groups	Percolator q-Value	Percolator PEP
		FALSE	High	Sequest HT (A2)	Unambiguous	GFSLLATEDKEALK		1	P09874	P09874	1	3	0.6753	0	1	1	507.944	1521.82	1521.82	0.29	0.00015	HCD (High Energy Collision Dissociation)	MS2	23.5285	12.547	30.9358	16292	HJURP-1.raw	F1	3.48	1	0.0001135	2.998e-07
		FALSE	High	Sequest HT (A2)	Unambiguous	GFSLLATEDKEALK		1	P09874	P09874	1	2	0.628	0	1	1	761.411	1521.82	1521.82	-0.43	-0.00033	HCD (High Energy Collision Dissociation)	MS2	39.0175	11.156	30.9835	16338	HJURP-1.raw	F1	2.5	1	0.0001135	2.445e-05
	FALSE	High	GFSLLATEDKEALKK		7.21533e-07	9.6032e-05	1	1	3	P09874	2	1649.91	High	High	0.0001135	2.648e-07	3.78
		Checked	Confidence	Identifying Node	PSM Ambiguity	Annotated Sequence	Modifications	# Proteins	Master Protein Accessions	Protein Accessions	# Missed Cleavages	Charge	DeltaScore	DeltaCn	Rank	Search Engine Rank	m/z [Da]	MH+ [Da]	Theo. MH+ [Da]	DeltaM [ppm]	Deltam/z [Da]	Activation Type	MS Order	Isolation Interference [%]	Ion Inject Time [ms]	RT [min]	First Scan	Spectrum File	File ID	XCorr	# Protein Groups	Percolator q-Value	Percolator PEP
		FALSE	High	Sequest HT (A2)	Unambiguous	GFSLLATEDKEALKK		1	P09874	P09874	2	3	0.8095	0	1	1	550.642	1649.91	1649.91	0.29	0.00016	HCD (High Energy Collision Dissociation)	MS2	29.3008	2.518	27.6895	13229	HJURP-1.raw	F1	3.78	1	0.0001135	2.648e-07
		FALSE	High	Sequest HT (A2)	Unambiguous	GFSLLATEDKEALKK		1	P09874	P09874	2	2	0.7684	0	1	1	825.462	1649.92	1649.91	3.5	0.00289	HCD (High Energy Collision Dissociation)	MS2	30.2939	30	27.6188	13163	HJURP-1.raw	F1	3.67	1	0.0001135	1.198e-06
		FALSE	High	Sequest HT (A2)	Unambiguous	GFSLLATEDKEALKK		1	P09874	P09874	2	4	0.5829	0	1	1	413.234	1649.91	1649.91	1.61	0.00066	HCD (High Energy Collision Dissociation)	MS2	54.8574	1.986	27.7041	13243	HJURP-1.raw	F1	1.99	1	0.0001135	0.0006792
	FALSE	High	GGAAVDPDSGLEHSAHVLEK		7.60292e-09	9.6032e-05	1	1	2	P09874	0	1988.97	High	High	0.0001135	2.203e-09	3.42
		Checked	Confidence	Identifying Node	PSM Ambiguity	Annotated Sequence	Modifications	# Proteins	Master Protein Accessions	Protein Accessions	# Missed Cleavages	Charge	DeltaScore	DeltaCn	Rank	Search Engine Rank	m/z [Da]	MH+ [Da]	Theo. MH+ [Da]	DeltaM [ppm]	Deltam/z [Da]	Activation Type	MS Order	Isolation Interference [%]	Ion Inject Time [ms]	RT [min]	First Scan	Spectrum File	File ID	XCorr	# Protein Groups	Percolator q-Value	Percolator PEP
		FALSE	High	Sequest HT (A2)	Unambiguous	GGAAVDPDSGLEHSAHVLEK		1	P09874	P09874	0	3	0.7573	0	1	1	663.66	1988.97	1988.97	-0.73	-0.00048	HCD (High Energy Collision Dissociation)	MS2	46.3364	7.874	25.967	11634	HJURP-1.raw	F1	3.42	1	0.0001135	2.203e-09
		FALSE	High	Sequest HT (A2)	Unambiguous	GGAAVDPDSGLEHSAHVLEK		1	P09874	P09874	0	4	0.7351	0	1	1	497.997	1988.97	1988.97	0.4	0.0002	HCD (High Energy Collision Dissociation)	MS2	28.7794	11.594	25.9655	11632	HJURP-1.raw	F1	3.85	1	0.0001135	4.175e-08
	FALSE	High	GGSDDSSKDPIDVNYEK		5.42752e-09	9.6032e-05	1	1	1	P09874	1	1825.81	High	High	0.0001135	1.547e-09	5.2
		Checked	Confidence	Identifying Node	PSM Ambiguity	Annotated Sequence	Modifications	# Proteins	Master Protein Accessions	Protein Accessions	# Missed Cleavages	Charge	DeltaScore	DeltaCn	Rank	Search Engine Rank	m/z [Da]	MH+ [Da]	Theo. MH+ [Da]	DeltaM [ppm]	Deltam/z [Da]	Activation Type	MS Order	Isolation Interference [%]	Ion Inject Time [ms]	RT [min]	First Scan	Spectrum File	File ID	XCorr	# Protein Groups	Percolator q-Value	Percolator PEP
		FALSE	High	Sequest HT (A2)	Unambiguous	GGSDDSSKDPIDVNYEK		1	P09874	P09874	1	2	0.7981	0	1	1	913.407	1825.81	1825.81	-0.88	-0.00081	HCD (High Energy Collision Dissociation)	MS2	21.4191	30	24.4085	10246	HJURP-1.raw	F1	5.2	1	0.0001135	1.547e-09
	FALSE	High	GIYFADMVSK		0.00550703	9.6032e-05	1	1	1	P09874	0	1130.56	High	High	0.0001135	0.003206	2.13
		Checked	Confidence	Identifying Node	PSM Ambiguity	Annotated Sequence	Modifications	# Proteins	Master Protein Accessions	Protein Accessions	# Missed Cleavages	Charge	DeltaScore	DeltaCn	Rank	Search Engine Rank	m/z [Da]	MH+ [Da]	Theo. MH+ [Da]	DeltaM [ppm]	Deltam/z [Da]	Activation Type	MS Order	Isolation Interference [%]	Ion Inject Time [ms]	RT [min]	First Scan	Spectrum File	File ID	XCorr	# Protein Groups	Percolator q-Value	Percolator PEP
		FALSE	High	Sequest HT (A2)	Unambiguous	GIYFADMVSK		1	P09874	P09874	0	2	0.723	0	1	1	565.781	1130.55	1130.56	-1.11	-0.00063	HCD (High Energy Collision Dissociation)	MS2	0	6.489	33.998	19211	HJURP-1.raw	F1	2.13	1	0.0001135	0.003206
	FALSE	High	HPDVEVDGFSELR		8.26513e-08	9.6032e-05	1	3	2	P09874	0	1499.71	High	High	0.0001135	2.703e-08	2.9
		Checked	Confidence	Identifying Node	PSM Ambiguity	Annotated Sequence	Modifications	# Proteins	Master Protein Accessions	Protein Accessions	# Missed Cleavages	Charge	DeltaScore	DeltaCn	Rank	Search Engine Rank	m/z [Da]	MH+ [Da]	Theo. MH+ [Da]	DeltaM [ppm]	Deltam/z [Da]	Activation Type	MS Order	Isolation Interference [%]	Ion Inject Time [ms]	RT [min]	First Scan	Spectrum File	File ID	XCorr	# Protein Groups	Percolator q-Value	Percolator PEP
		FALSE	High	Sequest HT (A2)	Unambiguous	HPDVEVDGFSELR		3	P09874	Q5VX84; P09874; Q5VX85	0	2	0.6759	0	1	1	750.36	1499.71	1499.71	0.42	0.00032	HCD (High Energy Collision Dissociation)	MS2	0	9.976	30.5879	15965	HJURP-1.raw	F1	2.9	1	0.0001135	2.703e-08
		FALSE	High	Sequest HT (A2)	Unambiguous	HPDVEVDGFSELR		3	P09874	Q5VX84; P09874; Q5VX85	0	3	0.5442	0	1	1	500.575	1499.71	1499.71	-0.54	-0.00027	HCD (High Energy Collision Dissociation)	MS2	48.6787	14.022	30.6014	15975	HJURP-1.raw	F1	3.62	1	0.0001135	5.661e-05
	FALSE	High	KFYPLEIDYGQDEEAVK		2.80484e-08	9.6032e-05	1	1	2	P09874	1	2043.99	High	High	0.0001135	8.688e-09	3.19
		Checked	Confidence	Identifying Node	PSM Ambiguity	Annotated Sequence	Modifications	# Proteins	Master Protein Accessions	Protein Accessions	# Missed Cleavages	Charge	DeltaScore	DeltaCn	Rank	Search Engine Rank	m/z [Da]	MH+ [Da]	Theo. MH+ [Da]	DeltaM [ppm]	Deltam/z [Da]	Activation Type	MS Order	Isolation Interference [%]	Ion Inject Time [ms]	RT [min]	First Scan	Spectrum File	File ID	XCorr	# Protein Groups	Percolator q-Value	Percolator PEP
		FALSE	High	Sequest HT (A2)	Unambiguous	KFYPLEIDYGQDEEAVK		1	P09874	P09874	1	3	0.5564	0	1	1	682.003	2044	2043.99	1.99	0.00136	HCD (High Energy Collision Dissociation)	MS2	7.17043	9.391	34.6391	19819	HJURP-1.raw	F1	2.75	1	0.0001135	2.447e-05
		FALSE	High	Sequest HT (A2)	Unambiguous	KFYPLEIDYGQDEEAVK		1	P09874	P09874	1	2	0.7618	0	1	1	1022.5	2043.99	2043.99	0.26	0.00027	HCD (High Energy Collision Dissociation)	MS2	0	26.534	34.6301	19810	HJURP-1.raw	F1	3.19	1	0.0001135	8.688e-09
	FALSE	High	KFYPLEIDYGQDEEAVKK		8.58836e-11	9.6032e-05	1	1	4	P09874	2	2172.09	High	High	0.0001135	1.971e-11	4.15
		Checked	Confidence	Identifying Node	PSM Ambiguity	Annotated Sequence	Modifications	# Proteins	Master Protein Accessions	Protein Accessions	# Missed Cleavages	Charge	DeltaScore	DeltaCn	Rank	Search Engine Rank	m/z [Da]	MH+ [Da]	Theo. MH+ [Da]	DeltaM [ppm]	Deltam/z [Da]	Activation Type	MS Order	Isolation Interference [%]	Ion Inject Time [ms]	RT [min]	First Scan	Spectrum File	File ID	XCorr	# Protein Groups	Percolator q-Value	Percolator PEP
		FALSE	High	Sequest HT (A2)	Unambiguous	KFYPLEIDYGQDEEAVKK		1	P09874	P09874	2	2	0.7807	0	1	1	1086.55	2172.1	2172.09	5.66	0.00615	HCD (High Energy Collision Dissociation)	MS2	59.1917	30	31.6794	16957	HJURP-1.raw	F1	4.15	1	0.0001135	1.971e-11
		FALSE	High	Sequest HT (A2)	Unambiguous	KFYPLEIDYGQDEEAVKK		1	P09874	P09874	2	4	0.679	0	1	1	543.778	2172.09	2172.09	1.65	0.0009	HCD (High Energy Collision Dissociation)	MS2	29.4564	5.537	31.7737	17043	HJURP-1.raw	F1	3.52	1	0.0001135	1.696e-06
		FALSE	High	Sequest HT (A2)	Unambiguous	KFYPLEIDYGQDEEAVKK		1	P09874	P09874	2	2	0.8458	0	1	1	1086.54	2172.07	2172.09	-9.57	-0.0104	HCD (High Energy Collision Dissociation)	MS2	0	24.533	31.8328	17098	HJURP-1.raw	F1	5.06	1	0.0001135	4.671e-11
		FALSE	High	Sequest HT (A2)	Unambiguous	KFYPLEIDYGQDEEAVKK		1	P09874	P09874	2	3	0.8393	0	1	1	724.701	2172.09	2172.09	0.49	0.00035	HCD (High Energy Collision Dissociation)	MS2	0	12.124	31.6224	16903	HJURP-1.raw	F1	4.48	1	0.0001135	4.628e-09
	FALSE	High	KGDEVDGVDEVAK		4.09604e-10	9.6032e-05	1	1	2	P09874	1	1360.66	High	High	0.0001135	1.019e-10	3.93
		Checked	Confidence	Identifying Node	PSM Ambiguity	Annotated Sequence	Modifications	# Proteins	Master Protein Accessions	Protein Accessions	# Missed Cleavages	Charge	DeltaScore	DeltaCn	Rank	Search Engine Rank	m/z [Da]	MH+ [Da]	Theo. MH+ [Da]	DeltaM [ppm]	Deltam/z [Da]	Activation Type	MS Order	Isolation Interference [%]	Ion Inject Time [ms]	RT [min]	First Scan	Spectrum File	File ID	XCorr	# Protein Groups	Percolator q-Value	Percolator PEP
		FALSE	High	Sequest HT (A2)	Unambiguous	KGDEVDGVDEVAK		1	P09874	P09874	1	3	0.5774	0	1	1	454.225	1360.66	1360.66	0.06	3e-05	HCD (High Energy Collision Dissociation)	MS2	35.9949	30	20.806	7107	HJURP-1.raw	F1	3.36	1	0.0001135	0.0003181
		FALSE	High	Sequest HT (A2)	Unambiguous	KGDEVDGVDEVAK		1	P09874	P09874	1	2	0.687	0	1	1	680.833	1360.66	1360.66	0.29	0.0002	HCD (High Energy Collision Dissociation)	MS2	4.2619	30	20.8161	7114	HJURP-1.raw	F1	3.93	1	0.0001135	1.019e-10
	FALSE	High	KPPLLNNADSVQAK		7.65068e-12	9.6032e-05	1	1	2	P09874	0	1494.83	High	High	0.0001135	1.547e-12	4.14
		Checked	Confidence	Identifying Node	PSM Ambiguity	Annotated Sequence	Modifications	# Proteins	Master Protein Accessions	Protein Accessions	# Missed Cleavages	Charge	DeltaScore	DeltaCn	Rank	Search Engine Rank	m/z [Da]	MH+ [Da]	Theo. MH+ [Da]	DeltaM [ppm]	Deltam/z [Da]	Activation Type	MS Order	Isolation Interference [%]	Ion Inject Time [ms]	RT [min]	First Scan	Spectrum File	File ID	XCorr	# Protein Groups	Percolator q-Value	Percolator PEP
		FALSE	High	Sequest HT (A2)	Unambiguous	KPPLLNNADSVQAK		1	P09874	P09874	0	2	0.7657	0	1	1	747.918	1494.83	1494.83	0.32	0.00024	HCD (High Energy Collision Dissociation)	MS2	5.99677	30	21.8391	7962	HJURP-1.raw	F1	4.14	1	0.0001135	1.547e-12
		FALSE	High	Sequest HT (A2)	Unambiguous	KPPLLNNADSVQAK		1	P09874	P09874	0	3	0.6194	0	1	1	498.947	1494.83	1494.83	-0.27	-0.00013	HCD (High Energy Collision Dissociation)	MS2	64.7724	30	21.7784	7908	HJURP-1.raw	F1	3.1	1	0.0001135	1.045e-05
	FALSE	High	IAPPEAPVTGYMFGK		7.002e-08	9.6032e-05	1	1	2	P09874	0	1577.8	High	High	0.0001135	2.275e-08	3.35
		Checked	Confidence	Identifying Node	PSM Ambiguity	Annotated Sequence	Modifications	# Proteins	Master Protein Accessions	Protein Accessions	# Missed Cleavages	Charge	DeltaScore	DeltaCn	Rank	Search Engine Rank	m/z [Da]	MH+ [Da]	Theo. MH+ [Da]	DeltaM [ppm]	Deltam/z [Da]	Activation Type	MS Order	Isolation Interference [%]	Ion Inject Time [ms]	RT [min]	First Scan	Spectrum File	File ID	XCorr	# Protein Groups	Percolator q-Value	Percolator PEP
		FALSE	High	Sequest HT (A2)	Unambiguous	IAPPEAPVTGYMFGK		1	P09874	P09874	0	3	0.6179	0	1	1	526.606	1577.8	1577.8	-0.09	-5e-05	HCD (High Energy Collision Dissociation)	MS2	14.6551	13.271	35.5466	20697	HJURP-1.raw	F1	3.35	1	0.0001135	2.275e-08
		FALSE	High	Sequest HT (A2)	Unambiguous	IAPPEAPVTGYMFGK		1	P09874	P09874	0	2	0.7465	0	1	1	789.403	1577.8	1577.8	-2.57	-0.00203	HCD (High Energy Collision Dissociation)	MS2	0	12.186	35.4195	20577	HJURP-1.raw	F1	2.88	1	0.0001135	1.971e-07
	FALSE	High	IAPPEAPVTGYMFGK	1xOxidation [M12]	0.000321211	9.6032e-05	1	1	1	P09874	0	1593.8	High	High	0.0001135	0.0001612	1.64
		Checked	Confidence	Identifying Node	PSM Ambiguity	Annotated Sequence	Modifications	# Proteins	Master Protein Accessions	Protein Accessions	# Missed Cleavages	Charge	DeltaScore	DeltaCn	Rank	Search Engine Rank	m/z [Da]	MH+ [Da]	Theo. MH+ [Da]	DeltaM [ppm]	Deltam/z [Da]	Activation Type	MS Order	Isolation Interference [%]	Ion Inject Time [ms]	RT [min]	First Scan	Spectrum File	File ID	XCorr	# Protein Groups	Percolator q-Value	Percolator PEP
		FALSE	High	Sequest HT (A2)	Unambiguous	IAPPEAPVTGYmFGK	M12(Oxidation)	1	P09874	P09874	0	2	0.4573	0	1	1	797.401	1593.8	1593.8	-1.75	-0.00139	HCD (High Energy Collision Dissociation)	MS2	49.7405	11.343	32.5146	17776	HJURP-1.raw	F1	1.64	1	0.0001135	0.0001612
	FALSE	High	LEQMPSKEDAIEHFMK		2.64454e-08	9.6032e-05	1	1	3	P09874	1	1932.92	High	High	0.0001135	8.154e-09	3.65
		Checked	Confidence	Identifying Node	PSM Ambiguity	Annotated Sequence	Modifications	# Proteins	Master Protein Accessions	Protein Accessions	# Missed Cleavages	Charge	DeltaScore	DeltaCn	Rank	Search Engine Rank	m/z [Da]	MH+ [Da]	Theo. MH+ [Da]	DeltaM [ppm]	Deltam/z [Da]	Activation Type	MS Order	Isolation Interference [%]	Ion Inject Time [ms]	RT [min]	First Scan	Spectrum File	File ID	XCorr	# Protein Groups	Percolator q-Value	Percolator PEP
		FALSE	High	Sequest HT (A2)	Unambiguous	LEQMPSKEDAIEHFMK		1	P09874	P09874	1	3	0.3822	0	1	1	644.977	1932.92	1932.92	-0.87	-0.00056	HCD (High Energy Collision Dissociation)	MS2	0	11.342	30.7538	16104	HJURP-1.raw	F1	2.59	1	0.0001135	3.695e-07
		FALSE	High	Sequest HT (A2)	Unambiguous	LEQMPSKEDAIEHFMK		1	P09874	P09874	1	4	0.6418	0	1	1	483.985	1932.92	1932.92	-0.92	-0.00044	HCD (High Energy Collision Dissociation)	MS2	0	13.471	30.7319	16084	HJURP-1.raw	F1	4.69	1	0.0001135	3.238e-07
		FALSE	High	Sequest HT (A2)	Unambiguous	LEQMPSKEDAIEHFMK		1	P09874	P09874	1	2	0.7425	0	1	1	966.962	1932.92	1932.92	-1.45	-0.0014	HCD (High Energy Collision Dissociation)	MS2	0	28.142	30.7807	16132	HJURP-1.raw	F1	3.65	1	0.0001135	8.154e-09
	FALSE	High	LEQMPSKEDAIEHFMK	1xOxidation [M15]	0.00202775	9.6032e-05	1	1	1	P09874	1	1948.91	High	High	0.0001135	0.001121	2.63
		Checked	Confidence	Identifying Node	PSM Ambiguity	Annotated Sequence	Modifications	# Proteins	Master Protein Accessions	Protein Accessions	# Missed Cleavages	Charge	DeltaScore	DeltaCn	Rank	Search Engine Rank	m/z [Da]	MH+ [Da]	Theo. MH+ [Da]	DeltaM [ppm]	Deltam/z [Da]	Activation Type	MS Order	Isolation Interference [%]	Ion Inject Time [ms]	RT [min]	First Scan	Spectrum File	File ID	XCorr	# Protein Groups	Percolator q-Value	Percolator PEP
		FALSE	High	Sequest HT (A2)	Unambiguous	LEQMPSKEDAIEHFmK	M15(Oxidation)	1	P09874	P09874	1	3	0.4639	0	1	1	650.314	1948.93	1948.91	7.24	0.0047	HCD (High Energy Collision Dissociation)	MS2	0	14.359	27.1828	12754	HJURP-1.raw	F1	2.63	1	0.0001135	0.001121
	FALSE	High	IFPPETSASVAATPPPSTASAPAAVNSSASADKPLSNMK		1.20952e-10	9.6032e-05	1	1	3	P09874	0	3767.88	High	High	0.0001135	2.825e-11	5.39
		Checked	Confidence	Identifying Node	PSM Ambiguity	Annotated Sequence	Modifications	# Proteins	Master Protein Accessions	Protein Accessions	# Missed Cleavages	Charge	DeltaScore	DeltaCn	Rank	Search Engine Rank	m/z [Da]	MH+ [Da]	Theo. MH+ [Da]	DeltaM [ppm]	Deltam/z [Da]	Activation Type	MS Order	Isolation Interference [%]	Ion Inject Time [ms]	RT [min]	First Scan	Spectrum File	File ID	XCorr	# Protein Groups	Percolator q-Value	Percolator PEP
		FALSE	High	Sequest HT (A2)	Unambiguous	IFPPETSASVAATPPPSTASAPAAVNSSASADKPLSNMK		1	P09874	P09874	0	3	0.7755	0	1	1	1256.64	3767.89	3767.88	3.21	0.00403	HCD (High Energy Collision Dissociation)	MS2	0	30	32.9221	18190	HJURP-1.raw	F1	5.39	1	0.0001135	2.825e-11
		FALSE	High	Sequest HT (A2)	Unambiguous	IFPPETSASVAATPPPSTASAPAAVNSSASADKPLSNMK		1	P09874	P09874	0	3	0.5525	0	1	1	1256.63	3767.86	3767.88	-3.95	-0.00496	HCD (High Energy Collision Dissociation)	MS2	0	30	31.8951	17160	HJURP-1.raw	F1	2.57	1	0.0001135	8.805e-05
		FALSE	High	Sequest HT (A2)	Unambiguous	IFPPETSASVAATPPPSTASAPAAVNSSASADKPLSNMK		1	P09874	P09874	0	4	0.4748	0	1	1	942.726	3767.88	3767.88	0.15	0.00014	HCD (High Energy Collision Dissociation)	MS2	31.1051	21.746	31.8944	17159	HJURP-1.raw	F1	2.38	1	0.0001135	2.45e-05
	FALSE	High	LPKPVQDLIK		0.000243236	9.6032e-05	1	1	2	P09874	0	1150.72	High	High	0.0001135	0.0001206	2.12
		Checked	Confidence	Identifying Node	PSM Ambiguity	Annotated Sequence	Modifications	# Proteins	Master Protein Accessions	Protein Accessions	# Missed Cleavages	Charge	DeltaScore	DeltaCn	Rank	Search Engine Rank	m/z [Da]	MH+ [Da]	Theo. MH+ [Da]	DeltaM [ppm]	Deltam/z [Da]	Activation Type	MS Order	Isolation Interference [%]	Ion Inject Time [ms]	RT [min]	First Scan	Spectrum File	File ID	XCorr	# Protein Groups	Percolator q-Value	Percolator PEP
		FALSE	High	Sequest HT (A2)	Unambiguous	LPKPVQDLIK		1	P09874	P09874	0	2	0.6048	0	1	1	575.863	1150.72	1150.72	-0.55	-0.00032	HCD (High Energy Collision Dissociation)	MS2	68.0309	10.737	28.1994	13695	HJURP-1.raw	F1	1.67	1	0.0001135	0.0002467
		FALSE	High	Sequest HT (A2)	Unambiguous	LPKPVQDLIK		1	P09874	P09874	0	3	0.684	0	1	1	384.245	1150.72	1150.72	1.27	0.00049	HCD (High Energy Collision Dissociation)	MS2	34.6619	16.533	28.2606	13757	HJURP-1.raw	F1	2.12	1	0.0001135	0.0001206
	FALSE	High	LQLLEDDKENR		8.14302e-06	9.6032e-05	1	1	2	P09874	1	1372.71	High	High	0.0001135	3.384e-06	4.35
		Checked	Confidence	Identifying Node	PSM Ambiguity	Annotated Sequence	Modifications	# Proteins	Master Protein Accessions	Protein Accessions	# Missed Cleavages	Charge	DeltaScore	DeltaCn	Rank	Search Engine Rank	m/z [Da]	MH+ [Da]	Theo. MH+ [Da]	DeltaM [ppm]	Deltam/z [Da]	Activation Type	MS Order	Isolation Interference [%]	Ion Inject Time [ms]	RT [min]	First Scan	Spectrum File	File ID	XCorr	# Protein Groups	Percolator q-Value	Percolator PEP
		FALSE	High	Sequest HT (A2)	Unambiguous	LQLLEDDKENR		1	P09874	P09874	1	2	0.7376	0	1	1	686.855	1372.7	1372.71	-3.31	-0.00227	HCD (High Energy Collision Dissociation)	MS2	17.0802	26.001	24.0397	9905	HJURP-1.raw	F1	2.82	1	0.0001135	0.0001119
		FALSE	High	Sequest HT (A2)	Unambiguous	LQLLEDDKENR		1	P09874	P09874	1	3	0.6782	0	1	1	458.24	1372.7	1372.71	-1.58	-0.00072	HCD (High Energy Collision Dissociation)	MS2	81.8182	10.376	24.0491	9914	HJURP-1.raw	F1	4.35	1	0.0001135	3.384e-06
	FALSE	High	MAIMVQSPMFDGK		1.38135e-07	9.6032e-05	1	3	1	P09874	0	1454.68	High	High	0.0001135	4.639e-08	3.41
		Checked	Confidence	Identifying Node	PSM Ambiguity	Annotated Sequence	Modifications	# Proteins	Master Protein Accessions	Protein Accessions	# Missed Cleavages	Charge	DeltaScore	DeltaCn	Rank	Search Engine Rank	m/z [Da]	MH+ [Da]	Theo. MH+ [Da]	DeltaM [ppm]	Deltam/z [Da]	Activation Type	MS Order	Isolation Interference [%]	Ion Inject Time [ms]	RT [min]	First Scan	Spectrum File	File ID	XCorr	# Protein Groups	Percolator q-Value	Percolator PEP
		FALSE	High	Sequest HT (A2)	Unambiguous	MAIMVQSPMFDGK		3	P09874	Q5VX84; P09874; Q5VX85	0	2	0.7771	0	1	1	727.846	1454.68	1454.68	-0.1	-7e-05	HCD (High Energy Collision Dissociation)	MS2	5.50598	6.221	35.7422	20884	HJURP-1.raw	F1	3.41	1	0.0001135	4.639e-08
	FALSE	High	MAIMVQSPMFDGK	1xOxidation [M9]	0.000326405	9.6032e-05	1	3	1	P09874	0	1470.68	High	High	0.0001135	0.0001641	2.2
		Checked	Confidence	Identifying Node	PSM Ambiguity	Annotated Sequence	Modifications	# Proteins	Master Protein Accessions	Protein Accessions	# Missed Cleavages	Charge	DeltaScore	DeltaCn	Rank	Search Engine Rank	m/z [Da]	MH+ [Da]	Theo. MH+ [Da]	DeltaM [ppm]	Deltam/z [Da]	Activation Type	MS Order	Isolation Interference [%]	Ion Inject Time [ms]	RT [min]	First Scan	Spectrum File	File ID	XCorr	# Protein Groups	Percolator q-Value	Percolator PEP
		FALSE	High	Sequest HT (A2)	Unambiguous	MAIMVQSPmFDGK	M9(Oxidation)	3	P09874	Q5VX84; P09874; Q5VX85	0	2	0.2636	0	1	1	735.845	1470.68	1470.68	2.51	0.00185	HCD (High Energy Collision Dissociation)	MS2	35.1454	9.366	32.7372	18006	HJURP-1.raw	F1	2.2	1	0.0001135	0.0001641
	FALSE	High	MIFDVESMK		0.00645386	9.6032e-05	1	1	1	P09874	0	1099.52	High	High	0.0001135	0.003784	2.01
		Checked	Confidence	Identifying Node	PSM Ambiguity	Annotated Sequence	Modifications	# Proteins	Master Protein Accessions	Protein Accessions	# Missed Cleavages	Charge	DeltaScore	DeltaCn	Rank	Search Engine Rank	m/z [Da]	MH+ [Da]	Theo. MH+ [Da]	DeltaM [ppm]	Deltam/z [Da]	Activation Type	MS Order	Isolation Interference [%]	Ion Inject Time [ms]	RT [min]	First Scan	Spectrum File	File ID	XCorr	# Protein Groups	Percolator q-Value	Percolator PEP
		FALSE	High	Sequest HT (A2)	Unambiguous	MIFDVESMK		1	P09874	P09874	0	2	0.7065	0	1	1	550.263	1099.52	1099.52	2.8	0.00154	HCD (High Energy Collision Dissociation)	MS2	53.9521	9.922	34.3972	19569	HJURP-1.raw	F1	2.01	1	0.0001135	0.003784
	FALSE	High	MIFDVESMKK		0.00199559	9.6032e-05	1	1	2	P09874	1	1227.61	High	High	0.0001135	0.001104	2.55
		Checked	Confidence	Identifying Node	PSM Ambiguity	Annotated Sequence	Modifications	# Proteins	Master Protein Accessions	Protein Accessions	# Missed Cleavages	Charge	DeltaScore	DeltaCn	Rank	Search Engine Rank	m/z [Da]	MH+ [Da]	Theo. MH+ [Da]	DeltaM [ppm]	Deltam/z [Da]	Activation Type	MS Order	Isolation Interference [%]	Ion Inject Time [ms]	RT [min]	First Scan	Spectrum File	File ID	XCorr	# Protein Groups	Percolator q-Value	Percolator PEP
		FALSE	High	Sequest HT (A2)	Unambiguous	MIFDVESMKK		1	P09874	P09874	1	3	0.6706	0	1	1	409.875	1227.61	1227.61	-0.88	-0.00036	HCD (High Energy Collision Dissociation)	MS2	0	17.513	29.5975	15095	HJURP-1.raw	F1	2.55	1	0.0001135	0.001104
		FALSE	High	Sequest HT (A2)	Unambiguous	MIFDVESMKK		1	P09874	P09874	1	2	0.5956	0	1	1	614.306	1227.61	1227.61	-4.89	-0.003	HCD (High Energy Collision Dissociation)	MS2	38.9209	15.848	29.6091	15108	HJURP-1.raw	F1	1.83	1	0.0001135	0.003374
	FALSE	High	MVDPEKPQLGMIDR		1.53913e-05	9.6032e-05	1	1	2	P09874	0	1628.81	High	High	0.0001135	6.595e-06	2.79
		Checked	Confidence	Identifying Node	PSM Ambiguity	Annotated Sequence	Modifications	# Proteins	Master Protein Accessions	Protein Accessions	# Missed Cleavages	Charge	DeltaScore	DeltaCn	Rank	Search Engine Rank	m/z [Da]	MH+ [Da]	Theo. MH+ [Da]	DeltaM [ppm]	Deltam/z [Da]	Activation Type	MS Order	Isolation Interference [%]	Ion Inject Time [ms]	RT [min]	First Scan	Spectrum File	File ID	XCorr	# Protein Groups	Percolator q-Value	Percolator PEP
		FALSE	High	Sequest HT (A2)	Unambiguous	MVDPEKPQLGMIDR		1	P09874	P09874	0	3	0.5233	0	1	1	543.61	1628.82	1628.81	1.94	0.00105	HCD (High Energy Collision Dissociation)	MS2	43.8464	6.764	28.8864	14369	HJURP-1.raw	F1	2.79	1	0.0001135	6.595e-06
		FALSE	High	Sequest HT (A2)	Unambiguous	MVDPEKPQLGMIDR		1	P09874	P09874	0	2	0.6681	0	1	1	814.91	1628.81	1628.81	-1.06	-0.00086	HCD (High Energy Collision Dissociation)	MS2	0	24.853	28.9228	14406	HJURP-1.raw	F1	2.29	1	0.0001135	1.811e-05
	FALSE	High	NREELGFRPEYSASQLK		3.83784e-07	9.6032e-05	1	1	3	P09874	1	2024.02	High	High	0.0001135	1.359e-07	4.45
		Checked	Confidence	Identifying Node	PSM Ambiguity	Annotated Sequence	Modifications	# Proteins	Master Protein Accessions	Protein Accessions	# Missed Cleavages	Charge	DeltaScore	DeltaCn	Rank	Search Engine Rank	m/z [Da]	MH+ [Da]	Theo. MH+ [Da]	DeltaM [ppm]	Deltam/z [Da]	Activation Type	MS Order	Isolation Interference [%]	Ion Inject Time [ms]	RT [min]	First Scan	Spectrum File	File ID	XCorr	# Protein Groups	Percolator q-Value	Percolator PEP
		FALSE	High	Sequest HT (A2)	Unambiguous	NREELGFRPEYSASQLK		1	P09874	P09874	1	3	0.5471	0	1	1	675.345	2024.02	2024.02	-0.2	-0.00013	HCD (High Energy Collision Dissociation)	MS2	12.6324	16.034	27.5105	13064	HJURP-1.raw	F1	3.82	1	0.0001135	0.0001764
		FALSE	High	Sequest HT (A2)	Unambiguous	NREELGFRPEYSASQLK		1	P09874	P09874	1	2	0.5207	0	1	1	1012.51	2024.02	2024.02	-1.33	-0.00135	HCD (High Energy Collision Dissociation)	MS2	55.4332	30	27.491	13047	HJURP-1.raw	F1	1.69	1	0.003801	0.08776
		FALSE	High	Sequest HT (A2)	Unambiguous	NREELGFRPEYSASQLK		1	P09874	P09874	1	4	0.7258	0	1	1	506.761	2024.02	2024.02	0.75	0.00038	HCD (High Energy Collision Dissociation)	MS2	0	7.276	27.5641	13121	HJURP-1.raw	F1	4.45	1	0.0001135	1.359e-07
	FALSE	High	NTHATTHNAYDLEVIDIFK		1.59372e-14	9.6032e-05	1	1	2	P09874	0	2202.08	High	High	0.0001135	2.348e-15	7.5
		Checked	Confidence	Identifying Node	PSM Ambiguity	Annotated Sequence	Modifications	# Proteins	Master Protein Accessions	Protein Accessions	# Missed Cleavages	Charge	DeltaScore	DeltaCn	Rank	Search Engine Rank	m/z [Da]	MH+ [Da]	Theo. MH+ [Da]	DeltaM [ppm]	Deltam/z [Da]	Activation Type	MS Order	Isolation Interference [%]	Ion Inject Time [ms]	RT [min]	First Scan	Spectrum File	File ID	XCorr	# Protein Groups	Percolator q-Value	Percolator PEP
		FALSE	High	Sequest HT (A2)	Unambiguous	NTHATTHNAYDLEVIDIFK		1	P09874	P09874	0	3	0.8227	0	1	1	734.702	2202.09	2202.08	4.13	0.00303	HCD (High Energy Collision Dissociation)	MS2	10.5836	26.792	36.4061	21547	HJURP-1.raw	F1	7.5	1	0.0001135	2.348e-15
		FALSE	High	Sequest HT (A2)	Unambiguous	NTHATTHNAYDLEVIDIFK		1	P09874	P09874	0	4	0.7417	0	1	1	551.275	2202.08	2202.08	-2.12	-0.00117	HCD (High Energy Collision Dissociation)	MS2	11.8229	19.646	36.3913	21531	HJURP-1.raw	F1	3.6	1	0.0001135	8.752e-07
	FALSE	High	QIQAAYSILSEVQQAVSQGSSDSQILDLSNR		9.012e-11	9.6032e-05	1	1	3	P09874	0	3335.67	High	High	0.0001135	2.069e-11	4.68
		Checked	Confidence	Identifying Node	PSM Ambiguity	Annotated Sequence	Modifications	# Proteins	Master Protein Accessions	Protein Accessions	# Missed Cleavages	Charge	DeltaScore	DeltaCn	Rank	Search Engine Rank	m/z [Da]	MH+ [Da]	Theo. MH+ [Da]	DeltaM [ppm]	Deltam/z [Da]	Activation Type	MS Order	Isolation Interference [%]	Ion Inject Time [ms]	RT [min]	First Scan	Spectrum File	File ID	XCorr	# Protein Groups	Percolator q-Value	Percolator PEP
		FALSE	High	Sequest HT (A2)	Unambiguous	QIQAAYSILSEVQQAVSQGSSDSQILDLSNR		1	P09874	P09874	0	4	0.64	0	1	1	834.672	3335.67	3335.67	-0.97	-0.00081	HCD (High Energy Collision Dissociation)	MS2	41.4823	13.912	49.7792	34593	HJURP-1.raw	F1	4.5	1	0.0001135	6.258e-09
		FALSE	High	Sequest HT (A2)	Unambiguous	QIQAAYSILSEVQQAVSQGSSDSQILDLSNR		1	P09874	P09874	0	3	0.703	0	1	1	1112.56	3335.68	3335.67	1.5	0.00167	HCD (High Energy Collision Dissociation)	MS2	0	30	49.6409	34465	HJURP-1.raw	F1	4.68	1	0.0001135	2.069e-11
		FALSE	High	Sequest HT (A2)	Unambiguous	QIQAAYSILSEVQQAVSQGSSDSQILDLSNR		1	P09874	P09874	0	3	0.493	0	1	1	1112.56	3335.68	3335.67	1.19	0.00132	HCD (High Energy Collision Dissociation)	MS2	12.6994	30	50.7374	35496	HJURP-1.raw	F1	0.71	1	0.0001135	0.001301
	FALSE	High	QQVPSGESAILDR		4.56933e-06	9.6032e-05	1	1	1	P09874	0	1399.72	High	High	0.0001135	1.842e-06	2.88
		Checked	Confidence	Identifying Node	PSM Ambiguity	Annotated Sequence	Modifications	# Proteins	Master Protein Accessions	Protein Accessions	# Missed Cleavages	Charge	DeltaScore	DeltaCn	Rank	Search Engine Rank	m/z [Da]	MH+ [Da]	Theo. MH+ [Da]	DeltaM [ppm]	Deltam/z [Da]	Activation Type	MS Order	Isolation Interference [%]	Ion Inject Time [ms]	RT [min]	First Scan	Spectrum File	File ID	XCorr	# Protein Groups	Percolator q-Value	Percolator PEP
		FALSE	High	Sequest HT (A2)	Unambiguous	QQVPSGESAILDR		1	P09874	P09874	0	2	0.6667	0	1	1	700.362	1399.72	1399.72	-0.06	-4e-05	HCD (High Energy Collision Dissociation)	MS2	11.6319	10.283	27.1969	12770	HJURP-1.raw	F1	2.88	1	0.0001135	1.842e-06
	FALSE	High	RKGDEVDGVDEVAK		6.71647e-06	9.6032e-05	1	1	1	P09874	2	1516.76	High	High	0.0001135	2.759e-06	3.2
		Checked	Confidence	Identifying Node	PSM Ambiguity	Annotated Sequence	Modifications	# Proteins	Master Protein Accessions	Protein Accessions	# Missed Cleavages	Charge	DeltaScore	DeltaCn	Rank	Search Engine Rank	m/z [Da]	MH+ [Da]	Theo. MH+ [Da]	DeltaM [ppm]	Deltam/z [Da]	Activation Type	MS Order	Isolation Interference [%]	Ion Inject Time [ms]	RT [min]	First Scan	Spectrum File	File ID	XCorr	# Protein Groups	Percolator q-Value	Percolator PEP
		FALSE	High	Sequest HT (A2)	Unambiguous	RKGDEVDGVDEVAK		1	P09874	P09874	2	3	0.5812	0	1	1	506.258	1516.76	1516.76	-1.16	-0.00058	HCD (High Energy Collision Dissociation)	MS2	24.9324	30	19.5831	6196	HJURP-1.raw	F1	3.2	1	0.0001135	2.759e-06
	FALSE	High	RQIQAAYSILSEVQQAVSQGSSDSQILDLSNR		3.30766e-05	9.6032e-05	1	1	1	P09874	1	3491.77	High	High	0.0001135	1.479e-05	2.23
		Checked	Confidence	Identifying Node	PSM Ambiguity	Annotated Sequence	Modifications	# Proteins	Master Protein Accessions	Protein Accessions	# Missed Cleavages	Charge	DeltaScore	DeltaCn	Rank	Search Engine Rank	m/z [Da]	MH+ [Da]	Theo. MH+ [Da]	DeltaM [ppm]	Deltam/z [Da]	Activation Type	MS Order	Isolation Interference [%]	Ion Inject Time [ms]	RT [min]	First Scan	Spectrum File	File ID	XCorr	# Protein Groups	Percolator q-Value	Percolator PEP
		FALSE	High	Sequest HT (A2)	Unambiguous	RQIQAAYSILSEVQQAVSQGSSDSQILDLSNR		1	P09874	P09874	1	3	0.4619	0	1	1	1164.59	3491.77	3491.77	-1.8	-0.0021	HCD (High Energy Collision Dissociation)	MS2	27.0652	30	46.4681	31459	HJURP-1.raw	F1	2.23	1	0.0001135	1.479e-05
	FALSE	High	SANYCHTSQGDPIGLILLGEVALGNMYELK	1xCarbamidomethyl [C5]	2.70421e-11	9.6032e-05	1	1	1	P09874	0	3263.61	High	High	0.0001135	5.84e-12	5.51
		Checked	Confidence	Identifying Node	PSM Ambiguity	Annotated Sequence	Modifications	# Proteins	Master Protein Accessions	Protein Accessions	# Missed Cleavages	Charge	DeltaScore	DeltaCn	Rank	Search Engine Rank	m/z [Da]	MH+ [Da]	Theo. MH+ [Da]	DeltaM [ppm]	Deltam/z [Da]	Activation Type	MS Order	Isolation Interference [%]	Ion Inject Time [ms]	RT [min]	First Scan	Spectrum File	File ID	XCorr	# Protein Groups	Percolator q-Value	Percolator PEP
		FALSE	High	Sequest HT (A2)	Unambiguous	SANYcHTSQGDPIGLILLGEVALGNMYELK	C5(Carbamidomethyl)	1	P09874	P09874	0	3	0.8385	0	1	1	1088.54	3263.62	3263.61	2.5	0.00272	HCD (High Energy Collision Dissociation)	MS2	10.6303	30	50.979	35722	HJURP-1.raw	F1	5.51	1	0.0001135	5.84e-12
	FALSE	High	SDAYYCTGDVTAWTK	1xCarbamidomethyl [C6]	3.41169e-07	9.6032e-05	1	1	1	P09874	0	1737.74	High	High	0.0001135	1.202e-07	3.63
		Checked	Confidence	Identifying Node	PSM Ambiguity	Annotated Sequence	Modifications	# Proteins	Master Protein Accessions	Protein Accessions	# Missed Cleavages	Charge	DeltaScore	DeltaCn	Rank	Search Engine Rank	m/z [Da]	MH+ [Da]	Theo. MH+ [Da]	DeltaM [ppm]	Deltam/z [Da]	Activation Type	MS Order	Isolation Interference [%]	Ion Inject Time [ms]	RT [min]	First Scan	Spectrum File	File ID	XCorr	# Protein Groups	Percolator q-Value	Percolator PEP
		FALSE	High	Sequest HT (A2)	Unambiguous	SDAYYcTGDVTAWTK	C6(Carbamidomethyl)	1	P09874	P09874	0	2	0.8898	0	1	1	869.374	1737.74	1737.74	-0.56	-0.00049	HCD (High Energy Collision Dissociation)	MS2	0	13.871	34.0154	19224	HJURP-1.raw	F1	3.63	1	0.0001135	1.202e-07
	FALSE	High	SKLPKPVQDLIK		0.000419652	9.6032e-05	1	1	1	P09874	1	1365.85	High	High	0.0001135	0.0002133	1.76
		Checked	Confidence	Identifying Node	PSM Ambiguity	Annotated Sequence	Modifications	# Proteins	Master Protein Accessions	Protein Accessions	# Missed Cleavages	Charge	DeltaScore	DeltaCn	Rank	Search Engine Rank	m/z [Da]	MH+ [Da]	Theo. MH+ [Da]	DeltaM [ppm]	Deltam/z [Da]	Activation Type	MS Order	Isolation Interference [%]	Ion Inject Time [ms]	RT [min]	First Scan	Spectrum File	File ID	XCorr	# Protein Groups	Percolator q-Value	Percolator PEP
		FALSE	High	Sequest HT (A2)	Unambiguous	SKLPKPVQDLIK		1	P09874	P09874	1	3	0.5682	0	1	1	455.954	1365.85	1365.85	0.27	0.00012	HCD (High Energy Collision Dissociation)	MS2	73.7333	23.397	27.3155	12881	HJURP-1.raw	F1	1.76	1	0.0001135	0.0002133
	FALSE	High	SLQELFLAHILSPWGAEVK		2.29572e-12	9.6032e-05	1	1	2	P09874	0	2138.16	High	High	0.0001135	4.376e-13	5.57
		Checked	Confidence	Identifying Node	PSM Ambiguity	Annotated Sequence	Modifications	# Proteins	Master Protein Accessions	Protein Accessions	# Missed Cleavages	Charge	DeltaScore	DeltaCn	Rank	Search Engine Rank	m/z [Da]	MH+ [Da]	Theo. MH+ [Da]	DeltaM [ppm]	Deltam/z [Da]	Activation Type	MS Order	Isolation Interference [%]	Ion Inject Time [ms]	RT [min]	First Scan	Spectrum File	File ID	XCorr	# Protein Groups	Percolator q-Value	Percolator PEP
		FALSE	High	Sequest HT (A2)	Unambiguous	SLQELFLAHILSPWGAEVK		1	P09874	P09874	0	2	0.7612	0	1	1	1069.59	2138.17	2138.16	0.58	0.00063	HCD (High Energy Collision Dissociation)	MS2	24.7526	28.678	47.7416	32671	HJURP-1.raw	F1	5.57	1	0.0001135	4.376e-13
		FALSE	High	Sequest HT (A2)	Unambiguous	SLQELFLAHILSPWGAEVK		1	P09874	P09874	0	3	0.5819	0	1	1	713.391	2138.16	2138.16	-3.08	-0.00219	HCD (High Energy Collision Dissociation)	MS2	53.7012	30	47.5946	32539	HJURP-1.raw	F1	3.54	1	0.0001135	1.686e-07
	FALSE	High	TLGDFAAEYAK		0.000287094	9.6032e-05	1	1	1	P09874	0	1185.58	High	High	0.0001135	0.0001429	2.33
		Checked	Confidence	Identifying Node	PSM Ambiguity	Annotated Sequence	Modifications	# Proteins	Master Protein Accessions	Protein Accessions	# Missed Cleavages	Charge	DeltaScore	DeltaCn	Rank	Search Engine Rank	m/z [Da]	MH+ [Da]	Theo. MH+ [Da]	DeltaM [ppm]	Deltam/z [Da]	Activation Type	MS Order	Isolation Interference [%]	Ion Inject Time [ms]	RT [min]	First Scan	Spectrum File	File ID	XCorr	# Protein Groups	Percolator q-Value	Percolator PEP
		FALSE	High	Sequest HT (A2)	Unambiguous	TLGDFAAEYAK		1	P09874	P09874	0	2	0.7039	0	1	1	593.294	1185.58	1185.58	0.98	0.00058	HCD (High Energy Collision Dissociation)	MS2	8.05679	3.047	32.3903	17657	HJURP-1.raw	F1	2.33	1	0.0001135	0.0001429
	FALSE	High	TTNFAGILSQGLR		1.43572e-05	9.6032e-05	1	1	2	P09874	0	1377.75	High	High	0.0001135	6.144e-06	3.55
		Checked	Confidence	Identifying Node	PSM Ambiguity	Annotated Sequence	Modifications	# Proteins	Master Protein Accessions	Protein Accessions	# Missed Cleavages	Charge	DeltaScore	DeltaCn	Rank	Search Engine Rank	m/z [Da]	MH+ [Da]	Theo. MH+ [Da]	DeltaM [ppm]	Deltam/z [Da]	Activation Type	MS Order	Isolation Interference [%]	Ion Inject Time [ms]	RT [min]	First Scan	Spectrum File	File ID	XCorr	# Protein Groups	Percolator q-Value	Percolator PEP
		FALSE	High	Sequest HT (A2)	Unambiguous	TTNFAGILSQGLR		1	P09874	P09874	0	2	0.6704	0	1	1	689.378	1377.75	1377.75	-0.51	-0.00035	HCD (High Energy Collision Dissociation)	MS2	29.2257	3.863	37.7212	22825	HJURP-1.raw	F1	3.55	1	0.0001135	6.144e-06
		FALSE	High	Sequest HT (A2)	Unambiguous	TTNFAGILSQGLR		1	P09874	P09874	0	3	0.568	0	1	1	459.921	1377.75	1377.75	-0.89	-0.00041	HCD (High Energy Collision Dissociation)	MS2	10.3138	27.903	37.7612	22864	HJURP-1.raw	F1	3.75	1	0.0001135	8.973e-06
	FALSE	High	TTPDPSANISLDGVDVPLGTGISSGVNDTSLLYNEYIVYDIAQVNLK		3.15518e-08	9.6032e-05	1	1	1	P09874	0	4938.48	High	High	0.0001135	9.801e-09	3.35
		Checked	Confidence	Identifying Node	PSM Ambiguity	Annotated Sequence	Modifications	# Proteins	Master Protein Accessions	Protein Accessions	# Missed Cleavages	Charge	DeltaScore	DeltaCn	Rank	Search Engine Rank	m/z [Da]	MH+ [Da]	Theo. MH+ [Da]	DeltaM [ppm]	Deltam/z [Da]	Activation Type	MS Order	Isolation Interference [%]	Ion Inject Time [ms]	RT [min]	First Scan	Spectrum File	File ID	XCorr	# Protein Groups	Percolator q-Value	Percolator PEP
		FALSE	High	Sequest HT (A2)	Unambiguous	TTPDPSANISLDGVDVPLGTGISSGVNDTSLLYNEYIVYDIAQVNLK		1	P09874	P09874	0	4	0.8	0	1	1	1235.38	4938.49	4938.48	1.43	0.00176	HCD (High Energy Collision Dissociation)	MS2	3.34657	30	53.3283	37873	HJURP-1.raw	F1	3.35	1	0.0001135	9.801e-09
	FALSE	High	VADGMVFGALLPCEECSGQLVFK	2xCarbamidomethyl [C13; C16]	4.56815e-11	9.6032e-05	1	1	2	P09874	0	2527.2	High	High	0.0001135	1.016e-11	4.53
		Checked	Confidence	Identifying Node	PSM Ambiguity	Annotated Sequence	Modifications	# Proteins	Master Protein Accessions	Protein Accessions	# Missed Cleavages	Charge	DeltaScore	DeltaCn	Rank	Search Engine Rank	m/z [Da]	MH+ [Da]	Theo. MH+ [Da]	DeltaM [ppm]	Deltam/z [Da]	Activation Type	MS Order	Isolation Interference [%]	Ion Inject Time [ms]	RT [min]	First Scan	Spectrum File	File ID	XCorr	# Protein Groups	Percolator q-Value	Percolator PEP
		FALSE	High	Sequest HT (A2)	Unambiguous	VADGMVFGALLPcEEcSGQLVFK	C13(Carbamidomethyl); C16(Carbamidomethyl)	1	P09874	P09874	0	2	0.7925	0	1	1	1264.11	2527.2	2527.2	0.14	0.00018	HCD (High Energy Collision Dissociation)	MS2	0	30	44.9229	29981	HJURP-1.raw	F1	4.53	1	0.0001135	1.016e-11
		FALSE	High	Sequest HT (A2)	Unambiguous	VADGMVFGALLPcEEcSGQLVFK	C13(Carbamidomethyl); C16(Carbamidomethyl)	1	P09874	P09874	0	3	0.782	0	1	1	843.072	2527.2	2527.2	-0.54	-0.00045	HCD (High Energy Collision Dissociation)	MS2	22.578	14.973	44.907	29965	HJURP-1.raw	F1	4.45	1	0.0001135	2.67e-07
	FALSE	High	VADGMVFGALLPCEECSGQLVFK	2xCarbamidomethyl [C13; C16]; 1xOxidation [M5]	3.77673e-07	9.6032e-05	1	1	2	P09874	0	2543.2	High	High	0.0001135	1.337e-07	3.68
		Checked	Confidence	Identifying Node	PSM Ambiguity	Annotated Sequence	Modifications	# Proteins	Master Protein Accessions	Protein Accessions	# Missed Cleavages	Charge	DeltaScore	DeltaCn	Rank	Search Engine Rank	m/z [Da]	MH+ [Da]	Theo. MH+ [Da]	DeltaM [ppm]	Deltam/z [Da]	Activation Type	MS Order	Isolation Interference [%]	Ion Inject Time [ms]	RT [min]	First Scan	Spectrum File	File ID	XCorr	# Protein Groups	Percolator q-Value	Percolator PEP
		FALSE	High	Sequest HT (A2)	Unambiguous	VADGmVFGALLPcEEcSGQLVFK	M5(Oxidation); C13(Carbamidomethyl); C16(Carbamidomethyl)	1	P09874	P09874	0	3	0.7418	0	1	1	848.401	2543.19	2543.2	-4.05	-0.00343	HCD (High Energy Collision Dissociation)	MS2	0	23.236	42.8568	27932	HJURP-1.raw	F1	3.68	1	0.0001135	1.337e-07
		FALSE	High	Sequest HT (A2)	Unambiguous	VADGmVFGALLPcEEcSGQLVFK	M5(Oxidation); C13(Carbamidomethyl); C16(Carbamidomethyl)	1	P09874	P09874	0	2	0.8009	0	1	1	1272.1	2543.2	2543.2	0.33	0.00041	HCD (High Energy Collision Dissociation)	MS2	0	30	42.8785	27956	HJURP-1.raw	F1	2.26	1	0.0001135	3.147e-06
	FALSE	High	VEMLDNLLDIEVAYSLLR		0.000154383	9.6032e-05	1	1	1	P09874	0	2106.12	High	High	0.0001135	7.441e-05	1.37
		Checked	Confidence	Identifying Node	PSM Ambiguity	Annotated Sequence	Modifications	# Proteins	Master Protein Accessions	Protein Accessions	# Missed Cleavages	Charge	DeltaScore	DeltaCn	Rank	Search Engine Rank	m/z [Da]	MH+ [Da]	Theo. MH+ [Da]	DeltaM [ppm]	Deltam/z [Da]	Activation Type	MS Order	Isolation Interference [%]	Ion Inject Time [ms]	RT [min]	First Scan	Spectrum File	File ID	XCorr	# Protein Groups	Percolator q-Value	Percolator PEP
		FALSE	High	Sequest HT (A2)	Unambiguous	VEMLDNLLDIEVAYSLLR		1	P09874	P09874	0	2	0.6569	0	1	1	1053.56	2106.11	2106.12	-0.31	-0.00032	HCD (High Energy Collision Dissociation)	MS2	0	30	53.0744	37636	HJURP-1.raw	F1	1.37	1	0.0001135	7.441e-05
	FALSE	High	VFSATLGLVDIVK		0.0033091	9.6032e-05	1	1	5	P09874	0	1361.8	High	High	0.0001135	0.001875	1.48
		Checked	Confidence	Identifying Node	PSM Ambiguity	Annotated Sequence	Modifications	# Proteins	Master Protein Accessions	Protein Accessions	# Missed Cleavages	Charge	DeltaScore	DeltaCn	Rank	Search Engine Rank	m/z [Da]	MH+ [Da]	Theo. MH+ [Da]	DeltaM [ppm]	Deltam/z [Da]	Activation Type	MS Order	Isolation Interference [%]	Ion Inject Time [ms]	RT [min]	First Scan	Spectrum File	File ID	XCorr	# Protein Groups	Percolator q-Value	Percolator PEP
		FALSE	High	Sequest HT (A2)	Unambiguous	VFSATLGLVDIVK		1	P09874	P09874	0	2	0.5743	0	1	1	681.405	1361.8	1361.8	-0.36	-0.00025	HCD (High Energy Collision Dissociation)	MS2	46.4916	30	61.7569	45017	HJURP-1.raw	F1	1.48	1	0.0001135	0.001875
		FALSE	High	Sequest HT (A2)	Unambiguous	VFSATLGLVDIVK		1	P09874	P09874	0	2	0.3523	0	1	1	681.406	1361.81	1361.8	1.3	0.00089	HCD (High Energy Collision Dissociation)	MS2	45.9187	30	62.8379	45896	HJURP-1.raw	F1	0.88	1	0.006967	0.1871
		FALSE	High	Sequest HT (A2)	Unambiguous	VFSATLGLVDIVK		1	P09874	P09874	0	2	0.4881	0	1	1	681.406	1361.8	1361.8	0.3	0.00021	HCD (High Energy Collision Dissociation)	MS2	62.4415	30	59.6983	43307	HJURP-1.raw	F1	0.84	1	0.006618	0.1798
		FALSE	High	Sequest HT (A2)	Unambiguous	VFSATLGLVDIVK		1	P09874	P09874	0	2	0.5618	0	1	1	681.406	1361.81	1361.8	0.87	0.00059	HCD (High Energy Collision Dissociation)	MS2	79.1424	30	58.564	42360	HJURP-1.raw	F1	0.89	1	0.004919	0.1055
		FALSE	High	Sequest HT (A2)	Unambiguous	VFSATLGLVDIVK		1	P09874	P09874	0	2	0.4545	0	1	1	681.405	1361.8	1361.8	-1.18	-0.00081	HCD (High Energy Collision Dissociation)	MS2	51.1311	30	50.5452	35314	HJURP-1.raw	F1	0.99	1	0.001513	0.04004
	FALSE	High	VGTVIGSNK		0.187873	0.00675048	1	1	1	P09874	0	874.499	High	High	0.005643	0.137	0.59
		Checked	Confidence	Identifying Node	PSM Ambiguity	Annotated Sequence	Modifications	# Proteins	Master Protein Accessions	Protein Accessions	# Missed Cleavages	Charge	DeltaScore	DeltaCn	Rank	Search Engine Rank	m/z [Da]	MH+ [Da]	Theo. MH+ [Da]	DeltaM [ppm]	Deltam/z [Da]	Activation Type	MS Order	Isolation Interference [%]	Ion Inject Time [ms]	RT [min]	First Scan	Spectrum File	File ID	XCorr	# Protein Groups	Percolator q-Value	Percolator PEP
		FALSE	High	Sequest HT (A2)	Unambiguous	VGTVIGSNK		1	P09874	P09874	0	2	0.0847	0	1	1	437.753	874.499	874.499	-0.39	-0.00017	HCD (High Energy Collision Dissociation)	MS2	51.1766	30	17.5599	4870	HJURP-1.raw	F1	0.59	1	0.005643	0.137
	FALSE	High	VVDRDSEEAEIIR		1.74433e-06	9.6032e-05	1	1	2	P09874	1	1530.78	High	High	0.0001135	6.697e-07	3.08
		Checked	Confidence	Identifying Node	PSM Ambiguity	Annotated Sequence	Modifications	# Proteins	Master Protein Accessions	Protein Accessions	# Missed Cleavages	Charge	DeltaScore	DeltaCn	Rank	Search Engine Rank	m/z [Da]	MH+ [Da]	Theo. MH+ [Da]	DeltaM [ppm]	Deltam/z [Da]	Activation Type	MS Order	Isolation Interference [%]	Ion Inject Time [ms]	RT [min]	First Scan	Spectrum File	File ID	XCorr	# Protein Groups	Percolator q-Value	Percolator PEP
		FALSE	High	Sequest HT (A2)	Unambiguous	VVDRDSEEAEIIR		1	P09874	P09874	1	2	0.4968	0	1	1	765.892	1530.78	1530.78	0.43	0.00033	HCD (High Energy Collision Dissociation)	MS2	0	30	24.3117	10155	HJURP-1.raw	F1	3.08	1	0.0001135	6.697e-07
		FALSE	High	Sequest HT (A2)	Unambiguous	VVDRDSEEAEIIR		1	P09874	P09874	1	3	0.5559	0	1	1	510.93	1530.78	1530.78	0	0	HCD (High Energy Collision Dissociation)	MS2	37.328	12.637	24.3085	10153	HJURP-1.raw	F1	3.58	1	0.0001135	4.486e-06
	FALSE	High	VVDRDSEEAEIIRK		1.16535e-05	9.6032e-05	1	1	2	P09874	2	1658.87	High	High	0.0001135	4.923e-06	3.51
		Checked	Confidence	Identifying Node	PSM Ambiguity	Annotated Sequence	Modifications	# Proteins	Master Protein Accessions	Protein Accessions	# Missed Cleavages	Charge	DeltaScore	DeltaCn	Rank	Search Engine Rank	m/z [Da]	MH+ [Da]	Theo. MH+ [Da]	DeltaM [ppm]	Deltam/z [Da]	Activation Type	MS Order	Isolation Interference [%]	Ion Inject Time [ms]	RT [min]	First Scan	Spectrum File	File ID	XCorr	# Protein Groups	Percolator q-Value	Percolator PEP
		FALSE	High	Sequest HT (A2)	Unambiguous	VVDRDSEEAEIIRK		1	P09874	P09874	2	4	0.4364	0	1	1	415.474	1658.87	1658.87	1.65	0.00068	HCD (High Energy Collision Dissociation)	MS2	38.4201	30	22.2481	8313	HJURP-1.raw	F1	1.65	1	0.0003302	0.008605
		FALSE	High	Sequest HT (A2)	Unambiguous	VVDRDSEEAEIIRK		1	P09874	P09874	2	3	0.6382	0	1	1	553.629	1658.87	1658.87	1.66	0.00092	HCD (High Energy Collision Dissociation)	MS2	61.3216	29.424	22.2875	8346	HJURP-1.raw	F1	3.51	1	0.0001135	4.923e-06
	FALSE	High	VVSEDFLQDVSASTK		2.56937e-07	9.6032e-05	1	1	5	P09874	0	1624.81	High	High	0.0001135	8.893e-08	3.6
		Checked	Confidence	Identifying Node	PSM Ambiguity	Annotated Sequence	Modifications	# Proteins	Master Protein Accessions	Protein Accessions	# Missed Cleavages	Charge	DeltaScore	DeltaCn	Rank	Search Engine Rank	m/z [Da]	MH+ [Da]	Theo. MH+ [Da]	DeltaM [ppm]	Deltam/z [Da]	Activation Type	MS Order	Isolation Interference [%]	Ion Inject Time [ms]	RT [min]	First Scan	Spectrum File	File ID	XCorr	# Protein Groups	Percolator q-Value	Percolator PEP
		FALSE	High	Sequest HT (A2)	Unambiguous	VVSEDFLQDVSASTK		1	P09874	P09874	0	2	0.3333	0	1	1	812.904	1624.8	1624.81	-3.04	-0.00247	HCD (High Energy Collision Dissociation)	MS2	27.1326	30	61.7738	45032	HJURP-1.raw	F1	0.87	1	0.007325	0.2048
		FALSE	High	Sequest HT (A2)	Unambiguous	VVSEDFLQDVSASTK		1	P09874	P09874	0	2	0.2935	0	1	1	812.911	1624.81	1624.81	5.17	0.0042	HCD (High Energy Collision Dissociation)	MS2	57.2321	30	51.472	36183	HJURP-1.raw	F1	0.92	1	0.001608	0.04346
		FALSE	High	Sequest HT (A2)	Unambiguous	VVSEDFLQDVSASTK		1	P09874	P09874	0	2	0.5794	0	1	1	812.913	1624.82	1624.81	7.09	0.00576	HCD (High Energy Collision Dissociation)	MS2	82.4121	30	61.339	44658	HJURP-1.raw	F1	1.26	1	0.001141	0.02218
		FALSE	High	Sequest HT (A2)	Unambiguous	VVSEDFLQDVSASTK		1	P09874	P09874	0	2	0.656	0	1	1	812.909	1624.81	1624.81	2.83	0.0023	HCD (High Energy Collision Dissociation)	MS2	21.9148	30	70.869	50778	HJURP-1.raw	F1	1.25	1	0.0001135	0.00468
		FALSE	High	Sequest HT (A2)	Unambiguous	VVSEDFLQDVSASTK		1	P09874	P09874	0	2	0.7222	0	1	1	812.906	1624.81	1624.81	-0.71	-0.00058	HCD (High Energy Collision Dissociation)	MS2	14.0303	16.864	35.3135	20493	HJURP-1.raw	F1	3.6	1	0.0001135	8.893e-08
FALSE	High	Master Protein	P35579	Myosin-9 OS=Homo sapiens OX=9606 GN=MYH9 PE=1 SV=4	0	477.08	41	63	83	51	1960	226.4	5.6	239.62	63	0	High	1
	Checked	Confidence	Sequence	Modifications	Qvality PEP	Qvality q-value	# Protein Groups	# Proteins	# PSMs	Master Protein Accessions	# Missed Cleavages	Theo. MH+ [Da]	Found in Sample: [S1] F1: Sample	Confidence (by Search Engine): Sequest HT	Percolator q-Value (by Search Engine): Sequest HT	Percolator PEP (by Search Engine): Sequest HT	XCorr (by Search Engine): Sequest HT
	FALSE	High	ADEWLMK		0.0172721	0.000708179	2	2	1	P35580; P35579	0	892.423	High	High	0.0005443	0.01068	2.37
		Checked	Confidence	Identifying Node	PSM Ambiguity	Annotated Sequence	Modifications	# Proteins	Master Protein Accessions	Protein Accessions	# Missed Cleavages	Charge	DeltaScore	DeltaCn	Rank	Search Engine Rank	m/z [Da]	MH+ [Da]	Theo. MH+ [Da]	DeltaM [ppm]	Deltam/z [Da]	Activation Type	MS Order	Isolation Interference [%]	Ion Inject Time [ms]	RT [min]	First Scan	Spectrum File	File ID	XCorr	# Protein Groups	Percolator q-Value	Percolator PEP
		FALSE	High	Sequest HT (A2)	Unambiguous	ADEWLMK		2	P35580; P35579	P35580; P35579	0	2	0.4726	0	1	1	446.716	892.424	892.423	1.12	0.0005	HCD (High Energy Collision Dissociation)	MS2	51.6198	15.199	29.3343	14834	HJURP-1.raw	F1	2.37	2	0.0005443	0.01068
	FALSE	High	ADFCIIHYAGK	1xCarbamidomethyl [C4]	0.000243236	9.6032e-05	2	2	1	P35580; P35579	0	1294.62	High	High	0.0001135	0.0001204	2.12
		Checked	Confidence	Identifying Node	PSM Ambiguity	Annotated Sequence	Modifications	# Proteins	Master Protein Accessions	Protein Accessions	# Missed Cleavages	Charge	DeltaScore	DeltaCn	Rank	Search Engine Rank	m/z [Da]	MH+ [Da]	Theo. MH+ [Da]	DeltaM [ppm]	Deltam/z [Da]	Activation Type	MS Order	Isolation Interference [%]	Ion Inject Time [ms]	RT [min]	First Scan	Spectrum File	File ID	XCorr	# Protein Groups	Percolator q-Value	Percolator PEP
		FALSE	High	Sequest HT (A2)	Unambiguous	ADFcIIHYAGK	C4(Carbamidomethyl)	2	P35580; P35579	P35580; P35579	0	3	0.5613	0	1	1	432.213	1294.62	1294.62	-0.64	-0.00028	HCD (High Energy Collision Dissociation)	MS2	18.4458	17.96	30.0087	15444	HJURP-1.raw	F1	2.12	2	0.0001135	0.0001204
	FALSE	High	AGVLAHLEEER		6.71647e-06	9.6032e-05	2	2	2	P35580; P35579	0	1223.64	High	High	0.0001135	2.751e-06	2.98
		Checked	Confidence	Identifying Node	PSM Ambiguity	Annotated Sequence	Modifications	# Proteins	Master Protein Accessions	Protein Accessions	# Missed Cleavages	Charge	DeltaScore	DeltaCn	Rank	Search Engine Rank	m/z [Da]	MH+ [Da]	Theo. MH+ [Da]	DeltaM [ppm]	Deltam/z [Da]	Activation Type	MS Order	Isolation Interference [%]	Ion Inject Time [ms]	RT [min]	First Scan	Spectrum File	File ID	XCorr	# Protein Groups	Percolator q-Value	Percolator PEP
		FALSE	High	Sequest HT (A2)	Unambiguous	AGVLAHLEEER		2	P35580; P35579	P35580; P35579	0	2	0.6308	0	1	1	612.322	1223.64	1223.64	-0.54	-0.00033	HCD (High Energy Collision Dissociation)	MS2	44.3212	3.11	26.91	12495	HJURP-1.raw	F1	2.79	2	0.0001135	3.65e-06
		FALSE	High	Sequest HT (A2)	Unambiguous	AGVLAHLEEER		2	P35580; P35579	P35580; P35579	0	3	0.4094	0	1	1	408.551	1223.64	1223.64	0.53	0.00022	HCD (High Energy Collision Dissociation)	MS2	41.2371	30	26.7606	12356	HJURP-1.raw	F1	2.98	2	0.0001135	2.751e-06
	FALSE	High	ANLQIDQINTDLNLER		1.95352e-09	9.6032e-05	1	1	1	P35579	0	1869.97	High	High	0.0001135	5.26e-10	4.06
		Checked	Confidence	Identifying Node	PSM Ambiguity	Annotated Sequence	Modifications	# Proteins	Master Protein Accessions	Protein Accessions	# Missed Cleavages	Charge	DeltaScore	DeltaCn	Rank	Search Engine Rank	m/z [Da]	MH+ [Da]	Theo. MH+ [Da]	DeltaM [ppm]	Deltam/z [Da]	Activation Type	MS Order	Isolation Interference [%]	Ion Inject Time [ms]	RT [min]	First Scan	Spectrum File	File ID	XCorr	# Protein Groups	Percolator q-Value	Percolator PEP
		FALSE	High	Sequest HT (A2)	Unambiguous	ANLQIDQINTDLNLER		1	P35579	P35579	0	2	0.7562	0	1	1	935.49	1869.97	1869.97	3.24	0.00303	HCD (High Energy Collision Dissociation)	MS2	0	30	36.9112	22071	HJURP-1.raw	F1	4.06	1	0.0001135	5.26e-10
	FALSE	High	DFSALESQLQDTQELLQEENR		2.75945e-13	9.6032e-05	1	1	2	P35579	0	2493.17	High	High	0.0001135	4.712e-14	4.94
		Checked	Confidence	Identifying Node	PSM Ambiguity	Annotated Sequence	Modifications	# Proteins	Master Protein Accessions	Protein Accessions	# Missed Cleavages	Charge	DeltaScore	DeltaCn	Rank	Search Engine Rank	m/z [Da]	MH+ [Da]	Theo. MH+ [Da]	DeltaM [ppm]	Deltam/z [Da]	Activation Type	MS Order	Isolation Interference [%]	Ion Inject Time [ms]	RT [min]	First Scan	Spectrum File	File ID	XCorr	# Protein Groups	Percolator q-Value	Percolator PEP
		FALSE	High	Sequest HT (A2)	Unambiguous	DFSALESQLQDTQELLQEENR		1	P35579	P35579	0	2	0.7996	0	1	1	1247.09	2493.17	2493.17	0.23	0.00028	HCD (High Energy Collision Dissociation)	MS2	0	30	46.4976	31486	HJURP-1.raw	F1	4.94	1	0.0001135	4.712e-14
		FALSE	High	Sequest HT (A2)	Unambiguous	DFSALESQLQDTQELLQEENR		1	P35579	P35579	0	3	0.6446	0	1	1	831.728	2493.17	2493.17	-1.54	-0.00128	HCD (High Energy Collision Dissociation)	MS2	80.8614	29.587	46.4896	31479	HJURP-1.raw	F1	3.32	1	0.0001135	1.135e-06
	FALSE	High	DLEAHIDSANK		0.00375921	9.6032e-05	1	1	2	P35579	0	1212.59	High	High	0.0001135	0.002144	2.04
		Checked	Confidence	Identifying Node	PSM Ambiguity	Annotated Sequence	Modifications	# Proteins	Master Protein Accessions	Protein Accessions	# Missed Cleavages	Charge	DeltaScore	DeltaCn	Rank	Search Engine Rank	m/z [Da]	MH+ [Da]	Theo. MH+ [Da]	DeltaM [ppm]	Deltam/z [Da]	Activation Type	MS Order	Isolation Interference [%]	Ion Inject Time [ms]	RT [min]	First Scan	Spectrum File	File ID	XCorr	# Protein Groups	Percolator q-Value	Percolator PEP
		FALSE	High	Sequest HT (A2)	Unambiguous	DLEAHIDSANK		1	P35579	P35579	0	3	0.5392	0	1	1	404.867	1212.59	1212.59	0.43	0.00017	HCD (High Energy Collision Dissociation)	MS2	70.8245	30	21.7855	7914	HJURP-1.raw	F1	2.04	1	0.0001135	0.002144
		FALSE	High	Sequest HT (A2)	Unambiguous	DLEAHIDSANK		1	P35579	P35579	0	2	0.583	0	1	1	606.797	1212.59	1212.59	0.35	0.00021	HCD (High Energy Collision Dissociation)	MS2	61.2645	20.458	21.8595	7977	HJURP-1.raw	F1	2.35	1	0.0002213	0.00686
	FALSE	High	DLGEELEALKTELEDTLDSTAAQQELR		8.85122e-05	9.6032e-05	1	1	1	P35579	1	3017.48	High	High	0.0001135	4.153e-05	2.73
		Checked	Confidence	Identifying Node	PSM Ambiguity	Annotated Sequence	Modifications	# Proteins	Master Protein Accessions	Protein Accessions	# Missed Cleavages	Charge	DeltaScore	DeltaCn	Rank	Search Engine Rank	m/z [Da]	MH+ [Da]	Theo. MH+ [Da]	DeltaM [ppm]	Deltam/z [Da]	Activation Type	MS Order	Isolation Interference [%]	Ion Inject Time [ms]	RT [min]	First Scan	Spectrum File	File ID	XCorr	# Protein Groups	Percolator q-Value	Percolator PEP
		FALSE	High	Sequest HT (A2)	Unambiguous	DLGEELEALKTELEDTLDSTAAQQELR		1	P35579	P35579	1	3	0.7106	0	1	1	1006.5	3017.47	3017.48	-2.41	-0.00242	HCD (High Energy Collision Dissociation)	MS2	54.0305	30	53.5257	38050	HJURP-1.raw	F1	2.73	1	0.0001135	4.153e-05
	FALSE	High	DMFQETMEAMR		7.5389e-05	9.6032e-05	1	1	1	P35579	0	1388.56	High	High	0.0001135	3.506e-05	2.81
		Checked	Confidence	Identifying Node	PSM Ambiguity	Annotated Sequence	Modifications	# Proteins	Master Protein Accessions	Protein Accessions	# Missed Cleavages	Charge	DeltaScore	DeltaCn	Rank	Search Engine Rank	m/z [Da]	MH+ [Da]	Theo. MH+ [Da]	DeltaM [ppm]	Deltam/z [Da]	Activation Type	MS Order	Isolation Interference [%]	Ion Inject Time [ms]	RT [min]	First Scan	Spectrum File	File ID	XCorr	# Protein Groups	Percolator q-Value	Percolator PEP
		FALSE	High	Sequest HT (A2)	Unambiguous	DMFQETMEAMR		1	P35579	P35579	0	2	0.8399	0	1	1	694.785	1388.56	1388.56	-1.04	-0.00072	HCD (High Energy Collision Dissociation)	MS2	26.4016	20.717	40.0252	25085	HJURP-1.raw	F1	2.81	1	0.0001135	3.506e-05
	FALSE	High	EDQSILCTGESGAGK	1xCarbamidomethyl [C7]	2.72511e-07	9.6032e-05	3	9	1	P35580; P35579; Q7Z406	0	1551.7	High	High	0.0001135	9.476e-08	3.11
		Checked	Confidence	Identifying Node	PSM Ambiguity	Annotated Sequence	Modifications	# Proteins	Master Protein Accessions	Protein Accessions	# Missed Cleavages	Charge	DeltaScore	DeltaCn	Rank	Search Engine Rank	m/z [Da]	MH+ [Da]	Theo. MH+ [Da]	DeltaM [ppm]	Deltam/z [Da]	Activation Type	MS Order	Isolation Interference [%]	Ion Inject Time [ms]	RT [min]	First Scan	Spectrum File	File ID	XCorr	# Protein Groups	Percolator q-Value	Percolator PEP
		FALSE	High	Sequest HT (A2)	Unambiguous	EDQSILcTGESGAGK	C7(Carbamidomethyl)	9	P35580; P35579; Q7Z406	A0A2R8Y4C3; Q5BKV1; P35580; M0QY43; P35749; P35579; Q7Z406; E7ERA5; A0A494C024	0	2	0.6045	0	1	1	776.353	1551.7	1551.7	1.71	0.00133	HCD (High Energy Collision Dissociation)	MS2	0	30	25.1687	10933	HJURP-1.raw	F1	3.11	3	0.0001135	9.476e-08
	FALSE	High	EEILAQAK		0.0198559	0.00100451	1	1	1	P35579	0	901.499	High	High	0.0007537	0.01237	1.86
		Checked	Confidence	Identifying Node	PSM Ambiguity	Annotated Sequence	Modifications	# Proteins	Master Protein Accessions	Protein Accessions	# Missed Cleavages	Charge	DeltaScore	DeltaCn	Rank	Search Engine Rank	m/z [Da]	MH+ [Da]	Theo. MH+ [Da]	DeltaM [ppm]	Deltam/z [Da]	Activation Type	MS Order	Isolation Interference [%]	Ion Inject Time [ms]	RT [min]	First Scan	Spectrum File	File ID	XCorr	# Protein Groups	Percolator q-Value	Percolator PEP
		FALSE	High	Sequest HT (A2)	Unambiguous	EEILAQAK		1	P35579	P35579	0	2	0.4247	0	1	1	451.254	901.5	901.499	1.62	0.00073	HCD (High Energy Collision Dissociation)	MS2	45.6228	30	20.8022	7105	HJURP-1.raw	F1	1.86	1	0.0007537	0.01237
	FALSE	High	EEVGEEAIVELVENGK		2.72511e-07	9.6032e-05	1	3	1	P35579	0	1743.86	High	High	0.0001135	9.51e-08	2.85
		Checked	Confidence	Identifying Node	PSM Ambiguity	Annotated Sequence	Modifications	# Proteins	Master Protein Accessions	Protein Accessions	# Missed Cleavages	Charge	DeltaScore	DeltaCn	Rank	Search Engine Rank	m/z [Da]	MH+ [Da]	Theo. MH+ [Da]	DeltaM [ppm]	Deltam/z [Da]	Activation Type	MS Order	Isolation Interference [%]	Ion Inject Time [ms]	RT [min]	First Scan	Spectrum File	File ID	XCorr	# Protein Groups	Percolator q-Value	Percolator PEP
		FALSE	High	Sequest HT (A2)	Unambiguous	EEVGEEAIVELVENGK		3	P35579	Q5BKV1; P35579; B1AH99	0	2	0.7018	0	1	1	872.435	1743.86	1743.86	-0.79	-0.00069	HCD (High Energy Collision Dissociation)	MS2	33.1578	30	42.1868	27260	HJURP-1.raw	F1	2.85	1	0.0001135	9.51e-08
	FALSE	High	ELEDATETADAMNR	1xOxidation [M12]	0.143245	0.00598782	1	1	1	P35579	0	1581.67	High	High	0.004838	0.1016	1.06
		Checked	Confidence	Identifying Node	PSM Ambiguity	Annotated Sequence	Modifications	# Proteins	Master Protein Accessions	Protein Accessions	# Missed Cleavages	Charge	DeltaScore	DeltaCn	Rank	Search Engine Rank	m/z [Da]	MH+ [Da]	Theo. MH+ [Da]	DeltaM [ppm]	Deltam/z [Da]	Activation Type	MS Order	Isolation Interference [%]	Ion Inject Time [ms]	RT [min]	First Scan	Spectrum File	File ID	XCorr	# Protein Groups	Percolator q-Value	Percolator PEP
		FALSE	High	Sequest HT (A2)	Unambiguous	ELEDATETADAmNR	M12(Oxidation)	1	P35579	P35579	0	2	0.7736	0	1	1	791.34	1581.67	1581.67	1.3	0.00103	HCD (High Energy Collision Dissociation)	MS2	0	30	22.4399	8480	HJURP-1.raw	F1	1.06	1	0.004838	0.1016
	FALSE	High	ELESQISELQEDLESER		1.84188e-09	9.6032e-05	1	1	2	P35579	0	2033.95	High	High	0.0001135	4.955e-10	4.52
		Checked	Confidence	Identifying Node	PSM Ambiguity	Annotated Sequence	Modifications	# Proteins	Master Protein Accessions	Protein Accessions	# Missed Cleavages	Charge	DeltaScore	DeltaCn	Rank	Search Engine Rank	m/z [Da]	MH+ [Da]	Theo. MH+ [Da]	DeltaM [ppm]	Deltam/z [Da]	Activation Type	MS Order	Isolation Interference [%]	Ion Inject Time [ms]	RT [min]	First Scan	Spectrum File	File ID	XCorr	# Protein Groups	Percolator q-Value	Percolator PEP
		FALSE	High	Sequest HT (A2)	Unambiguous	ELESQISELQEDLESER		1	P35579	P35579	0	3	0.6884	0	1	1	678.654	2033.95	2033.95	-1.47	-0.00099	HCD (High Energy Collision Dissociation)	MS2	0	14.782	40.9526	26028	HJURP-1.raw	F1	3.53	1	0.0001135	1.152e-06
		FALSE	High	Sequest HT (A2)	Unambiguous	ELESQISELQEDLESER		1	P35579	P35579	0	2	0.7942	0	1	1	1017.48	2033.96	2033.95	2.04	0.00208	HCD (High Energy Collision Dissociation)	MS2	11.7904	24.318	40.9166	25990	HJURP-1.raw	F1	4.52	1	0.0001135	4.955e-10
	FALSE	High	EMEAELEDERK		0.000228117	9.6032e-05	1	1	1	P35579	1	1378.62	High	High	0.0001135	0.0001122	1.4
		Checked	Confidence	Identifying Node	PSM Ambiguity	Annotated Sequence	Modifications	# Proteins	Master Protein Accessions	Protein Accessions	# Missed Cleavages	Charge	DeltaScore	DeltaCn	Rank	Search Engine Rank	m/z [Da]	MH+ [Da]	Theo. MH+ [Da]	DeltaM [ppm]	Deltam/z [Da]	Activation Type	MS Order	Isolation Interference [%]	Ion Inject Time [ms]	RT [min]	First Scan	Spectrum File	File ID	XCorr	# Protein Groups	Percolator q-Value	Percolator PEP
		FALSE	High	Sequest HT (A2)	Unambiguous	EMEAELEDERK		1	P35579	P35579	1	2	0.5214	0	1	1	689.81	1378.61	1378.62	-2	-0.00138	HCD (High Energy Collision Dissociation)	MS2	0	30	22.1274	8211	HJURP-1.raw	F1	1.4	1	0.0001135	0.0001122
	FALSE	High	EQLEEEEEAKHNLEK		1.12854e-05	9.6032e-05	1	1	3	P35579	1	1854.87	High	High	0.0001135	4.755e-06	2.75
		Checked	Confidence	Identifying Node	PSM Ambiguity	Annotated Sequence	Modifications	# Proteins	Master Protein Accessions	Protein Accessions	# Missed Cleavages	Charge	DeltaScore	DeltaCn	Rank	Search Engine Rank	m/z [Da]	MH+ [Da]	Theo. MH+ [Da]	DeltaM [ppm]	Deltam/z [Da]	Activation Type	MS Order	Isolation Interference [%]	Ion Inject Time [ms]	RT [min]	First Scan	Spectrum File	File ID	XCorr	# Protein Groups	Percolator q-Value	Percolator PEP
		FALSE	High	Sequest HT (A2)	Unambiguous	EQLEEEEEAKHNLEK		1	P35579	P35579	1	3	0.5119	0	1	1	618.961	1854.87	1854.87	-1.39	-0.00086	HCD (High Energy Collision Dissociation)	MS2	47.6881	30	22.6876	8696	HJURP-1.raw	F1	1.68	1	0.0001135	0.001738
		FALSE	High	Sequest HT (A2)	Unambiguous	EQLEEEEEAKHNLEK		1	P35579	P35579	1	2	0.6541	0	1	1	927.941	1854.87	1854.87	1.78	0.00165	HCD (High Energy Collision Dissociation)	MS2	0	30	22.7702	8769	HJURP-1.raw	F1	1.59	1	0.001705	0.04654
		FALSE	High	Sequest HT (A2)	Unambiguous	EQLEEEEEAKHNLEK		1	P35579	P35579	1	4	0.3782	0	1	1	464.474	1854.87	1854.87	0.32	0.00015	HCD (High Energy Collision Dissociation)	MS2	39.8548	23.217	22.811	8806	HJURP-1.raw	F1	2.75	1	0.0001135	4.755e-06
	FALSE	High	FLSNGHVTIPGQQDK		1.77831e-05	9.6032e-05	1	1	1	P35579	0	1640.84	High	High	0.0001135	7.692e-06	2.58
		Checked	Confidence	Identifying Node	PSM Ambiguity	Annotated Sequence	Modifications	# Proteins	Master Protein Accessions	Protein Accessions	# Missed Cleavages	Charge	DeltaScore	DeltaCn	Rank	Search Engine Rank	m/z [Da]	MH+ [Da]	Theo. MH+ [Da]	DeltaM [ppm]	Deltam/z [Da]	Activation Type	MS Order	Isolation Interference [%]	Ion Inject Time [ms]	RT [min]	First Scan	Spectrum File	File ID	XCorr	# Protein Groups	Percolator q-Value	Percolator PEP
		FALSE	High	Sequest HT (A2)	Unambiguous	FLSNGHVTIPGQQDK		1	P35579	P35579	0	2	0.6085	0	1	1	820.921	1640.84	1640.84	-2.1	-0.00173	HCD (High Energy Collision Dissociation)	MS2	0	30	26.4748	12122	HJURP-1.raw	F1	2.58	1	0.0001135	7.692e-06
	FALSE	High	FVSELWK		0.0489258	0.00181918	1	1	1	P35579	0	908.488	High	High	0.001429	0.03222	1.32
		Checked	Confidence	Identifying Node	PSM Ambiguity	Annotated Sequence	Modifications	# Proteins	Master Protein Accessions	Protein Accessions	# Missed Cleavages	Charge	DeltaScore	DeltaCn	Rank	Search Engine Rank	m/z [Da]	MH+ [Da]	Theo. MH+ [Da]	DeltaM [ppm]	Deltam/z [Da]	Activation Type	MS Order	Isolation Interference [%]	Ion Inject Time [ms]	RT [min]	First Scan	Spectrum File	File ID	XCorr	# Protein Groups	Percolator q-Value	Percolator PEP
		FALSE	High	Sequest HT (A2)	Unambiguous	FVSELWK		1	P35579	P35579	0	2	0.4015	0	1	1	454.748	908.488	908.488	0.32	0.00014	HCD (High Energy Collision Dissociation)	MS2	18.0504	30	31.9053	17170	HJURP-1.raw	F1	1.32	1	0.001429	0.03222
	FALSE	High	HEAMITDLEER		0.000107309	9.6032e-05	1	1	1	P35579	0	1343.63	High	High	0.0001135	5.086e-05	2.8
		Checked	Confidence	Identifying Node	PSM Ambiguity	Annotated Sequence	Modifications	# Proteins	Master Protein Accessions	Protein Accessions	# Missed Cleavages	Charge	DeltaScore	DeltaCn	Rank	Search Engine Rank	m/z [Da]	MH+ [Da]	Theo. MH+ [Da]	DeltaM [ppm]	Deltam/z [Da]	Activation Type	MS Order	Isolation Interference [%]	Ion Inject Time [ms]	RT [min]	First Scan	Spectrum File	File ID	XCorr	# Protein Groups	Percolator q-Value	Percolator PEP
		FALSE	High	Sequest HT (A2)	Unambiguous	HEAMITDLEER		1	P35579	P35579	0	2	0.65	0	1	1	672.317	1343.63	1343.63	0.53	0.00035	HCD (High Energy Collision Dissociation)	MS2	48.4319	17.864	26.5524	12198	HJURP-1.raw	F1	2.8	1	0.0001135	5.086e-05
	FALSE	High	HEMPPHIYAITDTAYR		1.19694e-05	9.6032e-05	1	2	1	P35579	0	1914.92	High	High	0.0001135	5.052e-06	2.21
		Checked	Confidence	Identifying Node	PSM Ambiguity	Annotated Sequence	Modifications	# Proteins	Master Protein Accessions	Protein Accessions	# Missed Cleavages	Charge	DeltaScore	DeltaCn	Rank	Search Engine Rank	m/z [Da]	MH+ [Da]	Theo. MH+ [Da]	DeltaM [ppm]	Deltam/z [Da]	Activation Type	MS Order	Isolation Interference [%]	Ion Inject Time [ms]	RT [min]	First Scan	Spectrum File	File ID	XCorr	# Protein Groups	Percolator q-Value	Percolator PEP
		FALSE	High	Sequest HT (A2)	Unambiguous	HEMPPHIYAITDTAYR		2	P35579	Q5BKV1; P35579	0	2	0.6154	0	1	1	957.964	1914.92	1914.92	2.45	0.00235	HCD (High Energy Collision Dissociation)	MS2	17.2124	30	28.5786	14064	HJURP-1.raw	F1	2.21	1	0.0001135	5.052e-06
	FALSE	High	HSQAVEELAEQLEQTK		0.00409255	9.6032e-05	1	1	1	P35579	0	1839.91	High	High	0.0001135	0.00235	2.62
		Checked	Confidence	Identifying Node	PSM Ambiguity	Annotated Sequence	Modifications	# Proteins	Master Protein Accessions	Protein Accessions	# Missed Cleavages	Charge	DeltaScore	DeltaCn	Rank	Search Engine Rank	m/z [Da]	MH+ [Da]	Theo. MH+ [Da]	DeltaM [ppm]	Deltam/z [Da]	Activation Type	MS Order	Isolation Interference [%]	Ion Inject Time [ms]	RT [min]	First Scan	Spectrum File	File ID	XCorr	# Protein Groups	Percolator q-Value	Percolator PEP
		FALSE	High	Sequest HT (A2)	Unambiguous	HSQAVEELAEQLEQTK		1	P35579	P35579	0	3	0.6336	0	1	1	613.973	1839.91	1839.91	-1.75	-0.00107	HCD (High Energy Collision Dissociation)	MS2	42.9535	9.245	34.2507	19440	HJURP-1.raw	F1	2.62	1	0.0001135	0.00235
	FALSE	High	HSQAVEELAEQLEQTKR		5.98321e-07	9.6032e-05	1	1	1	P35579	1	1996.01	High	High	0.0001135	2.173e-07	3.47
		Checked	Confidence	Identifying Node	PSM Ambiguity	Annotated Sequence	Modifications	# Proteins	Master Protein Accessions	Protein Accessions	# Missed Cleavages	Charge	DeltaScore	DeltaCn	Rank	Search Engine Rank	m/z [Da]	MH+ [Da]	Theo. MH+ [Da]	DeltaM [ppm]	Deltam/z [Da]	Activation Type	MS Order	Isolation Interference [%]	Ion Inject Time [ms]	RT [min]	First Scan	Spectrum File	File ID	XCorr	# Protein Groups	Percolator q-Value	Percolator PEP
		FALSE	High	Sequest HT (A2)	Unambiguous	HSQAVEELAEQLEQTKR		1	P35579	P35579	1	3	0.7262	0	1	1	666.008	1996.01	1996.01	-0.28	-0.00019	HCD (High Energy Collision Dissociation)	MS2	0	9.604	32.2218	17487	HJURP-1.raw	F1	3.47	1	0.0001135	2.173e-07
	FALSE	High	KANLQIDQINTDLNLER		8.99321e-10	9.6032e-05	1	1	1	P35579	1	1998.06	High	High	0.0001135	2.326e-10	2.55
		Checked	Confidence	Identifying Node	PSM Ambiguity	Annotated Sequence	Modifications	# Proteins	Master Protein Accessions	Protein Accessions	# Missed Cleavages	Charge	DeltaScore	DeltaCn	Rank	Search Engine Rank	m/z [Da]	MH+ [Da]	Theo. MH+ [Da]	DeltaM [ppm]	Deltam/z [Da]	Activation Type	MS Order	Isolation Interference [%]	Ion Inject Time [ms]	RT [min]	First Scan	Spectrum File	File ID	XCorr	# Protein Groups	Percolator q-Value	Percolator PEP
		FALSE	High	Sequest HT (A2)	Unambiguous	KANLQIDQINTDLNLER		1	P35579	P35579	1	2	0.5765	0	1	1	999.535	1998.06	1998.06	1	0.001	HCD (High Energy Collision Dissociation)	MS2	29.1631	21.785	33.3011	18582	HJURP-1.raw	F1	2.55	1	0.0001135	2.326e-10
	FALSE	High	KEEELQAALAR		6.05418e-05	9.6032e-05	2	4	1	P35579; Q7Z406	1	1257.68	High	High	0.0001135	2.789e-05	3.2
		Checked	Confidence	Identifying Node	PSM Ambiguity	Annotated Sequence	Modifications	# Proteins	Master Protein Accessions	Protein Accessions	# Missed Cleavages	Charge	DeltaScore	DeltaCn	Rank	Search Engine Rank	m/z [Da]	MH+ [Da]	Theo. MH+ [Da]	DeltaM [ppm]	Deltam/z [Da]	Activation Type	MS Order	Isolation Interference [%]	Ion Inject Time [ms]	RT [min]	First Scan	Spectrum File	File ID	XCorr	# Protein Groups	Percolator q-Value	Percolator PEP
		FALSE	High	Sequest HT (A2)	Unambiguous	KEEELQAALAR		4	P35579; Q7Z406	A0A0C4DFM8; P35749; P35579; Q7Z406	1	2	0.6844	0	1	1	629.343	1257.68	1257.68	-1.26	-0.00079	HCD (High Energy Collision Dissociation)	MS2	7.71155	17.964	23.8856	9764	HJURP-1.raw	F1	3.2	2	0.0001135	2.789e-05
	FALSE	High	KFDQLLAEEK		6.18513e-05	9.6032e-05	3	6	1	P35580; P35579; Q7Z406	1	1220.65	High	High	0.0001135	2.85e-05	3.65
		Checked	Confidence	Identifying Node	PSM Ambiguity	Annotated Sequence	Modifications	# Proteins	Master Protein Accessions	Protein Accessions	# Missed Cleavages	Charge	DeltaScore	DeltaCn	Rank	Search Engine Rank	m/z [Da]	MH+ [Da]	Theo. MH+ [Da]	DeltaM [ppm]	Deltam/z [Da]	Activation Type	MS Order	Isolation Interference [%]	Ion Inject Time [ms]	RT [min]	First Scan	Spectrum File	File ID	XCorr	# Protein Groups	Percolator q-Value	Percolator PEP
		FALSE	High	Sequest HT (A2)	Unambiguous	KFDQLLAEEK		6	P35580; P35579; Q7Z406	A0A0C4DFM8; P35580; P35749; P35579; A1L2Z2; Q7Z406	1	2	0.6274	0	1	1	610.83	1220.65	1220.65	1.17	0.00071	HCD (High Energy Collision Dissociation)	MS2	26.0478	14.165	25.9109	11576	HJURP-1.raw	F1	3.65	3	0.0001135	2.85e-05
	FALSE	High	KLEEEQIILEDQNCK	1xCarbamidomethyl [C14]	5.63978e-12	9.6032e-05	1	1	1	P35579	1	1888.93	High	High	0.0001135	1.124e-12	3.85
		Checked	Confidence	Identifying Node	PSM Ambiguity	Annotated Sequence	Modifications	# Proteins	Master Protein Accessions	Protein Accessions	# Missed Cleavages	Charge	DeltaScore	DeltaCn	Rank	Search Engine Rank	m/z [Da]	MH+ [Da]	Theo. MH+ [Da]	DeltaM [ppm]	Deltam/z [Da]	Activation Type	MS Order	Isolation Interference [%]	Ion Inject Time [ms]	RT [min]	First Scan	Spectrum File	File ID	XCorr	# Protein Groups	Percolator q-Value	Percolator PEP
		FALSE	High	Sequest HT (A2)	Unambiguous	KLEEEQIILEDQNcK	C14(Carbamidomethyl)	1	P35579	P35579	1	2	0.7481	0	1	1	944.969	1888.93	1888.93	-0.53	-0.0005	HCD (High Energy Collision Dissociation)	MS2	0	29.186	28.3017	13799	HJURP-1.raw	F1	3.85	1	0.0001135	1.124e-12
	FALSE	High	KLEGDSTDLSDQIAELQAQIAELK		2.68417e-10	9.6032e-05	1	1	1	P35579	1	2615.34	High	High	0.0001135	6.533e-11	4.67
		Checked	Confidence	Identifying Node	PSM Ambiguity	Annotated Sequence	Modifications	# Proteins	Master Protein Accessions	Protein Accessions	# Missed Cleavages	Charge	DeltaScore	DeltaCn	Rank	Search Engine Rank	m/z [Da]	MH+ [Da]	Theo. MH+ [Da]	DeltaM [ppm]	Deltam/z [Da]	Activation Type	MS Order	Isolation Interference [%]	Ion Inject Time [ms]	RT [min]	First Scan	Spectrum File	File ID	XCorr	# Protein Groups	Percolator q-Value	Percolator PEP
		FALSE	High	Sequest HT (A2)	Unambiguous	KLEGDSTDLSDQIAELQAQIAELK		1	P35579	P35579	1	3	0.6574	0	1	1	872.45	2615.33	2615.34	-2.56	-0.00223	HCD (High Energy Collision Dissociation)	MS2	26.3797	30	45.6653	30689	HJURP-1.raw	F1	4.67	1	0.0001135	6.533e-11
	FALSE	High	KQELEEICHDLEAR	1xCarbamidomethyl [C8]	1.39913e-08	9.6032e-05	1	1	2	P35579	1	1769.85	High	High	0.0001135	4.18e-09	3.41
		Checked	Confidence	Identifying Node	PSM Ambiguity	Annotated Sequence	Modifications	# Proteins	Master Protein Accessions	Protein Accessions	# Missed Cleavages	Charge	DeltaScore	DeltaCn	Rank	Search Engine Rank	m/z [Da]	MH+ [Da]	Theo. MH+ [Da]	DeltaM [ppm]	Deltam/z [Da]	Activation Type	MS Order	Isolation Interference [%]	Ion Inject Time [ms]	RT [min]	First Scan	Spectrum File	File ID	XCorr	# Protein Groups	Percolator q-Value	Percolator PEP
		FALSE	High	Sequest HT (A2)	Unambiguous	KQELEEIcHDLEAR	C8(Carbamidomethyl)	1	P35579	P35579	1	2	0.7419	0	1	1	885.431	1769.85	1769.85	2.87	0.00254	HCD (High Energy Collision Dissociation)	MS2	0	30	29.5574	15060	HJURP-1.raw	F1	3.41	1	0.0001135	4.18e-09
		FALSE	High	Sequest HT (A2)	Unambiguous	KQELEEIcHDLEAR	C8(Carbamidomethyl)	1	P35579	P35579	1	3	0.4596	0	1	1	590.621	1769.85	1769.85	-0.46	-0.00027	HCD (High Energy Collision Dissociation)	MS2	9.78791	8.802	29.614	15112	HJURP-1.raw	F1	3.22	1	0.0001135	1.091e-07
	FALSE	High	KVEAQLQELQVK		1.28703e-09	9.6032e-05	1	1	1	P35579	1	1412.81	High	High	0.0001135	3.402e-10	4.3
		Checked	Confidence	Identifying Node	PSM Ambiguity	Annotated Sequence	Modifications	# Proteins	Master Protein Accessions	Protein Accessions	# Missed Cleavages	Charge	DeltaScore	DeltaCn	Rank	Search Engine Rank	m/z [Da]	MH+ [Da]	Theo. MH+ [Da]	DeltaM [ppm]	Deltam/z [Da]	Activation Type	MS Order	Isolation Interference [%]	Ion Inject Time [ms]	RT [min]	First Scan	Spectrum File	File ID	XCorr	# Protein Groups	Percolator q-Value	Percolator PEP
		FALSE	High	Sequest HT (A2)	Unambiguous	KVEAQLQELQVK		1	P35579	P35579	1	2	0.686	0	1	1	706.908	1412.81	1412.81	-1.65	-0.00117	HCD (High Energy Collision Dissociation)	MS2	0	23.447	25.634	11313	HJURP-1.raw	F1	4.3	1	0.0001135	3.402e-10
	FALSE	High	IAEFTTNLTEEEEK		1.45726e-07	9.6032e-05	1	1	1	P35579	0	1653.79	High	High	0.0001135	4.907e-08	3
		Checked	Confidence	Identifying Node	PSM Ambiguity	Annotated Sequence	Modifications	# Proteins	Master Protein Accessions	Protein Accessions	# Missed Cleavages	Charge	DeltaScore	DeltaCn	Rank	Search Engine Rank	m/z [Da]	MH+ [Da]	Theo. MH+ [Da]	DeltaM [ppm]	Deltam/z [Da]	Activation Type	MS Order	Isolation Interference [%]	Ion Inject Time [ms]	RT [min]	First Scan	Spectrum File	File ID	XCorr	# Protein Groups	Percolator q-Value	Percolator PEP
		FALSE	High	Sequest HT (A2)	Unambiguous	IAEFTTNLTEEEEK		1	P35579	P35579	0	2	0.7433	0	1	1	827.395	1653.78	1653.79	-1.62	-0.00134	HCD (High Energy Collision Dissociation)	MS2	0	11.927	30.7221	16076	HJURP-1.raw	F1	3	1	0.0001135	4.907e-08
	FALSE	High	IAQLEEELEEEQGNTELINDR		1.72329e-13	9.6032e-05	1	1	2	P35579	0	2472.17	High	High	0.0001135	2.866e-14	5.62
		Checked	Confidence	Identifying Node	PSM Ambiguity	Annotated Sequence	Modifications	# Proteins	Master Protein Accessions	Protein Accessions	# Missed Cleavages	Charge	DeltaScore	DeltaCn	Rank	Search Engine Rank	m/z [Da]	MH+ [Da]	Theo. MH+ [Da]	DeltaM [ppm]	Deltam/z [Da]	Activation Type	MS Order	Isolation Interference [%]	Ion Inject Time [ms]	RT [min]	First Scan	Spectrum File	File ID	XCorr	# Protein Groups	Percolator q-Value	Percolator PEP
		FALSE	High	Sequest HT (A2)	Unambiguous	IAQLEEELEEEQGNTELINDR		1	P35579	P35579	0	3	0.6176	0	1	1	824.727	2472.17	2472.17	-2.43	-0.002	HCD (High Energy Collision Dissociation)	MS2	71.0379	10.538	38.1283	23184	HJURP-1.raw	F1	3.19	1	0.0001135	2.469e-06
		FALSE	High	Sequest HT (A2)	Unambiguous	IAQLEEELEEEQGNTELINDR		1	P35579	P35579	0	2	0.8292	0	1	1	1236.59	2472.17	2472.17	-1.45	-0.00179	HCD (High Energy Collision Dissociation)	MS2	0	26.827	38.1102	23165	HJURP-1.raw	F1	5.62	1	0.0001135	2.866e-14
	FALSE	High	IAQLEEQLDNETK		1.19056e-05	9.6032e-05	1	1	1	P35579	0	1530.76	High	High	0.0001135	5.048e-06	3.13
		Checked	Confidence	Identifying Node	PSM Ambiguity	Annotated Sequence	Modifications	# Proteins	Master Protein Accessions	Protein Accessions	# Missed Cleavages	Charge	DeltaScore	DeltaCn	Rank	Search Engine Rank	m/z [Da]	MH+ [Da]	Theo. MH+ [Da]	DeltaM [ppm]	Deltam/z [Da]	Activation Type	MS Order	Isolation Interference [%]	Ion Inject Time [ms]	RT [min]	First Scan	Spectrum File	File ID	XCorr	# Protein Groups	Percolator q-Value	Percolator PEP
		FALSE	High	Sequest HT (A2)	Unambiguous	IAQLEEQLDNETK		1	P35579	P35579	0	2	0.5974	0	1	1	765.884	1530.76	1530.76	-2.4	-0.00184	HCD (High Energy Collision Dissociation)	MS2	0	20.792	28.7393	14229	HJURP-1.raw	F1	3.13	1	0.0001135	5.048e-06
	FALSE	High	LDPHLVLDQLR		0.000971043	9.6032e-05	2	2	2	P35580; P35579	0	1318.75	High	High	0.0001135	0.0005152	2.34
		Checked	Confidence	Identifying Node	PSM Ambiguity	Annotated Sequence	Modifications	# Proteins	Master Protein Accessions	Protein Accessions	# Missed Cleavages	Charge	DeltaScore	DeltaCn	Rank	Search Engine Rank	m/z [Da]	MH+ [Da]	Theo. MH+ [Da]	DeltaM [ppm]	Deltam/z [Da]	Activation Type	MS Order	Isolation Interference [%]	Ion Inject Time [ms]	RT [min]	First Scan	Spectrum File	File ID	XCorr	# Protein Groups	Percolator q-Value	Percolator PEP
		FALSE	High	Sequest HT (A2)	Unambiguous	LDPHLVLDQLR		2	P35580; P35579	P35580; P35579	0	2	0.6453	0	1	1	659.876	1318.75	1318.75	-1.94	-0.00128	HCD (High Energy Collision Dissociation)	MS2	0	13.274	34.8253	20011	HJURP-1.raw	F1	2.34	2	0.0001135	0.0005152
		FALSE	High	Sequest HT (A2)	Unambiguous	LDPHLVLDQLR		2	P35580; P35579	P35580; P35579	0	3	0.506	0	1	1	440.254	1318.75	1318.75	-1.01	-0.00044	HCD (High Energy Collision Dissociation)	MS2	15.8623	30	34.7696	19958	HJURP-1.raw	F1	1.68	2	0.0001135	0.0005959
	FALSE	High	LEGDSTDLSDQIAELQAQIAELK		9.788e-07	9.6032e-05	1	1	1	P35579	0	2487.25	High	High	0.0001135	3.639e-07	2.65
		Checked	Confidence	Identifying Node	PSM Ambiguity	Annotated Sequence	Modifications	# Proteins	Master Protein Accessions	Protein Accessions	# Missed Cleavages	Charge	DeltaScore	DeltaCn	Rank	Search Engine Rank	m/z [Da]	MH+ [Da]	Theo. MH+ [Da]	DeltaM [ppm]	Deltam/z [Da]	Activation Type	MS Order	Isolation Interference [%]	Ion Inject Time [ms]	RT [min]	First Scan	Spectrum File	File ID	XCorr	# Protein Groups	Percolator q-Value	Percolator PEP
		FALSE	High	Sequest HT (A2)	Unambiguous	LEGDSTDLSDQIAELQAQIAELK		1	P35579	P35579	0	3	0.7623	0	1	1	829.753	2487.25	2487.25	-0.06	-5e-05	HCD (High Energy Collision Dissociation)	MS2	20.3895	30	49.0711	33925	HJURP-1.raw	F1	2.65	1	0.0001135	3.639e-07
	FALSE	High	LKDVLLQVDDER		0.0072487	9.6032e-05	1	1	1	P35579	1	1442.78	High	High	0.0001135	0.004292	1.97
		Checked	Confidence	Identifying Node	PSM Ambiguity	Annotated Sequence	Modifications	# Proteins	Master Protein Accessions	Protein Accessions	# Missed Cleavages	Charge	DeltaScore	DeltaCn	Rank	Search Engine Rank	m/z [Da]	MH+ [Da]	Theo. MH+ [Da]	DeltaM [ppm]	Deltam/z [Da]	Activation Type	MS Order	Isolation Interference [%]	Ion Inject Time [ms]	RT [min]	First Scan	Spectrum File	File ID	XCorr	# Protein Groups	Percolator q-Value	Percolator PEP
		FALSE	High	Sequest HT (A2)	Unambiguous	LKDVLLQVDDER		1	P35579	P35579	1	2	0.4416	0	1	1	721.901	1442.79	1442.78	6.12	0.00442	HCD (High Energy Collision Dissociation)	MS2	0	16.839	28.9329	14416	HJURP-1.raw	F1	1.97	1	0.0001135	0.004292
	FALSE	High	LKDVLLQVDDERR		0.0379153	0.00140778	1	1	1	P35579	2	1598.89	High	High	0.001141	0.02452	2.03
		Checked	Confidence	Identifying Node	PSM Ambiguity	Annotated Sequence	Modifications	# Proteins	Master Protein Accessions	Protein Accessions	# Missed Cleavages	Charge	DeltaScore	DeltaCn	Rank	Search Engine Rank	m/z [Da]	MH+ [Da]	Theo. MH+ [Da]	DeltaM [ppm]	Deltam/z [Da]	Activation Type	MS Order	Isolation Interference [%]	Ion Inject Time [ms]	RT [min]	First Scan	Spectrum File	File ID	XCorr	# Protein Groups	Percolator q-Value	Percolator PEP
		FALSE	High	Sequest HT (A2)	Unambiguous	LKDVLLQVDDERR		1	P35579	P35579	2	2	0.5271	0	1	1	799.947	1598.89	1598.89	0.22	0.00017	HCD (High Energy Collision Dissociation)	MS2	60.0191	26.71	26.4842	12132	HJURP-1.raw	F1	2.03	1	0.001141	0.02452
	FALSE	High	IIGLDQVAGMSETALPGAFK		3.8989e-12	9.6032e-05	1	1	2	P35579	0	2018.06	High	High	0.0001135	7.597e-13	4.51
		Checked	Confidence	Identifying Node	PSM Ambiguity	Annotated Sequence	Modifications	# Proteins	Master Protein Accessions	Protein Accessions	# Missed Cleavages	Charge	DeltaScore	DeltaCn	Rank	Search Engine Rank	m/z [Da]	MH+ [Da]	Theo. MH+ [Da]	DeltaM [ppm]	Deltam/z [Da]	Activation Type	MS Order	Isolation Interference [%]	Ion Inject Time [ms]	RT [min]	First Scan	Spectrum File	File ID	XCorr	# Protein Groups	Percolator q-Value	Percolator PEP
		FALSE	High	Sequest HT (A2)	Unambiguous	IIGLDQVAGMSETALPGAFK		1	P35579	P35579	0	2	0.7583	0	1	1	1009.53	2018.06	2018.06	-1.92	-0.00193	HCD (High Energy Collision Dissociation)	MS2	0	26.935	42.755	27829	HJURP-1.raw	F1	4.51	1	0.0001135	7.597e-13
		FALSE	High	Sequest HT (A2)	Unambiguous	IIGLDQVAGMSETALPGAFK		1	P35579	P35579	0	3	0.7947	0	1	1	673.358	2018.06	2018.06	-1.65	-0.00111	HCD (High Energy Collision Dissociation)	MS2	36.2715	10.668	42.7972	27871	HJURP-1.raw	F1	4.14	1	0.0001135	9.465e-11
	FALSE	High	IIGLDQVAGMSETALPGAFK	1xOxidation [M10]	0.000128712	9.6032e-05	1	1	1	P35579	0	2034.06	High	High	0.0001135	6.171e-05	1.66
		Checked	Confidence	Identifying Node	PSM Ambiguity	Annotated Sequence	Modifications	# Proteins	Master Protein Accessions	Protein Accessions	# Missed Cleavages	Charge	DeltaScore	DeltaCn	Rank	Search Engine Rank	m/z [Da]	MH+ [Da]	Theo. MH+ [Da]	DeltaM [ppm]	Deltam/z [Da]	Activation Type	MS Order	Isolation Interference [%]	Ion Inject Time [ms]	RT [min]	First Scan	Spectrum File	File ID	XCorr	# Protein Groups	Percolator q-Value	Percolator PEP
		FALSE	High	Sequest HT (A2)	Unambiguous	IIGLDQVAGmSETALPGAFK	M10(Oxidation)	1	P35579	P35579	0	2	0.506	0	1	1	1017.53	2034.06	2034.06	0.96	0.00098	HCD (High Energy Collision Dissociation)	MS2	29.4283	30	39.393	24454	HJURP-1.raw	F1	1.66	1	0.0001135	6.171e-05
	FALSE	High	LMATLR		0.12452	0.00466277	2	2	1	P35580; P35579	0	704.412	High	High	0.003801	0.08731	1.02
		Checked	Confidence	Identifying Node	PSM Ambiguity	Annotated Sequence	Modifications	# Proteins	Master Protein Accessions	Protein Accessions	# Missed Cleavages	Charge	DeltaScore	DeltaCn	Rank	Search Engine Rank	m/z [Da]	MH+ [Da]	Theo. MH+ [Da]	DeltaM [ppm]	Deltam/z [Da]	Activation Type	MS Order	Isolation Interference [%]	Ion Inject Time [ms]	RT [min]	First Scan	Spectrum File	File ID	XCorr	# Protein Groups	Percolator q-Value	Percolator PEP
		FALSE	High	Sequest HT (A2)	Unambiguous	LMATLR		2	P35580; P35579	P35580; P35579	0	2	0.3431	0	1	1	352.71	704.413	704.412	0.94	0.00033	HCD (High Energy Collision Dissociation)	MS2	0	30	22.1042	8191	HJURP-1.raw	F1	1.02	2	0.003801	0.08731
	FALSE	High	IMGIPEEEQMGLLR		0.000165499	9.6032e-05	1	1	1	P35579	0	1615.82	High	High	0.0001135	8.006e-05	2
		Checked	Confidence	Identifying Node	PSM Ambiguity	Annotated Sequence	Modifications	# Proteins	Master Protein Accessions	Protein Accessions	# Missed Cleavages	Charge	DeltaScore	DeltaCn	Rank	Search Engine Rank	m/z [Da]	MH+ [Da]	Theo. MH+ [Da]	DeltaM [ppm]	Deltam/z [Da]	Activation Type	MS Order	Isolation Interference [%]	Ion Inject Time [ms]	RT [min]	First Scan	Spectrum File	File ID	XCorr	# Protein Groups	Percolator q-Value	Percolator PEP
		FALSE	High	Sequest HT (A2)	Unambiguous	IMGIPEEEQMGLLR		1	P35579	P35579	0	2	0.605	0	1	1	808.407	1615.81	1615.82	-7.17	-0.00579	HCD (High Energy Collision Dissociation)	MS2	9.98681	7.654	38.3253	23376	HJURP-1.raw	F1	2	1	0.0001135	8.006e-05
	FALSE	High	LQQELDDLLVDLDHQR		9.6611e-11	9.6032e-05	1	1	2	P35579	0	1949.99	High	High	0.0001135	2.231e-11	3.99
		Checked	Confidence	Identifying Node	PSM Ambiguity	Annotated Sequence	Modifications	# Proteins	Master Protein Accessions	Protein Accessions	# Missed Cleavages	Charge	DeltaScore	DeltaCn	Rank	Search Engine Rank	m/z [Da]	MH+ [Da]	Theo. MH+ [Da]	DeltaM [ppm]	Deltam/z [Da]	Activation Type	MS Order	Isolation Interference [%]	Ion Inject Time [ms]	RT [min]	First Scan	Spectrum File	File ID	XCorr	# Protein Groups	Percolator q-Value	Percolator PEP
		FALSE	High	Sequest HT (A2)	Unambiguous	LQQELDDLLVDLDHQR		1	P35579	P35579	0	3	0.7324	0	1	1	650.669	1949.99	1949.99	0.25	0.00016	HCD (High Energy Collision Dissociation)	MS2	29.6941	7.996	41.3729	26462	HJURP-1.raw	F1	4.82	1	0.0001135	4.523e-11
		FALSE	High	Sequest HT (A2)	Unambiguous	LQQELDDLLVDLDHQR		1	P35579	P35579	0	2	0.7769	0	1	1	975.502	1950	1949.99	2.24	0.00218	HCD (High Energy Collision Dissociation)	MS2	47.0368	16.678	41.4235	26514	HJURP-1.raw	F1	3.99	1	0.0001135	2.231e-11
	FALSE	High	LQQLFNHTMFILEQEEYQR		1.54337e-14	9.6032e-05	2	4	1	P35580; P35579	0	2467.21	High	High	0.0001135	2.267e-15	4.46
		Checked	Confidence	Identifying Node	PSM Ambiguity	Annotated Sequence	Modifications	# Proteins	Master Protein Accessions	Protein Accessions	# Missed Cleavages	Charge	DeltaScore	DeltaCn	Rank	Search Engine Rank	m/z [Da]	MH+ [Da]	Theo. MH+ [Da]	DeltaM [ppm]	Deltam/z [Da]	Activation Type	MS Order	Isolation Interference [%]	Ion Inject Time [ms]	RT [min]	First Scan	Spectrum File	File ID	XCorr	# Protein Groups	Percolator q-Value	Percolator PEP
		FALSE	High	Sequest HT (A2)	Unambiguous	LQQLFNHTMFILEQEEYQR		4	P35580; P35579	P35580; P35749; P35579; A0A494C024	0	2	0.8049	0	1	1	1234.11	2467.21	2467.21	0.36	0.00045	HCD (High Energy Collision Dissociation)	MS2	50.6862	26.113	40.6534	25723	HJURP-1.raw	F1	4.46	2	0.0001135	2.267e-15
	FALSE	High	LTEMETLQSQLMAEK		1.62523e-08	9.6032e-05	1	1	1	P35579	0	1751.86	High	High	0.0001135	4.895e-09	3.79
		Checked	Confidence	Identifying Node	PSM Ambiguity	Annotated Sequence	Modifications	# Proteins	Master Protein Accessions	Protein Accessions	# Missed Cleavages	Charge	DeltaScore	DeltaCn	Rank	Search Engine Rank	m/z [Da]	MH+ [Da]	Theo. MH+ [Da]	DeltaM [ppm]	Deltam/z [Da]	Activation Type	MS Order	Isolation Interference [%]	Ion Inject Time [ms]	RT [min]	First Scan	Spectrum File	File ID	XCorr	# Protein Groups	Percolator q-Value	Percolator PEP
		FALSE	High	Sequest HT (A2)	Unambiguous	LTEMETLQSQLMAEK		1	P35579	P35579	0	2	0.7361	0	1	1	876.43	1751.85	1751.86	-1.82	-0.00159	HCD (High Energy Collision Dissociation)	MS2	0	12.04	37.7245	22827	HJURP-1.raw	F1	3.79	1	0.0001135	4.895e-09
	FALSE	High	LVWVPSDK		0.00728704	9.6032e-05	1	3	1	P35579	0	943.525	High	High	0.0001135	0.004316	1.98
		Checked	Confidence	Identifying Node	PSM Ambiguity	Annotated Sequence	Modifications	# Proteins	Master Protein Accessions	Protein Accessions	# Missed Cleavages	Charge	DeltaScore	DeltaCn	Rank	Search Engine Rank	m/z [Da]	MH+ [Da]	Theo. MH+ [Da]	DeltaM [ppm]	Deltam/z [Da]	Activation Type	MS Order	Isolation Interference [%]	Ion Inject Time [ms]	RT [min]	First Scan	Spectrum File	File ID	XCorr	# Protein Groups	Percolator q-Value	Percolator PEP
		FALSE	High	Sequest HT (A2)	Unambiguous	LVWVPSDK		3	P35579	Q5BKV1; P35579; B1AH99	0	2	0.5455	0	1	1	472.266	943.525	943.525	-0.18	-8e-05	HCD (High Energy Collision Dissociation)	MS2	42.4094	6.999	28.919	14403	HJURP-1.raw	F1	1.98	1	0.0001135	0.004316
	FALSE	High	MQQNIQELEEQLEEEESAR		1.51287e-07	9.6032e-05	1	1	1	P35579	0	2333.06	High	High	0.0001135	5.11e-08	4.18
		Checked	Confidence	Identifying Node	PSM Ambiguity	Annotated Sequence	Modifications	# Proteins	Master Protein Accessions	Protein Accessions	# Missed Cleavages	Charge	DeltaScore	DeltaCn	Rank	Search Engine Rank	m/z [Da]	MH+ [Da]	Theo. MH+ [Da]	DeltaM [ppm]	Deltam/z [Da]	Activation Type	MS Order	Isolation Interference [%]	Ion Inject Time [ms]	RT [min]	First Scan	Spectrum File	File ID	XCorr	# Protein Groups	Percolator q-Value	Percolator PEP
		FALSE	High	Sequest HT (A2)	Unambiguous	MQQNIQELEEQLEEEESAR		1	P35579	P35579	0	3	0.7249	0	1	1	778.356	2333.05	2333.06	-0.61	-0.00047	HCD (High Energy Collision Dissociation)	MS2	10.9743	14.524	39.9459	25008	HJURP-1.raw	F1	4.18	1	0.0001135	5.11e-08
	FALSE	High	NFINNPLAQADWAAK		4.65298e-07	9.6032e-05	1	3	3	P35579	0	1672.84	High	High	0.0001135	1.665e-07	3.47
		Checked	Confidence	Identifying Node	PSM Ambiguity	Annotated Sequence	Modifications	# Proteins	Master Protein Accessions	Protein Accessions	# Missed Cleavages	Charge	DeltaScore	DeltaCn	Rank	Search Engine Rank	m/z [Da]	MH+ [Da]	Theo. MH+ [Da]	DeltaM [ppm]	Deltam/z [Da]	Activation Type	MS Order	Isolation Interference [%]	Ion Inject Time [ms]	RT [min]	First Scan	Spectrum File	File ID	XCorr	# Protein Groups	Percolator q-Value	Percolator PEP
		FALSE	High	Sequest HT (A2)	Unambiguous	NFINNPLAQADWAAK		3	P35579	Q5BKV1; P35579; B1AH99	0	3	0.6831	0	1	1	558.285	1672.84	1672.84	-1.98	-0.0011	HCD (High Energy Collision Dissociation)	MS2	56.8238	25.05	38.5366	23594	HJURP-1.raw	F1	3.25	1	0.0001135	0.0003147
		FALSE	High	Sequest HT (A2)	Unambiguous	NFINNPLAQADWAAK		3	P35579	Q5BKV1; P35579; B1AH99	0	2	0.4477	0	1	1	836.926	1672.85	1672.84	0.59	0.00049	HCD (High Energy Collision Dissociation)	MS2	59.2461	8.516	38.5609	23620	HJURP-1.raw	F1	1.72	1	0.0001135	0.0008895
		FALSE	High	Sequest HT (A2)	Unambiguous	NFINNPLAQADWAAK		3	P35579	Q5BKV1; P35579; B1AH99	0	2	0.7089	0	1	1	836.926	1672.84	1672.84	0.28	0.00023	HCD (High Energy Collision Dissociation)	MS2	29.4923	5.7	38.4152	23464	HJURP-1.raw	F1	3.47	1	0.0001135	1.665e-07
	FALSE	High	NKHEAMITDLEER		0.00091564	9.6032e-05	1	1	1	P35579	1	1585.76	High	High	0.0001135	0.0004845	2.91
		Checked	Confidence	Identifying Node	PSM Ambiguity	Annotated Sequence	Modifications	# Proteins	Master Protein Accessions	Protein Accessions	# Missed Cleavages	Charge	DeltaScore	DeltaCn	Rank	Search Engine Rank	m/z [Da]	MH+ [Da]	Theo. MH+ [Da]	DeltaM [ppm]	Deltam/z [Da]	Activation Type	MS Order	Isolation Interference [%]	Ion Inject Time [ms]	RT [min]	First Scan	Spectrum File	File ID	XCorr	# Protein Groups	Percolator q-Value	Percolator PEP
		FALSE	High	Sequest HT (A2)	Unambiguous	NKHEAMITDLEER		1	P35579	P35579	1	3	0.6289	0	1	1	529.26	1585.77	1585.76	1.69	0.00089	HCD (High Energy Collision Dissociation)	MS2	70.9469	13.314	24.4283	10266	HJURP-1.raw	F1	2.91	1	0.0001135	0.0004845
	FALSE	High	NLPIYSEEIVEMYK		3.37538e-07	9.6032e-05	1	2	1	P35579	0	1727.86	High	High	0.0001135	1.189e-07	3.26
		Checked	Confidence	Identifying Node	PSM Ambiguity	Annotated Sequence	Modifications	# Proteins	Master Protein Accessions	Protein Accessions	# Missed Cleavages	Charge	DeltaScore	DeltaCn	Rank	Search Engine Rank	m/z [Da]	MH+ [Da]	Theo. MH+ [Da]	DeltaM [ppm]	Deltam/z [Da]	Activation Type	MS Order	Isolation Interference [%]	Ion Inject Time [ms]	RT [min]	First Scan	Spectrum File	File ID	XCorr	# Protein Groups	Percolator q-Value	Percolator PEP
		FALSE	High	Sequest HT (A2)	Unambiguous	NLPIYSEEIVEMYK		2	P35579	Q5BKV1; P35579	0	2	0.6718	0	1	1	864.43	1727.85	1727.86	-2.19	-0.00189	HCD (High Energy Collision Dissociation)	MS2	0	16.813	40.5314	25594	HJURP-1.raw	F1	3.26	1	0.0001135	1.189e-07
	FALSE	High	NMDPLNDNIATLLHQSSDK		3.76443e-08	9.6032e-05	1	1	1	P35579	0	2126.02	High	High	0.0001135	1.179e-08	3.11
		Checked	Confidence	Identifying Node	PSM Ambiguity	Annotated Sequence	Modifications	# Proteins	Master Protein Accessions	Protein Accessions	# Missed Cleavages	Charge	DeltaScore	DeltaCn	Rank	Search Engine Rank	m/z [Da]	MH+ [Da]	Theo. MH+ [Da]	DeltaM [ppm]	Deltam/z [Da]	Activation Type	MS Order	Isolation Interference [%]	Ion Inject Time [ms]	RT [min]	First Scan	Spectrum File	File ID	XCorr	# Protein Groups	Percolator q-Value	Percolator PEP
		FALSE	High	Sequest HT (A2)	Unambiguous	NMDPLNDNIATLLHQSSDK		1	P35579	P35579	0	3	0.746	0	1	1	709.342	2126.01	2126.02	-2.63	-0.00187	HCD (High Energy Collision Dissociation)	MS2	0	6.096	38.1011	23158	HJURP-1.raw	F1	3.11	1	0.0001135	1.179e-08
	FALSE	High	NWQWWR		0.153132	0.00598782	1	2	1	P35579	0	975.458	High	High	0.004919	0.1096	1.94
		Checked	Confidence	Identifying Node	PSM Ambiguity	Annotated Sequence	Modifications	# Proteins	Master Protein Accessions	Protein Accessions	# Missed Cleavages	Charge	DeltaScore	DeltaCn	Rank	Search Engine Rank	m/z [Da]	MH+ [Da]	Theo. MH+ [Da]	DeltaM [ppm]	Deltam/z [Da]	Activation Type	MS Order	Isolation Interference [%]	Ion Inject Time [ms]	RT [min]	First Scan	Spectrum File	File ID	XCorr	# Protein Groups	Percolator q-Value	Percolator PEP
		FALSE	High	Sequest HT (A2)	Unambiguous	NWQWWR		2	P35579	P35749; P35579	0	2	0.4948	0	1	1	488.234	975.46	975.458	1.93	0.00094	HCD (High Energy Collision Dissociation)	MS2	14.1262	30	38.5108	23567	HJURP-1.raw	F1	1.94	1	0.004919	0.1096
	FALSE	High	QAQQERDELADEIANSSGK		2.19753e-09	9.6032e-05	1	1	2	P35579	1	2088.98	High	High	0.0001135	5.949e-10	2.74
		Checked	Confidence	Identifying Node	PSM Ambiguity	Annotated Sequence	Modifications	# Proteins	Master Protein Accessions	Protein Accessions	# Missed Cleavages	Charge	DeltaScore	DeltaCn	Rank	Search Engine Rank	m/z [Da]	MH+ [Da]	Theo. MH+ [Da]	DeltaM [ppm]	Deltam/z [Da]	Activation Type	MS Order	Isolation Interference [%]	Ion Inject Time [ms]	RT [min]	First Scan	Spectrum File	File ID	XCorr	# Protein Groups	Percolator q-Value	Percolator PEP
		FALSE	High	Sequest HT (A2)	Unambiguous	QAQQERDELADEIANSSGK		1	P35579	P35579	1	2	0.7263	0	1	1	1044.99	2088.98	2088.98	-0.59	-0.00061	HCD (High Energy Collision Dissociation)	MS2	53.0361	30	28.1289	13630	HJURP-1.raw	F1	2.74	1	0.0001135	5.949e-10
		FALSE	High	Sequest HT (A2)	Unambiguous	QAQQERDELADEIANSSGK		1	P35579	P35579	1	3	0.3122	0	1	1	696.995	2088.97	2088.98	-4.13	-0.00288	HCD (High Energy Collision Dissociation)	MS2	34.3739	12.543	28.1351	13636	HJURP-1.raw	F1	2.05	1	0.001051	0.01578
	FALSE	High	QIATLHAQVADMK		5.56955e-06	9.6032e-05	1	1	2	P35579	0	1425.75	High	High	0.0001135	2.271e-06	2.55
		Checked	Confidence	Identifying Node	PSM Ambiguity	Annotated Sequence	Modifications	# Proteins	Master Protein Accessions	Protein Accessions	# Missed Cleavages	Charge	DeltaScore	DeltaCn	Rank	Search Engine Rank	m/z [Da]	MH+ [Da]	Theo. MH+ [Da]	DeltaM [ppm]	Deltam/z [Da]	Activation Type	MS Order	Isolation Interference [%]	Ion Inject Time [ms]	RT [min]	First Scan	Spectrum File	File ID	XCorr	# Protein Groups	Percolator q-Value	Percolator PEP
		FALSE	High	Sequest HT (A2)	Unambiguous	QIATLHAQVADMK		1	P35579	P35579	0	2	0.6118	0	1	1	713.379	1425.75	1425.75	-1.2	-0.00085	HCD (High Energy Collision Dissociation)	MS2	28.4529	16.749	24.7725	10592	HJURP-1.raw	F1	2.55	1	0.0001135	2.271e-06
		FALSE	High	Sequest HT (A2)	Unambiguous	QIATLHAQVADMK		1	P35579	P35579	0	3	0.5286	0	1	1	475.922	1425.75	1425.75	-0.96	-0.00046	HCD (High Energy Collision Dissociation)	MS2	45.3811	26.123	24.712	10536	HJURP-1.raw	F1	3.5	1	0.0001135	0.0001375
	FALSE	High	QLEEAEEEAQR		1.05493e-06	9.6032e-05	1	1	1	P35579	0	1331.61	High	High	0.0001135	3.935e-07	2.98
		Checked	Confidence	Identifying Node	PSM Ambiguity	Annotated Sequence	Modifications	# Proteins	Master Protein Accessions	Protein Accessions	# Missed Cleavages	Charge	DeltaScore	DeltaCn	Rank	Search Engine Rank	m/z [Da]	MH+ [Da]	Theo. MH+ [Da]	DeltaM [ppm]	Deltam/z [Da]	Activation Type	MS Order	Isolation Interference [%]	Ion Inject Time [ms]	RT [min]	First Scan	Spectrum File	File ID	XCorr	# Protein Groups	Percolator q-Value	Percolator PEP
		FALSE	High	Sequest HT (A2)	Unambiguous	QLEEAEEEAQR		1	P35579	P35579	0	2	0.6544	0	1	1	666.307	1331.61	1331.61	-0.61	-0.00041	HCD (High Energy Collision Dissociation)	MS2	0	30	21.4454	7619	HJURP-1.raw	F1	2.98	1	0.0001135	3.935e-07
	FALSE	High	QLLQANPILEAFGNAK		9.94636e-07	9.6032e-05	2	6	2	P35579; Q7Z406	0	1726.95	High	High	0.0001135	3.698e-07	2.88
		Checked	Confidence	Identifying Node	PSM Ambiguity	Annotated Sequence	Modifications	# Proteins	Master Protein Accessions	Protein Accessions	# Missed Cleavages	Charge	DeltaScore	DeltaCn	Rank	Search Engine Rank	m/z [Da]	MH+ [Da]	Theo. MH+ [Da]	DeltaM [ppm]	Deltam/z [Da]	Activation Type	MS Order	Isolation Interference [%]	Ion Inject Time [ms]	RT [min]	First Scan	Spectrum File	File ID	XCorr	# Protein Groups	Percolator q-Value	Percolator PEP
		FALSE	High	Sequest HT (A2)	Unambiguous	QLLQANPILEAFGNAK		6	P35579; Q7Z406	A0A2R8Y4C3; M0QY43; P35749; P35579; Q7Z406; A0A494C024	0	2	0.7066	0	1	1	863.976	1726.94	1726.95	-2.64	-0.00228	HCD (High Energy Collision Dissociation)	MS2	55.8527	23.595	41.6286	26716	HJURP-1.raw	F1	3.51	2	0.0001135	2.108e-06
		FALSE	High	Sequest HT (A2)	Unambiguous	QLLQANPILEAFGNAK		6	P35579; Q7Z406	A0A2R8Y4C3; M0QY43; P35749; P35579; Q7Z406; A0A494C024	0	3	0.6319	0	1	1	576.322	1726.95	1726.95	2.25	0.0013	HCD (High Energy Collision Dissociation)	MS2	21.7453	30	41.9611	27037	HJURP-1.raw	F1	2.88	2	0.0001135	3.698e-07
	FALSE	High	RGDLPFVVPR		0.0048754	9.6032e-05	1	1	1	P35579	1	1155.66	High	High	0.0001135	0.002824	3.21
		Checked	Confidence	Identifying Node	PSM Ambiguity	Annotated Sequence	Modifications	# Proteins	Master Protein Accessions	Protein Accessions	# Missed Cleavages	Charge	DeltaScore	DeltaCn	Rank	Search Engine Rank	m/z [Da]	MH+ [Da]	Theo. MH+ [Da]	DeltaM [ppm]	Deltam/z [Da]	Activation Type	MS Order	Isolation Interference [%]	Ion Inject Time [ms]	RT [min]	First Scan	Spectrum File	File ID	XCorr	# Protein Groups	Percolator q-Value	Percolator PEP
		FALSE	High	Sequest HT (A2)	Unambiguous	RGDLPFVVPR		1	P35579	P35579	1	3	0.6885	0	1	1	385.893	1155.66	1155.66	0.91	0.00035	HCD (High Energy Collision Dissociation)	MS2	42.0267	27.17	29.4174	14921	HJURP-1.raw	F1	3.21	1	0.0001135	0.002824
	FALSE	High	SMEAEMIQLQEELAAAER		1.83372e-12	9.6032e-05	1	1	2	P35579	0	2048.96	High	High	0.0001135	3.449e-13	5.28
		Checked	Confidence	Identifying Node	PSM Ambiguity	Annotated Sequence	Modifications	# Proteins	Master Protein Accessions	Protein Accessions	# Missed Cleavages	Charge	DeltaScore	DeltaCn	Rank	Search Engine Rank	m/z [Da]	MH+ [Da]	Theo. MH+ [Da]	DeltaM [ppm]	Deltam/z [Da]	Activation Type	MS Order	Isolation Interference [%]	Ion Inject Time [ms]	RT [min]	First Scan	Spectrum File	File ID	XCorr	# Protein Groups	Percolator q-Value	Percolator PEP
		FALSE	High	Sequest HT (A2)	Unambiguous	SMEAEMIQLQEELAAAER		1	P35579	P35579	0	3	0.8261	0	1	1	683.659	2048.96	2048.96	-0.22	-0.00015	HCD (High Energy Collision Dissociation)	MS2	22.68	19.646	45.8205	30837	HJURP-1.raw	F1	4.14	1	0.0001135	4.649e-09
		FALSE	High	Sequest HT (A2)	Unambiguous	SMEAEMIQLQEELAAAER		1	P35579	P35579	0	2	0.8182	0	1	1	1024.98	2048.96	2048.96	-1.26	-0.00129	HCD (High Energy Collision Dissociation)	MS2	0	24.196	45.8185	30835	HJURP-1.raw	F1	5.28	1	0.0001135	3.449e-13
	FALSE	High	TDLLLEPYNK		0.000426437	9.6032e-05	1	1	1	P35579	0	1205.64	High	High	0.0001135	0.0002172	2.65
		Checked	Confidence	Identifying Node	PSM Ambiguity	Annotated Sequence	Modifications	# Proteins	Master Protein Accessions	Protein Accessions	# Missed Cleavages	Charge	DeltaScore	DeltaCn	Rank	Search Engine Rank	m/z [Da]	MH+ [Da]	Theo. MH+ [Da]	DeltaM [ppm]	Deltam/z [Da]	Activation Type	MS Order	Isolation Interference [%]	Ion Inject Time [ms]	RT [min]	First Scan	Spectrum File	File ID	XCorr	# Protein Groups	Percolator q-Value	Percolator PEP
		FALSE	High	Sequest HT (A2)	Unambiguous	TDLLLEPYNK		1	P35579	P35579	0	2	0.4981	0	1	1	603.324	1205.64	1205.64	0.22	0.00013	HCD (High Energy Collision Dissociation)	MS2	13.6913	8.584	31.7483	17021	HJURP-1.raw	F1	2.65	1	0.0001135	0.0002172
	FALSE	High	TQLEELEDELQATEDAK		2.29896e-05	9.6032e-05	2	3	1	P35580; P35579	0	1961.92	High	High	0.0001135	1.009e-05	3.75
		Checked	Confidence	Identifying Node	PSM Ambiguity	Annotated Sequence	Modifications	# Proteins	Master Protein Accessions	Protein Accessions	# Missed Cleavages	Charge	DeltaScore	DeltaCn	Rank	Search Engine Rank	m/z [Da]	MH+ [Da]	Theo. MH+ [Da]	DeltaM [ppm]	Deltam/z [Da]	Activation Type	MS Order	Isolation Interference [%]	Ion Inject Time [ms]	RT [min]	First Scan	Spectrum File	File ID	XCorr	# Protein Groups	Percolator q-Value	Percolator PEP
		FALSE	High	Sequest HT (A2)	Unambiguous	TQLEELEDELQATEDAK		3	P35580; P35579	P35580; P35749; P35579	0	3	0.6027	0	1	1	654.644	1961.92	1961.92	-1.14	-0.00074	HCD (High Energy Collision Dissociation)	MS2	24.9857	22.673	41.1299	26209	HJURP-1.raw	F1	3.75	2	0.0001135	1.009e-05
	FALSE	High	VEAQLQELQVK		1.0471e-05	9.6032e-05	1	1	1	P35579	0	1284.72	High	High	0.0001135	4.394e-06	2.19
		Checked	Confidence	Identifying Node	PSM Ambiguity	Annotated Sequence	Modifications	# Proteins	Master Protein Accessions	Protein Accessions	# Missed Cleavages	Charge	DeltaScore	DeltaCn	Rank	Search Engine Rank	m/z [Da]	MH+ [Da]	Theo. MH+ [Da]	DeltaM [ppm]	Deltam/z [Da]	Activation Type	MS Order	Isolation Interference [%]	Ion Inject Time [ms]	RT [min]	First Scan	Spectrum File	File ID	XCorr	# Protein Groups	Percolator q-Value	Percolator PEP
		FALSE	High	Sequest HT (A2)	Unambiguous	VEAQLQELQVK		1	P35579	P35579	0	2	0.5708	0	1	1	642.861	1284.71	1284.72	-0.69	-0.00044	HCD (High Energy Collision Dissociation)	MS2	48.5851	11.394	28.278	13775	HJURP-1.raw	F1	2.19	1	0.0001135	4.394e-06
	FALSE	High	VEDMAELTCLNEASVLHNLK	1xCarbamidomethyl [C9]	6.04048e-09	9.6032e-05	2	5	1	P35580; P35579	0	2286.11	High	High	0.0001135	1.731e-09	4.75
		Checked	Confidence	Identifying Node	PSM Ambiguity	Annotated Sequence	Modifications	# Proteins	Master Protein Accessions	Protein Accessions	# Missed Cleavages	Charge	DeltaScore	DeltaCn	Rank	Search Engine Rank	m/z [Da]	MH+ [Da]	Theo. MH+ [Da]	DeltaM [ppm]	Deltam/z [Da]	Activation Type	MS Order	Isolation Interference [%]	Ion Inject Time [ms]	RT [min]	First Scan	Spectrum File	File ID	XCorr	# Protein Groups	Percolator q-Value	Percolator PEP
		FALSE	High	Sequest HT (A2)	Unambiguous	VEDMAELTcLNEASVLHNLK	C9(Carbamidomethyl)	5	P35580; P35579	Q5BKV1; P35580; P35579; E7ERA5; B1AH99	0	3	0.84	0	1	1	762.71	2286.11	2286.11	1.77	0.00135	HCD (High Energy Collision Dissociation)	MS2	20.5941	1.766	38.7853	23852	HJURP-1.raw	F1	4.75	2	0.0001135	1.731e-09
	FALSE	High	VIQYLAYVASSHK		5.27942e-06	9.6032e-05	1	2	1	P35579	0	1478.8	High	High	0.0001135	2.143e-06	3.34
		Checked	Confidence	Identifying Node	PSM Ambiguity	Annotated Sequence	Modifications	# Proteins	Master Protein Accessions	Protein Accessions	# Missed Cleavages	Charge	DeltaScore	DeltaCn	Rank	Search Engine Rank	m/z [Da]	MH+ [Da]	Theo. MH+ [Da]	DeltaM [ppm]	Deltam/z [Da]	Activation Type	MS Order	Isolation Interference [%]	Ion Inject Time [ms]	RT [min]	First Scan	Spectrum File	File ID	XCorr	# Protein Groups	Percolator q-Value	Percolator PEP
		FALSE	High	Sequest HT (A2)	Unambiguous	VIQYLAYVASSHK		2	P35579	Q5BKV1; P35579	0	2	0.7515	0	1	1	739.904	1478.8	1478.8	0.91	0.00067	HCD (High Energy Collision Dissociation)	MS2	41.3476	11.958	31.5767	16864	HJURP-1.raw	F1	3.34	1	0.0001135	2.143e-06
	FALSE	High	VISGVLQLGNIVFK		2.64454e-08	9.6032e-05	1	1	2	P35579	0	1486.9	High	High	0.0001135	8.138e-09	3.94
		Checked	Confidence	Identifying Node	PSM Ambiguity	Annotated Sequence	Modifications	# Proteins	Master Protein Accessions	Protein Accessions	# Missed Cleavages	Charge	DeltaScore	DeltaCn	Rank	Search Engine Rank	m/z [Da]	MH+ [Da]	Theo. MH+ [Da]	DeltaM [ppm]	Deltam/z [Da]	Activation Type	MS Order	Isolation Interference [%]	Ion Inject Time [ms]	RT [min]	First Scan	Spectrum File	File ID	XCorr	# Protein Groups	Percolator q-Value	Percolator PEP
		FALSE	High	Sequest HT (A2)	Unambiguous	VISGVLQLGNIVFK		1	P35579	P35579	0	2	0.8299	0	1	1	743.953	1486.9	1486.9	0.23	0.00017	HCD (High Energy Collision Dissociation)	MS2	16.0915	30	42.6514	27723	HJURP-1.raw	F1	3.94	1	0.0001135	8.138e-09
		FALSE	High	Sequest HT (A2)	Unambiguous	VISGVLQLGNIVFK		1	P35579	P35579	0	3	0.7671	0	1	1	496.304	1486.9	1486.9	-0.49	-0.00024	HCD (High Energy Collision Dissociation)	MS2	13.7192	30	42.7875	27862	HJURP-1.raw	F1	3.65	1	0.0001135	8.61e-07
	FALSE	High	VSHLLGINVTDFTR		5.27324e-08	9.6032e-05	1	1	2	P35579	0	1571.85	High	High	0.0001135	1.688e-08	3.01
		Checked	Confidence	Identifying Node	PSM Ambiguity	Annotated Sequence	Modifications	# Proteins	Master Protein Accessions	Protein Accessions	# Missed Cleavages	Charge	DeltaScore	DeltaCn	Rank	Search Engine Rank	m/z [Da]	MH+ [Da]	Theo. MH+ [Da]	DeltaM [ppm]	Deltam/z [Da]	Activation Type	MS Order	Isolation Interference [%]	Ion Inject Time [ms]	RT [min]	First Scan	Spectrum File	File ID	XCorr	# Protein Groups	Percolator q-Value	Percolator PEP
		FALSE	High	Sequest HT (A2)	Unambiguous	VSHLLGINVTDFTR		1	P35579	P35579	0	2	0.6977	0	1	1	786.43	1571.85	1571.85	-0.56	-0.00044	HCD (High Energy Collision Dissociation)	MS2	53.9559	11.11	35.3649	20535	HJURP-1.raw	F1	3.01	1	0.0001135	1.688e-08
		FALSE	High	Sequest HT (A2)	Unambiguous	VSHLLGINVTDFTR		1	P35579	P35579	0	3	0.6745	0	1	1	524.623	1571.85	1571.85	0.55	0.00029	HCD (High Energy Collision Dissociation)	MS2	47.0112	9.676	35.3063	20489	HJURP-1.raw	F1	2.98	1	0.0001135	0.002733
	FALSE	High	VVFQEFR		0.126235	0.00479824	1	1	1	P35579	0	924.494	High	High	0.003801	0.08852	1.83
		Checked	Confidence	Identifying Node	PSM Ambiguity	Annotated Sequence	Modifications	# Proteins	Master Protein Accessions	Protein Accessions	# Missed Cleavages	Charge	DeltaScore	DeltaCn	Rank	Search Engine Rank	m/z [Da]	MH+ [Da]	Theo. MH+ [Da]	DeltaM [ppm]	Deltam/z [Da]	Activation Type	MS Order	Isolation Interference [%]	Ion Inject Time [ms]	RT [min]	First Scan	Spectrum File	File ID	XCorr	# Protein Groups	Percolator q-Value	Percolator PEP
		FALSE	High	Sequest HT (A2)	Unambiguous	VVFQEFR		1	P35579	P35579	0	2	0.6885	0	1	1	462.749	924.492	924.494	-2.38	-0.0011	HCD (High Energy Collision Dissociation)	MS2	40.2357	5.015	29.2945	14792	HJURP-1.raw	F1	1.83	1	0.003801	0.08852
	FALSE	High	YEILTPNSIPK		0.0339346	0.00140778	1	1	1	P35579	0	1274.7	High	High	0.001141	0.02185	1.92
		Checked	Confidence	Identifying Node	PSM Ambiguity	Annotated Sequence	Modifications	# Proteins	Master Protein Accessions	Protein Accessions	# Missed Cleavages	Charge	DeltaScore	DeltaCn	Rank	Search Engine Rank	m/z [Da]	MH+ [Da]	Theo. MH+ [Da]	DeltaM [ppm]	Deltam/z [Da]	Activation Type	MS Order	Isolation Interference [%]	Ion Inject Time [ms]	RT [min]	First Scan	Spectrum File	File ID	XCorr	# Protein Groups	Percolator q-Value	Percolator PEP
		FALSE	High	Sequest HT (A2)	Unambiguous	YEILTPNSIPK		1	P35579	P35579	0	2	0.5833	0	1	1	637.852	1274.7	1274.7	-2.23	-0.00142	HCD (High Energy Collision Dissociation)	MS2	76.7085	10.436	32.0715	17330	HJURP-1.raw	F1	1.92	1	0.001141	0.02185
FALSE	High	Master Protein	Q9BUJ2	Heterogeneous nuclear ribonucleoprotein U-like protein 1 OS=Homo sapiens OX=9606 GN=HNRNPUL1 PE=1 SV=2	0	436.696	46	34	123	33	856	95.7	6.92	282.9	34	0	High	1
	Checked	Confidence	Sequence	Modifications	Qvality PEP	Qvality q-value	# Protein Groups	# Proteins	# PSMs	Master Protein Accessions	# Missed Cleavages	Theo. MH+ [Da]	Found in Sample: [S1] F1: Sample	Confidence (by Search Engine): Sequest HT	Percolator q-Value (by Search Engine): Sequest HT	Percolator PEP (by Search Engine): Sequest HT	XCorr (by Search Engine): Sequest HT
	FALSE	High	AECEILMMVGLPAAGK	1xCarbamidomethyl [C3]	7.89305e-09	9.6032e-05	1	5	2	Q9BUJ2	0	1689.84	High	High	0.0001135	2.293e-09	4.19
		Checked	Confidence	Identifying Node	PSM Ambiguity	Annotated Sequence	Modifications	# Proteins	Master Protein Accessions	Protein Accessions	# Missed Cleavages	Charge	DeltaScore	DeltaCn	Rank	Search Engine Rank	m/z [Da]	MH+ [Da]	Theo. MH+ [Da]	DeltaM [ppm]	Deltam/z [Da]	Activation Type	MS Order	Isolation Interference [%]	Ion Inject Time [ms]	RT [min]	First Scan	Spectrum File	File ID	XCorr	# Protein Groups	Percolator q-Value	Percolator PEP
		FALSE	High	Sequest HT (A2)	Unambiguous	AEcEILMMVGLPAAGK	C3(Carbamidomethyl)	5	Q9BUJ2	M0R3F1; Q9BUJ2; A0A0A0MRA5; M0QYZ0; B7Z4B8	0	3	0.7351	0	1	1	563.951	1689.84	1689.84	0.04	2e-05	HCD (High Energy Collision Dissociation)	MS2	53.5207	17.588	41.6047	26691	HJURP-1.raw	F1	4.04	1	0.0001135	1.731e-06
		FALSE	High	Sequest HT (A2)	Unambiguous	AEcEILMMVGLPAAGK	C3(Carbamidomethyl)	5	Q9BUJ2	M0R3F1; Q9BUJ2; A0A0A0MRA5; M0QYZ0; B7Z4B8	0	2	0.8329	0	1	1	845.423	1689.84	1689.84	1.22	0.00103	HCD (High Energy Collision Dissociation)	MS2	69.3929	8.905	41.5532	26645	HJURP-1.raw	F1	4.19	1	0.0001135	2.293e-09
	FALSE	High	AECEILMMVGLPAAGK	1xCarbamidomethyl [C3]; 1xOxidation [M8]	0.00334447	9.6032e-05	1	5	1	Q9BUJ2	0	1705.83	High	High	0.0001135	0.001895	1.61
		Checked	Confidence	Identifying Node	PSM Ambiguity	Annotated Sequence	Modifications	# Proteins	Master Protein Accessions	Protein Accessions	# Missed Cleavages	Charge	DeltaScore	DeltaCn	Rank	Search Engine Rank	m/z [Da]	MH+ [Da]	Theo. MH+ [Da]	DeltaM [ppm]	Deltam/z [Da]	Activation Type	MS Order	Isolation Interference [%]	Ion Inject Time [ms]	RT [min]	First Scan	Spectrum File	File ID	XCorr	# Protein Groups	Percolator q-Value	Percolator PEP
		FALSE	High	Sequest HT (A2)	Unambiguous	AEcEILMmVGLPAAGK	C3(Carbamidomethyl); M8(Oxidation)	5	Q9BUJ2	M0R3F1; Q9BUJ2; A0A0A0MRA5; M0QYZ0; B7Z4B8	0	2	0.0435	0	1	1	853.422	1705.84	1705.83	2.71	0.00231	HCD (High Energy Collision Dissociation)	MS2	0	23.631	37.382	22536	HJURP-1.raw	F1	1.61	1	0.0001135	0.001895
	FALSE	High	AEPYCSVLPGFTFIQHLPLSER	1xCarbamidomethyl [C5]	1.60415e-12	9.6032e-05	1	5	4	Q9BUJ2	0	2561.29	High	High	0.0001135	2.988e-13	3.52
		Checked	Confidence	Identifying Node	PSM Ambiguity	Annotated Sequence	Modifications	# Proteins	Master Protein Accessions	Protein Accessions	# Missed Cleavages	Charge	DeltaScore	DeltaCn	Rank	Search Engine Rank	m/z [Da]	MH+ [Da]	Theo. MH+ [Da]	DeltaM [ppm]	Deltam/z [Da]	Activation Type	MS Order	Isolation Interference [%]	Ion Inject Time [ms]	RT [min]	First Scan	Spectrum File	File ID	XCorr	# Protein Groups	Percolator q-Value	Percolator PEP
		FALSE	High	Sequest HT (A2)	Unambiguous	AEPYcSVLPGFTFIQHLPLSER	C5(Carbamidomethyl)	5	Q9BUJ2	M0R3F1; Q9BUJ2; A0A0A0MRA5; M0QYZ0; B7Z4B8	0	3	0.4939	0	1	1	854.434	2561.29	2561.29	1.15	0.00098	HCD (High Energy Collision Dissociation)	MS2	41.5699	14.29	45.1005	30148	HJURP-1.raw	F1	1.64	1	0.0001135	4.449e-05
		FALSE	High	Sequest HT (A2)	Unambiguous	AEPYcSVLPGFTFIQHLPLSER	C5(Carbamidomethyl)	5	Q9BUJ2	M0R3F1; Q9BUJ2; A0A0A0MRA5; M0QYZ0; B7Z4B8	0	3	0.6449	0	1	1	854.434	2561.29	2561.29	0.46	0.00039	HCD (High Energy Collision Dissociation)	MS2	6.55062	16.868	43.7253	28789	HJURP-1.raw	F1	3.52	1	0.0001135	2.988e-13
		FALSE	High	Sequest HT (A2)	Unambiguous	AEPYcSVLPGFTFIQHLPLSER	C5(Carbamidomethyl)	5	Q9BUJ2	M0R3F1; Q9BUJ2; A0A0A0MRA5; M0QYZ0; B7Z4B8	0	2	0.8051	0	1	1	1281.15	2561.29	2561.29	2.96	0.00379	HCD (High Energy Collision Dissociation)	MS2	0	30	43.788	28852	HJURP-1.raw	F1	5.08	1	0.0001135	4.093e-12
		FALSE	High	Sequest HT (A2)	Unambiguous	AEPYcSVLPGFTFIQHLPLSER	C5(Carbamidomethyl)	5	Q9BUJ2	M0R3F1; Q9BUJ2; A0A0A0MRA5; M0QYZ0; B7Z4B8	0	4	0.686	0	1	1	641.077	2561.29	2561.29	0.88	0.00056	HCD (High Energy Collision Dissociation)	MS2	13.8048	30	43.9845	29051	HJURP-1.raw	F1	3.44	1	0.0001135	6.927e-09
	FALSE	High	AIVICPTDEDLK	1xCarbamidomethyl [C5]	1.22939e-05	9.6032e-05	1	4	1	Q9BUJ2	0	1373.7	High	High	0.0001135	5.223e-06	2.67
		Checked	Confidence	Identifying Node	PSM Ambiguity	Annotated Sequence	Modifications	# Proteins	Master Protein Accessions	Protein Accessions	# Missed Cleavages	Charge	DeltaScore	DeltaCn	Rank	Search Engine Rank	m/z [Da]	MH+ [Da]	Theo. MH+ [Da]	DeltaM [ppm]	Deltam/z [Da]	Activation Type	MS Order	Isolation Interference [%]	Ion Inject Time [ms]	RT [min]	First Scan	Spectrum File	File ID	XCorr	# Protein Groups	Percolator q-Value	Percolator PEP
		FALSE	High	Sequest HT (A2)	Unambiguous	AIVIcPTDEDLK	C5(Carbamidomethyl)	4	Q9BUJ2	M0R3F1; Q9BUJ2; A0A0A0MRA5; B7Z4B8	0	2	0.5693	0	1	1	687.351	1373.7	1373.7	-2.24	-0.00154	HCD (High Energy Collision Dissociation)	MS2	0	12.882	29.6917	15178	HJURP-1.raw	F1	2.67	1	0.0001135	5.223e-06
	FALSE	High	AIVICPTDEDLKDR	1xCarbamidomethyl [C5]	2.15353e-07	9.6032e-05	1	4	3	Q9BUJ2	1	1644.83	High	High	0.0001135	7.39e-08	3.84
		Checked	Confidence	Identifying Node	PSM Ambiguity	Annotated Sequence	Modifications	# Proteins	Master Protein Accessions	Protein Accessions	# Missed Cleavages	Charge	DeltaScore	DeltaCn	Rank	Search Engine Rank	m/z [Da]	MH+ [Da]	Theo. MH+ [Da]	DeltaM [ppm]	Deltam/z [Da]	Activation Type	MS Order	Isolation Interference [%]	Ion Inject Time [ms]	RT [min]	First Scan	Spectrum File	File ID	XCorr	# Protein Groups	Percolator q-Value	Percolator PEP
		FALSE	High	Sequest HT (A2)	Unambiguous	AIVIcPTDEDLKDR	C5(Carbamidomethyl)	4	Q9BUJ2	M0R3F1; Q9BUJ2; A0A0A0MRA5; B7Z4B8	1	3	0.4379	0	1	1	548.948	1644.83	1644.83	2.15	0.00118	HCD (High Energy Collision Dissociation)	MS2	72.1885	11.086	28.68	14167	HJURP-1.raw	F1	1.53	1	0.005178	0.1177
		FALSE	High	Sequest HT (A2)	Unambiguous	AIVIcPTDEDLKDR	C5(Carbamidomethyl)	4	Q9BUJ2	M0R3F1; Q9BUJ2; A0A0A0MRA5; B7Z4B8	1	2	0.694	0	1	1	822.913	1644.82	1644.83	-4.04	-0.00332	HCD (High Energy Collision Dissociation)	MS2	13.6962	11.028	27.4888	13044	HJURP-1.raw	F1	3.17	1	0.0001135	2.718e-07
		FALSE	High	Sequest HT (A2)	Unambiguous	AIVIcPTDEDLKDR	C5(Carbamidomethyl)	4	Q9BUJ2	M0R3F1; Q9BUJ2; A0A0A0MRA5; B7Z4B8	1	3	0.776	0	1	1	548.946	1644.82	1644.83	-1.85	-0.00101	HCD (High Energy Collision Dissociation)	MS2	14.2311	10.571	27.4405	12998	HJURP-1.raw	F1	3.84	1	0.0001135	7.39e-08
	FALSE	High	APQQQPPPQQPPPPQPPPQQPPPPPSYSPAR		1.82941e-16	9.6032e-05	1	4	2	Q9BUJ2	0	3328.69	High	High	0.0001135	2.13e-17	6.57
		Checked	Confidence	Identifying Node	PSM Ambiguity	Annotated Sequence	Modifications	# Proteins	Master Protein Accessions	Protein Accessions	# Missed Cleavages	Charge	DeltaScore	DeltaCn	Rank	Search Engine Rank	m/z [Da]	MH+ [Da]	Theo. MH+ [Da]	DeltaM [ppm]	Deltam/z [Da]	Activation Type	MS Order	Isolation Interference [%]	Ion Inject Time [ms]	RT [min]	First Scan	Spectrum File	File ID	XCorr	# Protein Groups	Percolator q-Value	Percolator PEP
		FALSE	High	Sequest HT (A2)	Unambiguous	APQQQPPPQQPPPPQPPPQQPPPPPSYSPAR		4	Q9BUJ2	M0R3F1; Q9BUJ2; A0A0A0MRA5; B7Z4B8	0	4	0.4324	0	1	1	832.926	3328.68	3328.69	-1.05	-0.00088	HCD (High Energy Collision Dissociation)	MS2	5.34755	12.321	30.2896	15679	HJURP-1.raw	F1	3.33	1	0.0001135	1.962e-10
		FALSE	High	Sequest HT (A2)	Unambiguous	APQQQPPPQQPPPPQPPPQQPPPPPSYSPAR		4	Q9BUJ2	M0R3F1; Q9BUJ2; A0A0A0MRA5; B7Z4B8	0	3	0.7732	0	1	1	1110.23	3328.68	3328.69	-3.12	-0.00346	HCD (High Energy Collision Dissociation)	MS2	0	25.517	29.9081	15349	HJURP-1.raw	F1	6.57	1	0.0001135	2.13e-17
	FALSE	High	DVPDHAVLEMK		0.00505964	9.6032e-05	1	4	2	Q9BUJ2	0	1253.62	High	High	0.0001135	0.00293	1.75
		Checked	Confidence	Identifying Node	PSM Ambiguity	Annotated Sequence	Modifications	# Proteins	Master Protein Accessions	Protein Accessions	# Missed Cleavages	Charge	DeltaScore	DeltaCn	Rank	Search Engine Rank	m/z [Da]	MH+ [Da]	Theo. MH+ [Da]	DeltaM [ppm]	Deltam/z [Da]	Activation Type	MS Order	Isolation Interference [%]	Ion Inject Time [ms]	RT [min]	First Scan	Spectrum File	File ID	XCorr	# Protein Groups	Percolator q-Value	Percolator PEP
		FALSE	High	Sequest HT (A2)	Unambiguous	DVPDHAVLEMK		4	Q9BUJ2	M0R3F1; Q9BUJ2; A0A0A0MRA5; B7Z4B8	0	3	0.4402	0	1	1	418.545	1253.62	1253.62	0.63	0.00026	HCD (High Energy Collision Dissociation)	MS2	54.5341	10.398	26.6813	12301	HJURP-1.raw	F1	1.84	1	0.0001135	0.0031
		FALSE	High	Sequest HT (A2)	Unambiguous	DVPDHAVLEMK		4	Q9BUJ2	M0R3F1; Q9BUJ2; A0A0A0MRA5; B7Z4B8	0	2	0.3657	0	1	1	627.313	1253.62	1253.62	-0.99	-0.00062	HCD (High Energy Collision Dissociation)	MS2	0	10.74	26.6776	12298	HJURP-1.raw	F1	1.75	1	0.0001135	0.00293
	FALSE	High	EALGGQALYPHVLVK		4.8723e-06	9.6032e-05	1	5	2	Q9BUJ2	0	1594.9	High	High	0.0001135	1.97e-06	2.8
		Checked	Confidence	Identifying Node	PSM Ambiguity	Annotated Sequence	Modifications	# Proteins	Master Protein Accessions	Protein Accessions	# Missed Cleavages	Charge	DeltaScore	DeltaCn	Rank	Search Engine Rank	m/z [Da]	MH+ [Da]	Theo. MH+ [Da]	DeltaM [ppm]	Deltam/z [Da]	Activation Type	MS Order	Isolation Interference [%]	Ion Inject Time [ms]	RT [min]	First Scan	Spectrum File	File ID	XCorr	# Protein Groups	Percolator q-Value	Percolator PEP
		FALSE	High	Sequest HT (A2)	Unambiguous	EALGGQALYPHVLVK		5	Q9BUJ2	M0R3F1; Q9BUJ2; A0A0A0MRA5; M0QYZ0; B7Z4B8	0	2	0.7179	0	1	1	797.951	1594.9	1594.9	0.23	0.00018	HCD (High Energy Collision Dissociation)	MS2	51.3166	7.606	30.9156	16269	HJURP-1.raw	F1	2.8	1	0.0001135	1.97e-06
		FALSE	High	Sequest HT (A2)	Unambiguous	EALGGQALYPHVLVK		5	Q9BUJ2	M0R3F1; Q9BUJ2; A0A0A0MRA5; M0QYZ0; B7Z4B8	0	3	0.4608	0	1	1	532.304	1594.9	1594.9	1.23	0.00065	HCD (High Energy Collision Dissociation)	MS2	42.4406	5.891	30.7908	16143	HJURP-1.raw	F1	2.04	1	0.0002213	0.005924
	FALSE	High	FAENDVIGCFADFECGNDVELSFTK	2xCarbamidomethyl [C9; C15]	5.27324e-08	9.6032e-05	1	5	20	Q9BUJ2	0	2884.24	High	High	0.0001135	1.681e-08	3.16
		Checked	Confidence	Identifying Node	PSM Ambiguity	Annotated Sequence	Modifications	# Proteins	Master Protein Accessions	Protein Accessions	# Missed Cleavages	Charge	DeltaScore	DeltaCn	Rank	Search Engine Rank	m/z [Da]	MH+ [Da]	Theo. MH+ [Da]	DeltaM [ppm]	Deltam/z [Da]	Activation Type	MS Order	Isolation Interference [%]	Ion Inject Time [ms]	RT [min]	First Scan	Spectrum File	File ID	XCorr	# Protein Groups	Percolator q-Value	Percolator PEP
		FALSE	High	Sequest HT (A2)	Unambiguous	FAENDVIGcFADFEcGNDVELSFTK	C9(Carbamidomethyl); C15(Carbamidomethyl)	5	Q9BUJ2	M0R3F1; Q9BUJ2; A0A0A0MRA5; M0QYZ0; B7Z4B8	0	3	0.8462	0	1	1	962.083	2884.24	2884.24	-2.94	-0.00283	HCD (High Energy Collision Dissociation)	MS2	12.3342	30	56.3678	40511	HJURP-1.raw	F1	2.34	1	0.0001135	7.796e-07
		FALSE	High	Sequest HT (A2)	Unambiguous	FAENDVIGcFADFEcGNDVELSFTK	C9(Carbamidomethyl); C15(Carbamidomethyl)	5	Q9BUJ2	M0R3F1; Q9BUJ2; A0A0A0MRA5; M0QYZ0; B7Z4B8	0	2	0.9231	0	1	1	1442.61	2884.22	2884.24	-9.01	-0.013	HCD (High Energy Collision Dissociation)	MS2	0	30	61.1343	44487	HJURP-1.raw	F1	1.56	1	0.0001135	0.0003124
		FALSE	High	Sequest HT (A2)	Unambiguous	FAENDVIGcFADFEcGNDVELSFTK	C9(Carbamidomethyl); C15(Carbamidomethyl)	5	Q9BUJ2	M0R3F1; Q9BUJ2; A0A0A0MRA5; M0QYZ0; B7Z4B8	0	3	0.7784	0	1	1	962.086	2884.24	2884.24	0.2	0.0002	HCD (High Energy Collision Dissociation)	MS2	8.17613	30	57.3818	41373	HJURP-1.raw	F1	1.85	1	0.0001135	9.16e-06
		FALSE	High	Sequest HT (A2)	Unambiguous	FAENDVIGcFADFEcGNDVELSFTK	C9(Carbamidomethyl); C15(Carbamidomethyl)	5	Q9BUJ2	M0R3F1; Q9BUJ2; A0A0A0MRA5; M0QYZ0; B7Z4B8	0	3	0.6828	0	1	1	962.09	2884.26	2884.24	3.95	0.00379	HCD (High Energy Collision Dissociation)	MS2	16.9943	30	50.2016	34996	HJURP-1.raw	F1	2.9	1	0.0001135	2.08e-06
		FALSE	High	Sequest HT (A2)	Unambiguous	FAENDVIGcFADFEcGNDVELSFTK	C9(Carbamidomethyl); C15(Carbamidomethyl)	5	Q9BUJ2	M0R3F1; Q9BUJ2; A0A0A0MRA5; M0QYZ0; B7Z4B8	0	3	0.8145	0	1	1	962.085	2884.24	2884.24	-0.86	-0.00082	HCD (High Energy Collision Dissociation)	MS2	5.49066	30	59.4372	43091	HJURP-1.raw	F1	2.21	1	0.0001135	1.65e-06
		FALSE	High	Sequest HT (A2)	Unambiguous	FAENDVIGcFADFEcGNDVELSFTK	C9(Carbamidomethyl); C15(Carbamidomethyl)	5	Q9BUJ2	M0R3F1; Q9BUJ2; A0A0A0MRA5; M0QYZ0; B7Z4B8	0	3	0.8439	0	1	1	962.086	2884.24	2884.24	0.12	0.00012	HCD (High Energy Collision Dissociation)	MS2	41.4426	30	51.2348	35953	HJURP-1.raw	F1	2.05	1	0.0001135	1.006e-05
		FALSE	High	Sequest HT (A2)	Unambiguous	FAENDVIGcFADFEcGNDVELSFTK	C9(Carbamidomethyl); C15(Carbamidomethyl)	5	Q9BUJ2	M0R3F1; Q9BUJ2; A0A0A0MRA5; M0QYZ0; B7Z4B8	0	3	0.8514	0	1	1	962.092	2884.26	2884.24	6.02	0.00579	HCD (High Energy Collision Dissociation)	MS2	0	30	63.5692	46451	HJURP-1.raw	F1	0.74	1	0.002467	0.06665
		FALSE	High	Sequest HT (A2)	Unambiguous	FAENDVIGcFADFEcGNDVELSFTK	C9(Carbamidomethyl); C15(Carbamidomethyl)	5	Q9BUJ2	M0R3F1; Q9BUJ2; A0A0A0MRA5; M0QYZ0; B7Z4B8	0	3	0.8378	0	1	1	962.085	2884.24	2884.24	-1.06	-0.00102	HCD (High Energy Collision Dissociation)	MS2	24.7599	30	70.3152	50335	HJURP-1.raw	F1	0.74	1	0.001141	0.02354
		FALSE	High	Sequest HT (A2)	Unambiguous	FAENDVIGcFADFEcGNDVELSFTK	C9(Carbamidomethyl); C15(Carbamidomethyl)	5	Q9BUJ2	M0R3F1; Q9BUJ2; A0A0A0MRA5; M0QYZ0; B7Z4B8	0	2	0.8621	0	1	1	1442.63	2884.25	2884.24	1.77	0.00256	HCD (High Energy Collision Dissociation)	MS2	0	30	62.0998	45302	HJURP-1.raw	F1	1.74	1	0.0001135	2.218e-06
		FALSE	High	Sequest HT (A2)	Unambiguous	FAENDVIGcFADFEcGNDVELSFTK	C9(Carbamidomethyl); C15(Carbamidomethyl)	5	Q9BUJ2	M0R3F1; Q9BUJ2; A0A0A0MRA5; M0QYZ0; B7Z4B8	0	2	0.85	0	1	1	1442.63	2884.24	2884.24	0.14	0.0002	HCD (High Energy Collision Dissociation)	MS2	53.5385	30	63.1483	46142	HJURP-1.raw	F1	1.2	1	0.0001135	0.002794
		FALSE	High	Sequest HT (A2)	Unambiguous	FAENDVIGcFADFEcGNDVELSFTK	C9(Carbamidomethyl); C15(Carbamidomethyl)	5	Q9BUJ2	M0R3F1; Q9BUJ2; A0A0A0MRA5; M0QYZ0; B7Z4B8	0	2	0.8288	0	1	1	1442.63	2884.25	2884.24	0.47	0.00067	HCD (High Energy Collision Dissociation)	MS2	0	30	49.1702	34016	HJURP-1.raw	F1	1.46	1	0.001794	0.05368
		FALSE	High	Sequest HT (A2)	Unambiguous	FAENDVIGcFADFEcGNDVELSFTK	C9(Carbamidomethyl); C15(Carbamidomethyl)	5	Q9BUJ2	M0R3F1; Q9BUJ2; A0A0A0MRA5; M0QYZ0; B7Z4B8	0	3	0.8894	0	1	1	962.087	2884.25	2884.24	1.01	0.00097	HCD (High Energy Collision Dissociation)	MS2	78.1896	30	62.4785	45608	HJURP-1.raw	F1	2.35	1	0.0001135	1.073e-05
		FALSE	High	Sequest HT (A2)	Unambiguous	FAENDVIGcFADFEcGNDVELSFTK	C9(Carbamidomethyl); C15(Carbamidomethyl)	5	Q9BUJ2	M0R3F1; Q9BUJ2; A0A0A0MRA5; M0QYZ0; B7Z4B8	0	3	0.6808	0	1	1	962.086	2884.24	2884.24	-0.17	-0.00017	HCD (High Energy Collision Dissociation)	MS2	16.4777	30	49.18	34025	HJURP-1.raw	F1	2.6	1	0.0001135	2.474e-06
		FALSE	High	Sequest HT (A2)	Unambiguous	FAENDVIGcFADFEcGNDVELSFTK	C9(Carbamidomethyl); C15(Carbamidomethyl)	5	Q9BUJ2	M0R3F1; Q9BUJ2; A0A0A0MRA5; M0QYZ0; B7Z4B8	0	3	0.7709	0	1	1	962.087	2884.25	2884.24	0.74	0.00071	HCD (High Energy Collision Dissociation)	MS2	0	30	60.4421	43917	HJURP-1.raw	F1	1.79	1	0.0001135	6.706e-05
		FALSE	High	Sequest HT (A2)	Unambiguous	FAENDVIGcFADFEcGNDVELSFTK	C9(Carbamidomethyl); C15(Carbamidomethyl)	5	Q9BUJ2	M0R3F1; Q9BUJ2; A0A0A0MRA5; M0QYZ0; B7Z4B8	0	3	0.8587	0	1	1	962.085	2884.24	2884.24	-1.75	-0.00168	HCD (High Energy Collision Dissociation)	MS2	27.0402	30	48.138	33045	HJURP-1.raw	F1	2.69	1	0.0001135	2.944e-06
		FALSE	High	Sequest HT (A2)	Unambiguous	FAENDVIGcFADFEcGNDVELSFTK	C9(Carbamidomethyl); C15(Carbamidomethyl)	5	Q9BUJ2	M0R3F1; Q9BUJ2; A0A0A0MRA5; M0QYZ0; B7Z4B8	0	3	0.807	0	1	1	962.084	2884.24	2884.24	-2.05	-0.00197	HCD (High Energy Collision Dissociation)	MS2	85.2041	30	52.2619	36902	HJURP-1.raw	F1	1.71	1	0.0001135	0.0001417
		FALSE	High	Sequest HT (A2)	Unambiguous	FAENDVIGcFADFEcGNDVELSFTK	C9(Carbamidomethyl); C15(Carbamidomethyl)	5	Q9BUJ2	M0R3F1; Q9BUJ2; A0A0A0MRA5; M0QYZ0; B7Z4B8	0	3	0.7785	0	1	1	962.088	2884.25	2884.24	2.29	0.0022	HCD (High Energy Collision Dissociation)	MS2	21.7885	30	61.4504	44754	HJURP-1.raw	F1	3.16	1	0.0001135	1.681e-08
		FALSE	High	Sequest HT (A2)	Unambiguous	FAENDVIGcFADFEcGNDVELSFTK	C9(Carbamidomethyl); C15(Carbamidomethyl)	5	Q9BUJ2	M0R3F1; Q9BUJ2; A0A0A0MRA5; M0QYZ0; B7Z4B8	0	3	0.8128	0	1	1	962.087	2884.25	2884.24	1.08	0.00104	HCD (High Energy Collision Dissociation)	MS2	11.6099	30	58.4312	42248	HJURP-1.raw	F1	2.19	1	0.0001135	6.475e-07
		FALSE	High	Sequest HT (A2)	Unambiguous	FAENDVIGcFADFEcGNDVELSFTK	C9(Carbamidomethyl); C15(Carbamidomethyl)	5	Q9BUJ2	M0R3F1; Q9BUJ2; A0A0A0MRA5; M0QYZ0; B7Z4B8	0	3	0.5524	0	1	1	962.088	2884.25	2884.24	1.71	0.00165	HCD (High Energy Collision Dissociation)	MS2	43.9553	30	53.3318	37875	HJURP-1.raw	F1	1.43	1	0.0001135	0.004108
		FALSE	High	Sequest HT (A2)	Unambiguous	FAENDVIGcFADFEcGNDVELSFTK	C9(Carbamidomethyl); C15(Carbamidomethyl)	5	Q9BUJ2	M0R3F1; Q9BUJ2; A0A0A0MRA5; M0QYZ0; B7Z4B8	0	3	0.8726	0	1	1	962.088	2884.25	2884.24	1.37	0.00132	HCD (High Energy Collision Dissociation)	MS2	0	30	55.3576	39638	HJURP-1.raw	F1	2.59	1	0.0001135	2.065e-07
	FALSE	High	GYFEHR		0.0840812	0.00248617	1	8	2	Q9BUJ2	0	808.374	High	High	0.002087	0.05733	1.1
		Checked	Confidence	Identifying Node	PSM Ambiguity	Annotated Sequence	Modifications	# Proteins	Master Protein Accessions	Protein Accessions	# Missed Cleavages	Charge	DeltaScore	DeltaCn	Rank	Search Engine Rank	m/z [Da]	MH+ [Da]	Theo. MH+ [Da]	DeltaM [ppm]	Deltam/z [Da]	Activation Type	MS Order	Isolation Interference [%]	Ion Inject Time [ms]	RT [min]	First Scan	Spectrum File	File ID	XCorr	# Protein Groups	Percolator q-Value	Percolator PEP
		FALSE	High	Sequest HT (A2)	Unambiguous	GYFEHR		8	Q9BUJ2	M0R3F1; Q9BUJ2; M0R0K8; M0QZV6; A0A0A0MRA5; M0QYZ0; M0QYI8; B7Z4B8	0	2	0.5182	0	1	1	404.69	808.373	808.374	-0.36	-0.00014	HCD (High Energy Collision Dissociation)	MS2	36.3154	30	19.4118	6063	HJURP-1.raw	F1	1.1	1	0.002087	0.05733
		FALSE	High	Sequest HT (A2)	Unambiguous	GYFEHR		8	Q9BUJ2	M0R3F1; Q9BUJ2; M0R0K8; M0QZV6; A0A0A0MRA5; M0QYZ0; M0QYI8; B7Z4B8	0	2	0.0741	0	1	1	404.691	808.375	808.374	1.1	0.00044	HCD (High Energy Collision Dissociation)	MS2	70.0738	30	19.6962	6280	HJURP-1.raw	F1	0.54	1	0.006186	0.1541
	FALSE	High	HLPSTEPDPHVVR		2.20471e-08	9.6032e-05	1	7	4	Q9BUJ2	0	1483.77	High	High	0.0001135	6.727e-09	2.79
		Checked	Confidence	Identifying Node	PSM Ambiguity	Annotated Sequence	Modifications	# Proteins	Master Protein Accessions	Protein Accessions	# Missed Cleavages	Charge	DeltaScore	DeltaCn	Rank	Search Engine Rank	m/z [Da]	MH+ [Da]	Theo. MH+ [Da]	DeltaM [ppm]	Deltam/z [Da]	Activation Type	MS Order	Isolation Interference [%]	Ion Inject Time [ms]	RT [min]	First Scan	Spectrum File	File ID	XCorr	# Protein Groups	Percolator q-Value	Percolator PEP
		FALSE	High	Sequest HT (A2)	Unambiguous	HLPSTEPDPHVVR		7	Q9BUJ2	M0QYM5; M0R3F1; Q9BUJ2; A0A0A0MRA5; M0QYZ0; M0QYI8; B7Z4B8	0	3	0.6703	0	1	1	495.26	1483.76	1483.77	-0.38	-0.00019	HCD (High Energy Collision Dissociation)	MS2	22.9352	30	20.8658	7153	HJURP-1.raw	F1	2.79	1	0.0001135	6.727e-09
		FALSE	High	Sequest HT (A2)	Unambiguous	HLPSTEPDPHVVR		7	Q9BUJ2	M0QYM5; M0R3F1; Q9BUJ2; A0A0A0MRA5; M0QYZ0; M0QYI8; B7Z4B8	0	4	0.5971	0	1	1	371.697	1483.77	1483.77	0.17	6e-05	HCD (High Energy Collision Dissociation)	MS2	22.041	14.017	21.134	7369	HJURP-1.raw	F1	2.73	1	0.0001135	0.0002629
		FALSE	High	Sequest HT (A2)	Unambiguous	HLPSTEPDPHVVR		7	Q9BUJ2	M0QYM5; M0R3F1; Q9BUJ2; A0A0A0MRA5; M0QYZ0; M0QYI8; B7Z4B8	0	3	0.6471	0	1	1	495.261	1483.77	1483.77	1.88	0.00093	HCD (High Energy Collision Dissociation)	MS2	59.6296	30	22.2434	8308	HJURP-1.raw	F1	2.55	1	0.0001135	4.022e-07
		FALSE	High	Sequest HT (A2)	Unambiguous	HLPSTEPDPHVVR		7	Q9BUJ2	M0QYM5; M0R3F1; Q9BUJ2; A0A0A0MRA5; M0QYZ0; M0QYI8; B7Z4B8	0	2	0.7046	0	1	1	742.386	1483.77	1483.77	0.11	8e-05	HCD (High Energy Collision Dissociation)	MS2	0	28.926	21.2151	7435	HJURP-1.raw	F1	2.81	1	0.0001135	8.118e-07
	FALSE	High	KAIVICPTDEDLK	1xCarbamidomethyl [C6]	5.7942e-07	9.6032e-05	1	4	2	Q9BUJ2	1	1501.79	High	High	0.0001135	2.103e-07	3.48
		Checked	Confidence	Identifying Node	PSM Ambiguity	Annotated Sequence	Modifications	# Proteins	Master Protein Accessions	Protein Accessions	# Missed Cleavages	Charge	DeltaScore	DeltaCn	Rank	Search Engine Rank	m/z [Da]	MH+ [Da]	Theo. MH+ [Da]	DeltaM [ppm]	Deltam/z [Da]	Activation Type	MS Order	Isolation Interference [%]	Ion Inject Time [ms]	RT [min]	First Scan	Spectrum File	File ID	XCorr	# Protein Groups	Percolator q-Value	Percolator PEP
		FALSE	High	Sequest HT (A2)	Unambiguous	KAIVIcPTDEDLK	C6(Carbamidomethyl)	4	Q9BUJ2	M0R3F1; Q9BUJ2; A0A0A0MRA5; B7Z4B8	1	2	0.5776	0	1	1	751.402	1501.8	1501.79	2	0.0015	HCD (High Energy Collision Dissociation)	MS2	56.9208	30	25.8625	11530	HJURP-1.raw	F1	3.48	1	0.0001135	2.103e-07
		FALSE	High	Sequest HT (A2)	Unambiguous	KAIVIcPTDEDLK	C6(Carbamidomethyl)	4	Q9BUJ2	M0R3F1; Q9BUJ2; A0A0A0MRA5; B7Z4B8	1	3	0.5409	0	1	1	501.27	1501.8	1501.79	1.8	0.0009	HCD (High Energy Collision Dissociation)	MS2	0	17.599	25.958	11625	HJURP-1.raw	F1	2.2	1	0.0007537	0.01238
	FALSE	High	KAIVICPTDEDLKDR	1xCarbamidomethyl [C6]	1.40498e-10	9.6032e-05	1	4	2	Q9BUJ2	2	1772.92	High	High	0.0001135	3.296e-11	4.74
		Checked	Confidence	Identifying Node	PSM Ambiguity	Annotated Sequence	Modifications	# Proteins	Master Protein Accessions	Protein Accessions	# Missed Cleavages	Charge	DeltaScore	DeltaCn	Rank	Search Engine Rank	m/z [Da]	MH+ [Da]	Theo. MH+ [Da]	DeltaM [ppm]	Deltam/z [Da]	Activation Type	MS Order	Isolation Interference [%]	Ion Inject Time [ms]	RT [min]	First Scan	Spectrum File	File ID	XCorr	# Protein Groups	Percolator q-Value	Percolator PEP
		FALSE	High	Sequest HT (A2)	Unambiguous	KAIVIcPTDEDLKDR	C6(Carbamidomethyl)	4	Q9BUJ2	M0R3F1; Q9BUJ2; A0A0A0MRA5; B7Z4B8	2	2	0.6667	0	1	1	886.963	1772.92	1772.92	-1.69	-0.0015	HCD (High Energy Collision Dissociation)	MS2	0	30	24.5062	10342	HJURP-1.raw	F1	2.64	1	0.0001135	4.655e-06
		FALSE	High	Sequest HT (A2)	Unambiguous	KAIVIcPTDEDLKDR	C6(Carbamidomethyl)	4	Q9BUJ2	M0R3F1; Q9BUJ2; A0A0A0MRA5; B7Z4B8	2	3	0.7426	0	1	1	591.645	1772.92	1772.92	0.12	7e-05	HCD (High Energy Collision Dissociation)	MS2	37.2695	21.754	24.4758	10314	HJURP-1.raw	F1	4.74	1	0.0001135	3.296e-11
	FALSE	High	KYNILGTNAIMDK		4.63783e-08	9.6032e-05	1	5	2	Q9BUJ2	1	1480.78	High	High	0.0001135	1.469e-08	3.31
		Checked	Confidence	Identifying Node	PSM Ambiguity	Annotated Sequence	Modifications	# Proteins	Master Protein Accessions	Protein Accessions	# Missed Cleavages	Charge	DeltaScore	DeltaCn	Rank	Search Engine Rank	m/z [Da]	MH+ [Da]	Theo. MH+ [Da]	DeltaM [ppm]	Deltam/z [Da]	Activation Type	MS Order	Isolation Interference [%]	Ion Inject Time [ms]	RT [min]	First Scan	Spectrum File	File ID	XCorr	# Protein Groups	Percolator q-Value	Percolator PEP
		FALSE	High	Sequest HT (A2)	Unambiguous	KYNILGTNAIMDK		5	Q9BUJ2	M0R3F1; Q9BUJ2; A0A0A0MRA5; M0QYZ0; B7Z4B8	1	2	0.6616	0	1	1	740.894	1480.78	1480.78	-1.92	-0.00142	HCD (High Energy Collision Dissociation)	MS2	0	9.948	29.6784	15167	HJURP-1.raw	F1	3.31	1	0.0001135	1.469e-08
		FALSE	High	Sequest HT (A2)	Unambiguous	KYNILGTNAIMDK		5	Q9BUJ2	M0R3F1; Q9BUJ2; A0A0A0MRA5; M0QYZ0; B7Z4B8	1	3	0.7092	0	1	1	494.265	1480.78	1480.78	-1.93	-0.00095	HCD (High Energy Collision Dissociation)	MS2	28.445	8.551	29.7341	15209	HJURP-1.raw	F1	3.92	1	0.0001135	1.802e-05
	FALSE	High	IGWSLDSCSTQLGEEPFSYGYGGTGK	1xCarbamidomethyl [C8]	4.83495e-10	9.6032e-05	1	6	2	Q9BUJ2	0	2796.25	High	High	0.0001135	1.215e-10	5.22
		Checked	Confidence	Identifying Node	PSM Ambiguity	Annotated Sequence	Modifications	# Proteins	Master Protein Accessions	Protein Accessions	# Missed Cleavages	Charge	DeltaScore	DeltaCn	Rank	Search Engine Rank	m/z [Da]	MH+ [Da]	Theo. MH+ [Da]	DeltaM [ppm]	Deltam/z [Da]	Activation Type	MS Order	Isolation Interference [%]	Ion Inject Time [ms]	RT [min]	First Scan	Spectrum File	File ID	XCorr	# Protein Groups	Percolator q-Value	Percolator PEP
		FALSE	High	Sequest HT (A2)	Unambiguous	IGWSLDScSTQLGEEPFSYGYGGTGK	C8(Carbamidomethyl)	6	Q9BUJ2	M0R3F1; Q9BUJ2; A0A0A0MRA5; M0QYZ0; M0QYI8; B7Z4B8	0	2	0.908	0	1	1	1398.62	2796.24	2796.25	-3.18	-0.00445	HCD (High Energy Collision Dissociation)	MS2	0	9.282	42.3838	27454	HJURP-1.raw	F1	5.22	1	0.0001135	1.215e-10
		FALSE	High	Sequest HT (A2)	Unambiguous	IGWSLDScSTQLGEEPFSYGYGGTGK	C8(Carbamidomethyl)	6	Q9BUJ2	M0R3F1; Q9BUJ2; A0A0A0MRA5; M0QYZ0; M0QYI8; B7Z4B8	0	3	0.8283	0	1	1	932.755	2796.25	2796.25	1.73	0.00161	HCD (High Energy Collision Dissociation)	MS2	9.10815	0.928	42.4757	27544	HJURP-1.raw	F1	4.31	1	0.0001135	1.6e-09
	FALSE	High	LIQIAAR		0.0767593	0.00220708	1	4	1	Q9BUJ2	0	784.504	High	High	0.001794	0.05195	2
		Checked	Confidence	Identifying Node	PSM Ambiguity	Annotated Sequence	Modifications	# Proteins	Master Protein Accessions	Protein Accessions	# Missed Cleavages	Charge	DeltaScore	DeltaCn	Rank	Search Engine Rank	m/z [Da]	MH+ [Da]	Theo. MH+ [Da]	DeltaM [ppm]	Deltam/z [Da]	Activation Type	MS Order	Isolation Interference [%]	Ion Inject Time [ms]	RT [min]	First Scan	Spectrum File	File ID	XCorr	# Protein Groups	Percolator q-Value	Percolator PEP
		FALSE	High	Sequest HT (A2)	Unambiguous	LIQIAAR		4	Q9BUJ2	M0R3F1; Q9BUJ2; A0A0A0MRA5; B7Z4B8	0	2	0	0	1	1	392.756	784.504	784.504	0.43	0.00017	HCD (High Energy Collision Dissociation)	MS2	6.74885	6.039	23.3353	9286	HJURP-1.raw	F1	2	1	0.001794	0.05195
	FALSE	High	INEEISVK		0.00398535	9.6032e-05	1	7	1	Q9BUJ2	0	931.509	High	High	0.0001135	0.002287	2.47
		Checked	Confidence	Identifying Node	PSM Ambiguity	Annotated Sequence	Modifications	# Proteins	Master Protein Accessions	Protein Accessions	# Missed Cleavages	Charge	DeltaScore	DeltaCn	Rank	Search Engine Rank	m/z [Da]	MH+ [Da]	Theo. MH+ [Da]	DeltaM [ppm]	Deltam/z [Da]	Activation Type	MS Order	Isolation Interference [%]	Ion Inject Time [ms]	RT [min]	First Scan	Spectrum File	File ID	XCorr	# Protein Groups	Percolator q-Value	Percolator PEP
		FALSE	High	Sequest HT (A2)	Unambiguous	INEEISVK		7	Q9BUJ2	M0QYM5; M0R3F1; Q9BUJ2; A0A0A0MRA5; M0QYZ0; M0QYI8; B7Z4B8	0	2	0.4656	0	1	1	466.259	931.511	931.509	1.66	0.00077	HCD (High Energy Collision Dissociation)	MS2	24.393	30	22.0009	8101	HJURP-1.raw	F1	2.47	1	0.0001135	0.002287
	FALSE	High	LQAALEAEEPDDER		1.4037e-07	9.6032e-05	1	3	1	Q9BUJ2	0	1585.73	High	High	0.0001135	4.708e-08	3.45
		Checked	Confidence	Identifying Node	PSM Ambiguity	Annotated Sequence	Modifications	# Proteins	Master Protein Accessions	Protein Accessions	# Missed Cleavages	Charge	DeltaScore	DeltaCn	Rank	Search Engine Rank	m/z [Da]	MH+ [Da]	Theo. MH+ [Da]	DeltaM [ppm]	Deltam/z [Da]	Activation Type	MS Order	Isolation Interference [%]	Ion Inject Time [ms]	RT [min]	First Scan	Spectrum File	File ID	XCorr	# Protein Groups	Percolator q-Value	Percolator PEP
		FALSE	High	Sequest HT (A2)	Unambiguous	LQAALEAEEPDDER		3	Q9BUJ2	Q9BUJ2; M0R247; A0A087X1I2	0	2	0.8174	0	1	1	793.371	1585.74	1585.73	0.68	0.00054	HCD (High Energy Collision Dissociation)	MS2	0	30	26.0184	11684	HJURP-1.raw	F1	3.45	1	0.0001135	4.708e-08
	FALSE	High	MRPFEGFQR		0.000428722	9.6032e-05	1	4	1	Q9BUJ2	0	1167.57	High	High	0.0001135	0.000218	2.65
		Checked	Confidence	Identifying Node	PSM Ambiguity	Annotated Sequence	Modifications	# Proteins	Master Protein Accessions	Protein Accessions	# Missed Cleavages	Charge	DeltaScore	DeltaCn	Rank	Search Engine Rank	m/z [Da]	MH+ [Da]	Theo. MH+ [Da]	DeltaM [ppm]	Deltam/z [Da]	Activation Type	MS Order	Isolation Interference [%]	Ion Inject Time [ms]	RT [min]	First Scan	Spectrum File	File ID	XCorr	# Protein Groups	Percolator q-Value	Percolator PEP
		FALSE	High	Sequest HT (A2)	Unambiguous	MRPFEGFQR		4	Q9BUJ2	M0R3F1; Q9BUJ2; A0A0A0MRA5; B7Z4B8	0	3	0.5887	0	1	1	389.863	1167.57	1167.57	0.72	0.00028	HCD (High Energy Collision Dissociation)	MS2	23.0383	6.439	26.7983	12388	HJURP-1.raw	F1	2.65	1	0.0001135	0.000218
	FALSE	High	MRPFEGFQR	1xOxidation [M1]	0.000606824	9.6032e-05	1	4	1	Q9BUJ2	0	1183.57	High	High	0.0001135	0.0003155	2.33
		Checked	Confidence	Identifying Node	PSM Ambiguity	Annotated Sequence	Modifications	# Proteins	Master Protein Accessions	Protein Accessions	# Missed Cleavages	Charge	DeltaScore	DeltaCn	Rank	Search Engine Rank	m/z [Da]	MH+ [Da]	Theo. MH+ [Da]	DeltaM [ppm]	Deltam/z [Da]	Activation Type	MS Order	Isolation Interference [%]	Ion Inject Time [ms]	RT [min]	First Scan	Spectrum File	File ID	XCorr	# Protein Groups	Percolator q-Value	Percolator PEP
		FALSE	High	Sequest HT (A2)	Unambiguous	mRPFEGFQR	M1(Oxidation)	4	Q9BUJ2	M0R3F1; Q9BUJ2; A0A0A0MRA5; B7Z4B8	0	3	0.4163	0	1	1	395.194	1183.57	1183.57	0.08	3e-05	HCD (High Energy Collision Dissociation)	MS2	12.3053	30	24.3268	10170	HJURP-1.raw	F1	2.33	1	0.0001135	0.0003155
	FALSE	High	NCAVEFNFGQR	1xCarbamidomethyl [C2]	0.000105037	9.6032e-05	1	5	3	Q9BUJ2	0	1341.6	High	High	0.0001135	4.962e-05	2.68
		Checked	Confidence	Identifying Node	PSM Ambiguity	Annotated Sequence	Modifications	# Proteins	Master Protein Accessions	Protein Accessions	# Missed Cleavages	Charge	DeltaScore	DeltaCn	Rank	Search Engine Rank	m/z [Da]	MH+ [Da]	Theo. MH+ [Da]	DeltaM [ppm]	Deltam/z [Da]	Activation Type	MS Order	Isolation Interference [%]	Ion Inject Time [ms]	RT [min]	First Scan	Spectrum File	File ID	XCorr	# Protein Groups	Percolator q-Value	Percolator PEP
		FALSE	High	Sequest HT (A2)	Unambiguous	NcAVEFNFGQR	C2(Carbamidomethyl)	5	Q9BUJ2	M0R3F1; Q9BUJ2; A0A0A0MRA5; M0QYZ0; B7Z4B8	0	2	0.537	0	1	1	671.304	1341.6	1341.6	0.04	3e-05	HCD (High Energy Collision Dissociation)	MS2	19.1483	23.83	31.9982	17258	HJURP-1.raw	F1	2.16	1	0.0001135	0.0002808
		FALSE	High	Sequest HT (A2)	Unambiguous	NcAVEFNFGQR	C2(Carbamidomethyl)	5	Q9BUJ2	M0R3F1; Q9BUJ2; A0A0A0MRA5; M0QYZ0; B7Z4B8	0	2	0.6604	0	1	1	671.306	1341.6	1341.6	2.54	0.0017	HCD (High Energy Collision Dissociation)	MS2	61.0937	30	31.7969	17063	HJURP-1.raw	F1	2.68	1	0.0001135	4.962e-05
		FALSE	High	Sequest HT (A2)	Unambiguous	NcAVEFNFGQR	C2(Carbamidomethyl)	5	Q9BUJ2	M0R3F1; Q9BUJ2; A0A0A0MRA5; M0QYZ0; B7Z4B8	0	3	0.6378	0	1	1	447.872	1341.6	1341.6	-0.34	-0.00015	HCD (High Energy Collision Dissociation)	MS2	55.3502	22.662	31.9471	17206	HJURP-1.raw	F1	1.85	1	0.001513	0.04141
	FALSE	High	NYILDQTNVYGSAQR		1.88393e-07	9.6032e-05	1	4	11	Q9BUJ2	0	1741.85	High	High	0.0001135	6.424e-08	3.37
		Checked	Confidence	Identifying Node	PSM Ambiguity	Annotated Sequence	Modifications	# Proteins	Master Protein Accessions	Protein Accessions	# Missed Cleavages	Charge	DeltaScore	DeltaCn	Rank	Search Engine Rank	m/z [Da]	MH+ [Da]	Theo. MH+ [Da]	DeltaM [ppm]	Deltam/z [Da]	Activation Type	MS Order	Isolation Interference [%]	Ion Inject Time [ms]	RT [min]	First Scan	Spectrum File	File ID	XCorr	# Protein Groups	Percolator q-Value	Percolator PEP
		FALSE	High	Sequest HT (A2)	Unambiguous	NYILDQTNVYGSAQR		4	Q9BUJ2	M0R3F1; Q9BUJ2; A0A0A0MRA5; B7Z4B8	0	2	0.5833	0	1	1	871.428	1741.85	1741.85	-1.08	-0.00094	HCD (High Energy Collision Dissociation)	MS2	21.1007	17.404	31.7094	16982	HJURP-1.raw	F1	2.52	1	0.0001135	1.56e-06
		FALSE	High	Sequest HT (A2)	Unambiguous	NYILDQTNVYGSAQR		4	Q9BUJ2	M0R3F1; Q9BUJ2; A0A0A0MRA5; B7Z4B8	0	2	0.6798	0	1	1	871.429	1741.85	1741.85	-0.21	-0.00018	HCD (High Energy Collision Dissociation)	MS2	21.7828	30	57.2842	41290	HJURP-1.raw	F1	1.78	1	0.0001135	0.0007084
		FALSE	High	Sequest HT (A2)	Unambiguous	NYILDQTNVYGSAQR		4	Q9BUJ2	M0R3F1; Q9BUJ2; A0A0A0MRA5; B7Z4B8	0	2	0.5316	0	1	1	871.427	1741.85	1741.85	-1.81	-0.00158	HCD (High Energy Collision Dissociation)	MS2	16.2536	30	55.1998	39504	HJURP-1.raw	F1	0.79	1	0.003422	0.08278
		FALSE	High	Sequest HT (A2)	Unambiguous	NYILDQTNVYGSAQR		4	Q9BUJ2	M0R3F1; Q9BUJ2; A0A0A0MRA5; B7Z4B8	0	2	0.5	0	1	1	871.426	1741.84	1741.85	-3.45	-0.003	HCD (High Energy Collision Dissociation)	MS2	0	30	42.1206	27193	HJURP-1.raw	F1	1.92	1	0.001141	0.02078
		FALSE	High	Sequest HT (A2)	Unambiguous	NYILDQTNVYGSAQR		4	Q9BUJ2	M0R3F1; Q9BUJ2; A0A0A0MRA5; B7Z4B8	0	2	0.694	0	1	1	871.428	1741.85	1741.85	-1.52	-0.00133	HCD (High Energy Collision Dissociation)	MS2	0	20.81	35.8122	20948	HJURP-1.raw	F1	2.68	1	0.0001135	1.609e-05
		FALSE	High	Sequest HT (A2)	Unambiguous	NYILDQTNVYGSAQR		4	Q9BUJ2	M0R3F1; Q9BUJ2; A0A0A0MRA5; B7Z4B8	0	2	0.5242	0	1	1	871.424	1741.84	1741.85	-5.17	-0.0045	HCD (High Energy Collision Dissociation)	MS2	0	30	65.0469	47336	HJURP-1.raw	F1	1.24	1	0.0002213	0.006644
		FALSE	High	Sequest HT (A2)	Unambiguous	NYILDQTNVYGSAQR		4	Q9BUJ2	M0R3F1; Q9BUJ2; A0A0A0MRA5; B7Z4B8	0	2	0.2826	0	1	1	871.434	1741.86	1741.85	5.98	0.00521	HCD (High Energy Collision Dissociation)	MS2	39.9101	30	59.5274	43162	HJURP-1.raw	F1	0.92	1	0.002372	0.06325
		FALSE	High	Sequest HT (A2)	Unambiguous	NYILDQTNVYGSAQR		4	Q9BUJ2	M0R3F1; Q9BUJ2; A0A0A0MRA5; B7Z4B8	0	2	0.3419	0	1	1	871.429	1741.85	1741.85	-0.19	-0.00017	HCD (High Energy Collision Dissociation)	MS2	44.6644	30	49.3502	34185	HJURP-1.raw	F1	1.17	1	0.002939	0.07668
		FALSE	High	Sequest HT (A2)	Unambiguous	NYILDQTNVYGSAQR		4	Q9BUJ2	M0R3F1; Q9BUJ2; A0A0A0MRA5; B7Z4B8	0	2	0.5971	0	1	1	871.426	1741.84	1741.85	-3.66	-0.00319	HCD (High Energy Collision Dissociation)	MS2	21.9376	30	62.8563	45911	HJURP-1.raw	F1	2.06	1	0.0001135	0.0001136
		FALSE	High	Sequest HT (A2)	Unambiguous	NYILDQTNVYGSAQR		4	Q9BUJ2	M0R3F1; Q9BUJ2; A0A0A0MRA5; B7Z4B8	0	2	0.7329	0	1	1	871.427	1741.85	1741.85	-2.13	-0.00186	HCD (High Energy Collision Dissociation)	MS2	0	23.159	32.7224	17990	HJURP-1.raw	F1	3.37	1	0.0001135	6.424e-08
		FALSE	High	Sequest HT (A2)	Unambiguous	NYILDQTNVYGSAQR		4	Q9BUJ2	M0R3F1; Q9BUJ2; A0A0A0MRA5; B7Z4B8	0	3	0.7473	0	1	1	581.288	1741.85	1741.85	0.19	0.00011	HCD (High Energy Collision Dissociation)	MS2	8.27556	5.795	32.0313	17289	HJURP-1.raw	F1	3.76	1	0.0001135	3.91e-07
	FALSE	High	QGAPTSFLPPEASQLKPDR		3.53772e-09	9.6032e-05	1	8	3	Q9BUJ2	0	2039.06	High	High	0.0001135	9.814e-10	3.04
		Checked	Confidence	Identifying Node	PSM Ambiguity	Annotated Sequence	Modifications	# Proteins	Master Protein Accessions	Protein Accessions	# Missed Cleavages	Charge	DeltaScore	DeltaCn	Rank	Search Engine Rank	m/z [Da]	MH+ [Da]	Theo. MH+ [Da]	DeltaM [ppm]	Deltam/z [Da]	Activation Type	MS Order	Isolation Interference [%]	Ion Inject Time [ms]	RT [min]	First Scan	Spectrum File	File ID	XCorr	# Protein Groups	Percolator q-Value	Percolator PEP
		FALSE	High	Sequest HT (A2)	Unambiguous	QGAPTSFLPPEASQLKPDR		8	Q9BUJ2	Q9BUJ2; M0R203; M0R0K8; M0QZV6; A0A0A0MRA5; M0QYZ0; M0QYI8; B7Z4B8	0	3	0.6214	0	1	1	680.359	2039.06	2039.06	3.02	0.00205	HCD (High Energy Collision Dissociation)	MS2	24.6241	8.762	32.894	18162	HJURP-1.raw	F1	2.8	1	0.0001135	4.944e-06
		FALSE	High	Sequest HT (A2)	Unambiguous	QGAPTSFLPPEASQLKPDR		8	Q9BUJ2	Q9BUJ2; M0R203; M0R0K8; M0QZV6; A0A0A0MRA5; M0QYZ0; M0QYI8; B7Z4B8	0	2	0.6467	0	1	1	1020.03	2039.06	2039.06	0.77	0.00078	HCD (High Energy Collision Dissociation)	MS2	13.8559	30	31.9922	17251	HJURP-1.raw	F1	4.5	1	0.0001135	4.522e-09
		FALSE	High	Sequest HT (A2)	Unambiguous	QGAPTSFLPPEASQLKPDR		8	Q9BUJ2	Q9BUJ2; M0R203; M0R0K8; M0QZV6; A0A0A0MRA5; M0QYZ0; M0QYI8; B7Z4B8	0	3	0.648	0	1	1	680.356	2039.05	2039.06	-0.71	-0.00049	HCD (High Energy Collision Dissociation)	MS2	27.426	8.49	31.8853	17149	HJURP-1.raw	F1	3.04	1	0.0001135	9.814e-10
	FALSE	High	RNYILDQTNVYGSAQR		1.55348e-12	9.6032e-05	1	4	1	Q9BUJ2	1	1897.95	High	High	0.0001135	2.899e-13	3.72
		Checked	Confidence	Identifying Node	PSM Ambiguity	Annotated Sequence	Modifications	# Proteins	Master Protein Accessions	Protein Accessions	# Missed Cleavages	Charge	DeltaScore	DeltaCn	Rank	Search Engine Rank	m/z [Da]	MH+ [Da]	Theo. MH+ [Da]	DeltaM [ppm]	Deltam/z [Da]	Activation Type	MS Order	Isolation Interference [%]	Ion Inject Time [ms]	RT [min]	First Scan	Spectrum File	File ID	XCorr	# Protein Groups	Percolator q-Value	Percolator PEP
		FALSE	High	Sequest HT (A2)	Unambiguous	RNYILDQTNVYGSAQR		4	Q9BUJ2	M0R3F1; Q9BUJ2; A0A0A0MRA5; B7Z4B8	1	2	0.6962	0	1	1	949.48	1897.95	1897.95	0.38	0.00036	HCD (High Energy Collision Dissociation)	MS2	50.4102	30	29.0877	14577	HJURP-1.raw	F1	3.72	1	0.0001135	2.899e-13
	FALSE	High	RPLEMEQQQAYRPEMK		5.73777e-10	9.6032e-05	1	7	3	Q9BUJ2	0	2033.99	High	High	0.0001135	1.453e-10	4.59
		Checked	Confidence	Identifying Node	PSM Ambiguity	Annotated Sequence	Modifications	# Proteins	Master Protein Accessions	Protein Accessions	# Missed Cleavages	Charge	DeltaScore	DeltaCn	Rank	Search Engine Rank	m/z [Da]	MH+ [Da]	Theo. MH+ [Da]	DeltaM [ppm]	Deltam/z [Da]	Activation Type	MS Order	Isolation Interference [%]	Ion Inject Time [ms]	RT [min]	First Scan	Spectrum File	File ID	XCorr	# Protein Groups	Percolator q-Value	Percolator PEP
		FALSE	High	Sequest HT (A2)	Unambiguous	RPLEMEQQQAYRPEMK		7	Q9BUJ2	Q9BUJ2; M0R203; M0R0K8; M0QZV6; A0A0A0MRA5; M0QYZ0; B7Z4B8	0	4	0.7102	0	1	1	509.252	2033.99	2033.99	-0.98	-0.0005	HCD (High Energy Collision Dissociation)	MS2	6.65003	3.434	24.503	10340	HJURP-1.raw	F1	3.83	1	0.0001135	2.088e-07
		FALSE	High	Sequest HT (A2)	Unambiguous	RPLEMEQQQAYRPEMK		7	Q9BUJ2	Q9BUJ2; M0R203; M0R0K8; M0QZV6; A0A0A0MRA5; M0QYZ0; B7Z4B8	0	3	0.7342	0	1	1	678.668	2033.99	2033.99	0.27	0.00018	HCD (High Energy Collision Dissociation)	MS2	23.0116	30	24.4011	10239	HJURP-1.raw	F1	4.59	1	0.0001135	1.453e-10
		FALSE	High	Sequest HT (A2)	Unambiguous	RPLEMEQQQAYRPEMK		7	Q9BUJ2	Q9BUJ2; M0R203; M0R0K8; M0QZV6; A0A0A0MRA5; M0QYZ0; B7Z4B8	0	2	0.6242	0	1	1	1017.5	2033.99	2033.99	-1.34	-0.00136	HCD (High Energy Collision Dissociation)	MS2	14.7433	30	24.4577	10297	HJURP-1.raw	F1	1.65	1	0.0007537	0.01248
	FALSE	High	RPLEMEQQQAYRPEMK	1xOxidation [M]	3.97596e-06	9.6032e-05	1	7	3	Q9BUJ2	0	2049.98	High	High	0.0001135	1.592e-06	3.02
		Checked	Confidence	Identifying Node	PSM Ambiguity	Annotated Sequence	Modifications	# Proteins	Master Protein Accessions	Protein Accessions	# Missed Cleavages	Charge	DeltaScore	DeltaCn	Rank	Search Engine Rank	m/z [Da]	MH+ [Da]	Theo. MH+ [Da]	DeltaM [ppm]	Deltam/z [Da]	Activation Type	MS Order	Isolation Interference [%]	Ion Inject Time [ms]	RT [min]	First Scan	Spectrum File	File ID	XCorr	# Protein Groups	Percolator q-Value	Percolator PEP
		FALSE	High	Sequest HT (A2)	Unambiguous	RPLEMEQQQAYRPEmK	M15(Oxidation)	7	Q9BUJ2	Q9BUJ2; M0R203; M0R0K8; M0QZV6; A0A0A0MRA5; M0QYZ0; B7Z4B8	0	3	0.3686	0	1	1	683.998	2049.98	2049.98	-2.57	-0.00176	HCD (High Energy Collision Dissociation)	MS2	0	30	23.2282	9188	HJURP-1.raw	F1	3.12	1	0.0001135	0.002182
		FALSE	High	Sequest HT (A2)	Unambiguous	RPLEmEQQQAYRPEMK	M5(Oxidation)	7	Q9BUJ2	Q9BUJ2; M0R203; M0R0K8; M0QZV6; A0A0A0MRA5; M0QYZ0; B7Z4B8	0	4	0.686	0	1	1	513.252	2049.99	2049.98	1.15	0.00059	HCD (High Energy Collision Dissociation)	MS2	22.9644	24.385	22.3601	8413	HJURP-1.raw	F1	4.14	1	0.0001135	1.986e-05
		FALSE	High	Sequest HT (A2)	Unambiguous	RPLEmEQQQAYRPEMK	M5(Oxidation)	7	Q9BUJ2	Q9BUJ2; M0R203; M0R0K8; M0QZV6; A0A0A0MRA5; M0QYZ0; B7Z4B8	0	3	0.7152	0	1	1	683.999	2049.98	2049.98	-1.21	-0.00082	HCD (High Energy Collision Dissociation)	MS2	16.946	30	22.2146	8285	HJURP-1.raw	F1	3.02	1	0.0001135	1.592e-06
	FALSE	High	RTDEEGKDVPDHAVLEMK		5.18319e-10	9.6032e-05	1	4	3	Q9BUJ2	2	2069	High	High	0.0001135	1.308e-10	6.24
		Checked	Confidence	Identifying Node	PSM Ambiguity	Annotated Sequence	Modifications	# Proteins	Master Protein Accessions	Protein Accessions	# Missed Cleavages	Charge	DeltaScore	DeltaCn	Rank	Search Engine Rank	m/z [Da]	MH+ [Da]	Theo. MH+ [Da]	DeltaM [ppm]	Deltam/z [Da]	Activation Type	MS Order	Isolation Interference [%]	Ion Inject Time [ms]	RT [min]	First Scan	Spectrum File	File ID	XCorr	# Protein Groups	Percolator q-Value	Percolator PEP
		FALSE	High	Sequest HT (A2)	Unambiguous	RTDEEGKDVPDHAVLEMK		4	Q9BUJ2	M0R3F1; Q9BUJ2; A0A0A0MRA5; B7Z4B8	2	2	0.7995	0	1	1	1035	2068.99	2069	-1.61	-0.00167	HCD (High Energy Collision Dissociation)	MS2	60.9003	30	23.4681	9398	HJURP-1.raw	F1	4.19	1	0.0001135	3.614e-10
		FALSE	High	Sequest HT (A2)	Unambiguous	RTDEEGKDVPDHAVLEMK		4	Q9BUJ2	M0R3F1; Q9BUJ2; A0A0A0MRA5; B7Z4B8	2	4	0.7504	0	1	1	518.006	2069	2069	1.73	0.0009	HCD (High Energy Collision Dissociation)	MS2	0	16.169	23.3914	9333	HJURP-1.raw	F1	5.89	1	0.0001135	2.384e-08
		FALSE	High	Sequest HT (A2)	Unambiguous	RTDEEGKDVPDHAVLEMK		4	Q9BUJ2	M0R3F1; Q9BUJ2; A0A0A0MRA5; B7Z4B8	2	3	0.7244	0	1	1	690.335	2068.99	2069	-3.21	-0.00221	HCD (High Energy Collision Dissociation)	MS2	65.2124	20.525	23.5399	9461	HJURP-1.raw	F1	6.24	1	0.0001135	1.308e-10
	FALSE	High	RTDEEGKDVPDHAVLEMK	1xOxidation [M17]	3.02011e-05	9.6032e-05	1	4	2	Q9BUJ2	2	2084.99	High	High	0.0001135	1.341e-05	3.12
		Checked	Confidence	Identifying Node	PSM Ambiguity	Annotated Sequence	Modifications	# Proteins	Master Protein Accessions	Protein Accessions	# Missed Cleavages	Charge	DeltaScore	DeltaCn	Rank	Search Engine Rank	m/z [Da]	MH+ [Da]	Theo. MH+ [Da]	DeltaM [ppm]	Deltam/z [Da]	Activation Type	MS Order	Isolation Interference [%]	Ion Inject Time [ms]	RT [min]	First Scan	Spectrum File	File ID	XCorr	# Protein Groups	Percolator q-Value	Percolator PEP
		FALSE	High	Sequest HT (A2)	Unambiguous	RTDEEGKDVPDHAVLEmK	M17(Oxidation)	4	Q9BUJ2	M0R3F1; Q9BUJ2; A0A0A0MRA5; B7Z4B8	2	4	0.6314	0	1	1	522.004	2084.99	2084.99	0.48	0.00025	HCD (High Energy Collision Dissociation)	MS2	8.41231	30	20.9504	7221	HJURP-1.raw	F1	3.12	1	0.0001135	1.341e-05
		FALSE	High	Sequest HT (A2)	Unambiguous	RTDEEGKDVPDHAVLEmK	M17(Oxidation)	4	Q9BUJ2	M0R3F1; Q9BUJ2; A0A0A0MRA5; B7Z4B8	2	3	0.3643	0	1	1	695.669	2084.99	2084.99	0.56	0.00039	HCD (High Energy Collision Dissociation)	MS2	41.3978	30	21.0474	7294	HJURP-1.raw	F1	1.4	1	0.0007537	0.0122
	FALSE	High	SKAECEILMMVGLPAAGK	1xCarbamidomethyl [C5]	1.14786e-08	9.6032e-05	1	5	2	Q9BUJ2	1	1904.96	High	High	0.0001135	3.392e-09	3.82
		Checked	Confidence	Identifying Node	PSM Ambiguity	Annotated Sequence	Modifications	# Proteins	Master Protein Accessions	Protein Accessions	# Missed Cleavages	Charge	DeltaScore	DeltaCn	Rank	Search Engine Rank	m/z [Da]	MH+ [Da]	Theo. MH+ [Da]	DeltaM [ppm]	Deltam/z [Da]	Activation Type	MS Order	Isolation Interference [%]	Ion Inject Time [ms]	RT [min]	First Scan	Spectrum File	File ID	XCorr	# Protein Groups	Percolator q-Value	Percolator PEP
		FALSE	High	Sequest HT (A2)	Unambiguous	SKAEcEILMMVGLPAAGK	C5(Carbamidomethyl)	5	Q9BUJ2	M0R3F1; Q9BUJ2; A0A0A0MRA5; M0QYZ0; B7Z4B8	1	3	0.7103	0	1	1	635.66	1904.96	1904.96	-0.13	-8e-05	HCD (High Energy Collision Dissociation)	MS2	0	14.786	39.1573	24227	HJURP-1.raw	F1	4.28	1	0.0001135	6.239e-07
		FALSE	High	Sequest HT (A2)	Unambiguous	SKAEcEILMMVGLPAAGK	C5(Carbamidomethyl)	5	Q9BUJ2	M0R3F1; Q9BUJ2; A0A0A0MRA5; M0QYZ0; B7Z4B8	1	2	0.8194	0	1	1	952.982	1904.96	1904.96	-4.45	-0.00423	HCD (High Energy Collision Dissociation)	MS2	54.4767	30	39.6933	24746	HJURP-1.raw	F1	3.82	1	0.0001135	3.392e-09
	FALSE	High	SKAECEILMMVGLPAAGK	1xCarbamidomethyl [C5]; 1xOxidation [M10]	0.00201697	9.6032e-05	1	5	1	Q9BUJ2	1	1920.96	High	High	0.0001135	0.001113	1.78
		Checked	Confidence	Identifying Node	PSM Ambiguity	Annotated Sequence	Modifications	# Proteins	Master Protein Accessions	Protein Accessions	# Missed Cleavages	Charge	DeltaScore	DeltaCn	Rank	Search Engine Rank	m/z [Da]	MH+ [Da]	Theo. MH+ [Da]	DeltaM [ppm]	Deltam/z [Da]	Activation Type	MS Order	Isolation Interference [%]	Ion Inject Time [ms]	RT [min]	First Scan	Spectrum File	File ID	XCorr	# Protein Groups	Percolator q-Value	Percolator PEP
		FALSE	High	Sequest HT (A2)	Unambiguous	SKAEcEILMmVGLPAAGK	C5(Carbamidomethyl); M10(Oxidation)	5	Q9BUJ2	M0R3F1; Q9BUJ2; A0A0A0MRA5; M0QYZ0; B7Z4B8	1	2	0.573	0	1	1	960.984	1920.96	1920.96	0.7	0.00068	HCD (High Energy Collision Dissociation)	MS2	0	28.756	34.6713	19854	HJURP-1.raw	F1	1.78	1	0.0001135	0.001113
	FALSE	High	SPQPPAEEDEDDFDDTLVAIDTYNCDLHFK	1xCarbamidomethyl [C25]	8.54253e-11	9.6032e-05	1	7	6	Q9BUJ2	0	3496.5	High	High	0.0001135	1.96e-11	6.04
		Checked	Confidence	Identifying Node	PSM Ambiguity	Annotated Sequence	Modifications	# Proteins	Master Protein Accessions	Protein Accessions	# Missed Cleavages	Charge	DeltaScore	DeltaCn	Rank	Search Engine Rank	m/z [Da]	MH+ [Da]	Theo. MH+ [Da]	DeltaM [ppm]	Deltam/z [Da]	Activation Type	MS Order	Isolation Interference [%]	Ion Inject Time [ms]	RT [min]	First Scan	Spectrum File	File ID	XCorr	# Protein Groups	Percolator q-Value	Percolator PEP
		FALSE	High	Sequest HT (A2)	Unambiguous	SPQPPAEEDEDDFDDTLVAIDTYNcDLHFK	C25(Carbamidomethyl)	7	Q9BUJ2	M0R3F1; Q9BUJ2; M0R0K8; A0A0A0MRA5; M0QYZ0; M0QYI8; B7Z4B8	0	3	0.6796	0	1	1	1166.17	3496.51	3496.5	1.35	0.00157	HCD (High Energy Collision Dissociation)	MS2	50.9869	30	61.9792	45203	HJURP-1.raw	F1	1.03	1	0.0002213	0.007692
		FALSE	High	Sequest HT (A2)	Unambiguous	SPQPPAEEDEDDFDDTLVAIDTYNcDLHFK	C25(Carbamidomethyl)	7	Q9BUJ2	M0R3F1; Q9BUJ2; M0R0K8; A0A0A0MRA5; M0QYZ0; M0QYI8; B7Z4B8	0	3	0.8298	0	1	1	1166.17	3496.5	3496.5	1.11	0.00129	HCD (High Energy Collision Dissociation)	MS2	20.1493	30	45.1582	30204	HJURP-1.raw	F1	1.41	1	0.001051	0.01599
		FALSE	High	Sequest HT (A2)	Unambiguous	SPQPPAEEDEDDFDDTLVAIDTYNcDLHFK	C25(Carbamidomethyl)	7	Q9BUJ2	M0R3F1; Q9BUJ2; M0R0K8; A0A0A0MRA5; M0QYZ0; M0QYI8; B7Z4B8	0	3	0.9535	0	1	1	1166.17	3496.51	3496.5	1.53	0.00178	HCD (High Energy Collision Dissociation)	MS2	58.252	30	63.365	46306	HJURP-1.raw	F1	0.86	1	0.001513	0.03633
		FALSE	High	Sequest HT (A2)	Unambiguous	SPQPPAEEDEDDFDDTLVAIDTYNcDLHFK	C25(Carbamidomethyl)	7	Q9BUJ2	M0R3F1; Q9BUJ2; M0R0K8; A0A0A0MRA5; M0QYZ0; M0QYI8; B7Z4B8	0	4	0.8113	0	1	1	874.882	3496.51	3496.5	1.42	0.00124	HCD (High Energy Collision Dissociation)	MS2	15.543	30	43.8808	28946	HJURP-1.raw	F1	6.04	1	0.0001135	1.96e-11
		FALSE	High	Sequest HT (A2)	Unambiguous	SPQPPAEEDEDDFDDTLVAIDTYNcDLHFK	C25(Carbamidomethyl)	7	Q9BUJ2	M0R3F1; Q9BUJ2; M0R0K8; A0A0A0MRA5; M0QYZ0; M0QYI8; B7Z4B8	0	3	0.8182	0	1	1	1166.17	3496.51	3496.5	1.71	0.002	HCD (High Energy Collision Dissociation)	MS2	14.2588	30	43.6085	28675	HJURP-1.raw	F1	3.96	1	0.0001135	2.527e-10
		FALSE	High	Sequest HT (A2)	Unambiguous	SPQPPAEEDEDDFDDTLVAIDTYNcDLHFK	C25(Carbamidomethyl)	7	Q9BUJ2	M0R3F1; Q9BUJ2; M0R0K8; A0A0A0MRA5; M0QYZ0; M0QYI8; B7Z4B8	0	3	0.8442	0	1	1	1166.17	3496.5	3496.5	0.57	0.00067	HCD (High Energy Collision Dissociation)	MS2	53.6061	30	60.8117	44218	HJURP-1.raw	F1	0.77	1	0.003422	0.08273
	FALSE	High	SSGYPLTIEGFAYLWSGAR		1.207e-09	9.6032e-05	1	8	5	Q9BUJ2	0	2075.02	High	High	0.0001135	3.18e-10	2.76
		Checked	Confidence	Identifying Node	PSM Ambiguity	Annotated Sequence	Modifications	# Proteins	Master Protein Accessions	Protein Accessions	# Missed Cleavages	Charge	DeltaScore	DeltaCn	Rank	Search Engine Rank	m/z [Da]	MH+ [Da]	Theo. MH+ [Da]	DeltaM [ppm]	Deltam/z [Da]	Activation Type	MS Order	Isolation Interference [%]	Ion Inject Time [ms]	RT [min]	First Scan	Spectrum File	File ID	XCorr	# Protein Groups	Percolator q-Value	Percolator PEP
		FALSE	High	Sequest HT (A2)	Unambiguous	SSGYPLTIEGFAYLWSGAR		8	Q9BUJ2	M0QYM5; M0R3F1; Q9BUJ2; M0R0K8; A0A0A0MRA5; M0QYZ0; M0QYI8; B7Z4B8	0	2	0.7065	0	1	1	1038.02	2075.02	2075.02	-0.08	-9e-05	HCD (High Energy Collision Dissociation)	MS2	27.658	30	50.6538	35417	HJURP-1.raw	F1	2.76	1	0.0001135	3.18e-10
		FALSE	High	Sequest HT (A2)	Unambiguous	SSGYPLTIEGFAYLWSGAR		8	Q9BUJ2	M0QYM5; M0R3F1; Q9BUJ2; M0R0K8; A0A0A0MRA5; M0QYZ0; M0QYI8; B7Z4B8	0	3	0.6947	0	1	1	692.345	2075.02	2075.02	-1.76	-0.00122	HCD (High Energy Collision Dissociation)	MS2	39.6605	30	48.364	33256	HJURP-1.raw	F1	2.62	1	0.0001135	9.211e-06
		FALSE	High	Sequest HT (A2)	Unambiguous	SSGYPLTIEGFAYLWSGAR		8	Q9BUJ2	M0QYM5; M0R3F1; Q9BUJ2; M0R0K8; A0A0A0MRA5; M0QYZ0; M0QYI8; B7Z4B8	0	2	0.7694	0	1	1	1038.02	2075.02	2075.02	0.75	0.00077	HCD (High Energy Collision Dissociation)	MS2	27.1271	15.545	48.5092	33394	HJURP-1.raw	F1	4.12	1	0.0001135	1.674e-09
		FALSE	High	Sequest HT (A2)	Unambiguous	SSGYPLTIEGFAYLWSGAR		8	Q9BUJ2	M0QYM5; M0R3F1; Q9BUJ2; M0R0K8; A0A0A0MRA5; M0QYZ0; M0QYI8; B7Z4B8	0	2	0.768	0	1	1	1038.01	2075.02	2075.02	-2.45	-0.00254	HCD (High Energy Collision Dissociation)	MS2	25.7838	30	49.531	34360	HJURP-1.raw	F1	3.19	1	0.0001135	2.176e-09
		FALSE	High	Sequest HT (A2)	Unambiguous	SSGYPLTIEGFAYLWSGAR		8	Q9BUJ2	M0QYM5; M0R3F1; Q9BUJ2; M0R0K8; A0A0A0MRA5; M0QYZ0; M0QYI8; B7Z4B8	0	3	0.5535	0	1	1	692.343	2075.02	2075.02	-3.54	-0.00245	HCD (High Energy Collision Dissociation)	MS2	72.4043	30	49.3925	34226	HJURP-1.raw	F1	1.59	1	0.0001135	0.0008167
	FALSE	High	TDEEGKDVPDHAVLEMK		2.09669e-07	9.6032e-05	1	4	4	Q9BUJ2	1	1912.9	High	High	0.0001135	7.188e-08	3.97
		Checked	Confidence	Identifying Node	PSM Ambiguity	Annotated Sequence	Modifications	# Proteins	Master Protein Accessions	Protein Accessions	# Missed Cleavages	Charge	DeltaScore	DeltaCn	Rank	Search Engine Rank	m/z [Da]	MH+ [Da]	Theo. MH+ [Da]	DeltaM [ppm]	Deltam/z [Da]	Activation Type	MS Order	Isolation Interference [%]	Ion Inject Time [ms]	RT [min]	First Scan	Spectrum File	File ID	XCorr	# Protein Groups	Percolator q-Value	Percolator PEP
		FALSE	High	Sequest HT (A2)	Unambiguous	TDEEGKDVPDHAVLEMK		4	Q9BUJ2	M0R3F1; Q9BUJ2; A0A0A0MRA5; B7Z4B8	1	2	0.7506	0	1	1	956.95	1912.89	1912.9	-1.69	-0.00161	HCD (High Energy Collision Dissociation)	MS2	34.0052	30	25.1049	10882	HJURP-1.raw	F1	3.97	1	0.0001135	7.188e-08
		FALSE	High	Sequest HT (A2)	Unambiguous	TDEEGKDVPDHAVLEMK		4	Q9BUJ2	M0R3F1; Q9BUJ2; A0A0A0MRA5; B7Z4B8	1	3	0.7692	0	1	1	638.303	1912.9	1912.9	-0.13	-8e-05	HCD (High Energy Collision Dissociation)	MS2	37.4921	5.769	25.1035	10880	HJURP-1.raw	F1	3.77	1	0.0001135	9.637e-07
		FALSE	High	Sequest HT (A2)	Unambiguous	TDEEGKDVPDHAVLEMK		4	Q9BUJ2	M0R3F1; Q9BUJ2; A0A0A0MRA5; B7Z4B8	1	4	0.6098	0	1	1	478.979	1912.9	1912.9	0.02	1e-05	HCD (High Energy Collision Dissociation)	MS2	75.7673	5.934	25.1012	10879	HJURP-1.raw	F1	3.05	1	0.0001135	5.638e-06
		FALSE	High	Sequest HT (A2)	Unambiguous	TDEEGKDVPDHAVLEMK		4	Q9BUJ2	M0R3F1; Q9BUJ2; A0A0A0MRA5; B7Z4B8	1	3	0.5258	0	1	1	638.31	1912.91	1912.9	9.98	0.00636	HCD (High Energy Collision Dissociation)	MS2	58.8534	6.411	25.5303	11233	HJURP-1.raw	F1	2.13	1	0.0007537	0.01239
	FALSE	High	TDEEGKDVPDHAVLEMK	1xOxidation [M16]	3.16908e-05	9.6032e-05	1	4	3	Q9BUJ2	1	1928.89	High	High	0.0001135	1.41e-05	2.76
		Checked	Confidence	Identifying Node	PSM Ambiguity	Annotated Sequence	Modifications	# Proteins	Master Protein Accessions	Protein Accessions	# Missed Cleavages	Charge	DeltaScore	DeltaCn	Rank	Search Engine Rank	m/z [Da]	MH+ [Da]	Theo. MH+ [Da]	DeltaM [ppm]	Deltam/z [Da]	Activation Type	MS Order	Isolation Interference [%]	Ion Inject Time [ms]	RT [min]	First Scan	Spectrum File	File ID	XCorr	# Protein Groups	Percolator q-Value	Percolator PEP
		FALSE	High	Sequest HT (A2)	Unambiguous	TDEEGKDVPDHAVLEmK	M16(Oxidation)	4	Q9BUJ2	M0R3F1; Q9BUJ2; A0A0A0MRA5; B7Z4B8	1	2	0.6596	0	1	1	964.946	1928.88	1928.89	-3.22	-0.00311	HCD (High Energy Collision Dissociation)	MS2	50.655	30	22.3963	8444	HJURP-1.raw	F1	1.41	1	0.0007537	0.01212
		FALSE	High	Sequest HT (A2)	Unambiguous	TDEEGKDVPDHAVLEmK	M16(Oxidation)	4	Q9BUJ2	M0R3F1; Q9BUJ2; A0A0A0MRA5; B7Z4B8	1	4	0.5257	0	1	1	482.978	1928.89	1928.89	0.68	0.00033	HCD (High Energy Collision Dissociation)	MS2	54.5945	30	22.2895	8348	HJURP-1.raw	F1	2.53	1	0.001513	0.03911
		FALSE	High	Sequest HT (A2)	Unambiguous	TDEEGKDVPDHAVLEmK	M16(Oxidation)	4	Q9BUJ2	M0R3F1; Q9BUJ2; A0A0A0MRA5; B7Z4B8	1	3	0.721	0	1	1	643.635	1928.89	1928.89	0.4	0.00026	HCD (High Energy Collision Dissociation)	MS2	0	30	22.2645	8326	HJURP-1.raw	F1	2.76	1	0.0001135	1.41e-05
	FALSE	High	TTWAIK		0.1333	0.0050637	1	5	1	Q9BUJ2	0	719.409	High	High	0.004078	0.09425	1.63
		Checked	Confidence	Identifying Node	PSM Ambiguity	Annotated Sequence	Modifications	# Proteins	Master Protein Accessions	Protein Accessions	# Missed Cleavages	Charge	DeltaScore	DeltaCn	Rank	Search Engine Rank	m/z [Da]	MH+ [Da]	Theo. MH+ [Da]	DeltaM [ppm]	Deltam/z [Da]	Activation Type	MS Order	Isolation Interference [%]	Ion Inject Time [ms]	RT [min]	First Scan	Spectrum File	File ID	XCorr	# Protein Groups	Percolator q-Value	Percolator PEP
		FALSE	High	Sequest HT (A2)	Unambiguous	TTWAIK		5	Q9BUJ2	M0R3F1; Q9BUJ2; A0A0A0MRA5; M0QYZ0; B7Z4B8	0	2	0.1534	0	1	1	360.208	719.409	719.409	0.48	0.00017	HCD (High Energy Collision Dissociation)	MS2	12.8997	30	24.3522	10195	HJURP-1.raw	F1	1.63	1	0.004078	0.09425
	FALSE	High	VCFEMK	1xCarbamidomethyl [C2]	0.187072	0.00675048	2	17	1	Q9BUJ2; Q00839	0	813.363	High	High	0.005643	0.136	1.52
		Checked	Confidence	Identifying Node	PSM Ambiguity	Annotated Sequence	Modifications	# Proteins	Master Protein Accessions	Protein Accessions	# Missed Cleavages	Charge	DeltaScore	DeltaCn	Rank	Search Engine Rank	m/z [Da]	MH+ [Da]	Theo. MH+ [Da]	DeltaM [ppm]	Deltam/z [Da]	Activation Type	MS Order	Isolation Interference [%]	Ion Inject Time [ms]	RT [min]	First Scan	Spectrum File	File ID	XCorr	# Protein Groups	Percolator q-Value	Percolator PEP
		FALSE	High	Sequest HT (A2)	Unambiguous	VcFEMK	C2(Carbamidomethyl)	17	Q9BUJ2; Q00839	A0A1X7SBS1; M0QYM5; M0R3F1; Q5RI18; Q9BUJ2; A0A1W2PP34; Q00839; M0QYG9; A0A1W2PPH7; A0A1W2PPL4; A0A0A0MRA5; A0A1W2PQ74; A0A1W2PQL0; A0A1W2PPS1; M0QYZ0; M0QYI8; B7Z4B8	0	2	0.4342	0	1	1	407.186	813.364	813.363	0.9	0.00037	HCD (High Energy Collision Dissociation)	MS2	44.4167	21.961	24.6639	10491	HJURP-1.raw	F1	1.52	2	0.005643	0.136
	FALSE	High	VNELREELQR		0.0138887	0.000404674	1	3	1	Q9BUJ2	1	1285.69	High	High	0.0003302	0.008509	1.88
		Checked	Confidence	Identifying Node	PSM Ambiguity	Annotated Sequence	Modifications	# Proteins	Master Protein Accessions	Protein Accessions	# Missed Cleavages	Charge	DeltaScore	DeltaCn	Rank	Search Engine Rank	m/z [Da]	MH+ [Da]	Theo. MH+ [Da]	DeltaM [ppm]	Deltam/z [Da]	Activation Type	MS Order	Isolation Interference [%]	Ion Inject Time [ms]	RT [min]	First Scan	Spectrum File	File ID	XCorr	# Protein Groups	Percolator q-Value	Percolator PEP
		FALSE	High	Sequest HT (A2)	Unambiguous	VNELREELQR		3	Q9BUJ2	Q9BUJ2; M0R247; A0A087X1I2	1	3	0.2606	0	1	1	429.233	1285.68	1285.69	-0.82	-0.00035	HCD (High Energy Collision Dissociation)	MS2	54.1675	25.108	23.6844	9592	HJURP-1.raw	F1	1.88	1	0.0003302	0.008509
	FALSE	High	WDVLIQQATQCLNR	1xCarbamidomethyl [C11]	1.09618e-09	9.6032e-05	1	4	7	Q9BUJ2	0	1744.88	High	High	0.0001135	2.872e-10	3.97
		Checked	Confidence	Identifying Node	PSM Ambiguity	Annotated Sequence	Modifications	# Proteins	Master Protein Accessions	Protein Accessions	# Missed Cleavages	Charge	DeltaScore	DeltaCn	Rank	Search Engine Rank	m/z [Da]	MH+ [Da]	Theo. MH+ [Da]	DeltaM [ppm]	Deltam/z [Da]	Activation Type	MS Order	Isolation Interference [%]	Ion Inject Time [ms]	RT [min]	First Scan	Spectrum File	File ID	XCorr	# Protein Groups	Percolator q-Value	Percolator PEP
		FALSE	High	Sequest HT (A2)	Unambiguous	WDVLIQQATQcLNR	C11(Carbamidomethyl)	4	Q9BUJ2	M0R3F1; Q9BUJ2; A0A0A0MRA5; B7Z4B8	0	2	0.5988	0	1	1	872.944	1744.88	1744.88	-0.05	-4e-05	HCD (High Energy Collision Dissociation)	MS2	70.5297	30	57.1213	41146	HJURP-1.raw	F1	1.67	1	0.0001135	0.0005557
		FALSE	High	Sequest HT (A2)	Unambiguous	WDVLIQQATQcLNR	C11(Carbamidomethyl)	4	Q9BUJ2	M0R3F1; Q9BUJ2; A0A0A0MRA5; B7Z4B8	0	2	0.441	0	1	1	872.943	1744.88	1744.88	-0.42	-0.00036	HCD (High Energy Collision Dissociation)	MS2	0	30	45.4219	30458	HJURP-1.raw	F1	1.61	1	0.001141	0.02145
		FALSE	High	Sequest HT (A2)	Unambiguous	WDVLIQQATQcLNR	C11(Carbamidomethyl)	4	Q9BUJ2	M0R3F1; Q9BUJ2; A0A0A0MRA5; B7Z4B8	0	2	0.646	0	1	1	872.942	1744.88	1744.88	-1.68	-0.00146	HCD (High Energy Collision Dissociation)	MS2	69.8652	22.414	40.7352	25807	HJURP-1.raw	F1	2.91	1	0.0001135	6.813e-05
		FALSE	High	Sequest HT (A2)	Unambiguous	WDVLIQQATQcLNR	C11(Carbamidomethyl)	4	Q9BUJ2	M0R3F1; Q9BUJ2; A0A0A0MRA5; B7Z4B8	0	2	0.6104	0	1	1	872.942	1744.88	1744.88	-1.74	-0.00151	HCD (High Energy Collision Dissociation)	MS2	19.1661	30	71.2979	51136	HJURP-1.raw	F1	0.77	1	0.004919	0.106
		FALSE	High	Sequest HT (A2)	Unambiguous	WDVLIQQATQcLNR	C11(Carbamidomethyl)	4	Q9BUJ2	M0R3F1; Q9BUJ2; A0A0A0MRA5; B7Z4B8	0	3	0.6681	0	1	1	582.299	1744.88	1744.88	1.79	0.00104	HCD (High Energy Collision Dissociation)	MS2	8.60905	30	38.6628	23726	HJURP-1.raw	F1	4.61	1	0.0001135	4.522e-07
		FALSE	High	Sequest HT (A2)	Unambiguous	WDVLIQQATQcLNR	C11(Carbamidomethyl)	4	Q9BUJ2	M0R3F1; Q9BUJ2; A0A0A0MRA5; B7Z4B8	0	2	0.6448	0	1	1	872.944	1744.88	1744.88	0.19	0.00017	HCD (High Energy Collision Dissociation)	MS2	7.56784	10.873	38.6618	23725	HJURP-1.raw	F1	3.97	1	0.0001135	2.872e-10
		FALSE	High	Sequest HT (A2)	Unambiguous	WDVLIQQATQcLNR	C11(Carbamidomethyl)	4	Q9BUJ2	M0R3F1; Q9BUJ2; A0A0A0MRA5; B7Z4B8	0	2	0.6421	0	1	1	872.941	1744.88	1744.88	-2.57	-0.00224	HCD (High Energy Collision Dissociation)	MS2	30.4545	12.511	39.7111	24764	HJURP-1.raw	F1	2.85	1	0.0001135	1.247e-05
	FALSE	High	WMGIAFR		0.0311364	0.00140778	1	5	2	Q9BUJ2	0	880.45	High	High	0.001051	0.01996	1.18
		Checked	Confidence	Identifying Node	PSM Ambiguity	Annotated Sequence	Modifications	# Proteins	Master Protein Accessions	Protein Accessions	# Missed Cleavages	Charge	DeltaScore	DeltaCn	Rank	Search Engine Rank	m/z [Da]	MH+ [Da]	Theo. MH+ [Da]	DeltaM [ppm]	Deltam/z [Da]	Activation Type	MS Order	Isolation Interference [%]	Ion Inject Time [ms]	RT [min]	First Scan	Spectrum File	File ID	XCorr	# Protein Groups	Percolator q-Value	Percolator PEP
		FALSE	High	Sequest HT (A2)	Unambiguous	WMGIAFR		5	Q9BUJ2	M0R3F1; Q9BUJ2; A0A0A0MRA5; M0QYZ0; B7Z4B8	0	2	0.5325	0	1	1	440.729	880.451	880.45	0.89	0.00039	HCD (High Energy Collision Dissociation)	MS2	43.0812	9.101	36.1875	21327	HJURP-1.raw	F1	1.54	1	0.002372	0.06287
		FALSE	High	Sequest HT (A2)	Unambiguous	WMGIAFR		5	Q9BUJ2	M0R3F1; Q9BUJ2; A0A0A0MRA5; M0QYZ0; B7Z4B8	0	2	0.2712	0	1	1	440.729	880.451	880.45	1.44	0.00063	HCD (High Energy Collision Dissociation)	MS2	11.1863	30	37.4803	22635	HJURP-1.raw	F1	1.18	1	0.001051	0.01996
	FALSE	High	WMGIAFR	1xOxidation [M2]	0.064151	0.0020809	1	5	2	Q9BUJ2	0	896.445	High	High	0.001608	0.04299	1.41
		Checked	Confidence	Identifying Node	PSM Ambiguity	Annotated Sequence	Modifications	# Proteins	Master Protein Accessions	Protein Accessions	# Missed Cleavages	Charge	DeltaScore	DeltaCn	Rank	Search Engine Rank	m/z [Da]	MH+ [Da]	Theo. MH+ [Da]	DeltaM [ppm]	Deltam/z [Da]	Activation Type	MS Order	Isolation Interference [%]	Ion Inject Time [ms]	RT [min]	First Scan	Spectrum File	File ID	XCorr	# Protein Groups	Percolator q-Value	Percolator PEP
		FALSE	High	Sequest HT (A2)	Unambiguous	WmGIAFR	M2(Oxidation)	5	Q9BUJ2	M0R3F1; Q9BUJ2; A0A0A0MRA5; M0QYZ0; B7Z4B8	0	2	0.2929	0	1	1	448.728	896.448	896.445	3.96	0.00177	HCD (High Energy Collision Dissociation)	MS2	29.0135	30	36.0682	21204	HJURP-1.raw	F1	0.99	1	0.006531	0.1753
		FALSE	High	Sequest HT (A2)	Unambiguous	WmGIAFR	M2(Oxidation)	5	Q9BUJ2	M0R3F1; Q9BUJ2; A0A0A0MRA5; M0QYZ0; B7Z4B8	0	2	0.3546	0	1	1	448.726	896.445	896.445	0	0	HCD (High Energy Collision Dissociation)	MS2	29.6578	19.924	32.2093	17473	HJURP-1.raw	F1	1.41	1	0.001608	0.04299
	FALSE	High	YNILGTNAIMDK		0.000157721	9.6032e-05	1	5	1	Q9BUJ2	0	1352.69	High	High	0.0001135	7.636e-05	2.95
		Checked	Confidence	Identifying Node	PSM Ambiguity	Annotated Sequence	Modifications	# Proteins	Master Protein Accessions	Protein Accessions	# Missed Cleavages	Charge	DeltaScore	DeltaCn	Rank	Search Engine Rank	m/z [Da]	MH+ [Da]	Theo. MH+ [Da]	DeltaM [ppm]	Deltam/z [Da]	Activation Type	MS Order	Isolation Interference [%]	Ion Inject Time [ms]	RT [min]	First Scan	Spectrum File	File ID	XCorr	# Protein Groups	Percolator q-Value	Percolator PEP
		FALSE	High	Sequest HT (A2)	Unambiguous	YNILGTNAIMDK		5	Q9BUJ2	M0R3F1; Q9BUJ2; A0A0A0MRA5; M0QYZ0; B7Z4B8	0	2	0.722	0	1	1	676.846	1352.68	1352.69	-2.5	-0.00169	HCD (High Energy Collision Dissociation)	MS2	52.4967	3.599	33.8746	19143	HJURP-1.raw	F1	2.95	1	0.0001135	7.636e-05
	FALSE	High	YNILGTNAIMDK	1xOxidation [M10]	5.07443e-05	9.6032e-05	1	5	2	Q9BUJ2	0	1368.68	High	High	0.0001135	2.309e-05	2.72
		Checked	Confidence	Identifying Node	PSM Ambiguity	Annotated Sequence	Modifications	# Proteins	Master Protein Accessions	Protein Accessions	# Missed Cleavages	Charge	DeltaScore	DeltaCn	Rank	Search Engine Rank	m/z [Da]	MH+ [Da]	Theo. MH+ [Da]	DeltaM [ppm]	Deltam/z [Da]	Activation Type	MS Order	Isolation Interference [%]	Ion Inject Time [ms]	RT [min]	First Scan	Spectrum File	File ID	XCorr	# Protein Groups	Percolator q-Value	Percolator PEP
		FALSE	High	Sequest HT (A2)	Unambiguous	YNILGTNAImDK	M10(Oxidation)	5	Q9BUJ2	M0R3F1; Q9BUJ2; A0A0A0MRA5; M0QYZ0; B7Z4B8	0	2	0.6103	0	1	1	684.847	1368.69	1368.68	3.11	0.00213	HCD (High Energy Collision Dissociation)	MS2	62.9001	8.922	30.8655	16218	HJURP-1.raw	F1	2.72	1	0.0001135	2.309e-05
		FALSE	High	Sequest HT (A2)	Unambiguous	YNILGTNAImDK	M10(Oxidation)	5	Q9BUJ2	M0R3F1; Q9BUJ2; A0A0A0MRA5; M0QYZ0; B7Z4B8	0	2	0.4564	0	1	1	684.847	1368.69	1368.68	3.46	0.00237	HCD (High Energy Collision Dissociation)	MS2	0	13.915	30.8374	16189	HJURP-1.raw	F1	1.95	1	0.0001135	3.012e-05
FALSE	High	Master Protein	O43707	Alpha-actinin-4 OS=Homo sapiens OX=9606 GN=ACTN4 PE=1 SV=2	0	428.069	62	46	80	25	911	104.8	5.44	238.8	46	0	High	1
	Checked	Confidence	Sequence	Modifications	Qvality PEP	Qvality q-value	# Protein Groups	# Proteins	# PSMs	Master Protein Accessions	# Missed Cleavages	Theo. MH+ [Da]	Found in Sample: [S1] F1: Sample	Confidence (by Search Engine): Sequest HT	Percolator q-Value (by Search Engine): Sequest HT	Percolator PEP (by Search Engine): Sequest HT	XCorr (by Search Engine): Sequest HT
	FALSE	High	ACLISLGYDVENDR	1xCarbamidomethyl [C2]	6.78873e-06	9.6032e-05	1	2	1	O43707	0	1624.76	High	High	0.0001135	2.79e-06	2.76
		Checked	Confidence	Identifying Node	PSM Ambiguity	Annotated Sequence	Modifications	# Proteins	Master Protein Accessions	Protein Accessions	# Missed Cleavages	Charge	DeltaScore	DeltaCn	Rank	Search Engine Rank	m/z [Da]	MH+ [Da]	Theo. MH+ [Da]	DeltaM [ppm]	Deltam/z [Da]	Activation Type	MS Order	Isolation Interference [%]	Ion Inject Time [ms]	RT [min]	First Scan	Spectrum File	File ID	XCorr	# Protein Groups	Percolator q-Value	Percolator PEP
		FALSE	High	Sequest HT (A2)	Unambiguous	AcLISLGYDVENDR	C2(Carbamidomethyl)	2	O43707	F5GXS2; O43707	0	2	0.7862	0	1	1	812.889	1624.77	1624.76	4.02	0.00327	HCD (High Energy Collision Dissociation)	MS2	45.7198	12.913	36.6929	21840	HJURP-1.raw	F1	2.76	1	0.0001135	2.79e-06
	FALSE	High	AGTQIENIDEDFR		4.98812e-07	9.6032e-05	1	3	1	O43707	0	1507.7	High	High	0.0001135	1.787e-07	3.38
		Checked	Confidence	Identifying Node	PSM Ambiguity	Annotated Sequence	Modifications	# Proteins	Master Protein Accessions	Protein Accessions	# Missed Cleavages	Charge	DeltaScore	DeltaCn	Rank	Search Engine Rank	m/z [Da]	MH+ [Da]	Theo. MH+ [Da]	DeltaM [ppm]	Deltam/z [Da]	Activation Type	MS Order	Isolation Interference [%]	Ion Inject Time [ms]	RT [min]	First Scan	Spectrum File	File ID	XCorr	# Protein Groups	Percolator q-Value	Percolator PEP
		FALSE	High	Sequest HT (A2)	Unambiguous	AGTQIENIDEDFR		3	O43707	F5GXS2; K7EP19; O43707	0	2	0.7426	0	1	1	754.355	1507.7	1507.7	-0.33	-0.00025	HCD (High Energy Collision Dissociation)	MS2	23.5142	7.747	32.1544	17416	HJURP-1.raw	F1	3.38	1	0.0001135	1.787e-07
	FALSE	High	AGTQIENIDEDFRDGLK		6.67284e-08	9.6032e-05	1	3	2	O43707	1	1920.93	High	High	0.0001135	2.16e-08	4.78
		Checked	Confidence	Identifying Node	PSM Ambiguity	Annotated Sequence	Modifications	# Proteins	Master Protein Accessions	Protein Accessions	# Missed Cleavages	Charge	DeltaScore	DeltaCn	Rank	Search Engine Rank	m/z [Da]	MH+ [Da]	Theo. MH+ [Da]	DeltaM [ppm]	Deltam/z [Da]	Activation Type	MS Order	Isolation Interference [%]	Ion Inject Time [ms]	RT [min]	First Scan	Spectrum File	File ID	XCorr	# Protein Groups	Percolator q-Value	Percolator PEP
		FALSE	High	Sequest HT (A2)	Unambiguous	AGTQIENIDEDFRDGLK		3	O43707	F5GXS2; K7EP19; O43707	1	2	0.7581	0	1	1	960.968	1920.93	1920.93	-0.87	-0.00084	HCD (High Energy Collision Dissociation)	MS2	59.6817	11.286	34.0851	19283	HJURP-1.raw	F1	3.72	1	0.0001135	4.512e-06
		FALSE	High	Sequest HT (A2)	Unambiguous	AGTQIENIDEDFRDGLK		3	O43707	F5GXS2; K7EP19; O43707	1	3	0.6151	0	1	1	640.98	1920.93	1920.93	-2.18	-0.00139	HCD (High Energy Collision Dissociation)	MS2	33.7239	16.693	34.0117	19222	HJURP-1.raw	F1	4.78	1	0.0001135	2.16e-08
	FALSE	High	ALDFIASK		0.00264652	9.6032e-05	2	10	1	P12814; O43707	0	864.483	High	High	0.0001135	0.00148	2.51
		Checked	Confidence	Identifying Node	PSM Ambiguity	Annotated Sequence	Modifications	# Proteins	Master Protein Accessions	Protein Accessions	# Missed Cleavages	Charge	DeltaScore	DeltaCn	Rank	Search Engine Rank	m/z [Da]	MH+ [Da]	Theo. MH+ [Da]	DeltaM [ppm]	Deltam/z [Da]	Activation Type	MS Order	Isolation Interference [%]	Ion Inject Time [ms]	RT [min]	First Scan	Spectrum File	File ID	XCorr	# Protein Groups	Percolator q-Value	Percolator PEP
		FALSE	High	Sequest HT (A2)	Unambiguous	ALDFIASK		10	P12814; O43707	G3V2W4; H9KV75; G3V2E8; P12814; Q08043; O43707; G3V2X9; A0A087WSZ2; G3V5M4; G3V2N5	0	2	0.5139	0	1	1	432.745	864.482	864.483	-0.1	-4e-05	HCD (High Energy Collision Dissociation)	MS2	0	21.942	27.6713	13211	HJURP-1.raw	F1	2.51	2	0.0001135	0.00148
	FALSE	High	AIMTYVSSFYHAFSGAQK		1.01496e-08	9.6032e-05	2	5	1	P12814; O43707	0	2007.96	High	High	0.0001135	2.982e-09	3.99
		Checked	Confidence	Identifying Node	PSM Ambiguity	Annotated Sequence	Modifications	# Proteins	Master Protein Accessions	Protein Accessions	# Missed Cleavages	Charge	DeltaScore	DeltaCn	Rank	Search Engine Rank	m/z [Da]	MH+ [Da]	Theo. MH+ [Da]	DeltaM [ppm]	Deltam/z [Da]	Activation Type	MS Order	Isolation Interference [%]	Ion Inject Time [ms]	RT [min]	First Scan	Spectrum File	File ID	XCorr	# Protein Groups	Percolator q-Value	Percolator PEP
		FALSE	High	Sequest HT (A2)	Unambiguous	AIMTYVSSFYHAFSGAQK		5	P12814; O43707	G3V2W4; H9KV75; P12814; O43707; G3V2N5	0	3	0.7594	0	1	1	669.992	2007.96	2007.96	-0.44	-0.0003	HCD (High Energy Collision Dissociation)	MS2	27.286	13.667	41.9891	27063	HJURP-1.raw	F1	3.99	2	0.0001135	2.982e-09
	FALSE	High	ASFNHFDKDHGGALGPEEFK		3.75658e-07	9.6032e-05	1	2	4	O43707	1	2203.02	High	High	0.0001135	1.326e-07	2.8
		Checked	Confidence	Identifying Node	PSM Ambiguity	Annotated Sequence	Modifications	# Proteins	Master Protein Accessions	Protein Accessions	# Missed Cleavages	Charge	DeltaScore	DeltaCn	Rank	Search Engine Rank	m/z [Da]	MH+ [Da]	Theo. MH+ [Da]	DeltaM [ppm]	Deltam/z [Da]	Activation Type	MS Order	Isolation Interference [%]	Ion Inject Time [ms]	RT [min]	First Scan	Spectrum File	File ID	XCorr	# Protein Groups	Percolator q-Value	Percolator PEP
		FALSE	High	Sequest HT (A2)	Unambiguous	ASFNHFDKDHGGALGPEEFK		2	O43707	F5GXS2; O43707	1	2	0.747	0	1	1	1102.01	2203.02	2203.02	0.85	0.00093	HCD (High Energy Collision Dissociation)	MS2	56.8897	30	27.3312	12895	HJURP-1.raw	F1	2.49	1	0.0001135	0.0002507
		FALSE	High	Sequest HT (A2)	Unambiguous	ASFNHFDKDHGGALGPEEFK		2	O43707	F5GXS2; O43707	1	4	0.6883	0	1	1	551.511	2203.02	2203.02	0.45	0.00025	HCD (High Energy Collision Dissociation)	MS2	28.4589	8.55	27.3021	12868	HJURP-1.raw	F1	4.01	1	0.0001135	9.343e-07
		FALSE	High	Sequest HT (A2)	Unambiguous	ASFNHFDKDHGGALGPEEFK		2	O43707	F5GXS2; O43707	1	3	0.6272	0	1	1	735.012	2203.02	2203.02	-0.15	-0.00011	HCD (High Energy Collision Dissociation)	MS2	57.8362	17.651	27.2635	12832	HJURP-1.raw	F1	2.28	1	0.0001135	7.51e-05
		FALSE	High	Sequest HT (A2)	Unambiguous	ASFNHFDKDHGGALGPEEFK		2	O43707	F5GXS2; O43707	1	2	0.7571	0	1	1	1102.01	2203.02	2203.02	-0.3	-0.00033	HCD (High Energy Collision Dissociation)	MS2	42.212	30	27.5607	13117	HJURP-1.raw	F1	2.8	1	0.0001135	1.326e-07
	FALSE	High	ASIHEAWTDGK		9.58076e-07	9.6032e-05	2	3	2	P12814; O43707	0	1214.58	High	High	0.0001135	3.554e-07	3.17
		Checked	Confidence	Identifying Node	PSM Ambiguity	Annotated Sequence	Modifications	# Proteins	Master Protein Accessions	Protein Accessions	# Missed Cleavages	Charge	DeltaScore	DeltaCn	Rank	Search Engine Rank	m/z [Da]	MH+ [Da]	Theo. MH+ [Da]	DeltaM [ppm]	Deltam/z [Da]	Activation Type	MS Order	Isolation Interference [%]	Ion Inject Time [ms]	RT [min]	First Scan	Spectrum File	File ID	XCorr	# Protein Groups	Percolator q-Value	Percolator PEP
		FALSE	High	Sequest HT (A2)	Unambiguous	ASIHEAWTDGK		3	P12814; O43707	H9KV75; P12814; O43707	0	3	0.4537	0	1	1	405.532	1214.58	1214.58	0.15	6e-05	HCD (High Energy Collision Dissociation)	MS2	26.6347	19.979	22.6817	8691	HJURP-1.raw	F1	2.27	2	0.0001135	7.033e-05
		FALSE	High	Sequest HT (A2)	Unambiguous	ASIHEAWTDGK		3	P12814; O43707	H9KV75; P12814; O43707	0	2	0.612	0	1	1	607.794	1214.58	1214.58	-0.02	-1e-05	HCD (High Energy Collision Dissociation)	MS2	34.0367	28.79	22.7164	8722	HJURP-1.raw	F1	3.17	2	0.0001135	3.554e-07
	FALSE	High	CQLEINFNTLQTK	1xCarbamidomethyl [C1]	1.39329e-06	9.6032e-05	3	9	1	K7EJH8; P12814; O43707	0	1608.81	High	High	0.0001135	5.275e-07	3.09
		Checked	Confidence	Identifying Node	PSM Ambiguity	Annotated Sequence	Modifications	# Proteins	Master Protein Accessions	Protein Accessions	# Missed Cleavages	Charge	DeltaScore	DeltaCn	Rank	Search Engine Rank	m/z [Da]	MH+ [Da]	Theo. MH+ [Da]	DeltaM [ppm]	Deltam/z [Da]	Activation Type	MS Order	Isolation Interference [%]	Ion Inject Time [ms]	RT [min]	First Scan	Spectrum File	File ID	XCorr	# Protein Groups	Percolator q-Value	Percolator PEP
		FALSE	High	Sequest HT (A2)	Unambiguous	cQLEINFNTLQTK	C1(Carbamidomethyl)	9	K7EJH8; P12814; O43707	K7EJH8; H9KV75; P12814; A0A494C1A0; Q08043; P35609; O43707; A0A087WSZ2; F6THM6	0	2	0.8155	0	1	1	804.904	1608.8	1608.81	-2.84	-0.00229	HCD (High Energy Collision Dissociation)	MS2	0	11.648	35.351	20527	HJURP-1.raw	F1	3.09	3	0.0001135	5.275e-07
	FALSE	High	DDPVTNLNNAFEVAEK		5.88104e-09	9.6032e-05	2	2	1	K7EJH8; O43707	0	1775.84	High	High	0.0001135	1.677e-09	4.39
		Checked	Confidence	Identifying Node	PSM Ambiguity	Annotated Sequence	Modifications	# Proteins	Master Protein Accessions	Protein Accessions	# Missed Cleavages	Charge	DeltaScore	DeltaCn	Rank	Search Engine Rank	m/z [Da]	MH+ [Da]	Theo. MH+ [Da]	DeltaM [ppm]	Deltam/z [Da]	Activation Type	MS Order	Isolation Interference [%]	Ion Inject Time [ms]	RT [min]	First Scan	Spectrum File	File ID	XCorr	# Protein Groups	Percolator q-Value	Percolator PEP
		FALSE	High	Sequest HT (A2)	Unambiguous	DDPVTNLNNAFEVAEK		2	K7EJH8; O43707	K7EJH8; O43707	0	2	0.7768	0	1	1	888.427	1775.85	1775.84	1.24	0.0011	HCD (High Energy Collision Dissociation)	MS2	8.61172	20.186	38.4657	23519	HJURP-1.raw	F1	4.39	2	0.0001135	1.677e-09
	FALSE	High	DGLAFNALIHR		1.90639e-05	9.6032e-05	1	4	2	O43707	0	1226.66	High	High	0.0001135	8.288e-06	2.95
		Checked	Confidence	Identifying Node	PSM Ambiguity	Annotated Sequence	Modifications	# Proteins	Master Protein Accessions	Protein Accessions	# Missed Cleavages	Charge	DeltaScore	DeltaCn	Rank	Search Engine Rank	m/z [Da]	MH+ [Da]	Theo. MH+ [Da]	DeltaM [ppm]	Deltam/z [Da]	Activation Type	MS Order	Isolation Interference [%]	Ion Inject Time [ms]	RT [min]	First Scan	Spectrum File	File ID	XCorr	# Protein Groups	Percolator q-Value	Percolator PEP
		FALSE	High	Sequest HT (A2)	Unambiguous	DGLAFNALIHR		4	O43707	M0QZQ3; C9JY79; Q9H254; O43707	0	2	0.6615	0	1	1	613.834	1226.66	1226.66	-2.35	-0.00144	HCD (High Energy Collision Dissociation)	MS2	0	14.539	33.8296	19112	HJURP-1.raw	F1	3.22	1	0.0001135	0.0003186
		FALSE	High	Sequest HT (A2)	Unambiguous	DGLAFNALIHR		4	O43707	M0QZQ3; C9JY79; Q9H254; O43707	0	3	0.6814	0	1	1	409.559	1226.66	1226.66	-0.73	-0.0003	HCD (High Energy Collision Dissociation)	MS2	45.8034	20.377	33.8438	19124	HJURP-1.raw	F1	2.95	1	0.0001135	8.288e-06
	FALSE	High	DLLLDPAWEK		0.000767659	9.6032e-05	2	11	1	P12814; O43707	0	1199.63	High	High	0.0001135	0.0004025	2.3
		Checked	Confidence	Identifying Node	PSM Ambiguity	Annotated Sequence	Modifications	# Proteins	Master Protein Accessions	Protein Accessions	# Missed Cleavages	Charge	DeltaScore	DeltaCn	Rank	Search Engine Rank	m/z [Da]	MH+ [Da]	Theo. MH+ [Da]	DeltaM [ppm]	Deltam/z [Da]	Activation Type	MS Order	Isolation Interference [%]	Ion Inject Time [ms]	RT [min]	First Scan	Spectrum File	File ID	XCorr	# Protein Groups	Percolator q-Value	Percolator PEP
		FALSE	High	Sequest HT (A2)	Unambiguous	DLLLDPAWEK		11	P12814; O43707	A0A494C166; F5GXS2; A0A494C033; D6RH00; K7EP19; A0A494C0Q3; P12814; A0A494C1A0; Q08043; P35609; O43707	0	2	0.3304	0	1	1	600.32	1199.63	1199.63	0.94	0.00057	HCD (High Energy Collision Dissociation)	MS2	4.44184	7.482	38.649	23711	HJURP-1.raw	F1	2.3	2	0.0001135	0.0004025
	FALSE	High	EAILAIHK		0.00160373	9.6032e-05	1	3	1	O43707	0	894.541	High	High	0.0001135	0.0008751	2.5
		Checked	Confidence	Identifying Node	PSM Ambiguity	Annotated Sequence	Modifications	# Proteins	Master Protein Accessions	Protein Accessions	# Missed Cleavages	Charge	DeltaScore	DeltaCn	Rank	Search Engine Rank	m/z [Da]	MH+ [Da]	Theo. MH+ [Da]	DeltaM [ppm]	Deltam/z [Da]	Activation Type	MS Order	Isolation Interference [%]	Ion Inject Time [ms]	RT [min]	First Scan	Spectrum File	File ID	XCorr	# Protein Groups	Percolator q-Value	Percolator PEP
		FALSE	High	Sequest HT (A2)	Unambiguous	EAILAIHK		3	O43707	F5GXS2; H7C144; O43707	0	2	0.468	0	1	1	447.774	894.541	894.541	-0.19	-8e-05	HCD (High Energy Collision Dissociation)	MS2	42.1757	17.145	21.916	8028	HJURP-1.raw	F1	2.5	1	0.0001135	0.0008751
	FALSE	High	EGLLLWCQR	1xCarbamidomethyl [C7]	0.000385248	9.6032e-05	2	12	1	P12814; O43707	0	1174.6	High	High	0.0001135	0.0001956	3.21
		Checked	Confidence	Identifying Node	PSM Ambiguity	Annotated Sequence	Modifications	# Proteins	Master Protein Accessions	Protein Accessions	# Missed Cleavages	Charge	DeltaScore	DeltaCn	Rank	Search Engine Rank	m/z [Da]	MH+ [Da]	Theo. MH+ [Da]	DeltaM [ppm]	Deltam/z [Da]	Activation Type	MS Order	Isolation Interference [%]	Ion Inject Time [ms]	RT [min]	First Scan	Spectrum File	File ID	XCorr	# Protein Groups	Percolator q-Value	Percolator PEP
		FALSE	High	Sequest HT (A2)	Unambiguous	EGLLLWcQR	C7(Carbamidomethyl)	12	P12814; O43707	A0A494C166; G3V2W4; H9KV75; A0A494C033; P12814; A0A494C1A0; Q08043; P35609; O43707; G3V2X9; A0A087WSZ2; G3V2N5	0	2	0.5296	0	1	1	587.807	1174.61	1174.6	2.05	0.00121	HCD (High Energy Collision Dissociation)	MS2	11.6658	13.363	36.7431	21890	HJURP-1.raw	F1	3.21	2	0.0001135	0.0001956
	FALSE	High	ELPPDQAEYCIAR	1xCarbamidomethyl [C10]	3.16908e-05	9.6032e-05	2	6	2	P12814; O43707	0	1561.73	High	High	0.0001135	1.413e-05	2.17
		Checked	Confidence	Identifying Node	PSM Ambiguity	Annotated Sequence	Modifications	# Proteins	Master Protein Accessions	Protein Accessions	# Missed Cleavages	Charge	DeltaScore	DeltaCn	Rank	Search Engine Rank	m/z [Da]	MH+ [Da]	Theo. MH+ [Da]	DeltaM [ppm]	Deltam/z [Da]	Activation Type	MS Order	Isolation Interference [%]	Ion Inject Time [ms]	RT [min]	First Scan	Spectrum File	File ID	XCorr	# Protein Groups	Percolator q-Value	Percolator PEP
		FALSE	High	Sequest HT (A2)	Unambiguous	ELPPDQAEYcIAR	C10(Carbamidomethyl)	6	P12814; O43707	H0YJW3; F5GXS2; H9KV75; P12814; H7C144; O43707	0	2	0.6129	0	1	1	781.37	1561.73	1561.73	0.15	0.00011	HCD (High Energy Collision Dissociation)	MS2	16.5908	17.352	28.7446	14235	HJURP-1.raw	F1	2.17	2	0.0001135	1.413e-05
		FALSE	High	Sequest HT (A2)	Unambiguous	ELPPDQAEYcIAR	C10(Carbamidomethyl)	6	P12814; O43707	H0YJW3; F5GXS2; H9KV75; P12814; H7C144; O43707	0	2	0.5286	0	1	1	781.372	1561.74	1561.73	3.66	0.00286	HCD (High Energy Collision Dissociation)	MS2	0	22.163	29.9673	15406	HJURP-1.raw	F1	1.4	2	0.0001135	0.0003161
	FALSE	High	ETTDTDTADQVIASFK		3.34644e-08	9.6032e-05	1	3	2	O43707	0	1741.81	High	High	0.0001135	1.043e-08	3.92
		Checked	Confidence	Identifying Node	PSM Ambiguity	Annotated Sequence	Modifications	# Proteins	Master Protein Accessions	Protein Accessions	# Missed Cleavages	Charge	DeltaScore	DeltaCn	Rank	Search Engine Rank	m/z [Da]	MH+ [Da]	Theo. MH+ [Da]	DeltaM [ppm]	Deltam/z [Da]	Activation Type	MS Order	Isolation Interference [%]	Ion Inject Time [ms]	RT [min]	First Scan	Spectrum File	File ID	XCorr	# Protein Groups	Percolator q-Value	Percolator PEP
		FALSE	High	Sequest HT (A2)	Unambiguous	ETTDTDTADQVIASFK		3	O43707	F5GXS2; H7C144; O43707	0	2	0.7857	0	1	1	871.409	1741.81	1741.81	-1.61	-0.0014	HCD (High Energy Collision Dissociation)	MS2	55.9472	30	36.3929	21533	HJURP-1.raw	F1	3.92	1	0.0001135	1.043e-08
		FALSE	High	Sequest HT (A2)	Unambiguous	ETTDTDTADQVIASFK		3	O43707	F5GXS2; H7C144; O43707	0	3	0.6452	0	1	1	581.278	1741.82	1741.81	3.64	0.00211	HCD (High Energy Collision Dissociation)	MS2	0	19.153	36.5517	21694	HJURP-1.raw	F1	2.48	1	0.0001135	0.0001854
	FALSE	High	FAIQDISVEETSAK		3.63791e-07	9.6032e-05	2	14	1	P12814; O43707	0	1537.77	High	High	0.0001135	1.283e-07	3.67
		Checked	Confidence	Identifying Node	PSM Ambiguity	Annotated Sequence	Modifications	# Proteins	Master Protein Accessions	Protein Accessions	# Missed Cleavages	Charge	DeltaScore	DeltaCn	Rank	Search Engine Rank	m/z [Da]	MH+ [Da]	Theo. MH+ [Da]	DeltaM [ppm]	Deltam/z [Da]	Activation Type	MS Order	Isolation Interference [%]	Ion Inject Time [ms]	RT [min]	First Scan	Spectrum File	File ID	XCorr	# Protein Groups	Percolator q-Value	Percolator PEP
		FALSE	High	Sequest HT (A2)	Unambiguous	FAIQDISVEETSAK		14	P12814; O43707	A0A494C166; G3V2W4; H9KV75; G3V2E8; A0A494C033; P12814; A0A494C1A0; Q08043; P35609; O43707; G3V2X9; A0A087WSZ2; G3V5M4; G3V2N5	0	2	0.8011	0	1	1	769.392	1537.78	1537.77	1.97	0.00151	HCD (High Energy Collision Dissociation)	MS2	0	5.269	33.4392	18728	HJURP-1.raw	F1	3.67	2	0.0001135	1.283e-07
	FALSE	High	GISQEQMQEFR		0.00102979	9.6032e-05	1	3	1	O43707	0	1352.63	High	High	0.0001135	0.0005504	2.69
		Checked	Confidence	Identifying Node	PSM Ambiguity	Annotated Sequence	Modifications	# Proteins	Master Protein Accessions	Protein Accessions	# Missed Cleavages	Charge	DeltaScore	DeltaCn	Rank	Search Engine Rank	m/z [Da]	MH+ [Da]	Theo. MH+ [Da]	DeltaM [ppm]	Deltam/z [Da]	Activation Type	MS Order	Isolation Interference [%]	Ion Inject Time [ms]	RT [min]	First Scan	Spectrum File	File ID	XCorr	# Protein Groups	Percolator q-Value	Percolator PEP
		FALSE	High	Sequest HT (A2)	Unambiguous	GISQEQMQEFR		3	O43707	F5GXS2; H7C144; O43707	0	2	0.5874	0	1	1	676.813	1352.62	1352.63	-5.75	-0.00389	HCD (High Energy Collision Dissociation)	MS2	19.7586	9.669	28.1308	13632	HJURP-1.raw	F1	2.69	1	0.0001135	0.0005504
	FALSE	High	GYEEWLLNEIR		1.63242e-05	9.6032e-05	2	7	2	P12814; O43707	0	1421.71	High	High	0.0001135	7.009e-06	3.45
		Checked	Confidence	Identifying Node	PSM Ambiguity	Annotated Sequence	Modifications	# Proteins	Master Protein Accessions	Protein Accessions	# Missed Cleavages	Charge	DeltaScore	DeltaCn	Rank	Search Engine Rank	m/z [Da]	MH+ [Da]	Theo. MH+ [Da]	DeltaM [ppm]	Deltam/z [Da]	Activation Type	MS Order	Isolation Interference [%]	Ion Inject Time [ms]	RT [min]	First Scan	Spectrum File	File ID	XCorr	# Protein Groups	Percolator q-Value	Percolator PEP
		FALSE	High	Sequest HT (A2)	Unambiguous	GYEEWLLNEIR		7	P12814; O43707	A0A494C060; H9KV75; P12814; A0A494C1A0; P35609; O43707; F6THM6	0	2	0.6696	0	1	1	711.358	1421.71	1421.71	1.41	0.00101	HCD (High Energy Collision Dissociation)	MS2	44.8981	9.523	42.7963	27870	HJURP-1.raw	F1	3.45	2	0.0001135	7.009e-06
		FALSE	High	Sequest HT (A2)	Unambiguous	GYEEWLLNEIR		7	P12814; O43707	A0A494C060; H9KV75; P12814; A0A494C1A0; P35609; O43707; F6THM6	0	3	0.475	0	1	1	474.573	1421.7	1421.71	-1.13	-0.00053	HCD (High Energy Collision Dissociation)	MS2	0	30	42.8509	27927	HJURP-1.raw	F1	2.4	2	0.0001135	0.00222
	FALSE	High	HEAFESDLAAHQDR		6.97099e-11	9.6032e-05	2	10	2	P12814; O43707	0	1625.73	High	High	0.0001135	1.584e-11	4.83
		Checked	Confidence	Identifying Node	PSM Ambiguity	Annotated Sequence	Modifications	# Proteins	Master Protein Accessions	Protein Accessions	# Missed Cleavages	Charge	DeltaScore	DeltaCn	Rank	Search Engine Rank	m/z [Da]	MH+ [Da]	Theo. MH+ [Da]	DeltaM [ppm]	Deltam/z [Da]	Activation Type	MS Order	Isolation Interference [%]	Ion Inject Time [ms]	RT [min]	First Scan	Spectrum File	File ID	XCorr	# Protein Groups	Percolator q-Value	Percolator PEP
		FALSE	High	Sequest HT (A2)	Unambiguous	HEAFESDLAAHQDR		10	P12814; O43707	A0A494C060; H9KV75; H7C5W8; P12814; A0A494C1A0; Q08043; P35609; O43707; A0A087WSZ2; F6THM6	0	3	0.7619	0	1	1	542.582	1625.73	1625.73	-0.05	-3e-05	HCD (High Energy Collision Dissociation)	MS2	44.8345	30	22.6054	8626	HJURP-1.raw	F1	4.83	2	0.0001135	1.584e-11
		FALSE	High	Sequest HT (A2)	Unambiguous	HEAFESDLAAHQDR		10	P12814; O43707	A0A494C060; H9KV75; H7C5W8; P12814; A0A494C1A0; Q08043; P35609; O43707; A0A087WSZ2; F6THM6	0	2	0.6059	0	1	1	813.368	1625.73	1625.73	-0.98	-0.00079	HCD (High Energy Collision Dissociation)	MS2	25.0852	30	22.6603	8673	HJURP-1.raw	F1	2.03	2	0.0001135	6.3e-06
	FALSE	High	HRDYETATLSDIK		1.97042e-08	9.6032e-05	1	1	2	O43707	1	1548.77	High	High	0.0001135	5.977e-09	5.2
		Checked	Confidence	Identifying Node	PSM Ambiguity	Annotated Sequence	Modifications	# Proteins	Master Protein Accessions	Protein Accessions	# Missed Cleavages	Charge	DeltaScore	DeltaCn	Rank	Search Engine Rank	m/z [Da]	MH+ [Da]	Theo. MH+ [Da]	DeltaM [ppm]	Deltam/z [Da]	Activation Type	MS Order	Isolation Interference [%]	Ion Inject Time [ms]	RT [min]	First Scan	Spectrum File	File ID	XCorr	# Protein Groups	Percolator q-Value	Percolator PEP
		FALSE	High	Sequest HT (A2)	Unambiguous	HRDYETATLSDIK		1	O43707	O43707	1	2	0.6392	0	1	1	774.885	1548.76	1548.77	-2.13	-0.00165	HCD (High Energy Collision Dissociation)	MS2	0	30	24.2771	10123	HJURP-1.raw	F1	3.52	1	0.0001135	1.023e-05
		FALSE	High	Sequest HT (A2)	Unambiguous	HRDYETATLSDIK		1	O43707	O43707	1	3	0.7019	0	1	1	516.927	1548.77	1548.77	0.27	0.00014	HCD (High Energy Collision Dissociation)	MS2	4.10529	10.244	24.3232	10165	HJURP-1.raw	F1	5.2	1	0.0001135	5.977e-09
	FALSE	High	HRPELIEYDK		1.93097e-06	9.6032e-05	2	2	2	K7EJH8; O43707	0	1299.67	High	High	0.0001135	7.423e-07	3.51
		Checked	Confidence	Identifying Node	PSM Ambiguity	Annotated Sequence	Modifications	# Proteins	Master Protein Accessions	Protein Accessions	# Missed Cleavages	Charge	DeltaScore	DeltaCn	Rank	Search Engine Rank	m/z [Da]	MH+ [Da]	Theo. MH+ [Da]	DeltaM [ppm]	Deltam/z [Da]	Activation Type	MS Order	Isolation Interference [%]	Ion Inject Time [ms]	RT [min]	First Scan	Spectrum File	File ID	XCorr	# Protein Groups	Percolator q-Value	Percolator PEP
		FALSE	High	Sequest HT (A2)	Unambiguous	HRPELIEYDK		2	K7EJH8; O43707	K7EJH8; O43707	0	3	0.4587	0	1	1	433.895	1299.67	1299.67	0.24	0.0001	HCD (High Energy Collision Dissociation)	MS2	30.2122	30	22.1407	8222	HJURP-1.raw	F1	3.51	2	0.0001135	7.423e-07
		FALSE	High	Sequest HT (A2)	Unambiguous	HRPELIEYDK		2	K7EJH8; O43707	K7EJH8; O43707	0	2	0.5647	0	1	1	650.339	1299.67	1299.67	1.45	0.00094	HCD (High Energy Collision Dissociation)	MS2	13.0203	30	22.2048	8276	HJURP-1.raw	F1	2.78	2	0.0001135	4.128e-05
	FALSE	High	HTNYTMEHIR		2.78723e-05	9.6032e-05	2	12	1	P12814; O43707	0	1301.61	High	High	0.0001135	1.232e-05	2.87
		Checked	Confidence	Identifying Node	PSM Ambiguity	Annotated Sequence	Modifications	# Proteins	Master Protein Accessions	Protein Accessions	# Missed Cleavages	Charge	DeltaScore	DeltaCn	Rank	Search Engine Rank	m/z [Da]	MH+ [Da]	Theo. MH+ [Da]	DeltaM [ppm]	Deltam/z [Da]	Activation Type	MS Order	Isolation Interference [%]	Ion Inject Time [ms]	RT [min]	First Scan	Spectrum File	File ID	XCorr	# Protein Groups	Percolator q-Value	Percolator PEP
		FALSE	High	Sequest HT (A2)	Unambiguous	HTNYTMEHIR		12	P12814; O43707	H0YJW3; A0A494C060; F5GXS2; H9KV75; H0YJ11; H7C5W8; P12814; A0A494C1A0; H7C144; P35609; O43707; F6THM6	0	3	0.784	0	1	1	434.541	1301.61	1301.61	1.12	0.00049	HCD (High Energy Collision Dissociation)	MS2	32.2483	30	20.1321	6600	HJURP-1.raw	F1	2.87	2	0.0001135	1.232e-05
	FALSE	High	KAGTQIENIDEDFR		1.21094e-08	9.6032e-05	1	3	2	O43707	1	1635.8	High	High	0.0001135	3.596e-09	4.06
		Checked	Confidence	Identifying Node	PSM Ambiguity	Annotated Sequence	Modifications	# Proteins	Master Protein Accessions	Protein Accessions	# Missed Cleavages	Charge	DeltaScore	DeltaCn	Rank	Search Engine Rank	m/z [Da]	MH+ [Da]	Theo. MH+ [Da]	DeltaM [ppm]	Deltam/z [Da]	Activation Type	MS Order	Isolation Interference [%]	Ion Inject Time [ms]	RT [min]	First Scan	Spectrum File	File ID	XCorr	# Protein Groups	Percolator q-Value	Percolator PEP
		FALSE	High	Sequest HT (A2)	Unambiguous	KAGTQIENIDEDFR		3	O43707	F5GXS2; K7EP19; O43707	1	3	0.6451	0	1	1	545.939	1635.8	1635.8	2.36	0.00129	HCD (High Energy Collision Dissociation)	MS2	32.537	10.638	28.6086	14093	HJURP-1.raw	F1	3.24	1	0.0001135	0.0002033
		FALSE	High	Sequest HT (A2)	Unambiguous	KAGTQIENIDEDFR		3	O43707	F5GXS2; K7EP19; O43707	1	2	0.6453	0	1	1	818.402	1635.8	1635.8	-0.06	-5e-05	HCD (High Energy Collision Dissociation)	MS2	50.6403	30	28.529	14017	HJURP-1.raw	F1	4.06	1	0.0001135	3.596e-09
	FALSE	High	KAGTQIENIDEDFRDGLK		5.10666e-08	9.6032e-05	1	3	2	O43707	2	2049.02	High	High	0.0001135	1.631e-08	3.74
		Checked	Confidence	Identifying Node	PSM Ambiguity	Annotated Sequence	Modifications	# Proteins	Master Protein Accessions	Protein Accessions	# Missed Cleavages	Charge	DeltaScore	DeltaCn	Rank	Search Engine Rank	m/z [Da]	MH+ [Da]	Theo. MH+ [Da]	DeltaM [ppm]	Deltam/z [Da]	Activation Type	MS Order	Isolation Interference [%]	Ion Inject Time [ms]	RT [min]	First Scan	Spectrum File	File ID	XCorr	# Protein Groups	Percolator q-Value	Percolator PEP
		FALSE	High	Sequest HT (A2)	Unambiguous	KAGTQIENIDEDFRDGLK		3	O43707	F5GXS2; K7EP19; O43707	2	2	0.6461	0	1	1	1025.01	2049.02	2049.02	-1.74	-0.00179	HCD (High Energy Collision Dissociation)	MS2	0	30	31.4056	16691	HJURP-1.raw	F1	1.78	1	0.0001135	1.044e-05
		FALSE	High	Sequest HT (A2)	Unambiguous	KAGTQIENIDEDFRDGLK		3	O43707	F5GXS2; K7EP19; O43707	2	3	0.607	0	1	1	683.679	2049.02	2049.02	-0.92	-0.00063	HCD (High Energy Collision Dissociation)	MS2	15.9819	13.98	31.26	16582	HJURP-1.raw	F1	3.74	1	0.0001135	1.631e-08
	FALSE	High	KDDPVTNLNNAFEVAEK		3.16178e-09	9.6032e-05	2	2	2	K7EJH8; O43707	1	1903.94	High	High	0.0001135	8.736e-10	3.06
		Checked	Confidence	Identifying Node	PSM Ambiguity	Annotated Sequence	Modifications	# Proteins	Master Protein Accessions	Protein Accessions	# Missed Cleavages	Charge	DeltaScore	DeltaCn	Rank	Search Engine Rank	m/z [Da]	MH+ [Da]	Theo. MH+ [Da]	DeltaM [ppm]	Deltam/z [Da]	Activation Type	MS Order	Isolation Interference [%]	Ion Inject Time [ms]	RT [min]	First Scan	Spectrum File	File ID	XCorr	# Protein Groups	Percolator q-Value	Percolator PEP
		FALSE	High	Sequest HT (A2)	Unambiguous	KDDPVTNLNNAFEVAEK		2	K7EJH8; O43707	K7EJH8; O43707	1	2	0.5882	0	1	1	952.473	1903.94	1903.94	-0.06	-6e-05	HCD (High Energy Collision Dissociation)	MS2	22.2161	28.14	32.938	18208	HJURP-1.raw	F1	3.06	2	0.0001135	8.736e-10
		FALSE	High	Sequest HT (A2)	Unambiguous	KDDPVTNLNNAFEVAEK		2	K7EJH8; O43707	K7EJH8; O43707	1	3	0.6429	0	1	1	635.321	1903.95	1903.94	4.05	0.00257	HCD (High Energy Collision Dissociation)	MS2	0	10.389	32.9534	18225	HJURP-1.raw	F1	3.5	2	0.0001135	1.674e-06
	FALSE	High	KHEAFESDLAAHQDR		1.02374e-07	9.6032e-05	2	8	3	P12814; O43707	1	1753.83	High	High	0.0001135	3.381e-08	3.57
		Checked	Confidence	Identifying Node	PSM Ambiguity	Annotated Sequence	Modifications	# Proteins	Master Protein Accessions	Protein Accessions	# Missed Cleavages	Charge	DeltaScore	DeltaCn	Rank	Search Engine Rank	m/z [Da]	MH+ [Da]	Theo. MH+ [Da]	DeltaM [ppm]	Deltam/z [Da]	Activation Type	MS Order	Isolation Interference [%]	Ion Inject Time [ms]	RT [min]	First Scan	Spectrum File	File ID	XCorr	# Protein Groups	Percolator q-Value	Percolator PEP
		FALSE	High	Sequest HT (A2)	Unambiguous	KHEAFESDLAAHQDR		8	P12814; O43707	A0A494C060; H9KV75; H7C5W8; P12814; A0A494C1A0; P35609; O43707; F6THM6	1	4	0.5767	0	1	1	439.212	1753.82	1753.83	-0.32	-0.00014	HCD (High Energy Collision Dissociation)	MS2	67.4269	30	20.9037	7182	HJURP-1.raw	F1	3.52	2	0.0001135	2.099e-05
		FALSE	High	Sequest HT (A2)	Unambiguous	KHEAFESDLAAHQDR		8	P12814; O43707	A0A494C060; H9KV75; H7C5W8; P12814; A0A494C1A0; P35609; O43707; F6THM6	1	3	0.6471	0	1	1	585.281	1753.83	1753.83	2.44	0.00143	HCD (High Energy Collision Dissociation)	MS2	56.2839	30	20.9453	7217	HJURP-1.raw	F1	3.57	2	0.0001135	3.381e-08
		FALSE	High	Sequest HT (A2)	Unambiguous	KHEAFESDLAAHQDR		8	P12814; O43707	A0A494C060; H9KV75; H7C5W8; P12814; A0A494C1A0; P35609; O43707; F6THM6	1	2	0.6075	0	1	1	877.416	1753.82	1753.83	-0.78	-0.00068	HCD (High Energy Collision Dissociation)	MS2	0	30	21.0145	7270	HJURP-1.raw	F1	1.07	2	0.0001135	0.0009878
	FALSE	High	LASDLLEWIR		1.73137e-05	9.6032e-05	3	5	2	K7EJH8; P12814; O43707	0	1215.67	High	High	0.0001135	7.454e-06	2.88
		Checked	Confidence	Identifying Node	PSM Ambiguity	Annotated Sequence	Modifications	# Proteins	Master Protein Accessions	Protein Accessions	# Missed Cleavages	Charge	DeltaScore	DeltaCn	Rank	Search Engine Rank	m/z [Da]	MH+ [Da]	Theo. MH+ [Da]	DeltaM [ppm]	Deltam/z [Da]	Activation Type	MS Order	Isolation Interference [%]	Ion Inject Time [ms]	RT [min]	First Scan	Spectrum File	File ID	XCorr	# Protein Groups	Percolator q-Value	Percolator PEP
		FALSE	High	Sequest HT (A2)	Unambiguous	LASDLLEWIR		5	K7EJH8; P12814; O43707	K7EJH8; G3V2W4; H9KV75; P12814; O43707	0	2	0.6146	0	1	1	608.344	1215.68	1215.67	6.53	0.00397	HCD (High Energy Collision Dissociation)	MS2	23.1813	30	42.7116	27785	HJURP-1.raw	F1	2.88	3	0.0001135	7.454e-06
		FALSE	High	Sequest HT (A2)	Unambiguous	LASDLLEWIR		5	K7EJH8; P12814; O43707	K7EJH8; G3V2W4; H9KV75; P12814; O43707	0	2	0.681	0	1	1	608.339	1215.67	1215.67	-2.47	-0.0015	HCD (High Energy Collision Dissociation)	MS2	0	30	43.8361	28903	HJURP-1.raw	F1	2.32	3	0.0001135	0.000492
	FALSE	High	ICDQWDALGSLTHSR	1xCarbamidomethyl [C2]	2.36351e-08	9.6032e-05	1	2	2	O43707	0	1758.82	High	High	0.0001135	7.263e-09	4.32
		Checked	Confidence	Identifying Node	PSM Ambiguity	Annotated Sequence	Modifications	# Proteins	Master Protein Accessions	Protein Accessions	# Missed Cleavages	Charge	DeltaScore	DeltaCn	Rank	Search Engine Rank	m/z [Da]	MH+ [Da]	Theo. MH+ [Da]	DeltaM [ppm]	Deltam/z [Da]	Activation Type	MS Order	Isolation Interference [%]	Ion Inject Time [ms]	RT [min]	First Scan	Spectrum File	File ID	XCorr	# Protein Groups	Percolator q-Value	Percolator PEP
		FALSE	High	Sequest HT (A2)	Unambiguous	IcDQWDALGSLTHSR	C2(Carbamidomethyl)	2	O43707	F5GXS2; O43707	0	3	0.7894	0	1	1	586.946	1758.82	1758.82	0.37	0.00022	HCD (High Energy Collision Dissociation)	MS2	0	12.29	34.7492	19936	HJURP-1.raw	F1	4.32	1	0.0001135	7.263e-09
		FALSE	High	Sequest HT (A2)	Unambiguous	IcDQWDALGSLTHSR	C2(Carbamidomethyl)	2	O43707	F5GXS2; O43707	0	2	0.6783	0	1	1	879.914	1758.82	1758.82	-0.69	-0.00061	HCD (High Energy Collision Dissociation)	MS2	0	16.432	34.7622	19951	HJURP-1.raw	F1	2.58	1	0.0001135	3.557e-08
	FALSE	High	LSGSNPYTTVTPQIINSK		2.02194e-05	9.6032e-05	1	3	1	O43707	0	1920.01	High	High	0.0001135	8.79e-06	2.04
		Checked	Confidence	Identifying Node	PSM Ambiguity	Annotated Sequence	Modifications	# Proteins	Master Protein Accessions	Protein Accessions	# Missed Cleavages	Charge	DeltaScore	DeltaCn	Rank	Search Engine Rank	m/z [Da]	MH+ [Da]	Theo. MH+ [Da]	DeltaM [ppm]	Deltam/z [Da]	Activation Type	MS Order	Isolation Interference [%]	Ion Inject Time [ms]	RT [min]	First Scan	Spectrum File	File ID	XCorr	# Protein Groups	Percolator q-Value	Percolator PEP
		FALSE	High	Sequest HT (A2)	Unambiguous	LSGSNPYTTVTPQIINSK		3	O43707	F5GXS2; H7C144; O43707	0	2	0.6814	0	1	1	960.505	1920	1920.01	-2	-0.00192	HCD (High Energy Collision Dissociation)	MS2	0	30	31.7012	16976	HJURP-1.raw	F1	2.04	1	0.0001135	8.79e-06
	FALSE	High	ISIEMNGTLEDQLSHLK		2.66428e-09	9.6032e-05	1	3	1	O43707	0	1927.98	High	High	0.0001135	7.277e-10	4.9
		Checked	Confidence	Identifying Node	PSM Ambiguity	Annotated Sequence	Modifications	# Proteins	Master Protein Accessions	Protein Accessions	# Missed Cleavages	Charge	DeltaScore	DeltaCn	Rank	Search Engine Rank	m/z [Da]	MH+ [Da]	Theo. MH+ [Da]	DeltaM [ppm]	Deltam/z [Da]	Activation Type	MS Order	Isolation Interference [%]	Ion Inject Time [ms]	RT [min]	First Scan	Spectrum File	File ID	XCorr	# Protein Groups	Percolator q-Value	Percolator PEP
		FALSE	High	Sequest HT (A2)	Unambiguous	ISIEMNGTLEDQLSHLK		3	O43707	F5GXS2; H7C144; O43707	0	3	0.7122	0	1	1	643.332	1927.98	1927.98	1.4	0.0009	HCD (High Energy Collision Dissociation)	MS2	47.9878	14.008	37.6921	22794	HJURP-1.raw	F1	4.9	1	0.0001135	7.277e-10
	FALSE	High	LSNRPAFMPSEGK		1.97273e-06	9.6032e-05	2	5	2	K7EJH8; O43707	0	1433.72	High	High	0.0001135	7.599e-07	4.19
		Checked	Confidence	Identifying Node	PSM Ambiguity	Annotated Sequence	Modifications	# Proteins	Master Protein Accessions	Protein Accessions	# Missed Cleavages	Charge	DeltaScore	DeltaCn	Rank	Search Engine Rank	m/z [Da]	MH+ [Da]	Theo. MH+ [Da]	DeltaM [ppm]	Deltam/z [Da]	Activation Type	MS Order	Isolation Interference [%]	Ion Inject Time [ms]	RT [min]	First Scan	Spectrum File	File ID	XCorr	# Protein Groups	Percolator q-Value	Percolator PEP
		FALSE	High	Sequest HT (A2)	Unambiguous	ISNRPAFMPSEGK		3		A0A494C1A0; P35609; F6THM6	0	2	0	0	1	1	717.365	1433.72	1433.72	1.16	0.00083	HCD (High Energy Collision Dissociation)	MS2	57.173	30	24.2432	10091	HJURP-1.raw	F1	2.78	0	0.0001135	1.288e-05
		FALSE	High	Sequest HT (A2)	Unambiguous	LSNRPAFMPSEGK		2	K7EJH8; O43707	K7EJH8; O43707	0	3	0	0	1	1	478.579	1433.72	1433.72	1.13	0.00054	HCD (High Energy Collision Dissociation)	MS2	30.2142	19.904	24.2323	10082	HJURP-1.raw	F1	4.19	2	0.0001135	7.599e-07
	FALSE	High	LVSIGAEEIVDGNAK		6.27835e-07	9.6032e-05	1	1	7	O43707	0	1514.81	High	High	0.0001135	2.278e-07	3.03
		Checked	Confidence	Identifying Node	PSM Ambiguity	Annotated Sequence	Modifications	# Proteins	Master Protein Accessions	Protein Accessions	# Missed Cleavages	Charge	DeltaScore	DeltaCn	Rank	Search Engine Rank	m/z [Da]	MH+ [Da]	Theo. MH+ [Da]	DeltaM [ppm]	Deltam/z [Da]	Activation Type	MS Order	Isolation Interference [%]	Ion Inject Time [ms]	RT [min]	First Scan	Spectrum File	File ID	XCorr	# Protein Groups	Percolator q-Value	Percolator PEP
		FALSE	High	Sequest HT (A2)	Unambiguous	LVSIGAEEIVDGNAK		1	O43707	O43707	0	2	0.3086	0	1	1	757.906	1514.8	1514.81	-1.19	-0.0009	HCD (High Energy Collision Dissociation)	MS2	0	30	64.0521	46686	HJURP-1.raw	F1	0.81	1	0.001429	0.03051
		FALSE	High	Sequest HT (A2)	Unambiguous	LVSIGAEEIVDGNAK		1	O43707	O43707	0	2	0.6497	0	1	1	757.907	1514.81	1514.81	0.08	6e-05	HCD (High Energy Collision Dissociation)	MS2	69.0911	30	62.6774	45772	HJURP-1.raw	F1	1.97	1	0.0001135	1.105e-06
		FALSE	High	Sequest HT (A2)	Unambiguous	LVSIGAEEIVDGNAK		1	O43707	O43707	0	2	0.1667	0	1	1	757.908	1514.81	1514.81	1.24	0.00094	HCD (High Energy Collision Dissociation)	MS2	65.3628	30	58.2994	42147	HJURP-1.raw	F1	0.66	1	0.005178	0.1189
		FALSE	High	Sequest HT (A2)	Unambiguous	LVSIGAEEIVDGNAK		1	O43707	O43707	0	2	0.7393	0	1	1	757.905	1514.8	1514.81	-2.13	-0.00162	HCD (High Energy Collision Dissociation)	MS2	49.5877	6.129	32.0418	17301	HJURP-1.raw	F1	3.03	1	0.0001135	2.278e-07
		FALSE	High	Sequest HT (A2)	Unambiguous	LVSIGAEEIVDGNAK		1	O43707	O43707	0	2	0.5379	0	1	1	757.907	1514.81	1514.81	0.65	0.00049	HCD (High Energy Collision Dissociation)	MS2	76.1009	30	60.6371	44085	HJURP-1.raw	F1	1.32	1	0.0002213	0.006676
		FALSE	High	Sequest HT (A2)	Unambiguous	LVSIGAEEIVDGNAK		1	O43707	O43707	0	2	0.6331	0	1	1	757.909	1514.81	1514.81	3.3	0.0025	HCD (High Energy Collision Dissociation)	MS2	30.016	30	33.062	18342	HJURP-1.raw	F1	2.78	1	0.0001135	5.977e-06
		FALSE	High	Sequest HT (A2)	Unambiguous	LVSIGAEEIVDGNAK		1	O43707	O43707	0	2	0.6681	0	1	1	757.907	1514.81	1514.81	0.84	0.00064	HCD (High Energy Collision Dissociation)	MS2	54.7947	30	61.6449	44922	HJURP-1.raw	F1	2.32	1	0.0001135	0.000161
	FALSE	High	MAPYQGPDAVPGALDYK		4.73815e-08	9.6032e-05	1	3	1	O43707	0	1792.86	High	High	0.0001135	1.503e-08	3.45
		Checked	Confidence	Identifying Node	PSM Ambiguity	Annotated Sequence	Modifications	# Proteins	Master Protein Accessions	Protein Accessions	# Missed Cleavages	Charge	DeltaScore	DeltaCn	Rank	Search Engine Rank	m/z [Da]	MH+ [Da]	Theo. MH+ [Da]	DeltaM [ppm]	Deltam/z [Da]	Activation Type	MS Order	Isolation Interference [%]	Ion Inject Time [ms]	RT [min]	First Scan	Spectrum File	File ID	XCorr	# Protein Groups	Percolator q-Value	Percolator PEP
		FALSE	High	Sequest HT (A2)	Unambiguous	MAPYQGPDAVPGALDYK		3	O43707	F5GXS2; H7C144; O43707	0	2	0.7855	0	1	1	896.932	1792.86	1792.86	-0.85	-0.00076	HCD (High Energy Collision Dissociation)	MS2	56.8031	17.502	33.5163	18804	HJURP-1.raw	F1	3.45	1	0.0001135	1.503e-08
	FALSE	High	MLDAEDIVNTARPDEK		1.40498e-10	9.6032e-05	1	1	2	O43707	0	1816.87	High	High	0.0001135	3.308e-11	4.75
		Checked	Confidence	Identifying Node	PSM Ambiguity	Annotated Sequence	Modifications	# Proteins	Master Protein Accessions	Protein Accessions	# Missed Cleavages	Charge	DeltaScore	DeltaCn	Rank	Search Engine Rank	m/z [Da]	MH+ [Da]	Theo. MH+ [Da]	DeltaM [ppm]	Deltam/z [Da]	Activation Type	MS Order	Isolation Interference [%]	Ion Inject Time [ms]	RT [min]	First Scan	Spectrum File	File ID	XCorr	# Protein Groups	Percolator q-Value	Percolator PEP
		FALSE	High	Sequest HT (A2)	Unambiguous	MLDAEDIVNTARPDEK		1	O43707	O43707	0	3	0.7049	0	1	1	606.294	1816.87	1816.87	-3.6	-0.00218	HCD (High Energy Collision Dissociation)	MS2	0	8.357	31.8529	17117	HJURP-1.raw	F1	3.66	1	0.0001135	1.377e-07
		FALSE	High	Sequest HT (A2)	Unambiguous	MLDAEDIVNTARPDEK		1	O43707	O43707	0	2	0.7705	0	1	1	908.941	1816.87	1816.87	-0.34	-0.00031	HCD (High Energy Collision Dissociation)	MS2	11.5319	8.36	32.1056	17366	HJURP-1.raw	F1	4.75	1	0.0001135	3.308e-11
	FALSE	High	MVSDINNGWQHLEQAEK		4.14875e-11	9.6032e-05	1	1	2	O43707	0	1998.93	High	High	0.0001135	9.182e-12	3.62
		Checked	Confidence	Identifying Node	PSM Ambiguity	Annotated Sequence	Modifications	# Proteins	Master Protein Accessions	Protein Accessions	# Missed Cleavages	Charge	DeltaScore	DeltaCn	Rank	Search Engine Rank	m/z [Da]	MH+ [Da]	Theo. MH+ [Da]	DeltaM [ppm]	Deltam/z [Da]	Activation Type	MS Order	Isolation Interference [%]	Ion Inject Time [ms]	RT [min]	First Scan	Spectrum File	File ID	XCorr	# Protein Groups	Percolator q-Value	Percolator PEP
		FALSE	High	Sequest HT (A2)	Unambiguous	MVSDINNGWQHLEQAEK		1	O43707	O43707	0	2	0.7735	0	1	1	999.969	1998.93	1998.93	-1.32	-0.00132	HCD (High Energy Collision Dissociation)	MS2	0	30	31.9957	17255	HJURP-1.raw	F1	3.62	1	0.0001135	9.182e-12
		FALSE	High	Sequest HT (A2)	Unambiguous	MVSDINNGWQHLEQAEK		1	O43707	O43707	0	3	0.6957	0	1	1	666.983	1998.93	1998.93	0.5	0.00033	HCD (High Energy Collision Dissociation)	MS2	0	16.226	31.9642	17224	HJURP-1.raw	F1	3.22	1	0.0001135	1.037e-07
	FALSE	High	NFITAEELR		0.00120224	9.6032e-05	1	3	1	O43707	0	1092.57	High	High	0.0001135	0.0006447	2.02
		Checked	Confidence	Identifying Node	PSM Ambiguity	Annotated Sequence	Modifications	# Proteins	Master Protein Accessions	Protein Accessions	# Missed Cleavages	Charge	DeltaScore	DeltaCn	Rank	Search Engine Rank	m/z [Da]	MH+ [Da]	Theo. MH+ [Da]	DeltaM [ppm]	Deltam/z [Da]	Activation Type	MS Order	Isolation Interference [%]	Ion Inject Time [ms]	RT [min]	First Scan	Spectrum File	File ID	XCorr	# Protein Groups	Percolator q-Value	Percolator PEP
		FALSE	High	Sequest HT (A2)	Unambiguous	NFITAEELR		3	O43707	F5GXS2; H7C144; O43707	0	2	0.4158	0	1	1	546.788	1092.57	1092.57	0.34	0.00018	HCD (High Energy Collision Dissociation)	MS2	68.3707	1.528	30.9882	16344	HJURP-1.raw	F1	2.02	1	0.0001135	0.0006447
	FALSE	High	NVNVQNFHISWK		8.43519e-05	9.6032e-05	1	1	1	O43707	0	1485.76	High	High	0.0001135	3.953e-05	2.55
		Checked	Confidence	Identifying Node	PSM Ambiguity	Annotated Sequence	Modifications	# Proteins	Master Protein Accessions	Protein Accessions	# Missed Cleavages	Charge	DeltaScore	DeltaCn	Rank	Search Engine Rank	m/z [Da]	MH+ [Da]	Theo. MH+ [Da]	DeltaM [ppm]	Deltam/z [Da]	Activation Type	MS Order	Isolation Interference [%]	Ion Inject Time [ms]	RT [min]	First Scan	Spectrum File	File ID	XCorr	# Protein Groups	Percolator q-Value	Percolator PEP
		FALSE	High	Sequest HT (A2)	Unambiguous	NVNVQNFHISWK		1	O43707	O43707	0	2	0.6	0	1	1	743.382	1485.76	1485.76	-2.2	-0.00164	HCD (High Energy Collision Dissociation)	MS2	46.7737	8.659	33.3937	18680	HJURP-1.raw	F1	2.55	1	0.0001135	3.953e-05
	FALSE	High	QFASQANVVGPWIQTK		1.53735e-07	9.6032e-05	1	3	1	O43707	0	1773.93	High	High	0.0001135	5.207e-08	4.31
		Checked	Confidence	Identifying Node	PSM Ambiguity	Annotated Sequence	Modifications	# Proteins	Master Protein Accessions	Protein Accessions	# Missed Cleavages	Charge	DeltaScore	DeltaCn	Rank	Search Engine Rank	m/z [Da]	MH+ [Da]	Theo. MH+ [Da]	DeltaM [ppm]	Deltam/z [Da]	Activation Type	MS Order	Isolation Interference [%]	Ion Inject Time [ms]	RT [min]	First Scan	Spectrum File	File ID	XCorr	# Protein Groups	Percolator q-Value	Percolator PEP
		FALSE	High	Sequest HT (A2)	Unambiguous	QFASQANVVGPWIQTK		3	O43707	F5GXS2; H7C144; O43707	0	2	0.761	0	1	1	887.464	1773.92	1773.93	-4.66	-0.00414	HCD (High Energy Collision Dissociation)	MS2	0	8.232	35.5361	20685	HJURP-1.raw	F1	4.31	1	0.0001135	5.207e-08
	FALSE	High	QLEAIDQLHLEYAK		1.81255e-09	9.6032e-05	1	2	2	O43707	0	1670.87	High	High	0.0001135	4.878e-10	4.46
		Checked	Confidence	Identifying Node	PSM Ambiguity	Annotated Sequence	Modifications	# Proteins	Master Protein Accessions	Protein Accessions	# Missed Cleavages	Charge	DeltaScore	DeltaCn	Rank	Search Engine Rank	m/z [Da]	MH+ [Da]	Theo. MH+ [Da]	DeltaM [ppm]	Deltam/z [Da]	Activation Type	MS Order	Isolation Interference [%]	Ion Inject Time [ms]	RT [min]	First Scan	Spectrum File	File ID	XCorr	# Protein Groups	Percolator q-Value	Percolator PEP
		FALSE	High	Sequest HT (A2)	Unambiguous	QLEAIDQLHLEYAK		2	O43707	F5GXS2; O43707	0	3	0.5738	0	1	1	557.632	1670.88	1670.87	3.94	0.00219	HCD (High Energy Collision Dissociation)	MS2	31.2873	16.365	33.4246	18712	HJURP-1.raw	F1	3.59	1	0.0001135	1.317e-05
		FALSE	High	Sequest HT (A2)	Unambiguous	QLEAIDQLHLEYAK		2	O43707	F5GXS2; O43707	0	2	0.5157	0	1	1	835.941	1670.87	1670.87	-0.09	-7e-05	HCD (High Energy Collision Dissociation)	MS2	67.5226	30	33.5062	18796	HJURP-1.raw	F1	4.46	1	0.0001135	4.878e-10
	FALSE	High	SIVDYKPNLDLLEQQHQLIQEALIFDNK		1.05713e-07	9.6032e-05	1	3	1	O43707	0	3324.75	High	High	0.0001135	3.495e-08	5.11
		Checked	Confidence	Identifying Node	PSM Ambiguity	Annotated Sequence	Modifications	# Proteins	Master Protein Accessions	Protein Accessions	# Missed Cleavages	Charge	DeltaScore	DeltaCn	Rank	Search Engine Rank	m/z [Da]	MH+ [Da]	Theo. MH+ [Da]	DeltaM [ppm]	Deltam/z [Da]	Activation Type	MS Order	Isolation Interference [%]	Ion Inject Time [ms]	RT [min]	First Scan	Spectrum File	File ID	XCorr	# Protein Groups	Percolator q-Value	Percolator PEP
		FALSE	High	Sequest HT (A2)	Unambiguous	SIVDYKPNLDLLEQQHQLIQEALIFDNK		3	O43707	F5GXS2; H7C144; O43707	0	3	0.6986	0	1	1	1108.92	3324.75	3324.75	0.62	0.00069	HCD (High Energy Collision Dissociation)	MS2	15.1315	11.876	44.5521	29615	HJURP-1.raw	F1	5.11	1	0.0001135	3.495e-08
	FALSE	High	TFTAWCNSHLR	1xCarbamidomethyl [C6]	0.00202775	9.6032e-05	2	11	2	P12814; O43707	0	1392.65	High	High	0.0001135	0.001123	2.38
		Checked	Confidence	Identifying Node	PSM Ambiguity	Annotated Sequence	Modifications	# Proteins	Master Protein Accessions	Protein Accessions	# Missed Cleavages	Charge	DeltaScore	DeltaCn	Rank	Search Engine Rank	m/z [Da]	MH+ [Da]	Theo. MH+ [Da]	DeltaM [ppm]	Deltam/z [Da]	Activation Type	MS Order	Isolation Interference [%]	Ion Inject Time [ms]	RT [min]	First Scan	Spectrum File	File ID	XCorr	# Protein Groups	Percolator q-Value	Percolator PEP
		FALSE	High	Sequest HT (A2)	Unambiguous	TFTAWcNSHLR	C6(Carbamidomethyl)	11	P12814; O43707	A0A494C166; F5GXS2; A0A494C033; K7EP19; A0A494C0Q3; P12814; A0A494C1A0; Q08043; P35609; O43707; G3V2N5	0	3	0.6555	0	1	1	464.886	1392.64	1392.65	-3.47	-0.00161	HCD (High Energy Collision Dissociation)	MS2	57.8469	2.205	27.9443	13468	HJURP-1.raw	F1	2.38	2	0.0001135	0.001123
		FALSE	High	Sequest HT (A2)	Unambiguous	TFTAWcNSHLR	C6(Carbamidomethyl)	11	P12814; O43707	A0A494C166; F5GXS2; A0A494C033; K7EP19; A0A494C0Q3; P12814; A0A494C1A0; Q08043; P35609; O43707; G3V2N5	0	2	0.6019	0	1	1	696.824	1392.64	1392.65	-5.36	-0.00374	HCD (High Energy Collision Dissociation)	MS2	56.42	3.159	27.9244	13449	HJURP-1.raw	F1	2.06	2	0.0001135	0.001561
	FALSE	High	TINEVENQILTR		5.72055e-06	9.6032e-05	2	8	2	P12814; O43707	0	1429.76	High	High	0.0001135	2.327e-06	2.87
		Checked	Confidence	Identifying Node	PSM Ambiguity	Annotated Sequence	Modifications	# Proteins	Master Protein Accessions	Protein Accessions	# Missed Cleavages	Charge	DeltaScore	DeltaCn	Rank	Search Engine Rank	m/z [Da]	MH+ [Da]	Theo. MH+ [Da]	DeltaM [ppm]	Deltam/z [Da]	Activation Type	MS Order	Isolation Interference [%]	Ion Inject Time [ms]	RT [min]	First Scan	Spectrum File	File ID	XCorr	# Protein Groups	Percolator q-Value	Percolator PEP
		FALSE	High	Sequest HT (A2)	Unambiguous	TINEVENQILTR		8	P12814; O43707	H0YJW3; F5GXS2; H9KV75; H0YJ11; H7C5W8; P12814; H7C144; O43707	0	3	0.5814	0	1	1	477.26	1429.76	1429.76	0.11	5e-05	HCD (High Energy Collision Dissociation)	MS2	45.5237	19.78	32.0798	17338	HJURP-1.raw	F1	2.58	2	0.0001135	0.0009936
		FALSE	High	Sequest HT (A2)	Unambiguous	TINEVENQILTR		8	P12814; O43707	H0YJW3; F5GXS2; H9KV75; H0YJ11; H7C5W8; P12814; H7C144; O43707	0	2	0.6098	0	1	1	715.386	1429.76	1429.76	-0.15	-0.00011	HCD (High Energy Collision Dissociation)	MS2	23.6762	6.9	32	17260	HJURP-1.raw	F1	2.87	2	0.0001135	2.327e-06
	FALSE	High	TIPWLEDR		0.0369732	0.00140778	2	2	1	K7EJH8; O43707	0	1029.54	High	High	0.001141	0.02386	1.65
		Checked	Confidence	Identifying Node	PSM Ambiguity	Annotated Sequence	Modifications	# Proteins	Master Protein Accessions	Protein Accessions	# Missed Cleavages	Charge	DeltaScore	DeltaCn	Rank	Search Engine Rank	m/z [Da]	MH+ [Da]	Theo. MH+ [Da]	DeltaM [ppm]	Deltam/z [Da]	Activation Type	MS Order	Isolation Interference [%]	Ion Inject Time [ms]	RT [min]	First Scan	Spectrum File	File ID	XCorr	# Protein Groups	Percolator q-Value	Percolator PEP
		FALSE	High	Sequest HT (A2)	Unambiguous	TIPWLEDR		2	K7EJH8; O43707	K7EJH8; O43707	0	2	0.5394	0	1	1	515.272	1029.54	1029.54	0.76	0.00039	HCD (High Energy Collision Dissociation)	MS2	0	23.055	34.5469	19725	HJURP-1.raw	F1	1.65	2	0.001141	0.02386
	FALSE	High	VEQIAAIAQELNELDYYDSHNVNTR		5.99961e-16	9.6032e-05	1	1	3	O43707	0	2905.4	High	High	0.0001135	7.439e-17	5.55
		Checked	Confidence	Identifying Node	PSM Ambiguity	Annotated Sequence	Modifications	# Proteins	Master Protein Accessions	Protein Accessions	# Missed Cleavages	Charge	DeltaScore	DeltaCn	Rank	Search Engine Rank	m/z [Da]	MH+ [Da]	Theo. MH+ [Da]	DeltaM [ppm]	Deltam/z [Da]	Activation Type	MS Order	Isolation Interference [%]	Ion Inject Time [ms]	RT [min]	First Scan	Spectrum File	File ID	XCorr	# Protein Groups	Percolator q-Value	Percolator PEP
		FALSE	High	Sequest HT (A2)	Unambiguous	VEQIAAIAQELNELDYYDSHNVNTR		1	O43707	O43707	0	3	0.7045	0	1	1	969.136	2905.39	2905.4	-0.47	-0.00045	HCD (High Energy Collision Dissociation)	MS2	0	9.381	42.9274	28006	HJURP-1.raw	F1	5.55	1	0.0001135	7.439e-17
		FALSE	High	Sequest HT (A2)	Unambiguous	VEQIAAIAQELNELDYYDSHNVNTR		1	O43707	O43707	0	4	0.7188	0	1	1	727.105	2905.4	2905.4	1.33	0.00097	HCD (High Energy Collision Dissociation)	MS2	6.3108	17.638	43.0069	28090	HJURP-1.raw	F1	6.9	1	0.0001135	2.157e-12
		FALSE	High	Sequest HT (A2)	Unambiguous	VEQIAAIAQELNELDYYDSHNVNTR		1	O43707	O43707	0	2	0.8159	0	1	1	1453.2	2905.38	2905.4	-4.49	-0.00653	HCD (High Energy Collision Dissociation)	MS2	52.9825	30	42.9394	28020	HJURP-1.raw	F1	4.78	1	0.0001135	4.741e-13
	FALSE	High	VLAVNQENEHLMEDYEK		1.57242e-05	9.6032e-05	2	2	2	K7EJH8; O43707	0	2060.96	High	High	0.0001135	6.761e-06	2.26
		Checked	Confidence	Identifying Node	PSM Ambiguity	Annotated Sequence	Modifications	# Proteins	Master Protein Accessions	Protein Accessions	# Missed Cleavages	Charge	DeltaScore	DeltaCn	Rank	Search Engine Rank	m/z [Da]	MH+ [Da]	Theo. MH+ [Da]	DeltaM [ppm]	Deltam/z [Da]	Activation Type	MS Order	Isolation Interference [%]	Ion Inject Time [ms]	RT [min]	First Scan	Spectrum File	File ID	XCorr	# Protein Groups	Percolator q-Value	Percolator PEP
		FALSE	High	Sequest HT (A2)	Unambiguous	VLAVNQENEHLMEDYEK		2	K7EJH8; O43707	K7EJH8; O43707	0	3	0.6726	0	1	1	687.659	2060.96	2060.96	1.19	0.00082	HCD (High Energy Collision Dissociation)	MS2	0	13.985	30.2981	15686	HJURP-1.raw	F1	2.26	2	0.0001135	6.761e-06
		FALSE	High	Sequest HT (A2)	Unambiguous	VLAVNQENEHLMEDYEK		2	K7EJH8; O43707	K7EJH8; O43707	0	2	0.3636	0	1	1	1030.98	2060.96	2060.96	-0.69	-0.00071	HCD (High Energy Collision Dissociation)	MS2	30.8592	12.781	30.3459	15728	HJURP-1.raw	F1	1.87	2	0.0001135	0.0003475
	FALSE	High	VLAVNQENEHLMEDYEK	1xOxidation [M12]	0.00194311	9.6032e-05	2	2	1	K7EJH8; O43707	0	2076.95	High	High	0.0001135	0.001068	1.3
		Checked	Confidence	Identifying Node	PSM Ambiguity	Annotated Sequence	Modifications	# Proteins	Master Protein Accessions	Protein Accessions	# Missed Cleavages	Charge	DeltaScore	DeltaCn	Rank	Search Engine Rank	m/z [Da]	MH+ [Da]	Theo. MH+ [Da]	DeltaM [ppm]	Deltam/z [Da]	Activation Type	MS Order	Isolation Interference [%]	Ion Inject Time [ms]	RT [min]	First Scan	Spectrum File	File ID	XCorr	# Protein Groups	Percolator q-Value	Percolator PEP
		FALSE	High	Sequest HT (A2)	Unambiguous	VLAVNQENEHLmEDYEK	M12(Oxidation)	2	K7EJH8; O43707	K7EJH8; O43707	0	3	0.5615	0	1	1	692.99	2076.95	2076.95	0.27	0.00019	HCD (High Energy Collision Dissociation)	MS2	0	22.655	26.5237	12171	HJURP-1.raw	F1	1.3	2	0.0001135	0.001068
	FALSE	High	VQQLVPK		0.213221	0.00751504	1	3	1	O43707	0	811.504	High	High	0.006273	0.1574	0.63
		Checked	Confidence	Identifying Node	PSM Ambiguity	Annotated Sequence	Modifications	# Proteins	Master Protein Accessions	Protein Accessions	# Missed Cleavages	Charge	DeltaScore	DeltaCn	Rank	Search Engine Rank	m/z [Da]	MH+ [Da]	Theo. MH+ [Da]	DeltaM [ppm]	Deltam/z [Da]	Activation Type	MS Order	Isolation Interference [%]	Ion Inject Time [ms]	RT [min]	First Scan	Spectrum File	File ID	XCorr	# Protein Groups	Percolator q-Value	Percolator PEP
		FALSE	High	Sequest HT (A2)	Unambiguous	VQQLVPK		3	O43707	F5GXS2; H7C144; O43707	0	2	0.2222	0	1	1	406.255	811.504	811.504	-0.11	-4e-05	HCD (High Energy Collision Dissociation)	MS2	48.0575	30	19.8074	6366	HJURP-1.raw	F1	0.63	1	0.006273	0.1574
FALSE	High	Master Protein	P38646	Stress-70 protein, mitochondrial OS=Homo sapiens OX=9606 GN=HSPA9 PE=1 SV=2	0	416.223	56	32	240	32	679	73.6	6.16	515.62	32	0	High	1
	Checked	Confidence	Sequence	Modifications	Qvality PEP	Qvality q-value	# Protein Groups	# Proteins	# PSMs	Master Protein Accessions	# Missed Cleavages	Theo. MH+ [Da]	Found in Sample: [S1] F1: Sample	Confidence (by Search Engine): Sequest HT	Percolator q-Value (by Search Engine): Sequest HT	Percolator PEP (by Search Engine): Sequest HT	XCorr (by Search Engine): Sequest HT
	FALSE	High	AQFEGIVTDLIR		2.74867e-06	9.6032e-05	1	2	23	P38646	0	1361.74	High	High	0.0001135	1.08e-06	3.07
		Checked	Confidence	Identifying Node	PSM Ambiguity	Annotated Sequence	Modifications	# Proteins	Master Protein Accessions	Protein Accessions	# Missed Cleavages	Charge	DeltaScore	DeltaCn	Rank	Search Engine Rank	m/z [Da]	MH+ [Da]	Theo. MH+ [Da]	DeltaM [ppm]	Deltam/z [Da]	Activation Type	MS Order	Isolation Interference [%]	Ion Inject Time [ms]	RT [min]	First Scan	Spectrum File	File ID	XCorr	# Protein Groups	Percolator q-Value	Percolator PEP
		FALSE	High	Sequest HT (A2)	Unambiguous	AQFEGIVTDLIR		2	P38646	H0YBG6; P38646	0	2	0.6436	0	1	1	681.372	1361.74	1361.74	-3.68	-0.0025	HCD (High Energy Collision Dissociation)	MS2	20.7462	30	47.0195	31994	HJURP-1.raw	F1	1.88	1	0.0001135	0.0001446
		FALSE	High	Sequest HT (A2)	Unambiguous	AQFEGIVTDLIR		2	P38646	H0YBG6; P38646	0	2	0.5583	0	1	1	681.375	1361.74	1361.74	0.45	0.00031	HCD (High Energy Collision Dissociation)	MS2	31.4539	30	50.7365	35495	HJURP-1.raw	F1	1.63	1	0.0004379	0.009404
		FALSE	High	Sequest HT (A2)	Unambiguous	AQFEGIVTDLIR		2	P38646	H0YBG6; P38646	0	2	0.614	0	1	1	681.376	1361.74	1361.74	1.51	0.00103	HCD (High Energy Collision Dissociation)	MS2	26.0663	30	49.7039	34523	HJURP-1.raw	F1	1.71	1	0.0001135	0.001651
		FALSE	High	Sequest HT (A2)	Unambiguous	AQFEGIVTDLIR		2	P38646	H0YBG6; P38646	0	2	0.6667	0	1	1	681.374	1361.74	1361.74	-0.76	-0.00052	HCD (High Energy Collision Dissociation)	MS2	35.5245	30	62.5259	45649	HJURP-1.raw	F1	2.01	1	0.0001135	0.0003553
		FALSE	High	Sequest HT (A2)	Unambiguous	AQFEGIVTDLIR		2	P38646	H0YBG6; P38646	0	3	0.5696	0	1	1	454.585	1361.74	1361.74	-0.75	-0.00034	HCD (High Energy Collision Dissociation)	MS2	0	14.031	39.9383	24998	HJURP-1.raw	F1	3.09	1	0.0001135	9.534e-05
		FALSE	High	Sequest HT (A2)	Unambiguous	AQFEGIVTDLIR		2	P38646	H0YBG6; P38646	0	2	0.6231	0	1	1	681.373	1361.74	1361.74	-3.1	-0.00211	HCD (High Energy Collision Dissociation)	MS2	38.2439	30	55.2827	39577	HJURP-1.raw	F1	1.3	1	0.002278	0.05966
		FALSE	High	Sequest HT (A2)	Unambiguous	AQFEGIVTDLIR		2	P38646	H0YBG6; P38646	0	2	0.6559	0	1	1	681.374	1361.74	1361.74	-0.63	-0.00043	HCD (High Energy Collision Dissociation)	MS2	39.637	30	61.5154	44811	HJURP-1.raw	F1	1.86	1	0.0001135	8.359e-06
		FALSE	High	Sequest HT (A2)	Unambiguous	AQFEGIVTDLIR		2	P38646	H0YBG6; P38646	0	2	0.5906	0	1	1	681.376	1361.74	1361.74	1.5	0.00102	HCD (High Energy Collision Dissociation)	MS2	43.225	30	56.3346	40482	HJURP-1.raw	F1	1.27	1	0.001141	0.02282
		FALSE	High	Sequest HT (A2)	Unambiguous	AQFEGIVTDLIR		2	P38646	H0YBG6; P38646	0	2	0.676	0	1	1	681.374	1361.74	1361.74	-1.24	-0.00085	HCD (High Energy Collision Dissociation)	MS2	80.364	19.87	43.0396	28124	HJURP-1.raw	F1	2.5	1	0.0001135	1.18e-05
		FALSE	High	Sequest HT (A2)	Unambiguous	AQFEGIVTDLIR		2	P38646	H0YBG6; P38646	0	2	0.6942	0	1	1	681.375	1361.74	1361.74	0.62	0.00042	HCD (High Energy Collision Dissociation)	MS2	44.6917	7.305	40.8808	25950	HJURP-1.raw	F1	2.78	1	0.0001135	2.435e-05
		FALSE	High	Sequest HT (A2)	Unambiguous	AQFEGIVTDLIR		2	P38646	H0YBG6; P38646	0	2	0.6829	0	1	1	681.376	1361.74	1361.74	1.7	0.00116	HCD (High Energy Collision Dissociation)	MS2	51.1549	30	44.2083	29277	HJURP-1.raw	F1	2.46	1	0.0001135	1.925e-05
		FALSE	High	Sequest HT (A2)	Unambiguous	AQFEGIVTDLIR		2	P38646	H0YBG6; P38646	0	2	0.5324	0	1	1	681.374	1361.74	1361.74	-0.97	-0.00066	HCD (High Energy Collision Dissociation)	MS2	39.0364	30	63.5307	46423	HJURP-1.raw	F1	1.39	1	0.0001135	0.0003307
		FALSE	High	Sequest HT (A2)	Unambiguous	AQFEGIVTDLIR		2	P38646	H0YBG6; P38646	0	2	0.6172	0	1	1	681.374	1361.74	1361.74	-1.33	-0.0009	HCD (High Energy Collision Dissociation)	MS2	23.205	30	54.2213	38662	HJURP-1.raw	F1	1.28	1	0.001141	0.02056
		FALSE	High	Sequest HT (A2)	Unambiguous	AQFEGIVTDLIR		2	P38646	H0YBG6; P38646	0	2	0.543	0	1	1	681.374	1361.74	1361.74	-0.75	-0.00051	HCD (High Energy Collision Dissociation)	MS2	50.9225	30	60.4812	43949	HJURP-1.raw	F1	1.51	1	0.0001135	0.0004532
		FALSE	High	Sequest HT (A2)	Unambiguous	AQFEGIVTDLIR		2	P38646	H0YBG6; P38646	0	2	0.5962	0	1	1	681.374	1361.74	1361.74	-1.51	-0.00103	HCD (High Energy Collision Dissociation)	MS2	22.6657	18.26	42.9765	28057	HJURP-1.raw	F1	2.13	1	0.0001135	0.0004572
		FALSE	High	Sequest HT (A2)	Unambiguous	AQFEGIVTDLIR		2	P38646	H0YBG6; P38646	0	2	0.5533	0	1	1	681.373	1361.74	1361.74	-2.71	-0.00185	HCD (High Energy Collision Dissociation)	MS2	30.717	30	57.3585	41353	HJURP-1.raw	F1	1.5	1	0.0002213	0.005683
		FALSE	High	Sequest HT (A2)	Unambiguous	AQFEGIVTDLIR		2	P38646	H0YBG6; P38646	0	2	0.7199	0	1	1	681.374	1361.74	1361.74	-1.63	-0.00111	HCD (High Energy Collision Dissociation)	MS2	0	15.45	39.8619	24919	HJURP-1.raw	F1	3.07	1	0.0001135	1.08e-06
		FALSE	High	Sequest HT (A2)	Unambiguous	AQFEGIVTDLIR		2	P38646	H0YBG6; P38646	0	2	0.6485	0	1	1	681.375	1361.74	1361.74	-0.26	-0.00018	HCD (High Energy Collision Dissociation)	MS2	22.2024	30	53.1936	37747	HJURP-1.raw	F1	1.65	1	0.0001135	6.508e-05
		FALSE	High	Sequest HT (A2)	Unambiguous	AQFEGIVTDLIR		2	P38646	H0YBG6; P38646	0	2	0.6024	0	1	1	681.373	1361.74	1361.74	-2.29	-0.00156	HCD (High Energy Collision Dissociation)	MS2	18.7631	30	59.4691	43117	HJURP-1.raw	F1	0.83	1	0.0002213	0.005723
		FALSE	High	Sequest HT (A2)	Unambiguous	AQFEGIVTDLIR		2	P38646	H0YBG6; P38646	0	2	0.5645	0	1	1	681.373	1361.74	1361.74	-2.46	-0.00167	HCD (High Energy Collision Dissociation)	MS2	59.7344	30	65.0779	47355	HJURP-1.raw	F1	0.62	1	0.001608	0.04623
		FALSE	High	Sequest HT (A2)	Unambiguous	AQFEGIVTDLIR		2	P38646	H0YBG6; P38646	0	2	0.7303	0	1	1	681.375	1361.74	1361.74	0.06	4e-05	HCD (High Energy Collision Dissociation)	MS2	0	19.649	71.2684	51106	HJURP-1.raw	F1	3.04	1	0.0001135	1.166e-06
		FALSE	High	Sequest HT (A2)	Unambiguous	AQFEGIVTDLIR		2	P38646	H0YBG6; P38646	0	2	0.3293	0	1	1	681.373	1361.74	1361.74	-2.75	-0.00187	HCD (High Energy Collision Dissociation)	MS2	17.677	27.468	41.9048	26980	HJURP-1.raw	F1	2.46	1	0.0001135	0.003779
		FALSE	High	Sequest HT (A2)	Unambiguous	AQFEGIVTDLIR		2	P38646	H0YBG6; P38646	0	2	0.5664	0	1	1	681.373	1361.74	1361.74	-3.33	-0.00227	HCD (High Energy Collision Dissociation)	MS2	40.1052	30	58.4554	42269	HJURP-1.raw	F1	1.13	1	0.001608	0.0451
	FALSE	High	ASNGDAWVEAHGK		8.4263e-07	9.6032e-05	1	3	2	P38646	0	1341.62	High	High	0.0001135	3.105e-07	2.86
		Checked	Confidence	Identifying Node	PSM Ambiguity	Annotated Sequence	Modifications	# Proteins	Master Protein Accessions	Protein Accessions	# Missed Cleavages	Charge	DeltaScore	DeltaCn	Rank	Search Engine Rank	m/z [Da]	MH+ [Da]	Theo. MH+ [Da]	DeltaM [ppm]	Deltam/z [Da]	Activation Type	MS Order	Isolation Interference [%]	Ion Inject Time [ms]	RT [min]	First Scan	Spectrum File	File ID	XCorr	# Protein Groups	Percolator q-Value	Percolator PEP
		FALSE	High	Sequest HT (A2)	Unambiguous	ASNGDAWVEAHGK		3	P38646	A0A3B3ITI4; D6RJI2; P38646	0	3	0.7044	0	1	1	447.878	1341.62	1341.62	0.39	0.00017	HCD (High Energy Collision Dissociation)	MS2	37.6193	21.227	21.5865	7739	HJURP-1.raw	F1	3.18	1	0.0001135	2.968e-06
		FALSE	High	Sequest HT (A2)	Unambiguous	ASNGDAWVEAHGK		3	P38646	A0A3B3ITI4; D6RJI2; P38646	0	2	0.8566	0	1	1	671.312	1341.62	1341.62	-0.67	-0.00045	HCD (High Energy Collision Dissociation)	MS2	0	30	21.5605	7716	HJURP-1.raw	F1	2.86	1	0.0001135	3.105e-07
	FALSE	High	CELSSSVQTDINLPYLTMDSSGPK	1xCarbamidomethyl [C1]	2.04507e-13	9.6032e-05	1	2	23	P38646	0	2642.23	High	High	0.0001135	3.423e-14	4.25
		Checked	Confidence	Identifying Node	PSM Ambiguity	Annotated Sequence	Modifications	# Proteins	Master Protein Accessions	Protein Accessions	# Missed Cleavages	Charge	DeltaScore	DeltaCn	Rank	Search Engine Rank	m/z [Da]	MH+ [Da]	Theo. MH+ [Da]	DeltaM [ppm]	Deltam/z [Da]	Activation Type	MS Order	Isolation Interference [%]	Ion Inject Time [ms]	RT [min]	First Scan	Spectrum File	File ID	XCorr	# Protein Groups	Percolator q-Value	Percolator PEP
		FALSE	High	Sequest HT (A2)	Unambiguous	cELSSSVQTDINLPYLTMDSSGPK	C1(Carbamidomethyl)	2	P38646	H0YBG6; P38646	0	2	0.863	0	1	1	1321.62	2642.24	2642.23	2.45	0.00324	HCD (High Energy Collision Dissociation)	MS2	0	30	42.0498	27121	HJURP-1.raw	F1	3.87	1	0.0001135	1.118e-13
		FALSE	High	Sequest HT (A2)	Unambiguous	cELSSSVQTDINLPYLTMDSSGPK	C1(Carbamidomethyl)	2	P38646	H0YBG6; P38646	0	2	0.8709	0	1	1	1321.62	2642.24	2642.23	2.13	0.00282	HCD (High Energy Collision Dissociation)	MS2	53.8146	30	43.1011	28186	HJURP-1.raw	F1	3.64	1	0.0001135	1.149e-11
		FALSE	High	Sequest HT (A2)	Unambiguous	cELSSSVQTDINLPYLTMDSSGPK	C1(Carbamidomethyl)	2	P38646	H0YBG6; P38646	0	3	0.6599	0	1	1	881.413	2642.22	2642.23	-3.3	-0.00291	HCD (High Energy Collision Dissociation)	MS2	16.773	30	59.1723	42870	HJURP-1.raw	F1	1.47	1	0.0001135	0.0001344
		FALSE	High	Sequest HT (A2)	Unambiguous	cELSSSVQTDINLPYLTMDSSGPK	C1(Carbamidomethyl)	2	P38646	H0YBG6; P38646	0	3	0.7202	0	1	1	881.416	2642.23	2642.23	0.79	0.0007	HCD (High Energy Collision Dissociation)	MS2	0	30	50.7957	35546	HJURP-1.raw	F1	2.18	1	0.0001135	0.00061
		FALSE	High	Sequest HT (A2)	Unambiguous	cELSSSVQTDINLPYLTMDSSGPK	C1(Carbamidomethyl)	2	P38646	H0YBG6; P38646	0	3	0.5875	0	1	1	881.413	2642.23	2642.23	-2.46	-0.00216	HCD (High Energy Collision Dissociation)	MS2	27.7115	30	52.8183	37400	HJURP-1.raw	F1	1.6	1	0.0001135	8.2e-05
		FALSE	High	Sequest HT (A2)	Unambiguous	cELSSSVQTDINLPYLTMDSSGPK	C1(Carbamidomethyl)	2	P38646	H0YBG6; P38646	0	2	0.7645	0	1	1	1321.62	2642.24	2642.23	1.03	0.00137	HCD (High Energy Collision Dissociation)	MS2	0	30	45.8412	30859	HJURP-1.raw	F1	2.59	1	0.0001135	7.746e-07
		FALSE	High	Sequest HT (A2)	Unambiguous	cELSSSVQTDINLPYLTMDSSGPK	C1(Carbamidomethyl)	2	P38646	H0YBG6; P38646	0	2	0.6333	0	1	1	1321.63	2642.26	2642.23	9.1	0.01202	HCD (High Energy Collision Dissociation)	MS2	0	30	70.4653	50459	HJURP-1.raw	F1	0.6	1	0.009944	0.2551
		FALSE	High	Sequest HT (A2)	Unambiguous	cELSSSVQTDINLPYLTMDSSGPK	C1(Carbamidomethyl)	2	P38646	H0YBG6; P38646	0	2	0.8847	0	1	1	1321.62	2642.23	2642.23	-0.89	-0.00118	HCD (High Energy Collision Dissociation)	MS2	0	30	41.0317	26111	HJURP-1.raw	F1	4.25	1	0.0001135	3.423e-14
		FALSE	High	Sequest HT (A2)	Unambiguous	cELSSSVQTDINLPYLTMDSSGPK	C1(Carbamidomethyl)	2	P38646	H0YBG6; P38646	0	2	0.8135	0	1	1	1321.63	2642.25	2642.23	5.45	0.00719	HCD (High Energy Collision Dissociation)	MS2	0	30	61.4527	44755	HJURP-1.raw	F1	1.93	1	0.0001135	2.263e-05
		FALSE	High	Sequest HT (A2)	Unambiguous	cELSSSVQTDINLPYLTMDSSGPK	C1(Carbamidomethyl)	2	P38646	H0YBG6; P38646	0	3	0.3368	0	1	1	881.41	2642.21	2642.23	-6.98	-0.00615	HCD (High Energy Collision Dissociation)	MS2	39.8452	30	48.9438	33804	HJURP-1.raw	F1	0.95	1	0.004078	0.09248
		FALSE	High	Sequest HT (A2)	Unambiguous	cELSSSVQTDINLPYLTMDSSGPK	C1(Carbamidomethyl)	2	P38646	H0YBG6; P38646	0	3	0.3212	0	1	1	881.421	2642.25	2642.23	5.86	0.00516	HCD (High Energy Collision Dissociation)	MS2	9.95979	30	45.808	30825	HJURP-1.raw	F1	1.93	1	0.001051	0.01967
		FALSE	High	Sequest HT (A2)	Unambiguous	cELSSSVQTDINLPYLTMDSSGPK	C1(Carbamidomethyl)	2	P38646	H0YBG6; P38646	0	2	0.7165	0	1	1	1321.62	2642.24	2642.23	2.69	0.00356	HCD (High Energy Collision Dissociation)	MS2	50.1185	30	47.9829	32896	HJURP-1.raw	F1	1.94	1	0.0001135	1.467e-05
		FALSE	High	Sequest HT (A2)	Unambiguous	cELSSSVQTDINLPYLTMDSSGPK	C1(Carbamidomethyl)	2	P38646	H0YBG6; P38646	0	3	0.4219	0	1	1	881.418	2642.24	2642.23	2.17	0.00191	HCD (High Energy Collision Dissociation)	MS2	0	30	70.9599	50852	HJURP-1.raw	F1	0.64	1	0.002563	0.068
		FALSE	High	Sequest HT (A2)	Unambiguous	cELSSSVQTDINLPYLTMDSSGPK	C1(Carbamidomethyl)	2	P38646	H0YBG6; P38646	0	2	0.82	0	1	1	1321.62	2642.23	2642.23	0.29	0.00038	HCD (High Energy Collision Dissociation)	MS2	0	30	63.5658	46449	HJURP-1.raw	F1	2	1	0.0001135	1.127e-07
		FALSE	High	Sequest HT (A2)	Unambiguous	cELSSSVQTDINLPYLTMDSSGPK	C1(Carbamidomethyl)	2	P38646	H0YBG6; P38646	0	2	0.7182	0	1	1	1321.62	2642.23	2642.23	0.09	0.00012	HCD (High Energy Collision Dissociation)	MS2	0	30	50.5075	35278	HJURP-1.raw	F1	1.1	1	0.001705	0.04709
		FALSE	High	Sequest HT (A2)	Unambiguous	cELSSSVQTDINLPYLTMDSSGPK	C1(Carbamidomethyl)	2	P38646	H0YBG6; P38646	0	3	0.3167	0	1	1	881.413	2642.22	2642.23	-3.46	-0.00305	HCD (High Energy Collision Dissociation)	MS2	82.1236	30	58.1062	41982	HJURP-1.raw	F1	1.2	1	0.002563	0.06766
		FALSE	High	Sequest HT (A2)	Unambiguous	cELSSSVQTDINLPYLTMDSSGPK	C1(Carbamidomethyl)	2	P38646	H0YBG6; P38646	0	2	0.8011	0	1	1	1321.63	2642.25	2642.23	6.37	0.00842	HCD (High Energy Collision Dissociation)	MS2	0	30	49.3862	34219	HJURP-1.raw	F1	1.76	1	0.0001135	0.0001037
		FALSE	High	Sequest HT (A2)	Unambiguous	cELSSSVQTDINLPYLTMDSSGPK	C1(Carbamidomethyl)	2	P38646	H0YBG6; P38646	0	2	0.8307	0	1	1	1321.63	2642.25	2642.23	7.72	0.0102	HCD (High Energy Collision Dissociation)	MS2	0	30	44.4793	29545	HJURP-1.raw	F1	3.19	1	0.0001135	2.109e-09
		FALSE	High	Sequest HT (A2)	Unambiguous	cELSSSVQTDINLPYLTMDSSGPK	C1(Carbamidomethyl)	2	P38646	H0YBG6; P38646	0	3	0.6349	0	1	1	881.415	2642.23	2642.23	-1.13	-0.00099	HCD (High Energy Collision Dissociation)	MS2	0	30	54.1257	38582	HJURP-1.raw	F1	1.89	1	0.0001135	0.0007407
		FALSE	High	Sequest HT (A2)	Unambiguous	cELSSSVQTDINLPYLTMDSSGPK	C1(Carbamidomethyl)	2	P38646	H0YBG6; P38646	0	3	0.7089	0	1	1	881.417	2642.24	2642.23	1.85	0.00163	HCD (High Energy Collision Dissociation)	MS2	13.8406	30	61.1533	44504	HJURP-1.raw	F1	2.37	1	0.0001135	4.056e-06
		FALSE	High	Sequest HT (A2)	Unambiguous	cELSSSVQTDINLPYLTMDSSGPK	C1(Carbamidomethyl)	2	P38646	H0YBG6; P38646	0	3	0.5243	0	1	1	881.414	2642.23	2642.23	-2.16	-0.00191	HCD (High Energy Collision Dissociation)	MS2	69.7673	30	55.8074	40034	HJURP-1.raw	F1	1.03	1	0.0001135	0.005007
		FALSE	High	Sequest HT (A2)	Unambiguous	cELSSSVQTDINLPYLTMDSSGPK	C1(Carbamidomethyl)	2	P38646	H0YBG6; P38646	0	3	0.5625	0	1	1	881.416	2642.23	2642.23	-0.04	-4e-05	HCD (High Energy Collision Dissociation)	MS2	0	30	56.9522	40995	HJURP-1.raw	F1	0.96	1	0.0002213	0.007661
		FALSE	High	Sequest HT (A2)	Unambiguous	cELSSSVQTDINLPYLTMDSSGPK	C1(Carbamidomethyl)	2	P38646	H0YBG6; P38646	0	2	0.9159	0	1	1	1321.62	2642.23	2642.23	0.96	0.00127	HCD (High Energy Collision Dissociation)	MS2	0	30	62.4885	45617	HJURP-1.raw	F1	3.09	1	0.0001135	3.121e-08
	FALSE	High	CELSSSVQTDINLPYLTMDSSGPK	1xCarbamidomethyl [C1]; 1xOxidation [M18]	2.05176e-12	9.6032e-05	1	2	2	P38646	0	2658.23	High	High	0.0001135	3.868e-13	4.39
		Checked	Confidence	Identifying Node	PSM Ambiguity	Annotated Sequence	Modifications	# Proteins	Master Protein Accessions	Protein Accessions	# Missed Cleavages	Charge	DeltaScore	DeltaCn	Rank	Search Engine Rank	m/z [Da]	MH+ [Da]	Theo. MH+ [Da]	DeltaM [ppm]	Deltam/z [Da]	Activation Type	MS Order	Isolation Interference [%]	Ion Inject Time [ms]	RT [min]	First Scan	Spectrum File	File ID	XCorr	# Protein Groups	Percolator q-Value	Percolator PEP
		FALSE	High	Sequest HT (A2)	Unambiguous	cELSSSVQTDINLPYLTmDSSGPK	C1(Carbamidomethyl); M18(Oxidation)	2	P38646	H0YBG6; P38646	0	2	0.8243	0	1	1	1329.61	2658.22	2658.23	-2.07	-0.00275	HCD (High Energy Collision Dissociation)	MS2	0	30	39.0139	24082	HJURP-1.raw	F1	3.13	1	0.0001135	1.821e-08
		FALSE	High	Sequest HT (A2)	Unambiguous	cELSSSVQTDINLPYLTmDSSGPK	C1(Carbamidomethyl); M18(Oxidation)	2	P38646	H0YBG6; P38646	0	2	0.8975	0	1	1	1329.63	2658.25	2658.23	8.89	0.01182	HCD (High Energy Collision Dissociation)	MS2	0	30	39.1232	24192	HJURP-1.raw	F1	4.39	1	0.0001135	3.868e-13
	FALSE	High	DAGQISGLNVLR		3.80126e-05	9.6032e-05	1	1	1	P38646	0	1242.68	High	High	0.0001135	1.709e-05	3.66
		Checked	Confidence	Identifying Node	PSM Ambiguity	Annotated Sequence	Modifications	# Proteins	Master Protein Accessions	Protein Accessions	# Missed Cleavages	Charge	DeltaScore	DeltaCn	Rank	Search Engine Rank	m/z [Da]	MH+ [Da]	Theo. MH+ [Da]	DeltaM [ppm]	Deltam/z [Da]	Activation Type	MS Order	Isolation Interference [%]	Ion Inject Time [ms]	RT [min]	First Scan	Spectrum File	File ID	XCorr	# Protein Groups	Percolator q-Value	Percolator PEP
		FALSE	High	Sequest HT (A2)	Unambiguous	DAGQISGLNVLR		1	P38646	P38646	0	2	0.7186	0	1	1	621.848	1242.69	1242.68	6.3	0.00392	HCD (High Energy Collision Dissociation)	MS2	0	1.89	33.0546	18334	HJURP-1.raw	F1	3.66	1	0.0001135	1.709e-05
	FALSE	High	DDIENMVK		0.0030392	9.6032e-05	1	2	1	P38646	0	963.445	High	High	0.0001135	0.001711	2.32
		Checked	Confidence	Identifying Node	PSM Ambiguity	Annotated Sequence	Modifications	# Proteins	Master Protein Accessions	Protein Accessions	# Missed Cleavages	Charge	DeltaScore	DeltaCn	Rank	Search Engine Rank	m/z [Da]	MH+ [Da]	Theo. MH+ [Da]	DeltaM [ppm]	Deltam/z [Da]	Activation Type	MS Order	Isolation Interference [%]	Ion Inject Time [ms]	RT [min]	First Scan	Spectrum File	File ID	XCorr	# Protein Groups	Percolator q-Value	Percolator PEP
		FALSE	High	Sequest HT (A2)	Unambiguous	DDIENMVK		2	P38646	H0Y8S0; P38646	0	2	0.4483	0	1	1	482.226	963.445	963.445	0.23	0.00011	HCD (High Energy Collision Dissociation)	MS2	21.8582	2.997	26.9197	12505	HJURP-1.raw	F1	2.32	1	0.0001135	0.001711
	FALSE	High	EQQIVIQSSGGLSK		9.70407e-08	9.6032e-05	1	2	8	P38646	0	1473.79	High	High	0.0001135	3.194e-08	2.62
		Checked	Confidence	Identifying Node	PSM Ambiguity	Annotated Sequence	Modifications	# Proteins	Master Protein Accessions	Protein Accessions	# Missed Cleavages	Charge	DeltaScore	DeltaCn	Rank	Search Engine Rank	m/z [Da]	MH+ [Da]	Theo. MH+ [Da]	DeltaM [ppm]	Deltam/z [Da]	Activation Type	MS Order	Isolation Interference [%]	Ion Inject Time [ms]	RT [min]	First Scan	Spectrum File	File ID	XCorr	# Protein Groups	Percolator q-Value	Percolator PEP
		FALSE	High	Sequest HT (A2)	Unambiguous	EQQIVIQSSGGLSK		2	P38646	H0Y8S0; P38646	0	2	0.6829	0	1	1	737.4	1473.79	1473.79	1.36	0.001	HCD (High Energy Collision Dissociation)	MS2	14.1778	17.427	25.9142	11578	HJURP-1.raw	F1	2.87	1	0.0001135	1.099e-07
		FALSE	High	Sequest HT (A2)	Unambiguous	EQQIVIQSSGGLSK		2	P38646	H0Y8S0; P38646	0	2	0.695	0	1	1	737.4	1473.79	1473.79	1.55	0.00115	HCD (High Energy Collision Dissociation)	MS2	0	30	64.3204	46851	HJURP-1.raw	F1	2	1	0.0001135	6.147e-05
		FALSE	High	Sequest HT (A2)	Unambiguous	EQQIVIQSSGGLSK		2	P38646	H0Y8S0; P38646	0	2	0.6959	0	1	1	737.394	1473.78	1473.79	-7.28	-0.00536	HCD (High Energy Collision Dissociation)	MS2	57.1287	29.438	28.0456	13563	HJURP-1.raw	F1	2.96	1	0.0001135	3.349e-06
		FALSE	High	Sequest HT (A2)	Unambiguous	EQQIVIQSSGGLSK		2	P38646	H0Y8S0; P38646	0	2	0.7679	0	1	1	737.395	1473.78	1473.79	-4.94	-0.00364	HCD (High Energy Collision Dissociation)	MS2	0	15.704	27.9685	13491	HJURP-1.raw	F1	2.93	1	0.0001135	1.161e-06
		FALSE	High	Sequest HT (A2)	Unambiguous	EQQIVIQSSGGLSK		2	P38646	H0Y8S0; P38646	0	2	0.6916	0	1	1	737.399	1473.79	1473.79	0.39	0.00029	HCD (High Energy Collision Dissociation)	MS2	3.91997	11.607	26.9234	12507	HJURP-1.raw	F1	3.08	1	0.0001135	9.737e-08
		FALSE	High	Sequest HT (A2)	Unambiguous	EQQIVIQSSGGLSK		2	P38646	H0Y8S0; P38646	0	2	0.753	0	1	1	737.399	1473.79	1473.79	-0.06	-4e-05	HCD (High Energy Collision Dissociation)	MS2	14.2717	22.19	29.0835	14572	HJURP-1.raw	F1	3.32	1	0.0001135	5.725e-07
		FALSE	High	Sequest HT (A2)	Unambiguous	EQQIVIQSSGGLSK		2	P38646	H0Y8S0; P38646	0	2	0.7214	0	1	1	737.399	1473.79	1473.79	0.45	0.00033	HCD (High Energy Collision Dissociation)	MS2	22.0042	30	71.1586	51018	HJURP-1.raw	F1	2.62	1	0.0001135	3.194e-08
		FALSE	High	Sequest HT (A2)	Unambiguous	EQQIVIQSSGGLSK		2	P38646	H0Y8S0; P38646	0	2	0.6359	0	1	1	737.4	1473.79	1473.79	0.72	0.00053	HCD (High Energy Collision Dissociation)	MS2	56.481	30	63.1801	46168	HJURP-1.raw	F1	2.06	1	0.0001135	3.124e-05
	FALSE	High	EQQIVIQSSGGLSKDDIENMVK		1.28551e-11	9.6032e-05	1	2	2	P38646	1	2418.22	High	High	0.0001135	2.672e-12	4.55
		Checked	Confidence	Identifying Node	PSM Ambiguity	Annotated Sequence	Modifications	# Proteins	Master Protein Accessions	Protein Accessions	# Missed Cleavages	Charge	DeltaScore	DeltaCn	Rank	Search Engine Rank	m/z [Da]	MH+ [Da]	Theo. MH+ [Da]	DeltaM [ppm]	Deltam/z [Da]	Activation Type	MS Order	Isolation Interference [%]	Ion Inject Time [ms]	RT [min]	First Scan	Spectrum File	File ID	XCorr	# Protein Groups	Percolator q-Value	Percolator PEP
		FALSE	High	Sequest HT (A2)	Unambiguous	EQQIVIQSSGGLSKDDIENMVK		2	P38646	H0Y8S0; P38646	1	2	0.8286	0	1	1	1209.61	2418.22	2418.22	-0.12	-0.00014	HCD (High Energy Collision Dissociation)	MS2	0	29.274	34.5358	19714	HJURP-1.raw	F1	4.55	1	0.0001135	2.672e-12
		FALSE	High	Sequest HT (A2)	Unambiguous	EQQIVIQSSGGLSKDDIENMVK		2	P38646	H0Y8S0; P38646	1	3	0.6954	0	1	1	806.744	2418.22	2418.22	-0.15	-0.00012	HCD (High Energy Collision Dissociation)	MS2	31.9811	5.9	34.53	19706	HJURP-1.raw	F1	3.02	1	0.0001135	1.856e-07
	FALSE	High	ERVEAVNMAEGIIHDTETK		1.42939e-08	9.6032e-05	1	1	2	P38646	1	2142.05	High	High	0.0001135	4.27e-09	5.1
		Checked	Confidence	Identifying Node	PSM Ambiguity	Annotated Sequence	Modifications	# Proteins	Master Protein Accessions	Protein Accessions	# Missed Cleavages	Charge	DeltaScore	DeltaCn	Rank	Search Engine Rank	m/z [Da]	MH+ [Da]	Theo. MH+ [Da]	DeltaM [ppm]	Deltam/z [Da]	Activation Type	MS Order	Isolation Interference [%]	Ion Inject Time [ms]	RT [min]	First Scan	Spectrum File	File ID	XCorr	# Protein Groups	Percolator q-Value	Percolator PEP
		FALSE	High	Sequest HT (A2)	Unambiguous	ERVEAVNMAEGIIHDTETK		1	P38646	P38646	1	4	0.6819	0	1	1	536.267	2142.05	2142.05	-0.78	-0.00042	HCD (High Energy Collision Dissociation)	MS2	0	12.928	33.8777	19145	HJURP-1.raw	F1	5.03	1	0.0001135	3.73e-07
		FALSE	High	Sequest HT (A2)	Unambiguous	ERVEAVNMAEGIIHDTETK		1	P38646	P38646	1	3	0.7569	0	1	1	714.687	2142.05	2142.05	-1.98	-0.00141	HCD (High Energy Collision Dissociation)	MS2	3.74368	1.052	34.025	19232	HJURP-1.raw	F1	5.1	1	0.0001135	4.27e-09
	FALSE	High	ERVEAVNMAEGIIHDTETK	1xOxidation [M8]	1.81468e-07	9.6032e-05	1	1	3	P38646	1	2158.04	High	High	0.0001135	6.168e-08	3.08
		Checked	Confidence	Identifying Node	PSM Ambiguity	Annotated Sequence	Modifications	# Proteins	Master Protein Accessions	Protein Accessions	# Missed Cleavages	Charge	DeltaScore	DeltaCn	Rank	Search Engine Rank	m/z [Da]	MH+ [Da]	Theo. MH+ [Da]	DeltaM [ppm]	Deltam/z [Da]	Activation Type	MS Order	Isolation Interference [%]	Ion Inject Time [ms]	RT [min]	First Scan	Spectrum File	File ID	XCorr	# Protein Groups	Percolator q-Value	Percolator PEP
		FALSE	High	Sequest HT (A2)	Unambiguous	ERVEAVNmAEGIIHDTETK	M8(Oxidation)	1	P38646	P38646	1	4	0.5651	0	1	1	540.268	2158.05	2158.04	1.75	0.00094	HCD (High Energy Collision Dissociation)	MS2	49.5378	8.978	29.1689	14662	HJURP-1.raw	F1	2.69	1	0.0001135	0.002533
		FALSE	High	Sequest HT (A2)	Unambiguous	ERVEAVNmAEGIIHDTETK	M8(Oxidation)	1	P38646	P38646	1	2	0.7857	0	1	1	1079.52	2158.04	2158.04	-1.37	-0.00148	HCD (High Energy Collision Dissociation)	MS2	0	30	29.2487	14745	HJURP-1.raw	F1	3.08	1	0.0001135	6.168e-08
		FALSE	High	Sequest HT (A2)	Unambiguous	ERVEAVNmAEGIIHDTETK	M8(Oxidation)	1	P38646	P38646	1	3	0.794	0	1	1	720.022	2158.05	2158.04	2.66	0.00191	HCD (High Energy Collision Dissociation)	MS2	15.38	15.127	29.0843	14573	HJURP-1.raw	F1	4.32	1	0.0001135	1.109e-07
	FALSE	High	ETAENYLGHTAK		2.70491e-06	9.6032e-05	1	1	2	P38646	0	1333.64	High	High	0.0001135	1.058e-06	2.37
		Checked	Confidence	Identifying Node	PSM Ambiguity	Annotated Sequence	Modifications	# Proteins	Master Protein Accessions	Protein Accessions	# Missed Cleavages	Charge	DeltaScore	DeltaCn	Rank	Search Engine Rank	m/z [Da]	MH+ [Da]	Theo. MH+ [Da]	DeltaM [ppm]	Deltam/z [Da]	Activation Type	MS Order	Isolation Interference [%]	Ion Inject Time [ms]	RT [min]	First Scan	Spectrum File	File ID	XCorr	# Protein Groups	Percolator q-Value	Percolator PEP
		FALSE	High	Sequest HT (A2)	Unambiguous	ETAENYLGHTAK		1	P38646	P38646	0	2	0.6467	0	1	1	667.322	1333.64	1333.64	-0.96	-0.00064	HCD (High Energy Collision Dissociation)	MS2	28.529	30	21.9084	8020	HJURP-1.raw	F1	3.34	1	0.0001135	1.992e-05
		FALSE	High	Sequest HT (A2)	Unambiguous	ETAENYLGHTAK		1	P38646	P38646	0	3	0.5907	0	1	1	445.218	1333.64	1333.64	1.04	0.00046	HCD (High Energy Collision Dissociation)	MS2	32.8142	14.132	21.9061	8019	HJURP-1.raw	F1	2.37	1	0.0001135	1.058e-06
	FALSE	High	ETGVDLTK		0.0101502	0.000250293	1	2	1	P38646	0	862.452	High	High	0.0002213	0.006122	1.39
		Checked	Confidence	Identifying Node	PSM Ambiguity	Annotated Sequence	Modifications	# Proteins	Master Protein Accessions	Protein Accessions	# Missed Cleavages	Charge	DeltaScore	DeltaCn	Rank	Search Engine Rank	m/z [Da]	MH+ [Da]	Theo. MH+ [Da]	DeltaM [ppm]	Deltam/z [Da]	Activation Type	MS Order	Isolation Interference [%]	Ion Inject Time [ms]	RT [min]	First Scan	Spectrum File	File ID	XCorr	# Protein Groups	Percolator q-Value	Percolator PEP
		FALSE	High	Sequest HT (A2)	Unambiguous	ETGVDLTK		2	P38646	A0A3B3ITN1; P38646	0	2	0.1942	0	1	1	431.73	862.452	862.452	0.15	6e-05	HCD (High Energy Collision Dissociation)	MS2	47.2236	30	19.7232	6300	HJURP-1.raw	F1	1.39	1	0.0002213	0.006122
	FALSE	High	GAVVGIDLGTTNSCVAVMEGK	1xCarbamidomethyl [C14]	1.34173e-11	9.6032e-05	1	2	14	P38646	0	2078.03	High	High	0.0001135	2.802e-12	3.49
		Checked	Confidence	Identifying Node	PSM Ambiguity	Annotated Sequence	Modifications	# Proteins	Master Protein Accessions	Protein Accessions	# Missed Cleavages	Charge	DeltaScore	DeltaCn	Rank	Search Engine Rank	m/z [Da]	MH+ [Da]	Theo. MH+ [Da]	DeltaM [ppm]	Deltam/z [Da]	Activation Type	MS Order	Isolation Interference [%]	Ion Inject Time [ms]	RT [min]	First Scan	Spectrum File	File ID	XCorr	# Protein Groups	Percolator q-Value	Percolator PEP
		FALSE	High	Sequest HT (A2)	Unambiguous	GAVVGIDLGTTNScVAVMEGK	C14(Carbamidomethyl)	2	P38646	A0A3B3ITI4; P38646	0	3	0.5357	0	1	1	693.347	2078.03	2078.03	-0.27	-0.00018	HCD (High Energy Collision Dissociation)	MS2	59.7174	30	61.5056	44802	HJURP-1.raw	F1	1.12	1	0.0001135	0.0009489
		FALSE	High	Sequest HT (A2)	Unambiguous	GAVVGIDLGTTNScVAVMEGK	C14(Carbamidomethyl)	2	P38646	A0A3B3ITI4; P38646	0	2	0.8029	0	1	1	1039.52	2078.03	2078.03	0.32	0.00034	HCD (High Energy Collision Dissociation)	MS2	11.847	25.53	37.3336	22486	HJURP-1.raw	F1	3.45	1	0.0001135	1.573e-10
		FALSE	High	Sequest HT (A2)	Unambiguous	GAVVGIDLGTTNScVAVMEGK	C14(Carbamidomethyl)	2	P38646	A0A3B3ITI4; P38646	0	2	0.7806	0	1	1	1039.52	2078.03	2078.03	0.66	0.00068	HCD (High Energy Collision Dissociation)	MS2	21.0419	30	47.6487	32583	HJURP-1.raw	F1	2.78	1	0.0001135	1.382e-08
		FALSE	High	Sequest HT (A2)	Unambiguous	GAVVGIDLGTTNScVAVMEGK	C14(Carbamidomethyl)	2	P38646	A0A3B3ITI4; P38646	0	2	0.8378	0	1	1	1039.52	2078.03	2078.03	1.54	0.0016	HCD (High Energy Collision Dissociation)	MS2	10.455	15.587	38.4426	23494	HJURP-1.raw	F1	4.44	1	0.0001135	3.474e-11
		FALSE	High	Sequest HT (A2)	Unambiguous	GAVVGIDLGTTNScVAVMEGK	C14(Carbamidomethyl)	2	P38646	A0A3B3ITI4; P38646	0	2	0.6574	0	1	1	1039.52	2078.04	2078.03	4.79	0.00498	HCD (High Energy Collision Dissociation)	MS2	19.2347	20.354	42.3488	27419	HJURP-1.raw	F1	2.16	1	0.0001135	6.194e-06
		FALSE	High	Sequest HT (A2)	Unambiguous	GAVVGIDLGTTNScVAVMEGK	C14(Carbamidomethyl)	2	P38646	A0A3B3ITI4; P38646	0	3	0.6345	0	1	1	693.348	2078.03	2078.03	1.88	0.0013	HCD (High Energy Collision Dissociation)	MS2	0	14.412	37.4654	22620	HJURP-1.raw	F1	2.49	1	0.0001135	1.089e-05
		FALSE	High	Sequest HT (A2)	Unambiguous	GAVVGIDLGTTNScVAVMEGK	C14(Carbamidomethyl)	2	P38646	A0A3B3ITI4; P38646	0	2	0.8763	0	1	1	1039.52	2078.03	2078.03	0.83	0.00086	HCD (High Energy Collision Dissociation)	MS2	0	30	63.7058	46517	HJURP-1.raw	F1	2.99	1	0.0001135	1.327e-09
		FALSE	High	Sequest HT (A2)	Unambiguous	GAVVGIDLGTTNScVAVMEGK	C14(Carbamidomethyl)	2	P38646	A0A3B3ITI4; P38646	0	3	0.7671	0	1	1	693.346	2078.02	2078.03	-1.58	-0.0011	HCD (High Energy Collision Dissociation)	MS2	12.1121	30	70.8366	50753	HJURP-1.raw	F1	2.19	1	0.0001135	2.23e-07
		FALSE	High	Sequest HT (A2)	Unambiguous	GAVVGIDLGTTNScVAVMEGK	C14(Carbamidomethyl)	2	P38646	A0A3B3ITI4; P38646	0	2	0.5641	0	1	1	1039.51	2078.02	2078.03	-1.74	-0.00181	HCD (High Energy Collision Dissociation)	MS2	70.7026	20.853	39.4972	24551	HJURP-1.raw	F1	1.95	1	0.000859	0.01337
		FALSE	High	Sequest HT (A2)	Unambiguous	GAVVGIDLGTTNScVAVMEGK	C14(Carbamidomethyl)	2	P38646	A0A3B3ITI4; P38646	0	3	0.5243	0	1	1	693.346	2078.02	2078.03	-1.56	-0.00108	HCD (High Energy Collision Dissociation)	MS2	60.3657	30	54.216	38658	HJURP-1.raw	F1	1.03	1	0.001429	0.03226
		FALSE	High	Sequest HT (A2)	Unambiguous	GAVVGIDLGTTNScVAVMEGK	C14(Carbamidomethyl)	2	P38646	A0A3B3ITI4; P38646	0	2	0.6404	0	1	1	1039.52	2078.03	2078.03	2.65	0.00275	HCD (High Energy Collision Dissociation)	MS2	14.6086	30	46.421	31416	HJURP-1.raw	F1	2.03	1	0.0001135	1.48e-05
		FALSE	High	Sequest HT (A2)	Unambiguous	GAVVGIDLGTTNScVAVMEGK	C14(Carbamidomethyl)	2	P38646	A0A3B3ITI4; P38646	0	2	0.7679	0	1	1	1039.52	2078.02	2078.03	-0.33	-0.00035	HCD (High Energy Collision Dissociation)	MS2	11.3719	30	70.8189	50740	HJURP-1.raw	F1	3.49	1	0.0001135	2.802e-12
		FALSE	High	Sequest HT (A2)	Unambiguous	GAVVGIDLGTTNScVAVMEGK	C14(Carbamidomethyl)	2	P38646	A0A3B3ITI4; P38646	0	3	0.2568	0	1	1	693.348	2078.03	2078.03	1.72	0.00119	HCD (High Energy Collision Dissociation)	MS2	19.3291	30	57.6758	41618	HJURP-1.raw	F1	0.74	1	0.002278	0.05942
		FALSE	High	Sequest HT (A2)	Unambiguous	GAVVGIDLGTTNScVAVMEGK	C14(Carbamidomethyl)	2	P38646	A0A3B3ITI4; P38646	0	2	0.7479	0	1	1	1039.51	2078.02	2078.03	-2.59	-0.00269	HCD (High Energy Collision Dissociation)	MS2	0	28.84	40.5191	25581	HJURP-1.raw	F1	3.57	1	0.0001135	1.032e-09
	FALSE	High	GVPQIEVTFDIDANGIVHVSAK		1.44949e-07	9.6032e-05	1	2	22	P38646	0	2309.21	High	High	0.0001135	4.894e-08	1.71
		Checked	Confidence	Identifying Node	PSM Ambiguity	Annotated Sequence	Modifications	# Proteins	Master Protein Accessions	Protein Accessions	# Missed Cleavages	Charge	DeltaScore	DeltaCn	Rank	Search Engine Rank	m/z [Da]	MH+ [Da]	Theo. MH+ [Da]	DeltaM [ppm]	Deltam/z [Da]	Activation Type	MS Order	Isolation Interference [%]	Ion Inject Time [ms]	RT [min]	First Scan	Spectrum File	File ID	XCorr	# Protein Groups	Percolator q-Value	Percolator PEP
		FALSE	High	Sequest HT (A2)	Unambiguous	GVPQIEVTFDIDANGIVHVSAK		2	P38646	H0Y8S0; P38646	0	3	0.3027	0	1	1	770.407	2309.21	2309.21	-3.1	-0.00239	HCD (High Energy Collision Dissociation)	MS2	33.0903	30	54.8955	39228	HJURP-1.raw	F1	1.85	1	0.0001135	3.069e-05
		FALSE	High	Sequest HT (A2)	Unambiguous	GVPQIEVTFDIDANGIVHVSAK		2	P38646	H0Y8S0; P38646	0	3	0.5119	0	1	1	770.41	2309.22	2309.21	1.11	0.00085	HCD (High Energy Collision Dissociation)	MS2	8.03328	30	51.7886	36473	HJURP-1.raw	F1	2.52	1	0.0001135	0.0001014
		FALSE	High	Sequest HT (A2)	Unambiguous	GVPQIEVTFDIDANGIVHVSAK		2	P38646	H0Y8S0; P38646	0	3	0.6832	0	1	1	770.408	2309.21	2309.21	-1.3	-0.001	HCD (High Energy Collision Dissociation)	MS2	7.10802	30	52.8073	37390	HJURP-1.raw	F1	2.62	1	0.0001135	3.32e-07
		FALSE	High	Sequest HT (A2)	Unambiguous	GVPQIEVTFDIDANGIVHVSAK		2	P38646	H0Y8S0; P38646	0	3	0.6392	0	1	1	770.409	2309.21	2309.21	-0.92	-0.00071	HCD (High Energy Collision Dissociation)	MS2	11.1084	30	62.1654	45358	HJURP-1.raw	F1	2.55	1	0.0001135	1.199e-05
		FALSE	High	Sequest HT (A2)	Unambiguous	GVPQIEVTFDIDANGIVHVSAK		2	P38646	H0Y8S0; P38646	0	3	0.6087	0	1	1	770.409	2309.21	2309.21	-0.99	-0.00076	HCD (High Energy Collision Dissociation)	MS2	5.80061	30	60.1355	43664	HJURP-1.raw	F1	2.07	1	0.0001135	2.143e-05
		FALSE	High	Sequest HT (A2)	Unambiguous	GVPQIEVTFDIDANGIVHVSAK		2	P38646	H0Y8S0; P38646	0	3	0.2162	0	1	1	770.409	2309.21	2309.21	-0.99	-0.00076	HCD (High Energy Collision Dissociation)	MS2	0	30	66.8371	48280	HJURP-1.raw	F1	0.37	1	0.008601	0.2267
		FALSE	High	Sequest HT (A2)	Unambiguous	GVPQIEVTFDIDANGIVHVSAK		2	P38646	H0Y8S0; P38646	0	3	0.4286	0	1	1	770.408	2309.21	2309.21	-2.27	-0.00175	HCD (High Energy Collision Dissociation)	MS2	6.86702	30	56.99	41029	HJURP-1.raw	F1	1.54	1	0.0001135	0.0001442
		FALSE	High	Sequest HT (A2)	Unambiguous	GVPQIEVTFDIDANGIVHVSAK		2	P38646	H0Y8S0; P38646	0	3	0.297	0	1	1	770.409	2309.21	2309.21	-0.39	-0.0003	HCD (High Energy Collision Dissociation)	MS2	12.2007	30	63.2021	46184	HJURP-1.raw	F1	1.65	1	0.0001135	2.127e-05
		FALSE	High	Sequest HT (A2)	Unambiguous	GVPQIEVTFDIDANGIVHVSAK		2	P38646	H0Y8S0; P38646	0	3	0.6383	0	1	1	770.409	2309.21	2309.21	-1.07	-0.00082	HCD (High Energy Collision Dissociation)	MS2	8.72458	30	55.9008	40115	HJURP-1.raw	F1	2.35	1	0.0001135	3.058e-05
		FALSE	High	Sequest HT (A2)	Unambiguous	GVPQIEVTFDIDANGIVHVSAK		2	P38646	H0Y8S0; P38646	0	3	0.5628	0	1	1	770.409	2309.21	2309.21	0.05	4e-05	HCD (High Energy Collision Dissociation)	MS2	17.7279	30	59.0983	42810	HJURP-1.raw	F1	1.83	1	0.0001135	1.886e-06
		FALSE	High	Sequest HT (A2)	Unambiguous	GVPQIEVTFDIDANGIVHVSAK		2	P38646	H0Y8S0; P38646	0	3	0.5272	0	1	1	770.41	2309.22	2309.21	1.17	0.0009	HCD (High Energy Collision Dissociation)	MS2	0	30	46.5182	31507	HJURP-1.raw	F1	1.84	1	0.0001135	4.341e-05
		FALSE	High	Sequest HT (A2)	Unambiguous	GVPQIEVTFDIDANGIVHVSAK		2	P38646	H0Y8S0; P38646	0	3	0.6333	0	1	1	770.41	2309.21	2309.21	0.31	0.00024	HCD (High Energy Collision Dissociation)	MS2	17.0374	30	50.7772	35531	HJURP-1.raw	F1	2.1	1	0.0001135	5.948e-05
		FALSE	High	Sequest HT (A2)	Unambiguous	GVPQIEVTFDIDANGIVHVSAK		2	P38646	H0Y8S0; P38646	0	3	0.3359	0	1	1	770.41	2309.21	2309.21	0.18	0.00014	HCD (High Energy Collision Dissociation)	MS2	7.97984	30	53.879	38367	HJURP-1.raw	F1	1.31	1	0.0001135	0.00103
		FALSE	High	Sequest HT (A2)	Unambiguous	GVPQIEVTFDIDANGIVHVSAK		2	P38646	H0Y8S0; P38646	0	2	0.6854	0	1	1	1155.11	2309.21	2309.21	-0.7	-0.0008	HCD (High Energy Collision Dissociation)	MS2	0	30	61.029	44399	HJURP-1.raw	F1	1.78	1	0.0002213	0.006818
		FALSE	High	Sequest HT (A2)	Unambiguous	GVPQIEVTFDIDANGIVHVSAK		2	P38646	H0Y8S0; P38646	0	2	0.604	0	1	1	1155.11	2309.21	2309.21	-0.86	-0.00099	HCD (High Energy Collision Dissociation)	MS2	0	30	48.9011	33762	HJURP-1.raw	F1	1.49	1	0.0001135	7.045e-07
		FALSE	High	Sequest HT (A2)	Unambiguous	GVPQIEVTFDIDANGIVHVSAK		2	P38646	H0Y8S0; P38646	0	3	0.6435	0	1	1	770.41	2309.22	2309.21	1.29	0.00099	HCD (High Energy Collision Dissociation)	MS2	0	30	58.0569	41943	HJURP-1.raw	F1	2.16	1	0.0001135	0.0006931
		FALSE	High	Sequest HT (A2)	Unambiguous	GVPQIEVTFDIDANGIVHVSAK		2	P38646	H0Y8S0; P38646	0	3	0.7183	0	1	1	770.409	2309.21	2309.21	-0.25	-0.00019	HCD (High Energy Collision Dissociation)	MS2	7.89302	30	48.6225	33499	HJURP-1.raw	F1	2.84	1	0.0001135	6.034e-07
		FALSE	High	Sequest HT (A2)	Unambiguous	GVPQIEVTFDIDANGIVHVSAK		2	P38646	H0Y8S0; P38646	0	3	0.65	0	1	1	770.409	2309.21	2309.21	-0.57	-0.00044	HCD (High Energy Collision Dissociation)	MS2	34.2332	30	61.1444	44496	HJURP-1.raw	F1	2.8	1	0.0001135	9.561e-07
		FALSE	High	Sequest HT (A2)	Unambiguous	GVPQIEVTFDIDANGIVHVSAK		2	P38646	H0Y8S0; P38646	0	2	0.3793	0	1	1	1155.1	2309.2	2309.21	-5.68	-0.00655	HCD (High Energy Collision Dissociation)	MS2	11.1407	30	57.269	41275	HJURP-1.raw	F1	0.87	1	0.001141	0.02464
		FALSE	High	Sequest HT (A2)	Unambiguous	GVPQIEVTFDIDANGIVHVSAK		2	P38646	H0Y8S0; P38646	0	3	0.6187	0	1	1	770.407	2309.21	2309.21	-2.8	-0.00216	HCD (High Energy Collision Dissociation)	MS2	41.5228	30	49.7405	34556	HJURP-1.raw	F1	2.78	1	0.0001135	5.421e-08
		FALSE	High	Sequest HT (A2)	Unambiguous	GVPQIEVTFDIDANGIVHVSAK		2	P38646	H0Y8S0; P38646	0	2	0.2278	0	1	1	1155.11	2309.22	2309.21	1.2	0.00138	HCD (High Energy Collision Dissociation)	MS2	14.1654	30	63.1078	46108	HJURP-1.raw	F1	0.79	1	0.0004379	0.009662
		FALSE	High	Sequest HT (A2)	Unambiguous	GVPQIEVTFDIDANGIVHVSAK		2	P38646	H0Y8S0; P38646	0	2	0.6023	0	1	1	1155.11	2309.21	2309.21	0.4	0.00046	HCD (High Energy Collision Dissociation)	MS2	57.0151	30	62.0329	45249	HJURP-1.raw	F1	1.71	1	0.0001135	4.894e-08
	FALSE	High	KSQVFSTAADGQTQVEIK		5.96216e-13	9.6032e-05	1	1	3	P38646	1	1937	High	High	0.0001135	1.055e-13	2.9
		Checked	Confidence	Identifying Node	PSM Ambiguity	Annotated Sequence	Modifications	# Proteins	Master Protein Accessions	Protein Accessions	# Missed Cleavages	Charge	DeltaScore	DeltaCn	Rank	Search Engine Rank	m/z [Da]	MH+ [Da]	Theo. MH+ [Da]	DeltaM [ppm]	Deltam/z [Da]	Activation Type	MS Order	Isolation Interference [%]	Ion Inject Time [ms]	RT [min]	First Scan	Spectrum File	File ID	XCorr	# Protein Groups	Percolator q-Value	Percolator PEP
		FALSE	High	Sequest HT (A2)	Unambiguous	KSQVFSTAADGQTQVEIK		1	P38646	P38646	1	3	0.6859	0	1	1	646.335	1936.99	1937	-3.85	-0.00249	HCD (High Energy Collision Dissociation)	MS2	7.96231	7.516	26.2048	11865	HJURP-1.raw	F1	3.82	1	0.0001135	5.883e-05
		FALSE	High	Sequest HT (A2)	Unambiguous	KSQVFSTAADGQTQVEIK		1	P38646	P38646	1	2	0.5946	0	1	1	969.004	1937	1937	1.42	0.00138	HCD (High Energy Collision Dissociation)	MS2	0	30	25.8515	11521	HJURP-1.raw	F1	1.85	1	0.0001135	3.836e-06
		FALSE	High	Sequest HT (A2)	Unambiguous	KSQVFSTAADGQTQVEIK		1	P38646	P38646	1	2	0.5759	0	1	1	968.999	1936.99	1937	-3.71	-0.00359	HCD (High Energy Collision Dissociation)	MS2	44.5022	30	26.3564	11998	HJURP-1.raw	F1	2.9	1	0.0001135	1.055e-13
	FALSE	High	LFEMAYK		0.0720903	0.00220708	1	1	1	P38646	0	901.449	High	High	0.001794	0.04856	1.85
		Checked	Confidence	Identifying Node	PSM Ambiguity	Annotated Sequence	Modifications	# Proteins	Master Protein Accessions	Protein Accessions	# Missed Cleavages	Charge	DeltaScore	DeltaCn	Rank	Search Engine Rank	m/z [Da]	MH+ [Da]	Theo. MH+ [Da]	DeltaM [ppm]	Deltam/z [Da]	Activation Type	MS Order	Isolation Interference [%]	Ion Inject Time [ms]	RT [min]	First Scan	Spectrum File	File ID	XCorr	# Protein Groups	Percolator q-Value	Percolator PEP
		FALSE	High	Sequest HT (A2)	Unambiguous	LFEMAYK		1	P38646	P38646	0	2	0.4811	0	1	1	451.228	901.449	901.449	-0.02	-1e-05	HCD (High Energy Collision Dissociation)	MS2	8.33551	16.554	29.8523	15294	HJURP-1.raw	F1	1.85	1	0.001794	0.04856
	FALSE	High	LFEMAYK	1xOxidation [M4]	0.0454067	0.00181918	1	1	1	P38646	0	917.444	High	High	0.001429	0.02974	1.72
		Checked	Confidence	Identifying Node	PSM Ambiguity	Annotated Sequence	Modifications	# Proteins	Master Protein Accessions	Protein Accessions	# Missed Cleavages	Charge	DeltaScore	DeltaCn	Rank	Search Engine Rank	m/z [Da]	MH+ [Da]	Theo. MH+ [Da]	DeltaM [ppm]	Deltam/z [Da]	Activation Type	MS Order	Isolation Interference [%]	Ion Inject Time [ms]	RT [min]	First Scan	Spectrum File	File ID	XCorr	# Protein Groups	Percolator q-Value	Percolator PEP
		FALSE	High	Sequest HT (A2)	Unambiguous	LFEmAYK	M4(Oxidation)	1	P38646	P38646	0	2	0.5233	0	1	1	459.225	917.444	917.444	-0.08	-4e-05	HCD (High Energy Collision Dissociation)	MS2	17.5064	11.665	24.9385	10744	HJURP-1.raw	F1	1.72	1	0.001429	0.02974
	FALSE	High	LLGQFTLIGIPPAPR		5.7874e-09	9.6032e-05	1	2	8	P38646	0	1592.95	High	High	0.0001135	1.647e-09	4.16
		Checked	Confidence	Identifying Node	PSM Ambiguity	Annotated Sequence	Modifications	# Proteins	Master Protein Accessions	Protein Accessions	# Missed Cleavages	Charge	DeltaScore	DeltaCn	Rank	Search Engine Rank	m/z [Da]	MH+ [Da]	Theo. MH+ [Da]	DeltaM [ppm]	Deltam/z [Da]	Activation Type	MS Order	Isolation Interference [%]	Ion Inject Time [ms]	RT [min]	First Scan	Spectrum File	File ID	XCorr	# Protein Groups	Percolator q-Value	Percolator PEP
		FALSE	High	Sequest HT (A2)	Unambiguous	LLGQFTLIGIPPAPR		2	P38646	H0Y8S0; P38646	0	2	0.8245	0	1	1	796.98	1592.95	1592.95	-0.35	-0.00028	HCD (High Energy Collision Dissociation)	MS2	2.80938	3.929	43.8214	28888	HJURP-1.raw	F1	4.16	1	0.0001135	1.647e-09
		FALSE	High	Sequest HT (A2)	Unambiguous	LLGQFTLIGIPPAPR		2	P38646	H0Y8S0; P38646	0	3	0.7803	0	1	1	531.656	1592.95	1592.95	1.25	0.00066	HCD (High Energy Collision Dissociation)	MS2	51.2071	20.06	43.8505	28917	HJURP-1.raw	F1	2.64	1	0.0001135	2.141e-06
		FALSE	High	Sequest HT (A2)	Unambiguous	LLGQFTLIGIPPAPR		2	P38646	H0Y8S0; P38646	0	2	0.6292	0	1	1	796.979	1592.95	1592.95	-1.18	-0.00094	HCD (High Energy Collision Dissociation)	MS2	23.0198	23.585	45.9539	30965	HJURP-1.raw	F1	1.78	1	0.0001135	0.0004023
		FALSE	High	Sequest HT (A2)	Unambiguous	LLGQFTLIGIPPAPR		2	P38646	H0Y8S0; P38646	0	2	0.817	0	1	1	796.979	1592.95	1592.95	-0.67	-0.00053	HCD (High Energy Collision Dissociation)	MS2	13.1903	6.149	42.794	27869	HJURP-1.raw	F1	3.88	1	0.0001135	4.172e-08
		FALSE	High	Sequest HT (A2)	Unambiguous	LLGQFTLIGIPPAPR		2	P38646	H0Y8S0; P38646	0	3	0.6209	0	1	1	531.655	1592.95	1592.95	-1.33	-0.00071	HCD (High Energy Collision Dissociation)	MS2	60.2816	30	42.8256	27900	HJURP-1.raw	F1	3.06	1	0.0001135	8.59e-06
		FALSE	High	Sequest HT (A2)	Unambiguous	LLGQFTLIGIPPAPR		2	P38646	H0Y8S0; P38646	0	3	0.6188	0	1	1	531.655	1592.95	1592.95	-1.19	-0.00063	HCD (High Energy Collision Dissociation)	MS2	48.3299	30	41.8052	26881	HJURP-1.raw	F1	3.62	1	0.0001135	3.168e-05
		FALSE	High	Sequest HT (A2)	Unambiguous	LLGQFTLIGIPPAPR		2	P38646	H0Y8S0; P38646	0	2	0.8522	0	1	1	796.98	1592.95	1592.95	0.46	0.00036	HCD (High Energy Collision Dissociation)	MS2	29.8967	10.144	41.7808	26858	HJURP-1.raw	F1	4.06	1	0.0001135	3.066e-09
		FALSE	High	Sequest HT (A2)	Unambiguous	LLGQFTLIGIPPAPR		2	P38646	H0Y8S0; P38646	0	2	0.7126	0	1	1	796.979	1592.95	1592.95	-0.45	-0.00036	HCD (High Energy Collision Dissociation)	MS2	47.8491	30	57.8936	41802	HJURP-1.raw	F1	0.87	1	0.001429	0.0329
	FALSE	High	LVGMPAK		0.0700246	0.00220708	1	4	1	P38646	0	715.417	High	High	0.001705	0.04706	1.15
		Checked	Confidence	Identifying Node	PSM Ambiguity	Annotated Sequence	Modifications	# Proteins	Master Protein Accessions	Protein Accessions	# Missed Cleavages	Charge	DeltaScore	DeltaCn	Rank	Search Engine Rank	m/z [Da]	MH+ [Da]	Theo. MH+ [Da]	DeltaM [ppm]	Deltam/z [Da]	Activation Type	MS Order	Isolation Interference [%]	Ion Inject Time [ms]	RT [min]	First Scan	Spectrum File	File ID	XCorr	# Protein Groups	Percolator q-Value	Percolator PEP
		FALSE	High	Sequest HT (A2)	Unambiguous	LVGMPAK		4	P38646	A0A3B3ITI4; D6RJI2; D6RA73; P38646	0	2	0.2174	0	1	1	358.212	715.417	715.417	-0.5	-0.00018	HCD (High Energy Collision Dissociation)	MS2	64.145	30	21.0025	7261	HJURP-1.raw	F1	1.15	1	0.001705	0.04706
	FALSE	High	LYSPSQIGAFVLMK		4.38706e-07	9.6032e-05	1	2	2	P38646	0	1553.84	High	High	0.0001135	1.562e-07	3.4
		Checked	Confidence	Identifying Node	PSM Ambiguity	Annotated Sequence	Modifications	# Proteins	Master Protein Accessions	Protein Accessions	# Missed Cleavages	Charge	DeltaScore	DeltaCn	Rank	Search Engine Rank	m/z [Da]	MH+ [Da]	Theo. MH+ [Da]	DeltaM [ppm]	Deltam/z [Da]	Activation Type	MS Order	Isolation Interference [%]	Ion Inject Time [ms]	RT [min]	First Scan	Spectrum File	File ID	XCorr	# Protein Groups	Percolator q-Value	Percolator PEP
		FALSE	High	Sequest HT (A2)	Unambiguous	LYSPSQIGAFVLMK		2	P38646	A0A3B3ITI4; P38646	0	3	0.6911	0	1	1	518.618	1553.84	1553.84	-0.29	-0.00015	HCD (High Energy Collision Dissociation)	MS2	43.1279	30	41.6479	26733	HJURP-1.raw	F1	3.27	1	0.0001135	0.0001195
		FALSE	High	Sequest HT (A2)	Unambiguous	LYSPSQIGAFVLMK		2	P38646	A0A3B3ITI4; P38646	0	2	0.7353	0	1	1	777.423	1553.84	1553.84	-0.08	-7e-05	HCD (High Energy Collision Dissociation)	MS2	43.5046	16.802	41.4476	26536	HJURP-1.raw	F1	3.4	1	0.0001135	1.562e-07
	FALSE	High	LYSPSQIGAFVLMK	1xOxidation [M13]	3.72078e-05	9.6032e-05	1	2	2	P38646	0	1569.83	High	High	0.0001135	1.671e-05	3.13
		Checked	Confidence	Identifying Node	PSM Ambiguity	Annotated Sequence	Modifications	# Proteins	Master Protein Accessions	Protein Accessions	# Missed Cleavages	Charge	DeltaScore	DeltaCn	Rank	Search Engine Rank	m/z [Da]	MH+ [Da]	Theo. MH+ [Da]	DeltaM [ppm]	Deltam/z [Da]	Activation Type	MS Order	Isolation Interference [%]	Ion Inject Time [ms]	RT [min]	First Scan	Spectrum File	File ID	XCorr	# Protein Groups	Percolator q-Value	Percolator PEP
		FALSE	High	Sequest HT (A2)	Unambiguous	LYSPSQIGAFVLmK	M13(Oxidation)	2	P38646	A0A3B3ITI4; P38646	0	2	0.6369	0	1	1	785.415	1569.82	1569.83	-6.89	-0.00541	HCD (High Energy Collision Dissociation)	MS2	0	20.784	39.532	24585	HJURP-1.raw	F1	1.79	1	0.0001135	0.002838
		FALSE	High	Sequest HT (A2)	Unambiguous	LYSPSQIGAFVLmK	M13(Oxidation)	2	P38646	A0A3B3ITI4; P38646	0	3	0.5783	0	1	1	523.949	1569.83	1569.83	-0.96	-0.0005	HCD (High Energy Collision Dissociation)	MS2	40.2845	18.196	39.881	24938	HJURP-1.raw	F1	3.13	1	0.0001135	1.671e-05
	FALSE	High	MEEFKDQLPADECNK	1xCarbamidomethyl [C13]	6.48316e-07	9.6032e-05	1	1	3	P38646	1	1853.8	High	High	0.0001135	2.356e-07	3.83
		Checked	Confidence	Identifying Node	PSM Ambiguity	Annotated Sequence	Modifications	# Proteins	Master Protein Accessions	Protein Accessions	# Missed Cleavages	Charge	DeltaScore	DeltaCn	Rank	Search Engine Rank	m/z [Da]	MH+ [Da]	Theo. MH+ [Da]	DeltaM [ppm]	Deltam/z [Da]	Activation Type	MS Order	Isolation Interference [%]	Ion Inject Time [ms]	RT [min]	First Scan	Spectrum File	File ID	XCorr	# Protein Groups	Percolator q-Value	Percolator PEP
		FALSE	High	Sequest HT (A2)	Unambiguous	MEEFKDQLPADEcNK	C13(Carbamidomethyl)	1	P38646	P38646	1	2	0.8956	0	1	1	927.404	1853.8	1853.8	-1.6	-0.00148	HCD (High Energy Collision Dissociation)	MS2	0	30	26.1606	11824	HJURP-1.raw	F1	3.83	1	0.0001135	2.356e-07
		FALSE	High	Sequest HT (A2)	Unambiguous	MEEFKDQLPADEcNK	C13(Carbamidomethyl)	1	P38646	P38646	1	2	0.7302	0	1	1	927.412	1853.82	1853.8	6.52	0.00605	HCD (High Energy Collision Dissociation)	MS2	0	30	27.2935	12860	HJURP-1.raw	F1	1.89	1	0.0001135	1.399e-05
		FALSE	High	Sequest HT (A2)	Unambiguous	MEEFKDQLPADEcNK	C13(Carbamidomethyl)	1	P38646	P38646	1	3	0.7412	0	1	1	618.605	1853.8	1853.8	-2.89	-0.00178	HCD (High Energy Collision Dissociation)	MS2	38.9035	3.864	26.1937	11855	HJURP-1.raw	F1	2.28	1	0.0001135	7.484e-05
	FALSE	High	MEEFKDQLPADECNK	1xCarbamidomethyl [C13]; 1xOxidation [M1]	1.22939e-05	9.6032e-05	1	1	3	P38646	1	1869.8	High	High	0.0001135	5.216e-06	2.81
		Checked	Confidence	Identifying Node	PSM Ambiguity	Annotated Sequence	Modifications	# Proteins	Master Protein Accessions	Protein Accessions	# Missed Cleavages	Charge	DeltaScore	DeltaCn	Rank	Search Engine Rank	m/z [Da]	MH+ [Da]	Theo. MH+ [Da]	DeltaM [ppm]	Deltam/z [Da]	Activation Type	MS Order	Isolation Interference [%]	Ion Inject Time [ms]	RT [min]	First Scan	Spectrum File	File ID	XCorr	# Protein Groups	Percolator q-Value	Percolator PEP
		FALSE	High	Sequest HT (A2)	Unambiguous	mEEFKDQLPADEcNK	M1(Oxidation); C13(Carbamidomethyl)	1	P38646	P38646	1	2	0.8399	0	1	1	935.404	1869.8	1869.8	0.75	0.0007	HCD (High Energy Collision Dissociation)	MS2	0	30	24.5834	10418	HJURP-1.raw	F1	2.81	1	0.0001135	5.216e-06
		FALSE	High	Sequest HT (A2)	Unambiguous	mEEFKDQLPADEcNK	M1(Oxidation); C13(Carbamidomethyl)	1	P38646	P38646	1	3	0.6914	0	1	1	623.938	1869.8	1869.8	0.32	0.0002	HCD (High Energy Collision Dissociation)	MS2	20.3789	20.195	24.5885	10422	HJURP-1.raw	F1	2.69	1	0.0001135	2.154e-05
		FALSE	High	Sequest HT (A2)	Unambiguous	mEEFKDQLPADEcNK	M1(Oxidation); C13(Carbamidomethyl)	1	P38646	P38646	1	2	0.5965	0	1	1	935.404	1869.8	1869.8	0.47	0.00044	HCD (High Energy Collision Dissociation)	MS2	0	30	25.941	11608	HJURP-1.raw	F1	0.57	1	0.001513	0.03645
	FALSE	High	MKETAENYLGHTAK		3.65646e-12	9.6032e-05	1	1	3	P38646	1	1592.77	High	High	0.0001135	7.12e-13	3.45
		Checked	Confidence	Identifying Node	PSM Ambiguity	Annotated Sequence	Modifications	# Proteins	Master Protein Accessions	Protein Accessions	# Missed Cleavages	Charge	DeltaScore	DeltaCn	Rank	Search Engine Rank	m/z [Da]	MH+ [Da]	Theo. MH+ [Da]	DeltaM [ppm]	Deltam/z [Da]	Activation Type	MS Order	Isolation Interference [%]	Ion Inject Time [ms]	RT [min]	First Scan	Spectrum File	File ID	XCorr	# Protein Groups	Percolator q-Value	Percolator PEP
		FALSE	High	Sequest HT (A2)	Unambiguous	MKETAENYLGHTAK		1	P38646	P38646	1	3	0.6435	0	1	1	531.596	1592.77	1592.77	-0.29	-0.00015	HCD (High Energy Collision Dissociation)	MS2	40.9093	18.179	21.2645	7472	HJURP-1.raw	F1	3.45	1	0.0001135	7.12e-13
		FALSE	High	Sequest HT (A2)	Unambiguous	MKETAENYLGHTAK		1	P38646	P38646	1	2	0.6193	0	1	1	796.889	1592.77	1592.77	-2.39	-0.0019	HCD (High Energy Collision Dissociation)	MS2	57.8408	30	21.2918	7491	HJURP-1.raw	F1	2.18	1	0.0001135	2.442e-06
		FALSE	High	Sequest HT (A2)	Unambiguous	MKETAENYLGHTAK		1	P38646	P38646	1	4	0.5704	0	1	1	398.949	1592.77	1592.77	-0.8	-0.00032	HCD (High Energy Collision Dissociation)	MS2	40.9139	30	21.2484	7461	HJURP-1.raw	F1	2.84	1	0.0001135	0.002064
	FALSE	High	MKETAENYLGHTAK	1xOxidation [M1]	0.188677	0.00675048	1	1	1	P38646	1	1608.77	High	High	0.005643	0.1371	1.22
		Checked	Confidence	Identifying Node	PSM Ambiguity	Annotated Sequence	Modifications	# Proteins	Master Protein Accessions	Protein Accessions	# Missed Cleavages	Charge	DeltaScore	DeltaCn	Rank	Search Engine Rank	m/z [Da]	MH+ [Da]	Theo. MH+ [Da]	DeltaM [ppm]	Deltam/z [Da]	Activation Type	MS Order	Isolation Interference [%]	Ion Inject Time [ms]	RT [min]	First Scan	Spectrum File	File ID	XCorr	# Protein Groups	Percolator q-Value	Percolator PEP
		FALSE	High	Sequest HT (A2)	Unambiguous	mKETAENYLGHTAK	M1(Oxidation)	1	P38646	P38646	1	4	0.1721	0	1	1	402.948	1608.77	1608.77	1.37	0.00055	HCD (High Energy Collision Dissociation)	MS2	43.593	30	20.1856	6639	HJURP-1.raw	F1	1.22	1	0.005643	0.1371
	FALSE	High	NAVITVPAYFNDSQR		1.15779e-07	9.6032e-05	1	1	2	P38646	0	1694.85	High	High	0.0001135	3.857e-08	3.36
		Checked	Confidence	Identifying Node	PSM Ambiguity	Annotated Sequence	Modifications	# Proteins	Master Protein Accessions	Protein Accessions	# Missed Cleavages	Charge	DeltaScore	DeltaCn	Rank	Search Engine Rank	m/z [Da]	MH+ [Da]	Theo. MH+ [Da]	DeltaM [ppm]	Deltam/z [Da]	Activation Type	MS Order	Isolation Interference [%]	Ion Inject Time [ms]	RT [min]	First Scan	Spectrum File	File ID	XCorr	# Protein Groups	Percolator q-Value	Percolator PEP
		FALSE	High	Sequest HT (A2)	Unambiguous	NAVITVPAYFNDSQR		1	P38646	P38646	0	2	0.7381	0	1	1	847.927	1694.85	1694.85	-1.39	-0.00117	HCD (High Energy Collision Dissociation)	MS2	0	8.433	34.7567	19944	HJURP-1.raw	F1	3.36	1	0.0001135	3.857e-08
		FALSE	High	Sequest HT (A2)	Unambiguous	NAVITVPAYFNDSQR		1	P38646	P38646	0	3	0.731	0	1	1	565.621	1694.85	1694.85	-0.95	-0.00054	HCD (High Energy Collision Dissociation)	MS2	21.6264	8.81	35.2998	20483	HJURP-1.raw	F1	3.42	1	0.0001135	8.091e-07
	FALSE	High	QAASSLQQASLK		2.56937e-07	9.6032e-05	1	1	1	P38646	0	1231.66	High	High	0.0001135	8.938e-08	3.89
		Checked	Confidence	Identifying Node	PSM Ambiguity	Annotated Sequence	Modifications	# Proteins	Master Protein Accessions	Protein Accessions	# Missed Cleavages	Charge	DeltaScore	DeltaCn	Rank	Search Engine Rank	m/z [Da]	MH+ [Da]	Theo. MH+ [Da]	DeltaM [ppm]	Deltam/z [Da]	Activation Type	MS Order	Isolation Interference [%]	Ion Inject Time [ms]	RT [min]	First Scan	Spectrum File	File ID	XCorr	# Protein Groups	Percolator q-Value	Percolator PEP
		FALSE	High	Sequest HT (A2)	Unambiguous	QAASSLQQASLK		1	P38646	P38646	0	2	0.6427	0	1	1	616.336	1231.66	1231.66	-0.24	-0.00015	HCD (High Energy Collision Dissociation)	MS2	31.9381	30	21.7263	7862	HJURP-1.raw	F1	3.89	1	0.0001135	8.938e-08
	FALSE	High	QAVTNPNNTFYATK		1.71097e-07	9.6032e-05	1	4	2	P38646	0	1568.77	High	High	0.0001135	5.8e-08	3.09
		Checked	Confidence	Identifying Node	PSM Ambiguity	Annotated Sequence	Modifications	# Proteins	Master Protein Accessions	Protein Accessions	# Missed Cleavages	Charge	DeltaScore	DeltaCn	Rank	Search Engine Rank	m/z [Da]	MH+ [Da]	Theo. MH+ [Da]	DeltaM [ppm]	Deltam/z [Da]	Activation Type	MS Order	Isolation Interference [%]	Ion Inject Time [ms]	RT [min]	First Scan	Spectrum File	File ID	XCorr	# Protein Groups	Percolator q-Value	Percolator PEP
		FALSE	High	Sequest HT (A2)	Unambiguous	QAVTNPNNTFYATK		4	P38646	A0A3B3ITI4; D6RJI2; D6RA73; P38646	0	2	0.7411	0	1	1	784.889	1568.77	1568.77	0.21	0.00017	HCD (High Energy Collision Dissociation)	MS2	0	18.594	25.6521	11329	HJURP-1.raw	F1	3.09	1	0.0001135	5.8e-08
		FALSE	High	Sequest HT (A2)	Unambiguous	QAVTNPNNTFYATK		4	P38646	A0A3B3ITI4; D6RJI2; D6RA73; P38646	0	3	0.3408	0	1	1	523.593	1568.77	1568.77	-3.26	-0.00171	HCD (High Energy Collision Dissociation)	MS2	83.5925	26.089	25.3382	11078	HJURP-1.raw	F1	1.79	1	0.0001135	0.004473
	FALSE	High	SDIGEVILVGGMTR		9.33639e-10	9.6032e-05	1	2	29	P38646	0	1446.76	High	High	0.0001135	2.418e-10	3.68
		Checked	Confidence	Identifying Node	PSM Ambiguity	Annotated Sequence	Modifications	# Proteins	Master Protein Accessions	Protein Accessions	# Missed Cleavages	Charge	DeltaScore	DeltaCn	Rank	Search Engine Rank	m/z [Da]	MH+ [Da]	Theo. MH+ [Da]	DeltaM [ppm]	Deltam/z [Da]	Activation Type	MS Order	Isolation Interference [%]	Ion Inject Time [ms]	RT [min]	First Scan	Spectrum File	File ID	XCorr	# Protein Groups	Percolator q-Value	Percolator PEP
		FALSE	High	Sequest HT (A2)	Unambiguous	SDIGEVILVGGMTR		2	P38646	H0YBG6; P38646	0	2	0.7056	0	1	1	723.883	1446.76	1446.76	-1.77	-0.00128	HCD (High Energy Collision Dissociation)	MS2	23.9247	30	58.9829	42707	HJURP-1.raw	F1	2.48	1	0.0001135	4.864e-07
		FALSE	High	Sequest HT (A2)	Unambiguous	SDIGEVILVGGMTR		2	P38646	H0YBG6; P38646	0	2	0.6856	0	1	1	723.885	1446.76	1446.76	-0.21	-0.00015	HCD (High Energy Collision Dissociation)	MS2	13.2331	30	53.9411	38426	HJURP-1.raw	F1	2.99	1	0.0001135	2.92e-08
		FALSE	High	Sequest HT (A2)	Unambiguous	SDIGEVILVGGMTR		2	P38646	H0YBG6; P38646	0	2	0.4898	0	1	1	723.884	1446.76	1446.76	-1.12	-0.00081	HCD (High Energy Collision Dissociation)	MS2	0	30	68.7992	49383	HJURP-1.raw	F1	0.49	1	0.005178	0.1266
		FALSE	High	Sequest HT (A2)	Unambiguous	SDIGEVILVGGMTR		2	P38646	H0YBG6; P38646	0	2	0.6656	0	1	1	723.882	1446.76	1446.76	-3.35	-0.00242	HCD (High Energy Collision Dissociation)	MS2	72.7957	30	46.5836	31570	HJURP-1.raw	F1	2.99	1	0.0001135	2.601e-06
		FALSE	High	Sequest HT (A2)	Unambiguous	SDIGEVILVGGMTR		2	P38646	H0YBG6; P38646	0	2	0.6343	0	1	1	723.884	1446.76	1446.76	-0.62	-0.00045	HCD (High Energy Collision Dissociation)	MS2	16.7818	30	62.0048	45226	HJURP-1.raw	F1	2.68	1	0.0001135	7.25e-09
		FALSE	High	Sequest HT (A2)	Unambiguous	SDIGEVILVGGMTR		2	P38646	H0YBG6; P38646	0	2	0.6908	0	1	1	723.884	1446.76	1446.76	-0.49	-0.00036	HCD (High Energy Collision Dissociation)	MS2	26.7144	30	52.9168	37492	HJURP-1.raw	F1	2.49	1	0.0001135	7.688e-08
		FALSE	High	Sequest HT (A2)	Unambiguous	SDIGEVILVGGMTR		2	P38646	H0YBG6; P38646	0	2	0.6592	0	1	1	723.885	1446.76	1446.76	0.28	0.0002	HCD (High Energy Collision Dissociation)	MS2	0	30	49.0365	33892	HJURP-1.raw	F1	2.67	1	0.0001135	5.824e-08
		FALSE	High	Sequest HT (A2)	Unambiguous	SDIGEVILVGGMTR		2	P38646	H0YBG6; P38646	0	3	0.6695	0	1	1	482.925	1446.76	1446.76	-1.89	-0.00091	HCD (High Energy Collision Dissociation)	MS2	0	30	37.7587	22861	HJURP-1.raw	F1	3.48	1	0.0001135	8.207e-07
		FALSE	High	Sequest HT (A2)	Unambiguous	SDIGEVILVGGMTR		2	P38646	H0YBG6; P38646	0	2	0.7301	0	1	1	723.884	1446.76	1446.76	-1.34	-0.00097	HCD (High Energy Collision Dissociation)	MS2	21.0859	30	54.9503	39279	HJURP-1.raw	F1	2.26	1	0.0001135	1.318e-07
		FALSE	High	Sequest HT (A2)	Unambiguous	SDIGEVILVGGMTR		2	P38646	H0YBG6; P38646	0	2	0.6871	0	1	1	723.885	1446.76	1446.76	-0.15	-0.00011	HCD (High Energy Collision Dissociation)	MS2	79.5123	18.638	39.7352	24788	HJURP-1.raw	F1	3.26	1	0.0001135	1.098e-06
		FALSE	High	Sequest HT (A2)	Unambiguous	SDIGEVILVGGMTR		2	P38646	H0YBG6; P38646	0	2	0.6793	0	1	1	723.884	1446.76	1446.76	-1.42	-0.00103	HCD (High Energy Collision Dissociation)	MS2	0	19.326	37.6914	22793	HJURP-1.raw	F1	3.68	1	0.0001135	2.418e-10
		FALSE	High	Sequest HT (A2)	Unambiguous	SDIGEVILVGGMTR		2	P38646	H0YBG6; P38646	0	2	0.7681	0	1	1	723.885	1446.76	1446.76	0.16	0.00012	HCD (High Energy Collision Dissociation)	MS2	17.1999	30	59.9862	43543	HJURP-1.raw	F1	2.63	1	0.0001135	5.866e-09
		FALSE	High	Sequest HT (A2)	Unambiguous	SDIGEVILVGGMTR		2	P38646	H0YBG6; P38646	0	2	0.6041	0	1	1	723.884	1446.76	1446.76	-0.62	-0.00045	HCD (High Energy Collision Dissociation)	MS2	8.29553	30	55.9537	40162	HJURP-1.raw	F1	1.97	1	0.0001135	1.69e-06
		FALSE	High	Sequest HT (A2)	Unambiguous	SDIGEVILVGGMTR		2	P38646	H0YBG6; P38646	0	2	0.7483	0	1	1	723.885	1446.76	1446.76	0.44	0.00032	HCD (High Energy Collision Dissociation)	MS2	24.6682	30	60.9928	44368	HJURP-1.raw	F1	2.94	1	0.0001135	6.333e-09
		FALSE	High	Sequest HT (A2)	Unambiguous	SDIGEVILVGGMTR		2	P38646	H0YBG6; P38646	0	2	0.6574	0	1	1	723.884	1446.76	1446.76	-1.2	-0.00087	HCD (High Energy Collision Dissociation)	MS2	0	30	69.8394	50014	HJURP-1.raw	F1	1.08	1	0.0001135	0.001206
		FALSE	High	Sequest HT (A2)	Unambiguous	SDIGEVILVGGMTR		2	P38646	H0YBG6; P38646	0	2	0.7042	0	1	1	723.885	1446.76	1446.76	-0.07	-5e-05	HCD (High Energy Collision Dissociation)	MS2	36.2784	8.299	38.7162	23781	HJURP-1.raw	F1	3.55	1	0.0001135	1.215e-09
		FALSE	High	Sequest HT (A2)	Unambiguous	SDIGEVILVGGMTR		2	P38646	H0YBG6; P38646	0	2	0.6812	0	1	1	723.884	1446.76	1446.76	-0.82	-0.00059	HCD (High Energy Collision Dissociation)	MS2	51.2818	30	53.7335	38238	HJURP-1.raw	F1	2.07	1	0.0001135	9.048e-07
		FALSE	High	Sequest HT (A2)	Unambiguous	SDIGEVILVGGMTR		2	P38646	H0YBG6; P38646	0	2	0.6746	0	1	1	723.884	1446.76	1446.76	-1.23	-0.00089	HCD (High Energy Collision Dissociation)	MS2	40.3942	30	50.9036	35648	HJURP-1.raw	F1	2.95	1	0.0001135	1.763e-06
		FALSE	High	Sequest HT (A2)	Unambiguous	SDIGEVILVGGMTR		2	P38646	H0YBG6; P38646	0	2	0.6667	0	1	1	723.886	1446.76	1446.76	1.96	0.00142	HCD (High Energy Collision Dissociation)	MS2	21.136	30	70.8577	50769	HJURP-1.raw	F1	2.64	1	0.0001135	5.291e-08
		FALSE	High	Sequest HT (A2)	Unambiguous	SDIGEVILVGGMTR		2	P38646	H0YBG6; P38646	0	2	0.7249	0	1	1	723.884	1446.76	1446.76	-1.33	-0.00096	HCD (High Energy Collision Dissociation)	MS2	38.4615	30	64.1621	46741	HJURP-1.raw	F1	2.29	1	0.0001135	2.944e-07
		FALSE	High	Sequest HT (A2)	Unambiguous	SDIGEVILVGGMTR		2	P38646	H0YBG6; P38646	0	2	0.7545	0	1	1	723.884	1446.76	1446.76	-1.21	-0.00087	HCD (High Energy Collision Dissociation)	MS2	29.5805	30	56.9649	41007	HJURP-1.raw	F1	2.24	1	0.0001135	5.133e-08
		FALSE	High	Sequest HT (A2)	Unambiguous	SDIGEVILVGGMTR		2	P38646	H0YBG6; P38646	0	2	0.7257	0	1	1	723.884	1446.76	1446.76	-0.46	-0.00033	HCD (High Energy Collision Dissociation)	MS2	8.24585	30	51.9101	36585	HJURP-1.raw	F1	2.88	1	0.0001135	8.217e-08
		FALSE	High	Sequest HT (A2)	Unambiguous	SDIGEVILVGGMTR		2	P38646	H0YBG6; P38646	0	2	0.7456	0	1	1	723.885	1446.76	1446.76	0.29	0.00021	HCD (High Energy Collision Dissociation)	MS2	12.1584	30	48.0026	32914	HJURP-1.raw	F1	2.83	1	0.0001135	1.262e-08
		FALSE	High	Sequest HT (A2)	Unambiguous	SDIGEVILVGGMTR		2	P38646	H0YBG6; P38646	0	2	0.6164	0	1	1	723.885	1446.76	1446.76	0.9	0.00065	HCD (High Energy Collision Dissociation)	MS2	0	30	57.9746	41871	HJURP-1.raw	F1	2.19	1	0.0001135	2.236e-06
		FALSE	High	Sequest HT (A2)	Unambiguous	SDIGEVILVGGMTR		2	P38646	H0YBG6; P38646	0	2	0.6055	0	1	1	723.884	1446.76	1446.76	-1.64	-0.00118	HCD (High Energy Collision Dissociation)	MS2	36.7315	30	45.6324	30658	HJURP-1.raw	F1	2.56	1	0.0001135	7.311e-06
		FALSE	High	Sequest HT (A2)	Unambiguous	SDIGEVILVGGMTR		2	P38646	H0YBG6; P38646	0	2	0.7018	0	1	1	723.885	1446.76	1446.76	0.53	0.00039	HCD (High Energy Collision Dissociation)	MS2	8.25482	30	63.1057	46106	HJURP-1.raw	F1	3.32	1	0.0001135	3.863e-08
		FALSE	High	Sequest HT (A2)	Unambiguous	SDIGEVILVGGMTR		2	P38646	H0YBG6; P38646	0	2	0.7126	0	1	1	723.884	1446.76	1446.76	-0.4	-0.00029	HCD (High Energy Collision Dissociation)	MS2	59.6222	30	67.7923	48803	HJURP-1.raw	F1	0.87	1	0.0001135	0.0004342
		FALSE	High	Sequest HT (A2)	Unambiguous	SDIGEVILVGGMTR		2	P38646	H0YBG6; P38646	0	2	0.7259	0	1	1	723.885	1446.76	1446.76	-0.01	-1e-05	HCD (High Energy Collision Dissociation)	MS2	20.1936	30	44.506	29569	HJURP-1.raw	F1	3.21	1	0.0001135	1.245e-06
		FALSE	High	Sequest HT (A2)	Unambiguous	SDIGEVILVGGMTR		2	P38646	H0YBG6; P38646	0	2	0.7096	0	1	1	723.884	1446.76	1446.76	-0.82	-0.00059	HCD (High Energy Collision Dissociation)	MS2	33.9507	30	65.1673	47407	HJURP-1.raw	F1	2.72	1	0.0001135	4.133e-08
	FALSE	High	SDIGEVILVGGMTR	1xOxidation [M12]	1.34208e-06	9.6032e-05	1	2	1	P38646	0	1462.76	High	High	0.0001135	5.081e-07	2.82
		Checked	Confidence	Identifying Node	PSM Ambiguity	Annotated Sequence	Modifications	# Proteins	Master Protein Accessions	Protein Accessions	# Missed Cleavages	Charge	DeltaScore	DeltaCn	Rank	Search Engine Rank	m/z [Da]	MH+ [Da]	Theo. MH+ [Da]	DeltaM [ppm]	Deltam/z [Da]	Activation Type	MS Order	Isolation Interference [%]	Ion Inject Time [ms]	RT [min]	First Scan	Spectrum File	File ID	XCorr	# Protein Groups	Percolator q-Value	Percolator PEP
		FALSE	High	Sequest HT (A2)	Unambiguous	SDIGEVILVGGmTR	M12(Oxidation)	2	P38646	H0YBG6; P38646	0	2	0.6915	0	1	1	731.881	1462.76	1462.76	-1.02	-0.00075	HCD (High Energy Collision Dissociation)	MS2	0	10.187	34.1374	19328	HJURP-1.raw	F1	2.82	1	0.0001135	5.081e-07
	FALSE	High	SQVFSTAADGQTQVEIK		3.84936e-11	9.6032e-05	1	1	48	P38646	0	1808.9	High	High	0.0001135	8.466e-12	4.58
		Checked	Confidence	Identifying Node	PSM Ambiguity	Annotated Sequence	Modifications	# Proteins	Master Protein Accessions	Protein Accessions	# Missed Cleavages	Charge	DeltaScore	DeltaCn	Rank	Search Engine Rank	m/z [Da]	MH+ [Da]	Theo. MH+ [Da]	DeltaM [ppm]	Deltam/z [Da]	Activation Type	MS Order	Isolation Interference [%]	Ion Inject Time [ms]	RT [min]	First Scan	Spectrum File	File ID	XCorr	# Protein Groups	Percolator q-Value	Percolator PEP
		FALSE	High	Sequest HT (A2)	Unambiguous	SQVFSTAADGQTQVEIK		1	P38646	P38646	0	2	0.5169	0	1	1	904.959	1808.91	1808.9	4.51	0.00408	HCD (High Energy Collision Dissociation)	MS2	71.248	13.606	41.2495	26330	HJURP-1.raw	F1	2.07	1	0.0001135	0.004224
		FALSE	High	Sequest HT (A2)	Unambiguous	SQVFSTAADGQTQVEIK		1	P38646	P38646	0	2	0.6686	0	1	1	904.954	1808.9	1808.9	-1.43	-0.00129	HCD (High Energy Collision Dissociation)	MS2	0	30	50.8264	35576	HJURP-1.raw	F1	3.44	1	0.0001135	2.277e-08
		FALSE	High	Sequest HT (A2)	Unambiguous	SQVFSTAADGQTQVEIK		1	P38646	P38646	0	3	0.4874	0	1	1	603.639	1808.9	1808.9	0.01	1e-05	HCD (High Energy Collision Dissociation)	MS2	29.4576	30	65.0328	47324	HJURP-1.raw	F1	1.19	1	0.0001135	0.003789
		FALSE	High	Sequest HT (A2)	Unambiguous	SQVFSTAADGQTQVEIK		1	P38646	P38646	0	2	0.3226	0	1	1	904.954	1808.9	1808.9	-1.03	-0.00093	HCD (High Energy Collision Dissociation)	MS2	24.5862	30	70.043	50128	HJURP-1.raw	F1	0.93	1	0.002278	0.06114
		FALSE	High	Sequest HT (A2)	Unambiguous	SQVFSTAADGQTQVEIK		1	P38646	P38646	0	2	0.689	0	1	1	904.955	1808.9	1808.9	-0.11	-0.0001	HCD (High Energy Collision Dissociation)	MS2	14.0211	30	63.0213	46040	HJURP-1.raw	F1	3.73	1	0.0001135	8.637e-08
		FALSE	High	Sequest HT (A2)	Unambiguous	SQVFSTAADGQTQVEIK		1	P38646	P38646	0	2	0.7135	0	1	1	904.955	1808.9	1808.9	-0.26	-0.00024	HCD (High Energy Collision Dissociation)	MS2	19.4381	30	51.8581	36537	HJURP-1.raw	F1	3.77	1	0.0001135	1.783e-10
		FALSE	High	Sequest HT (A2)	Unambiguous	SQVFSTAADGQTQVEIK		1	P38646	P38646	0	3	0.2581	0	1	1	603.638	1808.9	1808.9	-1.07	-0.00064	HCD (High Energy Collision Dissociation)	MS2	19.0044	30	59.0893	42802	HJURP-1.raw	F1	0.93	1	0.001794	0.04876
		FALSE	High	Sequest HT (A2)	Unambiguous	SQVFSTAADGQTQVEIK		1	P38646	P38646	0	2	0.705	0	1	1	904.954	1808.9	1808.9	-1.1	-0.00099	HCD (High Energy Collision Dissociation)	MS2	29.0804	11.899	31.2273	16558	HJURP-1.raw	F1	2.78	1	0.0001135	5.697e-08
		FALSE	High	Sequest HT (A2)	Unambiguous	SQVFSTAADGQTQVEIK		1	P38646	P38646	0	2	0.7143	0	1	1	904.953	1808.9	1808.9	-1.81	-0.00164	HCD (High Energy Collision Dissociation)	MS2	0	20.007	33.2421	18519	HJURP-1.raw	F1	3.64	1	0.0001135	5.473e-09
		FALSE	High	Sequest HT (A2)	Unambiguous	SQVFSTAADGQTQVEIK		1	P38646	P38646	0	2	0.6621	0	1	1	904.955	1808.9	1808.9	0.12	0.00011	HCD (High Energy Collision Dissociation)	MS2	51.0824	30	59.992	43549	HJURP-1.raw	F1	2.9	1	0.0001135	2.875e-06
		FALSE	High	Sequest HT (A2)	Unambiguous	SQVFSTAADGQTQVEIK		1	P38646	P38646	0	3	0.283	0	1	1	603.639	1808.9	1808.9	0.25	0.00015	HCD (High Energy Collision Dissociation)	MS2	10.6413	30	60.1134	43646	HJURP-1.raw	F1	1.06	1	0.0006509	0.01155
		FALSE	High	Sequest HT (A2)	Unambiguous	SQVFSTAADGQTQVEIK		1	P38646	P38646	0	2	0.6519	0	1	1	904.956	1808.9	1808.9	1.21	0.00109	HCD (High Energy Collision Dissociation)	MS2	56.7674	30	58.967	42692	HJURP-1.raw	F1	2.7	1	0.0001135	6e-10
		FALSE	High	Sequest HT (A2)	Unambiguous	SQVFSTAADGQTQVEIK		1	P38646	P38646	0	2	0.7333	0	1	1	904.953	1808.9	1808.9	-2.18	-0.00197	HCD (High Energy Collision Dissociation)	MS2	0	10.347	30.2257	15632	HJURP-1.raw	F1	3.9	1	0.0001135	9.885e-09
		FALSE	High	Sequest HT (A2)	Unambiguous	SQVFSTAADGQTQVEIK		1	P38646	P38646	0	2	0.6283	0	1	1	904.955	1808.9	1808.9	0.02	1e-05	HCD (High Energy Collision Dissociation)	MS2	16.4721	30	55.8985	40114	HJURP-1.raw	F1	3.04	1	0.0001135	4.49e-08
		FALSE	High	Sequest HT (A2)	Unambiguous	SQVFSTAADGQTQVEIK		1	P38646	P38646	0	3	0.2308	0	1	1	603.639	1808.9	1808.9	-0.84	-0.00051	HCD (High Energy Collision Dissociation)	MS2	15.7094	30	55.9971	40199	HJURP-1.raw	F1	1.17	1	0.001513	0.03543
		FALSE	High	Sequest HT (A2)	Unambiguous	SQVFSTAADGQTQVEIK		1	P38646	P38646	0	2	0.7336	0	1	1	904.955	1808.9	1808.9	0.08	8e-05	HCD (High Energy Collision Dissociation)	MS2	3.5231	30	71.0487	50925	HJURP-1.raw	F1	4.58	1	0.0001135	8.466e-12
		FALSE	High	Sequest HT (A2)	Unambiguous	SQVFSTAADGQTQVEIK		1	P38646	P38646	0	2	0.6882	0	1	1	904.955	1808.9	1808.9	-0.08	-7e-05	HCD (High Energy Collision Dissociation)	MS2	25.183	13.941	29.2158	14710	HJURP-1.raw	F1	3.72	1	0.0001135	5.011e-11
		FALSE	High	Sequest HT (A2)	Unambiguous	SQVFSTAADGQTQVEIK		1	P38646	P38646	0	2	0.7132	0	1	1	904.955	1808.9	1808.9	0.18	0.00017	HCD (High Energy Collision Dissociation)	MS2	9.47074	30	54.8932	39227	HJURP-1.raw	F1	3.8	1	0.0001135	4.88e-11
		FALSE	High	Sequest HT (A2)	Unambiguous	SQVFSTAADGQTQVEIK		1	P38646	P38646	0	2	0.6694	0	1	1	904.955	1808.9	1808.9	0.67	0.00061	HCD (High Energy Collision Dissociation)	MS2	4.65114	30	56.9033	40954	HJURP-1.raw	F1	3.69	1	0.0001135	1.674e-08
		FALSE	High	Sequest HT (A2)	Unambiguous	SQVFSTAADGQTQVEIK		1	P38646	P38646	0	2	0.5912	0	1	1	904.955	1808.9	1808.9	0.47	0.00042	HCD (High Energy Collision Dissociation)	MS2	43.6245	30	53.8872	38376	HJURP-1.raw	F1	2.96	1	0.0001135	7.89e-07
		FALSE	High	Sequest HT (A2)	Unambiguous	SQVFSTAADGQTQVEIK		1	P38646	P38646	0	2	0.7013	0	1	1	904.955	1808.9	1808.9	0.19	0.00017	HCD (High Energy Collision Dissociation)	MS2	9.14219	30	47.8778	32797	HJURP-1.raw	F1	3.85	1	0.0001135	2.234e-08
		FALSE	High	Sequest HT (A2)	Unambiguous	SQVFSTAADGQTQVEIK		1	P38646	P38646	0	2	0.6211	0	1	1	904.955	1808.9	1808.9	0.37	0.00033	HCD (High Energy Collision Dissociation)	MS2	12.6138	30	64.0245	46667	HJURP-1.raw	F1	3.22	1	0.0001135	6.595e-09
		FALSE	High	Sequest HT (A2)	Unambiguous	SQVFSTAADGQTQVEIK		1	P38646	P38646	0	2	0.467	0	1	1	904.956	1808.9	1808.9	0.74	0.00067	HCD (High Energy Collision Dissociation)	MS2	16.9593	19.608	42.7269	27801	HJURP-1.raw	F1	2.27	1	0.0001135	9.326e-06
		FALSE	High	Sequest HT (A2)	Unambiguous	SQVFSTAADGQTQVEIK		1	P38646	P38646	0	2	0.5714	0	1	1	904.955	1808.9	1808.9	-0.03	-3e-05	HCD (High Energy Collision Dissociation)	MS2	19.7694	30	69.0415	49528	HJURP-1.raw	F1	1.05	1	0.0001135	0.005336
		FALSE	High	Sequest HT (A2)	Unambiguous	SQVFSTAADGQTQVEIK		1	P38646	P38646	0	2	0.67	0	1	1	904.955	1808.9	1808.9	0.52	0.00047	HCD (High Energy Collision Dissociation)	MS2	22.4521	30	65.0294	47322	HJURP-1.raw	F1	2.97	1	0.0001135	1.642e-08
		FALSE	High	Sequest HT (A2)	Unambiguous	SQVFSTAADGQTQVEIK		1	P38646	P38646	0	2	0.5421	0	1	1	904.956	1808.9	1808.9	1.12	0.00101	HCD (High Energy Collision Dissociation)	MS2	0	30	67.0368	48377	HJURP-1.raw	F1	1.07	1	0.0001135	0.001121
		FALSE	High	Sequest HT (A2)	Unambiguous	SQVFSTAADGQTQVEIK		1	P38646	P38646	0	2	0.6059	0	1	1	904.961	1808.92	1808.9	7.18	0.00649	HCD (High Energy Collision Dissociation)	MS2	0	19.6	41.3973	26487	HJURP-1.raw	F1	2.36	1	0.0001135	4.205e-07
		FALSE	High	Sequest HT (A2)	Unambiguous	SQVFSTAADGQTQVEIK		1	P38646	P38646	0	3	0.2097	0	1	1	603.639	1808.9	1808.9	0.09	6e-05	HCD (High Energy Collision Dissociation)	MS2	52.7559	30	50.0861	34889	HJURP-1.raw	F1	1.24	1	0.0002213	0.00803
		FALSE	High	Sequest HT (A2)	Unambiguous	SQVFSTAADGQTQVEIK		1	P38646	P38646	0	2	0.6687	0	1	1	904.955	1808.9	1808.9	0.58	0.00053	HCD (High Energy Collision Dissociation)	MS2	0	14.817	34.6794	19862	HJURP-1.raw	F1	3.32	1	0.0001135	1.009e-08
		FALSE	High	Sequest HT (A2)	Unambiguous	SQVFSTAADGQTQVEIK		1	P38646	P38646	0	2	0.7405	0	1	1	904.954	1808.9	1808.9	-1.21	-0.00109	HCD (High Energy Collision Dissociation)	MS2	17.8228	30	52.8648	37444	HJURP-1.raw	F1	3.16	1	0.0001135	3.266e-10
		FALSE	High	Sequest HT (A2)	Unambiguous	SQVFSTAADGQTQVEIK		1	P38646	P38646	0	2	0.5748	0	1	1	904.956	1808.9	1808.9	1.18	0.00107	HCD (High Energy Collision Dissociation)	MS2	91.9327	30	49.7958	34608	HJURP-1.raw	F1	2.54	1	0.0001135	1.789e-07
		FALSE	High	Sequest HT (A2)	Unambiguous	SQVFSTAADGQTQVEIK		1	P38646	P38646	0	3	0.3429	0	1	1	603.639	1808.9	1808.9	-0.4	-0.00024	HCD (High Energy Collision Dissociation)	MS2	34.8882	30	67.7808	48797	HJURP-1.raw	F1	1.05	1	0.001794	0.05026
		FALSE	High	Sequest HT (A2)	Unambiguous	SQVFSTAADGQTQVEIK		1	P38646	P38646	0	3	0.1954	0	1	1	603.639	1808.9	1808.9	0.64	0.00038	HCD (High Energy Collision Dissociation)	MS2	56.5274	30	52.8389	37421	HJURP-1.raw	F1	0.87	1	0.002467	0.0667
		FALSE	High	Sequest HT (A2)	Unambiguous	SQVFSTAADGQTQVEIK		1	P38646	P38646	0	3	0.578	0	1	1	603.638	1808.9	1808.9	-0.94	-0.00057	HCD (High Energy Collision Dissociation)	MS2	59.056	30	61.123	44478	HJURP-1.raw	F1	1.73	1	0.0001135	1.794e-05
		FALSE	High	Sequest HT (A2)	Unambiguous	SQVFSTAADGQTQVEIK		1	P38646	P38646	0	2	0.5391	0	1	1	904.955	1808.9	1808.9	0.04	4e-05	HCD (High Energy Collision Dissociation)	MS2	2.40802	30	62.0096	45231	HJURP-1.raw	F1	2.43	1	0.0001135	5.297e-07
		FALSE	High	Sequest HT (A2)	Unambiguous	SQVFSTAADGQTQVEIK		1	P38646	P38646	0	2	0.715	0	1	1	904.955	1808.9	1808.9	0.07	6e-05	HCD (High Energy Collision Dissociation)	MS2	44.179	30	66.0338	47892	HJURP-1.raw	F1	2.07	1	0.0001135	0.0001358
		FALSE	High	Sequest HT (A2)	Unambiguous	SQVFSTAADGQTQVEIK		1	P38646	P38646	0	3	0.4779	0	1	1	603.639	1808.9	1808.9	0.11	7e-05	HCD (High Energy Collision Dissociation)	MS2	53.9329	30	54.9619	39290	HJURP-1.raw	F1	1.13	1	0.0001135	0.001004
		FALSE	High	Sequest HT (A2)	Unambiguous	SQVFSTAADGQTQVEIK		1	P38646	P38646	0	2	0.6753	0	1	1	904.955	1808.9	1808.9	0.61	0.00055	HCD (High Energy Collision Dissociation)	MS2	38.0457	30	61.0018	44376	HJURP-1.raw	F1	3.48	1	0.0001135	4.454e-07
		FALSE	High	Sequest HT (A2)	Unambiguous	SQVFSTAADGQTQVEIK		1	P38646	P38646	0	3	0.5625	0	1	1	603.638	1808.9	1808.9	-2.22	-0.00134	HCD (High Energy Collision Dissociation)	MS2	62.8999	30	62.137	45334	HJURP-1.raw	F1	1.92	1	0.0001135	4.759e-05
		FALSE	High	Sequest HT (A2)	Unambiguous	SQVFSTAADGQTQVEIK		1	P38646	P38646	0	2	0.586	0	1	1	904.954	1808.9	1808.9	-0.63	-0.00057	HCD (High Energy Collision Dissociation)	MS2	51.0615	30	57.9436	41844	HJURP-1.raw	F1	2.85	1	0.0001135	3.329e-07
		FALSE	High	Sequest HT (A2)	Unambiguous	SQVFSTAADGQTQVEIK		1	P38646	P38646	0	3	0.6262	0	1	1	603.64	1808.91	1808.9	1.75	0.00105	HCD (High Energy Collision Dissociation)	MS2	39.5506	30	66.6987	48212	HJURP-1.raw	F1	1.07	1	0.004078	0.09248
		FALSE	High	Sequest HT (A2)	Unambiguous	SQVFSTAADGQTQVEIK		1	P38646	P38646	0	3	0.4113	0	1	1	603.64	1808.91	1808.9	2.31	0.00139	HCD (High Energy Collision Dissociation)	MS2	45.8634	30	57.0328	41067	HJURP-1.raw	F1	1.24	1	0.000859	0.01361
		FALSE	High	Sequest HT (A2)	Unambiguous	SQVFSTAADGQTQVEIK		1	P38646	P38646	0	3	0.2234	0	1	1	603.638	1808.9	1808.9	-1.63	-0.00098	HCD (High Energy Collision Dissociation)	MS2	23.1842	30	58.0756	41958	HJURP-1.raw	F1	0.94	1	0.001141	0.02142
		FALSE	High	Sequest HT (A2)	Unambiguous	SQVFSTAADGQTQVEIK		1	P38646	P38646	0	2	0.6782	0	1	1	904.955	1808.9	1808.9	-0.21	-0.00019	HCD (High Energy Collision Dissociation)	MS2	9.02256	30	53.2095	37761	HJURP-1.raw	F1	3.17	1	0.0001135	1.223e-08
		FALSE	High	Sequest HT (A2)	Unambiguous	SQVFSTAADGQTQVEIK		1	P38646	P38646	0	2	0.5023	0	1	1	904.954	1808.9	1808.9	-1.04	-0.00094	HCD (High Energy Collision Dissociation)	MS2	54.6157	21.089	38.1634	23220	HJURP-1.raw	F1	2.15	1	0.0001135	1.496e-05
		FALSE	High	Sequest HT (A2)	Unambiguous	SQVFSTAADGQTQVEIK		1	P38646	P38646	0	2	0.7136	0	1	1	904.95	1808.89	1808.9	-5.3	-0.00479	HCD (High Energy Collision Dissociation)	MS2	0	26.459	32.2335	17500	HJURP-1.raw	F1	4.33	1	0.0001135	5.164e-09
		FALSE	High	Sequest HT (A2)	Unambiguous	SQVFSTAADGQTQVEIK		1	P38646	P38646	0	3	0.5194	0	1	1	603.639	1808.9	1808.9	0.57	0.00034	HCD (High Energy Collision Dissociation)	MS2	21.9489	30	63.1407	46137	HJURP-1.raw	F1	1.29	1	0.0001135	0.003758
		FALSE	High	Sequest HT (A2)	Unambiguous	SQVFSTAADGQTQVEIK		1	P38646	P38646	0	2	0.564	0	1	1	904.954	1808.9	1808.9	-0.9	-0.00081	HCD (High Energy Collision Dissociation)	MS2	20.0564	30	46.7125	31694	HJURP-1.raw	F1	2.11	1	0.0001135	3.657e-07
	FALSE	High	STNGDTFLGGEDFDQALLR		3.38552e-11	9.6032e-05	1	1	4	P38646	0	2055.96	High	High	0.0001135	7.417e-12	3.16
		Checked	Confidence	Identifying Node	PSM Ambiguity	Annotated Sequence	Modifications	# Proteins	Master Protein Accessions	Protein Accessions	# Missed Cleavages	Charge	DeltaScore	DeltaCn	Rank	Search Engine Rank	m/z [Da]	MH+ [Da]	Theo. MH+ [Da]	DeltaM [ppm]	Deltam/z [Da]	Activation Type	MS Order	Isolation Interference [%]	Ion Inject Time [ms]	RT [min]	First Scan	Spectrum File	File ID	XCorr	# Protein Groups	Percolator q-Value	Percolator PEP
		FALSE	High	Sequest HT (A2)	Unambiguous	STNGDTFLGGEDFDQALLR		1	P38646	P38646	0	3	0.7462	0	1	1	685.993	2055.96	2055.96	0.65	0.00044	HCD (High Energy Collision Dissociation)	MS2	59.8311	19.507	40.9887	26068	HJURP-1.raw	F1	3.98	1	0.0001135	7.813e-07
		FALSE	High	Sequest HT (A2)	Unambiguous	STNGDTFLGGEDFDQALLR		1	P38646	P38646	0	2	0.8173	0	1	1	1028.49	2055.96	2055.96	0.94	0.00096	HCD (High Energy Collision Dissociation)	MS2	0	8.427	41.3161	26404	HJURP-1.raw	F1	4.16	1	0.0001135	8.164e-11
		FALSE	High	Sequest HT (A2)	Unambiguous	STNGDTFLGGEDFDQALLR		1	P38646	P38646	0	2	0.807	0	1	1	1028.48	2055.96	2055.96	0.15	0.00016	HCD (High Energy Collision Dissociation)	MS2	26.6453	25.695	40.3008	25355	HJURP-1.raw	F1	3.16	1	0.0001135	7.417e-12
		FALSE	High	Sequest HT (A2)	Unambiguous	STNGDTFLGGEDFDQALLR		1	P38646	P38646	0	2	0.2826	0	1	1	1028.49	2055.98	2055.96	7.15	0.00735	HCD (High Energy Collision Dissociation)	MS2	15.0395	30	54.1037	38566	HJURP-1.raw	F1	0.46	1	0.002563	0.06868
	FALSE	High	TTPSVVAFTADGER		3.53449e-06	9.6032e-05	1	4	2	P38646	0	1450.72	High	High	0.0001135	1.405e-06	2.82
		Checked	Confidence	Identifying Node	PSM Ambiguity	Annotated Sequence	Modifications	# Proteins	Master Protein Accessions	Protein Accessions	# Missed Cleavages	Charge	DeltaScore	DeltaCn	Rank	Search Engine Rank	m/z [Da]	MH+ [Da]	Theo. MH+ [Da]	DeltaM [ppm]	Deltam/z [Da]	Activation Type	MS Order	Isolation Interference [%]	Ion Inject Time [ms]	RT [min]	First Scan	Spectrum File	File ID	XCorr	# Protein Groups	Percolator q-Value	Percolator PEP
		FALSE	High	Sequest HT (A2)	Unambiguous	TTPSVVAFTADGER		4	P38646	A0A3B3ITI4; D6RJI2; D6RA73; P38646	0	2	0.6986	0	1	1	725.861	1450.72	1450.72	-1.16	-0.00084	HCD (High Energy Collision Dissociation)	MS2	0	15.355	30.784	16136	HJURP-1.raw	F1	2.82	1	0.0001135	1.405e-06
		FALSE	High	Sequest HT (A2)	Unambiguous	TTPSVVAFTADGER		4	P38646	A0A3B3ITI4; D6RJI2; D6RA73; P38646	0	2	0.737	0	1	1	725.862	1450.72	1450.72	-0.6	-0.00044	HCD (High Energy Collision Dissociation)	MS2	0	2.105	29.7742	15234	HJURP-1.raw	F1	3.08	1	0.0001135	4.026e-06
	FALSE	High	VEAVNMAEGIIHDTETK		3.0719e-08	9.6032e-05	1	1	3	P38646	0	1856.91	High	High	0.0001135	9.538e-09	3.56
		Checked	Confidence	Identifying Node	PSM Ambiguity	Annotated Sequence	Modifications	# Proteins	Master Protein Accessions	Protein Accessions	# Missed Cleavages	Charge	DeltaScore	DeltaCn	Rank	Search Engine Rank	m/z [Da]	MH+ [Da]	Theo. MH+ [Da]	DeltaM [ppm]	Deltam/z [Da]	Activation Type	MS Order	Isolation Interference [%]	Ion Inject Time [ms]	RT [min]	First Scan	Spectrum File	File ID	XCorr	# Protein Groups	Percolator q-Value	Percolator PEP
		FALSE	High	Sequest HT (A2)	Unambiguous	VEAVNMAEGIIHDTETK		1	P38646	P38646	0	3	0.6887	0	1	1	619.639	1856.9	1856.91	-1.11	-0.00069	HCD (High Energy Collision Dissociation)	MS2	13.5151	15.29	36.2381	21374	HJURP-1.raw	F1	3.02	1	0.0001135	0.0002427
		FALSE	High	Sequest HT (A2)	Unambiguous	VEAVNMAEGIIHDTETK		1	P38646	P38646	0	3	0.77	0	1	1	619.64	1856.9	1856.91	-0.85	-0.00053	HCD (High Energy Collision Dissociation)	MS2	19.6324	16.149	35.1342	20323	HJURP-1.raw	F1	4.13	1	0.0001135	1.672e-07
		FALSE	High	Sequest HT (A2)	Unambiguous	VEAVNMAEGIIHDTETK		1	P38646	P38646	0	2	0.75	0	1	1	928.95	1856.89	1856.91	-7.33	-0.0068	HCD (High Energy Collision Dissociation)	MS2	51.002	13.424	35.1827	20373	HJURP-1.raw	F1	3.56	1	0.0001135	9.538e-09
	FALSE	High	VEAVNMAEGIIHDTETK	1xOxidation [M6]	9.43683e-10	9.6032e-05	1	1	2	P38646	0	1872.9	High	High	0.0001135	2.452e-10	3.7
		Checked	Confidence	Identifying Node	PSM Ambiguity	Annotated Sequence	Modifications	# Proteins	Master Protein Accessions	Protein Accessions	# Missed Cleavages	Charge	DeltaScore	DeltaCn	Rank	Search Engine Rank	m/z [Da]	MH+ [Da]	Theo. MH+ [Da]	DeltaM [ppm]	Deltam/z [Da]	Activation Type	MS Order	Isolation Interference [%]	Ion Inject Time [ms]	RT [min]	First Scan	Spectrum File	File ID	XCorr	# Protein Groups	Percolator q-Value	Percolator PEP
		FALSE	High	Sequest HT (A2)	Unambiguous	VEAVNmAEGIIHDTETK	M6(Oxidation)	1	P38646	P38646	0	2	0.827	0	1	1	936.952	1872.9	1872.9	-1.73	-0.00162	HCD (High Energy Collision Dissociation)	MS2	54.7191	30	29.9797	15417	HJURP-1.raw	F1	3.7	1	0.0001135	2.452e-10
		FALSE	High	Sequest HT (A2)	Unambiguous	VEAVNmAEGIIHDTETK	M6(Oxidation)	1	P38646	P38646	0	3	0.2105	0	1	1	624.972	1872.9	1872.9	-0.24	-0.00015	HCD (High Energy Collision Dissociation)	MS2	30.4403	3.646	30.0298	15463	HJURP-1.raw	F1	1.52	1	0.0001135	0.0002692
	FALSE	High	VLENAEGAR		0.000224487	9.6032e-05	1	4	1	P38646	0	958.495	High	High	0.0001135	0.0001106	1.57
		Checked	Confidence	Identifying Node	PSM Ambiguity	Annotated Sequence	Modifications	# Proteins	Master Protein Accessions	Protein Accessions	# Missed Cleavages	Charge	DeltaScore	DeltaCn	Rank	Search Engine Rank	m/z [Da]	MH+ [Da]	Theo. MH+ [Da]	DeltaM [ppm]	Deltam/z [Da]	Activation Type	MS Order	Isolation Interference [%]	Ion Inject Time [ms]	RT [min]	First Scan	Spectrum File	File ID	XCorr	# Protein Groups	Percolator q-Value	Percolator PEP
		FALSE	High	Sequest HT (A2)	Unambiguous	VLENAEGAR		4	P38646	A0A3B3ITI4; D6RJI2; D6RA73; P38646	0	2	0.5605	0	1	1	479.751	958.495	958.495	-0.25	-0.00012	HCD (High Energy Collision Dissociation)	MS2	25.5522	30	17.8569	5008	HJURP-1.raw	F1	1.57	1	0.0001135	0.0001106
	FALSE	High	VINEPTAAALAYGLDK		2.41968e-09	9.6032e-05	1	1	6	P38646	0	1645.88	High	High	0.0001135	6.582e-10	4.24
		Checked	Confidence	Identifying Node	PSM Ambiguity	Annotated Sequence	Modifications	# Proteins	Master Protein Accessions	Protein Accessions	# Missed Cleavages	Charge	DeltaScore	DeltaCn	Rank	Search Engine Rank	m/z [Da]	MH+ [Da]	Theo. MH+ [Da]	DeltaM [ppm]	Deltam/z [Da]	Activation Type	MS Order	Isolation Interference [%]	Ion Inject Time [ms]	RT [min]	First Scan	Spectrum File	File ID	XCorr	# Protein Groups	Percolator q-Value	Percolator PEP
		FALSE	High	Sequest HT (A2)	Unambiguous	VINEPTAAALAYGLDK		1	P38646	P38646	0	2	0.5071	0	1	1	823.443	1645.88	1645.88	-0.4	-0.00033	HCD (High Energy Collision Dissociation)	MS2	0	15.415	37.4343	22589	HJURP-1.raw	F1	2.11	1	0.0001135	3.293e-05
		FALSE	High	Sequest HT (A2)	Unambiguous	VINEPTAAALAYGLDK		1	P38646	P38646	0	2	0.7453	0	1	1	823.445	1645.88	1645.88	2.1	0.00173	HCD (High Energy Collision Dissociation)	MS2	0	14.677	35.6031	20753	HJURP-1.raw	F1	4.24	1	0.0001135	6.582e-10
		FALSE	High	Sequest HT (A2)	Unambiguous	VINEPTAAALAYGLDK		1	P38646	P38646	0	3	0.7093	0	1	1	549.297	1645.88	1645.88	-1.06	-0.00058	HCD (High Energy Collision Dissociation)	MS2	0	10.248	35.6613	20806	HJURP-1.raw	F1	4.85	1	0.0001135	2.41e-08
		FALSE	High	Sequest HT (A2)	Unambiguous	VINEPTAAALAYGLDK		1	P38646	P38646	0	2	0.4979	0	1	1	823.443	1645.88	1645.88	-0.15	-0.00013	HCD (High Energy Collision Dissociation)	MS2	76.9339	10.712	36.9643	22127	HJURP-1.raw	F1	2.33	1	0.0001135	2.425e-07
		FALSE	High	Sequest HT (A2)	Unambiguous	VINEPTAAALAYGLDK		1	P38646	P38646	0	2	0.6898	0	1	1	823.441	1645.87	1645.88	-2.96	-0.00244	HCD (High Energy Collision Dissociation)	MS2	66.9635	21.483	37.0121	22176	HJURP-1.raw	F1	3.32	1	0.0001135	1.613e-07
		FALSE	High	Sequest HT (A2)	Unambiguous	VINEPTAAALAYGLDK		1	P38646	P38646	0	2	0.713	0	1	1	823.449	1645.89	1645.88	7.03	0.00579	HCD (High Energy Collision Dissociation)	MS2	0	30	37.196	22350	HJURP-1.raw	F1	3.31	1	0.0001135	2.64e-07
	FALSE	High	VINEPTAAALAYGLDKSEDK		8.69095e-09	9.6032e-05	1	1	2	P38646	1	2105.08	High	High	0.0001135	2.535e-09	3.37
		Checked	Confidence	Identifying Node	PSM Ambiguity	Annotated Sequence	Modifications	# Proteins	Master Protein Accessions	Protein Accessions	# Missed Cleavages	Charge	DeltaScore	DeltaCn	Rank	Search Engine Rank	m/z [Da]	MH+ [Da]	Theo. MH+ [Da]	DeltaM [ppm]	Deltam/z [Da]	Activation Type	MS Order	Isolation Interference [%]	Ion Inject Time [ms]	RT [min]	First Scan	Spectrum File	File ID	XCorr	# Protein Groups	Percolator q-Value	Percolator PEP
		FALSE	High	Sequest HT (A2)	Unambiguous	VINEPTAAALAYGLDKSEDK		1	P38646	P38646	1	2	0.2522	0	1	1	1053.05	2105.09	2105.08	5.31	0.00558	HCD (High Energy Collision Dissociation)	MS2	0	30	34.2019	19396	HJURP-1.raw	F1	1.15	1	0.0009653	0.01394
		FALSE	High	Sequest HT (A2)	Unambiguous	VINEPTAAALAYGLDKSEDK		1	P38646	P38646	1	3	0.727	0	1	1	702.363	2105.07	2105.08	-0.77	-0.00054	HCD (High Energy Collision Dissociation)	MS2	10.0602	8.135	33.9803	19197	HJURP-1.raw	F1	3.37	1	0.0001135	2.535e-09
	FALSE	High	VQQTVQDLFGR		0.000174592	9.6032e-05	1	1	2	P38646	0	1290.68	High	High	0.0001135	8.502e-05	3.02
		Checked	Confidence	Identifying Node	PSM Ambiguity	Annotated Sequence	Modifications	# Proteins	Master Protein Accessions	Protein Accessions	# Missed Cleavages	Charge	DeltaScore	DeltaCn	Rank	Search Engine Rank	m/z [Da]	MH+ [Da]	Theo. MH+ [Da]	DeltaM [ppm]	Deltam/z [Da]	Activation Type	MS Order	Isolation Interference [%]	Ion Inject Time [ms]	RT [min]	First Scan	Spectrum File	File ID	XCorr	# Protein Groups	Percolator q-Value	Percolator PEP
		FALSE	High	Sequest HT (A2)	Unambiguous	VQQTVQDLFGR		1	P38646	P38646	0	2	0.4799	0	1	1	645.844	1290.68	1290.68	1.12	0.00072	HCD (High Energy Collision Dissociation)	MS2	0	25.779	33.2447	18522	HJURP-1.raw	F1	3.23	1	0.0001135	0.000141
		FALSE	High	Sequest HT (A2)	Unambiguous	VQQTVQDLFGR		1	P38646	P38646	0	2	0.5497	0	1	1	645.844	1290.68	1290.68	0.75	0.00048	HCD (High Energy Collision Dissociation)	MS2	0	7.432	32.167	17430	HJURP-1.raw	F1	3.02	1	0.0001135	8.502e-05
	FALSE	High	YDDPEVQK		0.0110379	0.000250293	1	3	1	P38646	0	993.452	High	High	0.0002213	0.00668	1.56
		Checked	Confidence	Identifying Node	PSM Ambiguity	Annotated Sequence	Modifications	# Proteins	Master Protein Accessions	Protein Accessions	# Missed Cleavages	Charge	DeltaScore	DeltaCn	Rank	Search Engine Rank	m/z [Da]	MH+ [Da]	Theo. MH+ [Da]	DeltaM [ppm]	Deltam/z [Da]	Activation Type	MS Order	Isolation Interference [%]	Ion Inject Time [ms]	RT [min]	First Scan	Spectrum File	File ID	XCorr	# Protein Groups	Percolator q-Value	Percolator PEP
		FALSE	High	Sequest HT (A2)	Unambiguous	YDDPEVQK		3	P38646	A0A3B3ITI4; D6RJI2; P38646	0	2	0.6603	0	1	1	497.23	993.452	993.452	-0.41	-0.0002	HCD (High Energy Collision Dissociation)	MS2	72.7849	30	19.7255	6301	HJURP-1.raw	F1	1.56	1	0.0002213	0.00668
FALSE	High	Master Protein	Q08211	ATP-dependent RNA helicase A OS=Homo sapiens OX=9606 GN=DHX9 PE=1 SV=4	0	409.707	54	46	77	46	1270	140.9	6.84	228.66	46	0	High	1
	Checked	Confidence	Sequence	Modifications	Qvality PEP	Qvality q-value	# Protein Groups	# Proteins	# PSMs	Master Protein Accessions	# Missed Cleavages	Theo. MH+ [Da]	Found in Sample: [S1] F1: Sample	Confidence (by Search Engine): Sequest HT	Percolator q-Value (by Search Engine): Sequest HT	Percolator PEP (by Search Engine): Sequest HT	XCorr (by Search Engine): Sequest HT
	FALSE	High	AAECNIVVTQPR	1xCarbamidomethyl [C4]	6.14542e-07	9.6032e-05	1	1	1	Q08211	0	1357.69	High	High	0.0001135	2.226e-07	3.31
		Checked	Confidence	Identifying Node	PSM Ambiguity	Annotated Sequence	Modifications	# Proteins	Master Protein Accessions	Protein Accessions	# Missed Cleavages	Charge	DeltaScore	DeltaCn	Rank	Search Engine Rank	m/z [Da]	MH+ [Da]	Theo. MH+ [Da]	DeltaM [ppm]	Deltam/z [Da]	Activation Type	MS Order	Isolation Interference [%]	Ion Inject Time [ms]	RT [min]	First Scan	Spectrum File	File ID	XCorr	# Protein Groups	Percolator q-Value	Percolator PEP
		FALSE	High	Sequest HT (A2)	Unambiguous	AAEcNIVVTQPR	C4(Carbamidomethyl)	1	Q08211	Q08211	0	2	0.719	0	1	1	679.347	1357.69	1357.69	-1.21	-0.00082	HCD (High Energy Collision Dissociation)	MS2	0	22.659	24.0231	9890	HJURP-1.raw	F1	3.31	1	0.0001135	2.226e-07
	FALSE	High	AAMEALVVEVTK		1.91662e-05	9.6032e-05	1	1	2	Q08211	0	1260.69	High	High	0.0001135	8.313e-06	3.12
		Checked	Confidence	Identifying Node	PSM Ambiguity	Annotated Sequence	Modifications	# Proteins	Master Protein Accessions	Protein Accessions	# Missed Cleavages	Charge	DeltaScore	DeltaCn	Rank	Search Engine Rank	m/z [Da]	MH+ [Da]	Theo. MH+ [Da]	DeltaM [ppm]	Deltam/z [Da]	Activation Type	MS Order	Isolation Interference [%]	Ion Inject Time [ms]	RT [min]	First Scan	Spectrum File	File ID	XCorr	# Protein Groups	Percolator q-Value	Percolator PEP
		FALSE	High	Sequest HT (A2)	Unambiguous	AAMEALVVEVTK		1	Q08211	Q08211	0	2	0.6827	0	1	1	630.846	1260.69	1260.69	-1.06	-0.00067	HCD (High Energy Collision Dissociation)	MS2	29.7222	9.272	34.6369	19818	HJURP-1.raw	F1	3.12	1	0.0001135	8.313e-06
		FALSE	High	Sequest HT (A2)	Unambiguous	AAMEALVVEVTK		1	Q08211	Q08211	0	3	0.6418	0	1	1	420.901	1260.69	1260.69	0.25	0.0001	HCD (High Energy Collision Dissociation)	MS2	30.435	25.51	34.8032	19993	HJURP-1.raw	F1	2.82	1	0.0001135	0.0004181
	FALSE	High	AENNSEVGASGYGVPGPTWDR		3.91165e-11	9.6032e-05	1	1	2	Q08211	0	2162.97	High	High	0.0001135	8.591e-12	5.36
		Checked	Confidence	Identifying Node	PSM Ambiguity	Annotated Sequence	Modifications	# Proteins	Master Protein Accessions	Protein Accessions	# Missed Cleavages	Charge	DeltaScore	DeltaCn	Rank	Search Engine Rank	m/z [Da]	MH+ [Da]	Theo. MH+ [Da]	DeltaM [ppm]	Deltam/z [Da]	Activation Type	MS Order	Isolation Interference [%]	Ion Inject Time [ms]	RT [min]	First Scan	Spectrum File	File ID	XCorr	# Protein Groups	Percolator q-Value	Percolator PEP
		FALSE	High	Sequest HT (A2)	Unambiguous	AENNSEVGASGYGVPGPTWDR		1	Q08211	Q08211	0	2	0.7724	0	1	1	1082	2162.98	2162.97	5.19	0.00561	HCD (High Energy Collision Dissociation)	MS2	0	22.396	33.0435	18321	HJURP-1.raw	F1	5.36	1	0.0001135	8.591e-12
		FALSE	High	Sequest HT (A2)	Unambiguous	AENNSEVGASGYGVPGPTWDR		1	Q08211	Q08211	0	3	0.5602	0	1	1	721.665	2162.98	2162.97	3.62	0.00261	HCD (High Energy Collision Dissociation)	MS2	22.1817	6.995	33.1336	18414	HJURP-1.raw	F1	2.16	1	0.0002213	0.008166
	FALSE	High	AIEPPPLDAVIEAEHTLR		2.74796e-11	9.6032e-05	1	1	3	Q08211	0	1971.05	High	High	0.0001135	5.931e-12	4.29
		Checked	Confidence	Identifying Node	PSM Ambiguity	Annotated Sequence	Modifications	# Proteins	Master Protein Accessions	Protein Accessions	# Missed Cleavages	Charge	DeltaScore	DeltaCn	Rank	Search Engine Rank	m/z [Da]	MH+ [Da]	Theo. MH+ [Da]	DeltaM [ppm]	Deltam/z [Da]	Activation Type	MS Order	Isolation Interference [%]	Ion Inject Time [ms]	RT [min]	First Scan	Spectrum File	File ID	XCorr	# Protein Groups	Percolator q-Value	Percolator PEP
		FALSE	High	Sequest HT (A2)	Unambiguous	AIEPPPLDAVIEAEHTLR		1	Q08211	Q08211	0	3	0.6396	0	1	1	657.689	1971.05	1971.05	-0.96	-0.00063	HCD (High Energy Collision Dissociation)	MS2	24.4445	19.691	40.3125	25367	HJURP-1.raw	F1	3.94	1	0.0001135	1.745e-09
		FALSE	High	Sequest HT (A2)	Unambiguous	AIEPPPLDAVIEAEHTLR		1	Q08211	Q08211	0	2	0.6792	0	1	1	986.031	1971.06	1971.05	0.25	0.00024	HCD (High Energy Collision Dissociation)	MS2	23.3701	24.649	39.3483	24408	HJURP-1.raw	F1	3.71	1	0.0001135	4.941e-10
		FALSE	High	Sequest HT (A2)	Unambiguous	AIEPPPLDAVIEAEHTLR		1	Q08211	Q08211	0	3	0.6247	0	1	1	657.69	1971.06	1971.05	0.45	0.0003	HCD (High Energy Collision Dissociation)	MS2	22.1737	3.067	39.2697	24331	HJURP-1.raw	F1	4.29	1	0.0001135	5.931e-12
	FALSE	High	DFVNYLVR		0.0460908	0.00181918	1	1	1	Q08211	0	1025.54	High	High	0.001429	0.03025	2.12
		Checked	Confidence	Identifying Node	PSM Ambiguity	Annotated Sequence	Modifications	# Proteins	Master Protein Accessions	Protein Accessions	# Missed Cleavages	Charge	DeltaScore	DeltaCn	Rank	Search Engine Rank	m/z [Da]	MH+ [Da]	Theo. MH+ [Da]	DeltaM [ppm]	Deltam/z [Da]	Activation Type	MS Order	Isolation Interference [%]	Ion Inject Time [ms]	RT [min]	First Scan	Spectrum File	File ID	XCorr	# Protein Groups	Percolator q-Value	Percolator PEP
		FALSE	High	Sequest HT (A2)	Unambiguous	DFVNYLVR		1	Q08211	Q08211	0	2	0.5991	0	1	1	513.277	1025.55	1025.54	4.55	0.00233	HCD (High Energy Collision Dissociation)	MS2	15.6251	10.052	36.5977	21745	HJURP-1.raw	F1	2.12	1	0.001429	0.03025
	FALSE	High	DKDDDGGEDDDANCNLICGDEYGPETR	2xCarbamidomethyl [C14; C18]	2.45594e-11	9.6032e-05	1	1	1	Q08211	1	3045.16	High	High	0.0001135	5.276e-12	4.34
		Checked	Confidence	Identifying Node	PSM Ambiguity	Annotated Sequence	Modifications	# Proteins	Master Protein Accessions	Protein Accessions	# Missed Cleavages	Charge	DeltaScore	DeltaCn	Rank	Search Engine Rank	m/z [Da]	MH+ [Da]	Theo. MH+ [Da]	DeltaM [ppm]	Deltam/z [Da]	Activation Type	MS Order	Isolation Interference [%]	Ion Inject Time [ms]	RT [min]	First Scan	Spectrum File	File ID	XCorr	# Protein Groups	Percolator q-Value	Percolator PEP
		FALSE	High	Sequest HT (A2)	Unambiguous	DKDDDGGEDDDANcNLIcGDEYGPETR	C14(Carbamidomethyl); C18(Carbamidomethyl)	1	Q08211	Q08211	1	3	0.9585	0	1	1	1015.73	3045.16	3045.16	0.8	0.00081	HCD (High Energy Collision Dissociation)	MS2	0	30	31.5015	16788	HJURP-1.raw	F1	4.34	1	0.0001135	5.276e-12
	FALSE	High	DINTDFLLVVLR		1.1678e-06	9.6032e-05	1	1	3	Q08211	0	1417.8	High	High	0.0001135	4.394e-07	2.82
		Checked	Confidence	Identifying Node	PSM Ambiguity	Annotated Sequence	Modifications	# Proteins	Master Protein Accessions	Protein Accessions	# Missed Cleavages	Charge	DeltaScore	DeltaCn	Rank	Search Engine Rank	m/z [Da]	MH+ [Da]	Theo. MH+ [Da]	DeltaM [ppm]	Deltam/z [Da]	Activation Type	MS Order	Isolation Interference [%]	Ion Inject Time [ms]	RT [min]	First Scan	Spectrum File	File ID	XCorr	# Protein Groups	Percolator q-Value	Percolator PEP
		FALSE	High	Sequest HT (A2)	Unambiguous	DINTDFLLVVLR		1	Q08211	Q08211	0	2	0.7482	0	1	1	709.407	1417.81	1417.8	0.61	0.00043	HCD (High Energy Collision Dissociation)	MS2	27.2045	30	49.7081	34526	HJURP-1.raw	F1	2.82	1	0.0001135	4.394e-07
		FALSE	High	Sequest HT (A2)	Unambiguous	DINTDFLLVVLR		1	Q08211	Q08211	0	3	0.6416	0	1	1	473.273	1417.8	1417.8	-0.43	-0.00021	HCD (High Energy Collision Dissociation)	MS2	28.1757	30	49.8804	34690	HJURP-1.raw	F1	2.26	1	0.0001135	0.0001315
		FALSE	High	Sequest HT (A2)	Unambiguous	DINTDFLLVVLR		1	Q08211	Q08211	0	2	0.6307	0	1	1	709.405	1417.8	1417.8	-1.78	-0.00126	HCD (High Energy Collision Dissociation)	MS2	18.6387	30	50.819	35568	HJURP-1.raw	F1	1.76	1	0.0001135	1.141e-06
	FALSE	High	DVVQAYPEVR		0.0061867	9.6032e-05	1	1	1	Q08211	0	1175.61	High	High	0.0001135	0.003624	2.1
		Checked	Confidence	Identifying Node	PSM Ambiguity	Annotated Sequence	Modifications	# Proteins	Master Protein Accessions	Protein Accessions	# Missed Cleavages	Charge	DeltaScore	DeltaCn	Rank	Search Engine Rank	m/z [Da]	MH+ [Da]	Theo. MH+ [Da]	DeltaM [ppm]	Deltam/z [Da]	Activation Type	MS Order	Isolation Interference [%]	Ion Inject Time [ms]	RT [min]	First Scan	Spectrum File	File ID	XCorr	# Protein Groups	Percolator q-Value	Percolator PEP
		FALSE	High	Sequest HT (A2)	Unambiguous	DVVQAYPEVR		1	Q08211	Q08211	0	2	0.6571	0	1	1	588.307	1175.61	1175.61	0.24	0.00014	HCD (High Energy Collision Dissociation)	MS2	44.4831	1.96	27.1081	12681	HJURP-1.raw	F1	2.1	1	0.0001135	0.003624
	FALSE	High	ELDALDANDELTPLGR		9.72435e-09	9.6032e-05	1	1	3	Q08211	0	1741.86	High	High	0.0001135	2.841e-09	3.92
		Checked	Confidence	Identifying Node	PSM Ambiguity	Annotated Sequence	Modifications	# Proteins	Master Protein Accessions	Protein Accessions	# Missed Cleavages	Charge	DeltaScore	DeltaCn	Rank	Search Engine Rank	m/z [Da]	MH+ [Da]	Theo. MH+ [Da]	DeltaM [ppm]	Deltam/z [Da]	Activation Type	MS Order	Isolation Interference [%]	Ion Inject Time [ms]	RT [min]	First Scan	Spectrum File	File ID	XCorr	# Protein Groups	Percolator q-Value	Percolator PEP
		FALSE	High	Sequest HT (A2)	Unambiguous	ELDALDANDELTPLGR		1	Q08211	Q08211	0	3	0.6107	0	1	1	581.292	1741.86	1741.86	1.09	0.00063	HCD (High Energy Collision Dissociation)	MS2	26.6439	14.088	36.8959	22054	HJURP-1.raw	F1	2.44	1	0.0001135	2.611e-06
		FALSE	High	Sequest HT (A2)	Unambiguous	ELDALDANDELTPLGR		1	Q08211	Q08211	0	2	0.5962	0	1	1	871.436	1741.86	1741.86	2.42	0.0021	HCD (High Energy Collision Dissociation)	MS2	36.5442	11	36.9382	22100	HJURP-1.raw	F1	2.13	1	0.007238	0.203
		FALSE	High	Sequest HT (A2)	Unambiguous	ELDALDANDELTPLGR		1	Q08211	Q08211	0	2	0.6658	0	1	1	871.435	1741.86	1741.86	1.81	0.00158	HCD (High Energy Collision Dissociation)	MS2	17.1825	14.531	36.7919	21942	HJURP-1.raw	F1	3.92	1	0.0001135	2.841e-09
	FALSE	High	ETPFELIEALLK		0.00413622	9.6032e-05	1	1	2	Q08211	0	1402.78	High	High	0.0001135	0.002376	1.15
		Checked	Confidence	Identifying Node	PSM Ambiguity	Annotated Sequence	Modifications	# Proteins	Master Protein Accessions	Protein Accessions	# Missed Cleavages	Charge	DeltaScore	DeltaCn	Rank	Search Engine Rank	m/z [Da]	MH+ [Da]	Theo. MH+ [Da]	DeltaM [ppm]	Deltam/z [Da]	Activation Type	MS Order	Isolation Interference [%]	Ion Inject Time [ms]	RT [min]	First Scan	Spectrum File	File ID	XCorr	# Protein Groups	Percolator q-Value	Percolator PEP
		FALSE	High	Sequest HT (A2)	Unambiguous	ETPFELIEALLK		1	Q08211	Q08211	0	2	0.7006	0	1	1	701.894	1402.78	1402.78	-1.44	-0.00101	HCD (High Energy Collision Dissociation)	MS2	0	30	53.0116	37578	HJURP-1.raw	F1	1.57	1	0.0001135	0.00268
		FALSE	High	Sequest HT (A2)	Unambiguous	ETPFELIEALLK		1	Q08211	Q08211	0	2	0.5391	0	1	1	701.894	1402.78	1402.78	-1.93	-0.00135	HCD (High Energy Collision Dissociation)	MS2	71.7604	30	54.1575	38608	HJURP-1.raw	F1	1.15	1	0.0001135	0.002376
	FALSE	High	FSDHVALLSVFQAWDDAR		4.05721e-08	9.6032e-05	1	1	1	Q08211	0	2077.01	High	High	0.0001135	1.281e-08	4.42
		Checked	Confidence	Identifying Node	PSM Ambiguity	Annotated Sequence	Modifications	# Proteins	Master Protein Accessions	Protein Accessions	# Missed Cleavages	Charge	DeltaScore	DeltaCn	Rank	Search Engine Rank	m/z [Da]	MH+ [Da]	Theo. MH+ [Da]	DeltaM [ppm]	Deltam/z [Da]	Activation Type	MS Order	Isolation Interference [%]	Ion Inject Time [ms]	RT [min]	First Scan	Spectrum File	File ID	XCorr	# Protein Groups	Percolator q-Value	Percolator PEP
		FALSE	High	Sequest HT (A2)	Unambiguous	FSDHVALLSVFQAWDDAR		1	Q08211	Q08211	0	3	0.8462	0	1	1	693.009	2077.01	2077.01	-0.1	-7e-05	HCD (High Energy Collision Dissociation)	MS2	2.89714	8.673	45.1917	30239	HJURP-1.raw	F1	4.42	1	0.0001135	1.281e-08
	FALSE	High	GISHVIVDEIHER		7.00839e-11	9.6032e-05	1	1	3	Q08211	0	1503.79	High	High	0.0001135	1.59e-11	5.24
		Checked	Confidence	Identifying Node	PSM Ambiguity	Annotated Sequence	Modifications	# Proteins	Master Protein Accessions	Protein Accessions	# Missed Cleavages	Charge	DeltaScore	DeltaCn	Rank	Search Engine Rank	m/z [Da]	MH+ [Da]	Theo. MH+ [Da]	DeltaM [ppm]	Deltam/z [Da]	Activation Type	MS Order	Isolation Interference [%]	Ion Inject Time [ms]	RT [min]	First Scan	Spectrum File	File ID	XCorr	# Protein Groups	Percolator q-Value	Percolator PEP
		FALSE	High	Sequest HT (A2)	Unambiguous	GISHVIVDEIHER		1	Q08211	Q08211	0	4	0.6851	0	1	1	376.704	1503.79	1503.79	0.8	0.0003	HCD (High Energy Collision Dissociation)	MS2	6.0344	11.929	27.1672	12736	HJURP-1.raw	F1	3.43	1	0.0001135	8.845e-07
		FALSE	High	Sequest HT (A2)	Unambiguous	GISHVIVDEIHER		1	Q08211	Q08211	0	3	0.7576	0	1	1	501.935	1503.79	1503.79	-0.24	-0.00012	HCD (High Energy Collision Dissociation)	MS2	23.0555	11.098	27.1274	12698	HJURP-1.raw	F1	5.24	1	0.0001135	1.59e-11
		FALSE	High	Sequest HT (A2)	Unambiguous	GISHVIVDEIHER		1	Q08211	Q08211	0	2	0.7594	0	1	1	752.4	1503.79	1503.79	0.9	0.00068	HCD (High Energy Collision Dissociation)	MS2	16.7272	18.413	27.1283	12699	HJURP-1.raw	F1	3.45	1	0.0001135	1.348e-07
	FALSE	High	GMTLVTPLQLLLFASK		1.80123e-06	9.6032e-05	1	1	2	Q08211	0	1732.01	High	High	0.0001135	6.914e-07	2.85
		Checked	Confidence	Identifying Node	PSM Ambiguity	Annotated Sequence	Modifications	# Proteins	Master Protein Accessions	Protein Accessions	# Missed Cleavages	Charge	DeltaScore	DeltaCn	Rank	Search Engine Rank	m/z [Da]	MH+ [Da]	Theo. MH+ [Da]	DeltaM [ppm]	Deltam/z [Da]	Activation Type	MS Order	Isolation Interference [%]	Ion Inject Time [ms]	RT [min]	First Scan	Spectrum File	File ID	XCorr	# Protein Groups	Percolator q-Value	Percolator PEP
		FALSE	High	Sequest HT (A2)	Unambiguous	GMTLVTPLQLLLFASK		1	Q08211	Q08211	0	3	0.7404	0	1	1	578.006	1732	1732.01	-1.98	-0.00114	HCD (High Energy Collision Dissociation)	MS2	63.462	30	51.4027	36116	HJURP-1.raw	F1	2.85	1	0.0001135	6.914e-07
		FALSE	High	Sequest HT (A2)	Unambiguous	GMTLVTPLQLLLFASK		1	Q08211	Q08211	0	2	0.7757	0	1	1	866.507	1732.01	1732.01	-0.08	-7e-05	HCD (High Energy Collision Dissociation)	MS2	27.9004	30	51.2664	35984	HJURP-1.raw	F1	2.63	1	0.0001135	4.041e-06
	FALSE	High	GMTLVTPLQLLLFASK	1xOxidation [M2]	1.02923e-07	9.6032e-05	1	1	1	Q08211	0	1748	High	High	0.0001135	3.401e-08	3.42
		Checked	Confidence	Identifying Node	PSM Ambiguity	Annotated Sequence	Modifications	# Proteins	Master Protein Accessions	Protein Accessions	# Missed Cleavages	Charge	DeltaScore	DeltaCn	Rank	Search Engine Rank	m/z [Da]	MH+ [Da]	Theo. MH+ [Da]	DeltaM [ppm]	Deltam/z [Da]	Activation Type	MS Order	Isolation Interference [%]	Ion Inject Time [ms]	RT [min]	First Scan	Spectrum File	File ID	XCorr	# Protein Groups	Percolator q-Value	Percolator PEP
		FALSE	High	Sequest HT (A2)	Unambiguous	GmTLVTPLQLLLFASK	M2(Oxidation)	1	Q08211	Q08211	0	2	0.7632	0	1	1	874.506	1748	1748	0.76	0.00067	HCD (High Energy Collision Dissociation)	MS2	0	30	49.1519	33998	HJURP-1.raw	F1	3.42	1	0.0001135	3.401e-08
	FALSE	High	HLEMNPHFGSHR		5.17238e-09	9.6032e-05	1	1	2	Q08211	0	1461.68	High	High	0.0001135	1.47e-09	2.96
		Checked	Confidence	Identifying Node	PSM Ambiguity	Annotated Sequence	Modifications	# Proteins	Master Protein Accessions	Protein Accessions	# Missed Cleavages	Charge	DeltaScore	DeltaCn	Rank	Search Engine Rank	m/z [Da]	MH+ [Da]	Theo. MH+ [Da]	DeltaM [ppm]	Deltam/z [Da]	Activation Type	MS Order	Isolation Interference [%]	Ion Inject Time [ms]	RT [min]	First Scan	Spectrum File	File ID	XCorr	# Protein Groups	Percolator q-Value	Percolator PEP
		FALSE	High	Sequest HT (A2)	Unambiguous	HLEMNPHFGSHR		1	Q08211	Q08211	0	4	0.6318	0	1	1	366.176	1461.68	1461.68	0.74	0.00027	HCD (High Energy Collision Dissociation)	MS2	43.3894	30	21.5316	7692	HJURP-1.raw	F1	2.77	1	0.0001135	0.0001133
		FALSE	High	Sequest HT (A2)	Unambiguous	HLEMNPHFGSHR		1	Q08211	Q08211	0	3	0.6588	0	1	1	487.899	1461.68	1461.68	0.76	0.00037	HCD (High Energy Collision Dissociation)	MS2	17.6003	30	21.3387	7529	HJURP-1.raw	F1	2.96	1	0.0001135	1.47e-09
	FALSE	High	KEEQEVQATLESEEVDLNAGLHGNWTLENAK		4.09123e-12	9.6032e-05	1	1	2	Q08211	1	3481.67	High	High	0.0001135	8.028e-13	3.91
		Checked	Confidence	Identifying Node	PSM Ambiguity	Annotated Sequence	Modifications	# Proteins	Master Protein Accessions	Protein Accessions	# Missed Cleavages	Charge	DeltaScore	DeltaCn	Rank	Search Engine Rank	m/z [Da]	MH+ [Da]	Theo. MH+ [Da]	DeltaM [ppm]	Deltam/z [Da]	Activation Type	MS Order	Isolation Interference [%]	Ion Inject Time [ms]	RT [min]	First Scan	Spectrum File	File ID	XCorr	# Protein Groups	Percolator q-Value	Percolator PEP
		FALSE	High	Sequest HT (A2)	Unambiguous	KEEQEVQATLESEEVDLNAGLHGNWTLENAK		1	Q08211	Q08211	1	4	0.5239	0	1	1	871.174	3481.67	3481.67	0.35	0.00031	HCD (High Energy Collision Dissociation)	MS2	0	12.261	40.2717	25326	HJURP-1.raw	F1	4.18	1	0.0001135	3.622e-10
		FALSE	High	Sequest HT (A2)	Unambiguous	KEEQEVQATLESEEVDLNAGLHGNWTLENAK		1	Q08211	Q08211	1	3	0.7366	0	1	1	1161.23	3481.67	3481.67	0.5	0.00058	HCD (High Energy Collision Dissociation)	MS2	63.6091	30	40.4785	25538	HJURP-1.raw	F1	3.91	1	0.0001135	8.028e-13
	FALSE	High	KFESEILEAISQNSVVIIR		7.51508e-06	9.6032e-05	1	1	1	Q08211	1	2175.2	High	High	0.0001135	3.098e-06	3.74
		Checked	Confidence	Identifying Node	PSM Ambiguity	Annotated Sequence	Modifications	# Proteins	Master Protein Accessions	Protein Accessions	# Missed Cleavages	Charge	DeltaScore	DeltaCn	Rank	Search Engine Rank	m/z [Da]	MH+ [Da]	Theo. MH+ [Da]	DeltaM [ppm]	Deltam/z [Da]	Activation Type	MS Order	Isolation Interference [%]	Ion Inject Time [ms]	RT [min]	First Scan	Spectrum File	File ID	XCorr	# Protein Groups	Percolator q-Value	Percolator PEP
		FALSE	High	Sequest HT (A2)	Unambiguous	KFESEILEAISQNSVVIIR		1	Q08211	Q08211	1	3	0.7112	0	1	1	725.739	2175.2	2175.2	0.24	0.00017	HCD (High Energy Collision Dissociation)	MS2	70.5572	23.426	43.544	28613	HJURP-1.raw	F1	3.74	1	0.0001135	3.098e-06
	FALSE	High	KVFDPVPVGVTK		0.000482227	9.6032e-05	1	1	2	Q08211	1	1285.75	High	High	0.0001135	0.0002472	3.07
		Checked	Confidence	Identifying Node	PSM Ambiguity	Annotated Sequence	Modifications	# Proteins	Master Protein Accessions	Protein Accessions	# Missed Cleavages	Charge	DeltaScore	DeltaCn	Rank	Search Engine Rank	m/z [Da]	MH+ [Da]	Theo. MH+ [Da]	DeltaM [ppm]	Deltam/z [Da]	Activation Type	MS Order	Isolation Interference [%]	Ion Inject Time [ms]	RT [min]	First Scan	Spectrum File	File ID	XCorr	# Protein Groups	Percolator q-Value	Percolator PEP
		FALSE	High	Sequest HT (A2)	Unambiguous	KVFDPVPVGVTK		1	Q08211	Q08211	1	3	0.4553	0	1	1	429.256	1285.75	1285.75	1.62	0.0007	HCD (High Energy Collision Dissociation)	MS2	29.1288	8.428	26.7088	12314	HJURP-1.raw	F1	2.46	1	0.006802	0.1834
		FALSE	High	Sequest HT (A2)	Unambiguous	KVFDPVPVGVTK		1	Q08211	Q08211	1	2	0.6059	0	1	1	643.379	1285.75	1285.75	-0.69	-0.00044	HCD (High Energy Collision Dissociation)	MS2	28.7837	5.73	26.6012	12242	HJURP-1.raw	F1	3.07	1	0.0001135	0.0002472
	FALSE	High	KVQSDGQIVLVDDWIK		1.08098e-10	9.6032e-05	1	1	2	Q08211	1	1843	High	High	0.0001135	2.51e-11	5.3
		Checked	Confidence	Identifying Node	PSM Ambiguity	Annotated Sequence	Modifications	# Proteins	Master Protein Accessions	Protein Accessions	# Missed Cleavages	Charge	DeltaScore	DeltaCn	Rank	Search Engine Rank	m/z [Da]	MH+ [Da]	Theo. MH+ [Da]	DeltaM [ppm]	Deltam/z [Da]	Activation Type	MS Order	Isolation Interference [%]	Ion Inject Time [ms]	RT [min]	First Scan	Spectrum File	File ID	XCorr	# Protein Groups	Percolator q-Value	Percolator PEP
		FALSE	High	Sequest HT (A2)	Unambiguous	KVQSDGQIVLVDDWIK		1	Q08211	Q08211	1	3	0.3946	0	1	1	615.005	1843	1843	1.83	0.00112	HCD (High Energy Collision Dissociation)	MS2	26.3007	9.871	36.4553	21596	HJURP-1.raw	F1	2.23	1	0.0002213	0.005976
		FALSE	High	Sequest HT (A2)	Unambiguous	KVQSDGQIVLVDDWIK		1	Q08211	Q08211	1	2	0.7849	0	1	1	922.003	1843	1843	1.89	0.00174	HCD (High Energy Collision Dissociation)	MS2	0	8.443	36.5242	21663	HJURP-1.raw	F1	5.3	1	0.0001135	2.51e-11
	FALSE	High	LAAQSCALSLVR	1xCarbamidomethyl [C6]	2.81401e-07	9.6032e-05	1	1	1	Q08211	0	1288.7	High	High	0.0001135	9.811e-08	3.88
		Checked	Confidence	Identifying Node	PSM Ambiguity	Annotated Sequence	Modifications	# Proteins	Master Protein Accessions	Protein Accessions	# Missed Cleavages	Charge	DeltaScore	DeltaCn	Rank	Search Engine Rank	m/z [Da]	MH+ [Da]	Theo. MH+ [Da]	DeltaM [ppm]	Deltam/z [Da]	Activation Type	MS Order	Isolation Interference [%]	Ion Inject Time [ms]	RT [min]	First Scan	Spectrum File	File ID	XCorr	# Protein Groups	Percolator q-Value	Percolator PEP
		FALSE	High	Sequest HT (A2)	Unambiguous	LAAQScALSLVR	C6(Carbamidomethyl)	1	Q08211	Q08211	0	2	0.4871	0	1	1	644.854	1288.7	1288.7	-2.18	-0.0014	HCD (High Energy Collision Dissociation)	MS2	0	9.548	30.1923	15604	HJURP-1.raw	F1	3.88	1	0.0001135	9.811e-08
	FALSE	High	LAQFEPSQR		0.000563078	9.6032e-05	1	1	1	Q08211	0	1075.55	High	High	0.0001135	0.0002913	2.62
		Checked	Confidence	Identifying Node	PSM Ambiguity	Annotated Sequence	Modifications	# Proteins	Master Protein Accessions	Protein Accessions	# Missed Cleavages	Charge	DeltaScore	DeltaCn	Rank	Search Engine Rank	m/z [Da]	MH+ [Da]	Theo. MH+ [Da]	DeltaM [ppm]	Deltam/z [Da]	Activation Type	MS Order	Isolation Interference [%]	Ion Inject Time [ms]	RT [min]	First Scan	Spectrum File	File ID	XCorr	# Protein Groups	Percolator q-Value	Percolator PEP
		FALSE	High	Sequest HT (A2)	Unambiguous	LAQFEPSQR		1	Q08211	Q08211	0	2	0.5573	0	1	1	538.281	1075.55	1075.55	0.62	0.00033	HCD (High Energy Collision Dissociation)	MS2	35.2962	19.419	23.1234	9093	HJURP-1.raw	F1	2.62	1	0.0001135	0.0002913
	FALSE	High	LETHMTPEMFR		0.000198504	9.6032e-05	1	1	2	Q08211	0	1391.64	High	High	0.0001135	9.691e-05	2.05
		Checked	Confidence	Identifying Node	PSM Ambiguity	Annotated Sequence	Modifications	# Proteins	Master Protein Accessions	Protein Accessions	# Missed Cleavages	Charge	DeltaScore	DeltaCn	Rank	Search Engine Rank	m/z [Da]	MH+ [Da]	Theo. MH+ [Da]	DeltaM [ppm]	Deltam/z [Da]	Activation Type	MS Order	Isolation Interference [%]	Ion Inject Time [ms]	RT [min]	First Scan	Spectrum File	File ID	XCorr	# Protein Groups	Percolator q-Value	Percolator PEP
		FALSE	High	Sequest HT (A2)	Unambiguous	LETHMTPEMFR		1	Q08211	Q08211	0	3	0.5659	0	1	1	464.553	1391.65	1391.64	0.67	0.00031	HCD (High Energy Collision Dissociation)	MS2	41.7573	9.998	28.7265	14214	HJURP-1.raw	F1	2.05	1	0.0001135	9.691e-05
		FALSE	High	Sequest HT (A2)	Unambiguous	LETHMTPEMFR		1	Q08211	Q08211	0	2	0.4977	0	1	1	696.327	1391.65	1391.64	1.62	0.00113	HCD (High Energy Collision Dissociation)	MS2	42.5055	15.879	28.728	14216	HJURP-1.raw	F1	2.15	1	0.0001135	0.002267
	FALSE	High	LETHMTPEMFR	1xOxidation [M5]	0.00867047	9.6032e-05	1	1	1	Q08211	0	1407.64	High	High	0.0001135	0.005175	1.71
		Checked	Confidence	Identifying Node	PSM Ambiguity	Annotated Sequence	Modifications	# Proteins	Master Protein Accessions	Protein Accessions	# Missed Cleavages	Charge	DeltaScore	DeltaCn	Rank	Search Engine Rank	m/z [Da]	MH+ [Da]	Theo. MH+ [Da]	DeltaM [ppm]	Deltam/z [Da]	Activation Type	MS Order	Isolation Interference [%]	Ion Inject Time [ms]	RT [min]	First Scan	Spectrum File	File ID	XCorr	# Protein Groups	Percolator q-Value	Percolator PEP
		FALSE	High	Sequest HT (A2)	Unambiguous	LETHmTPEMFR	M5(Oxidation)	1	Q08211	Q08211	0	2	0.3275	0	1	1	704.322	1407.64	1407.64	-1.97	-0.00139	HCD (High Energy Collision Dissociation)	MS2	18.5601	30	24.8733	10680	HJURP-1.raw	F1	1.71	1	0.0001135	0.005175
	FALSE	High	LFTAHNNMTNYATVWASK		0.000792664	9.6032e-05	1	1	1	Q08211	0	2068.99	High	High	0.0001135	0.0004167	3.16
		Checked	Confidence	Identifying Node	PSM Ambiguity	Annotated Sequence	Modifications	# Proteins	Master Protein Accessions	Protein Accessions	# Missed Cleavages	Charge	DeltaScore	DeltaCn	Rank	Search Engine Rank	m/z [Da]	MH+ [Da]	Theo. MH+ [Da]	DeltaM [ppm]	Deltam/z [Da]	Activation Type	MS Order	Isolation Interference [%]	Ion Inject Time [ms]	RT [min]	First Scan	Spectrum File	File ID	XCorr	# Protein Groups	Percolator q-Value	Percolator PEP
		FALSE	High	Sequest HT (A2)	Unambiguous	LFTAHNNMTNYATVWASK		1	Q08211	Q08211	0	3	0.7532	0	1	1	690.334	2068.99	2068.99	-0.98	-0.00067	HCD (High Energy Collision Dissociation)	MS2	34.4755	6.677	34.1519	19342	HJURP-1.raw	F1	3.16	1	0.0001135	0.0004167
	FALSE	High	LGGIGQFLAK		0.000827274	9.6032e-05	1	1	1	Q08211	0	1003.59	High	High	0.0001135	0.0004373	3.01
		Checked	Confidence	Identifying Node	PSM Ambiguity	Annotated Sequence	Modifications	# Proteins	Master Protein Accessions	Protein Accessions	# Missed Cleavages	Charge	DeltaScore	DeltaCn	Rank	Search Engine Rank	m/z [Da]	MH+ [Da]	Theo. MH+ [Da]	DeltaM [ppm]	Deltam/z [Da]	Activation Type	MS Order	Isolation Interference [%]	Ion Inject Time [ms]	RT [min]	First Scan	Spectrum File	File ID	XCorr	# Protein Groups	Percolator q-Value	Percolator PEP
		FALSE	High	Sequest HT (A2)	Unambiguous	LGGIGQFLAK		1	Q08211	Q08211	0	2	0.5847	0	1	1	502.302	1003.6	1003.59	2.37	0.00119	HCD (High Energy Collision Dissociation)	MS2	1.79267	3.051	33.4568	18747	HJURP-1.raw	F1	3.01	1	0.0001135	0.0004373
	FALSE	High	LNMATLR		0.0379153	0.00140778	1	1	1	Q08211	0	818.455	High	High	0.001141	0.02451	1.92
		Checked	Confidence	Identifying Node	PSM Ambiguity	Annotated Sequence	Modifications	# Proteins	Master Protein Accessions	Protein Accessions	# Missed Cleavages	Charge	DeltaScore	DeltaCn	Rank	Search Engine Rank	m/z [Da]	MH+ [Da]	Theo. MH+ [Da]	DeltaM [ppm]	Deltam/z [Da]	Activation Type	MS Order	Isolation Interference [%]	Ion Inject Time [ms]	RT [min]	First Scan	Spectrum File	File ID	XCorr	# Protein Groups	Percolator q-Value	Percolator PEP
		FALSE	High	Sequest HT (A2)	Unambiguous	LNMATLR		1	Q08211	Q08211	0	2	0.3333	0	1	1	409.732	818.456	818.455	0.7	0.00029	HCD (High Energy Collision Dissociation)	MS2	0	21.833	25.4196	11142	HJURP-1.raw	F1	1.92	1	0.001141	0.02451
	FALSE	High	LPIEPR		0.156553	0.00611482	1	1	1	Q08211	0	724.435	High	High	0.005008	0.1121	1.48
		Checked	Confidence	Identifying Node	PSM Ambiguity	Annotated Sequence	Modifications	# Proteins	Master Protein Accessions	Protein Accessions	# Missed Cleavages	Charge	DeltaScore	DeltaCn	Rank	Search Engine Rank	m/z [Da]	MH+ [Da]	Theo. MH+ [Da]	DeltaM [ppm]	Deltam/z [Da]	Activation Type	MS Order	Isolation Interference [%]	Ion Inject Time [ms]	RT [min]	First Scan	Spectrum File	File ID	XCorr	# Protein Groups	Percolator q-Value	Percolator PEP
		FALSE	High	Sequest HT (A2)	Unambiguous	LPIEPR		1	Q08211	Q08211	0	2	0.4392	0	1	1	362.721	724.435	724.435	0.26	9e-05	HCD (High Energy Collision Dissociation)	MS2	20.2178	30	21.3892	7570	HJURP-1.raw	F1	1.48	1	0.005008	0.1121
	FALSE	High	LQISHEAAACITGLR	1xCarbamidomethyl [C10]	6.88242e-10	9.6032e-05	1	1	4	Q08211	0	1639.86	High	High	0.0001135	1.762e-10	4.94
		Checked	Confidence	Identifying Node	PSM Ambiguity	Annotated Sequence	Modifications	# Proteins	Master Protein Accessions	Protein Accessions	# Missed Cleavages	Charge	DeltaScore	DeltaCn	Rank	Search Engine Rank	m/z [Da]	MH+ [Da]	Theo. MH+ [Da]	DeltaM [ppm]	Deltam/z [Da]	Activation Type	MS Order	Isolation Interference [%]	Ion Inject Time [ms]	RT [min]	First Scan	Spectrum File	File ID	XCorr	# Protein Groups	Percolator q-Value	Percolator PEP
		FALSE	High	Sequest HT (A2)	Unambiguous	LQISHEAAAcITGLR	C10(Carbamidomethyl)	1	Q08211	Q08211	0	2	0.7536	0	1	1	820.435	1639.86	1639.86	2.76	0.00226	HCD (High Energy Collision Dissociation)	MS2	0	19.303	29.9482	15387	HJURP-1.raw	F1	3.45	1	0.0001135	2.134e-10
		FALSE	High	Sequest HT (A2)	Unambiguous	LQISHEAAAcITGLR	C10(Carbamidomethyl)	1	Q08211	Q08211	0	3	0.7287	0	1	1	547.291	1639.86	1639.86	-0.07	-4e-05	HCD (High Energy Collision Dissociation)	MS2	14.7883	2.242	30.0604	15490	HJURP-1.raw	F1	4.94	1	0.0001135	1.762e-10
		FALSE	High	Sequest HT (A2)	Unambiguous	LQISHEAAAcITGLR	C10(Carbamidomethyl)	1	Q08211	Q08211	0	3	0.5714	0	1	1	547.292	1639.86	1639.86	2.07	0.00113	HCD (High Energy Collision Dissociation)	MS2	47.9987	30	71.0743	50946	HJURP-1.raw	F1	0.63	1	0.005367	0.1323
		FALSE	High	Sequest HT (A2)	Unambiguous	LQISHEAAAcITGLR	C10(Carbamidomethyl)	1	Q08211	Q08211	0	2	0.6836	0	1	1	820.426	1639.85	1639.86	-7.79	-0.00639	HCD (High Energy Collision Dissociation)	MS2	52.7809	17.505	30.2119	15621	HJURP-1.raw	F1	2.75	1	0.0001135	7.97e-07
	FALSE	High	LSMSQLNEK		0.00191228	9.6032e-05	1	1	1	Q08211	0	1049.53	High	High	0.0001135	0.001055	2.8
		Checked	Confidence	Identifying Node	PSM Ambiguity	Annotated Sequence	Modifications	# Proteins	Master Protein Accessions	Protein Accessions	# Missed Cleavages	Charge	DeltaScore	DeltaCn	Rank	Search Engine Rank	m/z [Da]	MH+ [Da]	Theo. MH+ [Da]	DeltaM [ppm]	Deltam/z [Da]	Activation Type	MS Order	Isolation Interference [%]	Ion Inject Time [ms]	RT [min]	First Scan	Spectrum File	File ID	XCorr	# Protein Groups	Percolator q-Value	Percolator PEP
		FALSE	High	Sequest HT (A2)	Unambiguous	LSMSQLNEK		1	Q08211	Q08211	0	2	0.5821	0	1	1	525.269	1049.53	1049.53	0.42	0.00022	HCD (High Energy Collision Dissociation)	MS2	19.6815	8.069	24.8769	10684	HJURP-1.raw	F1	2.8	1	0.0001135	0.001055
	FALSE	High	MTPSYEIR		0.0033623	9.6032e-05	1	1	1	Q08211	0	996.482	High	High	0.0001135	0.001907	2.18
		Checked	Confidence	Identifying Node	PSM Ambiguity	Annotated Sequence	Modifications	# Proteins	Master Protein Accessions	Protein Accessions	# Missed Cleavages	Charge	DeltaScore	DeltaCn	Rank	Search Engine Rank	m/z [Da]	MH+ [Da]	Theo. MH+ [Da]	DeltaM [ppm]	Deltam/z [Da]	Activation Type	MS Order	Isolation Interference [%]	Ion Inject Time [ms]	RT [min]	First Scan	Spectrum File	File ID	XCorr	# Protein Groups	Percolator q-Value	Percolator PEP
		FALSE	High	Sequest HT (A2)	Unambiguous	MTPSYEIR		1	Q08211	Q08211	0	2	0.6239	0	1	1	498.745	996.482	996.482	-0.09	-5e-05	HCD (High Energy Collision Dissociation)	MS2	48.8072	11.823	24.717	10540	HJURP-1.raw	F1	2.18	1	0.0001135	0.001907
	FALSE	High	NELMYQLEQDHDLQAILQER		4.88567e-15	9.6032e-05	1	1	2	Q08211	0	2486.2	High	High	0.0001135	6.742e-16	5.51
		Checked	Confidence	Identifying Node	PSM Ambiguity	Annotated Sequence	Modifications	# Proteins	Master Protein Accessions	Protein Accessions	# Missed Cleavages	Charge	DeltaScore	DeltaCn	Rank	Search Engine Rank	m/z [Da]	MH+ [Da]	Theo. MH+ [Da]	DeltaM [ppm]	Deltam/z [Da]	Activation Type	MS Order	Isolation Interference [%]	Ion Inject Time [ms]	RT [min]	First Scan	Spectrum File	File ID	XCorr	# Protein Groups	Percolator q-Value	Percolator PEP
		FALSE	High	Sequest HT (A2)	Unambiguous	NELMYQLEQDHDLQAILQER		1	Q08211	Q08211	0	2	0.8004	0	1	1	1243.6	2486.2	2486.2	1.57	0.00195	HCD (High Energy Collision Dissociation)	MS2	0	30	41.941	27015	HJURP-1.raw	F1	5.51	1	0.0001135	6.742e-16
		FALSE	High	Sequest HT (A2)	Unambiguous	NELMYQLEQDHDLQAILQER		1	Q08211	Q08211	0	3	0.7007	0	1	1	829.404	2486.2	2486.2	-0.59	-0.00049	HCD (High Energy Collision Dissociation)	MS2	0	8.05	41.9377	27013	HJURP-1.raw	F1	4.11	1	0.0001135	8.361e-12
	FALSE	High	NFLYAWCGK	1xCarbamidomethyl [C7]	0.0116308	0.000250293	1	1	1	Q08211	0	1158.54	High	High	0.0002213	0.007055	2.18
[truncated: 30,168 more rows]
