# Supplementary material for: HJURP inhibits sensitivity to ferroptosis inducers in prostate cancer cells by enhancing the peroxidase activity of PRDX1
Source: Redox Biol. 2024 Oct 10;77:103392. doi: 10.1016/j.redox.2024.103392 (PMC11525750; doi:10.1016/j.redox.2024.103392)
Supplement: Multimedia component 2 [file mmc2.xlsx]

## Sheet: LC-MS result of Fig-4E-IP HJURP
Checked	Protein FDR Confidence: Combined	Master	Accession	Description	Exp. q-value: Combined	Sum PEP Score	Coverage [%]	# Peptides	# PSMs	# Unique Peptides	# AAs	MW [kDa]	calc. pI	Score Sequest HT: Sequest HT	# Peptides (by Search Engine): Sequest HT	# Protein Pathway Groups	Found in Sample: [S2] F2: Sample	# Protein Groups
FALSE	High	Master Protein	P35579	Myosin-9 OS=Homo sapiens OX=9606 GN=MYH9 PE=1 SV=4	0	522.449	41	68	95	57	1960	226.4	5.6	264.78	68	0	High	1
	Checked	Confidence	Sequence	Modifications	Qvality PEP	Qvality q-value	# Protein Groups	# Proteins	# PSMs	Master Protein Accessions	# Missed Cleavages	Theo. MH+ [Da]	Found in Sample: [S2] F2: Sample	Confidence (by Search Engine): Sequest HT	Percolator q-Value (by Search Engine): Sequest HT	Percolator PEP (by Search Engine): Sequest HT	XCorr (by Search Engine): Sequest HT
	FALSE	High	ADEWLMK		0.0803912	0.00363467	2	2	1	P35580; P35579	0	892.423	High	High	0.003066	0.05832	2.09
		Checked	Confidence	Identifying Node	PSM Ambiguity	Annotated Sequence	Modifications	# Proteins	Master Protein Accessions	Protein Accessions	# Missed Cleavages	Charge	DeltaScore	DeltaCn	Rank	Search Engine Rank	m/z [Da]	MH+ [Da]	Theo. MH+ [Da]	DeltaM [ppm]	Deltam/z [Da]	Activation Type	MS Order	Isolation Interference [%]	Ion Inject Time [ms]	RT [min]	First Scan	Spectrum File	File ID	XCorr	# Protein Groups	Percolator q-Value	Percolator PEP
		FALSE	High	Sequest HT (A2)	Unambiguous	ADEWLMK		2	P35580; P35579	P35580; P35579	0	2	0.4354	0	1	1	446.716	892.424	892.423	0.94	0.00042	HCD (High Energy Collision Dissociation)	MS2	57.6258	15.189	29.3358	14129	HJURP-2.raw	F2	2.09	2	0.003066	0.05832
	FALSE	High	ADFCIIHYAGK	1xCarbamidomethyl [C4]	2.98906e-05	0.000117854	2	2	2	P35580; P35579	0	1294.62	High	High	0.0001385	2.436e-05	2.55
		Checked	Confidence	Identifying Node	PSM Ambiguity	Annotated Sequence	Modifications	# Proteins	Master Protein Accessions	Protein Accessions	# Missed Cleavages	Charge	DeltaScore	DeltaCn	Rank	Search Engine Rank	m/z [Da]	MH+ [Da]	Theo. MH+ [Da]	DeltaM [ppm]	Deltam/z [Da]	Activation Type	MS Order	Isolation Interference [%]	Ion Inject Time [ms]	RT [min]	First Scan	Spectrum File	File ID	XCorr	# Protein Groups	Percolator q-Value	Percolator PEP
		FALSE	High	Sequest HT (A2)	Unambiguous	ADFcIIHYAGK	C4(Carbamidomethyl)	2	P35580; P35579	P35580; P35579	0	2	0.4154	0	1	1	647.817	1294.63	1294.62	1.49	0.00097	HCD (High Energy Collision Dissociation)	MS2	58.3844	12.371	30.0809	14802	HJURP-2.raw	F2	1.3	2	0.0001385	0.0002399
		FALSE	High	Sequest HT (A2)	Unambiguous	ADFcIIHYAGK	C4(Carbamidomethyl)	2	P35580; P35579	P35580; P35579	0	3	0.6784	0	1	1	432.213	1294.62	1294.62	-0.12	-5e-05	HCD (High Energy Collision Dissociation)	MS2	50.5126	30	30.0628	14787	HJURP-2.raw	F2	2.55	2	0.0001385	2.436e-05
	FALSE	High	AGVLAHLEEER		2.36467e-06	0.000117854	2	2	2	P35580; P35579	0	1223.64	High	High	0.0001385	1.967e-06	3.16
		Checked	Confidence	Identifying Node	PSM Ambiguity	Annotated Sequence	Modifications	# Proteins	Master Protein Accessions	Protein Accessions	# Missed Cleavages	Charge	DeltaScore	DeltaCn	Rank	Search Engine Rank	m/z [Da]	MH+ [Da]	Theo. MH+ [Da]	DeltaM [ppm]	Deltam/z [Da]	Activation Type	MS Order	Isolation Interference [%]	Ion Inject Time [ms]	RT [min]	First Scan	Spectrum File	File ID	XCorr	# Protein Groups	Percolator q-Value	Percolator PEP
		FALSE	High	Sequest HT (A2)	Unambiguous	AGVLAHLEEER		2	P35580; P35579	P35580; P35579	0	2	0.6459	0	1	1	612.322	1223.64	1223.64	-1.66	-0.00101	HCD (High Energy Collision Dissociation)	MS2	36.5059	7.756	26.965	11928	HJURP-2.raw	F2	2.57	2	0.0001385	1.315e-05
		FALSE	High	Sequest HT (A2)	Unambiguous	AGVLAHLEEER		2	P35580; P35579	P35580; P35579	0	3	0.4684	0	1	1	408.55	1223.64	1223.64	-1.73	-0.00071	HCD (High Energy Collision Dissociation)	MS2	0	30	26.8313	11813	HJURP-2.raw	F2	3.16	2	0.0001385	1.967e-06
	FALSE	High	ALELDSNLYR		0.000793919	0.000117854	1	1	1	P35579	0	1193.62	High	High	0.0001385	0.0006284	2.11
		Checked	Confidence	Identifying Node	PSM Ambiguity	Annotated Sequence	Modifications	# Proteins	Master Protein Accessions	Protein Accessions	# Missed Cleavages	Charge	DeltaScore	DeltaCn	Rank	Search Engine Rank	m/z [Da]	MH+ [Da]	Theo. MH+ [Da]	DeltaM [ppm]	Deltam/z [Da]	Activation Type	MS Order	Isolation Interference [%]	Ion Inject Time [ms]	RT [min]	First Scan	Spectrum File	File ID	XCorr	# Protein Groups	Percolator q-Value	Percolator PEP
		FALSE	High	Sequest HT (A2)	Unambiguous	ALELDSNLYR		1	P35579	P35579	0	2	0.4692	0	1	1	597.312	1193.62	1193.62	-0.13	-8e-05	HCD (High Energy Collision Dissociation)	MS2	2.79222	8	31.8732	16382	HJURP-2.raw	F2	2.11	1	0.0001385	0.0006284
	FALSE	High	ALEQQVEEMK		0.000184433	0.000117854	1	1	1	P35579	0	1204.59	High	High	0.0001385	0.0001479	2.54
		Checked	Confidence	Identifying Node	PSM Ambiguity	Annotated Sequence	Modifications	# Proteins	Master Protein Accessions	Protein Accessions	# Missed Cleavages	Charge	DeltaScore	DeltaCn	Rank	Search Engine Rank	m/z [Da]	MH+ [Da]	Theo. MH+ [Da]	DeltaM [ppm]	Deltam/z [Da]	Activation Type	MS Order	Isolation Interference [%]	Ion Inject Time [ms]	RT [min]	First Scan	Spectrum File	File ID	XCorr	# Protein Groups	Percolator q-Value	Percolator PEP
		FALSE	High	Sequest HT (A2)	Unambiguous	ALEQQVEEMK		1	P35579	P35579	0	2	0.5276	0	1	1	602.797	1204.59	1204.59	-0.21	-0.00013	HCD (High Energy Collision Dissociation)	MS2	18.5622	10.236	26.2775	11305	HJURP-2.raw	F2	2.54	1	0.0001385	0.0001479
	FALSE	High	ANLQIDQINTDLNLER		2.28054e-11	0.000117854	1	1	1	P35579	0	1869.97	High	High	0.0001385	2.11e-11	4.03
		Checked	Confidence	Identifying Node	PSM Ambiguity	Annotated Sequence	Modifications	# Proteins	Master Protein Accessions	Protein Accessions	# Missed Cleavages	Charge	DeltaScore	DeltaCn	Rank	Search Engine Rank	m/z [Da]	MH+ [Da]	Theo. MH+ [Da]	DeltaM [ppm]	Deltam/z [Da]	Activation Type	MS Order	Isolation Interference [%]	Ion Inject Time [ms]	RT [min]	First Scan	Spectrum File	File ID	XCorr	# Protein Groups	Percolator q-Value	Percolator PEP
		FALSE	High	Sequest HT (A2)	Unambiguous	ANLQIDQINTDLNLER		1	P35579	P35579	0	2	0.6749	0	1	1	935.486	1869.97	1869.97	-0.42	-0.00039	HCD (High Energy Collision Dissociation)	MS2	23.235	30	36.9401	21196	HJURP-2.raw	F2	4.03	1	0.0001385	2.11e-11
	FALSE	High	DELADEIANSSGK		4.61056e-06	0.000117854	1	1	1	P35579	0	1348.62	High	High	0.0001385	3.823e-06	2.67
		Checked	Confidence	Identifying Node	PSM Ambiguity	Annotated Sequence	Modifications	# Proteins	Master Protein Accessions	Protein Accessions	# Missed Cleavages	Charge	DeltaScore	DeltaCn	Rank	Search Engine Rank	m/z [Da]	MH+ [Da]	Theo. MH+ [Da]	DeltaM [ppm]	Deltam/z [Da]	Activation Type	MS Order	Isolation Interference [%]	Ion Inject Time [ms]	RT [min]	First Scan	Spectrum File	File ID	XCorr	# Protein Groups	Percolator q-Value	Percolator PEP
		FALSE	High	Sequest HT (A2)	Unambiguous	DELADEIANSSGK		1	P35579	P35579	0	2	0.4682	0	1	1	674.815	1348.62	1348.62	-0.28	-0.00019	HCD (High Energy Collision Dissociation)	MS2	16.5053	20.661	29.9572	14692	HJURP-2.raw	F2	2.67	1	0.0001385	3.823e-06
	FALSE	High	DFSALESQLQDTQELLQEENR		1.92445e-15	0.000117854	1	1	2	P35579	0	2493.17	High	High	0.0001385	1.351e-15	5.84
		Checked	Confidence	Identifying Node	PSM Ambiguity	Annotated Sequence	Modifications	# Proteins	Master Protein Accessions	Protein Accessions	# Missed Cleavages	Charge	DeltaScore	DeltaCn	Rank	Search Engine Rank	m/z [Da]	MH+ [Da]	Theo. MH+ [Da]	DeltaM [ppm]	Deltam/z [Da]	Activation Type	MS Order	Isolation Interference [%]	Ion Inject Time [ms]	RT [min]	First Scan	Spectrum File	File ID	XCorr	# Protein Groups	Percolator q-Value	Percolator PEP
		FALSE	High	Sequest HT (A2)	Unambiguous	DFSALESQLQDTQELLQEENR		1	P35579	P35579	0	2	0.8065	0	1	1	1247.09	2493.17	2493.17	-0.01	-1e-05	HCD (High Energy Collision Dissociation)	MS2	13.1302	30	46.4956	30343	HJURP-2.raw	F2	5.84	1	0.0001385	1.351e-15
		FALSE	High	Sequest HT (A2)	Unambiguous	DFSALESQLQDTQELLQEENR		1	P35579	P35579	0	3	0.7362	0	1	1	831.73	2493.18	2493.17	0.62	0.00052	HCD (High Energy Collision Dissociation)	MS2	24.0878	30	46.4945	30342	HJURP-2.raw	F2	5.27	1	0.0001385	9.749e-09
	FALSE	High	DLEAHIDSANK		2.16743e-06	0.000117854	1	1	2	P35579	0	1212.59	High	High	0.0001385	1.803e-06	2.78
		Checked	Confidence	Identifying Node	PSM Ambiguity	Annotated Sequence	Modifications	# Proteins	Master Protein Accessions	Protein Accessions	# Missed Cleavages	Charge	DeltaScore	DeltaCn	Rank	Search Engine Rank	m/z [Da]	MH+ [Da]	Theo. MH+ [Da]	DeltaM [ppm]	Deltam/z [Da]	Activation Type	MS Order	Isolation Interference [%]	Ion Inject Time [ms]	RT [min]	First Scan	Spectrum File	File ID	XCorr	# Protein Groups	Percolator q-Value	Percolator PEP
		FALSE	High	Sequest HT (A2)	Unambiguous	DLEAHIDSANK		1	P35579	P35579	0	2	0.5971	0	1	1	606.797	1212.59	1212.59	0.88	0.00053	HCD (High Energy Collision Dissociation)	MS2	42.3411	30	21.8638	7496	HJURP-2.raw	F2	2.78	1	0.0001385	1.803e-06
		FALSE	High	Sequest HT (A2)	Unambiguous	DLEAHIDSANK		1	P35579	P35579	0	3	0.32	0	1	1	404.867	1212.59	1212.59	-0.14	-6e-05	HCD (High Energy Collision Dissociation)	MS2	67.3987	30	21.8158	7453	HJURP-2.raw	F2	1	1	0.0004801	0.005315
	FALSE	High	DMFQETMEAMR		0.000308312	0.000117854	1	1	1	P35579	0	1388.56	High	High	0.0001385	0.0002463	2.69
		Checked	Confidence	Identifying Node	PSM Ambiguity	Annotated Sequence	Modifications	# Proteins	Master Protein Accessions	Protein Accessions	# Missed Cleavages	Charge	DeltaScore	DeltaCn	Rank	Search Engine Rank	m/z [Da]	MH+ [Da]	Theo. MH+ [Da]	DeltaM [ppm]	Deltam/z [Da]	Activation Type	MS Order	Isolation Interference [%]	Ion Inject Time [ms]	RT [min]	First Scan	Spectrum File	File ID	XCorr	# Protein Groups	Percolator q-Value	Percolator PEP
		FALSE	High	Sequest HT (A2)	Unambiguous	DMFQETMEAMR		1	P35579	P35579	0	2	0.8401	0	1	1	694.785	1388.56	1388.56	-1.14	-0.00079	HCD (High Energy Collision Dissociation)	MS2	46.6837	24.395	40.0416	24134	HJURP-2.raw	F2	2.69	1	0.0001385	0.0002463
	FALSE	High	EDQSILCTGESGAGK	1xCarbamidomethyl [C7]	3.11856e-09	0.000117854	3	9	1	P35580; P35579; Q7Z406	0	1551.7	High	High	0.0001385	2.759e-09	2.98
		Checked	Confidence	Identifying Node	PSM Ambiguity	Annotated Sequence	Modifications	# Proteins	Master Protein Accessions	Protein Accessions	# Missed Cleavages	Charge	DeltaScore	DeltaCn	Rank	Search Engine Rank	m/z [Da]	MH+ [Da]	Theo. MH+ [Da]	DeltaM [ppm]	Deltam/z [Da]	Activation Type	MS Order	Isolation Interference [%]	Ion Inject Time [ms]	RT [min]	First Scan	Spectrum File	File ID	XCorr	# Protein Groups	Percolator q-Value	Percolator PEP
		FALSE	High	Sequest HT (A2)	Unambiguous	EDQSILcTGESGAGK	C7(Carbamidomethyl)	9	P35580; P35579; Q7Z406	A0A2R8Y4C3; Q5BKV1; P35580; M0QY43; P35749; P35579; Q7Z406; E7ERA5; A0A494C024	0	2	0.604	0	1	1	776.353	1551.7	1551.7	1.92	0.00149	HCD (High Energy Collision Dissociation)	MS2	0	30	25.1985	10354	HJURP-2.raw	F2	2.98	3	0.0001385	2.759e-09
	FALSE	High	EEILAQAK		0.00465105	0.000452409	1	1	1	P35579	0	901.499	High	High	0.0003745	0.003725	0.81
		Checked	Confidence	Identifying Node	PSM Ambiguity	Annotated Sequence	Modifications	# Proteins	Master Protein Accessions	Protein Accessions	# Missed Cleavages	Charge	DeltaScore	DeltaCn	Rank	Search Engine Rank	m/z [Da]	MH+ [Da]	Theo. MH+ [Da]	DeltaM [ppm]	Deltam/z [Da]	Activation Type	MS Order	Isolation Interference [%]	Ion Inject Time [ms]	RT [min]	First Scan	Spectrum File	File ID	XCorr	# Protein Groups	Percolator q-Value	Percolator PEP
		FALSE	High	Sequest HT (A2)	Unambiguous	EEILAQAK		1	P35579	P35579	0	2	0.3086	0	1	1	451.253	901.5	901.499	0.73	0.00033	HCD (High Energy Collision Dissociation)	MS2	19.2033	30	20.8406	6704	HJURP-2.raw	F2	0.81	1	0.0003745	0.003725
	FALSE	High	EEVGEEAIVELVENGK		1.42687e-06	0.000117854	1	3	2	P35579	0	1743.86	High	High	0.0001385	1.194e-06	3.03
		Checked	Confidence	Identifying Node	PSM Ambiguity	Annotated Sequence	Modifications	# Proteins	Master Protein Accessions	Protein Accessions	# Missed Cleavages	Charge	DeltaScore	DeltaCn	Rank	Search Engine Rank	m/z [Da]	MH+ [Da]	Theo. MH+ [Da]	DeltaM [ppm]	Deltam/z [Da]	Activation Type	MS Order	Isolation Interference [%]	Ion Inject Time [ms]	RT [min]	First Scan	Spectrum File	File ID	XCorr	# Protein Groups	Percolator q-Value	Percolator PEP
		FALSE	High	Sequest HT (A2)	Unambiguous	EEVGEEAIVELVENGK		3	P35579	Q5BKV1; P35579; B1AH99	0	2	0.6607	0	1	1	872.44	1743.87	1743.86	5.05	0.0044	HCD (High Energy Collision Dissociation)	MS2	0	30	42.2779	26293	HJURP-2.raw	F2	2.24	1	0.0001385	6.906e-06
		FALSE	High	Sequest HT (A2)	Unambiguous	EEVGEEAIVELVENGK		3	P35579	Q5BKV1; P35579; B1AH99	0	2	0.6667	0	1	1	872.431	1743.86	1743.86	-5.17	-0.00451	HCD (High Energy Collision Dissociation)	MS2	0	30	42.2875	26302	HJURP-2.raw	F2	3.03	1	0.0001385	1.194e-06
	FALSE	High	ELEDATETADAMNR	1xOxidation [M12]	2.58821e-07	0.000117854	1	1	1	P35579	0	1581.67	High	High	0.0001385	2.195e-07	2.82
		Checked	Confidence	Identifying Node	PSM Ambiguity	Annotated Sequence	Modifications	# Proteins	Master Protein Accessions	Protein Accessions	# Missed Cleavages	Charge	DeltaScore	DeltaCn	Rank	Search Engine Rank	m/z [Da]	MH+ [Da]	Theo. MH+ [Da]	DeltaM [ppm]	Deltam/z [Da]	Activation Type	MS Order	Isolation Interference [%]	Ion Inject Time [ms]	RT [min]	First Scan	Spectrum File	File ID	XCorr	# Protein Groups	Percolator q-Value	Percolator PEP
		FALSE	High	Sequest HT (A2)	Unambiguous	ELEDATETADAmNR	M12(Oxidation)	1	P35579	P35579	0	2	0.7376	0	1	1	791.335	1581.66	1581.67	-4.68	-0.0037	HCD (High Energy Collision Dissociation)	MS2	0	30	22.4452	7991	HJURP-2.raw	F2	2.82	1	0.0001385	2.195e-07
	FALSE	High	ELESQISELQEDLESER		4.75518e-12	0.000117854	1	1	2	P35579	0	2033.95	High	High	0.0001385	4.476e-12	3.64
		Checked	Confidence	Identifying Node	PSM Ambiguity	Annotated Sequence	Modifications	# Proteins	Master Protein Accessions	Protein Accessions	# Missed Cleavages	Charge	DeltaScore	DeltaCn	Rank	Search Engine Rank	m/z [Da]	MH+ [Da]	Theo. MH+ [Da]	DeltaM [ppm]	Deltam/z [Da]	Activation Type	MS Order	Isolation Interference [%]	Ion Inject Time [ms]	RT [min]	First Scan	Spectrum File	File ID	XCorr	# Protein Groups	Percolator q-Value	Percolator PEP
		FALSE	High	Sequest HT (A2)	Unambiguous	ELESQISELQEDLESER		1	P35579	P35579	0	2	0.7857	0	1	1	1017.48	2033.96	2033.95	2.65	0.00269	HCD (High Energy Collision Dissociation)	MS2	15.1547	30	40.9532	25013	HJURP-2.raw	F2	3.64	1	0.0001385	4.476e-12
		FALSE	High	Sequest HT (A2)	Unambiguous	ELESQISELQEDLESER		1	P35579	P35579	0	3	0.6618	0	1	1	678.655	2033.95	2033.95	0.03	2e-05	HCD (High Energy Collision Dissociation)	MS2	7.16021	30	40.9676	25026	HJURP-2.raw	F2	4.11	1	0.0001385	1.953e-06
	FALSE	High	EQLEEEEEAKHNLEK		0.00028605	0.000117854	1	1	2	P35579	1	1854.87	High	High	0.0001385	0.0002279	2.64
		Checked	Confidence	Identifying Node	PSM Ambiguity	Annotated Sequence	Modifications	# Proteins	Master Protein Accessions	Protein Accessions	# Missed Cleavages	Charge	DeltaScore	DeltaCn	Rank	Search Engine Rank	m/z [Da]	MH+ [Da]	Theo. MH+ [Da]	DeltaM [ppm]	Deltam/z [Da]	Activation Type	MS Order	Isolation Interference [%]	Ion Inject Time [ms]	RT [min]	First Scan	Spectrum File	File ID	XCorr	# Protein Groups	Percolator q-Value	Percolator PEP
		FALSE	High	Sequest HT (A2)	Unambiguous	EQLEEEEEAKHNLEK		1	P35579	P35579	1	4	0.375	0	1	1	464.473	1854.87	1854.87	0.25	0.00011	HCD (High Energy Collision Dissociation)	MS2	42.7884	30	22.8427	8330	HJURP-2.raw	F2	2.64	1	0.0001385	0.0002279
		FALSE	High	Sequest HT (A2)	Unambiguous	EQLEEEEEAKHNLEK		1	P35579	P35579	1	3	0.2895	0	1	1	618.963	1854.88	1854.87	2.12	0.00131	HCD (High Energy Collision Dissociation)	MS2	61.7015	30	22.7836	8278	HJURP-2.raw	F2	0.76	1	0.003008	0.04715
	FALSE	High	FDQLLAEEK		0.000303027	0.000117854	3	6	1	P35580; P35579; Q7Z406	0	1092.56	High	High	0.0001385	0.0002418	2.61
		Checked	Confidence	Identifying Node	PSM Ambiguity	Annotated Sequence	Modifications	# Proteins	Master Protein Accessions	Protein Accessions	# Missed Cleavages	Charge	DeltaScore	DeltaCn	Rank	Search Engine Rank	m/z [Da]	MH+ [Da]	Theo. MH+ [Da]	DeltaM [ppm]	Deltam/z [Da]	Activation Type	MS Order	Isolation Interference [%]	Ion Inject Time [ms]	RT [min]	First Scan	Spectrum File	File ID	XCorr	# Protein Groups	Percolator q-Value	Percolator PEP
		FALSE	High	Sequest HT (A2)	Unambiguous	FDQLLAEEK		6	P35580; P35579; Q7Z406	A0A0C4DFM8; P35580; P35749; P35579; A1L2Z2; Q7Z406	0	2	0.6015	0	1	1	546.782	1092.56	1092.56	-0.67	-0.00037	HCD (High Energy Collision Dissociation)	MS2	27.2911	12.937	27.381	12298	HJURP-2.raw	F2	2.61	3	0.0001385	0.0002418
	FALSE	High	FVSELWK		0.0736389	0.00363467	1	1	1	P35579	0	908.488	High	High	0.003066	0.0538	1.51
		Checked	Confidence	Identifying Node	PSM Ambiguity	Annotated Sequence	Modifications	# Proteins	Master Protein Accessions	Protein Accessions	# Missed Cleavages	Charge	DeltaScore	DeltaCn	Rank	Search Engine Rank	m/z [Da]	MH+ [Da]	Theo. MH+ [Da]	DeltaM [ppm]	Deltam/z [Da]	Activation Type	MS Order	Isolation Interference [%]	Ion Inject Time [ms]	RT [min]	First Scan	Spectrum File	File ID	XCorr	# Protein Groups	Percolator q-Value	Percolator PEP
		FALSE	High	Sequest HT (A2)	Unambiguous	FVSELWK		1	P35579	P35579	0	2	0.404	0	1	1	454.748	908.488	908.488	0.25	0.00011	HCD (High Energy Collision Dissociation)	MS2	0	30	31.9748	16477	HJURP-2.raw	F2	1.51	1	0.003066	0.0538
	FALSE	High	HEAMITDLEER		9.36928e-05	0.000117854	1	1	1	P35579	0	1343.63	High	High	0.0001385	7.536e-05	2.76
		Checked	Confidence	Identifying Node	PSM Ambiguity	Annotated Sequence	Modifications	# Proteins	Master Protein Accessions	Protein Accessions	# Missed Cleavages	Charge	DeltaScore	DeltaCn	Rank	Search Engine Rank	m/z [Da]	MH+ [Da]	Theo. MH+ [Da]	DeltaM [ppm]	Deltam/z [Da]	Activation Type	MS Order	Isolation Interference [%]	Ion Inject Time [ms]	RT [min]	First Scan	Spectrum File	File ID	XCorr	# Protein Groups	Percolator q-Value	Percolator PEP
		FALSE	High	Sequest HT (A2)	Unambiguous	HEAMITDLEER		1	P35579	P35579	0	2	0.7029	0	1	1	672.317	1343.63	1343.63	0.31	0.00021	HCD (High Energy Collision Dissociation)	MS2	56.7706	14.653	26.5065	11528	HJURP-2.raw	F2	2.76	1	0.0001385	7.536e-05
	FALSE	High	HEMPPHIYAITDTAYR	1xOxidation [M3]	3.80913e-08	0.000117854	1	2	1	P35579	0	1930.91	High	High	0.0001385	3.302e-08	3.39
		Checked	Confidence	Identifying Node	PSM Ambiguity	Annotated Sequence	Modifications	# Proteins	Master Protein Accessions	Protein Accessions	# Missed Cleavages	Charge	DeltaScore	DeltaCn	Rank	Search Engine Rank	m/z [Da]	MH+ [Da]	Theo. MH+ [Da]	DeltaM [ppm]	Deltam/z [Da]	Activation Type	MS Order	Isolation Interference [%]	Ion Inject Time [ms]	RT [min]	First Scan	Spectrum File	File ID	XCorr	# Protein Groups	Percolator q-Value	Percolator PEP
		FALSE	High	Sequest HT (A2)	Unambiguous	HEmPPHIYAITDTAYR	M3(Oxidation)	2	P35579	Q5BKV1; P35579	0	3	0.7168	0	1	1	644.31	1930.91	1930.91	1.54	0.00099	HCD (High Energy Collision Dissociation)	MS2	41.7213	28.478	27.6157	12515	HJURP-2.raw	F2	3.39	1	0.0001385	3.302e-08
	FALSE	High	HSQAVEELAEQLEQTK		6.15175e-09	0.000117854	1	1	1	P35579	0	1839.91	High	High	0.0001385	5.419e-09	2.97
		Checked	Confidence	Identifying Node	PSM Ambiguity	Annotated Sequence	Modifications	# Proteins	Master Protein Accessions	Protein Accessions	# Missed Cleavages	Charge	DeltaScore	DeltaCn	Rank	Search Engine Rank	m/z [Da]	MH+ [Da]	Theo. MH+ [Da]	DeltaM [ppm]	Deltam/z [Da]	Activation Type	MS Order	Isolation Interference [%]	Ion Inject Time [ms]	RT [min]	First Scan	Spectrum File	File ID	XCorr	# Protein Groups	Percolator q-Value	Percolator PEP
		FALSE	High	Sequest HT (A2)	Unambiguous	HSQAVEELAEQLEQTK		1	P35579	P35579	0	2	0.8114	0	1	1	920.457	1839.91	1839.91	-1.23	-0.00113	HCD (High Energy Collision Dissociation)	MS2	0	27.423	34.499	18851	HJURP-2.raw	F2	2.97	1	0.0001385	5.419e-09
	FALSE	High	HSQAVEELAEQLEQTKR		0.000106429	0.000117854	1	1	1	P35579	1	1996.01	High	High	0.0001385	8.544e-05	2.52
		Checked	Confidence	Identifying Node	PSM Ambiguity	Annotated Sequence	Modifications	# Proteins	Master Protein Accessions	Protein Accessions	# Missed Cleavages	Charge	DeltaScore	DeltaCn	Rank	Search Engine Rank	m/z [Da]	MH+ [Da]	Theo. MH+ [Da]	DeltaM [ppm]	Deltam/z [Da]	Activation Type	MS Order	Isolation Interference [%]	Ion Inject Time [ms]	RT [min]	First Scan	Spectrum File	File ID	XCorr	# Protein Groups	Percolator q-Value	Percolator PEP
		FALSE	High	Sequest HT (A2)	Unambiguous	HSQAVEELAEQLEQTKR		1	P35579	P35579	1	3	0.5714	0	1	1	666.01	1996.01	1996.01	2.33	0.00155	HCD (High Energy Collision Dissociation)	MS2	57.7598	9.588	32.1586	16653	HJURP-2.raw	F2	2.52	1	0.0001385	8.544e-05
	FALSE	High	KANLQIDQINTDLNLER		8.53153e-06	0.000117854	1	1	2	P35579	1	1998.06	High	High	0.0001385	7.032e-06	2.12
		Checked	Confidence	Identifying Node	PSM Ambiguity	Annotated Sequence	Modifications	# Proteins	Master Protein Accessions	Protein Accessions	# Missed Cleavages	Charge	DeltaScore	DeltaCn	Rank	Search Engine Rank	m/z [Da]	MH+ [Da]	Theo. MH+ [Da]	DeltaM [ppm]	Deltam/z [Da]	Activation Type	MS Order	Isolation Interference [%]	Ion Inject Time [ms]	RT [min]	First Scan	Spectrum File	File ID	XCorr	# Protein Groups	Percolator q-Value	Percolator PEP
		FALSE	High	Sequest HT (A2)	Unambiguous	KANLQIDQINTDLNLER		1	P35579	P35579	1	3	0.6496	0	1	1	666.692	1998.06	1998.06	-0.58	-0.00039	HCD (High Energy Collision Dissociation)	MS2	30.3396	18.002	33.3599	17818	HJURP-2.raw	F2	3.51	1	0.0001385	6.77e-05
		FALSE	High	Sequest HT (A2)	Unambiguous	KANLQIDQINTDLNLER		1	P35579	P35579	1	2	0.7028	0	1	1	999.532	1998.06	1998.06	-2.19	-0.00219	HCD (High Energy Collision Dissociation)	MS2	17.6065	30	33.3363	17793	HJURP-2.raw	F2	2.12	1	0.0001385	7.032e-06
	FALSE	High	KEEELQAALAR		0.00114725	0.000117854	2	4	2	P35579; Q7Z406	1	1257.68	High	High	0.0001385	0.0009084	2.65
		Checked	Confidence	Identifying Node	PSM Ambiguity	Annotated Sequence	Modifications	# Proteins	Master Protein Accessions	Protein Accessions	# Missed Cleavages	Charge	DeltaScore	DeltaCn	Rank	Search Engine Rank	m/z [Da]	MH+ [Da]	Theo. MH+ [Da]	DeltaM [ppm]	Deltam/z [Da]	Activation Type	MS Order	Isolation Interference [%]	Ion Inject Time [ms]	RT [min]	First Scan	Spectrum File	File ID	XCorr	# Protein Groups	Percolator q-Value	Percolator PEP
		FALSE	High	Sequest HT (A2)	Unambiguous	KEEELQAALAR		4	P35579; Q7Z406	A0A0C4DFM8; P35749; P35579; Q7Z406	1	2	0.7283	0	1	1	629.344	1257.68	1257.68	0.24	0.00015	HCD (High Energy Collision Dissociation)	MS2	37.7217	18.023	23.9769	9286	HJURP-2.raw	F2	2.65	2	0.0001385	0.0009084
		FALSE	High	Sequest HT (A2)	Unambiguous	KEEELQAALAR		4	P35579; Q7Z406	A0A0C4DFM8; P35749; P35579; Q7Z406	1	2	0.5876	0	1	1	629.343	1257.68	1257.68	-1.21	-0.00076	HCD (High Energy Collision Dissociation)	MS2	27.3242	30	24.031	9333	HJURP-2.raw	F2	1.94	2	0.0003745	0.003076
	FALSE	High	KFDQLLAEEK		3.09496e-05	0.000117854	3	6	1	P35580; P35579; Q7Z406	1	1220.65	High	High	0.0001385	2.516e-05	3.6
		Checked	Confidence	Identifying Node	PSM Ambiguity	Annotated Sequence	Modifications	# Proteins	Master Protein Accessions	Protein Accessions	# Missed Cleavages	Charge	DeltaScore	DeltaCn	Rank	Search Engine Rank	m/z [Da]	MH+ [Da]	Theo. MH+ [Da]	DeltaM [ppm]	Deltam/z [Da]	Activation Type	MS Order	Isolation Interference [%]	Ion Inject Time [ms]	RT [min]	First Scan	Spectrum File	File ID	XCorr	# Protein Groups	Percolator q-Value	Percolator PEP
		FALSE	High	Sequest HT (A2)	Unambiguous	KFDQLLAEEK		6	P35580; P35579; Q7Z406	A0A0C4DFM8; P35580; P35749; P35579; A1L2Z2; Q7Z406	1	2	0.5611	0	1	1	610.83	1220.65	1220.65	0.63	0.00038	HCD (High Energy Collision Dissociation)	MS2	35.1434	16.79	25.9499	11004	HJURP-2.raw	F2	3.6	3	0.0001385	2.516e-05
	FALSE	High	KLEEEQIILEDQNCK	1xCarbamidomethyl [C14]	6.4649e-10	0.000117854	1	1	1	P35579	1	1888.93	High	High	0.0001385	5.795e-10	3.54
		Checked	Confidence	Identifying Node	PSM Ambiguity	Annotated Sequence	Modifications	# Proteins	Master Protein Accessions	Protein Accessions	# Missed Cleavages	Charge	DeltaScore	DeltaCn	Rank	Search Engine Rank	m/z [Da]	MH+ [Da]	Theo. MH+ [Da]	DeltaM [ppm]	Deltam/z [Da]	Activation Type	MS Order	Isolation Interference [%]	Ion Inject Time [ms]	RT [min]	First Scan	Spectrum File	File ID	XCorr	# Protein Groups	Percolator q-Value	Percolator PEP
		FALSE	High	Sequest HT (A2)	Unambiguous	KLEEEQIILEDQNcK	C14(Carbamidomethyl)	1	P35579	P35579	1	2	0.709	0	1	1	944.968	1888.93	1888.93	-1.77	-0.00167	HCD (High Energy Collision Dissociation)	MS2	0	30	28.3809	13226	HJURP-2.raw	F2	3.54	1	0.0001385	5.795e-10
	FALSE	High	KLEGDSTDLSDQIAELQAQIAELK		1.47068e-10	0.000117854	1	1	1	P35579	1	2615.34	High	High	0.0001385	1.338e-10	4.03
		Checked	Confidence	Identifying Node	PSM Ambiguity	Annotated Sequence	Modifications	# Proteins	Master Protein Accessions	Protein Accessions	# Missed Cleavages	Charge	DeltaScore	DeltaCn	Rank	Search Engine Rank	m/z [Da]	MH+ [Da]	Theo. MH+ [Da]	DeltaM [ppm]	Deltam/z [Da]	Activation Type	MS Order	Isolation Interference [%]	Ion Inject Time [ms]	RT [min]	First Scan	Spectrum File	File ID	XCorr	# Protein Groups	Percolator q-Value	Percolator PEP
		FALSE	High	Sequest HT (A2)	Unambiguous	KLEGDSTDLSDQIAELQAQIAELK		1	P35579	P35579	1	3	0.6973	0	1	1	872.45	2615.33	2615.34	-2.49	-0.00217	HCD (High Energy Collision Dissociation)	MS2	60.8788	30	45.701	29593	HJURP-2.raw	F2	4.03	1	0.0001385	1.338e-10
	FALSE	High	KLVWVPSDK		0.000762908	0.000117854	1	3	1	P35579	1	1071.62	High	High	0.0001385	0.0006042	2.66
		Checked	Confidence	Identifying Node	PSM Ambiguity	Annotated Sequence	Modifications	# Proteins	Master Protein Accessions	Protein Accessions	# Missed Cleavages	Charge	DeltaScore	DeltaCn	Rank	Search Engine Rank	m/z [Da]	MH+ [Da]	Theo. MH+ [Da]	DeltaM [ppm]	Deltam/z [Da]	Activation Type	MS Order	Isolation Interference [%]	Ion Inject Time [ms]	RT [min]	First Scan	Spectrum File	File ID	XCorr	# Protein Groups	Percolator q-Value	Percolator PEP
		FALSE	High	Sequest HT (A2)	Unambiguous	KLVWVPSDK		3	P35579	Q5BKV1; P35579; B1AH99	1	2	0.5827	0	1	1	536.313	1071.62	1071.62	-0.53	-0.00028	HCD (High Energy Collision Dissociation)	MS2	82.0801	7.172	25.9584	11012	HJURP-2.raw	F2	2.66	1	0.0001385	0.0006042
	FALSE	High	KMEDSVGCLETAEEVKR	1xCarbamidomethyl [C8]	6.84734e-08	0.000117854	1	1	1	P35579	2	1980.94	High	High	0.0001385	5.893e-08	2.63
		Checked	Confidence	Identifying Node	PSM Ambiguity	Annotated Sequence	Modifications	# Proteins	Master Protein Accessions	Protein Accessions	# Missed Cleavages	Charge	DeltaScore	DeltaCn	Rank	Search Engine Rank	m/z [Da]	MH+ [Da]	Theo. MH+ [Da]	DeltaM [ppm]	Deltam/z [Da]	Activation Type	MS Order	Isolation Interference [%]	Ion Inject Time [ms]	RT [min]	First Scan	Spectrum File	File ID	XCorr	# Protein Groups	Percolator q-Value	Percolator PEP
		FALSE	High	Sequest HT (A2)	Unambiguous	KMEDSVGcLETAEEVKR	C8(Carbamidomethyl)	1	P35579	P35579	2	3	0.6122	0	1	1	660.983	1980.94	1980.94	-0.5	-0.00033	HCD (High Energy Collision Dissociation)	MS2	40.8673	24.848	26.1948	11230	HJURP-2.raw	F2	2.63	1	0.0001385	5.893e-08
	FALSE	High	KMEDSVGCLETAEEVKR	1xCarbamidomethyl [C8]; 1xOxidation [M2]	0.00202611	0.000452409	1	1	1	P35579	2	1996.93	High	High	0.0003745	0.00161	2.07
		Checked	Confidence	Identifying Node	PSM Ambiguity	Annotated Sequence	Modifications	# Proteins	Master Protein Accessions	Protein Accessions	# Missed Cleavages	Charge	DeltaScore	DeltaCn	Rank	Search Engine Rank	m/z [Da]	MH+ [Da]	Theo. MH+ [Da]	DeltaM [ppm]	Deltam/z [Da]	Activation Type	MS Order	Isolation Interference [%]	Ion Inject Time [ms]	RT [min]	First Scan	Spectrum File	File ID	XCorr	# Protein Groups	Percolator q-Value	Percolator PEP
		FALSE	High	Sequest HT (A2)	Unambiguous	KmEDSVGcLETAEEVKR	M2(Oxidation); C8(Carbamidomethyl)	1	P35579	P35579	2	3	0.6522	0	1	1	666.316	1996.93	1996.93	0.7	0.00047	HCD (High Energy Collision Dissociation)	MS2	52.845	30	24.2491	9528	HJURP-2.raw	F2	2.07	1	0.0003745	0.00161
	FALSE	High	KQELEEICHDLEAR	1xCarbamidomethyl [C8]	2.88258e-08	0.000117854	1	1	2	P35579	1	1769.85	High	High	0.0001385	2.494e-08	2.88
		Checked	Confidence	Identifying Node	PSM Ambiguity	Annotated Sequence	Modifications	# Proteins	Master Protein Accessions	Protein Accessions	# Missed Cleavages	Charge	DeltaScore	DeltaCn	Rank	Search Engine Rank	m/z [Da]	MH+ [Da]	Theo. MH+ [Da]	DeltaM [ppm]	Deltam/z [Da]	Activation Type	MS Order	Isolation Interference [%]	Ion Inject Time [ms]	RT [min]	First Scan	Spectrum File	File ID	XCorr	# Protein Groups	Percolator q-Value	Percolator PEP
		FALSE	High	Sequest HT (A2)	Unambiguous	KQELEEIcHDLEAR	C8(Carbamidomethyl)	1	P35579	P35579	1	2	0.7743	0	1	1	885.429	1769.85	1769.85	1.29	0.00114	HCD (High Energy Collision Dissociation)	MS2	0	30	29.6923	14468	HJURP-2.raw	F2	2.88	1	0.0001385	2.494e-08
		FALSE	High	Sequest HT (A2)	Unambiguous	KQELEEIcHDLEAR	C8(Carbamidomethyl)	1	P35579	P35579	1	3	0.4894	0	1	1	590.621	1769.85	1769.85	-0.38	-0.00022	HCD (High Energy Collision Dissociation)	MS2	69.8341	7.65	29.6307	14415	HJURP-2.raw	F2	2.35	1	0.0001385	2.999e-05
	FALSE	High	KVEAQLQELQVK		5.19838e-09	0.000117854	1	1	1	P35579	1	1412.81	High	High	0.0001385	4.586e-09	3.74
		Checked	Confidence	Identifying Node	PSM Ambiguity	Annotated Sequence	Modifications	# Proteins	Master Protein Accessions	Protein Accessions	# Missed Cleavages	Charge	DeltaScore	DeltaCn	Rank	Search Engine Rank	m/z [Da]	MH+ [Da]	Theo. MH+ [Da]	DeltaM [ppm]	Deltam/z [Da]	Activation Type	MS Order	Isolation Interference [%]	Ion Inject Time [ms]	RT [min]	First Scan	Spectrum File	File ID	XCorr	# Protein Groups	Percolator q-Value	Percolator PEP
		FALSE	High	Sequest HT (A2)	Unambiguous	KVEAQLQELQVK		1	P35579	P35579	1	2	0.7032	0	1	1	706.909	1412.81	1412.81	0.57	0.00041	HCD (High Energy Collision Dissociation)	MS2	25.9722	26.987	25.7067	10781	HJURP-2.raw	F2	3.74	1	0.0001385	4.586e-09
	FALSE	High	IAEFTTNLTEEEEK		5.99131e-08	0.000117854	1	1	1	P35579	0	1653.79	High	High	0.0001385	5.149e-08	2.95
		Checked	Confidence	Identifying Node	PSM Ambiguity	Annotated Sequence	Modifications	# Proteins	Master Protein Accessions	Protein Accessions	# Missed Cleavages	Charge	DeltaScore	DeltaCn	Rank	Search Engine Rank	m/z [Da]	MH+ [Da]	Theo. MH+ [Da]	DeltaM [ppm]	Deltam/z [Da]	Activation Type	MS Order	Isolation Interference [%]	Ion Inject Time [ms]	RT [min]	First Scan	Spectrum File	File ID	XCorr	# Protein Groups	Percolator q-Value	Percolator PEP
		FALSE	High	Sequest HT (A2)	Unambiguous	IAEFTTNLTEEEEK		1	P35579	P35579	0	2	0.661	0	1	1	827.396	1653.79	1653.79	-0.18	-0.00015	HCD (High Energy Collision Dissociation)	MS2	40.9296	22.973	30.7096	15345	HJURP-2.raw	F2	2.95	1	0.0001385	5.149e-08
	FALSE	High	IAQLEEELEEEQGNTELINDR		1.02122e-14	0.000117854	1	1	2	P35579	0	2472.17	High	High	0.0001385	8.43e-15	5.82
		Checked	Confidence	Identifying Node	PSM Ambiguity	Annotated Sequence	Modifications	# Proteins	Master Protein Accessions	Protein Accessions	# Missed Cleavages	Charge	DeltaScore	DeltaCn	Rank	Search Engine Rank	m/z [Da]	MH+ [Da]	Theo. MH+ [Da]	DeltaM [ppm]	Deltam/z [Da]	Activation Type	MS Order	Isolation Interference [%]	Ion Inject Time [ms]	RT [min]	First Scan	Spectrum File	File ID	XCorr	# Protein Groups	Percolator q-Value	Percolator PEP
		FALSE	High	Sequest HT (A2)	Unambiguous	IAQLEEELEEEQGNTELINDR		1	P35579	P35579	0	2	0.8368	0	1	1	1236.59	2472.18	2472.17	2.22	0.00274	HCD (High Energy Collision Dissociation)	MS2	0	30	38.1173	22258	HJURP-2.raw	F2	5.82	1	0.0001385	8.43e-15
		FALSE	High	Sequest HT (A2)	Unambiguous	IAQLEEELEEEQGNTELINDR		1	P35579	P35579	0	3	0.7289	0	1	1	824.731	2472.18	2472.17	2.29	0.00189	HCD (High Energy Collision Dissociation)	MS2	60.0465	30	38.0913	22233	HJURP-2.raw	F2	4.5	1	0.0001385	5.279e-08
	FALSE	High	IAQLEEQLDNETK		7.64601e-08	0.000117854	1	1	1	P35579	0	1530.76	High	High	0.0001385	6.553e-08	3.9
		Checked	Confidence	Identifying Node	PSM Ambiguity	Annotated Sequence	Modifications	# Proteins	Master Protein Accessions	Protein Accessions	# Missed Cleavages	Charge	DeltaScore	DeltaCn	Rank	Search Engine Rank	m/z [Da]	MH+ [Da]	Theo. MH+ [Da]	DeltaM [ppm]	Deltam/z [Da]	Activation Type	MS Order	Isolation Interference [%]	Ion Inject Time [ms]	RT [min]	First Scan	Spectrum File	File ID	XCorr	# Protein Groups	Percolator q-Value	Percolator PEP
		FALSE	High	Sequest HT (A2)	Unambiguous	IAQLEEQLDNETK		1	P35579	P35579	0	2	0.6641	0	1	1	765.887	1530.77	1530.76	1.25	0.00096	HCD (High Energy Collision Dissociation)	MS2	0	30	28.7886	13599	HJURP-2.raw	F2	3.9	1	0.0001385	6.553e-08
	FALSE	High	LDPHLVLDQLR		0.000177118	0.000117854	2	2	2	P35580; P35579	0	1318.75	High	High	0.0001385	0.0001417	2.19
		Checked	Confidence	Identifying Node	PSM Ambiguity	Annotated Sequence	Modifications	# Proteins	Master Protein Accessions	Protein Accessions	# Missed Cleavages	Charge	DeltaScore	DeltaCn	Rank	Search Engine Rank	m/z [Da]	MH+ [Da]	Theo. MH+ [Da]	DeltaM [ppm]	Deltam/z [Da]	Activation Type	MS Order	Isolation Interference [%]	Ion Inject Time [ms]	RT [min]	First Scan	Spectrum File	File ID	XCorr	# Protein Groups	Percolator q-Value	Percolator PEP
		FALSE	High	Sequest HT (A2)	Unambiguous	LDPHLVLDQLR		2	P35580; P35579	P35580; P35579	0	2	0.5868	0	1	1	659.876	1318.74	1318.75	-2.39	-0.00158	HCD (High Energy Collision Dissociation)	MS2	63.6971	14.841	34.8373	19195	HJURP-2.raw	F2	1.67	2	0.0004801	0.005693
		FALSE	High	Sequest HT (A2)	Unambiguous	LDPHLVLDQLR		2	P35580; P35579	P35580; P35579	0	3	0.5936	0	1	1	440.255	1318.75	1318.75	2.6	0.00114	HCD (High Energy Collision Dissociation)	MS2	38.0671	30	34.8268	19184	HJURP-2.raw	F2	2.19	2	0.0001385	0.0001417
	FALSE	High	LEGDSTDLSDQIAELQAQIAELK		6.10121e-05	0.000117854	1	1	1	P35579	0	2487.25	High	High	0.0001385	4.924e-05	1.92
		Checked	Confidence	Identifying Node	PSM Ambiguity	Annotated Sequence	Modifications	# Proteins	Master Protein Accessions	Protein Accessions	# Missed Cleavages	Charge	DeltaScore	DeltaCn	Rank	Search Engine Rank	m/z [Da]	MH+ [Da]	Theo. MH+ [Da]	DeltaM [ppm]	Deltam/z [Da]	Activation Type	MS Order	Isolation Interference [%]	Ion Inject Time [ms]	RT [min]	First Scan	Spectrum File	File ID	XCorr	# Protein Groups	Percolator q-Value	Percolator PEP
		FALSE	High	Sequest HT (A2)	Unambiguous	LEGDSTDLSDQIAELQAQIAELK		1	P35579	P35579	0	3	0.6667	0	1	1	829.754	2487.25	2487.25	1	0.00083	HCD (High Energy Collision Dissociation)	MS2	0	30	49.093	32773	HJURP-2.raw	F2	1.92	1	0.0001385	4.924e-05
	FALSE	High	LEVNLQAMK	1xOxidation [M8]	0.000394919	0.000117854	1	1	1	P35579	0	1061.57	High	High	0.0001385	0.0003138	1.29
		Checked	Confidence	Identifying Node	PSM Ambiguity	Annotated Sequence	Modifications	# Proteins	Master Protein Accessions	Protein Accessions	# Missed Cleavages	Charge	DeltaScore	DeltaCn	Rank	Search Engine Rank	m/z [Da]	MH+ [Da]	Theo. MH+ [Da]	DeltaM [ppm]	Deltam/z [Da]	Activation Type	MS Order	Isolation Interference [%]	Ion Inject Time [ms]	RT [min]	First Scan	Spectrum File	File ID	XCorr	# Protein Groups	Percolator q-Value	Percolator PEP
		FALSE	High	Sequest HT (A2)	Unambiguous	LEVNLQAmK	M8(Oxidation)	1	P35579	P35579	0	2	0.2868	0	1	1	531.286	1061.56	1061.57	-2.06	-0.0011	HCD (High Energy Collision Dissociation)	MS2	64.9105	18.616	24.5162	9762	HJURP-2.raw	F2	1.29	1	0.0001385	0.0003138
	FALSE	High	IIGLDQVAGMSETALPGAFK		4.1234e-11	0.000117854	1	1	2	P35579	0	2018.06	High	High	0.0001385	3.809e-11	4.25
		Checked	Confidence	Identifying Node	PSM Ambiguity	Annotated Sequence	Modifications	# Proteins	Master Protein Accessions	Protein Accessions	# Missed Cleavages	Charge	DeltaScore	DeltaCn	Rank	Search Engine Rank	m/z [Da]	MH+ [Da]	Theo. MH+ [Da]	DeltaM [ppm]	Deltam/z [Da]	Activation Type	MS Order	Isolation Interference [%]	Ion Inject Time [ms]	RT [min]	First Scan	Spectrum File	File ID	XCorr	# Protein Groups	Percolator q-Value	Percolator PEP
		FALSE	High	Sequest HT (A2)	Unambiguous	IIGLDQVAGMSETALPGAFK		1	P35579	P35579	0	3	0.7986	0	1	1	673.359	2018.06	2018.06	0.11	8e-05	HCD (High Energy Collision Dissociation)	MS2	23.5122	10.957	42.8756	26864	HJURP-2.raw	F2	4.32	1	0.0001385	7.489e-08
		FALSE	High	Sequest HT (A2)	Unambiguous	IIGLDQVAGMSETALPGAFK		1	P35579	P35579	0	2	0.8165	0	1	1	1009.54	2018.06	2018.06	0.27	0.00027	HCD (High Energy Collision Dissociation)	MS2	0.96437	16.645	42.8498	26839	HJURP-2.raw	F2	4.25	1	0.0001385	3.809e-11
	FALSE	High	IMGIPEEEQMGLLR		4.61864e-05	0.000117854	1	1	1	P35579	0	1615.82	High	High	0.0001385	3.743e-05	2.88
		Checked	Confidence	Identifying Node	PSM Ambiguity	Annotated Sequence	Modifications	# Proteins	Master Protein Accessions	Protein Accessions	# Missed Cleavages	Charge	DeltaScore	DeltaCn	Rank	Search Engine Rank	m/z [Da]	MH+ [Da]	Theo. MH+ [Da]	DeltaM [ppm]	Deltam/z [Da]	Activation Type	MS Order	Isolation Interference [%]	Ion Inject Time [ms]	RT [min]	First Scan	Spectrum File	File ID	XCorr	# Protein Groups	Percolator q-Value	Percolator PEP
		FALSE	High	Sequest HT (A2)	Unambiguous	IMGIPEEEQMGLLR		1	P35579	P35579	0	2	0.7118	0	1	1	808.409	1615.81	1615.82	-4.86	-0.00392	HCD (High Energy Collision Dissociation)	MS2	72.064	26.767	38.3528	22484	HJURP-2.raw	F2	2.88	1	0.0001385	3.743e-05
	FALSE	High	IMGIPEEEQMGLLR	1xOxidation [M10]	0.000388163	0.000117854	1	1	1	P35579	0	1631.81	High	High	0.0001385	0.0003093	2.19
		Checked	Confidence	Identifying Node	PSM Ambiguity	Annotated Sequence	Modifications	# Proteins	Master Protein Accessions	Protein Accessions	# Missed Cleavages	Charge	DeltaScore	DeltaCn	Rank	Search Engine Rank	m/z [Da]	MH+ [Da]	Theo. MH+ [Da]	DeltaM [ppm]	Deltam/z [Da]	Activation Type	MS Order	Isolation Interference [%]	Ion Inject Time [ms]	RT [min]	First Scan	Spectrum File	File ID	XCorr	# Protein Groups	Percolator q-Value	Percolator PEP
		FALSE	High	Sequest HT (A2)	Unambiguous	IMGIPEEEQmGLLR	M10(Oxidation)	1	P35579	P35579	0	2	0.5525	0	1	1	816.412	1631.82	1631.81	1.74	0.00142	HCD (High Energy Collision Dissociation)	MS2	0	30	35.2717	19613	HJURP-2.raw	F2	2.19	1	0.0001385	0.0003093
	FALSE	High	LQEMEGTVK		0.0199372	0.00152434	1	1	1	P35579	0	1034.52	High	High	0.00137	0.01569	0.9
		Checked	Confidence	Identifying Node	PSM Ambiguity	Annotated Sequence	Modifications	# Proteins	Master Protein Accessions	Protein Accessions	# Missed Cleavages	Charge	DeltaScore	DeltaCn	Rank	Search Engine Rank	m/z [Da]	MH+ [Da]	Theo. MH+ [Da]	DeltaM [ppm]	Deltam/z [Da]	Activation Type	MS Order	Isolation Interference [%]	Ion Inject Time [ms]	RT [min]	First Scan	Spectrum File	File ID	XCorr	# Protein Groups	Percolator q-Value	Percolator PEP
		FALSE	High	Sequest HT (A2)	Unambiguous	LQEMEGTVK		1	P35579	P35579	0	2	0.1778	0	1	1	517.763	1034.52	1034.52	0.4	0.00021	HCD (High Energy Collision Dissociation)	MS2	45.1847	30	20.8702	6729	HJURP-2.raw	F2	0.9	1	0.00137	0.01569
	FALSE	High	LQQELDDLLVDLDHQR		4.36991e-11	0.000117854	1	1	1	P35579	0	1949.99	High	High	0.0001385	4.027e-11	5.09
		Checked	Confidence	Identifying Node	PSM Ambiguity	Annotated Sequence	Modifications	# Proteins	Master Protein Accessions	Protein Accessions	# Missed Cleavages	Charge	DeltaScore	DeltaCn	Rank	Search Engine Rank	m/z [Da]	MH+ [Da]	Theo. MH+ [Da]	DeltaM [ppm]	Deltam/z [Da]	Activation Type	MS Order	Isolation Interference [%]	Ion Inject Time [ms]	RT [min]	First Scan	Spectrum File	File ID	XCorr	# Protein Groups	Percolator q-Value	Percolator PEP
		FALSE	High	Sequest HT (A2)	Unambiguous	LQQELDDLLVDLDHQR		1	P35579	P35579	0	3	0.7387	0	1	1	650.669	1949.99	1949.99	-0.07	-5e-05	HCD (High Energy Collision Dissociation)	MS2	42.5468	18.798	41.4498	25508	HJURP-2.raw	F2	5.09	1	0.0001385	4.027e-11
	FALSE	High	LTEMETLQSQLMAEK		9.42921e-10	0.000117854	1	1	1	P35579	0	1751.86	High	High	0.0001385	8.434e-10	4.7
		Checked	Confidence	Identifying Node	PSM Ambiguity	Annotated Sequence	Modifications	# Proteins	Master Protein Accessions	Protein Accessions	# Missed Cleavages	Charge	DeltaScore	DeltaCn	Rank	Search Engine Rank	m/z [Da]	MH+ [Da]	Theo. MH+ [Da]	DeltaM [ppm]	Deltam/z [Da]	Activation Type	MS Order	Isolation Interference [%]	Ion Inject Time [ms]	RT [min]	First Scan	Spectrum File	File ID	XCorr	# Protein Groups	Percolator q-Value	Percolator PEP
		FALSE	High	Sequest HT (A2)	Unambiguous	LTEMETLQSQLMAEK		1	P35579	P35579	0	2	0.7957	0	1	1	876.431	1751.86	1751.86	0.11	9e-05	HCD (High Energy Collision Dissociation)	MS2	0	15.847	37.786	21993	HJURP-2.raw	F2	4.7	1	0.0001385	8.434e-10
	FALSE	High	LVWVPSDK		0.00271254	0.000452409	1	3	1	P35579	0	943.525	High	High	0.0003745	0.002165	2.08
		Checked	Confidence	Identifying Node	PSM Ambiguity	Annotated Sequence	Modifications	# Proteins	Master Protein Accessions	Protein Accessions	# Missed Cleavages	Charge	DeltaScore	DeltaCn	Rank	Search Engine Rank	m/z [Da]	MH+ [Da]	Theo. MH+ [Da]	DeltaM [ppm]	Deltam/z [Da]	Activation Type	MS Order	Isolation Interference [%]	Ion Inject Time [ms]	RT [min]	First Scan	Spectrum File	File ID	XCorr	# Protein Groups	Percolator q-Value	Percolator PEP
		FALSE	High	Sequest HT (A2)	Unambiguous	LVWVPSDK		3	P35579	Q5BKV1; P35579; B1AH99	0	2	0.4423	0	1	1	472.266	943.524	943.525	-0.44	-0.00021	HCD (High Energy Collision Dissociation)	MS2	42.4323	15.003	28.9469	13749	HJURP-2.raw	F2	2.08	1	0.0003745	0.002165
	FALSE	High	MQQNIQELEEQLEEEESAR		8.69817e-12	0.000117854	1	1	2	P35579	0	2333.06	High	High	0.0001385	8.125e-12	3.85
		Checked	Confidence	Identifying Node	PSM Ambiguity	Annotated Sequence	Modifications	# Proteins	Master Protein Accessions	Protein Accessions	# Missed Cleavages	Charge	DeltaScore	DeltaCn	Rank	Search Engine Rank	m/z [Da]	MH+ [Da]	Theo. MH+ [Da]	DeltaM [ppm]	Deltam/z [Da]	Activation Type	MS Order	Isolation Interference [%]	Ion Inject Time [ms]	RT [min]	First Scan	Spectrum File	File ID	XCorr	# Protein Groups	Percolator q-Value	Percolator PEP
		FALSE	High	Sequest HT (A2)	Unambiguous	MQQNIQELEEQLEEEESAR		1	P35579	P35579	0	2	0.6675	0	1	1	1167.03	2333.06	2333.06	1.71	0.00199	HCD (High Energy Collision Dissociation)	MS2	0	30	39.9187	24011	HJURP-2.raw	F2	3.85	1	0.0001385	8.125e-12
		FALSE	High	Sequest HT (A2)	Unambiguous	MQQNIQELEEQLEEEESAR		1	P35579	P35579	0	3	0.642	0	1	1	778.358	2333.06	2333.06	0.89	0.00069	HCD (High Energy Collision Dissociation)	MS2	18.4977	26.524	39.9626	24055	HJURP-2.raw	F2	5	1	0.0001385	1.351e-09
	FALSE	High	NFINNPLAQADWAAK		8.03523e-09	0.000117854	1	3	3	P35579	0	1672.84	High	High	0.0001385	7.053e-09	3.64
		Checked	Confidence	Identifying Node	PSM Ambiguity	Annotated Sequence	Modifications	# Proteins	Master Protein Accessions	Protein Accessions	# Missed Cleavages	Charge	DeltaScore	DeltaCn	Rank	Search Engine Rank	m/z [Da]	MH+ [Da]	Theo. MH+ [Da]	DeltaM [ppm]	Deltam/z [Da]	Activation Type	MS Order	Isolation Interference [%]	Ion Inject Time [ms]	RT [min]	First Scan	Spectrum File	File ID	XCorr	# Protein Groups	Percolator q-Value	Percolator PEP
		FALSE	High	Sequest HT (A2)	Unambiguous	NFINNPLAQADWAAK		3	P35579	Q5BKV1; P35579; B1AH99	0	2	0.415	0	1	1	836.925	1672.84	1672.84	-0.35	-0.0003	HCD (High Energy Collision Dissociation)	MS2	62.4176	6.187	38.5254	22652	HJURP-2.raw	F2	1.47	1	0.0003745	0.002052
		FALSE	High	Sequest HT (A2)	Unambiguous	NFINNPLAQADWAAK		3	P35579	Q5BKV1; P35579; B1AH99	0	2	0.7225	0	1	1	836.925	1672.84	1672.84	-0.64	-0.00054	HCD (High Energy Collision Dissociation)	MS2	27.0567	5.822	38.4609	22588	HJURP-2.raw	F2	3.64	1	0.0001385	7.053e-09
		FALSE	High	Sequest HT (A2)	Unambiguous	NFINNPLAQADWAAK		3	P35579	Q5BKV1; P35579; B1AH99	0	3	0.4348	0	1	1	558.287	1672.85	1672.84	0.92	0.00051	HCD (High Energy Collision Dissociation)	MS2	0	28.241	38.5797	22705	HJURP-2.raw	F2	1.61	1	0.003372	0.07196
	FALSE	High	NLPIYSEEIVEMYK		1.67877e-06	0.000117854	1	2	1	P35579	0	1727.86	High	High	0.0001385	1.404e-06	3.62
		Checked	Confidence	Identifying Node	PSM Ambiguity	Annotated Sequence	Modifications	# Proteins	Master Protein Accessions	Protein Accessions	# Missed Cleavages	Charge	DeltaScore	DeltaCn	Rank	Search Engine Rank	m/z [Da]	MH+ [Da]	Theo. MH+ [Da]	DeltaM [ppm]	Deltam/z [Da]	Activation Type	MS Order	Isolation Interference [%]	Ion Inject Time [ms]	RT [min]	First Scan	Spectrum File	File ID	XCorr	# Protein Groups	Percolator q-Value	Percolator PEP
		FALSE	High	Sequest HT (A2)	Unambiguous	NLPIYSEEIVEMYK		2	P35579	Q5BKV1; P35579	0	2	0.6906	0	1	1	864.427	1727.85	1727.86	-5.1	-0.0044	HCD (High Energy Collision Dissociation)	MS2	0	30	40.5495	24625	HJURP-2.raw	F2	3.62	1	0.0001385	1.404e-06
	FALSE	High	NMDPLNDNIATLLHQSSDK		2.44366e-09	0.000117854	1	1	1	P35579	0	2126.02	High	High	0.0001385	2.169e-09	2.5
		Checked	Confidence	Identifying Node	PSM Ambiguity	Annotated Sequence	Modifications	# Proteins	Master Protein Accessions	Protein Accessions	# Missed Cleavages	Charge	DeltaScore	DeltaCn	Rank	Search Engine Rank	m/z [Da]	MH+ [Da]	Theo. MH+ [Da]	DeltaM [ppm]	Deltam/z [Da]	Activation Type	MS Order	Isolation Interference [%]	Ion Inject Time [ms]	RT [min]	First Scan	Spectrum File	File ID	XCorr	# Protein Groups	Percolator q-Value	Percolator PEP
		FALSE	High	Sequest HT (A2)	Unambiguous	NMDPLNDNIATLLHQSSDK		1	P35579	P35579	0	3	0.644	0	1	1	709.344	2126.02	2126.02	-0.75	-0.00053	HCD (High Energy Collision Dissociation)	MS2	38.8348	16.498	38.1457	22280	HJURP-2.raw	F2	2.5	1	0.0001385	2.169e-09
	FALSE	High	NMDPLNDNIATLLHQSSDK	1xOxidation [M2]	6.05709e-06	0.000117854	1	1	1	P35579	0	2142.01	High	High	0.0001385	4.999e-06	2.5
		Checked	Confidence	Identifying Node	PSM Ambiguity	Annotated Sequence	Modifications	# Proteins	Master Protein Accessions	Protein Accessions	# Missed Cleavages	Charge	DeltaScore	DeltaCn	Rank	Search Engine Rank	m/z [Da]	MH+ [Da]	Theo. MH+ [Da]	DeltaM [ppm]	Deltam/z [Da]	Activation Type	MS Order	Isolation Interference [%]	Ion Inject Time [ms]	RT [min]	First Scan	Spectrum File	File ID	XCorr	# Protein Groups	Percolator q-Value	Percolator PEP
		FALSE	High	Sequest HT (A2)	Unambiguous	NmDPLNDNIATLLHQSSDK	M2(Oxidation)	1	P35579	P35579	0	2	0.512	0	1	1	1071.51	2142.01	2142.01	0.81	0.00087	HCD (High Energy Collision Dissociation)	MS2	0	30	36.288	20563	HJURP-2.raw	F2	2.5	1	0.0001385	4.999e-06
	FALSE	High	NWQWWR		0.0718274	0.00363467	1	2	1	P35579	0	975.458	High	High	0.003066	0.05275	1.7
		Checked	Confidence	Identifying Node	PSM Ambiguity	Annotated Sequence	Modifications	# Proteins	Master Protein Accessions	Protein Accessions	# Missed Cleavages	Charge	DeltaScore	DeltaCn	Rank	Search Engine Rank	m/z [Da]	MH+ [Da]	Theo. MH+ [Da]	DeltaM [ppm]	Deltam/z [Da]	Activation Type	MS Order	Isolation Interference [%]	Ion Inject Time [ms]	RT [min]	First Scan	Spectrum File	File ID	XCorr	# Protein Groups	Percolator q-Value	Percolator PEP
		FALSE	High	Sequest HT (A2)	Unambiguous	NWQWWR		2	P35579	P35749; P35579	0	2	0.5176	0	1	1	488.233	975.459	975.458	0.2	0.0001	HCD (High Energy Collision Dissociation)	MS2	43.6642	30	38.5707	22697	HJURP-2.raw	F2	1.7	1	0.003066	0.05275
	FALSE	High	QAQQERDELADEIANSSGK		1.61711e-07	0.000117854	1	1	2	P35579	1	2088.98	High	High	0.0001385	1.376e-07	2.85
		Checked	Confidence	Identifying Node	PSM Ambiguity	Annotated Sequence	Modifications	# Proteins	Master Protein Accessions	Protein Accessions	# Missed Cleavages	Charge	DeltaScore	DeltaCn	Rank	Search Engine Rank	m/z [Da]	MH+ [Da]	Theo. MH+ [Da]	DeltaM [ppm]	Deltam/z [Da]	Activation Type	MS Order	Isolation Interference [%]	Ion Inject Time [ms]	RT [min]	First Scan	Spectrum File	File ID	XCorr	# Protein Groups	Percolator q-Value	Percolator PEP
		FALSE	High	Sequest HT (A2)	Unambiguous	QAQQERDELADEIANSSGK		1	P35579	P35579	1	3	0.6147	0	1	1	696.998	2088.98	2088.98	-0.4	-0.00028	HCD (High Energy Collision Dissociation)	MS2	29.4869	15.137	28.1486	13013	HJURP-2.raw	F2	4.36	1	0.0001385	2.009e-07
		FALSE	High	Sequest HT (A2)	Unambiguous	QAQQERDELADEIANSSGK		1	P35579	P35579	1	2	0.7158	0	1	1	1044.99	2088.98	2088.98	-1.53	-0.0016	HCD (High Energy Collision Dissociation)	MS2	0	30	28.1779	13039	HJURP-2.raw	F2	2.85	1	0.0001385	1.376e-07
	FALSE	High	QIATLHAQVADMK		3.61283e-06	0.000117854	1	1	2	P35579	0	1425.75	High	High	0.0001385	3.001e-06	3.54
		Checked	Confidence	Identifying Node	PSM Ambiguity	Annotated Sequence	Modifications	# Proteins	Master Protein Accessions	Protein Accessions	# Missed Cleavages	Charge	DeltaScore	DeltaCn	Rank	Search Engine Rank	m/z [Da]	MH+ [Da]	Theo. MH+ [Da]	DeltaM [ppm]	Deltam/z [Da]	Activation Type	MS Order	Isolation Interference [%]	Ion Inject Time [ms]	RT [min]	First Scan	Spectrum File	File ID	XCorr	# Protein Groups	Percolator q-Value	Percolator PEP
		FALSE	High	Sequest HT (A2)	Unambiguous	QIATLHAQVADMK		1	P35579	P35579	0	2	0.6	0	1	1	713.379	1425.75	1425.75	-1.33	-0.00095	HCD (High Energy Collision Dissociation)	MS2	49.712	29.707	24.8626	10058	HJURP-2.raw	F2	2.35	1	0.0001385	7.307e-06
		FALSE	High	Sequest HT (A2)	Unambiguous	QIATLHAQVADMK		1	P35579	P35579	0	3	0.6017	0	1	1	475.923	1425.75	1425.75	0.87	0.00041	HCD (High Energy Collision Dissociation)	MS2	27.291	30	24.8011	10002	HJURP-2.raw	F2	3.54	1	0.0001385	3.001e-06
	FALSE	High	QLEEAEEEAQR		1.17407e-05	0.000117854	1	1	1	P35579	0	1331.61	High	High	0.0001385	9.632e-06	2.39
		Checked	Confidence	Identifying Node	PSM Ambiguity	Annotated Sequence	Modifications	# Proteins	Master Protein Accessions	Protein Accessions	# Missed Cleavages	Charge	DeltaScore	DeltaCn	Rank	Search Engine Rank	m/z [Da]	MH+ [Da]	Theo. MH+ [Da]	DeltaM [ppm]	Deltam/z [Da]	Activation Type	MS Order	Isolation Interference [%]	Ion Inject Time [ms]	RT [min]	First Scan	Spectrum File	File ID	XCorr	# Protein Groups	Percolator q-Value	Percolator PEP
		FALSE	High	Sequest HT (A2)	Unambiguous	QLEEAEEEAQR		1	P35579	P35579	0	2	0.5941	0	1	1	666.307	1331.61	1331.61	-0.03	-2e-05	HCD (High Energy Collision Dissociation)	MS2	0	30	21.4351	7137	HJURP-2.raw	F2	2.39	1	0.0001385	9.632e-06
	FALSE	High	QLLQANPILEAFGNAK		1.36375e-10	0.000117854	2	6	2	P35579; Q7Z406	0	1726.95	High	High	0.0001385	1.243e-10	3.28
		Checked	Confidence	Identifying Node	PSM Ambiguity	Annotated Sequence	Modifications	# Proteins	Master Protein Accessions	Protein Accessions	# Missed Cleavages	Charge	DeltaScore	DeltaCn	Rank	Search Engine Rank	m/z [Da]	MH+ [Da]	Theo. MH+ [Da]	DeltaM [ppm]	Deltam/z [Da]	Activation Type	MS Order	Isolation Interference [%]	Ion Inject Time [ms]	RT [min]	First Scan	Spectrum File	File ID	XCorr	# Protein Groups	Percolator q-Value	Percolator PEP
		FALSE	High	Sequest HT (A2)	Unambiguous	QLLQANPILEAFGNAK		6	P35579; Q7Z406	A0A2R8Y4C3; M0QY43; P35749; P35579; Q7Z406; A0A494C024	0	2	0.7419	0	1	1	863.977	1726.95	1726.95	-0.54	-0.00046	HCD (High Energy Collision Dissociation)	MS2	35.2871	28.025	41.7447	25788	HJURP-2.raw	F2	4.3	2	0.0001385	5.665e-10
		FALSE	High	Sequest HT (A2)	Unambiguous	QLLQANPILEAFGNAK		6	P35579; Q7Z406	A0A2R8Y4C3; M0QY43; P35749; P35579; Q7Z406; A0A494C024	0	3	0.6067	0	1	1	576.321	1726.95	1726.95	-0.33	-0.00019	HCD (High Energy Collision Dissociation)	MS2	13.2462	30	42.0338	26064	HJURP-2.raw	F2	3.28	2	0.0001385	1.243e-10
	FALSE	High	QTLENERGELANEVK		0.0912496	0.00363467	1	1	1	P35579	1	1729.87	High	High	0.003066	0.06578	1.26
		Checked	Confidence	Identifying Node	PSM Ambiguity	Annotated Sequence	Modifications	# Proteins	Master Protein Accessions	Protein Accessions	# Missed Cleavages	Charge	DeltaScore	DeltaCn	Rank	Search Engine Rank	m/z [Da]	MH+ [Da]	Theo. MH+ [Da]	DeltaM [ppm]	Deltam/z [Da]	Activation Type	MS Order	Isolation Interference [%]	Ion Inject Time [ms]	RT [min]	First Scan	Spectrum File	File ID	XCorr	# Protein Groups	Percolator q-Value	Percolator PEP
		FALSE	High	Sequest HT (A2)	Unambiguous	QTLENERGELANEVK		1	P35579	P35579	1	3	0.3571	0	1	1	577.294	1729.87	1729.87	-1.49	-0.00086	HCD (High Energy Collision Dissociation)	MS2	33.5711	6.911	25.693	10769	HJURP-2.raw	F2	1.26	1	0.003066	0.06578
	FALSE	High	RGDLPFVVPR		0.0119602	0.00107738	1	1	1	P35579	1	1155.66	High	High	0.0008213	0.009516	2.74
		Checked	Confidence	Identifying Node	PSM Ambiguity	Annotated Sequence	Modifications	# Proteins	Master Protein Accessions	Protein Accessions	# Missed Cleavages	Charge	DeltaScore	DeltaCn	Rank	Search Engine Rank	m/z [Da]	MH+ [Da]	Theo. MH+ [Da]	DeltaM [ppm]	Deltam/z [Da]	Activation Type	MS Order	Isolation Interference [%]	Ion Inject Time [ms]	RT [min]	First Scan	Spectrum File	File ID	XCorr	# Protein Groups	Percolator q-Value	Percolator PEP
		FALSE	High	Sequest HT (A2)	Unambiguous	RGDLPFVVPR		1	P35579	P35579	1	3	0.635	0	1	1	385.893	1155.66	1155.66	-0.03	-1e-05	HCD (High Energy Collision Dissociation)	MS2	34.9851	30	29.4387	14235	HJURP-2.raw	F2	2.74	1	0.0008213	0.009516
	FALSE	High	SGFEPASLKEEVGEEAIVELVENGK		3.67871e-08	0.000117854	1	3	1	P35579	1	2660.33	High	High	0.0001385	3.175e-08	4.54
		Checked	Confidence	Identifying Node	PSM Ambiguity	Annotated Sequence	Modifications	# Proteins	Master Protein Accessions	Protein Accessions	# Missed Cleavages	Charge	DeltaScore	DeltaCn	Rank	Search Engine Rank	m/z [Da]	MH+ [Da]	Theo. MH+ [Da]	DeltaM [ppm]	Deltam/z [Da]	Activation Type	MS Order	Isolation Interference [%]	Ion Inject Time [ms]	RT [min]	First Scan	Spectrum File	File ID	XCorr	# Protein Groups	Percolator q-Value	Percolator PEP
		FALSE	High	Sequest HT (A2)	Unambiguous	SGFEPASLKEEVGEEAIVELVENGK		3	P35579	Q5BKV1; P35579; B1AH99	1	3	0.7026	0	1	1	887.449	2660.33	2660.33	1.26	0.00111	HCD (High Energy Collision Dissociation)	MS2	5.85233	30	43.2454	27228	HJURP-2.raw	F2	4.54	1	0.0001385	3.175e-08
	FALSE	High	SGFEPASLKEEVGEEAIVELVENGKK		0.0353961	0.00238673	1	3	1	P35579	2	2788.43	High	High	0.002087	0.02716	1.49
		Checked	Confidence	Identifying Node	PSM Ambiguity	Annotated Sequence	Modifications	# Proteins	Master Protein Accessions	Protein Accessions	# Missed Cleavages	Charge	DeltaScore	DeltaCn	Rank	Search Engine Rank	m/z [Da]	MH+ [Da]	Theo. MH+ [Da]	DeltaM [ppm]	Deltam/z [Da]	Activation Type	MS Order	Isolation Interference [%]	Ion Inject Time [ms]	RT [min]	First Scan	Spectrum File	File ID	XCorr	# Protein Groups	Percolator q-Value	Percolator PEP
		FALSE	High	Sequest HT (A2)	Unambiguous	SGFEPASLKEEVGEEAIVELVENGKK		3	P35579	Q5BKV1; P35579; B1AH99	2	4	0.0872	0	1	1	697.859	2788.41	2788.43	-3.85	-0.00269	HCD (High Energy Collision Dissociation)	MS2	71.9983	22.067	40.419	24496	HJURP-2.raw	F2	1.49	1	0.002087	0.02716
	FALSE	High	SMEAEMIQLQEELAAAER		2.76906e-15	0.000117854	1	1	2	P35579	0	2048.96	High	High	0.0001385	2.016e-15	5.98
		Checked	Confidence	Identifying Node	PSM Ambiguity	Annotated Sequence	Modifications	# Proteins	Master Protein Accessions	Protein Accessions	# Missed Cleavages	Charge	DeltaScore	DeltaCn	Rank	Search Engine Rank	m/z [Da]	MH+ [Da]	Theo. MH+ [Da]	DeltaM [ppm]	Deltam/z [Da]	Activation Type	MS Order	Isolation Interference [%]	Ion Inject Time [ms]	RT [min]	First Scan	Spectrum File	File ID	XCorr	# Protein Groups	Percolator q-Value	Percolator PEP
		FALSE	High	Sequest HT (A2)	Unambiguous	SMEAEMIQLQEELAAAER		1	P35579	P35579	0	2	0.8177	0	1	1	1024.98	2048.96	2048.96	-0.6	-0.00062	HCD (High Energy Collision Dissociation)	MS2	0	30	45.8155	29703	HJURP-2.raw	F2	5.98	1	0.0001385	2.016e-15
		FALSE	High	Sequest HT (A2)	Unambiguous	SMEAEMIQLQEELAAAER		1	P35579	P35579	0	3	0.833	0	1	1	683.658	2048.96	2048.96	-1.45	-0.00099	HCD (High Energy Collision Dissociation)	MS2	0	30	45.8012	29689	HJURP-2.raw	F2	4.49	1	0.0001385	1.172e-06
	FALSE	High	TDLLLEPYNK		0.00194927	0.000452409	1	1	1	P35579	0	1205.64	High	High	0.0003745	0.00155	2.44
		Checked	Confidence	Identifying Node	PSM Ambiguity	Annotated Sequence	Modifications	# Proteins	Master Protein Accessions	Protein Accessions	# Missed Cleavages	Charge	DeltaScore	DeltaCn	Rank	Search Engine Rank	m/z [Da]	MH+ [Da]	Theo. MH+ [Da]	DeltaM [ppm]	Deltam/z [Da]	Activation Type	MS Order	Isolation Interference [%]	Ion Inject Time [ms]	RT [min]	First Scan	Spectrum File	File ID	XCorr	# Protein Groups	Percolator q-Value	Percolator PEP
		FALSE	High	Sequest HT (A2)	Unambiguous	TDLLLEPYNK		1	P35579	P35579	0	2	0.5779	0	1	1	603.328	1205.65	1205.64	5.65	0.0034	HCD (High Energy Collision Dissociation)	MS2	26.7355	15.928	31.7652	16285	HJURP-2.raw	F2	2.44	1	0.0003745	0.00155
	FALSE	High	TELEDTLDSTAAQQELR		5.04962e-09	0.000117854	1	1	1	P35579	0	1919.92	High	High	0.0001385	4.451e-09	2.84
		Checked	Confidence	Identifying Node	PSM Ambiguity	Annotated Sequence	Modifications	# Proteins	Master Protein Accessions	Protein Accessions	# Missed Cleavages	Charge	DeltaScore	DeltaCn	Rank	Search Engine Rank	m/z [Da]	MH+ [Da]	Theo. MH+ [Da]	DeltaM [ppm]	Deltam/z [Da]	Activation Type	MS Order	Isolation Interference [%]	Ion Inject Time [ms]	RT [min]	First Scan	Spectrum File	File ID	XCorr	# Protein Groups	Percolator q-Value	Percolator PEP
		FALSE	High	Sequest HT (A2)	Unambiguous	TELEDTLDSTAAQQELR		1	P35579	P35579	0	2	0.6972	0	1	1	960.464	1919.92	1919.92	0.42	0.0004	HCD (High Energy Collision Dissociation)	MS2	34.1321	18.364	33.8771	18327	HJURP-2.raw	F2	2.84	1	0.0001385	4.451e-09
	FALSE	High	TQLEELEDELQATEDAK		2.63081e-05	0.000117854	2	3	1	P35580; P35579	0	1961.92	High	High	0.0001385	2.136e-05	4.75
		Checked	Confidence	Identifying Node	PSM Ambiguity	Annotated Sequence	Modifications	# Proteins	Master Protein Accessions	Protein Accessions	# Missed Cleavages	Charge	DeltaScore	DeltaCn	Rank	Search Engine Rank	m/z [Da]	MH+ [Da]	Theo. MH+ [Da]	DeltaM [ppm]	Deltam/z [Da]	Activation Type	MS Order	Isolation Interference [%]	Ion Inject Time [ms]	RT [min]	First Scan	Spectrum File	File ID	XCorr	# Protein Groups	Percolator q-Value	Percolator PEP
		FALSE	High	Sequest HT (A2)	Unambiguous	TQLEELEDELQATEDAK		3	P35580; P35579	P35580; P35749; P35579	0	3	0.6758	0	1	1	654.644	1961.92	1961.92	0	0	HCD (High Energy Collision Dissociation)	MS2	9.11891	27.844	41.1813	25240	HJURP-2.raw	F2	4.75	2	0.0001385	2.136e-05
	FALSE	High	VEAQLQELQVK		1.14713e-05	0.000117854	1	1	1	P35579	0	1284.72	High	High	0.0001385	9.41e-06	2.57
		Checked	Confidence	Identifying Node	PSM Ambiguity	Annotated Sequence	Modifications	# Proteins	Master Protein Accessions	Protein Accessions	# Missed Cleavages	Charge	DeltaScore	DeltaCn	Rank	Search Engine Rank	m/z [Da]	MH+ [Da]	Theo. MH+ [Da]	DeltaM [ppm]	Deltam/z [Da]	Activation Type	MS Order	Isolation Interference [%]	Ion Inject Time [ms]	RT [min]	First Scan	Spectrum File	File ID	XCorr	# Protein Groups	Percolator q-Value	Percolator PEP
		FALSE	High	Sequest HT (A2)	Unambiguous	VEAQLQELQVK		1	P35579	P35579	0	2	0.5331	0	1	1	642.862	1284.72	1284.72	0.36	0.00023	HCD (High Energy Collision Dissociation)	MS2	58.2875	13.559	28.3396	13186	HJURP-2.raw	F2	2.57	1	0.0001385	9.41e-06
	FALSE	High	VEDMAELTCLNEASVLHNLK	1xCarbamidomethyl [C9]	1.53168e-10	0.000117854	2	5	1	P35580; P35579	0	2286.11	High	High	0.0001385	1.396e-10	4.93
		Checked	Confidence	Identifying Node	PSM Ambiguity	Annotated Sequence	Modifications	# Proteins	Master Protein Accessions	Protein Accessions	# Missed Cleavages	Charge	DeltaScore	DeltaCn	Rank	Search Engine Rank	m/z [Da]	MH+ [Da]	Theo. MH+ [Da]	DeltaM [ppm]	Deltam/z [Da]	Activation Type	MS Order	Isolation Interference [%]	Ion Inject Time [ms]	RT [min]	First Scan	Spectrum File	File ID	XCorr	# Protein Groups	Percolator q-Value	Percolator PEP
		FALSE	High	Sequest HT (A2)	Unambiguous	VEDMAELTcLNEASVLHNLK	C9(Carbamidomethyl)	5	P35580; P35579	Q5BKV1; P35580; P35579; E7ERA5; B1AH99	0	2	0.8458	0	1	1	1143.56	2286.11	2286.11	1.71	0.00196	HCD (High Energy Collision Dissociation)	MS2	0	13.799	38.8033	22920	HJURP-2.raw	F2	4.93	2	0.0001385	1.396e-10
	FALSE	High	VIQYLAYVASSHK		1.16446e-06	0.000117854	1	2	2	P35579	0	1478.8	High	High	0.0001385	9.745e-07	3.15
		Checked	Confidence	Identifying Node	PSM Ambiguity	Annotated Sequence	Modifications	# Proteins	Master Protein Accessions	Protein Accessions	# Missed Cleavages	Charge	DeltaScore	DeltaCn	Rank	Search Engine Rank	m/z [Da]	MH+ [Da]	Theo. MH+ [Da]	DeltaM [ppm]	Deltam/z [Da]	Activation Type	MS Order	Isolation Interference [%]	Ion Inject Time [ms]	RT [min]	First Scan	Spectrum File	File ID	XCorr	# Protein Groups	Percolator q-Value	Percolator PEP
		FALSE	High	Sequest HT (A2)	Unambiguous	VIQYLAYVASSHK		2	P35579	Q5BKV1; P35579	0	3	0.642	0	1	1	493.605	1478.8	1478.8	1.01	0.0005	HCD (High Energy Collision Dissociation)	MS2	6.86065	18.179	31.5726	16106	HJURP-2.raw	F2	3.52	1	0.0001385	2.725e-06
		FALSE	High	Sequest HT (A2)	Unambiguous	VIQYLAYVASSHK		2	P35579	Q5BKV1; P35579	0	2	0.7429	0	1	1	739.902	1478.8	1478.8	-1.8	-0.00133	HCD (High Energy Collision Dissociation)	MS2	27.6042	11.025	31.6811	16205	HJURP-2.raw	F2	3.15	1	0.0001385	9.745e-07
	FALSE	High	VISGVLQLGNIVFK		2.13689e-07	0.000117854	1	1	2	P35579	0	1486.9	High	High	0.0001385	1.816e-07	3.14
		Checked	Confidence	Identifying Node	PSM Ambiguity	Annotated Sequence	Modifications	# Proteins	Master Protein Accessions	Protein Accessions	# Missed Cleavages	Charge	DeltaScore	DeltaCn	Rank	Search Engine Rank	m/z [Da]	MH+ [Da]	Theo. MH+ [Da]	DeltaM [ppm]	Deltam/z [Da]	Activation Type	MS Order	Isolation Interference [%]	Ion Inject Time [ms]	RT [min]	First Scan	Spectrum File	File ID	XCorr	# Protein Groups	Percolator q-Value	Percolator PEP
		FALSE	High	Sequest HT (A2)	Unambiguous	VISGVLQLGNIVFK		1	P35579	P35579	0	2	0.6847	0	1	1	743.954	1486.9	1486.9	0.91	0.00068	HCD (High Energy Collision Dissociation)	MS2	21.5936	21.904	42.7315	26727	HJURP-2.raw	F2	3.14	1	0.0001385	1.816e-07
		FALSE	High	Sequest HT (A2)	Unambiguous	VISGVLQLGNIVFK		1	P35579	P35579	0	3	0.701	0	1	1	496.304	1486.9	1486.9	-1.34	-0.00066	HCD (High Energy Collision Dissociation)	MS2	0	30	42.8188	26808	HJURP-2.raw	F2	3.01	1	0.0001385	3.086e-06
	FALSE	High	VSHLLGINVTDFTR		9.89733e-07	0.000117854	1	1	2	P35579	0	1571.85	High	High	0.0001385	8.315e-07	3.11
		Checked	Confidence	Identifying Node	PSM Ambiguity	Annotated Sequence	Modifications	# Proteins	Master Protein Accessions	Protein Accessions	# Missed Cleavages	Charge	DeltaScore	DeltaCn	Rank	Search Engine Rank	m/z [Da]	MH+ [Da]	Theo. MH+ [Da]	DeltaM [ppm]	Deltam/z [Da]	Activation Type	MS Order	Isolation Interference [%]	Ion Inject Time [ms]	RT [min]	First Scan	Spectrum File	File ID	XCorr	# Protein Groups	Percolator q-Value	Percolator PEP
		FALSE	High	Sequest HT (A2)	Unambiguous	VSHLLGINVTDFTR		1	P35579	P35579	0	2	0.7106	0	1	1	786.432	1571.86	1571.85	1.66	0.00131	HCD (High Energy Collision Dissociation)	MS2	0	19.335	35.4575	19772	HJURP-2.raw	F2	3.11	1	0.0001385	8.315e-07
		FALSE	High	Sequest HT (A2)	Unambiguous	VSHLLGINVTDFTR		1	P35579	P35579	0	3	0.7383	0	1	1	524.623	1571.85	1571.85	0.06	3e-05	HCD (High Energy Collision Dissociation)	MS2	37.3163	21.322	35.4224	19747	HJURP-2.raw	F2	3.63	1	0.0001385	2.36e-05
	FALSE	High	VVFQEFR		0.0646633	0.00363467	1	1	2	P35579	0	924.494	High	High	0.003066	0.04774	1.83
		Checked	Confidence	Identifying Node	PSM Ambiguity	Annotated Sequence	Modifications	# Proteins	Master Protein Accessions	Protein Accessions	# Missed Cleavages	Charge	DeltaScore	DeltaCn	Rank	Search Engine Rank	m/z [Da]	MH+ [Da]	Theo. MH+ [Da]	DeltaM [ppm]	Deltam/z [Da]	Activation Type	MS Order	Isolation Interference [%]	Ion Inject Time [ms]	RT [min]	First Scan	Spectrum File	File ID	XCorr	# Protein Groups	Percolator q-Value	Percolator PEP
		FALSE	High	Sequest HT (A2)	Unambiguous	VVFQEFR		1	P35579	P35579	0	2	0.712	0	1	1	462.749	924.492	924.494	-2.28	-0.00105	HCD (High Energy Collision Dissociation)	MS2	41.5391	9.438	29.2902	14084	HJURP-2.raw	F2	1.84	1	0.003476	0.07252
		FALSE	High	Sequest HT (A2)	Unambiguous	VVFQEFR		1	P35579	P35579	0	2	0.7049	0	1	1	462.751	924.494	924.494	0.3	0.00014	HCD (High Energy Collision Dissociation)	MS2	46.5358	13.805	29.4082	14204	HJURP-2.raw	F2	1.83	1	0.003066	0.04774
	FALSE	High	YEILTPNSIPK		0.0130786	0.00121533	1	1	1	P35579	0	1274.7	High	High	0.0009349	0.01043	2.07
		Checked	Confidence	Identifying Node	PSM Ambiguity	Annotated Sequence	Modifications	# Proteins	Master Protein Accessions	Protein Accessions	# Missed Cleavages	Charge	DeltaScore	DeltaCn	Rank	Search Engine Rank	m/z [Da]	MH+ [Da]	Theo. MH+ [Da]	DeltaM [ppm]	Deltam/z [Da]	Activation Type	MS Order	Isolation Interference [%]	Ion Inject Time [ms]	RT [min]	First Scan	Spectrum File	File ID	XCorr	# Protein Groups	Percolator q-Value	Percolator PEP
		FALSE	High	Sequest HT (A2)	Unambiguous	YEILTPNSIPK		1	P35579	P35579	0	2	0.5942	0	1	1	637.853	1274.7	1274.7	-0.31	-0.0002	HCD (High Energy Collision Dissociation)	MS2	60.3534	15.139	32.0987	16595	HJURP-2.raw	F2	2.07	1	0.0009349	0.01043
	FALSE	High	YLYVDK		0.0803912	0.00363467	1	3	1	P35579	0	800.419	High	High	0.003066	0.05849	1.3
		Checked	Confidence	Identifying Node	PSM Ambiguity	Annotated Sequence	Modifications	# Proteins	Master Protein Accessions	Protein Accessions	# Missed Cleavages	Charge	DeltaScore	DeltaCn	Rank	Search Engine Rank	m/z [Da]	MH+ [Da]	Theo. MH+ [Da]	DeltaM [ppm]	Deltam/z [Da]	Activation Type	MS Order	Isolation Interference [%]	Ion Inject Time [ms]	RT [min]	First Scan	Spectrum File	File ID	XCorr	# Protein Groups	Percolator q-Value	Percolator PEP
		FALSE	High	Sequest HT (A2)	Unambiguous	YLYVDK		3	P35579	Q5BKV1; P35579; B1AH99	0	2	0.4692	0	1	1	400.713	800.419	800.419	0.31	0.00012	HCD (High Energy Collision Dissociation)	MS2	55.1744	30	23.3374	8765	HJURP-2.raw	F2	1.3	1	0.003066	0.05849
FALSE	High	Master Protein	P35580	Myosin-10 OS=Homo sapiens OX=9606 GN=MYH10 PE=1 SV=3	0	494.706	41	64	86	55	1976	228.9	5.54	245.17	64	0	High	1
	Checked	Confidence	Sequence	Modifications	Qvality PEP	Qvality q-value	# Protein Groups	# Proteins	# PSMs	Master Protein Accessions	# Missed Cleavages	Theo. MH+ [Da]	Found in Sample: [S2] F2: Sample	Confidence (by Search Engine): Sequest HT	Percolator q-Value (by Search Engine): Sequest HT	Percolator PEP (by Search Engine): Sequest HT	XCorr (by Search Engine): Sequest HT
	FALSE	High	ADEWLMK		0.0803912	0.00363467	2	2	1	P35580; P35579	0	892.423	High	High	0.003066	0.05832	2.09
		Checked	Confidence	Identifying Node	PSM Ambiguity	Annotated Sequence	Modifications	# Proteins	Master Protein Accessions	Protein Accessions	# Missed Cleavages	Charge	DeltaScore	DeltaCn	Rank	Search Engine Rank	m/z [Da]	MH+ [Da]	Theo. MH+ [Da]	DeltaM [ppm]	Deltam/z [Da]	Activation Type	MS Order	Isolation Interference [%]	Ion Inject Time [ms]	RT [min]	First Scan	Spectrum File	File ID	XCorr	# Protein Groups	Percolator q-Value	Percolator PEP
		FALSE	High	Sequest HT (A2)	Unambiguous	ADEWLMK		2	P35580; P35579	P35580; P35579	0	2	0.4354	0	1	1	446.716	892.424	892.423	0.94	0.00042	HCD (High Energy Collision Dissociation)	MS2	57.6258	15.189	29.3358	14129	HJURP-2.raw	F2	2.09	2	0.003066	0.05832
	FALSE	High	ADFCIIHYAGK	1xCarbamidomethyl [C4]	2.98906e-05	0.000117854	2	2	2	P35580; P35579	0	1294.62	High	High	0.0001385	2.436e-05	2.55
		Checked	Confidence	Identifying Node	PSM Ambiguity	Annotated Sequence	Modifications	# Proteins	Master Protein Accessions	Protein Accessions	# Missed Cleavages	Charge	DeltaScore	DeltaCn	Rank	Search Engine Rank	m/z [Da]	MH+ [Da]	Theo. MH+ [Da]	DeltaM [ppm]	Deltam/z [Da]	Activation Type	MS Order	Isolation Interference [%]	Ion Inject Time [ms]	RT [min]	First Scan	Spectrum File	File ID	XCorr	# Protein Groups	Percolator q-Value	Percolator PEP
		FALSE	High	Sequest HT (A2)	Unambiguous	ADFcIIHYAGK	C4(Carbamidomethyl)	2	P35580; P35579	P35580; P35579	0	2	0.4154	0	1	1	647.817	1294.63	1294.62	1.49	0.00097	HCD (High Energy Collision Dissociation)	MS2	58.3844	12.371	30.0809	14802	HJURP-2.raw	F2	1.3	2	0.0001385	0.0002399
		FALSE	High	Sequest HT (A2)	Unambiguous	ADFcIIHYAGK	C4(Carbamidomethyl)	2	P35580; P35579	P35580; P35579	0	3	0.6784	0	1	1	432.213	1294.62	1294.62	-0.12	-5e-05	HCD (High Energy Collision Dissociation)	MS2	50.5126	30	30.0628	14787	HJURP-2.raw	F2	2.55	2	0.0001385	2.436e-05
	FALSE	High	ADMEDLMSSK		0.000296119	0.000117854	1	1	1	P35580	0	1126.48	High	High	0.0001385	0.0002357	2.77
		Checked	Confidence	Identifying Node	PSM Ambiguity	Annotated Sequence	Modifications	# Proteins	Master Protein Accessions	Protein Accessions	# Missed Cleavages	Charge	DeltaScore	DeltaCn	Rank	Search Engine Rank	m/z [Da]	MH+ [Da]	Theo. MH+ [Da]	DeltaM [ppm]	Deltam/z [Da]	Activation Type	MS Order	Isolation Interference [%]	Ion Inject Time [ms]	RT [min]	First Scan	Spectrum File	File ID	XCorr	# Protein Groups	Percolator q-Value	Percolator PEP
		FALSE	High	Sequest HT (A2)	Unambiguous	ADMEDLMSSK		1	P35580	P35580	0	2	0.704	0	1	1	563.742	1126.48	1126.48	0.55	0.00031	HCD (High Energy Collision Dissociation)	MS2	41.5729	21.224	29.1378	13935	HJURP-2.raw	F2	2.77	1	0.0001385	0.0002357
	FALSE	High	AGVLAHLEEER		2.36467e-06	0.000117854	2	2	2	P35580; P35579	0	1223.64	High	High	0.0001385	1.967e-06	3.16
		Checked	Confidence	Identifying Node	PSM Ambiguity	Annotated Sequence	Modifications	# Proteins	Master Protein Accessions	Protein Accessions	# Missed Cleavages	Charge	DeltaScore	DeltaCn	Rank	Search Engine Rank	m/z [Da]	MH+ [Da]	Theo. MH+ [Da]	DeltaM [ppm]	Deltam/z [Da]	Activation Type	MS Order	Isolation Interference [%]	Ion Inject Time [ms]	RT [min]	First Scan	Spectrum File	File ID	XCorr	# Protein Groups	Percolator q-Value	Percolator PEP
		FALSE	High	Sequest HT (A2)	Unambiguous	AGVLAHLEEER		2	P35580; P35579	P35580; P35579	0	2	0.6459	0	1	1	612.322	1223.64	1223.64	-1.66	-0.00101	HCD (High Energy Collision Dissociation)	MS2	36.5059	7.756	26.965	11928	HJURP-2.raw	F2	2.57	2	0.0001385	1.315e-05
		FALSE	High	Sequest HT (A2)	Unambiguous	AGVLAHLEEER		2	P35580; P35579	P35580; P35579	0	3	0.4684	0	1	1	408.55	1223.64	1223.64	-1.73	-0.00071	HCD (High Energy Collision Dissociation)	MS2	0	30	26.8313	11813	HJURP-2.raw	F2	3.16	2	0.0001385	1.967e-06
	FALSE	High	ALEEALEAKEEFER		1.53969e-08	0.000117854	1	1	2	P35580	1	1663.82	High	High	0.0001385	1.34e-08	3.67
		Checked	Confidence	Identifying Node	PSM Ambiguity	Annotated Sequence	Modifications	# Proteins	Master Protein Accessions	Protein Accessions	# Missed Cleavages	Charge	DeltaScore	DeltaCn	Rank	Search Engine Rank	m/z [Da]	MH+ [Da]	Theo. MH+ [Da]	DeltaM [ppm]	Deltam/z [Da]	Activation Type	MS Order	Isolation Interference [%]	Ion Inject Time [ms]	RT [min]	First Scan	Spectrum File	File ID	XCorr	# Protein Groups	Percolator q-Value	Percolator PEP
		FALSE	High	Sequest HT (A2)	Unambiguous	ALEEALEAKEEFER		1	P35580	P35580	1	3	0.5263	0	1	1	555.276	1663.81	1663.82	-1.5	-0.00083	HCD (High Energy Collision Dissociation)	MS2	25.8643	24.852	30.8765	15496	HJURP-2.raw	F2	2.85	1	0.0001385	9.152e-07
		FALSE	High	Sequest HT (A2)	Unambiguous	ALEEALEAKEEFER		1	P35580	P35580	1	2	0.6866	0	1	1	832.413	1663.82	1663.82	1.07	0.00089	HCD (High Energy Collision Dissociation)	MS2	35.2953	27.317	30.908	15525	HJURP-2.raw	F2	3.67	1	0.0001385	1.34e-08
	FALSE	High	ALELDPNLYR		0.000294417	0.000117854	1	2	1	P35580	0	1203.64	High	High	0.0001385	0.0002348	2.23
		Checked	Confidence	Identifying Node	PSM Ambiguity	Annotated Sequence	Modifications	# Proteins	Master Protein Accessions	Protein Accessions	# Missed Cleavages	Charge	DeltaScore	DeltaCn	Rank	Search Engine Rank	m/z [Da]	MH+ [Da]	Theo. MH+ [Da]	DeltaM [ppm]	Deltam/z [Da]	Activation Type	MS Order	Isolation Interference [%]	Ion Inject Time [ms]	RT [min]	First Scan	Spectrum File	File ID	XCorr	# Protein Groups	Percolator q-Value	Percolator PEP
		FALSE	High	Sequest HT (A2)	Unambiguous	ALELDPNLYR		2	P35580	P35580; P35749	0	2	0.6771	0	1	1	602.322	1203.64	1203.64	-0.84	-0.00051	HCD (High Energy Collision Dissociation)	MS2	0	8.325	33.9543	18389	HJURP-2.raw	F2	2.23	1	0.0001385	0.0002348
	FALSE	High	ALEQQVEEMR		0.00154404	0.000305801	1	1	1	P35580	0	1232.59	High	High	0.0002732	0.001228	2.78
		Checked	Confidence	Identifying Node	PSM Ambiguity	Annotated Sequence	Modifications	# Proteins	Master Protein Accessions	Protein Accessions	# Missed Cleavages	Charge	DeltaScore	DeltaCn	Rank	Search Engine Rank	m/z [Da]	MH+ [Da]	Theo. MH+ [Da]	DeltaM [ppm]	Deltam/z [Da]	Activation Type	MS Order	Isolation Interference [%]	Ion Inject Time [ms]	RT [min]	First Scan	Spectrum File	File ID	XCorr	# Protein Groups	Percolator q-Value	Percolator PEP
		FALSE	High	Sequest HT (A2)	Unambiguous	ALEQQVEEMR		1	P35580	P35580	0	2	0.5288	0	1	1	616.8	1232.59	1232.59	-0.9	-0.00055	HCD (High Energy Collision Dissociation)	MS2	55.0015	16.356	27.365	12285	HJURP-2.raw	F2	2.78	1	0.0002732	0.001228
	FALSE	High	ALEQQVEEMR	1xOxidation [M9]	0.00593163	0.000601234	1	1	1	P35580	0	1248.59	High	High	0.0004801	0.004744	1.28
		Checked	Confidence	Identifying Node	PSM Ambiguity	Annotated Sequence	Modifications	# Proteins	Master Protein Accessions	Protein Accessions	# Missed Cleavages	Charge	DeltaScore	DeltaCn	Rank	Search Engine Rank	m/z [Da]	MH+ [Da]	Theo. MH+ [Da]	DeltaM [ppm]	Deltam/z [Da]	Activation Type	MS Order	Isolation Interference [%]	Ion Inject Time [ms]	RT [min]	First Scan	Spectrum File	File ID	XCorr	# Protein Groups	Percolator q-Value	Percolator PEP
		FALSE	High	Sequest HT (A2)	Unambiguous	ALEQQVEEmR	M9(Oxidation)	1	P35580	P35580	0	2	0.5469	0	1	1	624.797	1248.59	1248.59	-1.75	-0.0011	HCD (High Energy Collision Dissociation)	MS2	52.7223	30	22.8847	8367	HJURP-2.raw	F2	1.28	1	0.0004801	0.004744
	FALSE	High	ATISALEAK		0.00946139	0.000757017	1	1	1	P35580	0	903.515	High	High	0.0005911	0.007562	1.63
		Checked	Confidence	Identifying Node	PSM Ambiguity	Annotated Sequence	Modifications	# Proteins	Master Protein Accessions	Protein Accessions	# Missed Cleavages	Charge	DeltaScore	DeltaCn	Rank	Search Engine Rank	m/z [Da]	MH+ [Da]	Theo. MH+ [Da]	DeltaM [ppm]	Deltam/z [Da]	Activation Type	MS Order	Isolation Interference [%]	Ion Inject Time [ms]	RT [min]	First Scan	Spectrum File	File ID	XCorr	# Protein Groups	Percolator q-Value	Percolator PEP
		FALSE	High	Sequest HT (A2)	Unambiguous	ATISALEAK		1	P35580	P35580	0	2	0.362	0	1	1	452.262	903.517	903.515	2.19	0.00099	HCD (High Energy Collision Dissociation)	MS2	54.8509	30	22.8713	8356	HJURP-2.raw	F2	1.63	1	0.0005911	0.007562
	FALSE	High	AVIYNPATQADWTAK		6.6301e-07	0.000117854	1	2	1	P35580	0	1648.83	High	High	0.0001385	5.595e-07	2.86
		Checked	Confidence	Identifying Node	PSM Ambiguity	Annotated Sequence	Modifications	# Proteins	Master Protein Accessions	Protein Accessions	# Missed Cleavages	Charge	DeltaScore	DeltaCn	Rank	Search Engine Rank	m/z [Da]	MH+ [Da]	Theo. MH+ [Da]	DeltaM [ppm]	Deltam/z [Da]	Activation Type	MS Order	Isolation Interference [%]	Ion Inject Time [ms]	RT [min]	First Scan	Spectrum File	File ID	XCorr	# Protein Groups	Percolator q-Value	Percolator PEP
		FALSE	High	Sequest HT (A2)	Unambiguous	AVIYNPATQADWTAK		2	P35580	P35580; E7ERA5	0	2	0.6748	0	1	1	824.922	1648.84	1648.83	2.15	0.00177	HCD (High Energy Collision Dissociation)	MS2	27.4211	7.728	32.7895	17259	HJURP-2.raw	F2	2.86	1	0.0001385	5.595e-07
	FALSE	High	CMLQDREDQSILCTGESGAGK	2xCarbamidomethyl [C1; C13]	0.000692451	0.000117854	1	2	1	P35580	1	2355.04	High	High	0.0001385	0.0005487	2.07
		Checked	Confidence	Identifying Node	PSM Ambiguity	Annotated Sequence	Modifications	# Proteins	Master Protein Accessions	Protein Accessions	# Missed Cleavages	Charge	DeltaScore	DeltaCn	Rank	Search Engine Rank	m/z [Da]	MH+ [Da]	Theo. MH+ [Da]	DeltaM [ppm]	Deltam/z [Da]	Activation Type	MS Order	Isolation Interference [%]	Ion Inject Time [ms]	RT [min]	First Scan	Spectrum File	File ID	XCorr	# Protein Groups	Percolator q-Value	Percolator PEP
		FALSE	High	Sequest HT (A2)	Unambiguous	cMLQDREDQSILcTGESGAGK	C1(Carbamidomethyl); C13(Carbamidomethyl)	2	P35580	P35580; E7ERA5	1	3	0.7101	0	1	1	785.682	2355.03	2355.04	-2.03	-0.00159	HCD (High Energy Collision Dissociation)	MS2	37.9755	30	29.5543	14345	HJURP-2.raw	F2	2.07	1	0.0001385	0.0005487
	FALSE	High	DAASLESQLQDTQELLQEETR		5.69437e-16	0.000117854	1	1	1	P35580	0	2404.15	High	High	0.0001385	3.557e-16	6.02
		Checked	Confidence	Identifying Node	PSM Ambiguity	Annotated Sequence	Modifications	# Proteins	Master Protein Accessions	Protein Accessions	# Missed Cleavages	Charge	DeltaScore	DeltaCn	Rank	Search Engine Rank	m/z [Da]	MH+ [Da]	Theo. MH+ [Da]	DeltaM [ppm]	Deltam/z [Da]	Activation Type	MS Order	Isolation Interference [%]	Ion Inject Time [ms]	RT [min]	First Scan	Spectrum File	File ID	XCorr	# Protein Groups	Percolator q-Value	Percolator PEP
		FALSE	High	Sequest HT (A2)	Unambiguous	DAASLESQLQDTQELLQEETR		1	P35580	P35580	0	2	0.8455	0	1	1	1202.58	2404.15	2404.15	1.01	0.00121	HCD (High Energy Collision Dissociation)	MS2	0	30	44.4132	28366	HJURP-2.raw	F2	6.02	1	0.0001385	3.557e-16
	FALSE	High	DLEAQIEAANK		7.47385e-05	0.000117854	1	1	1	P35580	0	1201.61	High	High	0.0001385	6.018e-05	2.31
		Checked	Confidence	Identifying Node	PSM Ambiguity	Annotated Sequence	Modifications	# Proteins	Master Protein Accessions	Protein Accessions	# Missed Cleavages	Charge	DeltaScore	DeltaCn	Rank	Search Engine Rank	m/z [Da]	MH+ [Da]	Theo. MH+ [Da]	DeltaM [ppm]	Deltam/z [Da]	Activation Type	MS Order	Isolation Interference [%]	Ion Inject Time [ms]	RT [min]	First Scan	Spectrum File	File ID	XCorr	# Protein Groups	Percolator q-Value	Percolator PEP
		FALSE	High	Sequest HT (A2)	Unambiguous	DLEAQIEAANK		1	P35580	P35580	0	2	0.3117	0	1	1	601.306	1201.61	1201.61	-0.56	-0.00034	HCD (High Energy Collision Dissociation)	MS2	0	10.383	31.2852	15865	HJURP-2.raw	F2	2.31	1	0.0001385	6.018e-05
	FALSE	High	DLSEELEALK		0.0302633	0.00195506	1	1	1	P35580	0	1146.59	High	High	0.001783	0.02341	1.52
		Checked	Confidence	Identifying Node	PSM Ambiguity	Annotated Sequence	Modifications	# Proteins	Master Protein Accessions	Protein Accessions	# Missed Cleavages	Charge	DeltaScore	DeltaCn	Rank	Search Engine Rank	m/z [Da]	MH+ [Da]	Theo. MH+ [Da]	DeltaM [ppm]	Deltam/z [Da]	Activation Type	MS Order	Isolation Interference [%]	Ion Inject Time [ms]	RT [min]	First Scan	Spectrum File	File ID	XCorr	# Protein Groups	Percolator q-Value	Percolator PEP
		FALSE	High	Sequest HT (A2)	Unambiguous	DLSEELEALK		1	P35580	P35580	0	2	0.3882	0	1	1	573.798	1146.59	1146.59	0.07	4e-05	HCD (High Energy Collision Dissociation)	MS2	14.8974	30	38.7122	22837	HJURP-2.raw	F2	1.52	1	0.001783	0.02341
	FALSE	High	EDQSILCTGESGAGK	1xCarbamidomethyl [C7]	3.11856e-09	0.000117854	3	9	1	P35580; P35579; Q7Z406	0	1551.7	High	High	0.0001385	2.759e-09	2.98
		Checked	Confidence	Identifying Node	PSM Ambiguity	Annotated Sequence	Modifications	# Proteins	Master Protein Accessions	Protein Accessions	# Missed Cleavages	Charge	DeltaScore	DeltaCn	Rank	Search Engine Rank	m/z [Da]	MH+ [Da]	Theo. MH+ [Da]	DeltaM [ppm]	Deltam/z [Da]	Activation Type	MS Order	Isolation Interference [%]	Ion Inject Time [ms]	RT [min]	First Scan	Spectrum File	File ID	XCorr	# Protein Groups	Percolator q-Value	Percolator PEP
		FALSE	High	Sequest HT (A2)	Unambiguous	EDQSILcTGESGAGK	C7(Carbamidomethyl)	9	P35580; P35579; Q7Z406	A0A2R8Y4C3; Q5BKV1; P35580; M0QY43; P35749; P35579; Q7Z406; E7ERA5; A0A494C024	0	2	0.604	0	1	1	776.353	1551.7	1551.7	1.92	0.00149	HCD (High Energy Collision Dissociation)	MS2	0	30	25.1985	10354	HJURP-2.raw	F2	2.98	3	0.0001385	2.759e-09
	FALSE	High	ELDDATEANEGLSR		4.84559e-07	0.000117854	1	1	1	P35580	0	1519.69	High	High	0.0001385	4.081e-07	2.73
		Checked	Confidence	Identifying Node	PSM Ambiguity	Annotated Sequence	Modifications	# Proteins	Master Protein Accessions	Protein Accessions	# Missed Cleavages	Charge	DeltaScore	DeltaCn	Rank	Search Engine Rank	m/z [Da]	MH+ [Da]	Theo. MH+ [Da]	DeltaM [ppm]	Deltam/z [Da]	Activation Type	MS Order	Isolation Interference [%]	Ion Inject Time [ms]	RT [min]	First Scan	Spectrum File	File ID	XCorr	# Protein Groups	Percolator q-Value	Percolator PEP
		FALSE	High	Sequest HT (A2)	Unambiguous	ELDDATEANEGLSR		1	P35580	P35580	0	2	0.7546	0	1	1	760.347	1519.69	1519.69	-0.52	-0.00039	HCD (High Energy Collision Dissociation)	MS2	70.9907	30	25.1019	10271	HJURP-2.raw	F2	2.73	1	0.0001385	4.081e-07
	FALSE	High	ELEAELEDER		0.000218085	0.000117854	1	1	1	P35580	0	1232.56	High	High	0.0001385	0.0001747	2.8
		Checked	Confidence	Identifying Node	PSM Ambiguity	Annotated Sequence	Modifications	# Proteins	Master Protein Accessions	Protein Accessions	# Missed Cleavages	Charge	DeltaScore	DeltaCn	Rank	Search Engine Rank	m/z [Da]	MH+ [Da]	Theo. MH+ [Da]	DeltaM [ppm]	Deltam/z [Da]	Activation Type	MS Order	Isolation Interference [%]	Ion Inject Time [ms]	RT [min]	First Scan	Spectrum File	File ID	XCorr	# Protein Groups	Percolator q-Value	Percolator PEP
		FALSE	High	Sequest HT (A2)	Unambiguous	ELEAELEDER		1	P35580	P35580	0	2	0.6714	0	1	1	616.785	1232.56	1232.56	-0.43	-0.00027	HCD (High Energy Collision Dissociation)	MS2	51.3409	10.909	27.2149	12151	HJURP-2.raw	F2	2.8	1	0.0001385	0.0001747
	FALSE	High	ELEAELEDERK		1.16052e-05	0.000117854	1	1	2	P35580	1	1360.66	High	High	0.0001385	9.521e-06	2.73
		Checked	Confidence	Identifying Node	PSM Ambiguity	Annotated Sequence	Modifications	# Proteins	Master Protein Accessions	Protein Accessions	# Missed Cleavages	Charge	DeltaScore	DeltaCn	Rank	Search Engine Rank	m/z [Da]	MH+ [Da]	Theo. MH+ [Da]	DeltaM [ppm]	Deltam/z [Da]	Activation Type	MS Order	Isolation Interference [%]	Ion Inject Time [ms]	RT [min]	First Scan	Spectrum File	File ID	XCorr	# Protein Groups	Percolator q-Value	Percolator PEP
		FALSE	High	Sequest HT (A2)	Unambiguous	ELEAELEDERK		1	P35580	P35580	1	2	0.6139	0	1	1	680.832	1360.66	1360.66	-2.4	-0.00163	HCD (High Energy Collision Dissociation)	MS2	0	30	23.9631	9273	HJURP-2.raw	F2	2.02	1	0.0001385	4.191e-05
		FALSE	High	Sequest HT (A2)	Unambiguous	ELEAELEDERK		1	P35580	P35580	1	3	0.5165	0	1	1	454.224	1360.66	1360.66	-0.28	-0.00013	HCD (High Energy Collision Dissociation)	MS2	31.279	24.695	23.9792	9287	HJURP-2.raw	F2	2.73	1	0.0001385	9.521e-06
	FALSE	High	EIFMQVEDER		0.00197093	0.000452409	1	1	1	P35580	0	1295.59	High	High	0.0003745	0.00157	2.39
		Checked	Confidence	Identifying Node	PSM Ambiguity	Annotated Sequence	Modifications	# Proteins	Master Protein Accessions	Protein Accessions	# Missed Cleavages	Charge	DeltaScore	DeltaCn	Rank	Search Engine Rank	m/z [Da]	MH+ [Da]	Theo. MH+ [Da]	DeltaM [ppm]	Deltam/z [Da]	Activation Type	MS Order	Isolation Interference [%]	Ion Inject Time [ms]	RT [min]	First Scan	Spectrum File	File ID	XCorr	# Protein Groups	Percolator q-Value	Percolator PEP
		FALSE	High	Sequest HT (A2)	Unambiguous	EIFMQVEDER		1	P35580	P35580	0	2	0.5816	0	1	1	648.301	1295.59	1295.59	0.51	0.00033	HCD (High Energy Collision Dissociation)	MS2	57.5007	21.995	31.0658	15674	HJURP-2.raw	F2	2.39	1	0.0003745	0.00157
	FALSE	High	EIFMQVEDERR		4.89446e-05	0.000117854	1	1	2	P35580	1	1451.69	High	High	0.0001385	3.97e-05	2.3
		Checked	Confidence	Identifying Node	PSM Ambiguity	Annotated Sequence	Modifications	# Proteins	Master Protein Accessions	Protein Accessions	# Missed Cleavages	Charge	DeltaScore	DeltaCn	Rank	Search Engine Rank	m/z [Da]	MH+ [Da]	Theo. MH+ [Da]	DeltaM [ppm]	Deltam/z [Da]	Activation Type	MS Order	Isolation Interference [%]	Ion Inject Time [ms]	RT [min]	First Scan	Spectrum File	File ID	XCorr	# Protein Groups	Percolator q-Value	Percolator PEP
		FALSE	High	Sequest HT (A2)	Unambiguous	EIFMQVEDERR		1	P35580	P35580	1	3	0.6174	0	1	1	484.568	1451.69	1451.69	-2.97	-0.00143	HCD (High Energy Collision Dissociation)	MS2	44.8808	15.511	27.6628	12561	HJURP-2.raw	F2	2.3	1	0.0001385	3.97e-05
		FALSE	High	Sequest HT (A2)	Unambiguous	EIFMQVEDERR		1	P35580	P35580	1	2	0.4946	0	1	1	726.353	1451.7	1451.69	2.76	0.002	HCD (High Energy Collision Dissociation)	MS2	0	30	27.7709	12659	HJURP-2.raw	F2	1.86	1	0.005239	0.1271
	FALSE	High	ELQAQIAELQEDFESEK		1.76993e-08	0.000117854	1	1	1	P35580	0	2006.96	High	High	0.0001385	1.545e-08	3.1
		Checked	Confidence	Identifying Node	PSM Ambiguity	Annotated Sequence	Modifications	# Proteins	Master Protein Accessions	Protein Accessions	# Missed Cleavages	Charge	DeltaScore	DeltaCn	Rank	Search Engine Rank	m/z [Da]	MH+ [Da]	Theo. MH+ [Da]	DeltaM [ppm]	Deltam/z [Da]	Activation Type	MS Order	Isolation Interference [%]	Ion Inject Time [ms]	RT [min]	First Scan	Spectrum File	File ID	XCorr	# Protein Groups	Percolator q-Value	Percolator PEP
		FALSE	High	Sequest HT (A2)	Unambiguous	ELQAQIAELQEDFESEK		1	P35580	P35580	0	2	0.729	0	1	1	1003.98	2006.95	2006.96	-3.26	-0.00327	HCD (High Energy Collision Dissociation)	MS2	28.2663	25.144	42.1652	26185	HJURP-2.raw	F2	3.1	1	0.0001385	1.545e-08
	FALSE	High	FDQLLAEEK		0.000303027	0.000117854	3	6	1	P35580; P35579; Q7Z406	0	1092.56	High	High	0.0001385	0.0002418	2.61
		Checked	Confidence	Identifying Node	PSM Ambiguity	Annotated Sequence	Modifications	# Proteins	Master Protein Accessions	Protein Accessions	# Missed Cleavages	Charge	DeltaScore	DeltaCn	Rank	Search Engine Rank	m/z [Da]	MH+ [Da]	Theo. MH+ [Da]	DeltaM [ppm]	Deltam/z [Da]	Activation Type	MS Order	Isolation Interference [%]	Ion Inject Time [ms]	RT [min]	First Scan	Spectrum File	File ID	XCorr	# Protein Groups	Percolator q-Value	Percolator PEP
		FALSE	High	Sequest HT (A2)	Unambiguous	FDQLLAEEK		6	P35580; P35579; Q7Z406	A0A0C4DFM8; P35580; P35749; P35579; A1L2Z2; Q7Z406	0	2	0.6015	0	1	1	546.782	1092.56	1092.56	-0.67	-0.00037	HCD (High Energy Collision Dissociation)	MS2	27.2911	12.937	27.381	12298	HJURP-2.raw	F2	2.61	3	0.0001385	0.0002418
	FALSE	High	FLSNGYIPIPGQQDK		0.00405225	0.000452409	1	1	1	P35580	0	1676.86	High	High	0.0003745	0.003233	1.65
		Checked	Confidence	Identifying Node	PSM Ambiguity	Annotated Sequence	Modifications	# Proteins	Master Protein Accessions	Protein Accessions	# Missed Cleavages	Charge	DeltaScore	DeltaCn	Rank	Search Engine Rank	m/z [Da]	MH+ [Da]	Theo. MH+ [Da]	DeltaM [ppm]	Deltam/z [Da]	Activation Type	MS Order	Isolation Interference [%]	Ion Inject Time [ms]	RT [min]	First Scan	Spectrum File	File ID	XCorr	# Protein Groups	Percolator q-Value	Percolator PEP
		FALSE	High	Sequest HT (A2)	Unambiguous	FLSNGYIPIPGQQDK		1	P35580	P35580	0	2	0.3576	0	1	1	838.935	1676.86	1676.86	-0.61	-0.00052	HCD (High Energy Collision Dissociation)	MS2	41.6291	22.637	35.2024	19547	HJURP-2.raw	F2	1.65	1	0.0003745	0.003233
	FALSE	High	FVAELWK		0.0611951	0.00353503	1	1	1	P35580	0	892.493	High	High	0.003008	0.04523	1.94
		Checked	Confidence	Identifying Node	PSM Ambiguity	Annotated Sequence	Modifications	# Proteins	Master Protein Accessions	Protein Accessions	# Missed Cleavages	Charge	DeltaScore	DeltaCn	Rank	Search Engine Rank	m/z [Da]	MH+ [Da]	Theo. MH+ [Da]	DeltaM [ppm]	Deltam/z [Da]	Activation Type	MS Order	Isolation Interference [%]	Ion Inject Time [ms]	RT [min]	First Scan	Spectrum File	File ID	XCorr	# Protein Groups	Percolator q-Value	Percolator PEP
		FALSE	High	Sequest HT (A2)	Unambiguous	FVAELWK		1	P35580	P35580	0	2	0.1959	0	1	1	446.75	892.493	892.493	0.55	0.00025	HCD (High Energy Collision Dissociation)	MS2	25.736	26.795	33.1701	17631	HJURP-2.raw	F2	1.94	1	0.003008	0.04523
	FALSE	High	GDEVMVELAENGK		2.61559e-05	0.000117854	1	2	1	P35580	0	1390.65	High	High	0.0001385	2.133e-05	2.35
		Checked	Confidence	Identifying Node	PSM Ambiguity	Annotated Sequence	Modifications	# Proteins	Master Protein Accessions	Protein Accessions	# Missed Cleavages	Charge	DeltaScore	DeltaCn	Rank	Search Engine Rank	m/z [Da]	MH+ [Da]	Theo. MH+ [Da]	DeltaM [ppm]	Deltam/z [Da]	Activation Type	MS Order	Isolation Interference [%]	Ion Inject Time [ms]	RT [min]	First Scan	Spectrum File	File ID	XCorr	# Protein Groups	Percolator q-Value	Percolator PEP
		FALSE	High	Sequest HT (A2)	Unambiguous	GDEVMVELAENGK		2	P35580	P35580; E7ERA5	0	2	0.7404	0	1	1	695.827	1390.65	1390.65	-3.29	-0.00229	HCD (High Energy Collision Dissociation)	MS2	73.4406	15.131	32.2712	16766	HJURP-2.raw	F2	2.35	1	0.0001385	2.133e-05
	FALSE	High	HAEQERDELADEITNSASGK		7.85076e-09	0.000117854	1	1	2	P35580	1	2200.01	High	High	0.0001385	6.871e-09	3.43
		Checked	Confidence	Identifying Node	PSM Ambiguity	Annotated Sequence	Modifications	# Proteins	Master Protein Accessions	Protein Accessions	# Missed Cleavages	Charge	DeltaScore	DeltaCn	Rank	Search Engine Rank	m/z [Da]	MH+ [Da]	Theo. MH+ [Da]	DeltaM [ppm]	Deltam/z [Da]	Activation Type	MS Order	Isolation Interference [%]	Ion Inject Time [ms]	RT [min]	First Scan	Spectrum File	File ID	XCorr	# Protein Groups	Percolator q-Value	Percolator PEP
		FALSE	High	Sequest HT (A2)	Unambiguous	HAEQERDELADEITNSASGK		1	P35580	P35580	1	3	0.7172	0	1	1	734.009	2200.01	2200.01	0.41	0.0003	HCD (High Energy Collision Dissociation)	MS2	40.8088	22.644	27.3502	12272	HJURP-2.raw	F2	3.43	1	0.0001385	6.871e-09
		FALSE	High	Sequest HT (A2)	Unambiguous	HAEQERDELADEITNSASGK		1	P35580	P35580	1	2	0.8548	0	1	1	1100.51	2200.02	2200.01	2.55	0.00281	HCD (High Energy Collision Dissociation)	MS2	0	30	27.4731	12383	HJURP-2.raw	F2	2.48	1	0.0001385	3.049e-06
	FALSE	High	HATALEELSEQLEQAK		6.30512e-16	0.000117854	1	1	2	P35580	0	1796.9	High	High	0.0001385	3.96e-16	4.48
		Checked	Confidence	Identifying Node	PSM Ambiguity	Annotated Sequence	Modifications	# Proteins	Master Protein Accessions	Protein Accessions	# Missed Cleavages	Charge	DeltaScore	DeltaCn	Rank	Search Engine Rank	m/z [Da]	MH+ [Da]	Theo. MH+ [Da]	DeltaM [ppm]	Deltam/z [Da]	Activation Type	MS Order	Isolation Interference [%]	Ion Inject Time [ms]	RT [min]	First Scan	Spectrum File	File ID	XCorr	# Protein Groups	Percolator q-Value	Percolator PEP
		FALSE	High	Sequest HT (A2)	Unambiguous	HATALEELSEQLEQAK		1	P35580	P35580	0	2	0.616	0	1	1	898.956	1796.9	1796.9	1.15	0.00103	HCD (High Energy Collision Dissociation)	MS2	68.9128	30	37.3732	21600	HJURP-2.raw	F2	2.37	1	0.0001385	1.787e-08
		FALSE	High	Sequest HT (A2)	Unambiguous	HATALEELSEQLEQAK		1	P35580	P35580	0	2	0.7991	0	1	1	898.955	1796.9	1796.9	0.19	0.00017	HCD (High Energy Collision Dissociation)	MS2	0	22.235	37.1636	21397	HJURP-2.raw	F2	4.48	1	0.0001385	3.96e-16
	FALSE	High	HEMPPHIYAISESAYR		1.5527e-07	0.000117854	1	2	1	P35580	0	1900.9	High	High	0.0001385	1.328e-07	3.71
		Checked	Confidence	Identifying Node	PSM Ambiguity	Annotated Sequence	Modifications	# Proteins	Master Protein Accessions	Protein Accessions	# Missed Cleavages	Charge	DeltaScore	DeltaCn	Rank	Search Engine Rank	m/z [Da]	MH+ [Da]	Theo. MH+ [Da]	DeltaM [ppm]	Deltam/z [Da]	Activation Type	MS Order	Isolation Interference [%]	Ion Inject Time [ms]	RT [min]	First Scan	Spectrum File	File ID	XCorr	# Protein Groups	Percolator q-Value	Percolator PEP
		FALSE	High	Sequest HT (A2)	Unambiguous	HEMPPHIYAISESAYR		2	P35580	P35580; E7ERA5	0	3	0.7898	0	1	1	634.306	1900.9	1900.9	1.43	0.0009	HCD (High Energy Collision Dissociation)	MS2	39.5599	17.328	28.2404	13093	HJURP-2.raw	F2	3.71	1	0.0001385	1.328e-07
	FALSE	High	HGFEAASIKEER		8.9438e-08	0.000117854	1	2	1	P35580	1	1373.68	High	High	0.0001385	7.673e-08	3.73
		Checked	Confidence	Identifying Node	PSM Ambiguity	Annotated Sequence	Modifications	# Proteins	Master Protein Accessions	Protein Accessions	# Missed Cleavages	Charge	DeltaScore	DeltaCn	Rank	Search Engine Rank	m/z [Da]	MH+ [Da]	Theo. MH+ [Da]	DeltaM [ppm]	Deltam/z [Da]	Activation Type	MS Order	Isolation Interference [%]	Ion Inject Time [ms]	RT [min]	First Scan	Spectrum File	File ID	XCorr	# Protein Groups	Percolator q-Value	Percolator PEP
		FALSE	High	Sequest HT (A2)	Unambiguous	HGFEAASIKEER		2	P35580	P35580; E7ERA5	1	3	0.6783	0	1	1	458.565	1373.68	1373.68	-0.09	-4e-05	HCD (High Energy Collision Dissociation)	MS2	20.4804	30	20.6578	6558	HJURP-2.raw	F2	3.73	1	0.0001385	7.673e-08
	FALSE	High	KEEELQGALAR		0.00148493	0.000117854	1	1	1	P35580	1	1243.66	High	High	0.0001385	0.001177	1.7
		Checked	Confidence	Identifying Node	PSM Ambiguity	Annotated Sequence	Modifications	# Proteins	Master Protein Accessions	Protein Accessions	# Missed Cleavages	Charge	DeltaScore	DeltaCn	Rank	Search Engine Rank	m/z [Da]	MH+ [Da]	Theo. MH+ [Da]	DeltaM [ppm]	Deltam/z [Da]	Activation Type	MS Order	Isolation Interference [%]	Ion Inject Time [ms]	RT [min]	First Scan	Spectrum File	File ID	XCorr	# Protein Groups	Percolator q-Value	Percolator PEP
		FALSE	High	Sequest HT (A2)	Unambiguous	KEEELQGALAR		1	P35580	P35580	1	3	0.4647	0	1	1	415.226	1243.66	1243.66	0.32	0.00013	HCD (High Energy Collision Dissociation)	MS2	66.9976	30	21.9351	7554	HJURP-2.raw	F2	1.7	1	0.0001385	0.001177
	FALSE	High	KFDQLLAEEK		3.09496e-05	0.000117854	3	6	1	P35580; P35579; Q7Z406	1	1220.65	High	High	0.0001385	2.516e-05	3.6
		Checked	Confidence	Identifying Node	PSM Ambiguity	Annotated Sequence	Modifications	# Proteins	Master Protein Accessions	Protein Accessions	# Missed Cleavages	Charge	DeltaScore	DeltaCn	Rank	Search Engine Rank	m/z [Da]	MH+ [Da]	Theo. MH+ [Da]	DeltaM [ppm]	Deltam/z [Da]	Activation Type	MS Order	Isolation Interference [%]	Ion Inject Time [ms]	RT [min]	First Scan	Spectrum File	File ID	XCorr	# Protein Groups	Percolator q-Value	Percolator PEP
		FALSE	High	Sequest HT (A2)	Unambiguous	KFDQLLAEEK		6	P35580; P35579; Q7Z406	A0A0C4DFM8; P35580; P35749; P35579; A1L2Z2; Q7Z406	1	2	0.5611	0	1	1	610.83	1220.65	1220.65	0.63	0.00038	HCD (High Energy Collision Dissociation)	MS2	35.1434	16.79	25.9499	11004	HJURP-2.raw	F2	3.6	3	0.0001385	2.516e-05
	FALSE	High	KLDGETTDLQDQIAELQAQIDELK		1.90587e-15	0.000117854	1	1	2	P35580	1	2714.37	High	High	0.0001385	1.341e-15	4.97
		Checked	Confidence	Identifying Node	PSM Ambiguity	Annotated Sequence	Modifications	# Proteins	Master Protein Accessions	Protein Accessions	# Missed Cleavages	Charge	DeltaScore	DeltaCn	Rank	Search Engine Rank	m/z [Da]	MH+ [Da]	Theo. MH+ [Da]	DeltaM [ppm]	Deltam/z [Da]	Activation Type	MS Order	Isolation Interference [%]	Ion Inject Time [ms]	RT [min]	First Scan	Spectrum File	File ID	XCorr	# Protein Groups	Percolator q-Value	Percolator PEP
		FALSE	High	Sequest HT (A2)	Unambiguous	KLDGETTDLQDQIAELQAQIDELK		1	P35580	P35580	1	2	0.833	0	1	1	1357.69	2714.38	2714.37	1.21	0.00165	HCD (High Energy Collision Dissociation)	MS2	57.8636	30	46.066	29942	HJURP-2.raw	F2	4.97	1	0.0001385	1.341e-15
		FALSE	High	Sequest HT (A2)	Unambiguous	KLDGETTDLQDQIAELQAQIDELK		1	P35580	P35580	1	3	0.721	0	1	1	905.461	2714.37	2714.37	-1.92	-0.00174	HCD (High Energy Collision Dissociation)	MS2	21.0903	30	45.9695	29849	HJURP-2.raw	F2	5.77	1	0.0001385	3.822e-12
	FALSE	High	KLVWIPSER		0.0190553	0.00152434	1	2	1	P35580	1	1127.66	High	High	0.00137	0.01499	2.72
		Checked	Confidence	Identifying Node	PSM Ambiguity	Annotated Sequence	Modifications	# Proteins	Master Protein Accessions	Protein Accessions	# Missed Cleavages	Charge	DeltaScore	DeltaCn	Rank	Search Engine Rank	m/z [Da]	MH+ [Da]	Theo. MH+ [Da]	DeltaM [ppm]	Deltam/z [Da]	Activation Type	MS Order	Isolation Interference [%]	Ion Inject Time [ms]	RT [min]	First Scan	Spectrum File	File ID	XCorr	# Protein Groups	Percolator q-Value	Percolator PEP
		FALSE	High	Sequest HT (A2)	Unambiguous	KLVWIPSER		2	P35580	P35580; E7ERA5	1	2	0.5331	0	1	1	564.332	1127.66	1127.66	-0.67	-0.00038	HCD (High Energy Collision Dissociation)	MS2	12.1634	16.595	28.7529	13564	HJURP-2.raw	F2	2.72	1	0.00137	0.01499
	FALSE	High	KVDDDLGTIESLEEAK		6.48562e-11	0.000117854	1	1	2	P35580	1	1761.88	High	High	0.0001385	5.936e-11	2.33
		Checked	Confidence	Identifying Node	PSM Ambiguity	Annotated Sequence	Modifications	# Proteins	Master Protein Accessions	Protein Accessions	# Missed Cleavages	Charge	DeltaScore	DeltaCn	Rank	Search Engine Rank	m/z [Da]	MH+ [Da]	Theo. MH+ [Da]	DeltaM [ppm]	Deltam/z [Da]	Activation Type	MS Order	Isolation Interference [%]	Ion Inject Time [ms]	RT [min]	First Scan	Spectrum File	File ID	XCorr	# Protein Groups	Percolator q-Value	Percolator PEP
		FALSE	High	Sequest HT (A2)	Unambiguous	KVDDDLGTIESLEEAK		1	P35580	P35580	1	2	0.6478	0	1	1	881.441	1761.87	1761.88	-0.22	-0.00019	HCD (High Energy Collision Dissociation)	MS2	72.9844	27.071	33.6869	18142	HJURP-2.raw	F2	3.01	1	0.0001385	4.378e-10
		FALSE	High	Sequest HT (A2)	Unambiguous	KVDDDLGTIESLEEAK		1	P35580	P35580	1	2	0.4936	0	1	1	881.44	1761.87	1761.88	-1.95	-0.00172	HCD (High Energy Collision Dissociation)	MS2	80.6993	30	33.7018	18157	HJURP-2.raw	F2	2.33	1	0.0001385	5.936e-11
	FALSE	High	IAECSSQLAEEEEK	1xCarbamidomethyl [C4]	3.71199e-09	0.000117854	1	1	1	P35580	0	1622.72	High	High	0.0001385	3.283e-09	3.61
		Checked	Confidence	Identifying Node	PSM Ambiguity	Annotated Sequence	Modifications	# Proteins	Master Protein Accessions	Protein Accessions	# Missed Cleavages	Charge	DeltaScore	DeltaCn	Rank	Search Engine Rank	m/z [Da]	MH+ [Da]	Theo. MH+ [Da]	DeltaM [ppm]	Deltam/z [Da]	Activation Type	MS Order	Isolation Interference [%]	Ion Inject Time [ms]	RT [min]	First Scan	Spectrum File	File ID	XCorr	# Protein Groups	Percolator q-Value	Percolator PEP
		FALSE	High	Sequest HT (A2)	Unambiguous	IAEcSSQLAEEEEK	C4(Carbamidomethyl)	1	P35580	P35580	0	2	0.7535	0	1	1	811.865	1622.72	1622.72	0.71	0.00057	HCD (High Energy Collision Dissociation)	MS2	0	30	23.8231	9153	HJURP-2.raw	F2	3.61	1	0.0001385	3.283e-09
	FALSE	High	IAQLEEELEEEQSNMELLNDR		1.30679e-13	0.000117854	1	1	2	P35580	0	2532.18	High	High	0.0001385	1.272e-13	5.24
		Checked	Confidence	Identifying Node	PSM Ambiguity	Annotated Sequence	Modifications	# Proteins	Master Protein Accessions	Protein Accessions	# Missed Cleavages	Charge	DeltaScore	DeltaCn	Rank	Search Engine Rank	m/z [Da]	MH+ [Da]	Theo. MH+ [Da]	DeltaM [ppm]	Deltam/z [Da]	Activation Type	MS Order	Isolation Interference [%]	Ion Inject Time [ms]	RT [min]	First Scan	Spectrum File	File ID	XCorr	# Protein Groups	Percolator q-Value	Percolator PEP
		FALSE	High	Sequest HT (A2)	Unambiguous	IAQLEEELEEEQSNMELLNDR		1	P35580	P35580	0	3	0.8229	0	1	1	844.731	2532.18	2532.18	0.75	0.00063	HCD (High Energy Collision Dissociation)	MS2	0	30	42.3742	26386	HJURP-2.raw	F2	4.97	1	0.0001385	3.169e-07
		FALSE	High	Sequest HT (A2)	Unambiguous	IAQLEEELEEEQSNMELLNDR		1	P35580	P35580	0	2	0.8416	0	1	1	1266.59	2532.18	2532.18	0.63	0.0008	HCD (High Energy Collision Dissociation)	MS2	0	30	42.3821	26393	HJURP-2.raw	F2	5.24	1	0.0001385	1.272e-13
	FALSE	High	LCHLLGMNVMEFTR	1xCarbamidomethyl [C2]	0.00142003	0.000117854	1	1	1	P35580	0	1720.83	High	High	0.0001385	0.001126	2.89
		Checked	Confidence	Identifying Node	PSM Ambiguity	Annotated Sequence	Modifications	# Proteins	Master Protein Accessions	Protein Accessions	# Missed Cleavages	Charge	DeltaScore	DeltaCn	Rank	Search Engine Rank	m/z [Da]	MH+ [Da]	Theo. MH+ [Da]	DeltaM [ppm]	Deltam/z [Da]	Activation Type	MS Order	Isolation Interference [%]	Ion Inject Time [ms]	RT [min]	First Scan	Spectrum File	File ID	XCorr	# Protein Groups	Percolator q-Value	Percolator PEP
		FALSE	High	Sequest HT (A2)	Unambiguous	LcHLLGMNVMEFTR	C2(Carbamidomethyl)	1	P35580	P35580	0	3	0.5779	0	1	1	574.283	1720.83	1720.83	0.5	0.00028	HCD (High Energy Collision Dissociation)	MS2	16.0388	30	37.7314	21939	HJURP-2.raw	F2	2.89	1	0.0001385	0.001126
	FALSE	High	LDAQVQELHAK		0.00101326	0.000117854	1	1	1	P35580	0	1251.67	High	High	0.0001385	0.0008057	1.9
		Checked	Confidence	Identifying Node	PSM Ambiguity	Annotated Sequence	Modifications	# Proteins	Master Protein Accessions	Protein Accessions	# Missed Cleavages	Charge	DeltaScore	DeltaCn	Rank	Search Engine Rank	m/z [Da]	MH+ [Da]	Theo. MH+ [Da]	DeltaM [ppm]	Deltam/z [Da]	Activation Type	MS Order	Isolation Interference [%]	Ion Inject Time [ms]	RT [min]	First Scan	Spectrum File	File ID	XCorr	# Protein Groups	Percolator q-Value	Percolator PEP
		FALSE	High	Sequest HT (A2)	Unambiguous	LDAQVQELHAK		1	P35580	P35580	0	3	0.4421	0	1	1	417.895	1251.67	1251.67	0.38	0.00016	HCD (High Energy Collision Dissociation)	MS2	0	30	21.6961	7346	HJURP-2.raw	F2	1.9	1	0.0001385	0.0008057
	FALSE	High	LDGETTDLQDQIAELQAQIDELK		3.1167e-07	0.000117854	1	1	2	P35580	0	2586.28	High	High	0.0001385	2.636e-07	3.28
		Checked	Confidence	Identifying Node	PSM Ambiguity	Annotated Sequence	Modifications	# Proteins	Master Protein Accessions	Protein Accessions	# Missed Cleavages	Charge	DeltaScore	DeltaCn	Rank	Search Engine Rank	m/z [Da]	MH+ [Da]	Theo. MH+ [Da]	DeltaM [ppm]	Deltam/z [Da]	Activation Type	MS Order	Isolation Interference [%]	Ion Inject Time [ms]	RT [min]	First Scan	Spectrum File	File ID	XCorr	# Protein Groups	Percolator q-Value	Percolator PEP
		FALSE	High	Sequest HT (A2)	Unambiguous	LDGETTDLQDQIAELQAQIDELK		1	P35580	P35580	0	3	0.7713	0	1	1	862.764	2586.28	2586.28	0.13	0.00011	HCD (High Energy Collision Dissociation)	MS2	26.835	30	49.2312	32898	HJURP-2.raw	F2	3.28	1	0.0001385	2.636e-07
		FALSE	High	Sequest HT (A2)	Unambiguous	LDGETTDLQDQIAELQAQIDELK		1	P35580	P35580	0	2	0.7516	0	1	1	1293.64	2586.28	2586.28	1.15	0.00149	HCD (High Energy Collision Dissociation)	MS2	0	30	49.2635	32928	HJURP-2.raw	F2	1.61	1	0.0001385	3.559e-07
	FALSE	High	LDPHLVLDQLR		0.000177118	0.000117854	2	2	2	P35580; P35579	0	1318.75	High	High	0.0001385	0.0001417	2.19
		Checked	Confidence	Identifying Node	PSM Ambiguity	Annotated Sequence	Modifications	# Proteins	Master Protein Accessions	Protein Accessions	# Missed Cleavages	Charge	DeltaScore	DeltaCn	Rank	Search Engine Rank	m/z [Da]	MH+ [Da]	Theo. MH+ [Da]	DeltaM [ppm]	Deltam/z [Da]	Activation Type	MS Order	Isolation Interference [%]	Ion Inject Time [ms]	RT [min]	First Scan	Spectrum File	File ID	XCorr	# Protein Groups	Percolator q-Value	Percolator PEP
		FALSE	High	Sequest HT (A2)	Unambiguous	LDPHLVLDQLR		2	P35580; P35579	P35580; P35579	0	2	0.5868	0	1	1	659.876	1318.74	1318.75	-2.39	-0.00158	HCD (High Energy Collision Dissociation)	MS2	63.6971	14.841	34.8373	19195	HJURP-2.raw	F2	1.67	2	0.0004801	0.005693
		FALSE	High	Sequest HT (A2)	Unambiguous	LDPHLVLDQLR		2	P35580; P35579	P35580; P35579	0	3	0.5936	0	1	1	440.255	1318.75	1318.75	2.6	0.00114	HCD (High Energy Collision Dissociation)	MS2	38.0671	30	34.8268	19184	HJURP-2.raw	F2	2.19	2	0.0001385	0.0001417
	FALSE	High	LEVNMQAMK		0.0115662	0.000920633	1	1	1	P35580	0	1063.53	High	High	0.0005911	0.0092	1.58
		Checked	Confidence	Identifying Node	PSM Ambiguity	Annotated Sequence	Modifications	# Proteins	Master Protein Accessions	Protein Accessions	# Missed Cleavages	Charge	DeltaScore	DeltaCn	Rank	Search Engine Rank	m/z [Da]	MH+ [Da]	Theo. MH+ [Da]	DeltaM [ppm]	Deltam/z [Da]	Activation Type	MS Order	Isolation Interference [%]	Ion Inject Time [ms]	RT [min]	First Scan	Spectrum File	File ID	XCorr	# Protein Groups	Percolator q-Value	Percolator PEP
		FALSE	High	Sequest HT (A2)	Unambiguous	LEVNMQAMK		1	P35580	P35580	0	2	0.3987	0	1	1	532.269	1063.53	1063.53	3.49	0.00186	HCD (High Energy Collision Dissociation)	MS2	55.3308	9.754	26.9978	11959	HJURP-2.raw	F2	1.58	1	0.0005911	0.0092
	FALSE	High	IGQLEEQLEQEAK		6.23985e-08	0.000117854	1	1	1	P35580	0	1514.77	High	High	0.0001385	5.373e-08	3.46
		Checked	Confidence	Identifying Node	PSM Ambiguity	Annotated Sequence	Modifications	# Proteins	Master Protein Accessions	Protein Accessions	# Missed Cleavages	Charge	DeltaScore	DeltaCn	Rank	Search Engine Rank	m/z [Da]	MH+ [Da]	Theo. MH+ [Da]	DeltaM [ppm]	Deltam/z [Da]	Activation Type	MS Order	Isolation Interference [%]	Ion Inject Time [ms]	RT [min]	First Scan	Spectrum File	File ID	XCorr	# Protein Groups	Percolator q-Value	Percolator PEP
		FALSE	High	Sequest HT (A2)	Unambiguous	IGQLEEQLEQEAK		1	P35580	P35580	0	2	0.6965	0	1	1	757.887	1514.77	1514.77	-1.68	-0.00128	HCD (High Energy Collision Dissociation)	MS2	55.2771	29.085	31.803	16319	HJURP-2.raw	F2	3.46	1	0.0001385	5.373e-08
	FALSE	High	LQELEGAVK		0.000114752	0.000117854	1	1	1	P35580	0	986.552	High	High	0.0001385	9.233e-05	2.54
		Checked	Confidence	Identifying Node	PSM Ambiguity	Annotated Sequence	Modifications	# Proteins	Master Protein Accessions	Protein Accessions	# Missed Cleavages	Charge	DeltaScore	DeltaCn	Rank	Search Engine Rank	m/z [Da]	MH+ [Da]	Theo. MH+ [Da]	DeltaM [ppm]	Deltam/z [Da]	Activation Type	MS Order	Isolation Interference [%]	Ion Inject Time [ms]	RT [min]	First Scan	Spectrum File	File ID	XCorr	# Protein Groups	Percolator q-Value	Percolator PEP
		FALSE	High	Sequest HT (A2)	Unambiguous	LQELEGAVK		1	P35580	P35580	0	2	0.2992	0	1	1	493.78	986.552	986.552	0.39	0.00019	HCD (High Energy Collision Dissociation)	MS2	12.0303	30	23.2261	8666	HJURP-2.raw	F2	2.54	1	0.0001385	9.233e-05
	FALSE	High	LQNELDNVSTLLEEAEKK		1.13546e-09	0.000117854	1	1	2	P35580	1	2073.07	High	High	0.0001385	1.013e-09	4.63
		Checked	Confidence	Identifying Node	PSM Ambiguity	Annotated Sequence	Modifications	# Proteins	Master Protein Accessions	Protein Accessions	# Missed Cleavages	Charge	DeltaScore	DeltaCn	Rank	Search Engine Rank	m/z [Da]	MH+ [Da]	Theo. MH+ [Da]	DeltaM [ppm]	Deltam/z [Da]	Activation Type	MS Order	Isolation Interference [%]	Ion Inject Time [ms]	RT [min]	First Scan	Spectrum File	File ID	XCorr	# Protein Groups	Percolator q-Value	Percolator PEP
		FALSE	High	Sequest HT (A2)	Unambiguous	LQNELDNVSTLLEEAEKK		1	P35580	P35580	1	2	0.6636	0	1	1	1037.04	2073.07	2073.07	0.27	0.00028	HCD (High Energy Collision Dissociation)	MS2	0	30	39.9355	24028	HJURP-2.raw	F2	3.3	1	0.0001385	1.164e-09
		FALSE	High	Sequest HT (A2)	Unambiguous	LQNELDNVSTLLEEAEKK		1	P35580	P35580	1	3	0.7387	0	1	1	691.694	2073.07	2073.07	-1.71	-0.00118	HCD (High Energy Collision Dissociation)	MS2	36.5232	15.871	39.8372	23933	HJURP-2.raw	F2	4.63	1	0.0001385	1.013e-09
	FALSE	High	LQQELDDLTVDLDHQR		6.8913e-10	0.000117854	1	1	2	P35580	0	1937.96	High	High	0.0001385	6.184e-10	4.74
		Checked	Confidence	Identifying Node	PSM Ambiguity	Annotated Sequence	Modifications	# Proteins	Master Protein Accessions	Protein Accessions	# Missed Cleavages	Charge	DeltaScore	DeltaCn	Rank	Search Engine Rank	m/z [Da]	MH+ [Da]	Theo. MH+ [Da]	DeltaM [ppm]	Deltam/z [Da]	Activation Type	MS Order	Isolation Interference [%]	Ion Inject Time [ms]	RT [min]	First Scan	Spectrum File	File ID	XCorr	# Protein Groups	Percolator q-Value	Percolator PEP
		FALSE	High	Sequest HT (A2)	Unambiguous	LQQELDDLTVDLDHQR		1	P35580	P35580	0	2	0.4608	0	1	1	969.479	1937.95	1937.96	-3.2	-0.0031	HCD (High Energy Collision Dissociation)	MS2	65.962	30	34.4539	18809	HJURP-2.raw	F2	2.93	1	0.0001385	7.691e-08
		FALSE	High	Sequest HT (A2)	Unambiguous	LQQELDDLTVDLDHQR		1	P35580	P35580	0	3	0.4093	0	1	1	646.655	1937.95	1937.96	-3.52	-0.00228	HCD (High Energy Collision Dissociation)	MS2	10.2072	6.607	34.4729	18827	HJURP-2.raw	F2	4.74	1	0.0001385	6.184e-10
	FALSE	High	IVFQEFR		0.0548602	0.00325414	1	2	1	P35580	0	938.509	High	High	0.0027	0.04091	1.8
		Checked	Confidence	Identifying Node	PSM Ambiguity	Annotated Sequence	Modifications	# Proteins	Master Protein Accessions	Protein Accessions	# Missed Cleavages	Charge	DeltaScore	DeltaCn	Rank	Search Engine Rank	m/z [Da]	MH+ [Da]	Theo. MH+ [Da]	DeltaM [ppm]	Deltam/z [Da]	Activation Type	MS Order	Isolation Interference [%]	Ion Inject Time [ms]	RT [min]	First Scan	Spectrum File	File ID	XCorr	# Protein Groups	Percolator q-Value	Percolator PEP
		FALSE	High	Sequest HT (A2)	Unambiguous	IVFQEFR		2	P35580	P35580; P35749	0	2	0.5667	0	1	1	469.759	938.51	938.509	0.5	0.00023	HCD (High Energy Collision Dissociation)	MS2	6.84736	12.682	31.1503	15751	HJURP-2.raw	F2	1.8	1	0.0027	0.04091
	FALSE	High	IVGLDQVTGMTETAFGSAYK		2.5318e-11	0.000117854	1	1	2	P35580	0	2088.03	High	High	0.0001385	2.338e-11	4.12
		Checked	Confidence	Identifying Node	PSM Ambiguity	Annotated Sequence	Modifications	# Proteins	Master Protein Accessions	Protein Accessions	# Missed Cleavages	Charge	DeltaScore	DeltaCn	Rank	Search Engine Rank	m/z [Da]	MH+ [Da]	Theo. MH+ [Da]	DeltaM [ppm]	Deltam/z [Da]	Activation Type	MS Order	Isolation Interference [%]	Ion Inject Time [ms]	RT [min]	First Scan	Spectrum File	File ID	XCorr	# Protein Groups	Percolator q-Value	Percolator PEP
		FALSE	High	Sequest HT (A2)	Unambiguous	IVGLDQVTGMTETAFGSAYK		1	P35580	P35580	0	2	0.7961	0	1	1	1044.52	2088.03	2088.03	-2.92	-0.00305	HCD (High Energy Collision Dissociation)	MS2	0	30	41.9553	25984	HJURP-2.raw	F2	4.12	1	0.0001385	2.338e-11
		FALSE	High	Sequest HT (A2)	Unambiguous	IVGLDQVTGMTETAFGSAYK		1	P35580	P35580	0	3	0.716	0	1	1	696.682	2088.03	2088.03	0.43	0.0003	HCD (High Energy Collision Dissociation)	MS2	56.9369	30	41.9692	25998	HJURP-2.raw	F2	4.05	1	0.0001385	2.572e-08
	FALSE	High	LVWIPSER		0.00796054	0.000601234	1	2	1	P35580	0	999.562	High	High	0.0004801	0.00636	1.76
		Checked	Confidence	Identifying Node	PSM Ambiguity	Annotated Sequence	Modifications	# Proteins	Master Protein Accessions	Protein Accessions	# Missed Cleavages	Charge	DeltaScore	DeltaCn	Rank	Search Engine Rank	m/z [Da]	MH+ [Da]	Theo. MH+ [Da]	DeltaM [ppm]	Deltam/z [Da]	Activation Type	MS Order	Isolation Interference [%]	Ion Inject Time [ms]	RT [min]	First Scan	Spectrum File	File ID	XCorr	# Protein Groups	Percolator q-Value	Percolator PEP
		FALSE	High	Sequest HT (A2)	Unambiguous	LVWIPSER		2	P35580	P35580; E7ERA5	0	2	0.2898	0	1	1	500.285	999.562	999.562	0	0	HCD (High Energy Collision Dissociation)	MS2	49.643	7.615	32.3177	16812	HJURP-2.raw	F2	1.76	1	0.0004801	0.00636
	FALSE	High	MQAHIQDLEEQLDEEEGAR		2.73743e-10	0.000117854	1	1	1	P35580	0	2241.01	High	High	0.0001385	2.482e-10	4.33
		Checked	Confidence	Identifying Node	PSM Ambiguity	Annotated Sequence	Modifications	# Proteins	Master Protein Accessions	Protein Accessions	# Missed Cleavages	Charge	DeltaScore	DeltaCn	Rank	Search Engine Rank	m/z [Da]	MH+ [Da]	Theo. MH+ [Da]	DeltaM [ppm]	Deltam/z [Da]	Activation Type	MS Order	Isolation Interference [%]	Ion Inject Time [ms]	RT [min]	First Scan	Spectrum File	File ID	XCorr	# Protein Groups	Percolator q-Value	Percolator PEP
		FALSE	High	Sequest HT (A2)	Unambiguous	MQAHIQDLEEQLDEEEGAR		1	P35580	P35580	0	3	0.7783	0	1	1	747.676	2241.01	2241.01	1.72	0.00129	HCD (High Energy Collision Dissociation)	MS2	60.0465	30	34.1736	18550	HJURP-2.raw	F2	4.33	1	0.0001385	2.482e-10
	FALSE	High	NILAEQLQAETELFAEAEEMR		3.04083e-12	0.000117854	1	1	2	P35580	0	2435.18	High	High	0.0001385	2.875e-12	4.85
		Checked	Confidence	Identifying Node	PSM Ambiguity	Annotated Sequence	Modifications	# Proteins	Master Protein Accessions	Protein Accessions	# Missed Cleavages	Charge	DeltaScore	DeltaCn	Rank	Search Engine Rank	m/z [Da]	MH+ [Da]	Theo. MH+ [Da]	DeltaM [ppm]	Deltam/z [Da]	Activation Type	MS Order	Isolation Interference [%]	Ion Inject Time [ms]	RT [min]	First Scan	Spectrum File	File ID	XCorr	# Protein Groups	Percolator q-Value	Percolator PEP
		FALSE	High	Sequest HT (A2)	Unambiguous	NILAEQLQAETELFAEAEEMR		1	P35580	P35580	0	3	0.8197	0	1	1	812.396	2435.17	2435.18	-0.73	-0.00059	HCD (High Energy Collision Dissociation)	MS2	0	30	49.5432	33189	HJURP-2.raw	F2	4.66	1	0.0001385	1.101e-10
		FALSE	High	Sequest HT (A2)	Unambiguous	NILAEQLQAETELFAEAEEMR		1	P35580	P35580	0	2	0.7876	0	1	1	1218.09	2435.18	2435.18	-0.12	-0.00015	HCD (High Energy Collision Dissociation)	MS2	0	30	49.5405	33186	HJURP-2.raw	F2	4.85	1	0.0001385	2.875e-12
	FALSE	High	NILAEQLQAETELFAEAEEMR	1xOxidation [M20]	0.0101164	0.000757017	1	1	1	P35580	0	2451.17	High	High	0.0005911	0.008079	0.93
		Checked	Confidence	Identifying Node	PSM Ambiguity	Annotated Sequence	Modifications	# Proteins	Master Protein Accessions	Protein Accessions	# Missed Cleavages	Charge	DeltaScore	DeltaCn	Rank	Search Engine Rank	m/z [Da]	MH+ [Da]	Theo. MH+ [Da]	DeltaM [ppm]	Deltam/z [Da]	Activation Type	MS Order	Isolation Interference [%]	Ion Inject Time [ms]	RT [min]	First Scan	Spectrum File	File ID	XCorr	# Protein Groups	Percolator q-Value	Percolator PEP
		FALSE	High	Sequest HT (A2)	Unambiguous	NILAEQLQAETELFAEAEEmR	M20(Oxidation)	1	P35580	P35580	0	2	0.5806	0	1	1	1226.09	2451.18	2451.17	2.4	0.00295	HCD (High Energy Collision Dissociation)	MS2	57.8619	30	47.5351	31320	HJURP-2.raw	F2	0.93	1	0.0005911	0.008079
	FALSE	High	NLPIYSENIIEMYR		7.78037e-08	0.000117854	1	2	1	P35580	0	1754.88	High	High	0.0001385	6.686e-08	3.41
		Checked	Confidence	Identifying Node	PSM Ambiguity	Annotated Sequence	Modifications	# Proteins	Master Protein Accessions	Protein Accessions	# Missed Cleavages	Charge	DeltaScore	DeltaCn	Rank	Search Engine Rank	m/z [Da]	MH+ [Da]	Theo. MH+ [Da]	DeltaM [ppm]	Deltam/z [Da]	Activation Type	MS Order	Isolation Interference [%]	Ion Inject Time [ms]	RT [min]	First Scan	Spectrum File	File ID	XCorr	# Protein Groups	Percolator q-Value	Percolator PEP
		FALSE	High	Sequest HT (A2)	Unambiguous	NLPIYSENIIEMYR		2	P35580	P35580; E7ERA5	0	2	0.7918	0	1	1	877.944	1754.88	1754.88	0.95	0.00084	HCD (High Energy Collision Dissociation)	MS2	29.9612	9.567	41.3655	25426	HJURP-2.raw	F2	3.41	1	0.0001385	6.686e-08
	FALSE	High	NMDPLNDNVATLLHQSSDR		7.36499e-09	0.000117854	1	1	1	P35580	0	2140.01	High	High	0.0001385	6.478e-09	3.61
		Checked	Confidence	Identifying Node	PSM Ambiguity	Annotated Sequence	Modifications	# Proteins	Master Protein Accessions	Protein Accessions	# Missed Cleavages	Charge	DeltaScore	DeltaCn	Rank	Search Engine Rank	m/z [Da]	MH+ [Da]	Theo. MH+ [Da]	DeltaM [ppm]	Deltam/z [Da]	Activation Type	MS Order	Isolation Interference [%]	Ion Inject Time [ms]	RT [min]	First Scan	Spectrum File	File ID	XCorr	# Protein Groups	Percolator q-Value	Percolator PEP
		FALSE	High	Sequest HT (A2)	Unambiguous	NMDPLNDNVATLLHQSSDR		1	P35580	P35580	0	3	0.7756	0	1	1	714.008	2140.01	2140.01	0.19	0.00014	HCD (High Energy Collision Dissociation)	MS2	40.8642	7.999	36.4251	20702	HJURP-2.raw	F2	3.61	1	0.0001385	6.478e-09
	FALSE	High	NMDPLNDNVATLLHQSSDR	1xOxidation [M2]	7.82567e-08	0.000117854	1	1	1	P35580	0	2156	High	High	0.0001385	6.704e-08	2.44
		Checked	Confidence	Identifying Node	PSM Ambiguity	Annotated Sequence	Modifications	# Proteins	Master Protein Accessions	Protein Accessions	# Missed Cleavages	Charge	DeltaScore	DeltaCn	Rank	Search Engine Rank	m/z [Da]	MH+ [Da]	Theo. MH+ [Da]	DeltaM [ppm]	Deltam/z [Da]	Activation Type	MS Order	Isolation Interference [%]	Ion Inject Time [ms]	RT [min]	First Scan	Spectrum File	File ID	XCorr	# Protein Groups	Percolator q-Value	Percolator PEP
		FALSE	High	Sequest HT (A2)	Unambiguous	NmDPLNDNVATLLHQSSDR	M2(Oxidation)	1	P35580	P35580	0	3	0.6844	0	1	1	719.339	2156	2156	-0.29	-0.00021	HCD (High Energy Collision Dissociation)	MS2	22.5761	17.195	34.4376	18797	HJURP-2.raw	F2	2.44	1	0.0001385	6.704e-08
	FALSE	High	NSLQEQQEEEEEAR		7.69363e-05	0.000117854	1	1	1	P35580	0	1718.75	High	High	0.0001385	6.213e-05	1.38
		Checked	Confidence	Identifying Node	PSM Ambiguity	Annotated Sequence	Modifications	# Proteins	Master Protein Accessions	Protein Accessions	# Missed Cleavages	Charge	DeltaScore	DeltaCn	Rank	Search Engine Rank	m/z [Da]	MH+ [Da]	Theo. MH+ [Da]	DeltaM [ppm]	Deltam/z [Da]	Activation Type	MS Order	Isolation Interference [%]	Ion Inject Time [ms]	RT [min]	First Scan	Spectrum File	File ID	XCorr	# Protein Groups	Percolator q-Value	Percolator PEP
		FALSE	High	Sequest HT (A2)	Unambiguous	NSLQEQQEEEEEAR		1	P35580	P35580	0	2	0.7101	0	1	1	859.877	1718.75	1718.75	0.5	0.00043	HCD (High Energy Collision Dissociation)	MS2	0	30	22.7063	8215	HJURP-2.raw	F2	1.38	1	0.0001385	6.213e-05
	FALSE	High	NTDQASMPENTVAQK		0.301599	0.00833888	1	1	1	P35580	0	1633.75	High	High	0.006879	0.2011	0.58
		Checked	Confidence	Identifying Node	PSM Ambiguity	Annotated Sequence	Modifications	# Proteins	Master Protein Accessions	Protein Accessions	# Missed Cleavages	Charge	DeltaScore	DeltaCn	Rank	Search Engine Rank	m/z [Da]	MH+ [Da]	Theo. MH+ [Da]	DeltaM [ppm]	Deltam/z [Da]	Activation Type	MS Order	Isolation Interference [%]	Ion Inject Time [ms]	RT [min]	First Scan	Spectrum File	File ID	XCorr	# Protein Groups	Percolator q-Value	Percolator PEP
		FALSE	High	Sequest HT (A2)	Unambiguous	NTDQASMPENTVAQK		1	P35580	P35580	0	2	0.569	0	1	1	817.378	1633.75	1633.75	0.1	8e-05	HCD (High Energy Collision Dissociation)	MS2	0	30	21.7134	7361	HJURP-2.raw	F2	0.58	1	0.006879	0.2011
	FALSE	High	QEVMISDLEER		0.000289368	0.000117854	1	1	1	P35580	0	1348.64	High	High	0.0001385	0.0002307	2.62
		Checked	Confidence	Identifying Node	PSM Ambiguity	Annotated Sequence	Modifications	# Proteins	Master Protein Accessions	Protein Accessions	# Missed Cleavages	Charge	DeltaScore	DeltaCn	Rank	Search Engine Rank	m/z [Da]	MH+ [Da]	Theo. MH+ [Da]	DeltaM [ppm]	Deltam/z [Da]	Activation Type	MS Order	Isolation Interference [%]	Ion Inject Time [ms]	RT [min]	First Scan	Spectrum File	File ID	XCorr	# Protein Groups	Percolator q-Value	Percolator PEP
		FALSE	High	Sequest HT (A2)	Unambiguous	QEVMISDLEER		1	P35580	P35580	0	2	0.4313	0	1	1	674.824	1348.64	1348.64	-0.19	-0.00012	HCD (High Energy Collision Dissociation)	MS2	42.8937	19.87	31.0986	15705	HJURP-2.raw	F2	2.62	1	0.0001385	0.0002307
	FALSE	High	QLEEAEEEATR		9.63772e-06	0.000117854	1	1	1	P35580	0	1304.6	High	High	0.0001385	7.911e-06	2.74
		Checked	Confidence	Identifying Node	PSM Ambiguity	Annotated Sequence	Modifications	# Proteins	Master Protein Accessions	Protein Accessions	# Missed Cleavages	Charge	DeltaScore	DeltaCn	Rank	Search Engine Rank	m/z [Da]	MH+ [Da]	Theo. MH+ [Da]	DeltaM [ppm]	Deltam/z [Da]	Activation Type	MS Order	Isolation Interference [%]	Ion Inject Time [ms]	RT [min]	First Scan	Spectrum File	File ID	XCorr	# Protein Groups	Percolator q-Value	Percolator PEP
		FALSE	High	Sequest HT (A2)	Unambiguous	QLEEAEEEATR		1	P35580	P35580	0	2	0.5255	0	1	1	652.802	1304.6	1304.6	-0.06	-4e-05	HCD (High Energy Collision Dissociation)	MS2	10.4864	30	22.0952	7696	HJURP-2.raw	F2	2.74	1	0.0001385	7.911e-06
	FALSE	High	QLLQANPILESFGNAK		3.38065e-07	0.000117854	1	1	2	P35580	0	1742.94	High	High	0.0001385	2.861e-07	3.18
		Checked	Confidence	Identifying Node	PSM Ambiguity	Annotated Sequence	Modifications	# Proteins	Master Protein Accessions	Protein Accessions	# Missed Cleavages	Charge	DeltaScore	DeltaCn	Rank	Search Engine Rank	m/z [Da]	MH+ [Da]	Theo. MH+ [Da]	DeltaM [ppm]	Deltam/z [Da]	Activation Type	MS Order	Isolation Interference [%]	Ion Inject Time [ms]	RT [min]	First Scan	Spectrum File	File ID	XCorr	# Protein Groups	Percolator q-Value	Percolator PEP
		FALSE	High	Sequest HT (A2)	Unambiguous	QLLQANPILESFGNAK		1	P35580	P35580	0	3	0.5603	0	1	1	581.654	1742.95	1742.94	2.34	0.00136	HCD (High Energy Collision Dissociation)	MS2	34.0388	30	39.3456	23451	HJURP-2.raw	F2	3.07	1	0.0001385	9.276e-06
		FALSE	High	Sequest HT (A2)	Unambiguous	QLLQANPILESFGNAK		1	P35580	P35580	0	2	0.5975	0	1	1	871.976	1742.94	1742.94	0.21	0.00019	HCD (High Energy Collision Dissociation)	MS2	18.8833	16.644	39.2481	23354	HJURP-2.raw	F2	3.18	1	0.0001385	2.861e-07
	FALSE	High	QVLALQSQLADTK		1.43858e-05	0.000117854	1	1	1	P35580	0	1414.79	High	High	0.0001385	1.178e-05	3.72
		Checked	Confidence	Identifying Node	PSM Ambiguity	Annotated Sequence	Modifications	# Proteins	Master Protein Accessions	Protein Accessions	# Missed Cleavages	Charge	DeltaScore	DeltaCn	Rank	Search Engine Rank	m/z [Da]	MH+ [Da]	Theo. MH+ [Da]	DeltaM [ppm]	Deltam/z [Da]	Activation Type	MS Order	Isolation Interference [%]	Ion Inject Time [ms]	RT [min]	First Scan	Spectrum File	File ID	XCorr	# Protein Groups	Percolator q-Value	Percolator PEP
		FALSE	High	Sequest HT (A2)	Unambiguous	QVLALQSQLADTK		1	P35580	P35580	0	2	0.6183	0	1	1	707.9	1414.79	1414.79	1.57	0.00111	HCD (High Energy Collision Dissociation)	MS2	64.6911	30	29.9128	14648	HJURP-2.raw	F2	3.72	1	0.0001385	1.178e-05
	FALSE	High	SDLLLEGFNNYR		0.000455928	0.000117854	1	1	1	P35580	0	1440.71	High	High	0.0001385	0.000362	2.36
		Checked	Confidence	Identifying Node	PSM Ambiguity	Annotated Sequence	Modifications	# Proteins	Master Protein Accessions	Protein Accessions	# Missed Cleavages	Charge	DeltaScore	DeltaCn	Rank	Search Engine Rank	m/z [Da]	MH+ [Da]	Theo. MH+ [Da]	DeltaM [ppm]	Deltam/z [Da]	Activation Type	MS Order	Isolation Interference [%]	Ion Inject Time [ms]	RT [min]	First Scan	Spectrum File	File ID	XCorr	# Protein Groups	Percolator q-Value	Percolator PEP
		FALSE	High	Sequest HT (A2)	Unambiguous	SDLLLEGFNNYR		1	P35580	P35580	0	2	0.4576	0	1	1	720.856	1440.7	1440.71	-5.22	-0.00376	HCD (High Energy Collision Dissociation)	MS2	30.4183	10.718	38.401	22531	HJURP-2.raw	F2	2.36	1	0.0001385	0.000362
	FALSE	High	SLEAEILQLQEELASSER		1.10427e-13	0.000117854	1	1	2	P35580	0	2045.04	High	High	0.0001385	1.078e-13	5.24
		Checked	Confidence	Identifying Node	PSM Ambiguity	Annotated Sequence	Modifications	# Proteins	Master Protein Accessions	Protein Accessions	# Missed Cleavages	Charge	DeltaScore	DeltaCn	Rank	Search Engine Rank	m/z [Da]	MH+ [Da]	Theo. MH+ [Da]	DeltaM [ppm]	Deltam/z [Da]	Activation Type	MS Order	Isolation Interference [%]	Ion Inject Time [ms]	RT [min]	First Scan	Spectrum File	File ID	XCorr	# Protein Groups	Percolator q-Value	Percolator PEP
		FALSE	High	Sequest HT (A2)	Unambiguous	SLEAEILQLQEELASSER		1	P35580	P35580	0	3	0.7586	0	1	1	682.351	2045.04	2045.04	-1.33	-0.0009	HCD (High Energy Collision Dissociation)	MS2	22.6299	30	47.9734	31736	HJURP-2.raw	F2	4.06	1	0.0001385	3.891e-08
		FALSE	High	Sequest HT (A2)	Unambiguous	SLEAEILQLQEELASSER		1	P35580	P35580	0	2	0.7691	0	1	1	1023.02	2045.04	2045.04	1.43	0.00146	HCD (High Energy Collision Dissociation)	MS2	0	28.31	48.0351	31795	HJURP-2.raw	F2	5.24	1	0.0001385	1.078e-13
	FALSE	High	TQLEELEDELQATEDAK		2.63081e-05	0.000117854	2	3	1	P35580; P35579	0	1961.92	High	High	0.0001385	2.136e-05	4.75
		Checked	Confidence	Identifying Node	PSM Ambiguity	Annotated Sequence	Modifications	# Proteins	Master Protein Accessions	Protein Accessions	# Missed Cleavages	Charge	DeltaScore	DeltaCn	Rank	Search Engine Rank	m/z [Da]	MH+ [Da]	Theo. MH+ [Da]	DeltaM [ppm]	Deltam/z [Da]	Activation Type	MS Order	Isolation Interference [%]	Ion Inject Time [ms]	RT [min]	First Scan	Spectrum File	File ID	XCorr	# Protein Groups	Percolator q-Value	Percolator PEP
		FALSE	High	Sequest HT (A2)	Unambiguous	TQLEELEDELQATEDAK		3	P35580; P35579	P35580; P35749; P35579	0	3	0.6758	0	1	1	654.644	1961.92	1961.92	0	0	HCD (High Energy Collision Dissociation)	MS2	9.11891	27.844	41.1813	25240	HJURP-2.raw	F2	4.75	2	0.0001385	2.136e-05
	FALSE	High	TTLQVDTLNAELAAER		1.33512e-07	0.000117854	1	1	1	P35580	0	1744.91	High	High	0.0001385	1.14e-07	3.91
		Checked	Confidence	Identifying Node	PSM Ambiguity	Annotated Sequence	Modifications	# Proteins	Master Protein Accessions	Protein Accessions	# Missed Cleavages	Charge	DeltaScore	DeltaCn	Rank	Search Engine Rank	m/z [Da]	MH+ [Da]	Theo. MH+ [Da]	DeltaM [ppm]	Deltam/z [Da]	Activation Type	MS Order	Isolation Interference [%]	Ion Inject Time [ms]	RT [min]	First Scan	Spectrum File	File ID	XCorr	# Protein Groups	Percolator q-Value	Percolator PEP
		FALSE	High	Sequest HT (A2)	Unambiguous	TTLQVDTLNAELAAER		1	P35580	P35580	0	2	0.7468	0	1	1	872.957	1744.91	1744.91	-0.45	-0.00039	HCD (High Energy Collision Dissociation)	MS2	0	30	34.9504	19303	HJURP-2.raw	F2	3.91	1	0.0001385	1.14e-07
	FALSE	High	VEDMAELTCLNEASVLHNLK	1xCarbamidomethyl [C9]	1.53168e-10	0.000117854	2	5	1	P35580; P35579	0	2286.11	High	High	0.0001385	1.396e-10	4.93
		Checked	Confidence	Identifying Node	PSM Ambiguity	Annotated Sequence	Modifications	# Proteins	Master Protein Accessions	Protein Accessions	# Missed Cleavages	Charge	DeltaScore	DeltaCn	Rank	Search Engine Rank	m/z [Da]	MH+ [Da]	Theo. MH+ [Da]	DeltaM [ppm]	Deltam/z [Da]	Activation Type	MS Order	Isolation Interference [%]	Ion Inject Time [ms]	RT [min]	First Scan	Spectrum File	File ID	XCorr	# Protein Groups	Percolator q-Value	Percolator PEP
		FALSE	High	Sequest HT (A2)	Unambiguous	VEDMAELTcLNEASVLHNLK	C9(Carbamidomethyl)	5	P35580; P35579	Q5BKV1; P35580; P35579; E7ERA5; B1AH99	0	2	0.8458	0	1	1	1143.56	2286.11	2286.11	1.71	0.00196	HCD (High Energy Collision Dissociation)	MS2	0	13.799	38.8033	22920	HJURP-2.raw	F2	4.93	2	0.0001385	1.396e-10
	FALSE	High	VEGELEEMER		1.35745e-05	0.000117854	1	1	1	P35580	0	1220.55	High	High	0.0001385	1.111e-05	2.42
		Checked	Confidence	Identifying Node	PSM Ambiguity	Annotated Sequence	Modifications	# Proteins	Master Protein Accessions	Protein Accessions	# Missed Cleavages	Charge	DeltaScore	DeltaCn	Rank	Search Engine Rank	m/z [Da]	MH+ [Da]	Theo. MH+ [Da]	DeltaM [ppm]	Deltam/z [Da]	Activation Type	MS Order	Isolation Interference [%]	Ion Inject Time [ms]	RT [min]	First Scan	Spectrum File	File ID	XCorr	# Protein Groups	Percolator q-Value	Percolator PEP
		FALSE	High	Sequest HT (A2)	Unambiguous	VEGELEEMER		1	P35580	P35580	0	2	0.8017	0	1	1	610.777	1220.55	1220.55	0.26	0.00016	HCD (High Energy Collision Dissociation)	MS2	23.3505	16.075	26.4055	11424	HJURP-2.raw	F2	2.42	1	0.0001385	1.111e-05
	FALSE	High	VVSSVLQFGNISFK		3.78708e-08	0.000117854	1	1	2	P35580	0	1524.84	High	High	0.0001385	3.279e-08	3.08
		Checked	Confidence	Identifying Node	PSM Ambiguity	Annotated Sequence	Modifications	# Proteins	Master Protein Accessions	Protein Accessions	# Missed Cleavages	Charge	DeltaScore	DeltaCn	Rank	Search Engine Rank	m/z [Da]	MH+ [Da]	Theo. MH+ [Da]	DeltaM [ppm]	Deltam/z [Da]	Activation Type	MS Order	Isolation Interference [%]	Ion Inject Time [ms]	RT [min]	First Scan	Spectrum File	File ID	XCorr	# Protein Groups	Percolator q-Value	Percolator PEP
		FALSE	High	Sequest HT (A2)	Unambiguous	VVSSVLQFGNISFK		1	P35580	P35580	0	2	0.7338	0	1	1	762.927	1524.85	1524.84	3.13	0.00239	HCD (High Energy Collision Dissociation)	MS2	57.091	15.053	39.7751	23870	HJURP-2.raw	F2	3.08	1	0.0001385	3.279e-08
		FALSE	High	Sequest HT (A2)	Unambiguous	VVSSVLQFGNISFK		1	P35580	P35580	0	3	0.7104	0	1	1	508.952	1524.84	1524.84	-0.54	-0.00027	HCD (High Energy Collision Dissociation)	MS2	7.86702	30	39.836	23932	HJURP-2.raw	F2	3.35	1	0.0001385	6.526e-05
FALSE	High	Master Protein	P09874	Poly [ADP-ribose] polymerase 1 OS=Homo sapiens OX=9606 GN=PARP1 PE=1 SV=4	0	443.402	59	49	91	49	1014	113	8.88	243.54	49	0	High	1
	Checked	Confidence	Sequence	Modifications	Qvality PEP	Qvality q-value	# Protein Groups	# Proteins	# PSMs	Master Protein Accessions	# Missed Cleavages	Theo. MH+ [Da]	Found in Sample: [S2] F2: Sample	Confidence (by Search Engine): Sequest HT	Percolator q-Value (by Search Engine): Sequest HT	Percolator PEP (by Search Engine): Sequest HT	XCorr (by Search Engine): Sequest HT
	FALSE	High	AEPVEVVAPR		0.000909886	0.000117854	1	1	1	P09874	0	1066.59	High	High	0.0001385	0.0007211	2.36
		Checked	Confidence	Identifying Node	PSM Ambiguity	Annotated Sequence	Modifications	# Proteins	Master Protein Accessions	Protein Accessions	# Missed Cleavages	Charge	DeltaScore	DeltaCn	Rank	Search Engine Rank	m/z [Da]	MH+ [Da]	Theo. MH+ [Da]	DeltaM [ppm]	Deltam/z [Da]	Activation Type	MS Order	Isolation Interference [%]	Ion Inject Time [ms]	RT [min]	First Scan	Spectrum File	File ID	XCorr	# Protein Groups	Percolator q-Value	Percolator PEP
		FALSE	High	Sequest HT (A2)	Unambiguous	AEPVEVVAPR		1	P09874	P09874	0	2	0.6017	0	1	1	533.798	1066.59	1066.59	0.45	0.00024	HCD (High Energy Collision Dissociation)	MS2	33.117	7.041	23.748	9088	HJURP-2.raw	F2	2.36	1	0.0001385	0.0007211
	FALSE	High	AMVEYEIDLQK		0.000291041	0.000117854	1	1	3	P09874	0	1338.66	High	High	0.0001385	0.0002317	2.95
		Checked	Confidence	Identifying Node	PSM Ambiguity	Annotated Sequence	Modifications	# Proteins	Master Protein Accessions	Protein Accessions	# Missed Cleavages	Charge	DeltaScore	DeltaCn	Rank	Search Engine Rank	m/z [Da]	MH+ [Da]	Theo. MH+ [Da]	DeltaM [ppm]	Deltam/z [Da]	Activation Type	MS Order	Isolation Interference [%]	Ion Inject Time [ms]	RT [min]	First Scan	Spectrum File	File ID	XCorr	# Protein Groups	Percolator q-Value	Percolator PEP
		FALSE	High	Sequest HT (A2)	Unambiguous	AMVEYEIDLQK		1	P09874	P09874	0	2	0.6977	0	1	1	669.833	1338.66	1338.66	-1.74	-0.00117	HCD (High Energy Collision Dissociation)	MS2	68.0818	24.091	33.8455	18298	HJURP-2.raw	F2	2.58	1	0.0003745	0.002392
		FALSE	High	Sequest HT (A2)	Unambiguous	AMVEYEIDLQK		1	P09874	P09874	0	2	0.7248	0	1	1	669.835	1338.66	1338.66	1.56	0.00104	HCD (High Energy Collision Dissociation)	MS2	43.9433	13.021	33.1791	17640	HJURP-2.raw	F2	2.18	1	0.0001385	0.0006371
		FALSE	High	Sequest HT (A2)	Unambiguous	AMVEYEIDLQK		1	P09874	P09874	0	2	0.7356	0	1	1	669.833	1338.66	1338.66	-1.1	-0.00074	HCD (High Energy Collision Dissociation)	MS2	57.1143	14.878	33.746	18201	HJURP-2.raw	F2	2.95	1	0.0001385	0.0002317
	FALSE	High	AQNDLIWNIK		0.000925496	0.000117854	1	1	1	P09874	0	1214.65	High	High	0.0001385	0.0007331	2.91
		Checked	Confidence	Identifying Node	PSM Ambiguity	Annotated Sequence	Modifications	# Proteins	Master Protein Accessions	Protein Accessions	# Missed Cleavages	Charge	DeltaScore	DeltaCn	Rank	Search Engine Rank	m/z [Da]	MH+ [Da]	Theo. MH+ [Da]	DeltaM [ppm]	Deltam/z [Da]	Activation Type	MS Order	Isolation Interference [%]	Ion Inject Time [ms]	RT [min]	First Scan	Spectrum File	File ID	XCorr	# Protein Groups	Percolator q-Value	Percolator PEP
		FALSE	High	Sequest HT (A2)	Unambiguous	AQNDLIWNIK		1	P09874	P09874	0	2	0.5911	0	1	1	607.83	1214.65	1214.65	0.39	0.00024	HCD (High Energy Collision Dissociation)	MS2	21.8511	9.804	34.6998	19053	HJURP-2.raw	F2	2.91	1	0.0001385	0.0007331
	FALSE	High	AQNDLIWNIKDELK		5.92213e-08	0.000117854	1	1	1	P09874	1	1699.9	High	High	0.0001385	5.097e-08	3.03
		Checked	Confidence	Identifying Node	PSM Ambiguity	Annotated Sequence	Modifications	# Proteins	Master Protein Accessions	Protein Accessions	# Missed Cleavages	Charge	DeltaScore	DeltaCn	Rank	Search Engine Rank	m/z [Da]	MH+ [Da]	Theo. MH+ [Da]	DeltaM [ppm]	Deltam/z [Da]	Activation Type	MS Order	Isolation Interference [%]	Ion Inject Time [ms]	RT [min]	First Scan	Spectrum File	File ID	XCorr	# Protein Groups	Percolator q-Value	Percolator PEP
		FALSE	High	Sequest HT (A2)	Unambiguous	AQNDLIWNIKDELK		1	P09874	P09874	1	3	0.769	0	1	1	567.305	1699.9	1699.9	-0.01	-1e-05	HCD (High Energy Collision Dissociation)	MS2	26.3396	17.94	36.387	20663	HJURP-2.raw	F2	3.03	1	0.0001385	5.097e-08
	FALSE	High	AQNDLIWNIKDELKK		5.85376e-08	0.000117854	1	1	1	P09874	2	1828	High	High	0.0001385	5.036e-08	4.42
		Checked	Confidence	Identifying Node	PSM Ambiguity	Annotated Sequence	Modifications	# Proteins	Master Protein Accessions	Protein Accessions	# Missed Cleavages	Charge	DeltaScore	DeltaCn	Rank	Search Engine Rank	m/z [Da]	MH+ [Da]	Theo. MH+ [Da]	DeltaM [ppm]	Deltam/z [Da]	Activation Type	MS Order	Isolation Interference [%]	Ion Inject Time [ms]	RT [min]	First Scan	Spectrum File	File ID	XCorr	# Protein Groups	Percolator q-Value	Percolator PEP
		FALSE	High	Sequest HT (A2)	Unambiguous	AQNDLIWNIKDELKK		1	P09874	P09874	2	4	0.7127	0	1	1	457.754	1828	1828	-0.19	-9e-05	HCD (High Energy Collision Dissociation)	MS2	0	30	33.3319	17788	HJURP-2.raw	F2	4.42	1	0.0001385	5.036e-08
	FALSE	High	ASLCISTK	1xCarbamidomethyl [C4]	0.000538432	0.000117854	1	1	1	P09874	0	879.46	High	High	0.0001385	0.0004289	2.23
		Checked	Confidence	Identifying Node	PSM Ambiguity	Annotated Sequence	Modifications	# Proteins	Master Protein Accessions	Protein Accessions	# Missed Cleavages	Charge	DeltaScore	DeltaCn	Rank	Search Engine Rank	m/z [Da]	MH+ [Da]	Theo. MH+ [Da]	DeltaM [ppm]	Deltam/z [Da]	Activation Type	MS Order	Isolation Interference [%]	Ion Inject Time [ms]	RT [min]	First Scan	Spectrum File	File ID	XCorr	# Protein Groups	Percolator q-Value	Percolator PEP
		FALSE	High	Sequest HT (A2)	Unambiguous	ASLcISTK	C4(Carbamidomethyl)	1	P09874	P09874	0	2	0.4529	0	1	1	440.234	879.461	879.46	0.19	8e-05	HCD (High Energy Collision Dissociation)	MS2	52.1821	30	21.385	7093	HJURP-2.raw	F2	2.23	1	0.0001385	0.0004289
	FALSE	High	DSEEAEIIR		0.00302764	0.000452409	1	1	1	P09874	0	1061.51	High	High	0.0003745	0.002422	2.17
		Checked	Confidence	Identifying Node	PSM Ambiguity	Annotated Sequence	Modifications	# Proteins	Master Protein Accessions	Protein Accessions	# Missed Cleavages	Charge	DeltaScore	DeltaCn	Rank	Search Engine Rank	m/z [Da]	MH+ [Da]	Theo. MH+ [Da]	DeltaM [ppm]	Deltam/z [Da]	Activation Type	MS Order	Isolation Interference [%]	Ion Inject Time [ms]	RT [min]	First Scan	Spectrum File	File ID	XCorr	# Protein Groups	Percolator q-Value	Percolator PEP
		FALSE	High	Sequest HT (A2)	Unambiguous	DSEEAEIIR		1	P09874	P09874	0	2	0.4562	0	1	1	531.259	1061.51	1061.51	-0.95	-0.00051	HCD (High Energy Collision Dissociation)	MS2	12.0229	8.072	24.9624	10142	HJURP-2.raw	F2	2.17	1	0.0003745	0.002422
	FALSE	High	EDAIEHFMK		0.000274731	0.000117854	1	1	2	P09874	0	1119.51	High	High	0.0001385	0.0002191	2.15
		Checked	Confidence	Identifying Node	PSM Ambiguity	Annotated Sequence	Modifications	# Proteins	Master Protein Accessions	Protein Accessions	# Missed Cleavages	Charge	DeltaScore	DeltaCn	Rank	Search Engine Rank	m/z [Da]	MH+ [Da]	Theo. MH+ [Da]	DeltaM [ppm]	Deltam/z [Da]	Activation Type	MS Order	Isolation Interference [%]	Ion Inject Time [ms]	RT [min]	First Scan	Spectrum File	File ID	XCorr	# Protein Groups	Percolator q-Value	Percolator PEP
		FALSE	High	Sequest HT (A2)	Unambiguous	EDAIEHFMK		1	P09874	P09874	0	3	0.5116	0	1	1	373.843	1119.51	1119.51	0.25	9e-05	HCD (High Energy Collision Dissociation)	MS2	34.4977	30	28.2503	13103	HJURP-2.raw	F2	2.15	1	0.0001385	0.0002191
		FALSE	High	Sequest HT (A2)	Unambiguous	EDAIEHFMK		1	P09874	P09874	0	2	0.6087	0	1	1	560.261	1119.51	1119.51	0.34	0.00019	HCD (High Energy Collision Dissociation)	MS2	54.8843	11.111	28.2729	13123	HJURP-2.raw	F2	2.76	1	0.0001385	0.0003376
	FALSE	High	EELGFRPEYSASQLK		6.90513e-07	0.000117854	1	1	2	P09874	0	1753.88	High	High	0.0001385	5.801e-07	3.56
		Checked	Confidence	Identifying Node	PSM Ambiguity	Annotated Sequence	Modifications	# Proteins	Master Protein Accessions	Protein Accessions	# Missed Cleavages	Charge	DeltaScore	DeltaCn	Rank	Search Engine Rank	m/z [Da]	MH+ [Da]	Theo. MH+ [Da]	DeltaM [ppm]	Deltam/z [Da]	Activation Type	MS Order	Isolation Interference [%]	Ion Inject Time [ms]	RT [min]	First Scan	Spectrum File	File ID	XCorr	# Protein Groups	Percolator q-Value	Percolator PEP
		FALSE	High	Sequest HT (A2)	Unambiguous	EELGFRPEYSASQLK		1	P09874	P09874	0	2	0.6629	0	1	1	877.439	1753.87	1753.88	-2.19	-0.00192	HCD (High Energy Collision Dissociation)	MS2	0	30	30.017	14745	HJURP-2.raw	F2	3.56	1	0.0001385	5.801e-07
		FALSE	High	Sequest HT (A2)	Unambiguous	EELGFRPEYSASQLK		1	P09874	P09874	0	3	0.4475	0	1	1	585.296	1753.87	1753.88	-0.74	-0.00043	HCD (High Energy Collision Dissociation)	MS2	44.6125	6.878	30.0249	14752	HJURP-2.raw	F2	2.95	1	0.0001385	2.276e-05
	FALSE	High	ELLIFNK		0.0362317	0.00238673	1	1	1	P09874	0	876.519	High	High	0.002087	0.02776	2.19
		Checked	Confidence	Identifying Node	PSM Ambiguity	Annotated Sequence	Modifications	# Proteins	Master Protein Accessions	Protein Accessions	# Missed Cleavages	Charge	DeltaScore	DeltaCn	Rank	Search Engine Rank	m/z [Da]	MH+ [Da]	Theo. MH+ [Da]	DeltaM [ppm]	Deltam/z [Da]	Activation Type	MS Order	Isolation Interference [%]	Ion Inject Time [ms]	RT [min]	First Scan	Spectrum File	File ID	XCorr	# Protein Groups	Percolator q-Value	Percolator PEP
		FALSE	High	Sequest HT (A2)	Unambiguous	ELLIFNK		1	P09874	P09874	0	2	0.1872	0	1	1	438.763	876.519	876.519	0.2	9e-05	HCD (High Energy Collision Dissociation)	MS2	19.8715	8.938	31.9604	16464	HJURP-2.raw	F2	2.19	1	0.002087	0.02776
	FALSE	High	FYTLIPHDFGMK		6.93129e-05	0.000117854	1	1	2	P09874	0	1468.73	High	High	0.0001385	5.594e-05	2.37
		Checked	Confidence	Identifying Node	PSM Ambiguity	Annotated Sequence	Modifications	# Proteins	Master Protein Accessions	Protein Accessions	# Missed Cleavages	Charge	DeltaScore	DeltaCn	Rank	Search Engine Rank	m/z [Da]	MH+ [Da]	Theo. MH+ [Da]	DeltaM [ppm]	Deltam/z [Da]	Activation Type	MS Order	Isolation Interference [%]	Ion Inject Time [ms]	RT [min]	First Scan	Spectrum File	File ID	XCorr	# Protein Groups	Percolator q-Value	Percolator PEP
		FALSE	High	Sequest HT (A2)	Unambiguous	FYTLIPHDFGMK		1	P09874	P09874	0	3	0.5359	0	1	1	490.248	1468.73	1468.73	-0.16	-8e-05	HCD (High Energy Collision Dissociation)	MS2	31.4277	17.179	36.6133	20882	HJURP-2.raw	F2	2.37	1	0.0001385	5.594e-05
		FALSE	High	Sequest HT (A2)	Unambiguous	FYTLIPHDFGMK		1	P09874	P09874	0	2	0.7236	0	1	1	734.869	1468.73	1468.73	1.45	0.00107	HCD (High Energy Collision Dissociation)	MS2	27.3705	6.251	36.7369	20994	HJURP-2.raw	F2	2.46	1	0.0001385	9.871e-05
	FALSE	High	FYTLIPHDFGMK	1xOxidation [M11]	0.000445575	0.000117854	1	1	1	P09874	0	1484.72	High	High	0.0001385	0.0003545	2.35
		Checked	Confidence	Identifying Node	PSM Ambiguity	Annotated Sequence	Modifications	# Proteins	Master Protein Accessions	Protein Accessions	# Missed Cleavages	Charge	DeltaScore	DeltaCn	Rank	Search Engine Rank	m/z [Da]	MH+ [Da]	Theo. MH+ [Da]	DeltaM [ppm]	Deltam/z [Da]	Activation Type	MS Order	Isolation Interference [%]	Ion Inject Time [ms]	RT [min]	First Scan	Spectrum File	File ID	XCorr	# Protein Groups	Percolator q-Value	Percolator PEP
		FALSE	High	Sequest HT (A2)	Unambiguous	FYTLIPHDFGmK	M11(Oxidation)	1	P09874	P09874	0	3	0.6723	0	1	1	495.58	1484.73	1484.72	0.77	0.00038	HCD (High Energy Collision Dissociation)	MS2	36.2296	14.875	34.0788	18468	HJURP-2.raw	F2	2.35	1	0.0001385	0.0003545
	FALSE	High	GFSLLATEDK		0.00296182	0.000452409	1	1	1	P09874	0	1080.56	High	High	0.0003745	0.002357	1.75
		Checked	Confidence	Identifying Node	PSM Ambiguity	Annotated Sequence	Modifications	# Proteins	Master Protein Accessions	Protein Accessions	# Missed Cleavages	Charge	DeltaScore	DeltaCn	Rank	Search Engine Rank	m/z [Da]	MH+ [Da]	Theo. MH+ [Da]	DeltaM [ppm]	Deltam/z [Da]	Activation Type	MS Order	Isolation Interference [%]	Ion Inject Time [ms]	RT [min]	First Scan	Spectrum File	File ID	XCorr	# Protein Groups	Percolator q-Value	Percolator PEP
		FALSE	High	Sequest HT (A2)	Unambiguous	GFSLLATEDK		1	P09874	P09874	0	2	0.5943	0	1	1	540.782	1080.56	1080.56	0.41	0.00022	HCD (High Energy Collision Dissociation)	MS2	39.9946	10.961	31.0086	15617	HJURP-2.raw	F2	1.75	1	0.0003745	0.002357
	FALSE	High	GFSLLATEDKEALK		2.81461e-06	0.000117854	1	1	2	P09874	1	1521.82	High	High	0.0001385	2.339e-06	2.02
		Checked	Confidence	Identifying Node	PSM Ambiguity	Annotated Sequence	Modifications	# Proteins	Master Protein Accessions	Protein Accessions	# Missed Cleavages	Charge	DeltaScore	DeltaCn	Rank	Search Engine Rank	m/z [Da]	MH+ [Da]	Theo. MH+ [Da]	DeltaM [ppm]	Deltam/z [Da]	Activation Type	MS Order	Isolation Interference [%]	Ion Inject Time [ms]	RT [min]	First Scan	Spectrum File	File ID	XCorr	# Protein Groups	Percolator q-Value	Percolator PEP
		FALSE	High	Sequest HT (A2)	Unambiguous	GFSLLATEDKEALK		1	P09874	P09874	1	3	0.3515	0	1	1	507.944	1521.82	1521.82	0.82	0.00042	HCD (High Energy Collision Dissociation)	MS2	61.3571	16.775	31.0308	15639	HJURP-2.raw	F2	2.02	1	0.0001385	2.339e-06
		FALSE	High	Sequest HT (A2)	Unambiguous	GFSLLATEDKEALK		1	P09874	P09874	1	2	0.5202	0	1	1	761.411	1521.82	1521.82	-0.39	-0.0003	HCD (High Energy Collision Dissociation)	MS2	55.34	26.967	31.0919	15699	HJURP-2.raw	F2	1.73	1	0.0001385	0.0005684
	FALSE	High	GFSLLATEDKEALKK		2.31786e-07	0.000117854	1	1	2	P09874	2	1649.91	High	High	0.0001385	1.974e-07	3.75
		Checked	Confidence	Identifying Node	PSM Ambiguity	Annotated Sequence	Modifications	# Proteins	Master Protein Accessions	Protein Accessions	# Missed Cleavages	Charge	DeltaScore	DeltaCn	Rank	Search Engine Rank	m/z [Da]	MH+ [Da]	Theo. MH+ [Da]	DeltaM [ppm]	Deltam/z [Da]	Activation Type	MS Order	Isolation Interference [%]	Ion Inject Time [ms]	RT [min]	First Scan	Spectrum File	File ID	XCorr	# Protein Groups	Percolator q-Value	Percolator PEP
		FALSE	High	Sequest HT (A2)	Unambiguous	GFSLLATEDKEALKK		1	P09874	P09874	2	3	0.7786	0	1	1	550.642	1649.91	1649.91	0.28	0.00015	HCD (High Energy Collision Dissociation)	MS2	25.608	3.906	27.7676	12657	HJURP-2.raw	F2	3.93	1	0.0001385	4.239e-06
		FALSE	High	Sequest HT (A2)	Unambiguous	GFSLLATEDKEALKK		1	P09874	P09874	2	2	0.752	0	1	1	825.46	1649.91	1649.91	0.88	0.00072	HCD (High Energy Collision Dissociation)	MS2	13.7196	30	27.7499	12639	HJURP-2.raw	F2	3.75	1	0.0001385	1.974e-07
	FALSE	High	GGAAVDPDSGLEHSAHVLEK		2.51565e-09	0.000117854	1	1	3	P09874	0	1988.97	High	High	0.0001385	2.231e-09	2.6
		Checked	Confidence	Identifying Node	PSM Ambiguity	Annotated Sequence	Modifications	# Proteins	Master Protein Accessions	Protein Accessions	# Missed Cleavages	Charge	DeltaScore	DeltaCn	Rank	Search Engine Rank	m/z [Da]	MH+ [Da]	Theo. MH+ [Da]	DeltaM [ppm]	Deltam/z [Da]	Activation Type	MS Order	Isolation Interference [%]	Ion Inject Time [ms]	RT [min]	First Scan	Spectrum File	File ID	XCorr	# Protein Groups	Percolator q-Value	Percolator PEP
		FALSE	High	Sequest HT (A2)	Unambiguous	GGAAVDPDSGLEHSAHVLEK		1	P09874	P09874	0	3	0.7722	0	1	1	663.66	1988.97	1988.97	-0.52	-0.00034	HCD (High Energy Collision Dissociation)	MS2	30.6183	10.584	26.0399	11090	HJURP-2.raw	F2	3.38	1	0.0001385	7.377e-07
		FALSE	High	Sequest HT (A2)	Unambiguous	GGAAVDPDSGLEHSAHVLEK		1	P09874	P09874	0	4	0.7252	0	1	1	497.997	1988.97	1988.97	-0.15	-8e-05	HCD (High Energy Collision Dissociation)	MS2	28.8606	30	26.0068	11056	HJURP-2.raw	F2	4.73	1	0.0001385	1.842e-08
		FALSE	High	Sequest HT (A2)	Unambiguous	GGAAVDPDSGLEHSAHVLEK		1	P09874	P09874	0	2	0.7115	0	1	1	994.988	1988.97	1988.97	0.9	0.00089	HCD (High Energy Collision Dissociation)	MS2	0	30	26.064	11110	HJURP-2.raw	F2	2.6	1	0.0001385	2.231e-09
	FALSE	High	GGSDDSSKDPIDVNYEK		9.18874e-11	0.000117854	1	1	2	P09874	1	1825.81	High	High	0.0001385	8.406e-11	4.26
		Checked	Confidence	Identifying Node	PSM Ambiguity	Annotated Sequence	Modifications	# Proteins	Master Protein Accessions	Protein Accessions	# Missed Cleavages	Charge	DeltaScore	DeltaCn	Rank	Search Engine Rank	m/z [Da]	MH+ [Da]	Theo. MH+ [Da]	DeltaM [ppm]	Deltam/z [Da]	Activation Type	MS Order	Isolation Interference [%]	Ion Inject Time [ms]	RT [min]	First Scan	Spectrum File	File ID	XCorr	# Protein Groups	Percolator q-Value	Percolator PEP
		FALSE	High	Sequest HT (A2)	Unambiguous	GGSDDSSKDPIDVNYEK		1	P09874	P09874	1	3	0.8201	0	1	1	609.274	1825.81	1825.81	-0.22	-0.00013	HCD (High Energy Collision Dissociation)	MS2	29.2383	9.132	24.4799	9730	HJURP-2.raw	F2	4.78	1	0.0001385	4.958e-07
		FALSE	High	Sequest HT (A2)	Unambiguous	GGSDDSSKDPIDVNYEK		1	P09874	P09874	1	2	0.8474	0	1	1	913.407	1825.81	1825.81	-1.15	-0.00105	HCD (High Energy Collision Dissociation)	MS2	56.0596	30	24.4344	9690	HJURP-2.raw	F2	4.26	1	0.0001385	8.406e-11
	FALSE	High	GIYFADMVSK		0.00935646	0.000757017	1	1	1	P09874	0	1130.56	High	High	0.0005911	0.007474	2.23
		Checked	Confidence	Identifying Node	PSM Ambiguity	Annotated Sequence	Modifications	# Proteins	Master Protein Accessions	Protein Accessions	# Missed Cleavages	Charge	DeltaScore	DeltaCn	Rank	Search Engine Rank	m/z [Da]	MH+ [Da]	Theo. MH+ [Da]	DeltaM [ppm]	Deltam/z [Da]	Activation Type	MS Order	Isolation Interference [%]	Ion Inject Time [ms]	RT [min]	First Scan	Spectrum File	File ID	XCorr	# Protein Groups	Percolator q-Value	Percolator PEP
		FALSE	High	Sequest HT (A2)	Unambiguous	GIYFADMVSK		1	P09874	P09874	0	2	0.6816	0	1	1	565.782	1130.56	1130.56	2.31	0.00131	HCD (High Energy Collision Dissociation)	MS2	22.9969	11.782	34.06	18452	HJURP-2.raw	F2	2.23	1	0.0005911	0.007474
	FALSE	High	GIYFADMVSK	1xOxidation [M7]	0.000299553	0.000117854	1	1	1	P09874	0	1146.55	High	High	0.0001385	0.0002393	1.78
		Checked	Confidence	Identifying Node	PSM Ambiguity	Annotated Sequence	Modifications	# Proteins	Master Protein Accessions	Protein Accessions	# Missed Cleavages	Charge	DeltaScore	DeltaCn	Rank	Search Engine Rank	m/z [Da]	MH+ [Da]	Theo. MH+ [Da]	DeltaM [ppm]	Deltam/z [Da]	Activation Type	MS Order	Isolation Interference [%]	Ion Inject Time [ms]	RT [min]	First Scan	Spectrum File	File ID	XCorr	# Protein Groups	Percolator q-Value	Percolator PEP
		FALSE	High	Sequest HT (A2)	Unambiguous	GIYFADmVSK	M7(Oxidation)	1	P09874	P09874	0	2	0.6629	0	1	1	573.779	1146.55	1146.55	-0.11	-7e-05	HCD (High Energy Collision Dissociation)	MS2	50.0442	10.779	29.0394	13838	HJURP-2.raw	F2	1.78	1	0.0001385	0.0002393
	FALSE	High	HPDVEVDGFSELR		2.46431e-08	0.000117854	1	3	2	P09874	0	1499.71	High	High	0.0001385	2.141e-08	3.2
		Checked	Confidence	Identifying Node	PSM Ambiguity	Annotated Sequence	Modifications	# Proteins	Master Protein Accessions	Protein Accessions	# Missed Cleavages	Charge	DeltaScore	DeltaCn	Rank	Search Engine Rank	m/z [Da]	MH+ [Da]	Theo. MH+ [Da]	DeltaM [ppm]	Deltam/z [Da]	Activation Type	MS Order	Isolation Interference [%]	Ion Inject Time [ms]	RT [min]	First Scan	Spectrum File	File ID	XCorr	# Protein Groups	Percolator q-Value	Percolator PEP
		FALSE	High	Sequest HT (A2)	Unambiguous	HPDVEVDGFSELR		3	P09874	Q5VX84; P09874; Q5VX85	0	2	0.7031	0	1	1	750.36	1499.71	1499.71	-0.05	-4e-05	HCD (High Energy Collision Dissociation)	MS2	9.75087	11.291	30.6839	15320	HJURP-2.raw	F2	3.2	1	0.0001385	2.141e-08
		FALSE	High	Sequest HT (A2)	Unambiguous	HPDVEVDGFSELR		3	P09874	Q5VX84; P09874; Q5VX85	0	3	0.6322	0	1	1	500.576	1499.71	1499.71	0.37	0.00018	HCD (High Energy Collision Dissociation)	MS2	59.9557	18.803	30.6353	15272	HJURP-2.raw	F2	3.97	1	0.0001385	8.856e-07
	FALSE	High	KFYPLEIDYGQDEEAVK		2.99256e-07	0.000117854	1	1	3	P09874	1	2043.99	High	High	0.0001385	2.537e-07	1.8
		Checked	Confidence	Identifying Node	PSM Ambiguity	Annotated Sequence	Modifications	# Proteins	Master Protein Accessions	Protein Accessions	# Missed Cleavages	Charge	DeltaScore	DeltaCn	Rank	Search Engine Rank	m/z [Da]	MH+ [Da]	Theo. MH+ [Da]	DeltaM [ppm]	Deltam/z [Da]	Activation Type	MS Order	Isolation Interference [%]	Ion Inject Time [ms]	RT [min]	First Scan	Spectrum File	File ID	XCorr	# Protein Groups	Percolator q-Value	Percolator PEP
		FALSE	High	Sequest HT (A2)	Unambiguous	KFYPLEIDYGQDEEAVK		1	P09874	P09874	1	2	0.5708	0	1	1	1022.49	2043.98	2043.99	-4.45	-0.00455	HCD (High Energy Collision Dissociation)	MS2	0	30	34.6739	19025	HJURP-2.raw	F2	2.12	1	0.0001385	2.567e-06
		FALSE	High	Sequest HT (A2)	Unambiguous	KFYPLEIDYGQDEEAVK		1	P09874	P09874	1	2	0.5167	0	1	1	1022.51	2044.01	2043.99	7.85	0.00803	HCD (High Energy Collision Dissociation)	MS2	16.7691	30	34.6943	19047	HJURP-2.raw	F2	1.8	1	0.0001385	2.537e-07
		FALSE	High	Sequest HT (A2)	Unambiguous	KFYPLEIDYGQDEEAVK		1	P09874	P09874	1	3	0.2386	0	1	1	682.006	2044	2043.99	6.21	0.00423	HCD (High Energy Collision Dissociation)	MS2	27.0201	12.458	34.721	19074	HJURP-2.raw	F2	2.64	1	0.0001385	0.0001051
	FALSE	High	KFYPLEIDYGQDEEAVKK		1.38328e-09	0.000117854	1	1	3	P09874	2	2172.09	High	High	0.0001385	1.237e-09	4.36
		Checked	Confidence	Identifying Node	PSM Ambiguity	Annotated Sequence	Modifications	# Proteins	Master Protein Accessions	Protein Accessions	# Missed Cleavages	Charge	DeltaScore	DeltaCn	Rank	Search Engine Rank	m/z [Da]	MH+ [Da]	Theo. MH+ [Da]	DeltaM [ppm]	Deltam/z [Da]	Activation Type	MS Order	Isolation Interference [%]	Ion Inject Time [ms]	RT [min]	First Scan	Spectrum File	File ID	XCorr	# Protein Groups	Percolator q-Value	Percolator PEP
		FALSE	High	Sequest HT (A2)	Unambiguous	KFYPLEIDYGQDEEAVKK		1	P09874	P09874	2	4	0.6057	0	1	1	543.777	2172.09	2172.09	-0.03	-2e-05	HCD (High Energy Collision Dissociation)	MS2	45.1085	24.586	31.8345	16347	HJURP-2.raw	F2	3.83	1	0.0001385	8.159e-06
		FALSE	High	Sequest HT (A2)	Unambiguous	KFYPLEIDYGQDEEAVKK		1	P09874	P09874	2	2	0.8153	0	1	1	1086.55	2172.09	2172.09	2.85	0.00309	HCD (High Energy Collision Dissociation)	MS2	0	30	31.7884	16307	HJURP-2.raw	F2	3.52	1	0.0001385	1.448e-09
		FALSE	High	Sequest HT (A2)	Unambiguous	KFYPLEIDYGQDEEAVKK		1	P09874	P09874	2	3	0.7821	0	1	1	724.7	2172.09	2172.09	0.29	0.00021	HCD (High Energy Collision Dissociation)	MS2	0	18.367	31.6906	16214	HJURP-2.raw	F2	4.36	1	0.0001385	1.237e-09
	FALSE	High	KGDEVDGVDEVAK		2.64214e-08	0.000117854	1	1	2	P09874	1	1360.66	High	High	0.0001385	2.289e-08	3.27
		Checked	Confidence	Identifying Node	PSM Ambiguity	Annotated Sequence	Modifications	# Proteins	Master Protein Accessions	Protein Accessions	# Missed Cleavages	Charge	DeltaScore	DeltaCn	Rank	Search Engine Rank	m/z [Da]	MH+ [Da]	Theo. MH+ [Da]	DeltaM [ppm]	Deltam/z [Da]	Activation Type	MS Order	Isolation Interference [%]	Ion Inject Time [ms]	RT [min]	First Scan	Spectrum File	File ID	XCorr	# Protein Groups	Percolator q-Value	Percolator PEP
		FALSE	High	Sequest HT (A2)	Unambiguous	KGDEVDGVDEVAK		1	P09874	P09874	1	2	0.7125	0	1	1	680.833	1360.66	1360.66	-0.28	-0.00019	HCD (High Energy Collision Dissociation)	MS2	0	30	20.8139	6682	HJURP-2.raw	F2	3.27	1	0.0001385	2.289e-08
		FALSE	High	Sequest HT (A2)	Unambiguous	KGDEVDGVDEVAK		1	P09874	P09874	1	3	0.5034	0	1	1	454.224	1360.66	1360.66	-0.36	-0.00016	HCD (High Energy Collision Dissociation)	MS2	64.1416	30	20.771	6648	HJURP-2.raw	F2	1.47	1	0.0004801	0.006708
	FALSE	High	KPPLLNNADSVQAK		6.34506e-06	0.000117854	1	1	2	P09874	0	1494.83	High	High	0.0001385	5.236e-06	2.4
		Checked	Confidence	Identifying Node	PSM Ambiguity	Annotated Sequence	Modifications	# Proteins	Master Protein Accessions	Protein Accessions	# Missed Cleavages	Charge	DeltaScore	DeltaCn	Rank	Search Engine Rank	m/z [Da]	MH+ [Da]	Theo. MH+ [Da]	DeltaM [ppm]	Deltam/z [Da]	Activation Type	MS Order	Isolation Interference [%]	Ion Inject Time [ms]	RT [min]	First Scan	Spectrum File	File ID	XCorr	# Protein Groups	Percolator q-Value	Percolator PEP
		FALSE	High	Sequest HT (A2)	Unambiguous	KPPLLNNADSVQAK		1	P09874	P09874	0	2	0.7125	0	1	1	747.917	1494.83	1494.83	-1.04	-0.00078	HCD (High Energy Collision Dissociation)	MS2	0	30	21.8743	7504	HJURP-2.raw	F2	2.4	1	0.0001385	5.236e-06
		FALSE	High	Sequest HT (A2)	Unambiguous	KPPLLNNADSVQAK		1	P09874	P09874	0	3	0.4662	0	1	1	498.948	1494.83	1494.83	0.74	0.00037	HCD (High Energy Collision Dissociation)	MS2	75.4304	30	21.7835	7423	HJURP-2.raw	F2	1.48	1	0.0003745	0.00255
	FALSE	High	IAPPEAPVTGYMFGK	1xOxidation [M12]	1.35745e-05	0.000117854	1	1	1	P09874	0	1593.8	High	High	0.0001385	1.11e-05	1.8
		Checked	Confidence	Identifying Node	PSM Ambiguity	Annotated Sequence	Modifications	# Proteins	Master Protein Accessions	Protein Accessions	# Missed Cleavages	Charge	DeltaScore	DeltaCn	Rank	Search Engine Rank	m/z [Da]	MH+ [Da]	Theo. MH+ [Da]	DeltaM [ppm]	Deltam/z [Da]	Activation Type	MS Order	Isolation Interference [%]	Ion Inject Time [ms]	RT [min]	First Scan	Spectrum File	File ID	XCorr	# Protein Groups	Percolator q-Value	Percolator PEP
		FALSE	High	Sequest HT (A2)	Unambiguous	IAPPEAPVTGYmFGK	M12(Oxidation)	1	P09874	P09874	0	2	0.5389	0	1	1	797.403	1593.8	1593.8	0.25	0.0002	HCD (High Energy Collision Dissociation)	MS2	72.5039	21.304	32.5319	17022	HJURP-2.raw	F2	1.8	1	0.0001385	1.11e-05
	FALSE	High	LEQMPSKEDAIEHFMK		4.78965e-07	0.000117854	1	1	3	P09874	1	1932.92	High	High	0.0001385	4.042e-07	2.91
		Checked	Confidence	Identifying Node	PSM Ambiguity	Annotated Sequence	Modifications	# Proteins	Master Protein Accessions	Protein Accessions	# Missed Cleavages	Charge	DeltaScore	DeltaCn	Rank	Search Engine Rank	m/z [Da]	MH+ [Da]	Theo. MH+ [Da]	DeltaM [ppm]	Deltam/z [Da]	Activation Type	MS Order	Isolation Interference [%]	Ion Inject Time [ms]	RT [min]	First Scan	Spectrum File	File ID	XCorr	# Protein Groups	Percolator q-Value	Percolator PEP
		FALSE	High	Sequest HT (A2)	Unambiguous	LEQMPSKEDAIEHFMK		1	P09874	P09874	1	2	0.5723	0	1	1	966.963	1932.92	1932.92	0.09	9e-05	HCD (High Energy Collision Dissociation)	MS2	54.8424	30	30.8279	15448	HJURP-2.raw	F2	1.59	1	0.0001385	0.0003568
		FALSE	High	Sequest HT (A2)	Unambiguous	LEQMPSKEDAIEHFMK		1	P09874	P09874	1	4	0.6427	0	1	1	483.985	1932.92	1932.92	0.01	1e-05	HCD (High Energy Collision Dissociation)	MS2	84.3772	15.207	30.8616	15480	HJURP-2.raw	F2	3.89	1	0.0001385	3.882e-05
		FALSE	High	Sequest HT (A2)	Unambiguous	LEQMPSKEDAIEHFMK		1	P09874	P09874	1	3	0.5636	0	1	1	644.978	1932.92	1932.92	0.56	0.00036	HCD (High Energy Collision Dissociation)	MS2	15.24	30	30.7998	15422	HJURP-2.raw	F2	2.91	1	0.0001385	4.042e-07
	FALSE	High	LEQMPSKEDAIEHFMK	1xOxidation [M]	6.30833e-06	0.000117854	1	1	2	P09874	1	1948.91	High	High	0.0001385	5.19e-06	3.26
		Checked	Confidence	Identifying Node	PSM Ambiguity	Annotated Sequence	Modifications	# Proteins	Master Protein Accessions	Protein Accessions	# Missed Cleavages	Charge	DeltaScore	DeltaCn	Rank	Search Engine Rank	m/z [Da]	MH+ [Da]	Theo. MH+ [Da]	DeltaM [ppm]	Deltam/z [Da]	Activation Type	MS Order	Isolation Interference [%]	Ion Inject Time [ms]	RT [min]	First Scan	Spectrum File	File ID	XCorr	# Protein Groups	Percolator q-Value	Percolator PEP
		FALSE	High	Sequest HT (A2)	Unambiguous	LEQMPSKEDAIEHFmK	M15(Oxidation)	1	P09874	P09874	1	3	0.2051	0	1	1	650.313	1948.93	1948.91	5.52	0.00359	HCD (High Energy Collision Dissociation)	MS2	52.7758	30	27.1442	12086	HJURP-2.raw	F2	1.56	1	0.006107	0.1631
		FALSE	High	Sequest HT (A2)	Unambiguous	LEQmPSKEDAIEHFMK	M4(Oxidation)	1	P09874	P09874	1	3	0.7117	0	1	1	650.309	1948.91	1948.91	-1.28	-0.00083	HCD (High Energy Collision Dissociation)	MS2	34.0234	28.289	28.1568	13021	HJURP-2.raw	F2	3.26	1	0.0001385	5.19e-06
	FALSE	High	IFPPETSASVAATPPPSTASAPAAVNSSASADKPLSNMK		1.33323e-12	0.000117854	1	1	1	P09874	0	3767.88	High	High	0.0001385	1.267e-12	4.06
		Checked	Confidence	Identifying Node	PSM Ambiguity	Annotated Sequence	Modifications	# Proteins	Master Protein Accessions	Protein Accessions	# Missed Cleavages	Charge	DeltaScore	DeltaCn	Rank	Search Engine Rank	m/z [Da]	MH+ [Da]	Theo. MH+ [Da]	DeltaM [ppm]	Deltam/z [Da]	Activation Type	MS Order	Isolation Interference [%]	Ion Inject Time [ms]	RT [min]	First Scan	Spectrum File	File ID	XCorr	# Protein Groups	Percolator q-Value	Percolator PEP
		FALSE	High	Sequest HT (A2)	Unambiguous	IFPPETSASVAATPPPSTASAPAAVNSSASADKPLSNMK		1	P09874	P09874	0	3	0.7365	0	1	1	1256.63	3767.88	3767.88	0.37	0.00047	HCD (High Energy Collision Dissociation)	MS2	0	30	32.0062	16508	HJURP-2.raw	F2	4.06	1	0.0001385	1.267e-12
	FALSE	High	LPKPVQDLIK		0.00104821	0.000117854	1	1	2	P09874	0	1150.72	High	High	0.0001385	0.0008334	1.47
		Checked	Confidence	Identifying Node	PSM Ambiguity	Annotated Sequence	Modifications	# Proteins	Master Protein Accessions	Protein Accessions	# Missed Cleavages	Charge	DeltaScore	DeltaCn	Rank	Search Engine Rank	m/z [Da]	MH+ [Da]	Theo. MH+ [Da]	DeltaM [ppm]	Deltam/z [Da]	Activation Type	MS Order	Isolation Interference [%]	Ion Inject Time [ms]	RT [min]	First Scan	Spectrum File	File ID	XCorr	# Protein Groups	Percolator q-Value	Percolator PEP
		FALSE	High	Sequest HT (A2)	Unambiguous	LPKPVQDLIK		1	P09874	P09874	0	3	0.517	0	1	1	384.244	1150.72	1150.72	-0.96	-0.00037	HCD (High Energy Collision Dissociation)	MS2	65.8024	30	28.3084	13156	HJURP-2.raw	F2	1.47	1	0.0001385	0.0008334
		FALSE	High	Sequest HT (A2)	Unambiguous	LPKPVQDLIK		1	P09874	P09874	0	2	0.5924	0	1	1	575.864	1150.72	1150.72	0.29	0.00017	HCD (High Energy Collision Dissociation)	MS2	69.588	13.398	28.3451	13193	HJURP-2.raw	F2	1.57	1	0.0008213	0.01001
	FALSE	High	LQLLEDDKENR		1.23408e-06	0.000117854	1	1	2	P09874	1	1372.71	High	High	0.0001385	1.033e-06	4.2
		Checked	Confidence	Identifying Node	PSM Ambiguity	Annotated Sequence	Modifications	# Proteins	Master Protein Accessions	Protein Accessions	# Missed Cleavages	Charge	DeltaScore	DeltaCn	Rank	Search Engine Rank	m/z [Da]	MH+ [Da]	Theo. MH+ [Da]	DeltaM [ppm]	Deltam/z [Da]	Activation Type	MS Order	Isolation Interference [%]	Ion Inject Time [ms]	RT [min]	First Scan	Spectrum File	File ID	XCorr	# Protein Groups	Percolator q-Value	Percolator PEP
		FALSE	High	Sequest HT (A2)	Unambiguous	LQLLEDDKENR		1	P09874	P09874	1	2	0.6682	0	1	1	686.855	1372.7	1372.71	-2.64	-0.00181	HCD (High Energy Collision Dissociation)	MS2	0	30	24.1228	9415	HJURP-2.raw	F2	2.14	1	0.0001385	0.0002636
		FALSE	High	Sequest HT (A2)	Unambiguous	LQLLEDDKENR		1	P09874	P09874	1	3	0.7214	0	1	1	458.241	1372.71	1372.71	0.53	0.00024	HCD (High Energy Collision Dissociation)	MS2	38.7803	16.475	24.1166	9410	HJURP-2.raw	F2	4.2	1	0.0001385	1.033e-06
	FALSE	High	MAIMVQSPMFDGK		7.83032e-10	0.000117854	1	3	1	P09874	0	1454.68	High	High	0.0001385	7.011e-10	3.82
		Checked	Confidence	Identifying Node	PSM Ambiguity	Annotated Sequence	Modifications	# Proteins	Master Protein Accessions	Protein Accessions	# Missed Cleavages	Charge	DeltaScore	DeltaCn	Rank	Search Engine Rank	m/z [Da]	MH+ [Da]	Theo. MH+ [Da]	DeltaM [ppm]	Deltam/z [Da]	Activation Type	MS Order	Isolation Interference [%]	Ion Inject Time [ms]	RT [min]	First Scan	Spectrum File	File ID	XCorr	# Protein Groups	Percolator q-Value	Percolator PEP
		FALSE	High	Sequest HT (A2)	Unambiguous	MAIMVQSPMFDGK		3	P09874	Q5VX84; P09874; Q5VX85	0	2	0.8194	0	1	1	727.846	1454.68	1454.68	0.08	6e-05	HCD (High Energy Collision Dissociation)	MS2	15.7627	11.83	35.8319	20122	HJURP-2.raw	F2	3.82	1	0.0001385	7.011e-10
	FALSE	High	MAIMVQSPMFDGK	1xOxidation [M9]	1.41861e-06	0.000117854	1	3	1	P09874	0	1470.68	High	High	0.0001385	1.187e-06	2.83
		Checked	Confidence	Identifying Node	PSM Ambiguity	Annotated Sequence	Modifications	# Proteins	Master Protein Accessions	Protein Accessions	# Missed Cleavages	Charge	DeltaScore	DeltaCn	Rank	Search Engine Rank	m/z [Da]	MH+ [Da]	Theo. MH+ [Da]	DeltaM [ppm]	Deltam/z [Da]	Activation Type	MS Order	Isolation Interference [%]	Ion Inject Time [ms]	RT [min]	First Scan	Spectrum File	File ID	XCorr	# Protein Groups	Percolator q-Value	Percolator PEP
		FALSE	High	Sequest HT (A2)	Unambiguous	MAIMVQSPmFDGK	M9(Oxidation)	3	P09874	Q5VX84; P09874; Q5VX85	0	2	0.3604	0	1	1	735.843	1470.68	1470.68	0.11	8e-05	HCD (High Energy Collision Dissociation)	MS2	31.6204	20.829	32.7489	17218	HJURP-2.raw	F2	2.83	1	0.0001385	1.187e-06
	FALSE	High	MIFDVESMK		0.0101729	0.000757017	1	1	1	P09874	0	1099.52	High	High	0.0005911	0.008139	1.82
		Checked	Confidence	Identifying Node	PSM Ambiguity	Annotated Sequence	Modifications	# Proteins	Master Protein Accessions	Protein Accessions	# Missed Cleavages	Charge	DeltaScore	DeltaCn	Rank	Search Engine Rank	m/z [Da]	MH+ [Da]	Theo. MH+ [Da]	DeltaM [ppm]	Deltam/z [Da]	Activation Type	MS Order	Isolation Interference [%]	Ion Inject Time [ms]	RT [min]	First Scan	Spectrum File	File ID	XCorr	# Protein Groups	Percolator q-Value	Percolator PEP
		FALSE	High	Sequest HT (A2)	Unambiguous	MIFDVESMK		1	P09874	P09874	0	2	0.6868	0	1	1	550.265	1099.52	1099.52	5.16	0.00284	HCD (High Energy Collision Dissociation)	MS2	43.5202	13.498	34.4703	18824	HJURP-2.raw	F2	1.82	1	0.0005911	0.008139
	FALSE	High	MIFDVESMKK		0.00228735	0.000452409	1	1	2	P09874	1	1227.61	High	High	0.0003745	0.001826	2.25
		Checked	Confidence	Identifying Node	PSM Ambiguity	Annotated Sequence	Modifications	# Proteins	Master Protein Accessions	Protein Accessions	# Missed Cleavages	Charge	DeltaScore	DeltaCn	Rank	Search Engine Rank	m/z [Da]	MH+ [Da]	Theo. MH+ [Da]	DeltaM [ppm]	Deltam/z [Da]	Activation Type	MS Order	Isolation Interference [%]	Ion Inject Time [ms]	RT [min]	First Scan	Spectrum File	File ID	XCorr	# Protein Groups	Percolator q-Value	Percolator PEP
		FALSE	High	Sequest HT (A2)	Unambiguous	MIFDVESMKK		1	P09874	P09874	1	3	0.5778	0	1	1	409.876	1227.61	1227.61	0.75	0.00031	HCD (High Energy Collision Dissociation)	MS2	43.0898	30	29.6316	14416	HJURP-2.raw	F2	2.25	1	0.0003745	0.001826
		FALSE	High	Sequest HT (A2)	Unambiguous	MIFDVESMKK		1	P09874	P09874	1	2	0.3656	0	1	1	614.308	1227.61	1227.61	-2.02	-0.00124	HCD (High Energy Collision Dissociation)	MS2	0	26.667	29.6746	14453	HJURP-2.raw	F2	1.86	1	0.0004801	0.005436
	FALSE	High	MIFDVESMKK	1xOxidation [M8]	0.176431	0.00628897	1	1	1	P09874	1	1243.61	High	High	0.005148	0.1213	1.38
		Checked	Confidence	Identifying Node	PSM Ambiguity	Annotated Sequence	Modifications	# Proteins	Master Protein Accessions	Protein Accessions	# Missed Cleavages	Charge	DeltaScore	DeltaCn	Rank	Search Engine Rank	m/z [Da]	MH+ [Da]	Theo. MH+ [Da]	DeltaM [ppm]	Deltam/z [Da]	Activation Type	MS Order	Isolation Interference [%]	Ion Inject Time [ms]	RT [min]	First Scan	Spectrum File	File ID	XCorr	# Protein Groups	Percolator q-Value	Percolator PEP
		FALSE	High	Sequest HT (A2)	Unambiguous	MIFDVESmKK	M8(Oxidation)	1	P09874	P09874	1	3	0.4783	0	1	1	415.208	1243.61	1243.61	1.66	0.00069	HCD (High Energy Collision Dissociation)	MS2	82.7178	30	25.6833	10760	HJURP-2.raw	F2	1.38	1	0.005148	0.1213
	FALSE	High	MVDPEKPQLGMIDR		2.07575e-07	0.000117854	1	1	2	P09874	0	1628.81	High	High	0.0001385	1.768e-07	3.63
		Checked	Confidence	Identifying Node	PSM Ambiguity	Annotated Sequence	Modifications	# Proteins	Master Protein Accessions	Protein Accessions	# Missed Cleavages	Charge	DeltaScore	DeltaCn	Rank	Search Engine Rank	m/z [Da]	MH+ [Da]	Theo. MH+ [Da]	DeltaM [ppm]	Deltam/z [Da]	Activation Type	MS Order	Isolation Interference [%]	Ion Inject Time [ms]	RT [min]	First Scan	Spectrum File	File ID	XCorr	# Protein Groups	Percolator q-Value	Percolator PEP
		FALSE	High	Sequest HT (A2)	Unambiguous	MVDPEKPQLGMIDR		1	P09874	P09874	0	3	0.686	0	1	1	543.609	1628.81	1628.81	0.03	2e-05	HCD (High Energy Collision Dissociation)	MS2	40.9334	20.418	28.9692	13771	HJURP-2.raw	F2	3.63	1	0.0001385	1.768e-07
		FALSE	High	Sequest HT (A2)	Unambiguous	MVDPEKPQLGMIDR		1	P09874	P09874	0	2	0.7239	0	1	1	814.909	1628.81	1628.81	-2.13	-0.00174	HCD (High Energy Collision Dissociation)	MS2	0	25.196	29.05	13848	HJURP-2.raw	F2	2.68	1	0.0001385	7.696e-07
	FALSE	High	MVDPEKPQLGMIDR	1xOxidation [M11]	0.00870242	0.000601234	1	1	1	P09874	0	1644.81	High	High	0.0004801	0.006961	1.1
		Checked	Confidence	Identifying Node	PSM Ambiguity	Annotated Sequence	Modifications	# Proteins	Master Protein Accessions	Protein Accessions	# Missed Cleavages	Charge	DeltaScore	DeltaCn	Rank	Search Engine Rank	m/z [Da]	MH+ [Da]	Theo. MH+ [Da]	DeltaM [ppm]	Deltam/z [Da]	Activation Type	MS Order	Isolation Interference [%]	Ion Inject Time [ms]	RT [min]	First Scan	Spectrum File	File ID	XCorr	# Protein Groups	Percolator q-Value	Percolator PEP
		FALSE	High	Sequest HT (A2)	Unambiguous	MVDPEKPQLGmIDR	M11(Oxidation)	1	P09874	P09874	0	2	0.3909	0	1	1	822.907	1644.81	1644.81	-1.03	-0.00085	HCD (High Energy Collision Dissociation)	MS2	0	30	26.6027	11619	HJURP-2.raw	F2	1.1	1	0.0004801	0.006961
	FALSE	High	NREELGFRPEYSASQLK		5.93755e-07	0.000117854	1	1	3	P09874	1	2024.02	High	High	0.0001385	5.017e-07	4.27
		Checked	Confidence	Identifying Node	PSM Ambiguity	Annotated Sequence	Modifications	# Proteins	Master Protein Accessions	Protein Accessions	# Missed Cleavages	Charge	DeltaScore	DeltaCn	Rank	Search Engine Rank	m/z [Da]	MH+ [Da]	Theo. MH+ [Da]	DeltaM [ppm]	Deltam/z [Da]	Activation Type	MS Order	Isolation Interference [%]	Ion Inject Time [ms]	RT [min]	First Scan	Spectrum File	File ID	XCorr	# Protein Groups	Percolator q-Value	Percolator PEP
		FALSE	High	Sequest HT (A2)	Unambiguous	NREELGFRPEYSASQLK		1	P09874	P09874	1	3	0.4349	0	1	1	675.345	2024.02	2024.02	0.52	0.00035	HCD (High Energy Collision Dissociation)	MS2	11.8941	9.643	27.6359	12536	HJURP-2.raw	F2	4.07	1	0.0003745	0.003368
		FALSE	High	Sequest HT (A2)	Unambiguous	NREELGFRPEYSASQLK		1	P09874	P09874	1	4	0.6932	0	1	1	506.761	2024.02	2024.02	0.85	0.00043	HCD (High Energy Collision Dissociation)	MS2	0	7.586	27.6724	12570	HJURP-2.raw	F2	4.27	1	0.0001385	5.017e-07
		FALSE	High	Sequest HT (A2)	Unambiguous	NREELGFRPEYSASQLK		1	P09874	P09874	1	2	0.7283	0	1	1	1012.51	2024.02	2024.02	1.4	0.00142	HCD (High Energy Collision Dissociation)	MS2	0	30	27.6495	12548	HJURP-2.raw	F2	1.84	1	0.0001385	4.568e-05
	FALSE	High	NTHATTHNAYDLEVIDIFK		5.99841e-12	0.000117854	1	1	2	P09874	0	2202.08	High	High	0.0001385	5.629e-12	5.11
		Checked	Confidence	Identifying Node	PSM Ambiguity	Annotated Sequence	Modifications	# Proteins	Master Protein Accessions	Protein Accessions	# Missed Cleavages	Charge	DeltaScore	DeltaCn	Rank	Search Engine Rank	m/z [Da]	MH+ [Da]	Theo. MH+ [Da]	DeltaM [ppm]	Deltam/z [Da]	Activation Type	MS Order	Isolation Interference [%]	Ion Inject Time [ms]	RT [min]	First Scan	Spectrum File	File ID	XCorr	# Protein Groups	Percolator q-Value	Percolator PEP
		FALSE	High	Sequest HT (A2)	Unambiguous	NTHATTHNAYDLEVIDIFK		1	P09874	P09874	0	4	0.6937	0	1	1	551.276	2202.08	2202.08	-0.07	-4e-05	HCD (High Energy Collision Dissociation)	MS2	25.9276	30	36.5246	20798	HJURP-2.raw	F2	3.33	1	0.0001385	2.014e-06
		FALSE	High	Sequest HT (A2)	Unambiguous	NTHATTHNAYDLEVIDIFK		1	P09874	P09874	0	3	0.818	0	1	1	734.699	2202.08	2202.08	-0.62	-0.00045	HCD (High Energy Collision Dissociation)	MS2	15.1644	7.899	36.531	20805	HJURP-2.raw	F2	5.11	1	0.0001385	5.629e-12
	FALSE	High	QIQAAYSILSEVQQAVSQGSSDSQILDLSNR		1.3437e-09	0.000117854	1	1	2	P09874	0	3335.67	High	High	0.0001385	1.199e-09	3.87
		Checked	Confidence	Identifying Node	PSM Ambiguity	Annotated Sequence	Modifications	# Proteins	Master Protein Accessions	Protein Accessions	# Missed Cleavages	Charge	DeltaScore	DeltaCn	Rank	Search Engine Rank	m/z [Da]	MH+ [Da]	Theo. MH+ [Da]	DeltaM [ppm]	Deltam/z [Da]	Activation Type	MS Order	Isolation Interference [%]	Ion Inject Time [ms]	RT [min]	First Scan	Spectrum File	File ID	XCorr	# Protein Groups	Percolator q-Value	Percolator PEP
		FALSE	High	Sequest HT (A2)	Unambiguous	QIQAAYSILSEVQQAVSQGSSDSQILDLSNR		1	P09874	P09874	0	3	0.7339	0	1	1	1112.56	3335.68	3335.67	1.11	0.00123	HCD (High Energy Collision Dissociation)	MS2	0	30	49.6319	33271	HJURP-2.raw	F2	3.87	1	0.0001385	1.199e-09
		FALSE	High	Sequest HT (A2)	Unambiguous	QIQAAYSILSEVQQAVSQGSSDSQILDLSNR		1	P09874	P09874	0	4	0.6731	0	1	1	834.673	3335.67	3335.67	-0.56	-0.00047	HCD (High Energy Collision Dissociation)	MS2	37.2719	27.581	49.7688	33400	HJURP-2.raw	F2	4.68	1	0.0001385	4.08e-09
	FALSE	High	QQVPSGESAILDR		6.40309e-07	0.000117854	1	1	2	P09874	0	1399.72	High	High	0.0001385	5.402e-07	2.73
		Checked	Confidence	Identifying Node	PSM Ambiguity	Annotated Sequence	Modifications	# Proteins	Master Protein Accessions	Protein Accessions	# Missed Cleavages	Charge	DeltaScore	DeltaCn	Rank	Search Engine Rank	m/z [Da]	MH+ [Da]	Theo. MH+ [Da]	DeltaM [ppm]	Deltam/z [Da]	Activation Type	MS Order	Isolation Interference [%]	Ion Inject Time [ms]	RT [min]	First Scan	Spectrum File	File ID	XCorr	# Protein Groups	Percolator q-Value	Percolator PEP
		FALSE	High	Sequest HT (A2)	Unambiguous	QQVPSGESAILDR		1	P09874	P09874	0	2	0.696	0	1	1	700.363	1399.72	1399.72	0.33	0.00023	HCD (High Energy Collision Dissociation)	MS2	25.7181	23.052	27.2181	12155	HJURP-2.raw	F2	2.73	1	0.0001385	5.402e-07
		FALSE	High	Sequest HT (A2)	Unambiguous	QQVPSGESAILDR		1	P09874	P09874	0	2	0.5838	0	1	1	700.361	1399.71	1399.72	-2.2	-0.00154	HCD (High Energy Collision Dissociation)	MS2	43.7477	30	27.1703	12108	HJURP-2.raw	F2	1.73	1	0.001035	0.01333
	FALSE	High	RKGDEVDGVDEVAK		0.00183419	0.000452409	1	1	1	P09874	2	1516.76	High	High	0.0003745	0.001455	2.09
		Checked	Confidence	Identifying Node	PSM Ambiguity	Annotated Sequence	Modifications	# Proteins	Master Protein Accessions	Protein Accessions	# Missed Cleavages	Charge	DeltaScore	DeltaCn	Rank	Search Engine Rank	m/z [Da]	MH+ [Da]	Theo. MH+ [Da]	DeltaM [ppm]	Deltam/z [Da]	Activation Type	MS Order	Isolation Interference [%]	Ion Inject Time [ms]	RT [min]	First Scan	Spectrum File	File ID	XCorr	# Protein Groups	Percolator q-Value	Percolator PEP
		FALSE	High	Sequest HT (A2)	Unambiguous	RKGDEVDGVDEVAK		1	P09874	P09874	2	3	0.5789	0	1	1	506.257	1516.76	1516.76	-1.78	-0.0009	HCD (High Energy Collision Dissociation)	MS2	24.2973	30	19.6466	5824	HJURP-2.raw	F2	2.09	1	0.0003745	0.001455
	FALSE	High	RQIQAAYSILSEVQQAVSQGSSDSQILDLSNR		2.88075e-06	0.000117854	1	1	1	P09874	1	3491.77	High	High	0.0001385	2.398e-06	2.94
		Checked	Confidence	Identifying Node	PSM Ambiguity	Annotated Sequence	Modifications	# Proteins	Master Protein Accessions	Protein Accessions	# Missed Cleavages	Charge	DeltaScore	DeltaCn	Rank	Search Engine Rank	m/z [Da]	MH+ [Da]	Theo. MH+ [Da]	DeltaM [ppm]	Deltam/z [Da]	Activation Type	MS Order	Isolation Interference [%]	Ion Inject Time [ms]	RT [min]	First Scan	Spectrum File	File ID	XCorr	# Protein Groups	Percolator q-Value	Percolator PEP
		FALSE	High	Sequest HT (A2)	Unambiguous	RQIQAAYSILSEVQQAVSQGSSDSQILDLSNR		1	P09874	P09874	1	3	0.6531	0	1	1	1164.6	3491.77	3491.77	-0.06	-7e-05	HCD (High Energy Collision Dissociation)	MS2	30.7921	30	46.5835	30427	HJURP-2.raw	F2	2.94	1	0.0001385	2.398e-06
	FALSE	High	SANYCHTSQGDPIGLILLGEVALGNMYELK	1xCarbamidomethyl [C5]	3.58489e-09	0.000117854	1	1	1	P09874	0	3263.61	High	High	0.0001385	3.161e-09	3.48
		Checked	Confidence	Identifying Node	PSM Ambiguity	Annotated Sequence	Modifications	# Proteins	Master Protein Accessions	Protein Accessions	# Missed Cleavages	Charge	DeltaScore	DeltaCn	Rank	Search Engine Rank	m/z [Da]	MH+ [Da]	Theo. MH+ [Da]	DeltaM [ppm]	Deltam/z [Da]	Activation Type	MS Order	Isolation Interference [%]	Ion Inject Time [ms]	RT [min]	First Scan	Spectrum File	File ID	XCorr	# Protein Groups	Percolator q-Value	Percolator PEP
		FALSE	High	Sequest HT (A2)	Unambiguous	SANYcHTSQGDPIGLILLGEVALGNMYELK	C5(Carbamidomethyl)	1	P09874	P09874	0	3	0.8391	0	1	1	1088.53	3263.59	3263.61	-5.25	-0.00571	HCD (High Energy Collision Dissociation)	MS2	11.4525	30	51.0839	34602	HJURP-2.raw	F2	3.48	1	0.0001385	3.161e-09
	FALSE	High	SDAYYCTGDVTAWTK	1xCarbamidomethyl [C6]	1.59844e-07	0.000117854	1	1	1	P09874	0	1737.74	High	High	0.0001385	1.368e-07	4.02
		Checked	Confidence	Identifying Node	PSM Ambiguity	Annotated Sequence	Modifications	# Proteins	Master Protein Accessions	Protein Accessions	# Missed Cleavages	Charge	DeltaScore	DeltaCn	Rank	Search Engine Rank	m/z [Da]	MH+ [Da]	Theo. MH+ [Da]	DeltaM [ppm]	Deltam/z [Da]	Activation Type	MS Order	Isolation Interference [%]	Ion Inject Time [ms]	RT [min]	First Scan	Spectrum File	File ID	XCorr	# Protein Groups	Percolator q-Value	Percolator PEP
		FALSE	High	Sequest HT (A2)	Unambiguous	SDAYYcTGDVTAWTK	C6(Carbamidomethyl)	1	P09874	P09874	0	2	0.898	0	1	1	869.373	1737.74	1737.74	-1.78	-0.00155	HCD (High Energy Collision Dissociation)	MS2	28.0078	24.937	34.022	18430	HJURP-2.raw	F2	4.02	1	0.0001385	1.368e-07
	FALSE	High	SLQELFLAHILSPWGAEVK		0.0297435	0.00195506	1	1	1	P09874	0	2138.16	High	High	0.001783	0.02298	1.1
		Checked	Confidence	Identifying Node	PSM Ambiguity	Annotated Sequence	Modifications	# Proteins	Master Protein Accessions	Protein Accessions	# Missed Cleavages	Charge	DeltaScore	DeltaCn	Rank	Search Engine Rank	m/z [Da]	MH+ [Da]	Theo. MH+ [Da]	DeltaM [ppm]	Deltam/z [Da]	Activation Type	MS Order	Isolation Interference [%]	Ion Inject Time [ms]	RT [min]	First Scan	Spectrum File	File ID	XCorr	# Protein Groups	Percolator q-Value	Percolator PEP
		FALSE	High	Sequest HT (A2)	Unambiguous	SLQELFLAHILSPWGAEVK		1	P09874	P09874	0	3	0.5364	0	1	1	713.394	2138.17	2138.16	1.11	0.00079	HCD (High Energy Collision Dissociation)	MS2	0	30	47.7969	31569	HJURP-2.raw	F2	1.1	1	0.001783	0.02298
	FALSE	High	TLGDFAAEYAK		6.84249e-06	0.000117854	1	1	1	P09874	0	1185.58	High	High	0.0001385	5.635e-06	2.71
		Checked	Confidence	Identifying Node	PSM Ambiguity	Annotated Sequence	Modifications	# Proteins	Master Protein Accessions	Protein Accessions	# Missed Cleavages	Charge	DeltaScore	DeltaCn	Rank	Search Engine Rank	m/z [Da]	MH+ [Da]	Theo. MH+ [Da]	DeltaM [ppm]	Deltam/z [Da]	Activation Type	MS Order	Isolation Interference [%]	Ion Inject Time [ms]	RT [min]	First Scan	Spectrum File	File ID	XCorr	# Protein Groups	Percolator q-Value	Percolator PEP
		FALSE	High	Sequest HT (A2)	Unambiguous	TLGDFAAEYAK		1	P09874	P09874	0	2	0.7417	0	1	1	593.293	1185.58	1185.58	-0.72	-0.00043	HCD (High Energy Collision Dissociation)	MS2	8.29941	3.528	32.4484	16941	HJURP-2.raw	F2	2.71	1	0.0001385	5.635e-06
	FALSE	High	TTNFAGILSQGLR		5.84972e-06	0.000117854	1	1	2	P09874	0	1377.75	High	High	0.0001385	4.814e-06	3.32
		Checked	Confidence	Identifying Node	PSM Ambiguity	Annotated Sequence	Modifications	# Proteins	Master Protein Accessions	Protein Accessions	# Missed Cleavages	Charge	DeltaScore	DeltaCn	Rank	Search Engine Rank	m/z [Da]	MH+ [Da]	Theo. MH+ [Da]	DeltaM [ppm]	Deltam/z [Da]	Activation Type	MS Order	Isolation Interference [%]	Ion Inject Time [ms]	RT [min]	First Scan	Spectrum File	File ID	XCorr	# Protein Groups	Percolator q-Value	Percolator PEP
		FALSE	High	Sequest HT (A2)	Unambiguous	TTNFAGILSQGLR		1	P09874	P09874	0	3	0.5482	0	1	1	459.921	1377.75	1377.75	-0.34	-0.00015	HCD (High Energy Collision Dissociation)	MS2	40.1137	30	37.8004	22008	HJURP-2.raw	F2	3.32	1	0.0001385	4.814e-06
		FALSE	High	Sequest HT (A2)	Unambiguous	TTNFAGILSQGLR		1	P09874	P09874	0	2	0.6485	0	1	1	689.378	1377.75	1377.75	0.49	0.00034	HCD (High Energy Collision Dissociation)	MS2	20.5013	4.802	37.7837	21992	HJURP-2.raw	F2	3.3	1	0.0001385	5.256e-06
	FALSE	High	TTPDPSANISLDGVDVPLGTGISSGVNDTSLLYNEYIVYDIAQVNLK		1.58778e-05	0.000117854	1	1	1	P09874	0	4938.48	High	High	0.0001385	1.296e-05	2.72
		Checked	Confidence	Identifying Node	PSM Ambiguity	Annotated Sequence	Modifications	# Proteins	Master Protein Accessions	Protein Accessions	# Missed Cleavages	Charge	DeltaScore	DeltaCn	Rank	Search Engine Rank	m/z [Da]	MH+ [Da]	Theo. MH+ [Da]	DeltaM [ppm]	Deltam/z [Da]	Activation Type	MS Order	Isolation Interference [%]	Ion Inject Time [ms]	RT [min]	First Scan	Spectrum File	File ID	XCorr	# Protein Groups	Percolator q-Value	Percolator PEP
		FALSE	High	Sequest HT (A2)	Unambiguous	TTPDPSANISLDGVDVPLGTGISSGVNDTSLLYNEYIVYDIAQVNLK		1	P09874	P09874	0	4	0.739	0	1	1	1235.37	4938.46	4938.48	-3.39	-0.00418	HCD (High Energy Collision Dissociation)	MS2	23.9029	30	53.1615	36476	HJURP-2.raw	F2	2.72	1	0.0001385	1.296e-05
	FALSE	High	VADGMVFGALLPCEECSGQLVFK	2xCarbamidomethyl [C13; C16]	5.21813e-12	0.000117854	1	1	2	P09874	0	2527.2	High	High	0.0001385	4.901e-12	4.91
		Checked	Confidence	Identifying Node	PSM Ambiguity	Annotated Sequence	Modifications	# Proteins	Master Protein Accessions	Protein Accessions	# Missed Cleavages	Charge	DeltaScore	DeltaCn	Rank	Search Engine Rank	m/z [Da]	MH+ [Da]	Theo. MH+ [Da]	DeltaM [ppm]	Deltam/z [Da]	Activation Type	MS Order	Isolation Interference [%]	Ion Inject Time [ms]	RT [min]	First Scan	Spectrum File	File ID	XCorr	# Protein Groups	Percolator q-Value	Percolator PEP
		FALSE	High	Sequest HT (A2)	Unambiguous	VADGMVFGALLPcEEcSGQLVFK	C13(Carbamidomethyl); C16(Carbamidomethyl)	1	P09874	P09874	0	2	0.8024	0	1	1	1264.1	2527.2	2527.2	-0.94	-0.00118	HCD (High Energy Collision Dissociation)	MS2	0	30	44.945	28877	HJURP-2.raw	F2	4.91	1	0.0001385	4.901e-12
		FALSE	High	Sequest HT (A2)	Unambiguous	VADGMVFGALLPcEEcSGQLVFK	C13(Carbamidomethyl); C16(Carbamidomethyl)	1	P09874	P09874	0	3	0.7692	0	1	1	843.071	2527.2	2527.2	-1.52	-0.00128	HCD (High Energy Collision Dissociation)	MS2	25.0518	17.717	44.9309	28865	HJURP-2.raw	F2	4.55	1	0.0001385	6.109e-06
	FALSE	High	VADGMVFGALLPCEECSGQLVFK	2xCarbamidomethyl [C13; C16]; 1xOxidation [M5]	1.07204e-11	0.000117854	1	1	2	P09874	0	2543.2	High	High	0.0001385	1e-11	3.44
		Checked	Confidence	Identifying Node	PSM Ambiguity	Annotated Sequence	Modifications	# Proteins	Master Protein Accessions	Protein Accessions	# Missed Cleavages	Charge	DeltaScore	DeltaCn	Rank	Search Engine Rank	m/z [Da]	MH+ [Da]	Theo. MH+ [Da]	DeltaM [ppm]	Deltam/z [Da]	Activation Type	MS Order	Isolation Interference [%]	Ion Inject Time [ms]	RT [min]	First Scan	Spectrum File	File ID	XCorr	# Protein Groups	Percolator q-Value	Percolator PEP
		FALSE	High	Sequest HT (A2)	Unambiguous	VADGmVFGALLPcEEcSGQLVFK	M5(Oxidation); C13(Carbamidomethyl); C16(Carbamidomethyl)	1	P09874	P09874	0	2	0.7587	0	1	1	1272.1	2543.18	2543.2	-5.76	-0.00733	HCD (High Energy Collision Dissociation)	MS2	9.69387	30	42.855	26843	HJURP-2.raw	F2	3.44	1	0.0001385	1e-11
		FALSE	High	Sequest HT (A2)	Unambiguous	VADGmVFGALLPcEEcSGQLVFK	M5(Oxidation); C13(Carbamidomethyl); C16(Carbamidomethyl)	1	P09874	P09874	0	3	0.8017	0	1	1	848.4	2543.18	2543.2	-5.21	-0.00442	HCD (High Energy Collision Dissociation)	MS2	0	22.931	42.8391	26827	HJURP-2.raw	F2	4.74	1	0.0001385	3.235e-07
	FALSE	High	VFSATLGLVDIVK		0.0492404	0.00311908	1	1	2	P09874	0	1361.8	High	High	0.002608	0.0371	0.87
		Checked	Confidence	Identifying Node	PSM Ambiguity	Annotated Sequence	Modifications	# Proteins	Master Protein Accessions	Protein Accessions	# Missed Cleavages	Charge	DeltaScore	DeltaCn	Rank	Search Engine Rank	m/z [Da]	MH+ [Da]	Theo. MH+ [Da]	DeltaM [ppm]	Deltam/z [Da]	Activation Type	MS Order	Isolation Interference [%]	Ion Inject Time [ms]	RT [min]	First Scan	Spectrum File	File ID	XCorr	# Protein Groups	Percolator q-Value	Percolator PEP
		FALSE	High	Sequest HT (A2)	Unambiguous	VFSATLGLVDIVK		1	P09874	P09874	0	2	0.4	0	1	1	681.407	1361.81	1361.8	2.02	0.00137	HCD (High Energy Collision Dissociation)	MS2	45.616	30	53.6401	36896	HJURP-2.raw	F2	0.6	1	0.005425	0.1366
		FALSE	High	Sequest HT (A2)	Unambiguous	VFSATLGLVDIVK		1	P09874	P09874	0	2	0.6207	0	1	1	681.405	1361.8	1361.8	-1.51	-0.00103	HCD (High Energy Collision Dissociation)	MS2	43.7688	30	61.7221	43729	HJURP-2.raw	F2	0.87	1	0.002608	0.0371
	FALSE	High	VVDRDSEEAEIIR		2.68687e-06	0.000117854	1	1	2	P09874	1	1530.78	High	High	0.0001385	2.24e-06	3.34
		Checked	Confidence	Identifying Node	PSM Ambiguity	Annotated Sequence	Modifications	# Proteins	Master Protein Accessions	Protein Accessions	# Missed Cleavages	Charge	DeltaScore	DeltaCn	Rank	Search Engine Rank	m/z [Da]	MH+ [Da]	Theo. MH+ [Da]	DeltaM [ppm]	Deltam/z [Da]	Activation Type	MS Order	Isolation Interference [%]	Ion Inject Time [ms]	RT [min]	First Scan	Spectrum File	File ID	XCorr	# Protein Groups	Percolator q-Value	Percolator PEP
		FALSE	High	Sequest HT (A2)	Unambiguous	VVDRDSEEAEIIR		1	P09874	P09874	1	2	0.6031	0	1	1	765.891	1530.78	1530.78	-0.28	-0.00021	HCD (High Energy Collision Dissociation)	MS2	0	30	24.4168	9674	HJURP-2.raw	F2	2.57	1	0.0001385	0.0003264
		FALSE	High	Sequest HT (A2)	Unambiguous	VVDRDSEEAEIIR		1	P09874	P09874	1	3	0.509	0	1	1	510.93	1530.78	1530.78	-0.28	-0.00015	HCD (High Energy Collision Dissociation)	MS2	37.6116	30	24.3929	9653	HJURP-2.raw	F2	3.34	1	0.0001385	2.24e-06
	FALSE	High	VVDRDSEEAEIIRK		1.64405e-05	0.000117854	1	1	2	P09874	2	1658.87	High	High	0.0001385	1.344e-05	3.36
		Checked	Confidence	Identifying Node	PSM Ambiguity	Annotated Sequence	Modifications	# Proteins	Master Protein Accessions	Protein Accessions	# Missed Cleavages	Charge	DeltaScore	DeltaCn	Rank	Search Engine Rank	m/z [Da]	MH+ [Da]	Theo. MH+ [Da]	DeltaM [ppm]	Deltam/z [Da]	Activation Type	MS Order	Isolation Interference [%]	Ion Inject Time [ms]	RT [min]	First Scan	Spectrum File	File ID	XCorr	# Protein Groups	Percolator q-Value	Percolator PEP
		FALSE	High	Sequest HT (A2)	Unambiguous	VVDRDSEEAEIIRK		1	P09874	P09874	2	4	0.5068	0	1	1	415.473	1658.87	1658.87	-0.81	-0.00033	HCD (High Energy Collision Dissociation)	MS2	22.9702	30	22.3432	7904	HJURP-2.raw	F2	1.46	1	0.0027	0.03797
		FALSE	High	Sequest HT (A2)	Unambiguous	VVDRDSEEAEIIRK		1	P09874	P09874	2	3	0.7411	0	1	1	553.63	1658.88	1658.87	2.81	0.00155	HCD (High Energy Collision Dissociation)	MS2	61.5797	30	22.3955	7949	HJURP-2.raw	F2	3.36	1	0.0001385	1.344e-05
	FALSE	High	VVSEDFLQDVSASTK		1.47836e-08	0.000117854	1	1	1	P09874	0	1624.81	High	High	0.0001385	1.291e-08	3.81
		Checked	Confidence	Identifying Node	PSM Ambiguity	Annotated Sequence	Modifications	# Proteins	Master Protein Accessions	Protein Accessions	# Missed Cleavages	Charge	DeltaScore	DeltaCn	Rank	Search Engine Rank	m/z [Da]	MH+ [Da]	Theo. MH+ [Da]	DeltaM [ppm]	Deltam/z [Da]	Activation Type	MS Order	Isolation Interference [%]	Ion Inject Time [ms]	RT [min]	First Scan	Spectrum File	File ID	XCorr	# Protein Groups	Percolator q-Value	Percolator PEP
		FALSE	High	Sequest HT (A2)	Unambiguous	VVSEDFLQDVSASTK		1	P09874	P09874	0	2	0.7612	0	1	1	812.907	1624.81	1624.81	0.38	0.00031	HCD (High Energy Collision Dissociation)	MS2	0	30	35.3304	19670	HJURP-2.raw	F2	3.81	1	0.0001385	1.291e-08
	FALSE	High	WYHPGCFVK	1xCarbamidomethyl [C6]	0.203344	0.00641467	1	1	1	P09874	0	1193.56	High	High	0.005425	0.1385	1.79
		Checked	Confidence	Identifying Node	PSM Ambiguity	Annotated Sequence	Modifications	# Proteins	Master Protein Accessions	Protein Accessions	# Missed Cleavages	Charge	DeltaScore	DeltaCn	Rank	Search Engine Rank	m/z [Da]	MH+ [Da]	Theo. MH+ [Da]	DeltaM [ppm]	Deltam/z [Da]	Activation Type	MS Order	Isolation Interference [%]	Ion Inject Time [ms]	RT [min]	First Scan	Spectrum File	File ID	XCorr	# Protein Groups	Percolator q-Value	Percolator PEP
		FALSE	High	Sequest HT (A2)	Unambiguous	WYHPGcFVK	C6(Carbamidomethyl)	1	P09874	P09874	0	2	0.4246	0	1	1	597.283	1193.56	1193.56	1.96	0.00117	HCD (High Energy Collision Dissociation)	MS2	48.7471	6.245	28.069	12940	HJURP-2.raw	F2	1.79	1	0.005425	0.1385
FALSE	High	Master Protein	O43707	Alpha-actinin-4 OS=Homo sapiens OX=9606 GN=ACTN4 PE=1 SV=2	0	425.518	60	43	75	24	911	104.8	5.44	215.87	43	0	High	1
	Checked	Confidence	Sequence	Modifications	Qvality PEP	Qvality q-value	# Protein Groups	# Proteins	# PSMs	Master Protein Accessions	# Missed Cleavages	Theo. MH+ [Da]	Found in Sample: [S2] F2: Sample	Confidence (by Search Engine): Sequest HT	Percolator q-Value (by Search Engine): Sequest HT	Percolator PEP (by Search Engine): Sequest HT	XCorr (by Search Engine): Sequest HT
	FALSE	High	ACLISLGYDVENDR	1xCarbamidomethyl [C2]	7.75544e-07	0.000117854	1	2	1	O43707	0	1624.76	High	High	0.0001385	6.504e-07	2.86
		Checked	Confidence	Identifying Node	PSM Ambiguity	Annotated Sequence	Modifications	# Proteins	Master Protein Accessions	Protein Accessions	# Missed Cleavages	Charge	DeltaScore	DeltaCn	Rank	Search Engine Rank	m/z [Da]	MH+ [Da]	Theo. MH+ [Da]	DeltaM [ppm]	Deltam/z [Da]	Activation Type	MS Order	Isolation Interference [%]	Ion Inject Time [ms]	RT [min]	First Scan	Spectrum File	File ID	XCorr	# Protein Groups	Percolator q-Value	Percolator PEP
		FALSE	High	Sequest HT (A2)	Unambiguous	AcLISLGYDVENDR	C2(Carbamidomethyl)	2	O43707	F5GXS2; O43707	0	2	0.8007	0	1	1	812.886	1624.76	1624.76	0.33	0.00027	HCD (High Energy Collision Dissociation)	MS2	60.8362	16.822	36.5888	20859	HJURP-2.raw	F2	2.86	1	0.0001385	6.504e-07
	FALSE	High	AGTQIENIDEDFR		3.70977e-07	0.000117854	1	3	1	O43707	0	1507.7	High	High	0.0001385	3.134e-07	3.26
		Checked	Confidence	Identifying Node	PSM Ambiguity	Annotated Sequence	Modifications	# Proteins	Master Protein Accessions	Protein Accessions	# Missed Cleavages	Charge	DeltaScore	DeltaCn	Rank	Search Engine Rank	m/z [Da]	MH+ [Da]	Theo. MH+ [Da]	DeltaM [ppm]	Deltam/z [Da]	Activation Type	MS Order	Isolation Interference [%]	Ion Inject Time [ms]	RT [min]	First Scan	Spectrum File	File ID	XCorr	# Protein Groups	Percolator q-Value	Percolator PEP
		FALSE	High	Sequest HT (A2)	Unambiguous	AGTQIENIDEDFR		3	O43707	F5GXS2; K7EP19; O43707	0	2	0.7362	0	1	1	754.355	1507.7	1507.7	0.03	2e-05	HCD (High Energy Collision Dissociation)	MS2	17.9227	11.401	32.2323	16726	HJURP-2.raw	F2	3.26	1	0.0001385	3.134e-07
	FALSE	High	AGTQIENIDEDFRDGLK		1.43981e-07	0.000117854	1	3	2	O43707	1	1920.93	High	High	0.0001385	1.228e-07	5.03
		Checked	Confidence	Identifying Node	PSM Ambiguity	Annotated Sequence	Modifications	# Proteins	Master Protein Accessions	Protein Accessions	# Missed Cleavages	Charge	DeltaScore	DeltaCn	Rank	Search Engine Rank	m/z [Da]	MH+ [Da]	Theo. MH+ [Da]	DeltaM [ppm]	Deltam/z [Da]	Activation Type	MS Order	Isolation Interference [%]	Ion Inject Time [ms]	RT [min]	First Scan	Spectrum File	File ID	XCorr	# Protein Groups	Percolator q-Value	Percolator PEP
		FALSE	High	Sequest HT (A2)	Unambiguous	AGTQIENIDEDFRDGLK		3	O43707	F5GXS2; K7EP19; O43707	1	2	0.6451	0	1	1	960.971	1920.93	1920.93	2.64	0.00254	HCD (High Energy Collision Dissociation)	MS2	0	23.248	34.1303	18512	HJURP-2.raw	F2	2.93	1	0.0001385	0.0001863
		FALSE	High	Sequest HT (A2)	Unambiguous	AGTQIENIDEDFRDGLK		3	O43707	F5GXS2; K7EP19; O43707	1	3	0.66	0	1	1	640.982	1920.93	1920.93	0.7	0.00045	HCD (High Energy Collision Dissociation)	MS2	51.82	28.499	34.0911	18477	HJURP-2.raw	F2	5.03	1	0.0001385	1.228e-07
	FALSE	High	AIMTYVSSFYHAFSGAQK		7.75544e-07	0.000117854	2	5	1	P12814; O43707	0	2007.96	High	High	0.0001385	6.534e-07	2.76
		Checked	Confidence	Identifying Node	PSM Ambiguity	Annotated Sequence	Modifications	# Proteins	Master Protein Accessions	Protein Accessions	# Missed Cleavages	Charge	DeltaScore	DeltaCn	Rank	Search Engine Rank	m/z [Da]	MH+ [Da]	Theo. MH+ [Da]	DeltaM [ppm]	Deltam/z [Da]	Activation Type	MS Order	Isolation Interference [%]	Ion Inject Time [ms]	RT [min]	First Scan	Spectrum File	File ID	XCorr	# Protein Groups	Percolator q-Value	Percolator PEP
		FALSE	High	Sequest HT (A2)	Unambiguous	AIMTYVSSFYHAFSGAQK		5	P12814; O43707	G3V2W4; H9KV75; P12814; O43707; G3V2N5	0	3	0.6232	0	1	1	669.992	2007.96	2007.96	-0.96	-0.00064	HCD (High Energy Collision Dissociation)	MS2	46.3863	14.764	42.2334	26248	HJURP-2.raw	F2	2.76	2	0.0001385	6.534e-07
	FALSE	High	ASFNHFDKDHGGALGPEEFK		5.77111e-09	0.000117854	1	2	3	O43707	1	2203.02	High	High	0.0001385	5.082e-09	5.02
		Checked	Confidence	Identifying Node	PSM Ambiguity	Annotated Sequence	Modifications	# Proteins	Master Protein Accessions	Protein Accessions	# Missed Cleavages	Charge	DeltaScore	DeltaCn	Rank	Search Engine Rank	m/z [Da]	MH+ [Da]	Theo. MH+ [Da]	DeltaM [ppm]	Deltam/z [Da]	Activation Type	MS Order	Isolation Interference [%]	Ion Inject Time [ms]	RT [min]	First Scan	Spectrum File	File ID	XCorr	# Protein Groups	Percolator q-Value	Percolator PEP
		FALSE	High	Sequest HT (A2)	Unambiguous	ASFNHFDKDHGGALGPEEFK		2	O43707	F5GXS2; O43707	1	4	0.6982	0	1	1	551.51	2203.02	2203.02	-0.29	-0.00016	HCD (High Energy Collision Dissociation)	MS2	31.2662	11.013	27.4051	12318	HJURP-2.raw	F2	2.22	1	0.0001385	0.0008395
		FALSE	High	Sequest HT (A2)	Unambiguous	ASFNHFDKDHGGALGPEEFK		2	O43707	F5GXS2; O43707	1	3	0.8287	0	1	1	735.012	2203.02	2203.02	0.7	0.00052	HCD (High Energy Collision Dissociation)	MS2	19.0323	12.756	27.562	12465	HJURP-2.raw	F2	5.02	1	0.0001385	5.082e-09
		FALSE	High	Sequest HT (A2)	Unambiguous	ASFNHFDKDHGGALGPEEFK		2	O43707	F5GXS2; O43707	1	2	0.597	0	1	1	1102.01	2203.02	2203.02	0.99	0.00109	HCD (High Energy Collision Dissociation)	MS2	55.5103	30	27.5918	12492	HJURP-2.raw	F2	1.34	1	0.0003745	0.003943
	FALSE	High	ASIHEAWTDGK		2.12242e-05	0.000117854	2	3	2	P12814; O43707	0	1214.58	High	High	0.0001385	1.732e-05	3.01
		Checked	Confidence	Identifying Node	PSM Ambiguity	Annotated Sequence	Modifications	# Proteins	Master Protein Accessions	Protein Accessions	# Missed Cleavages	Charge	DeltaScore	DeltaCn	Rank	Search Engine Rank	m/z [Da]	MH+ [Da]	Theo. MH+ [Da]	DeltaM [ppm]	Deltam/z [Da]	Activation Type	MS Order	Isolation Interference [%]	Ion Inject Time [ms]	RT [min]	First Scan	Spectrum File	File ID	XCorr	# Protein Groups	Percolator q-Value	Percolator PEP
		FALSE	High	Sequest HT (A2)	Unambiguous	ASIHEAWTDGK		3	P12814; O43707	H9KV75; P12814; O43707	0	2	0.5671	0	1	1	607.794	1214.58	1214.58	0.05	3e-05	HCD (High Energy Collision Dissociation)	MS2	47.8526	30	22.9168	8397	HJURP-2.raw	F2	2.31	2	0.0001385	5.865e-05
		FALSE	High	Sequest HT (A2)	Unambiguous	ASIHEAWTDGK		3	P12814; O43707	H9KV75; P12814; O43707	0	3	0.5648	0	1	1	405.532	1214.58	1214.58	0.65	0.00026	HCD (High Energy Collision Dissociation)	MS2	42.1191	30	22.7755	8271	HJURP-2.raw	F2	3.01	2	0.0001385	1.732e-05
	FALSE	High	CQLEINFNTLQTK	1xCarbamidomethyl [C1]	1.56578e-06	0.000117854	4	9	1	K7EJH8; P12814; A0A494C1A0; O43707	0	1608.81	High	High	0.0001385	1.309e-06	2.55
		Checked	Confidence	Identifying Node	PSM Ambiguity	Annotated Sequence	Modifications	# Proteins	Master Protein Accessions	Protein Accessions	# Missed Cleavages	Charge	DeltaScore	DeltaCn	Rank	Search Engine Rank	m/z [Da]	MH+ [Da]	Theo. MH+ [Da]	DeltaM [ppm]	Deltam/z [Da]	Activation Type	MS Order	Isolation Interference [%]	Ion Inject Time [ms]	RT [min]	First Scan	Spectrum File	File ID	XCorr	# Protein Groups	Percolator q-Value	Percolator PEP
		FALSE	High	Sequest HT (A2)	Unambiguous	cQLEINFNTLQTK	C1(Carbamidomethyl)	9	K7EJH8; P12814; A0A494C1A0; O43707	K7EJH8; H9KV75; P12814; A0A494C1A0; Q08043; P35609; O43707; A0A087WSZ2; F6THM6	0	2	0.7176	0	1	1	804.906	1608.81	1608.81	-0.01	-1e-05	HCD (High Energy Collision Dissociation)	MS2	0	21.008	35.4201	19746	HJURP-2.raw	F2	2.55	4	0.0001385	1.309e-06
	FALSE	High	DGLAFNALIHR		3.35017e-06	0.000117854	1	4	3	O43707	0	1226.66	High	High	0.0001385	2.784e-06	3.42
		Checked	Confidence	Identifying Node	PSM Ambiguity	Annotated Sequence	Modifications	# Proteins	Master Protein Accessions	Protein Accessions	# Missed Cleavages	Charge	DeltaScore	DeltaCn	Rank	Search Engine Rank	m/z [Da]	MH+ [Da]	Theo. MH+ [Da]	DeltaM [ppm]	Deltam/z [Da]	Activation Type	MS Order	Isolation Interference [%]	Ion Inject Time [ms]	RT [min]	First Scan	Spectrum File	File ID	XCorr	# Protein Groups	Percolator q-Value	Percolator PEP
		FALSE	High	Sequest HT (A2)	Unambiguous	DGLAFNALIHR		4	O43707	M0QZQ3; C9JY79; Q9H254; O43707	0	3	0.7135	0	1	1	409.56	1226.66	1226.66	0.29	0.00012	HCD (High Energy Collision Dissociation)	MS2	0	30	33.8812	18330	HJURP-2.raw	F2	3.42	1	0.0001385	2.784e-06
		FALSE	High	Sequest HT (A2)	Unambiguous	DGLAFNALIHR		4	O43707	M0QZQ3; C9JY79; Q9H254; O43707	0	2	0.6854	0	1	1	613.835	1226.66	1226.66	-0.42	-0.00026	HCD (High Energy Collision Dissociation)	MS2	61.623	14.53	33.8912	18338	HJURP-2.raw	F2	3.02	1	0.0001385	1.395e-05
		FALSE	High	Sequest HT (A2)	Unambiguous	DGLAFNALIHR		4	O43707	M0QZQ3; C9JY79; Q9H254; O43707	0	3	0.6293	0	1	1	409.559	1226.66	1226.66	-0.46	-0.00019	HCD (High Energy Collision Dissociation)	MS2	56.7687	18.189	34.0279	18435	HJURP-2.raw	F2	2.94	1	0.0001385	3.196e-06
	FALSE	High	DLLLDPAWEK		0.000448141	0.000117854	3	11	1	P12814; A0A494C1A0; O43707	0	1199.63	High	High	0.0001385	0.0003574	1.98
		Checked	Confidence	Identifying Node	PSM Ambiguity	Annotated Sequence	Modifications	# Proteins	Master Protein Accessions	Protein Accessions	# Missed Cleavages	Charge	DeltaScore	DeltaCn	Rank	Search Engine Rank	m/z [Da]	MH+ [Da]	Theo. MH+ [Da]	DeltaM [ppm]	Deltam/z [Da]	Activation Type	MS Order	Isolation Interference [%]	Ion Inject Time [ms]	RT [min]	First Scan	Spectrum File	File ID	XCorr	# Protein Groups	Percolator q-Value	Percolator PEP
		FALSE	High	Sequest HT (A2)	Unambiguous	DLLLDPAWEK		11	P12814; A0A494C1A0; O43707	A0A494C166; F5GXS2; A0A494C033; D6RH00; K7EP19; A0A494C0Q3; P12814; A0A494C1A0; Q08043; P35609; O43707	0	2	0.3737	0	1	1	600.319	1199.63	1199.63	0.13	8e-05	HCD (High Energy Collision Dissociation)	MS2	0	30	38.6331	22756	HJURP-2.raw	F2	1.98	3	0.0001385	0.0003574
	FALSE	High	EAILAIHK		0.0233742	0.00165224	1	3	1	O43707	0	894.541	High	High	0.00146	0.01824	1.64
		Checked	Confidence	Identifying Node	PSM Ambiguity	Annotated Sequence	Modifications	# Proteins	Master Protein Accessions	Protein Accessions	# Missed Cleavages	Charge	DeltaScore	DeltaCn	Rank	Search Engine Rank	m/z [Da]	MH+ [Da]	Theo. MH+ [Da]	DeltaM [ppm]	Deltam/z [Da]	Activation Type	MS Order	Isolation Interference [%]	Ion Inject Time [ms]	RT [min]	First Scan	Spectrum File	File ID	XCorr	# Protein Groups	Percolator q-Value	Percolator PEP
		FALSE	High	Sequest HT (A2)	Unambiguous	EAILAIHK		3	O43707	F5GXS2; H7C144; O43707	0	2	0.3293	0	1	1	447.774	894.541	894.541	-0.08	-4e-05	HCD (High Energy Collision Dissociation)	MS2	55.8392	30	22.023	7628	HJURP-2.raw	F2	1.64	1	0.00146	0.01824
	FALSE	High	EGLLLWCQR	1xCarbamidomethyl [C7]	0.000250502	0.000117854	3	12	1	P12814; A0A494C1A0; O43707	0	1174.6	High	High	0.0001385	0.0002005	2.73
		Checked	Confidence	Identifying Node	PSM Ambiguity	Annotated Sequence	Modifications	# Proteins	Master Protein Accessions	Protein Accessions	# Missed Cleavages	Charge	DeltaScore	DeltaCn	Rank	Search Engine Rank	m/z [Da]	MH+ [Da]	Theo. MH+ [Da]	DeltaM [ppm]	Deltam/z [Da]	Activation Type	MS Order	Isolation Interference [%]	Ion Inject Time [ms]	RT [min]	First Scan	Spectrum File	File ID	XCorr	# Protein Groups	Percolator q-Value	Percolator PEP
		FALSE	High	Sequest HT (A2)	Unambiguous	EGLLLWcQR	C7(Carbamidomethyl)	12	P12814; A0A494C1A0; O43707	A0A494C166; G3V2W4; H9KV75; A0A494C033; P12814; A0A494C1A0; Q08043; P35609; O43707; G3V2X9; A0A087WSZ2; G3V2N5	0	2	0.381	0	1	1	587.805	1174.6	1174.6	-0.23	-0.00013	HCD (High Energy Collision Dissociation)	MS2	13.7487	15.429	36.8401	21092	HJURP-2.raw	F2	2.73	3	0.0001385	0.0002005
	FALSE	High	ELPPDQAEYCIAR	1xCarbamidomethyl [C10]	1.76265e-05	0.000117854	2	6	3	P12814; O43707	0	1561.73	High	High	0.0001385	1.444e-05	1.89
		Checked	Confidence	Identifying Node	PSM Ambiguity	Annotated Sequence	Modifications	# Proteins	Master Protein Accessions	Protein Accessions	# Missed Cleavages	Charge	DeltaScore	DeltaCn	Rank	Search Engine Rank	m/z [Da]	MH+ [Da]	Theo. MH+ [Da]	DeltaM [ppm]	Deltam/z [Da]	Activation Type	MS Order	Isolation Interference [%]	Ion Inject Time [ms]	RT [min]	First Scan	Spectrum File	File ID	XCorr	# Protein Groups	Percolator q-Value	Percolator PEP
		FALSE	High	Sequest HT (A2)	Unambiguous	ELPPDQAEYcIAR	C10(Carbamidomethyl)	6	P12814; O43707	H0YJW3; F5GXS2; H9KV75; P12814; H7C144; O43707	0	2	0.5873	0	1	1	781.368	1561.73	1561.73	-1.46	-0.00114	HCD (High Energy Collision Dissociation)	MS2	0	30	32.2905	16786	HJURP-2.raw	F2	1.89	2	0.0001385	1.444e-05
		FALSE	High	Sequest HT (A2)	Unambiguous	ELPPDQAEYcIAR	C10(Carbamidomethyl)	6	P12814; O43707	H0YJW3; F5GXS2; H9KV75; P12814; H7C144; O43707	0	2	0.6146	0	1	1	781.37	1561.73	1561.73	1.07	0.00084	HCD (High Energy Collision Dissociation)	MS2	11.1572	30	28.766	13577	HJURP-2.raw	F2	2.05	2	0.0001385	0.0002377
		FALSE	High	Sequest HT (A2)	Unambiguous	ELPPDQAEYcIAR	C10(Carbamidomethyl)	6	P12814; O43707	H0YJW3; F5GXS2; H9KV75; P12814; H7C144; O43707	0	2	0.5092	0	1	1	781.37	1561.73	1561.73	1.4	0.00109	HCD (High Energy Collision Dissociation)	MS2	0	30	30.0541	14779	HJURP-2.raw	F2	1.63	2	0.0001385	0.0005769
	FALSE	High	ETTDTDTADQVIASFK		7.49441e-09	0.000117854	1	3	2	O43707	0	1741.81	High	High	0.0001385	6.594e-09	4.13
		Checked	Confidence	Identifying Node	PSM Ambiguity	Annotated Sequence	Modifications	# Proteins	Master Protein Accessions	Protein Accessions	# Missed Cleavages	Charge	DeltaScore	DeltaCn	Rank	Search Engine Rank	m/z [Da]	MH+ [Da]	Theo. MH+ [Da]	DeltaM [ppm]	Deltam/z [Da]	Activation Type	MS Order	Isolation Interference [%]	Ion Inject Time [ms]	RT [min]	First Scan	Spectrum File	File ID	XCorr	# Protein Groups	Percolator q-Value	Percolator PEP
		FALSE	High	Sequest HT (A2)	Unambiguous	ETTDTDTADQVIASFK		3	O43707	F5GXS2; H7C144; O43707	0	3	0.4191	0	1	1	581.274	1741.81	1741.81	-2.38	-0.00138	HCD (High Energy Collision Dissociation)	MS2	33.3617	23.806	36.5103	20785	HJURP-2.raw	F2	1.36	1	0.0003745	0.003105
		FALSE	High	Sequest HT (A2)	Unambiguous	ETTDTDTADQVIASFK		3	O43707	F5GXS2; H7C144; O43707	0	2	0.8111	0	1	1	871.412	1741.82	1741.81	2.04	0.00178	HCD (High Energy Collision Dissociation)	MS2	18.4216	27.489	36.4057	20682	HJURP-2.raw	F2	4.13	1	0.0001385	6.594e-09
	FALSE	High	FAIQDISVEETSAK		1.34721e-08	0.000117854	3	14	1	P12814; A0A494C1A0; O43707	0	1537.77	High	High	0.0001385	1.178e-08	4.19
		Checked	Confidence	Identifying Node	PSM Ambiguity	Annotated Sequence	Modifications	# Proteins	Master Protein Accessions	Protein Accessions	# Missed Cleavages	Charge	DeltaScore	DeltaCn	Rank	Search Engine Rank	m/z [Da]	MH+ [Da]	Theo. MH+ [Da]	DeltaM [ppm]	Deltam/z [Da]	Activation Type	MS Order	Isolation Interference [%]	Ion Inject Time [ms]	RT [min]	First Scan	Spectrum File	File ID	XCorr	# Protein Groups	Percolator q-Value	Percolator PEP
		FALSE	High	Sequest HT (A2)	Unambiguous	FAIQDISVEETSAK		14	P12814; A0A494C1A0; O43707	A0A494C166; G3V2W4; H9KV75; G3V2E8; A0A494C033; P12814; A0A494C1A0; Q08043; P35609; O43707; G3V2X9; A0A087WSZ2; G3V5M4; G3V2N5	0	2	0.8138	0	1	1	769.39	1537.77	1537.77	-1.37	-0.00105	HCD (High Energy Collision Dissociation)	MS2	0	14.461	33.4722	17931	HJURP-2.raw	F2	4.19	3	0.0001385	1.178e-08
	FALSE	High	GISQEQMQEFR		9.14708e-06	0.000117854	1	3	1	O43707	0	1352.63	High	High	0.0001385	7.511e-06	2.46
		Checked	Confidence	Identifying Node	PSM Ambiguity	Annotated Sequence	Modifications	# Proteins	Master Protein Accessions	Protein Accessions	# Missed Cleavages	Charge	DeltaScore	DeltaCn	Rank	Search Engine Rank	m/z [Da]	MH+ [Da]	Theo. MH+ [Da]	DeltaM [ppm]	Deltam/z [Da]	Activation Type	MS Order	Isolation Interference [%]	Ion Inject Time [ms]	RT [min]	First Scan	Spectrum File	File ID	XCorr	# Protein Groups	Percolator q-Value	Percolator PEP
		FALSE	High	Sequest HT (A2)	Unambiguous	GISQEQMQEFR		3	O43707	F5GXS2; H7C144; O43707	0	2	0.6382	0	1	1	676.816	1352.62	1352.63	-1.63	-0.0011	HCD (High Energy Collision Dissociation)	MS2	31.1307	8.827	28.1546	13020	HJURP-2.raw	F2	2.46	1	0.0001385	7.511e-06
	FALSE	High	GISQEQMQEFR	1xOxidation [M7]	1.1538e-05	0.000117854	1	3	1	O43707	0	1368.62	High	High	0.0001385	9.456e-06	2.55
		Checked	Confidence	Identifying Node	PSM Ambiguity	Annotated Sequence	Modifications	# Proteins	Master Protein Accessions	Protein Accessions	# Missed Cleavages	Charge	DeltaScore	DeltaCn	Rank	Search Engine Rank	m/z [Da]	MH+ [Da]	Theo. MH+ [Da]	DeltaM [ppm]	Deltam/z [Da]	Activation Type	MS Order	Isolation Interference [%]	Ion Inject Time [ms]	RT [min]	First Scan	Spectrum File	File ID	XCorr	# Protein Groups	Percolator q-Value	Percolator PEP
		FALSE	High	Sequest HT (A2)	Unambiguous	GISQEQmQEFR	M7(Oxidation)	3	O43707	F5GXS2; H7C144; O43707	0	2	0.5843	0	1	1	684.815	1368.62	1368.62	1.06	0.00073	HCD (High Energy Collision Dissociation)	MS2	0	30	23.6327	8986	HJURP-2.raw	F2	2.55	1	0.0001385	9.456e-06
	FALSE	High	GYEEWLLNEIR		3.20852e-07	0.000117854	3	7	2	P12814; A0A494C1A0; O43707	0	1421.71	High	High	0.0001385	2.726e-07	3.68
		Checked	Confidence	Identifying Node	PSM Ambiguity	Annotated Sequence	Modifications	# Proteins	Master Protein Accessions	Protein Accessions	# Missed Cleavages	Charge	DeltaScore	DeltaCn	Rank	Search Engine Rank	m/z [Da]	MH+ [Da]	Theo. MH+ [Da]	DeltaM [ppm]	Deltam/z [Da]	Activation Type	MS Order	Isolation Interference [%]	Ion Inject Time [ms]	RT [min]	First Scan	Spectrum File	File ID	XCorr	# Protein Groups	Percolator q-Value	Percolator PEP
		FALSE	High	Sequest HT (A2)	Unambiguous	GYEEWLLNEIR		7	P12814; A0A494C1A0; O43707	A0A494C060; H9KV75; P12814; A0A494C1A0; P35609; O43707; F6THM6	0	3	0.5241	0	1	1	474.573	1421.71	1421.71	-0.27	-0.00013	HCD (High Energy Collision Dissociation)	MS2	26.6783	30	42.9604	26947	HJURP-2.raw	F2	2.9	3	0.0001385	0.0006014
		FALSE	High	Sequest HT (A2)	Unambiguous	GYEEWLLNEIR		7	P12814; A0A494C1A0; O43707	A0A494C060; H9KV75; P12814; A0A494C1A0; P35609; O43707; F6THM6	0	2	0.6168	0	1	1	711.357	1421.71	1421.71	0.58	0.00041	HCD (High Energy Collision Dissociation)	MS2	0	28.013	42.8789	26866	HJURP-2.raw	F2	3.68	3	0.0001385	2.726e-07
	FALSE	High	HEAFESDLAAHQDR		6.19124e-11	0.000117854	3	10	1	P12814; A0A494C1A0; O43707	0	1625.73	High	High	0.0001385	5.672e-11	3.78
		Checked	Confidence	Identifying Node	PSM Ambiguity	Annotated Sequence	Modifications	# Proteins	Master Protein Accessions	Protein Accessions	# Missed Cleavages	Charge	DeltaScore	DeltaCn	Rank	Search Engine Rank	m/z [Da]	MH+ [Da]	Theo. MH+ [Da]	DeltaM [ppm]	Deltam/z [Da]	Activation Type	MS Order	Isolation Interference [%]	Ion Inject Time [ms]	RT [min]	First Scan	Spectrum File	File ID	XCorr	# Protein Groups	Percolator q-Value	Percolator PEP
		FALSE	High	Sequest HT (A2)	Unambiguous	HEAFESDLAAHQDR		10	P12814; A0A494C1A0; O43707	A0A494C060; H9KV75; H7C5W8; P12814; A0A494C1A0; Q08043; P35609; O43707; A0A087WSZ2; F6THM6	0	3	0.791	0	1	1	542.583	1625.73	1625.73	1.81	0.00098	HCD (High Energy Collision Dissociation)	MS2	50.5555	30	22.7229	8228	HJURP-2.raw	F2	3.78	3	0.0001385	5.672e-11
	FALSE	High	HRDYETATLSDIK		1.07484e-10	0.000117854	1	1	2	O43707	1	1548.77	High	High	0.0001385	9.8e-11	4.86
		Checked	Confidence	Identifying Node	PSM Ambiguity	Annotated Sequence	Modifications	# Proteins	Master Protein Accessions	Protein Accessions	# Missed Cleavages	Charge	DeltaScore	DeltaCn	Rank	Search Engine Rank	m/z [Da]	MH+ [Da]	Theo. MH+ [Da]	DeltaM [ppm]	Deltam/z [Da]	Activation Type	MS Order	Isolation Interference [%]	Ion Inject Time [ms]	RT [min]	First Scan	Spectrum File	File ID	XCorr	# Protein Groups	Percolator q-Value	Percolator PEP
		FALSE	High	Sequest HT (A2)	Unambiguous	HRDYETATLSDIK		1	O43707	O43707	1	2	0.3391	0	1	1	774.886	1548.77	1548.77	0.09	7e-05	HCD (High Energy Collision Dissociation)	MS2	0	30	24.4246	9681	HJURP-2.raw	F2	1.74	1	0.008273	0.2247
		FALSE	High	Sequest HT (A2)	Unambiguous	HRDYETATLSDIK		1	O43707	O43707	1	3	0.6605	0	1	1	516.927	1548.77	1548.77	0.4	0.00021	HCD (High Energy Collision Dissociation)	MS2	15.0096	30	24.404	9662	HJURP-2.raw	F2	4.86	1	0.0001385	9.8e-11
	FALSE	High	HRPELIEYDK		1.77913e-06	0.000117854	2	2	1	K7EJH8; O43707	0	1299.67	High	High	0.0001385	1.483e-06	3.73
		Checked	Confidence	Identifying Node	PSM Ambiguity	Annotated Sequence	Modifications	# Proteins	Master Protein Accessions	Protein Accessions	# Missed Cleavages	Charge	DeltaScore	DeltaCn	Rank	Search Engine Rank	m/z [Da]	MH+ [Da]	Theo. MH+ [Da]	DeltaM [ppm]	Deltam/z [Da]	Activation Type	MS Order	Isolation Interference [%]	Ion Inject Time [ms]	RT [min]	First Scan	Spectrum File	File ID	XCorr	# Protein Groups	Percolator q-Value	Percolator PEP
		FALSE	High	Sequest HT (A2)	Unambiguous	HRPELIEYDK		2	K7EJH8; O43707	K7EJH8; O43707	0	3	0.5576	0	1	1	433.895	1299.67	1299.67	0.77	0.00033	HCD (High Energy Collision Dissociation)	MS2	42.4298	30	22.2478	7823	HJURP-2.raw	F2	3.73	2	0.0001385	1.483e-06
	FALSE	High	HTNYTMEHIR		0.000477352	0.000117854	3	12	1	P12814; A0A494C1A0; O43707	0	1301.61	High	High	0.0001385	0.0003797	1.41
		Checked	Confidence	Identifying Node	PSM Ambiguity	Annotated Sequence	Modifications	# Proteins	Master Protein Accessions	Protein Accessions	# Missed Cleavages	Charge	DeltaScore	DeltaCn	Rank	Search Engine Rank	m/z [Da]	MH+ [Da]	Theo. MH+ [Da]	DeltaM [ppm]	Deltam/z [Da]	Activation Type	MS Order	Isolation Interference [%]	Ion Inject Time [ms]	RT [min]	First Scan	Spectrum File	File ID	XCorr	# Protein Groups	Percolator q-Value	Percolator PEP
		FALSE	High	Sequest HT (A2)	Unambiguous	HTNYTMEHIR		12	P12814; A0A494C1A0; O43707	H0YJW3; A0A494C060; F5GXS2; H9KV75; H0YJ11; H7C5W8; P12814; A0A494C1A0; H7C144; P35609; O43707; F6THM6	0	3	0.4823	0	1	1	434.54	1301.61	1301.61	0.67	0.00029	HCD (High Energy Collision Dissociation)	MS2	25.004	30	20.1642	6198	HJURP-2.raw	F2	1.41	3	0.0001385	0.0003797
	FALSE	High	KAGTQIENIDEDFR		7.60174e-08	0.000117854	1	3	2	O43707	1	1635.8	High	High	0.0001385	6.514e-08	2.46
		Checked	Confidence	Identifying Node	PSM Ambiguity	Annotated Sequence	Modifications	# Proteins	Master Protein Accessions	Protein Accessions	# Missed Cleavages	Charge	DeltaScore	DeltaCn	Rank	Search Engine Rank	m/z [Da]	MH+ [Da]	Theo. MH+ [Da]	DeltaM [ppm]	Deltam/z [Da]	Activation Type	MS Order	Isolation Interference [%]	Ion Inject Time [ms]	RT [min]	First Scan	Spectrum File	File ID	XCorr	# Protein Groups	Percolator q-Value	Percolator PEP
		FALSE	High	Sequest HT (A2)	Unambiguous	KAGTQIENIDEDFR		3	O43707	F5GXS2; K7EP19; O43707	1	3	0.6304	0	1	1	545.936	1635.79	1635.8	-1.53	-0.00083	HCD (High Energy Collision Dissociation)	MS2	31.082	20.132	28.691	13503	HJURP-2.raw	F2	2.76	1	0.0003745	0.004289
		FALSE	High	Sequest HT (A2)	Unambiguous	KAGTQIENIDEDFR		3	O43707	F5GXS2; K7EP19; O43707	1	2	0.5813	0	1	1	818.4	1635.79	1635.8	-3.05	-0.0025	HCD (High Energy Collision Dissociation)	MS2	0	30	28.616	13441	HJURP-2.raw	F2	2.46	1	0.0001385	6.514e-08
	FALSE	High	KAGTQIENIDEDFRDGLK		4.29334e-14	0.000117854	1	3	1	O43707	2	2049.02	High	High	0.0001385	4.163e-14	6.25
		Checked	Confidence	Identifying Node	PSM Ambiguity	Annotated Sequence	Modifications	# Proteins	Master Protein Accessions	Protein Accessions	# Missed Cleavages	Charge	DeltaScore	DeltaCn	Rank	Search Engine Rank	m/z [Da]	MH+ [Da]	Theo. MH+ [Da]	DeltaM [ppm]	Deltam/z [Da]	Activation Type	MS Order	Isolation Interference [%]	Ion Inject Time [ms]	RT [min]	First Scan	Spectrum File	File ID	XCorr	# Protein Groups	Percolator q-Value	Percolator PEP
		FALSE	High	Sequest HT (A2)	Unambiguous	KAGTQIENIDEDFRDGLK		3	O43707	F5GXS2; K7EP19; O43707	2	3	0.5984	0	1	1	683.68	2049.03	2049.02	0.79	0.00054	HCD (High Energy Collision Dissociation)	MS2	0	30	31.3605	15921	HJURP-2.raw	F2	6.25	1	0.0001385	4.163e-14
	FALSE	High	KDDPVTNLNNAFEVAEK		5.7896e-10	0.000117854	2	2	2	K7EJH8; O43707	1	1903.94	High	High	0.0001385	5.218e-10	3.59
		Checked	Confidence	Identifying Node	PSM Ambiguity	Annotated Sequence	Modifications	# Proteins	Master Protein Accessions	Protein Accessions	# Missed Cleavages	Charge	DeltaScore	DeltaCn	Rank	Search Engine Rank	m/z [Da]	MH+ [Da]	Theo. MH+ [Da]	DeltaM [ppm]	Deltam/z [Da]	Activation Type	MS Order	Isolation Interference [%]	Ion Inject Time [ms]	RT [min]	First Scan	Spectrum File	File ID	XCorr	# Protein Groups	Percolator q-Value	Percolator PEP
		FALSE	High	Sequest HT (A2)	Unambiguous	KDDPVTNLNNAFEVAEK		2	K7EJH8; O43707	K7EJH8; O43707	1	3	0.6667	0	1	1	635.321	1903.95	1903.94	4.48	0.00284	HCD (High Energy Collision Dissociation)	MS2	53.9162	14.414	32.9919	17448	HJURP-2.raw	F2	2.52	2	0.0002732	0.001392
		FALSE	High	Sequest HT (A2)	Unambiguous	KDDPVTNLNNAFEVAEK		2	K7EJH8; O43707	K7EJH8; O43707	1	2	0.6518	0	1	1	952.475	1903.94	1903.94	1.82	0.00173	HCD (High Energy Collision Dissociation)	MS2	32.4209	30	33.0911	17550	HJURP-2.raw	F2	3.59	2	0.0001385	5.218e-10
	FALSE	High	KHEAFESDLAAHQDR		3.78708e-08	0.000117854	3	8	2	P12814; A0A494C1A0; O43707	1	1753.83	High	High	0.0001385	3.283e-08	2.82
		Checked	Confidence	Identifying Node	PSM Ambiguity	Annotated Sequence	Modifications	# Proteins	Master Protein Accessions	Protein Accessions	# Missed Cleavages	Charge	DeltaScore	DeltaCn	Rank	Search Engine Rank	m/z [Da]	MH+ [Da]	Theo. MH+ [Da]	DeltaM [ppm]	Deltam/z [Da]	Activation Type	MS Order	Isolation Interference [%]	Ion Inject Time [ms]	RT [min]	First Scan	Spectrum File	File ID	XCorr	# Protein Groups	Percolator q-Value	Percolator PEP
		FALSE	High	Sequest HT (A2)	Unambiguous	KHEAFESDLAAHQDR		8	P12814; A0A494C1A0; O43707	A0A494C060; H9KV75; H7C5W8; P12814; A0A494C1A0; P35609; O43707; F6THM6	1	4	0.6937	0	1	1	439.212	1753.83	1753.83	0.09	4e-05	HCD (High Energy Collision Dissociation)	MS2	0	30	21.0321	6833	HJURP-2.raw	F2	3.95	3	0.0001385	5.63e-07
		FALSE	High	Sequest HT (A2)	Unambiguous	KHEAFESDLAAHQDR		8	P12814; A0A494C1A0; O43707	A0A494C060; H9KV75; H7C5W8; P12814; A0A494C1A0; P35609; O43707; F6THM6	1	3	0.6348	0	1	1	585.28	1753.82	1753.83	-0.63	-0.00037	HCD (High Energy Collision Dissociation)	MS2	38.8758	30	21.0571	6845	HJURP-2.raw	F2	2.82	3	0.0001385	3.283e-08
	FALSE	High	LASDLLEWIR		4.4013e-06	0.000117854	3	5	2	K7EJH8; P12814; O43707	0	1215.67	High	High	0.0001385	3.633e-06	2.23
		Checked	Confidence	Identifying Node	PSM Ambiguity	Annotated Sequence	Modifications	# Proteins	Master Protein Accessions	Protein Accessions	# Missed Cleavages	Charge	DeltaScore	DeltaCn	Rank	Search Engine Rank	m/z [Da]	MH+ [Da]	Theo. MH+ [Da]	DeltaM [ppm]	Deltam/z [Da]	Activation Type	MS Order	Isolation Interference [%]	Ion Inject Time [ms]	RT [min]	First Scan	Spectrum File	File ID	XCorr	# Protein Groups	Percolator q-Value	Percolator PEP
		FALSE	High	Sequest HT (A2)	Unambiguous	LASDLLEWIR		5	K7EJH8; P12814; O43707	K7EJH8; G3V2W4; H9KV75; P12814; O43707	0	2	0.531	0	1	1	608.341	1215.67	1215.67	0.43	0.00026	HCD (High Energy Collision Dissociation)	MS2	52.1941	30	44.0625	28026	HJURP-2.raw	F2	1.13	3	0.00137	0.01496
		FALSE	High	Sequest HT (A2)	Unambiguous	LASDLLEWIR		5	K7EJH8; P12814; O43707	K7EJH8; G3V2W4; H9KV75; P12814; O43707	0	2	0.4753	0	1	1	608.343	1215.68	1215.67	4.7	0.00285	HCD (High Energy Collision Dissociation)	MS2	0	30	42.7666	26762	HJURP-2.raw	F2	2.23	3	0.0001385	3.633e-06
	FALSE	High	ICDQWDALGSLTHSR	1xCarbamidomethyl [C2]	4.3725e-13	0.000117854	1	2	2	O43707	0	1758.82	High	High	0.0001385	4.203e-13	4.55
		Checked	Confidence	Identifying Node	PSM Ambiguity	Annotated Sequence	Modifications	# Proteins	Master Protein Accessions	Protein Accessions	# Missed Cleavages	Charge	DeltaScore	DeltaCn	Rank	Search Engine Rank	m/z [Da]	MH+ [Da]	Theo. MH+ [Da]	DeltaM [ppm]	Deltam/z [Da]	Activation Type	MS Order	Isolation Interference [%]	Ion Inject Time [ms]	RT [min]	First Scan	Spectrum File	File ID	XCorr	# Protein Groups	Percolator q-Value	Percolator PEP
		FALSE	High	Sequest HT (A2)	Unambiguous	IcDQWDALGSLTHSR	C2(Carbamidomethyl)	2	O43707	F5GXS2; O43707	0	3	0.7187	0	1	1	586.945	1758.82	1758.82	-1.61	-0.00094	HCD (High Energy Collision Dissociation)	MS2	59.7528	20.102	34.7814	19138	HJURP-2.raw	F2	4.55	1	0.0001385	4.203e-13
		FALSE	High	Sequest HT (A2)	Unambiguous	IcDQWDALGSLTHSR	C2(Carbamidomethyl)	2	O43707	F5GXS2; O43707	0	2	0.8056	0	1	1	879.915	1758.82	1758.82	0.42	0.00037	HCD (High Energy Collision Dissociation)	MS2	30.5603	15.285	34.8677	19226	HJURP-2.raw	F2	4.27	1	0.0001385	1.396e-09
	FALSE	High	LSGSNPYTTVTPQIINSK		4.81003e-05	0.000117854	1	3	1	O43707	0	1920.01	High	High	0.0001385	3.889e-05	1.42
		Checked	Confidence	Identifying Node	PSM Ambiguity	Annotated Sequence	Modifications	# Proteins	Master Protein Accessions	Protein Accessions	# Missed Cleavages	Charge	DeltaScore	DeltaCn	Rank	Search Engine Rank	m/z [Da]	MH+ [Da]	Theo. MH+ [Da]	DeltaM [ppm]	Deltam/z [Da]	Activation Type	MS Order	Isolation Interference [%]	Ion Inject Time [ms]	RT [min]	First Scan	Spectrum File	File ID	XCorr	# Protein Groups	Percolator q-Value	Percolator PEP
		FALSE	High	Sequest HT (A2)	Unambiguous	LSGSNPYTTVTPQIINSK		3	O43707	F5GXS2; H7C144; O43707	0	2	0.6268	0	1	1	960.511	1920.01	1920.01	3.98	0.00382	HCD (High Energy Collision Dissociation)	MS2	0	30	31.6708	16197	HJURP-2.raw	F2	1.42	1	0.0001385	3.889e-05
	FALSE	High	ISIEMNGTLEDQLSHLK		2.7622e-11	0.000117854	1	3	1	O43707	0	1927.98	High	High	0.0001385	2.554e-11	4.71
		Checked	Confidence	Identifying Node	PSM Ambiguity	Annotated Sequence	Modifications	# Proteins	Master Protein Accessions	Protein Accessions	# Missed Cleavages	Charge	DeltaScore	DeltaCn	Rank	Search Engine Rank	m/z [Da]	MH+ [Da]	Theo. MH+ [Da]	DeltaM [ppm]	Deltam/z [Da]	Activation Type	MS Order	Isolation Interference [%]	Ion Inject Time [ms]	RT [min]	First Scan	Spectrum File	File ID	XCorr	# Protein Groups	Percolator q-Value	Percolator PEP
		FALSE	High	Sequest HT (A2)	Unambiguous	ISIEMNGTLEDQLSHLK		3	O43707	F5GXS2; H7C144; O43707	0	3	0.6688	0	1	1	643.333	1927.98	1927.98	2.24	0.00144	HCD (High Energy Collision Dissociation)	MS2	79.7159	27.645	37.7296	21937	HJURP-2.raw	F2	4.71	1	0.0001385	2.554e-11
	FALSE	High	LVSIGAEEIVDGNAK		5.22552e-07	0.000117854	1	1	5	O43707	0	1514.81	High	High	0.0001385	4.403e-07	2.98
		Checked	Confidence	Identifying Node	PSM Ambiguity	Annotated Sequence	Modifications	# Proteins	Master Protein Accessions	Protein Accessions	# Missed Cleavages	Charge	DeltaScore	DeltaCn	Rank	Search Engine Rank	m/z [Da]	MH+ [Da]	Theo. MH+ [Da]	DeltaM [ppm]	Deltam/z [Da]	Activation Type	MS Order	Isolation Interference [%]	Ion Inject Time [ms]	RT [min]	First Scan	Spectrum File	File ID	XCorr	# Protein Groups	Percolator q-Value	Percolator PEP
		FALSE	High	Sequest HT (A2)	Unambiguous	LVSIGAEEIVDGNAK		1	O43707	O43707	0	2	0.3675	0	1	1	757.905	1514.8	1514.81	-2.86	-0.00216	HCD (High Energy Collision Dissociation)	MS2	75.6342	30	60.6619	42825	HJURP-2.raw	F2	1.17	1	0.0004801	0.005586
		FALSE	High	Sequest HT (A2)	Unambiguous	LVSIGAEEIVDGNAK		1	O43707	O43707	0	2	0.4567	0	1	1	757.906	1514.81	1514.81	-0.51	-0.00038	HCD (High Energy Collision Dissociation)	MS2	26.0169	30	61.9871	43958	HJURP-2.raw	F2	1.27	1	0.001783	0.02237
		FALSE	High	Sequest HT (A2)	Unambiguous	LVSIGAEEIVDGNAK		1	O43707	O43707	0	2	0.6745	0	1	1	757.905	1514.8	1514.81	-2.76	-0.00209	HCD (High Energy Collision Dissociation)	MS2	79.2373	9.289	32.0815	16578	HJURP-2.raw	F2	2.98	1	0.0001385	4.403e-07
		FALSE	High	Sequest HT (A2)	Unambiguous	LVSIGAEEIVDGNAK		1	O43707	O43707	0	2	0.7041	0	1	1	757.903	1514.8	1514.81	-4.69	-0.00355	HCD (High Energy Collision Dissociation)	MS2	27.1187	21.846	33.1274	17589	HJURP-2.raw	F2	2.67	1	0.0001385	4.468e-05
		FALSE	High	Sequest HT (A2)	Unambiguous	LVSIGAEEIVDGNAK		1	O43707	O43707	0	2	0.3286	0	1	1	757.907	1514.81	1514.81	0.98	0.00074	HCD (High Energy Collision Dissociation)	MS2	67.5093	30	54.6858	37802	HJURP-2.raw	F2	0.7	1	0.0027	0.04099
	FALSE	High	MAPYQGPDAVPGALDYK		1.70386e-07	0.000117854	1	3	1	O43707	0	1792.86	High	High	0.0001385	1.454e-07	2.93
		Checked	Confidence	Identifying Node	PSM Ambiguity	Annotated Sequence	Modifications	# Proteins	Master Protein Accessions	Protein Accessions	# Missed Cleavages	Charge	DeltaScore	DeltaCn	Rank	Search Engine Rank	m/z [Da]	MH+ [Da]	Theo. MH+ [Da]	DeltaM [ppm]	Deltam/z [Da]	Activation Type	MS Order	Isolation Interference [%]	Ion Inject Time [ms]	RT [min]	First Scan	Spectrum File	File ID	XCorr	# Protein Groups	Percolator q-Value	Percolator PEP
		FALSE	High	Sequest HT (A2)	Unambiguous	MAPYQGPDAVPGALDYK		3	O43707	F5GXS2; H7C144; O43707	0	2	0.7338	0	1	1	896.932	1792.86	1792.86	0.06	6e-05	HCD (High Energy Collision Dissociation)	MS2	38.767	30	33.5335	17992	HJURP-2.raw	F2	2.93	1	0.0001385	1.454e-07
	FALSE	High	MLDAEDIVNTARPDEK		5.44878e-11	0.000117854	1	1	2	O43707	0	1816.87	High	High	0.0001385	4.996e-11	4.49
		Checked	Confidence	Identifying Node	PSM Ambiguity	Annotated Sequence	Modifications	# Proteins	Master Protein Accessions	Protein Accessions	# Missed Cleavages	Charge	DeltaScore	DeltaCn	Rank	Search Engine Rank	m/z [Da]	MH+ [Da]	Theo. MH+ [Da]	DeltaM [ppm]	Deltam/z [Da]	Activation Type	MS Order	Isolation Interference [%]	Ion Inject Time [ms]	RT [min]	First Scan	Spectrum File	File ID	XCorr	# Protein Groups	Percolator q-Value	Percolator PEP
		FALSE	High	Sequest HT (A2)	Unambiguous	MLDAEDIVNTARPDEK		1	O43707	O43707	0	2	0.7773	0	1	1	908.94	1816.87	1816.87	-0.6	-0.00054	HCD (High Energy Collision Dissociation)	MS2	22.8792	22.115	32.1702	16665	HJURP-2.raw	F2	4.49	1	0.0001385	4.996e-11
		FALSE	High	Sequest HT (A2)	Unambiguous	MLDAEDIVNTARPDEK		1	O43707	O43707	0	3	0.6464	0	1	1	606.296	1816.87	1816.87	-0.05	-3e-05	HCD (High Energy Collision Dissociation)	MS2	41.278	21.926	31.8874	16395	HJURP-2.raw	F2	3.79	1	0.0001385	3.213e-09
	FALSE	High	MLDAEDIVNTARPDEK	1xOxidation [M1]	2.65061e-09	0.000117854	1	1	1	O43707	0	1832.87	High	High	0.0001385	2.351e-09	3.51
		Checked	Confidence	Identifying Node	PSM Ambiguity	Annotated Sequence	Modifications	# Proteins	Master Protein Accessions	Protein Accessions	# Missed Cleavages	Charge	DeltaScore	DeltaCn	Rank	Search Engine Rank	m/z [Da]	MH+ [Da]	Theo. MH+ [Da]	DeltaM [ppm]	Deltam/z [Da]	Activation Type	MS Order	Isolation Interference [%]	Ion Inject Time [ms]	RT [min]	First Scan	Spectrum File	File ID	XCorr	# Protein Groups	Percolator q-Value	Percolator PEP
		FALSE	High	Sequest HT (A2)	Unambiguous	mLDAEDIVNTARPDEK	M1(Oxidation)	1	O43707	O43707	0	3	0.7123	0	1	1	611.628	1832.87	1832.87	-0.21	-0.00013	HCD (High Energy Collision Dissociation)	MS2	10.7807	26.197	30.0924	14814	HJURP-2.raw	F2	3.51	1	0.0001385	2.351e-09
	FALSE	High	MVSDINNGWQHLEQAEK		2.85099e-10	0.000117854	1	1	2	O43707	0	1998.93	High	High	0.0001385	2.577e-10	3.54
		Checked	Confidence	Identifying Node	PSM Ambiguity	Annotated Sequence	Modifications	# Proteins	Master Protein Accessions	Protein Accessions	# Missed Cleavages	Charge	DeltaScore	DeltaCn	Rank	Search Engine Rank	m/z [Da]	MH+ [Da]	Theo. MH+ [Da]	DeltaM [ppm]	Deltam/z [Da]	Activation Type	MS Order	Isolation Interference [%]	Ion Inject Time [ms]	RT [min]	First Scan	Spectrum File	File ID	XCorr	# Protein Groups	Percolator q-Value	Percolator PEP
		FALSE	High	Sequest HT (A2)	Unambiguous	MVSDINNGWQHLEQAEK		1	O43707	O43707	0	2	0.6706	0	1	1	999.97	1998.93	1998.93	-1.03	-0.00103	HCD (High Energy Collision Dissociation)	MS2	50.4231	30	32.0539	16554	HJURP-2.raw	F2	3.37	1	0.0001385	2.16e-08
		FALSE	High	Sequest HT (A2)	Unambiguous	MVSDINNGWQHLEQAEK		1	O43707	O43707	0	3	0.6977	0	1	1	666.983	1998.93	1998.93	0.41	0.00027	HCD (High Energy Collision Dissociation)	MS2	0	19.585	32.0301	16532	HJURP-2.raw	F2	3.54	1	0.0001385	2.577e-10
	FALSE	High	MVSDINNGWQHLEQAEK	1xOxidation [M1]	7.71519e-09	0.000117854	1	1	1	O43707	0	2014.93	High	High	0.0001385	6.785e-09	2.14
		Checked	Confidence	Identifying Node	PSM Ambiguity	Annotated Sequence	Modifications	# Proteins	Master Protein Accessions	Protein Accessions	# Missed Cleavages	Charge	DeltaScore	DeltaCn	Rank	Search Engine Rank	m/z [Da]	MH+ [Da]	Theo. MH+ [Da]	DeltaM [ppm]	Deltam/z [Da]	Activation Type	MS Order	Isolation Interference [%]	Ion Inject Time [ms]	RT [min]	First Scan	Spectrum File	File ID	XCorr	# Protein Groups	Percolator q-Value	Percolator PEP
		FALSE	High	Sequest HT (A2)	Unambiguous	mVSDINNGWQHLEQAEK	M1(Oxidation)	1	O43707	O43707	0	2	0.8224	0	1	1	1007.97	2014.94	2014.93	5.17	0.00521	HCD (High Energy Collision Dissociation)	MS2	55.3695	30	30.8395	15460	HJURP-2.raw	F2	2.14	1	0.0001385	6.785e-09
	FALSE	High	NFITAEELR		0.00214103	0.000452409	1	3	1	O43707	0	1092.57	High	High	0.0003745	0.0017	1.93
		Checked	Confidence	Identifying Node	PSM Ambiguity	Annotated Sequence	Modifications	# Proteins	Master Protein Accessions	Protein Accessions	# Missed Cleavages	Charge	DeltaScore	DeltaCn	Rank	Search Engine Rank	m/z [Da]	MH+ [Da]	Theo. MH+ [Da]	DeltaM [ppm]	Deltam/z [Da]	Activation Type	MS Order	Isolation Interference [%]	Ion Inject Time [ms]	RT [min]	First Scan	Spectrum File	File ID	XCorr	# Protein Groups	Percolator q-Value	Percolator PEP
		FALSE	High	Sequest HT (A2)	Unambiguous	NFITAEELR		3	O43707	F5GXS2; H7C144; O43707	0	2	0.399	0	1	1	546.79	1092.57	1092.57	3.21	0.00175	HCD (High Energy Collision Dissociation)	MS2	71.4591	14.261	30.8817	15500	HJURP-2.raw	F2	1.93	1	0.0003745	0.0017
	FALSE	High	QFASQANVVGPWIQTK		6.11613e-09	0.000117854	1	3	1	O43707	0	1773.93	High	High	0.0001385	5.375e-09	3.58
		Checked	Confidence	Identifying Node	PSM Ambiguity	Annotated Sequence	Modifications	# Proteins	Master Protein Accessions	Protein Accessions	# Missed Cleavages	Charge	DeltaScore	DeltaCn	Rank	Search Engine Rank	m/z [Da]	MH+ [Da]	Theo. MH+ [Da]	DeltaM [ppm]	Deltam/z [Da]	Activation Type	MS Order	Isolation Interference [%]	Ion Inject Time [ms]	RT [min]	First Scan	Spectrum File	File ID	XCorr	# Protein Groups	Percolator q-Value	Percolator PEP
		FALSE	High	Sequest HT (A2)	Unambiguous	QFASQANVVGPWIQTK		3	O43707	F5GXS2; H7C144; O43707	0	2	0.7933	0	1	1	887.466	1773.93	1773.93	-1.6	-0.00142	HCD (High Energy Collision Dissociation)	MS2	48.1786	23.458	35.5219	19830	HJURP-2.raw	F2	3.58	1	0.0001385	5.375e-09
	FALSE	High	QLEAIDQLHLEYAK		5.99131e-08	0.000117854	1	2	2	O43707	0	1670.87	High	High	0.0001385	5.151e-08	3.48
		Checked	Confidence	Identifying Node	PSM Ambiguity	Annotated Sequence	Modifications	# Proteins	Master Protein Accessions	Protein Accessions	# Missed Cleavages	Charge	DeltaScore	DeltaCn	Rank	Search Engine Rank	m/z [Da]	MH+ [Da]	Theo. MH+ [Da]	DeltaM [ppm]	Deltam/z [Da]	Activation Type	MS Order	Isolation Interference [%]	Ion Inject Time [ms]	RT [min]	First Scan	Spectrum File	File ID	XCorr	# Protein Groups	Percolator q-Value	Percolator PEP
		FALSE	High	Sequest HT (A2)	Unambiguous	QLEAIDQLHLEYAK		2	O43707	F5GXS2; O43707	0	3	0.5718	0	1	1	557.629	1670.87	1670.87	-0.59	-0.00033	HCD (High Energy Collision Dissociation)	MS2	25.9232	30	33.4902	17949	HJURP-2.raw	F2	3.48	1	0.0001385	5.151e-08
		FALSE	High	Sequest HT (A2)	Unambiguous	QLEAIDQLHLEYAK		2	O43707	F5GXS2; O43707	0	2	0.4665	0	1	1	835.942	1670.88	1670.87	0.7	0.00058	HCD (High Energy Collision Dissociation)	MS2	0	30	33.5685	18025	HJURP-2.raw	F2	4.18	1	0.0001385	1.574e-07
	FALSE	High	SFSTALYGESDL		0.06157	0.00353503	1	3	1	O43707	0	1289.59	High	High	0.003008	0.04556	1.53
		Checked	Confidence	Identifying Node	PSM Ambiguity	Annotated Sequence	Modifications	# Proteins	Master Protein Accessions	Protein Accessions	# Missed Cleavages	Charge	DeltaScore	DeltaCn	Rank	Search Engine Rank	m/z [Da]	MH+ [Da]	Theo. MH+ [Da]	DeltaM [ppm]	Deltam/z [Da]	Activation Type	MS Order	Isolation Interference [%]	Ion Inject Time [ms]	RT [min]	First Scan	Spectrum File	File ID	XCorr	# Protein Groups	Percolator q-Value	Percolator PEP
		FALSE	High	Sequest HT (A2)	Unambiguous	SFSTALYGESDL		3	O43707	F5GXS2; H7C144; O43707	0	2	0.5359	0	1	1	645.299	1289.59	1289.59	0.27	0.00018	HCD (High Energy Collision Dissociation)	MS2	53.8963	19.681	39.6023	23701	HJURP-2.raw	F2	1.53	1	0.003008	0.04556
	FALSE	High	SIVDYKPNLDLLEQQHQLIQEALIFDNK		2.00587e-09	0.000117854	1	3	1	O43707	0	3324.75	High	High	0.0001385	1.777e-09	6.44
		Checked	Confidence	Identifying Node	PSM Ambiguity	Annotated Sequence	Modifications	# Proteins	Master Protein Accessions	Protein Accessions	# Missed Cleavages	Charge	DeltaScore	DeltaCn	Rank	Search Engine Rank	m/z [Da]	MH+ [Da]	Theo. MH+ [Da]	DeltaM [ppm]	Deltam/z [Da]	Activation Type	MS Order	Isolation Interference [%]	Ion Inject Time [ms]	RT [min]	First Scan	Spectrum File	File ID	XCorr	# Protein Groups	Percolator q-Value	Percolator PEP
		FALSE	High	Sequest HT (A2)	Unambiguous	SIVDYKPNLDLLEQQHQLIQEALIFDNK		3	O43707	F5GXS2; H7C144; O43707	0	4	0.7593	0	1	1	831.942	3324.75	3324.75	-0.36	-0.0003	HCD (High Energy Collision Dissociation)	MS2	0	19.82	44.7536	28691	HJURP-2.raw	F2	6.44	1	0.0001385	1.777e-09
	FALSE	High	TFTAWCNSHLR	1xCarbamidomethyl [C6]	0.000105203	0.000117854	3	11	2	P12814; A0A494C1A0; O43707	0	1392.65	High	High	0.0001385	8.467e-05	2.15
		Checked	Confidence	Identifying Node	PSM Ambiguity	Annotated Sequence	Modifications	# Proteins	Master Protein Accessions	Protein Accessions	# Missed Cleavages	Charge	DeltaScore	DeltaCn	Rank	Search Engine Rank	m/z [Da]	MH+ [Da]	Theo. MH+ [Da]	DeltaM [ppm]	Deltam/z [Da]	Activation Type	MS Order	Isolation Interference [%]	Ion Inject Time [ms]	RT [min]	First Scan	Spectrum File	File ID	XCorr	# Protein Groups	Percolator q-Value	Percolator PEP
		FALSE	High	Sequest HT (A2)	Unambiguous	TFTAWcNSHLR	C6(Carbamidomethyl)	11	P12814; A0A494C1A0; O43707	A0A494C166; F5GXS2; A0A494C033; K7EP19; A0A494C0Q3; P12814; A0A494C1A0; Q08043; P35609; O43707; G3V2N5	0	3	0.6047	0	1	1	464.887	1392.65	1392.65	-0.37	-0.00017	HCD (High Energy Collision Dissociation)	MS2	46.2484	22.987	28.2335	13087	HJURP-2.raw	F2	2.15	3	0.0001385	8.467e-05
		FALSE	High	Sequest HT (A2)	Unambiguous	TFTAWcNSHLR	C6(Carbamidomethyl)	11	P12814; A0A494C1A0; O43707	A0A494C166; F5GXS2; A0A494C033; K7EP19; A0A494C0Q3; P12814; A0A494C1A0; Q08043; P35609; O43707; G3V2N5	0	2	0.3861	0	1	1	696.83	1392.65	1392.65	3.04	0.00212	HCD (High Energy Collision Dissociation)	MS2	36.1401	25.923	28.648	13471	HJURP-2.raw	F2	1.01	3	0.002087	0.03074
	FALSE	High	TINEVENQILTR		5.34831e-07	0.000117854	2	8	1	P12814; O43707	0	1429.76	High	High	0.0001385	4.501e-07	3.09
		Checked	Confidence	Identifying Node	PSM Ambiguity	Annotated Sequence	Modifications	# Proteins	Master Protein Accessions	Protein Accessions	# Missed Cleavages	Charge	DeltaScore	DeltaCn	Rank	Search Engine Rank	m/z [Da]	MH+ [Da]	Theo. MH+ [Da]	DeltaM [ppm]	Deltam/z [Da]	Activation Type	MS Order	Isolation Interference [%]	Ion Inject Time [ms]	RT [min]	First Scan	Spectrum File	File ID	XCorr	# Protein Groups	Percolator q-Value	Percolator PEP
		FALSE	High	Sequest HT (A2)	Unambiguous	TINEVENQILTR		8	P12814; O43707	H0YJW3; F5GXS2; H9KV75; H0YJ11; H7C5W8; P12814; H7C144; O43707	0	2	0.6181	0	1	1	715.386	1429.76	1429.76	-0.36	-0.00025	HCD (High Energy Collision Dissociation)	MS2	15.4801	9.873	32.0498	16551	HJURP-2.raw	F2	3.09	2	0.0001385	4.501e-07
	FALSE	High	TIPWLEDR		0.0106373	0.000757017	2	2	1	K7EJH8; O43707	0	1029.54	High	High	0.0005911	0.008509	1.62
		Checked	Confidence	Identifying Node	PSM Ambiguity	Annotated Sequence	Modifications	# Proteins	Master Protein Accessions	Protein Accessions	# Missed Cleavages	Charge	DeltaScore	DeltaCn	Rank	Search Engine Rank	m/z [Da]	MH+ [Da]	Theo. MH+ [Da]	DeltaM [ppm]	Deltam/z [Da]	Activation Type	MS Order	Isolation Interference [%]	Ion Inject Time [ms]	RT [min]	First Scan	Spectrum File	File ID	XCorr	# Protein Groups	Percolator q-Value	Percolator PEP
		FALSE	High	Sequest HT (A2)	Unambiguous	TIPWLEDR		2	K7EJH8; O43707	K7EJH8; O43707	0	2	0.5556	0	1	1	515.273	1029.54	1029.54	2.78	0.00143	HCD (High Energy Collision Dissociation)	MS2	0	30	34.5893	18940	HJURP-2.raw	F2	1.62	2	0.0005911	0.008509
	FALSE	High	VEQIAAIAQELNELDYYDSHNVNTR		7.10456e-17	0.000117854	1	1	3	O43707	0	2905.4	High	High	0.0001385	3.611e-17	6.87
		Checked	Confidence	Identifying Node	PSM Ambiguity	Annotated Sequence	Modifications	# Proteins	Master Protein Accessions	Protein Accessions	# Missed Cleavages	Charge	DeltaScore	DeltaCn	Rank	Search Engine Rank	m/z [Da]	MH+ [Da]	Theo. MH+ [Da]	DeltaM [ppm]	Deltam/z [Da]	Activation Type	MS Order	Isolation Interference [%]	Ion Inject Time [ms]	RT [min]	First Scan	Spectrum File	File ID	XCorr	# Protein Groups	Percolator q-Value	Percolator PEP
		FALSE	High	Sequest HT (A2)	Unambiguous	VEQIAAIAQELNELDYYDSHNVNTR		1	O43707	O43707	0	3	0.7511	0	1	1	969.135	2905.39	2905.4	-2.28	-0.0022	HCD (High Energy Collision Dissociation)	MS2	19.048	30	42.9783	26965	HJURP-2.raw	F2	6.87	1	0.0001385	3.611e-17
		FALSE	High	Sequest HT (A2)	Unambiguous	VEQIAAIAQELNELDYYDSHNVNTR		1	O43707	O43707	0	2	0.8407	0	1	1	1453.21	2905.41	2905.4	3.75	0.00545	HCD (High Energy Collision Dissociation)	MS2	0	30	43.081	27069	HJURP-2.raw	F2	5.4	1	0.0001385	3.274e-12
		FALSE	High	Sequest HT (A2)	Unambiguous	VEQIAAIAQELNELDYYDSHNVNTR		1	O43707	O43707	0	4	0.6777	0	1	1	727.105	2905.4	2905.4	0.34	0.00025	HCD (High Energy Collision Dissociation)	MS2	8.98439	13.106	43.1175	27106	HJURP-2.raw	F2	6.33	1	0.0001385	8.457e-11
	FALSE	High	VGWEQLLTTIAR		8.29353e-08	0.000117854	2	8	2	P12814; O43707	0	1386.77	High	High	0.0001385	7.126e-08	3.49
		Checked	Confidence	Identifying Node	PSM Ambiguity	Annotated Sequence	Modifications	# Proteins	Master Protein Accessions	Protein Accessions	# Missed Cleavages	Charge	DeltaScore	DeltaCn	Rank	Search Engine Rank	m/z [Da]	MH+ [Da]	Theo. MH+ [Da]	DeltaM [ppm]	Deltam/z [Da]	Activation Type	MS Order	Isolation Interference [%]	Ion Inject Time [ms]	RT [min]	First Scan	Spectrum File	File ID	XCorr	# Protein Groups	Percolator q-Value	Percolator PEP
		FALSE	High	Sequest HT (A2)	Unambiguous	VGWEQLLTTIAR		8	P12814; O43707	H0YJW3; F5GXS2; H9KV75; H0YJ11; H7C5W8; P12814; H7C144; O43707	0	3	0.6014	0	1	1	462.929	1386.77	1386.77	-1.06	-0.00049	HCD (High Energy Collision Dissociation)	MS2	18.0689	30	44.9966	28927	HJURP-2.raw	F2	2.81	2	0.0001385	0.0005069
		FALSE	High	Sequest HT (A2)	Unambiguous	VGWEQLLTTIAR		8	P12814; O43707	H0YJW3; F5GXS2; H9KV75; H0YJ11; H7C5W8; P12814; H7C144; O43707	0	2	0.7507	0	1	1	693.891	1386.77	1386.77	0.05	4e-05	HCD (High Energy Collision Dissociation)	MS2	8.65075	30	44.9021	28837	HJURP-2.raw	F2	3.49	2	0.0001385	7.126e-08
	FALSE	High	VLAVNQENEHLMEDYEK		2.72159e-10	0.000117854	2	2	2	K7EJH8; O43707	0	2060.96	High	High	0.0001385	2.46e-10	4.8
		Checked	Confidence	Identifying Node	PSM Ambiguity	Annotated Sequence	Modifications	# Proteins	Master Protein Accessions	Protein Accessions	# Missed Cleavages	Charge	DeltaScore	DeltaCn	Rank	Search Engine Rank	m/z [Da]	MH+ [Da]	Theo. MH+ [Da]	DeltaM [ppm]	Deltam/z [Da]	Activation Type	MS Order	Isolation Interference [%]	Ion Inject Time [ms]	RT [min]	First Scan	Spectrum File	File ID	XCorr	# Protein Groups	Percolator q-Value	Percolator PEP
		FALSE	High	Sequest HT (A2)	Unambiguous	VLAVNQENEHLMEDYEK		2	K7EJH8; O43707	K7EJH8; O43707	0	3	0.6368	0	1	1	687.66	2060.96	2060.96	2.52	0.00173	HCD (High Energy Collision Dissociation)	MS2	35.0984	14.158	30.3623	15018	HJURP-2.raw	F2	2.34	2	0.0001385	1.831e-05
		FALSE	High	Sequest HT (A2)	Unambiguous	VLAVNQENEHLMEDYEK		2	K7EJH8; O43707	K7EJH8; O43707	0	2	0.8812	0	1	1	1030.98	2060.96	2060.96	-0.08	-8e-05	HCD (High Energy Collision Dissociation)	MS2	0	17.649	30.4811	15120	HJURP-2.raw	F2	4.8	2	0.0001385	2.46e-10
	FALSE	High	VLAVNQENEHLMEDYEK	1xOxidation [M12]	1.24849e-06	0.000117854	2	2	1	K7EJH8; O43707	0	2076.95	High	High	0.0001385	1.047e-06	2.79
		Checked	Confidence	Identifying Node	PSM Ambiguity	Annotated Sequence	Modifications	# Proteins	Master Protein Accessions	Protein Accessions	# Missed Cleavages	Charge	DeltaScore	DeltaCn	Rank	Search Engine Rank	m/z [Da]	MH+ [Da]	Theo. MH+ [Da]	DeltaM [ppm]	Deltam/z [Da]	Activation Type	MS Order	Isolation Interference [%]	Ion Inject Time [ms]	RT [min]	First Scan	Spectrum File	File ID	XCorr	# Protein Groups	Percolator q-Value	Percolator PEP
		FALSE	High	Sequest HT (A2)	Unambiguous	VLAVNQENEHLmEDYEK	M12(Oxidation)	2	K7EJH8; O43707	K7EJH8; O43707	0	3	0.767	0	1	1	692.989	2076.95	2076.95	-0.48	-0.00033	HCD (High Energy Collision Dissociation)	MS2	39.4951	30	26.5365	11556	HJURP-2.raw	F2	2.79	2	0.0001385	1.047e-06
FALSE	High	Master Protein	Q08211	ATP-dependent RNA helicase A OS=Homo sapiens OX=9606 GN=DHX9 PE=1 SV=4	0	420.636	50	44	72	44	1270	140.9	6.84	200.56	44	0	High	1
	Checked	Confidence	Sequence	Modifications	Qvality PEP	Qvality q-value	# Protein Groups	# Proteins	# PSMs	Master Protein Accessions	# Missed Cleavages	Theo. MH+ [Da]	Found in Sample: [S2] F2: Sample	Confidence (by Search Engine): Sequest HT	Percolator q-Value (by Search Engine): Sequest HT	Percolator PEP (by Search Engine): Sequest HT	XCorr (by Search Engine): Sequest HT
	FALSE	High	AAECNIVVTQPR	1xCarbamidomethyl [C4]	2.75892e-07	0.000117854	1	1	1	Q08211	0	1357.69	High	High	0.0001385	2.339e-07	3.18
		Checked	Confidence	Identifying Node	PSM Ambiguity	Annotated Sequence	Modifications	# Proteins	Master Protein Accessions	Protein Accessions	# Missed Cleavages	Charge	DeltaScore	DeltaCn	Rank	Search Engine Rank	m/z [Da]	MH+ [Da]	Theo. MH+ [Da]	DeltaM [ppm]	Deltam/z [Da]	Activation Type	MS Order	Isolation Interference [%]	Ion Inject Time [ms]	RT [min]	First Scan	Spectrum File	File ID	XCorr	# Protein Groups	Percolator q-Value	Percolator PEP
		FALSE	High	Sequest HT (A2)	Unambiguous	AAEcNIVVTQPR	C4(Carbamidomethyl)	1	Q08211	Q08211	0	2	0.7704	0	1	1	679.349	1357.69	1357.69	0.44	0.0003	HCD (High Energy Collision Dissociation)	MS2	0	30	24.0468	9349	HJURP-2.raw	F2	3.18	1	0.0001385	2.339e-07
	FALSE	High	AAMEALVVEVTK		2.05708e-06	0.000117854	1	1	1	Q08211	0	1260.69	High	High	0.0001385	1.71e-06	2.93
		Checked	Confidence	Identifying Node	PSM Ambiguity	Annotated Sequence	Modifications	# Proteins	Master Protein Accessions	Protein Accessions	# Missed Cleavages	Charge	DeltaScore	DeltaCn	Rank	Search Engine Rank	m/z [Da]	MH+ [Da]	Theo. MH+ [Da]	DeltaM [ppm]	Deltam/z [Da]	Activation Type	MS Order	Isolation Interference [%]	Ion Inject Time [ms]	RT [min]	First Scan	Spectrum File	File ID	XCorr	# Protein Groups	Percolator q-Value	Percolator PEP
		FALSE	High	Sequest HT (A2)	Unambiguous	AAMEALVVEVTK		1	Q08211	Q08211	0	2	0.727	0	1	1	630.847	1260.69	1260.69	-0.73	-0.00046	HCD (High Energy Collision Dissociation)	MS2	24.7586	9.747	34.7356	19091	HJURP-2.raw	F2	2.93	1	0.0001385	1.71e-06
	FALSE	High	AAMEALVVEVTK	1xOxidation [M3]	5.98716e-06	0.000117854	1	1	1	Q08211	0	1276.68	High	High	0.0001385	4.926e-06	2.36
		Checked	Confidence	Identifying Node	PSM Ambiguity	Annotated Sequence	Modifications	# Proteins	Master Protein Accessions	Protein Accessions	# Missed Cleavages	Charge	DeltaScore	DeltaCn	Rank	Search Engine Rank	m/z [Da]	MH+ [Da]	Theo. MH+ [Da]	DeltaM [ppm]	Deltam/z [Da]	Activation Type	MS Order	Isolation Interference [%]	Ion Inject Time [ms]	RT [min]	First Scan	Spectrum File	File ID	XCorr	# Protein Groups	Percolator q-Value	Percolator PEP
		FALSE	High	Sequest HT (A2)	Unambiguous	AAmEALVVEVTK	M3(Oxidation)	1	Q08211	Q08211	0	2	0.5593	0	1	1	638.844	1276.68	1276.68	-0.76	-0.00049	HCD (High Energy Collision Dissociation)	MS2	38.959	16.947	28.0242	12898	HJURP-2.raw	F2	2.36	1	0.0001385	4.926e-06
	FALSE	High	AENNSEVGASGYGVPGPTWDR		4.85137e-11	0.000117854	1	1	2	Q08211	0	2162.97	High	High	0.0001385	4.456e-11	4.13
		Checked	Confidence	Identifying Node	PSM Ambiguity	Annotated Sequence	Modifications	# Proteins	Master Protein Accessions	Protein Accessions	# Missed Cleavages	Charge	DeltaScore	DeltaCn	Rank	Search Engine Rank	m/z [Da]	MH+ [Da]	Theo. MH+ [Da]	DeltaM [ppm]	Deltam/z [Da]	Activation Type	MS Order	Isolation Interference [%]	Ion Inject Time [ms]	RT [min]	First Scan	Spectrum File	File ID	XCorr	# Protein Groups	Percolator q-Value	Percolator PEP
		FALSE	High	Sequest HT (A2)	Unambiguous	AENNSEVGASGYGVPGPTWDR		1	Q08211	Q08211	0	2	0.7264	0	1	1	1081.99	2162.98	2162.97	3.94	0.00426	HCD (High Energy Collision Dissociation)	MS2	21.3325	30	33.0877	17546	HJURP-2.raw	F2	4.13	1	0.0001385	4.456e-11
		FALSE	High	Sequest HT (A2)	Unambiguous	AENNSEVGASGYGVPGPTWDR		1	Q08211	Q08211	0	3	0.5863	0	1	1	721.663	2162.98	2162.97	0.91	0.00066	HCD (High Energy Collision Dissociation)	MS2	14.1115	12.732	33.2406	17698	HJURP-2.raw	F2	2.78	1	0.0001385	1.908e-06
	FALSE	High	AIEPPPLDAVIEAEHTLR		1.00309e-12	0.000117854	1	1	1	Q08211	0	1971.05	High	High	0.0001385	9.56e-13	4.28
		Checked	Confidence	Identifying Node	PSM Ambiguity	Annotated Sequence	Modifications	# Proteins	Master Protein Accessions	Protein Accessions	# Missed Cleavages	Charge	DeltaScore	DeltaCn	Rank	Search Engine Rank	m/z [Da]	MH+ [Da]	Theo. MH+ [Da]	DeltaM [ppm]	Deltam/z [Da]	Activation Type	MS Order	Isolation Interference [%]	Ion Inject Time [ms]	RT [min]	First Scan	Spectrum File	File ID	XCorr	# Protein Groups	Percolator q-Value	Percolator PEP
		FALSE	High	Sequest HT (A2)	Unambiguous	AIEPPPLDAVIEAEHTLR		1	Q08211	Q08211	0	3	0.6589	0	1	1	657.69	1971.05	1971.05	0.03	2e-05	HCD (High Energy Collision Dissociation)	MS2	18.4505	5.49	39.3346	23440	HJURP-2.raw	F2	4.28	1	0.0001385	9.56e-13
	FALSE	High	DFVNYLVR		0.0177075	0.00121533	1	1	1	Q08211	0	1025.54	High	High	0.001035	0.01398	2.08
		Checked	Confidence	Identifying Node	PSM Ambiguity	Annotated Sequence	Modifications	# Proteins	Master Protein Accessions	Protein Accessions	# Missed Cleavages	Charge	DeltaScore	DeltaCn	Rank	Search Engine Rank	m/z [Da]	MH+ [Da]	Theo. MH+ [Da]	DeltaM [ppm]	Deltam/z [Da]	Activation Type	MS Order	Isolation Interference [%]	Ion Inject Time [ms]	RT [min]	First Scan	Spectrum File	File ID	XCorr	# Protein Groups	Percolator q-Value	Percolator PEP
		FALSE	High	Sequest HT (A2)	Unambiguous	DFVNYLVR		1	Q08211	Q08211	0	2	0.5625	0	1	1	513.275	1025.54	1025.54	0.8	0.00041	HCD (High Energy Collision Dissociation)	MS2	19.458	8.642	36.6343	20894	HJURP-2.raw	F2	2.08	1	0.001035	0.01398
	FALSE	High	DKDDDGGEDDDANCNLICGDEYGPETR	2xCarbamidomethyl [C14; C18]	2.36279e-13	0.000117854	1	1	1	Q08211	1	3045.16	High	High	0.0001385	2.289e-13	3.63
		Checked	Confidence	Identifying Node	PSM Ambiguity	Annotated Sequence	Modifications	# Proteins	Master Protein Accessions	Protein Accessions	# Missed Cleavages	Charge	DeltaScore	DeltaCn	Rank	Search Engine Rank	m/z [Da]	MH+ [Da]	Theo. MH+ [Da]	DeltaM [ppm]	Deltam/z [Da]	Activation Type	MS Order	Isolation Interference [%]	Ion Inject Time [ms]	RT [min]	First Scan	Spectrum File	File ID	XCorr	# Protein Groups	Percolator q-Value	Percolator PEP
		FALSE	High	Sequest HT (A2)	Unambiguous	DKDDDGGEDDDANcNLIcGDEYGPETR	C14(Carbamidomethyl); C18(Carbamidomethyl)	1	Q08211	Q08211	1	3	0.9559	0	1	1	1015.72	3045.15	3045.16	-1.42	-0.00144	HCD (High Energy Collision Dissociation)	MS2	0	30	31.4621	16001	HJURP-2.raw	F2	3.63	1	0.0001385	2.289e-13
	FALSE	High	DINTDFLLVVLR		1.0489e-06	0.000117854	1	1	1	Q08211	0	1417.8	High	High	0.0001385	8.819e-07	2.78
		Checked	Confidence	Identifying Node	PSM Ambiguity	Annotated Sequence	Modifications	# Proteins	Master Protein Accessions	Protein Accessions	# Missed Cleavages	Charge	DeltaScore	DeltaCn	Rank	Search Engine Rank	m/z [Da]	MH+ [Da]	Theo. MH+ [Da]	DeltaM [ppm]	Deltam/z [Da]	Activation Type	MS Order	Isolation Interference [%]	Ion Inject Time [ms]	RT [min]	First Scan	Spectrum File	File ID	XCorr	# Protein Groups	Percolator q-Value	Percolator PEP
		FALSE	High	Sequest HT (A2)	Unambiguous	DINTDFLLVVLR		1	Q08211	Q08211	0	2	0.777	0	1	1	709.407	1417.81	1417.8	0.74	0.00052	HCD (High Energy Collision Dissociation)	MS2	34.3442	30	49.8112	33439	HJURP-2.raw	F2	2.78	1	0.0001385	8.819e-07
	FALSE	High	DVVQAYPEVR		0.00994845	0.000757017	1	1	1	Q08211	0	1175.61	High	High	0.0005911	0.007923	2.5
		Checked	Confidence	Identifying Node	PSM Ambiguity	Annotated Sequence	Modifications	# Proteins	Master Protein Accessions	Protein Accessions	# Missed Cleavages	Charge	DeltaScore	DeltaCn	Rank	Search Engine Rank	m/z [Da]	MH+ [Da]	Theo. MH+ [Da]	DeltaM [ppm]	Deltam/z [Da]	Activation Type	MS Order	Isolation Interference [%]	Ion Inject Time [ms]	RT [min]	First Scan	Spectrum File	File ID	XCorr	# Protein Groups	Percolator q-Value	Percolator PEP
		FALSE	High	Sequest HT (A2)	Unambiguous	DVVQAYPEVR		1	Q08211	Q08211	0	2	0.584	0	1	1	588.307	1175.61	1175.61	0.44	0.00026	HCD (High Energy Collision Dissociation)	MS2	41.2363	5.923	27.1532	12094	HJURP-2.raw	F2	2.5	1	0.0005911	0.007923
	FALSE	High	ELDALDANDELTPLGR		1.42775e-08	0.000117854	1	1	2	Q08211	0	1741.86	High	High	0.0001385	1.245e-08	4.01
		Checked	Confidence	Identifying Node	PSM Ambiguity	Annotated Sequence	Modifications	# Proteins	Master Protein Accessions	Protein Accessions	# Missed Cleavages	Charge	DeltaScore	DeltaCn	Rank	Search Engine Rank	m/z [Da]	MH+ [Da]	Theo. MH+ [Da]	DeltaM [ppm]	Deltam/z [Da]	Activation Type	MS Order	Isolation Interference [%]	Ion Inject Time [ms]	RT [min]	First Scan	Spectrum File	File ID	XCorr	# Protein Groups	Percolator q-Value	Percolator PEP
		FALSE	High	Sequest HT (A2)	Unambiguous	ELDALDANDELTPLGR		1	Q08211	Q08211	0	2	0.7581	0	1	1	871.431	1741.86	1741.86	-2.71	-0.00236	HCD (High Energy Collision Dissociation)	MS2	26.0171	22.762	36.8081	21060	HJURP-2.raw	F2	4.01	1	0.0001385	1.245e-08
		FALSE	High	Sequest HT (A2)	Unambiguous	ELDALDANDELTPLGR		1	Q08211	Q08211	0	3	0.3312	0	1	1	581.293	1741.87	1741.86	2.99	0.00174	HCD (High Energy Collision Dissociation)	MS2	70.681	30	36.8826	21137	HJURP-2.raw	F2	1.54	1	0.005148	0.1227
	FALSE	High	ETPFELIEALLK		5.00098e-06	0.000117854	1	1	1	Q08211	0	1402.78	High	High	0.0001385	4.122e-06	1.9
		Checked	Confidence	Identifying Node	PSM Ambiguity	Annotated Sequence	Modifications	# Proteins	Master Protein Accessions	Protein Accessions	# Missed Cleavages	Charge	DeltaScore	DeltaCn	Rank	Search Engine Rank	m/z [Da]	MH+ [Da]	Theo. MH+ [Da]	DeltaM [ppm]	Deltam/z [Da]	Activation Type	MS Order	Isolation Interference [%]	Ion Inject Time [ms]	RT [min]	First Scan	Spectrum File	File ID	XCorr	# Protein Groups	Percolator q-Value	Percolator PEP
		FALSE	High	Sequest HT (A2)	Unambiguous	ETPFELIEALLK		1	Q08211	Q08211	0	2	0.6579	0	1	1	701.894	1402.78	1402.78	-0.89	-0.00062	HCD (High Energy Collision Dissociation)	MS2	5.21598	30	53.2008	36510	HJURP-2.raw	F2	1.9	1	0.0001385	4.122e-06
	FALSE	High	FSDHVALLSVFQAWDDAR		3.65958e-10	0.000117854	1	1	1	Q08211	0	2077.01	High	High	0.0001385	3.302e-10	4.18
		Checked	Confidence	Identifying Node	PSM Ambiguity	Annotated Sequence	Modifications	# Proteins	Master Protein Accessions	Protein Accessions	# Missed Cleavages	Charge	DeltaScore	DeltaCn	Rank	Search Engine Rank	m/z [Da]	MH+ [Da]	Theo. MH+ [Da]	DeltaM [ppm]	Deltam/z [Da]	Activation Type	MS Order	Isolation Interference [%]	Ion Inject Time [ms]	RT [min]	First Scan	Spectrum File	File ID	XCorr	# Protein Groups	Percolator q-Value	Percolator PEP
		FALSE	High	Sequest HT (A2)	Unambiguous	FSDHVALLSVFQAWDDAR		1	Q08211	Q08211	0	3	0.7967	0	1	1	693.009	2077.01	2077.01	-0.1	-7e-05	HCD (High Energy Collision Dissociation)	MS2	32.0731	30	45.2726	29181	HJURP-2.raw	F2	4.18	1	0.0001385	3.302e-10
	FALSE	High	GISHVIVDEIHER		3.52299e-09	0.000117854	1	1	3	Q08211	0	1503.79	High	High	0.0001385	3.121e-09	4.58
		Checked	Confidence	Identifying Node	PSM Ambiguity	Annotated Sequence	Modifications	# Proteins	Master Protein Accessions	Protein Accessions	# Missed Cleavages	Charge	DeltaScore	DeltaCn	Rank	Search Engine Rank	m/z [Da]	MH+ [Da]	Theo. MH+ [Da]	DeltaM [ppm]	Deltam/z [Da]	Activation Type	MS Order	Isolation Interference [%]	Ion Inject Time [ms]	RT [min]	First Scan	Spectrum File	File ID	XCorr	# Protein Groups	Percolator q-Value	Percolator PEP
		FALSE	High	Sequest HT (A2)	Unambiguous	GISHVIVDEIHER		1	Q08211	Q08211	0	4	0.6469	0	1	1	376.703	1503.79	1503.79	-0.09	-3e-05	HCD (High Energy Collision Dissociation)	MS2	10.6609	15.885	27.4788	12388	HJURP-2.raw	F2	3.37	1	0.0001385	5.669e-07
		FALSE	High	Sequest HT (A2)	Unambiguous	GISHVIVDEIHER		1	Q08211	Q08211	0	2	0.5308	0	1	1	752.399	1503.79	1503.79	0.02	1e-05	HCD (High Energy Collision Dissociation)	MS2	27.3058	30	27.2596	12192	HJURP-2.raw	F2	2.6	1	0.0001385	6.86e-07
		FALSE	High	Sequest HT (A2)	Unambiguous	GISHVIVDEIHER		1	Q08211	Q08211	0	3	0.7271	0	1	1	501.935	1503.79	1503.79	-0.44	-0.00022	HCD (High Energy Collision Dissociation)	MS2	21.0965	17.614	27.2447	12179	HJURP-2.raw	F2	4.58	1	0.0001385	3.121e-09
	FALSE	High	GMTLVTPLQLLLFASK		2.81461e-06	0.000117854	1	1	2	Q08211	0	1732.01	High	High	0.0001385	2.338e-06	2.28
		Checked	Confidence	Identifying Node	PSM Ambiguity	Annotated Sequence	Modifications	# Proteins	Master Protein Accessions	Protein Accessions	# Missed Cleavages	Charge	DeltaScore	DeltaCn	Rank	Search Engine Rank	m/z [Da]	MH+ [Da]	Theo. MH+ [Da]	DeltaM [ppm]	Deltam/z [Da]	Activation Type	MS Order	Isolation Interference [%]	Ion Inject Time [ms]	RT [min]	First Scan	Spectrum File	File ID	XCorr	# Protein Groups	Percolator q-Value	Percolator PEP
		FALSE	High	Sequest HT (A2)	Unambiguous	GMTLVTPLQLLLFASK		1	Q08211	Q08211	0	3	0.7895	0	1	1	578.007	1732.01	1732.01	-0.23	-0.00013	HCD (High Energy Collision Dissociation)	MS2	0	30	51.5044	34982	HJURP-2.raw	F2	2.28	1	0.0001385	2.338e-06
		FALSE	High	Sequest HT (A2)	Unambiguous	GMTLVTPLQLLLFASK		1	Q08211	Q08211	0	2	0.7533	0	1	1	866.508	1732.01	1732.01	0.52	0.00045	HCD (High Energy Collision Dissociation)	MS2	21.7086	30	51.3415	34834	HJURP-2.raw	F2	1.5	1	0.0005911	0.00849
	FALSE	High	GMTLVTPLQLLLFASK	1xOxidation [M2]	1.67444e-07	0.000117854	1	1	2	Q08211	0	1748	High	High	0.0001385	1.426e-07	2.06
		Checked	Confidence	Identifying Node	PSM Ambiguity	Annotated Sequence	Modifications	# Proteins	Master Protein Accessions	Protein Accessions	# Missed Cleavages	Charge	DeltaScore	DeltaCn	Rank	Search Engine Rank	m/z [Da]	MH+ [Da]	Theo. MH+ [Da]	DeltaM [ppm]	Deltam/z [Da]	Activation Type	MS Order	Isolation Interference [%]	Ion Inject Time [ms]	RT [min]	First Scan	Spectrum File	File ID	XCorr	# Protein Groups	Percolator q-Value	Percolator PEP
		FALSE	High	Sequest HT (A2)	Unambiguous	GmTLVTPLQLLLFASK	M2(Oxidation)	1	Q08211	Q08211	0	2	0.7914	0	1	1	874.505	1748	1748	-0.39	-0.00034	HCD (High Energy Collision Dissociation)	MS2	20.3855	30	49.1893	32859	HJURP-2.raw	F2	3.74	1	0.0001385	1.839e-07
		FALSE	High	Sequest HT (A2)	Unambiguous	GmTLVTPLQLLLFASK	M2(Oxidation)	1	Q08211	Q08211	0	3	0.7087	0	1	1	583.339	1748	1748	0.37	0.00022	HCD (High Energy Collision Dissociation)	MS2	49.3335	30	49.2438	32910	HJURP-2.raw	F2	2.06	1	0.0001385	1.426e-07
	FALSE	High	HLEMNPHFGSHR		0.000107669	0.000117854	1	1	2	Q08211	0	1461.68	High	High	0.0001385	8.643e-05	1.72
		Checked	Confidence	Identifying Node	PSM Ambiguity	Annotated Sequence	Modifications	# Proteins	Master Protein Accessions	Protein Accessions	# Missed Cleavages	Charge	DeltaScore	DeltaCn	Rank	Search Engine Rank	m/z [Da]	MH+ [Da]	Theo. MH+ [Da]	DeltaM [ppm]	Deltam/z [Da]	Activation Type	MS Order	Isolation Interference [%]	Ion Inject Time [ms]	RT [min]	First Scan	Spectrum File	File ID	XCorr	# Protein Groups	Percolator q-Value	Percolator PEP
		FALSE	High	Sequest HT (A2)	Unambiguous	HLEMNPHFGSHR		1	Q08211	Q08211	0	4	0.6532	0	1	1	366.175	1461.68	1461.68	-1.48	-0.00054	HCD (High Energy Collision Dissociation)	MS2	50.0166	30	21.5807	7252	HJURP-2.raw	F2	1.73	1	0.00137	0.01537
		FALSE	High	Sequest HT (A2)	Unambiguous	HLEMNPHFGSHR		1	Q08211	Q08211	0	3	0.5698	0	1	1	487.899	1461.68	1461.68	0.8	0.00039	HCD (High Energy Collision Dissociation)	MS2	45.5869	30	21.4807	7174	HJURP-2.raw	F2	1.72	1	0.0001385	8.643e-05
	FALSE	High	KDKDDDGGEDDDANCNLICGDEYGPETR	2xCarbamidomethyl [C15; C19]	0.00782876	0.000601234	1	1	1	Q08211	2	3173.25	High	High	0.0004801	0.006266	1.26
		Checked	Confidence	Identifying Node	PSM Ambiguity	Annotated Sequence	Modifications	# Proteins	Master Protein Accessions	Protein Accessions	# Missed Cleavages	Charge	DeltaScore	DeltaCn	Rank	Search Engine Rank	m/z [Da]	MH+ [Da]	Theo. MH+ [Da]	DeltaM [ppm]	Deltam/z [Da]	Activation Type	MS Order	Isolation Interference [%]	Ion Inject Time [ms]	RT [min]	First Scan	Spectrum File	File ID	XCorr	# Protein Groups	Percolator q-Value	Percolator PEP
		FALSE	High	Sequest HT (A2)	Unambiguous	KDKDDDGGEDDDANcNLIcGDEYGPETR	C15(Carbamidomethyl); C19(Carbamidomethyl)	1	Q08211	Q08211	2	3	1	0	1	1	1058.42	3173.26	3173.25	1.62	0.00172	HCD (High Energy Collision Dissociation)	MS2	41.1146	30	28.6414	13465	HJURP-2.raw	F2	1.26	1	0.0004801	0.006266
	FALSE	High	KEEQEVQATLESEEVDLNAGLHGNWTLENAK		1.12427e-17	0.000117854	1	1	2	Q08211	1	3481.67	High	High	0.0001385	4.774e-18	5.45
		Checked	Confidence	Identifying Node	PSM Ambiguity	Annotated Sequence	Modifications	# Proteins	Master Protein Accessions	Protein Accessions	# Missed Cleavages	Charge	DeltaScore	DeltaCn	Rank	Search Engine Rank	m/z [Da]	MH+ [Da]	Theo. MH+ [Da]	DeltaM [ppm]	Deltam/z [Da]	Activation Type	MS Order	Isolation Interference [%]	Ion Inject Time [ms]	RT [min]	First Scan	Spectrum File	File ID	XCorr	# Protein Groups	Percolator q-Value	Percolator PEP
		FALSE	High	Sequest HT (A2)	Unambiguous	KEEQEVQATLESEEVDLNAGLHGNWTLENAK		1	Q08211	Q08211	1	4	0.704	0	1	1	871.173	3481.67	3481.67	-0.82	-0.00071	HCD (High Energy Collision Dissociation)	MS2	17.7319	13.719	40.2973	24383	HJURP-2.raw	F2	6.52	1	0.0001385	2.584e-13
		FALSE	High	Sequest HT (A2)	Unambiguous	KEEQEVQATLESEEVDLNAGLHGNWTLENAK		1	Q08211	Q08211	1	3	0.8257	0	1	1	1161.23	3481.67	3481.67	-0.1	-0.00011	HCD (High Energy Collision Dissociation)	MS2	17.4108	30	40.2068	24293	HJURP-2.raw	F2	5.45	1	0.0001385	4.774e-18
	FALSE	High	KVFDPVPVGVTK		9.26133e-05	0.000117854	1	1	2	Q08211	1	1285.75	High	High	0.0001385	7.454e-05	3.77
		Checked	Confidence	Identifying Node	PSM Ambiguity	Annotated Sequence	Modifications	# Proteins	Master Protein Accessions	Protein Accessions	# Missed Cleavages	Charge	DeltaScore	DeltaCn	Rank	Search Engine Rank	m/z [Da]	MH+ [Da]	Theo. MH+ [Da]	DeltaM [ppm]	Deltam/z [Da]	Activation Type	MS Order	Isolation Interference [%]	Ion Inject Time [ms]	RT [min]	First Scan	Spectrum File	File ID	XCorr	# Protein Groups	Percolator q-Value	Percolator PEP
		FALSE	High	Sequest HT (A2)	Unambiguous	KVFDPVPVGVTK		1	Q08211	Q08211	1	3	0.2674	0	1	1	429.255	1285.75	1285.75	-0.98	-0.00042	HCD (High Energy Collision Dissociation)	MS2	54.1811	17.378	26.7528	11742	HJURP-2.raw	F2	1.87	1	0.003968	0.0895
		FALSE	High	Sequest HT (A2)	Unambiguous	KVFDPVPVGVTK		1	Q08211	Q08211	1	2	0.7109	0	1	1	643.38	1285.75	1285.75	0.22	0.00014	HCD (High Energy Collision Dissociation)	MS2	0	10.567	26.7227	11720	HJURP-2.raw	F2	3.77	1	0.0001385	7.454e-05
	FALSE	High	KVQSDGQIVLVDDWIK		4.52869e-14	0.000117854	1	1	2	Q08211	1	1843	High	High	0.0001385	4.429e-14	4.79
		Checked	Confidence	Identifying Node	PSM Ambiguity	Annotated Sequence	Modifications	# Proteins	Master Protein Accessions	Protein Accessions	# Missed Cleavages	Charge	DeltaScore	DeltaCn	Rank	Search Engine Rank	m/z [Da]	MH+ [Da]	Theo. MH+ [Da]	DeltaM [ppm]	Deltam/z [Da]	Activation Type	MS Order	Isolation Interference [%]	Ion Inject Time [ms]	RT [min]	First Scan	Spectrum File	File ID	XCorr	# Protein Groups	Percolator q-Value	Percolator PEP
		FALSE	High	Sequest HT (A2)	Unambiguous	KVQSDGQIVLVDDWIK		1	Q08211	Q08211	1	3	0.7585	0	1	1	615.003	1842.99	1843	-1.32	-0.00081	HCD (High Energy Collision Dissociation)	MS2	41.6582	12.981	36.5373	20811	HJURP-2.raw	F2	2.94	1	0.0001385	0.0005365
		FALSE	High	Sequest HT (A2)	Unambiguous	KVQSDGQIVLVDDWIK		1	Q08211	Q08211	1	2	0.737	0	1	1	922.002	1843	1843	0.57	0.00053	HCD (High Energy Collision Dissociation)	MS2	0	29.073	36.5914	20862	HJURP-2.raw	F2	4.79	1	0.0001385	4.429e-14
	FALSE	High	LAAQSCALSLVR	1xCarbamidomethyl [C6]	1.06798e-08	0.000117854	1	1	1	Q08211	0	1288.7	High	High	0.0001385	9.362e-09	3.8
		Checked	Confidence	Identifying Node	PSM Ambiguity	Annotated Sequence	Modifications	# Proteins	Master Protein Accessions	Protein Accessions	# Missed Cleavages	Charge	DeltaScore	DeltaCn	Rank	Search Engine Rank	m/z [Da]	MH+ [Da]	Theo. MH+ [Da]	DeltaM [ppm]	Deltam/z [Da]	Activation Type	MS Order	Isolation Interference [%]	Ion Inject Time [ms]	RT [min]	First Scan	Spectrum File	File ID	XCorr	# Protein Groups	Percolator q-Value	Percolator PEP
		FALSE	High	Sequest HT (A2)	Unambiguous	LAAQScALSLVR	C6(Carbamidomethyl)	1	Q08211	Q08211	0	2	0.4816	0	1	1	644.855	1288.7	1288.7	-0.66	-0.00042	HCD (High Energy Collision Dissociation)	MS2	0	8.491	30.2454	14928	HJURP-2.raw	F2	3.8	1	0.0001385	9.362e-09
	FALSE	High	LAQFEPSQR		0.000265384	0.000117854	1	1	1	Q08211	0	1075.55	High	High	0.0001385	0.0002123	1.92
		Checked	Confidence	Identifying Node	PSM Ambiguity	Annotated Sequence	Modifications	# Proteins	Master Protein Accessions	Protein Accessions	# Missed Cleavages	Charge	DeltaScore	DeltaCn	Rank	Search Engine Rank	m/z [Da]	MH+ [Da]	Theo. MH+ [Da]	DeltaM [ppm]	Deltam/z [Da]	Activation Type	MS Order	Isolation Interference [%]	Ion Inject Time [ms]	RT [min]	First Scan	Spectrum File	File ID	XCorr	# Protein Groups	Percolator q-Value	Percolator PEP
		FALSE	High	Sequest HT (A2)	Unambiguous	LAQFEPSQR		1	Q08211	Q08211	0	2	0.5208	0	1	1	538.28	1075.55	1075.55	0.23	0.00012	HCD (High Energy Collision Dissociation)	MS2	26.8871	19.684	23.2283	8667	HJURP-2.raw	F2	1.92	1	0.0001385	0.0002123
	FALSE	High	LETHMTPEMFR		6.20827e-05	0.000117854	1	1	2	Q08211	0	1391.64	High	High	0.0001385	5.009e-05	2.55
		Checked	Confidence	Identifying Node	PSM Ambiguity	Annotated Sequence	Modifications	# Proteins	Master Protein Accessions	Protein Accessions	# Missed Cleavages	Charge	DeltaScore	DeltaCn	Rank	Search Engine Rank	m/z [Da]	MH+ [Da]	Theo. MH+ [Da]	DeltaM [ppm]	Deltam/z [Da]	Activation Type	MS Order	Isolation Interference [%]	Ion Inject Time [ms]	RT [min]	First Scan	Spectrum File	File ID	XCorr	# Protein Groups	Percolator q-Value	Percolator PEP
		FALSE	High	Sequest HT (A2)	Unambiguous	LETHMTPEMFR		1	Q08211	Q08211	0	3	0.5847	0	1	1	464.554	1391.65	1391.64	1.65	0.00077	HCD (High Energy Collision Dissociation)	MS2	47.1295	20.038	28.7689	13580	HJURP-2.raw	F2	2.36	1	0.0001385	0.0003688
		FALSE	High	Sequest HT (A2)	Unambiguous	LETHMTPEMFR		1	Q08211	Q08211	0	2	0.6549	0	1	1	696.325	1391.64	1391.64	-0.77	-0.00054	HCD (High Energy Collision Dissociation)	MS2	59.2709	14.85	28.9357	13738	HJURP-2.raw	F2	2.55	1	0.0001385	5.009e-05
	FALSE	High	LETHMTPEMFR	1xOxidation [M5]	0.00262455	0.000452409	1	1	1	Q08211	0	1407.64	High	High	0.0003745	0.00209	1.58
		Checked	Confidence	Identifying Node	PSM Ambiguity	Annotated Sequence	Modifications	# Proteins	Master Protein Accessions	Protein Accessions	# Missed Cleavages	Charge	DeltaScore	DeltaCn	Rank	Search Engine Rank	m/z [Da]	MH+ [Da]	Theo. MH+ [Da]	DeltaM [ppm]	Deltam/z [Da]	Activation Type	MS Order	Isolation Interference [%]	Ion Inject Time [ms]	RT [min]	First Scan	Spectrum File	File ID	XCorr	# Protein Groups	Percolator q-Value	Percolator PEP
		FALSE	High	Sequest HT (A2)	Unambiguous	LETHmTPEMFR	M5(Oxidation)	1	Q08211	Q08211	0	2	0.1962	0	1	1	704.323	1407.64	1407.64	-0.03	-2e-05	HCD (High Energy Collision Dissociation)	MS2	34.4848	30	24.9497	10130	HJURP-2.raw	F2	1.58	1	0.0003745	0.00209
	FALSE	High	LFTAHNNMTNYATVWASK		2.02612e-05	0.000117854	1	1	1	Q08211	0	2068.99	High	High	0.0001385	1.652e-05	3.19
		Checked	Confidence	Identifying Node	PSM Ambiguity	Annotated Sequence	Modifications	# Proteins	Master Protein Accessions	Protein Accessions	# Missed Cleavages	Charge	DeltaScore	DeltaCn	Rank	Search Engine Rank	m/z [Da]	MH+ [Da]	Theo. MH+ [Da]	DeltaM [ppm]	Deltam/z [Da]	Activation Type	MS Order	Isolation Interference [%]	Ion Inject Time [ms]	RT [min]	First Scan	Spectrum File	File ID	XCorr	# Protein Groups	Percolator q-Value	Percolator PEP
		FALSE	High	Sequest HT (A2)	Unambiguous	LFTAHNNMTNYATVWASK		1	Q08211	Q08211	0	3	0.6991	0	1	1	690.334	2068.99	2068.99	-1.14	-0.00079	HCD (High Energy Collision Dissociation)	MS2	49.9211	5.286	34.294	18670	HJURP-2.raw	F2	3.19	1	0.0001385	1.652e-05
	FALSE	High	LFTAHNNMTNYATVWASK	1xOxidation [M8]	0.000368576	0.000117854	1	1	1	Q08211	0	2084.99	High	High	0.0001385	0.0002938	2.13
		Checked	Confidence	Identifying Node	PSM Ambiguity	Annotated Sequence	Modifications	# Proteins	Master Protein Accessions	Protein Accessions	# Missed Cleavages	Charge	DeltaScore	DeltaCn	Rank	Search Engine Rank	m/z [Da]	MH+ [Da]	Theo. MH+ [Da]	DeltaM [ppm]	Deltam/z [Da]	Activation Type	MS Order	Isolation Interference [%]	Ion Inject Time [ms]	RT [min]	First Scan	Spectrum File	File ID	XCorr	# Protein Groups	Percolator q-Value	Percolator PEP
		FALSE	High	Sequest HT (A2)	Unambiguous	LFTAHNNmTNYATVWASK	M8(Oxidation)	1	Q08211	Q08211	0	3	0.6056	0	1	1	695.665	2084.98	2084.99	-2.79	-0.00194	HCD (High Energy Collision Dissociation)	MS2	52.5802	16.476	31.3377	15903	HJURP-2.raw	F2	2.13	1	0.0001385	0.0002938
	FALSE	High	LGGIGQFLAK		4.4866e-05	0.000117854	1	1	1	Q08211	0	1003.59	High	High	0.0001385	3.636e-05	3.04
		Checked	Confidence	Identifying Node	PSM Ambiguity	Annotated Sequence	Modifications	# Proteins	Master Protein Accessions	Protein Accessions	# Missed Cleavages	Charge	DeltaScore	DeltaCn	Rank	Search Engine Rank	m/z [Da]	MH+ [Da]	Theo. MH+ [Da]	DeltaM [ppm]	Deltam/z [Da]	Activation Type	MS Order	Isolation Interference [%]	Ion Inject Time [ms]	RT [min]	First Scan	Spectrum File	File ID	XCorr	# Protein Groups	Percolator q-Value	Percolator PEP
		FALSE	High	Sequest HT (A2)	Unambiguous	LGGIGQFLAK		1	Q08211	Q08211	0	2	0.5987	0	1	1	502.301	1003.59	1003.59	0.36	0.00018	HCD (High Energy Collision Dissociation)	MS2	0	5.383	33.5177	17977	HJURP-2.raw	F2	3.04	1	0.0001385	3.636e-05
	FALSE	High	LNMATLR		0.0156462	0.00121533	1	1	1	Q08211	0	818.455	High	High	0.001035	0.01242	1.91
		Checked	Confidence	Identifying Node	PSM Ambiguity	Annotated Sequence	Modifications	# Proteins	Master Protein Accessions	Protein Accessions	# Missed Cleavages	Charge	DeltaScore	DeltaCn	Rank	Search Engine Rank	m/z [Da]	MH+ [Da]	Theo. MH+ [Da]	DeltaM [ppm]	Deltam/z [Da]	Activation Type	MS Order	Isolation Interference [%]	Ion Inject Time [ms]	RT [min]	First Scan	Spectrum File	File ID	XCorr	# Protein Groups	Percolator q-Value	Percolator PEP
		FALSE	High	Sequest HT (A2)	Unambiguous	LNMATLR		1	Q08211	Q08211	0	2	0.3874	0	1	1	409.732	818.456	818.455	0.69	0.00028	HCD (High Energy Collision Dissociation)	MS2	59.8542	30	25.4817	10598	HJURP-2.raw	F2	1.91	1	0.001035	0.01242
	FALSE	High	LPIEPR		0.200745	0.00641467	1	1	1	Q08211	0	724.435	High	High	0.005425	0.1371	1.47
		Checked	Confidence	Identifying Node	PSM Ambiguity	Annotated Sequence	Modifications	# Proteins	Master Protein Accessions	Protein Accessions	# Missed Cleavages	Charge	DeltaScore	DeltaCn	Rank	Search Engine Rank	m/z [Da]	MH+ [Da]	Theo. MH+ [Da]	DeltaM [ppm]	Deltam/z [Da]	Activation Type	MS Order	Isolation Interference [%]	Ion Inject Time [ms]	RT [min]	First Scan	Spectrum File	File ID	XCorr	# Protein Groups	Percolator q-Value	Percolator PEP
		FALSE	High	Sequest HT (A2)	Unambiguous	LPIEPR		1	Q08211	Q08211	0	2	0.3197	0	1	1	362.721	724.436	724.435	0.63	0.00023	HCD (High Energy Collision Dissociation)	MS2	30.5435	30	21.358	7069	HJURP-2.raw	F2	1.47	1	0.005425	0.1371
	FALSE	High	LQISHEAAACITGLR	1xCarbamidomethyl [C10]	1.56267e-09	0.000117854	1	1	2	Q08211	0	1639.86	High	High	0.0001385	1.391e-09	4.68
		Checked	Confidence	Identifying Node	PSM Ambiguity	Annotated Sequence	Modifications	# Proteins	Master Protein Accessions	Protein Accessions	# Missed Cleavages	Charge	DeltaScore	DeltaCn	Rank	Search Engine Rank	m/z [Da]	MH+ [Da]	Theo. MH+ [Da]	DeltaM [ppm]	Deltam/z [Da]	Activation Type	MS Order	Isolation Interference [%]	Ion Inject Time [ms]	RT [min]	First Scan	Spectrum File	File ID	XCorr	# Protein Groups	Percolator q-Value	Percolator PEP
		FALSE	High	Sequest HT (A2)	Unambiguous	LQISHEAAAcITGLR	C10(Carbamidomethyl)	1	Q08211	Q08211	0	3	0.7543	0	1	1	547.291	1639.86	1639.86	0.01	1e-05	HCD (High Energy Collision Dissociation)	MS2	31.6657	3.455	30.1063	14824	HJURP-2.raw	F2	4.68	1	0.0001385	1.391e-09
		FALSE	High	Sequest HT (A2)	Unambiguous	LQISHEAAAcITGLR	C10(Carbamidomethyl)	1	Q08211	Q08211	0	2	0.7045	0	1	1	820.428	1639.85	1639.86	-5.49	-0.0045	HCD (High Energy Collision Dissociation)	MS2	52.932	30	30.0188	14747	HJURP-2.raw	F2	3.35	1	0.0001385	1.767e-08
	FALSE	High	LSMSQLNEK		0.000463848	0.000117854	1	1	1	Q08211	0	1049.53	High	High	0.0001385	0.0003691	2.81
		Checked	Confidence	Identifying Node	PSM Ambiguity	Annotated Sequence	Modifications	# Proteins	Master Protein Accessions	Protein Accessions	# Missed Cleavages	Charge	DeltaScore	DeltaCn	Rank	Search Engine Rank	m/z [Da]	MH+ [Da]	Theo. MH+ [Da]	DeltaM [ppm]	Deltam/z [Da]	Activation Type	MS Order	Isolation Interference [%]	Ion Inject Time [ms]	RT [min]	First Scan	Spectrum File	File ID	XCorr	# Protein Groups	Percolator q-Value	Percolator PEP
		FALSE	High	Sequest HT (A2)	Unambiguous	LSMSQLNEK		1	Q08211	Q08211	0	2	0.5338	0	1	1	525.269	1049.53	1049.53	0.36	0.00019	HCD (High Energy Collision Dissociation)	MS2	4.1657	14.695	24.9811	10160	HJURP-2.raw	F2	2.81	1	0.0001385	0.0003691
	FALSE	High	MTPSYEIR		0.00510879	0.000452409	1	1	1	Q08211	0	996.482	High	High	0.0003745	0.004093	1.9
		Checked	Confidence	Identifying Node	PSM Ambiguity	Annotated Sequence	Modifications	# Proteins	Master Protein Accessions	Protein Accessions	# Missed Cleavages	Charge	DeltaScore	DeltaCn	Rank	Search Engine Rank	m/z [Da]	MH+ [Da]	Theo. MH+ [Da]	DeltaM [ppm]	Deltam/z [Da]	Activation Type	MS Order	Isolation Interference [%]	Ion Inject Time [ms]	RT [min]	First Scan	Spectrum File	File ID	XCorr	# Protein Groups	Percolator q-Value	Percolator PEP
		FALSE	High	Sequest HT (A2)	Unambiguous	MTPSYEIR		1	Q08211	Q08211	0	2	0.5684	0	1	1	498.745	996.483	996.482	0.67	0.00033	HCD (High Energy Collision Dissociation)	MS2	51.1183	20.447	24.8101	10010	HJURP-2.raw	F2	1.9	1	0.0003745	0.004093
	FALSE	High	NELMYQLEQDHDLQAILQER		3.9308e-17	0.000117854	1	1	2	Q08211	0	2486.2	High	High	0.0001385	1.885e-17	6.07
		Checked	Confidence	Identifying Node	PSM Ambiguity	Annotated Sequence	Modifications	# Proteins	Master Protein Accessions	Protein Accessions	# Missed Cleavages	Charge	DeltaScore	DeltaCn	Rank	Search Engine Rank	m/z [Da]	MH+ [Da]	Theo. MH+ [Da]	DeltaM [ppm]	Deltam/z [Da]	Activation Type	MS Order	Isolation Interference [%]	Ion Inject Time [ms]	RT [min]	First Scan	Spectrum File	File ID	XCorr	# Protein Groups	Percolator q-Value	Percolator PEP
		FALSE	High	Sequest HT (A2)	Unambiguous	NELMYQLEQDHDLQAILQER		1	Q08211	Q08211	0	2	0.8303	0	1	1	1243.6	2486.19	2486.2	-2.5	-0.00311	HCD (High Energy Collision Dissociation)	MS2	0	30	42.0463	26076	HJURP-2.raw	F2	6.07	1	0.0001385	1.885e-17
		FALSE	High	Sequest HT (A2)	Unambiguous	NELMYQLEQDHDLQAILQER		1	Q08211	Q08211	0	3	0.7817	0	1	1	829.404	2486.2	2486.2	0.07	6e-05	HCD (High Energy Collision Dissociation)	MS2	6.82644	30	42.013	26041	HJURP-2.raw	F2	5.36	1	0.0001385	2.327e-12
	FALSE	High	NELMYQLEQDHDLQAILQER	1xOxidation [M4]	7.11704e-11	0.000117854	1	1	2	Q08211	0	2502.19	High	High	0.0001385	6.539e-11	4.39
		Checked	Confidence	Identifying Node	PSM Ambiguity	Annotated Sequence	Modifications	# Proteins	Master Protein Accessions	Protein Accessions	# Missed Cleavages	Charge	DeltaScore	DeltaCn	Rank	Search Engine Rank	m/z [Da]	MH+ [Da]	Theo. MH+ [Da]	DeltaM [ppm]	Deltam/z [Da]	Activation Type	MS Order	Isolation Interference [%]	Ion Inject Time [ms]	RT [min]	First Scan	Spectrum File	File ID	XCorr	# Protein Groups	Percolator q-Value	Percolator PEP
		FALSE	High	Sequest HT (A2)	Unambiguous	NELmYQLEQDHDLQAILQER	M4(Oxidation)	1	Q08211	Q08211	0	2	0.4225	0	1	1	1251.6	2502.19	2502.19	-1.04	-0.00131	HCD (High Energy Collision Dissociation)	MS2	52.8924	30	39.8815	23975	HJURP-2.raw	F2	0.71	1	0.002504	0.03423
		FALSE	High	Sequest HT (A2)	Unambiguous	NELmYQLEQDHDLQAILQER	M4(Oxidation)	1	Q08211	Q08211	0	3	0.7289	0	1	1	834.736	2502.19	2502.19	0.68	0.00057	HCD (High Energy Collision Dissociation)	MS2	9.51861	28.565	39.822	23918	HJURP-2.raw	F2	4.39	1	0.0001385	6.539e-11
	FALSE	High	NFLYAWCGK	1xCarbamidomethyl [C7]	0.00548945	0.000601234	1	1	1	Q08211	0	1158.54	High	High	0.0004801	0.004393	2.23
		Checked	Confidence	Identifying Node	PSM Ambiguity	Annotated Sequence	Modifications	# Proteins	Master Protein Accessions	Protein Accessions	# Missed Cleavages	Charge	DeltaScore	DeltaCn	Rank	Search Engine Rank	m/z [Da]	MH+ [Da]	Theo. MH+ [Da]	DeltaM [ppm]	Deltam/z [Da]	Activation Type	MS Order	Isolation Interference [%]	Ion Inject Time [ms]	RT [min]	First Scan	Spectrum File	File ID	XCorr	# Protein Groups	Percolator q-Value	Percolator PEP
		FALSE	High	Sequest HT (A2)	Unambiguous	NFLYAWcGK	C7(Carbamidomethyl)	1	Q08211	Q08211	0	2	0.7085	0	1	1	579.774	1158.54	1158.54	0.42	0.00025	HCD (High Energy Collision Dissociation)	MS2	57.1903	10.833	36.1448	20421	HJURP-2.raw	F2	2.23	1	0.0004801	0.004393
	FALSE	High	QLYHLGVVEAYSGLTK		1.74597e-11	0.000117854	1	1	2	Q08211	0	1777.95	High	High	0.0001385	1.617e-11	4.26
		Checked	Confidence	Identifying Node	PSM Ambiguity	Annotated Sequence	Modifications	# Proteins	Master Protein Accessions	Protein Accessions	# Missed Cleavages	Charge	DeltaScore	DeltaCn	Rank	Search Engine Rank	m/z [Da]	MH+ [Da]	Theo. MH+ [Da]	DeltaM [ppm]	Deltam/z [Da]	Activation Type	MS Order	Isolation Interference [%]	Ion Inject Time [ms]	RT [min]	First Scan	Spectrum File	File ID	XCorr	# Protein Groups	Percolator q-Value	Percolator PEP
		FALSE	High	Sequest HT (A2)	Unambiguous	QLYHLGVVEAYSGLTK		1	Q08211	Q08211	0	2	0.6174	0	1	1	889.477	1777.95	1777.95	-0.58	-0.00051	HCD (High Energy Collision Dissociation)	MS2	33.3527	16.455	34.6036	18955	HJURP-2.raw	F2	4.26	1	0.0001385	1.617e-11
		FALSE	High	Sequest HT (A2)	Unambiguous	QLYHLGVVEAYSGLTK		1	Q08211	Q08211	0	3	0.7134	0	1	1	593.321	1777.95	1777.95	0.28	0.00016	HCD (High Energy Collision Dissociation)	MS2	0	9.634	34.6107	18963	HJURP-2.raw	F2	4.92	1	0.0001385	4.748e-09
	FALSE	High	QNQVGVVPWSPPQSNWNPWTSSNIDEGPLAFATPEQISMDLK		5.49156e-08	0.000117854	1	1	1	Q08211	0	4665.24	High	High	0.0001385	4.724e-08	5.01
		Checked	Confidence	Identifying Node	PSM Ambiguity	Annotated Sequence	Modifications	# Proteins	Master Protein Accessions	Protein Accessions	# Missed Cleavages	Charge	DeltaScore	DeltaCn	Rank	Search Engine Rank	m/z [Da]	MH+ [Da]	Theo. MH+ [Da]	DeltaM [ppm]	Deltam/z [Da]	Activation Type	MS Order	Isolation Interference [%]	Ion Inject Time [ms]	RT [min]	First Scan	Spectrum File	File ID	XCorr	# Protein Groups	Percolator q-Value	Percolator PEP
		FALSE	High	Sequest HT (A2)	Unambiguous	QNQVGVVPWSPPQSNWNPWTSSNIDEGPLAFATPEQISMDLK		1	Q08211	Q08211	0	4	0.7206	0	1	1	1167.06	4665.24	4665.24	0.17	0.0002	HCD (High Energy Collision Dissociation)	MS2	34.0677	24.11	51.286	34782	HJURP-2.raw	F2	5.01	1	0.0001385	4.724e-08
	FALSE	High	QNQVGVVPWSPPQSNWNPWTSSNIDEGPLAFATPEQISMDLK	1xOxidation [M39]	8.15275e-05	0.000117854	1	1	1	Q08211	0	4681.23	High	High	0.0001385	6.553e-05	3.32
		Checked	Confidence	Identifying Node	PSM Ambiguity	Annotated Sequence	Modifications	# Proteins	Master Protein Accessions	Protein Accessions	# Missed Cleavages	Charge	DeltaScore	DeltaCn	Rank	Search Engine Rank	m/z [Da]	MH+ [Da]	Theo. MH+ [Da]	DeltaM [ppm]	Deltam/z [Da]	Activation Type	MS Order	Isolation Interference [%]	Ion Inject Time [ms]	RT [min]	First Scan	Spectrum File	File ID	XCorr	# Protein Groups	Percolator q-Value	Percolator PEP
		FALSE	High	Sequest HT (A2)	Unambiguous	QNQVGVVPWSPPQSNWNPWTSSNIDEGPLAFATPEQISmDLK	M39(Oxidation)	1	Q08211	Q08211	0	4	0.7771	0	1	1	1171.06	4681.23	4681.23	-0.39	-0.00046	HCD (High Energy Collision Dissociation)	MS2	6.52991	30	50.5718	34143	HJURP-2.raw	F2	3.32	1	0.0001385	6.553e-05
	FALSE	High	QPAIISQLDPVNER		5.81586e-06	0.000117854	1	1	2	Q08211	0	1579.84	High	High	0.0001385	4.805e-06	2.49
		Checked	Confidence	Identifying Node	PSM Ambiguity	Annotated Sequence	Modifications	# Proteins	Master Protein Accessions	Protein Accessions	# Missed Cleavages	Charge	DeltaScore	DeltaCn	Rank	Search Engine Rank	m/z [Da]	MH+ [Da]	Theo. MH+ [Da]	DeltaM [ppm]	Deltam/z [Da]	Activation Type	MS Order	Isolation Interference [%]	Ion Inject Time [ms]	RT [min]	First Scan	Spectrum File	File ID	XCorr	# Protein Groups	Percolator q-Value	Percolator PEP
		FALSE	High	Sequest HT (A2)	Unambiguous	QPAIISQLDPVNER		1	Q08211	Q08211	0	2	0.6185	0	1	1	790.426	1579.84	1579.84	0.72	0.00057	HCD (High Energy Collision Dissociation)	MS2	30.0061	22.421	33.2135	17670	HJURP-2.raw	F2	2.49	1	0.0001385	4.805e-06
		FALSE	High	Sequest HT (A2)	Unambiguous	QPAIISQLDPVNER		1	Q08211	Q08211	0	3	0.5228	0	1	1	527.286	1579.84	1579.84	0.01	0	HCD (High Energy Collision Dissociation)	MS2	30.1067	30	33.3622	17819	HJURP-2.raw	F2	3.29	1	0.0001385	0.0002633
	FALSE	High	RISAVSVAER		0.115733	0.00448426	1	1	1	Q08211	1	1087.62	High	High	0.003767	0.08176	1.48
		Checked	Confidence	Identifying Node	PSM Ambiguity	Annotated Sequence	Modifications	# Proteins	Master Protein Accessions	Protein Accessions	# Missed Cleavages	Charge	DeltaScore	DeltaCn	Rank	Search Engine Rank	m/z [Da]	MH+ [Da]	Theo. MH+ [Da]	DeltaM [ppm]	Deltam/z [Da]	Activation Type	MS Order	Isolation Interference [%]	Ion Inject Time [ms]	RT [min]	First Scan	Spectrum File	File ID	XCorr	# Protein Groups	Percolator q-Value	Percolator PEP
		FALSE	High	Sequest HT (A2)	Unambiguous	RISAVSVAER		1	Q08211	Q08211	1	3	0.5811	0	1	1	363.212	1087.62	1087.62	-0.45	-0.00016	HCD (High Energy Collision Dissociation)	MS2	9.14629	30	20.4387	6392	HJURP-2.raw	F2	1.48	1	0.003767	0.08176
	FALSE	High	SEEVPAFGVASPPPLTDTPDTTANAEGDLPTTMGGPLPPHLALK		1.44819e-07	0.000117854	1	1	2	Q08211	0	4409.19	High	High	0.0001385	1.237e-07	4.97
		Checked	Confidence	Identifying Node	PSM Ambiguity	Annotated Sequence	Modifications	# Proteins	Master Protein Accessions	Protein Accessions	# Missed Cleavages	Charge	DeltaScore	DeltaCn	Rank	Search Engine Rank	m/z [Da]	MH+ [Da]	Theo. MH+ [Da]	DeltaM [ppm]	Deltam/z [Da]	Activation Type	MS Order	Isolation Interference [%]	Ion Inject Time [ms]	RT [min]	First Scan	Spectrum File	File ID	XCorr	# Protein Groups	Percolator q-Value	Percolator PEP
		FALSE	High	Sequest HT (A2)	Unambiguous	SEEVPAFGVASPPPLTDTPDTTANAEGDLPTTMGGPLPPHLALK		1	Q08211	Q08211	0	4	0.7586	0	1	1	1103.05	4409.19	4409.19	1.33	0.00147	HCD (High Energy Collision Dissociation)	MS2	6.14634	18.396	41.9309	25962	HJURP-2.raw	F2	4.97	1	0.0001385	1.237e-07
		FALSE	High	Sequest HT (A2)	Unambiguous	SEEVPAFGVASPPPLTDTPDTTANAEGDLPTTMGGPLPPHLALK		1	Q08211	Q08211	0	3	0.8325	0	1	1	1470.4	4409.18	4409.19	-0.81	-0.00119	HCD (High Energy Collision Dissociation)	MS2	0	30	42.0112	26039	HJURP-2.raw	F2	3.82	1	0.0001385	1.61e-06
	FALSE	High	SSVNCPFSSQDMK	1xCarbamidomethyl [C5]; 1xOxidation [M12]	0.0256126	0.00165224	1	1	1	Q08211	0	1502.62	High	High	0.00146	0.0199	1.13
		Checked	Confidence	Identifying Node	PSM Ambiguity	Annotated Sequence	Modifications	# Proteins	Master Protein Accessions	Protein Accessions	# Missed Cleavages	Charge	DeltaScore	DeltaCn	Rank	Search Engine Rank	m/z [Da]	MH+ [Da]	Theo. MH+ [Da]	DeltaM [ppm]	Deltam/z [Da]	Activation Type	MS Order	Isolation Interference [%]	Ion Inject Time [ms]	RT [min]	First Scan	Spectrum File	File ID	XCorr	# Protein Groups	Percolator q-Value	Percolator PEP
		FALSE	High	Sequest HT (A2)	Unambiguous	SSVNcPFSSQDmK	C5(Carbamidomethyl); M12(Oxidation)	1	Q08211	Q08211	0	2	0.708	0	1	1	751.817	1502.63	1502.62	0.5	0.00037	HCD (High Energy Collision Dissociation)	MS2	50.4519	30	23.1681	8617	HJURP-2.raw	F2	1.13	1	0.00146	0.0199
	FALSE	High	TPLHEIALSIK		5.52354e-08	0.000117854	1	1	2	Q08211	0	1221.72	High	High	0.0001385	4.769e-08	3.46
		Checked	Confidence	Identifying Node	PSM Ambiguity	Annotated Sequence	Modifications	# Proteins	Master Protein Accessions	Protein Accessions	# Missed Cleavages	Charge	DeltaScore	DeltaCn	Rank	Search Engine Rank	m/z [Da]	MH+ [Da]	Theo. MH+ [Da]	DeltaM [ppm]	Deltam/z [Da]	Activation Type	MS Order	Isolation Interference [%]	Ion Inject Time [ms]	RT [min]	First Scan	Spectrum File	File ID	XCorr	# Protein Groups	Percolator q-Value	Percolator PEP
		FALSE	High	Sequest HT (A2)	Unambiguous	TPLHEIALSIK		1	Q08211	Q08211	0	3	0.5548	0	1	1	407.912	1221.72	1221.72	1.04	0.00043	HCD (High Energy Collision Dissociation)	MS2	47.4512	30	29.2541	14048	HJURP-2.raw	F2	3.1	1	0.0001385	1.142e-06
		FALSE	High	Sequest HT (A2)	Unambiguous	TPLHEIALSIK		1	Q08211	Q08211	0	2	0.711	0	1	1	611.365	1221.72	1221.72	1.71	0.00104	HCD (High Energy Collision Dissociation)	MS2	31.8023	17.486	29.2439	14038	HJURP-2.raw	F2	3.46	1	0.0001385	4.769e-08
	FALSE	High	TTQVPQFILDDFIQNDR		3.43314e-10	0.000117854	1	1	2	Q08211	0	2050.02	High	High	0.0001385	3.097e-10	3.49
		Checked	Confidence	Identifying Node	PSM Ambiguity	Annotated Sequence	Modifications	# Proteins	Master Protein Accessions	Protein Accessions	# Missed Cleavages	Charge	DeltaScore	DeltaCn	Rank	Search Engine Rank	m/z [Da]	MH+ [Da]	Theo. MH+ [Da]	DeltaM [ppm]	Deltam/z [Da]	Activation Type	MS Order	Isolation Interference [%]	Ion Inject Time [ms]	RT [min]	First Scan	Spectrum File	File ID	XCorr	# Protein Groups	Percolator q-Value	Percolator PEP
		FALSE	High	Sequest HT (A2)	Unambiguous	TTQVPQFILDDFIQNDR		1	Q08211	Q08211	0	2	0.7908	0	1	1	1025.51	2050.02	2050.02	-1.16	-0.00119	HCD (High Energy Collision Dissociation)	MS2	0	30	44.437	28387	HJURP-2.raw	F2	3.49	1	0.0001385	3.097e-10
		FALSE	High	Sequest HT (A2)	Unambiguous	TTQVPQFILDDFIQNDR		1	Q08211	Q08211	0	3	0.7511	0	1	1	684.013	2050.02	2050.02	0.29	0.0002	HCD (High Energy Collision Dissociation)	MS2	11.3228	30	44.4605	28409	HJURP-2.raw	F2	4.46	1	0.0001385	2.551e-08
	FALSE	High	TYPVQEYFLEDCIQMTHFVPPPK	1xCarbamidomethyl [C12]	8.10312e-08	0.000117854	1	1	1	Q08211	0	2839.35	High	High	0.0001385	6.963e-08	3.32
		Checked	Confidence	Identifying Node	PSM Ambiguity	Annotated Sequence	Modifications	# Proteins	Master Protein Accessions	Protein Accessions	# Missed Cleavages	Charge	DeltaScore	DeltaCn	Rank	Search Engine Rank	m/z [Da]	MH+ [Da]	Theo. MH+ [Da]	DeltaM [ppm]	Deltam/z [Da]	Activation Type	MS Order	Isolation Interference [%]	Ion Inject Time [ms]	RT [min]	First Scan	Spectrum File	File ID	XCorr	# Protein Groups	Percolator q-Value	Percolator PEP
		FALSE	High	Sequest HT (A2)	Unambiguous	TYPVQEYFLEDcIQMTHFVPPPK	C12(Carbamidomethyl)	1	Q08211	Q08211	0	3	0.7349	0	1	1	947.12	2839.35	2839.35	-0.39	-0.00037	HCD (High Energy Collision Dissociation)	MS2	83.7129	18.228	42.8862	26874	HJURP-2.raw	F2	3.32	1	0.0001385	6.963e-08
	FALSE	High	TYPVQEYFLEDCIQMTHFVPPPK	1xCarbamidomethyl [C12]; 1xOxidation [M15]	0.020394	0.00152434	1	1	1	Q08211	0	2855.34	High	High	0.00137	0.01606	1.48
		Checked	Confidence	Identifying Node	PSM Ambiguity	Annotated Sequence	Modifications	# Proteins	Master Protein Accessions	Protein Accessions	# Missed Cleavages	Charge	DeltaScore	DeltaCn	Rank	Search Engine Rank	m/z [Da]	MH+ [Da]	Theo. MH+ [Da]	DeltaM [ppm]	Deltam/z [Da]	Activation Type	MS Order	Isolation Interference [%]	Ion Inject Time [ms]	RT [min]	First Scan	Spectrum File	File ID	XCorr	# Protein Groups	Percolator q-Value	Percolator PEP
		FALSE	High	Sequest HT (A2)	Unambiguous	TYPVQEYFLEDcIQmTHFVPPPK	C12(Carbamidomethyl); M15(Oxidation)	1	Q08211	Q08211	0	3	0.6689	0	1	1	952.449	2855.33	2855.34	-2.91	-0.00277	HCD (High Energy Collision Dissociation)	MS2	17.6258	30	40.8299	24895	HJURP-2.raw	F2	1.48	1	0.00137	0.01606
	FALSE	High	VFDPVPVGVTK		0.000190943	0.000117854	1	1	1	Q08211	0	1157.66	High	High	0.0001385	0.000153	2.52
		Checked	Confidence	Identifying Node	PSM Ambiguity	Annotated Sequence	Modifications	# Proteins	Master Protein Accessions	Protein Accessions	# Missed Cleavages	Charge	DeltaScore	DeltaCn	Rank	Search Engine Rank	m/z [Da]	MH+ [Da]	Theo. MH+ [Da]	DeltaM [ppm]	Deltam/z [Da]	Activation Type	MS Order	Isolation Interference [%]	Ion Inject Time [ms]	RT [min]	First Scan	Spectrum File	File ID	XCorr	# Protein Groups	Percolator q-Value	Percolator PEP
		FALSE	High	Sequest HT (A2)	Unambiguous	VFDPVPVGVTK		1	Q08211	Q08211	0	2	0.746	0	1	1	579.331	1157.65	1157.66	-1.75	-0.00101	HCD (High Energy Collision Dissociation)	MS2	17.4931	8.201	30.2607	14941	HJURP-2.raw	F2	2.52	1	0.0001385	0.000153
	FALSE	High	VILSTNIAETSITINDVVYVIDSCK	1xCarbamidomethyl [C24]	0.00447486	0.000452409	1	1	1	Q08211	0	2767.44	High	High	0.0003745	0.003577	1.68
		Checked	Confidence	Identifying Node	PSM Ambiguity	Annotated Sequence	Modifications	# Proteins	Master Protein Accessions	Protein Accessions	# Missed Cleavages	Charge	DeltaScore	DeltaCn	Rank	Search Engine Rank	m/z [Da]	MH+ [Da]	Theo. MH+ [Da]	DeltaM [ppm]	Deltam/z [Da]	Activation Type	MS Order	Isolation Interference [%]	Ion Inject Time [ms]	RT [min]	First Scan	Spectrum File	File ID	XCorr	# Protein Groups	Percolator q-Value	Percolator PEP
		FALSE	High	Sequest HT (A2)	Unambiguous	VILSTNIAETSITINDVVYVIDScK	C24(Carbamidomethyl)	1	Q08211	Q08211	0	3	0.756	0	1	1	923.152	2767.44	2767.44	-0.4	-0.00037	HCD (High Energy Collision Dissociation)	MS2	30.7201	30	49.9638	33583	HJURP-2.raw	F2	1.68	1	0.0003745	0.003577
	FALSE	High	VQSDGQIVLVDDWIK		1.78024e-08	0.000117854	1	1	1	Q08211	0	1714.9	High	High	0.0001385	1.554e-08	2.98
		Checked	Confidence	Identifying Node	PSM Ambiguity	Annotated Sequence	Modifications	# Proteins	Master Protein Accessions	Protein Accessions	# Missed Cleavages	Charge	DeltaScore	DeltaCn	Rank	Search Engine Rank	m/z [Da]	MH+ [Da]	Theo. MH+ [Da]	DeltaM [ppm]	Deltam/z [Da]	Activation Type	MS Order	Isolation Interference [%]	Ion Inject Time [ms]	RT [min]	First Scan	Spectrum File	File ID	XCorr	# Protein Groups	Percolator q-Value	Percolator PEP
		FALSE	High	Sequest HT (A2)	Unambiguous	VQSDGQIVLVDDWIK		1	Q08211	Q08211	0	2	0.594	0	1	1	857.954	1714.9	1714.9	-0.11	-0.0001	HCD (High Energy Collision Dissociation)	MS2	47.6001	21.26	40.5423	24619	HJURP-2.raw	F2	2.98	1	0.0001385	1.554e-08
	FALSE	High	YPSPFFVFGEK		0.000145493	0.000117854	1	1	1	Q08211	0	1317.65	High	High	0.0001385	0.0001167	2.51
		Checked	Confidence	Identifying Node	PSM Ambiguity	Annotated Sequence	Modifications	# Proteins	Master Protein Accessions	Protein Accessions	# Missed Cleavages	Charge	DeltaScore	DeltaCn	Rank	Search Engine Rank	m/z [Da]	MH+ [Da]	Theo. MH+ [Da]	DeltaM [ppm]	Deltam/z [Da]	Activation Type	MS Order	Isolation Interference [%]	Ion Inject Time [ms]	RT [min]	First Scan	Spectrum File	File ID	XCorr	# Protein Groups	Percolator q-Value	Percolator PEP
		FALSE	High	Sequest HT (A2)	Unambiguous	YPSPFFVFGEK		1	Q08211	Q08211	0	2	0.6295	0	1	1	659.329	1317.65	1317.65	0.15	0.0001	HCD (High Energy Collision Dissociation)	MS2	14.2408	30	40.8636	24927	HJURP-2.raw	F2	2.51	1	0.0001385	0.0001167
	FALSE	High	YQILPLHSQIPR		3.39149e-08	0.000117854	1	1	3	Q08211	0	1464.83	High	High	0.0001385	2.93e-08	3.36
		Checked	Confidence	Identifying Node	PSM Ambiguity	Annotated Sequence	Modifications	# Proteins	Master Protein Accessions	Protein Accessions	# Missed Cleavages	Charge	DeltaScore	DeltaCn	Rank	Search Engine Rank	m/z [Da]	MH+ [Da]	Theo. MH+ [Da]	DeltaM [ppm]	Deltam/z [Da]	Activation Type	MS Order	Isolation Interference [%]	Ion Inject Time [ms]	RT [min]	First Scan	Spectrum File	File ID	XCorr	# Protein Groups	Percolator q-Value	Percolator PEP
		FALSE	High	Sequest HT (A2)	Unambiguous	YQILPLHSQIPR		1	Q08211	Q08211	0	2	0.3877	0	1	1	732.92	1464.83	1464.83	0.18	0.00013	HCD (High Energy Collision Dissociation)	MS2	51.6654	30	30.385	15039	HJURP-2.raw	F2	2.27	1	0.0001385	5.998e-05
		FALSE	High	Sequest HT (A2)	Unambiguous	YQILPLHSQIPR		1	Q08211	Q08211	0	3	0.54	0	1	1	488.948	1464.83	1464.83	-0.98	-0.00048	HCD (High Energy Collision Dissociation)	MS2	27.8934	7.471	30.3506	15010	HJURP-2.raw	F2	2.5	1	0.0001385	1.91e-06
		FALSE	High	Sequest HT (A2)	Unambiguous	YQILPLHSQIPR		1	Q08211	Q08211	0	3	0.5833	0	1	1	488.949	1464.83	1464.83	-0.8	-0.00039	HCD (High Energy Collision Dissociation)	MS2	76.6654	8.99	30.7777	15402	HJURP-2.raw	F2	3.36	1	0.0001385	2.93e-08
FALSE	High	Master Protein	P38646	Stress-70 protein, mitochondrial OS=Homo sapiens OX=9606 GN=HSPA9 PE=1 SV=2	0	415.013	56	32	222	32	679	73.6	6.16	445.99	32	0	High	1
	Checked	Confidence	Sequence	Modifications	Qvality PEP	Qvality q-value	# Protein Groups	# Proteins	# PSMs	Master Protein Accessions	# Missed Cleavages	Theo. MH+ [Da]	Found in Sample: [S2] F2: Sample	Confidence (by Search Engine): Sequest HT	Percolator q-Value (by Search Engine): Sequest HT	Percolator PEP (by Search Engine): Sequest HT	XCorr (by Search Engine): Sequest HT
	FALSE	High	AQFEGIVTDLIR		4.70694e-07	0.000117854	1	2	14	P38646	0	1361.74	High	High	0.0001385	3.976e-07	3.08
		Checked	Confidence	Identifying Node	PSM Ambiguity	Annotated Sequence	Modifications	# Proteins	Master Protein Accessions	Protein Accessions	# Missed Cleavages	Charge	DeltaScore	DeltaCn	Rank	Search Engine Rank	m/z [Da]	MH+ [Da]	Theo. MH+ [Da]	DeltaM [ppm]	Deltam/z [Da]	Activation Type	MS Order	Isolation Interference [%]	Ion Inject Time [ms]	RT [min]	First Scan	Spectrum File	File ID	XCorr	# Protein Groups	Percolator q-Value	Percolator PEP
		FALSE	High	Sequest HT (A2)	Unambiguous	AQFEGIVTDLIR		2	P38646	H0YBG6; P38646	0	2	0.5326	0	1	1	681.373	1361.74	1361.74	-2.82	-0.00192	HCD (High Energy Collision Dissociation)	MS2	40.9965	30	58.6035	41111	HJURP-2.raw	F2	0.92	1	0.002087	0.02905
		FALSE	High	Sequest HT (A2)	Unambiguous	AQFEGIVTDLIR		2	P38646	H0YBG6; P38646	0	2	0.5267	0	1	1	681.373	1361.74	1361.74	-2.4	-0.00164	HCD (High Energy Collision Dissociation)	MS2	57.0003	30	61.1874	43280	HJURP-2.raw	F2	1.31	1	0.0001385	0.0009934
		FALSE	High	Sequest HT (A2)	Unambiguous	AQFEGIVTDLIR		2	P38646	H0YBG6; P38646	0	2	0.6751	0	1	1	681.375	1361.74	1361.74	-0.11	-8e-05	HCD (High Energy Collision Dissociation)	MS2	47.1946	19.773	40.9352	24994	HJURP-2.raw	F2	2.77	1	0.0001385	5.222e-07
		FALSE	High	Sequest HT (A2)	Unambiguous	AQFEGIVTDLIR		2	P38646	H0YBG6; P38646	0	2	0.3956	0	1	1	681.374	1361.74	1361.74	-1.73	-0.00117	HCD (High Energy Collision Dissociation)	MS2	12.3049	23.61	41.958	25987	HJURP-2.raw	F2	2.25	1	0.0001385	0.0007874
		FALSE	High	Sequest HT (A2)	Unambiguous	AQFEGIVTDLIR		2	P38646	H0YBG6; P38646	0	2	0.4368	0	1	1	681.374	1361.74	1361.74	-1.1	-0.00075	HCD (High Energy Collision Dissociation)	MS2	0	30	62.2559	44178	HJURP-2.raw	F2	0.87	1	0.003066	0.05346
		FALSE	High	Sequest HT (A2)	Unambiguous	AQFEGIVTDLIR		2	P38646	H0YBG6; P38646	0	2	0.5321	0	1	1	681.376	1361.74	1361.74	1.17	0.0008	HCD (High Energy Collision Dissociation)	MS2	0	30	54.8791	37972	HJURP-2.raw	F2	1.09	1	0.001035	0.01147
		FALSE	High	Sequest HT (A2)	Unambiguous	AQFEGIVTDLIR		2	P38646	H0YBG6; P38646	0	2	0.4358	0	1	1	681.374	1361.74	1361.74	-0.9	-0.00062	HCD (High Energy Collision Dissociation)	MS2	19.9172	30	44.4095	28362	HJURP-2.raw	F2	1.79	1	0.0004801	0.006419
		FALSE	High	Sequest HT (A2)	Unambiguous	AQFEGIVTDLIR		2	P38646	H0YBG6; P38646	0	2	0.4486	0	1	1	681.372	1361.74	1361.74	-3.81	-0.00259	HCD (High Energy Collision Dissociation)	MS2	0	30	43.0696	27058	HJURP-2.raw	F2	1.85	1	0.0003745	0.001493
		FALSE	High	Sequest HT (A2)	Unambiguous	AQFEGIVTDLIR		2	P38646	H0YBG6; P38646	0	2	0.5455	0	1	1	681.375	1361.74	1361.74	0.33	0.00023	HCD (High Energy Collision Dissociation)	MS2	34.3573	30	57.1581	39921	HJURP-2.raw	F2	0.88	1	0.0004801	0.00498
		FALSE	High	Sequest HT (A2)	Unambiguous	AQFEGIVTDLIR		2	P38646	H0YBG6; P38646	0	2	0.724	0	1	1	681.375	1361.74	1361.74	-0.21	-0.00014	HCD (High Energy Collision Dissociation)	MS2	7.56187	17.016	39.9135	24007	HJURP-2.raw	F2	3.08	1	0.0001385	3.976e-07
		FALSE	High	Sequest HT (A2)	Unambiguous	AQFEGIVTDLIR		2	P38646	H0YBG6; P38646	0	2	0.5213	0	1	1	681.373	1361.74	1361.74	-2.04	-0.00139	HCD (High Energy Collision Dissociation)	MS2	0	30	53.1364	36454	HJURP-2.raw	F2	0.94	1	0.003066	0.05008
		FALSE	High	Sequest HT (A2)	Unambiguous	AQFEGIVTDLIR		2	P38646	H0YBG6; P38646	0	2	0.4773	0	1	1	681.375	1361.74	1361.74	0.41	0.00028	HCD (High Energy Collision Dissociation)	MS2	59.6815	30	46.6711	30512	HJURP-2.raw	F2	0.88	1	0.003008	0.04461
		FALSE	High	Sequest HT (A2)	Unambiguous	AQFEGIVTDLIR		2	P38646	H0YBG6; P38646	0	3	0.5599	0	1	1	454.586	1361.74	1361.74	0.09	4e-05	HCD (High Energy Collision Dissociation)	MS2	1.18872	30	40.0057	24100	HJURP-2.raw	F2	3.34	1	0.0001385	0.0004138
		FALSE	High	Sequest HT (A2)	Unambiguous	AQFEGIVTDLIR		2	P38646	H0YBG6; P38646	0	2	0.6667	0	1	1	681.374	1361.74	1361.74	-1.41	-0.00096	HCD (High Energy Collision Dissociation)	MS2	0	30	59.6183	41954	HJURP-2.raw	F2	0.72	1	0.003066	0.04796
	FALSE	High	ASNGDAWVEAHGK		3.17147e-07	0.000117854	1	3	2	P38646	0	1341.62	High	High	0.0001385	2.692e-07	3.21
		Checked	Confidence	Identifying Node	PSM Ambiguity	Annotated Sequence	Modifications	# Proteins	Master Protein Accessions	Protein Accessions	# Missed Cleavages	Charge	DeltaScore	DeltaCn	Rank	Search Engine Rank	m/z [Da]	MH+ [Da]	Theo. MH+ [Da]	DeltaM [ppm]	Deltam/z [Da]	Activation Type	MS Order	Isolation Interference [%]	Ion Inject Time [ms]	RT [min]	First Scan	Spectrum File	File ID	XCorr	# Protein Groups	Percolator q-Value	Percolator PEP
		FALSE	High	Sequest HT (A2)	Unambiguous	ASNGDAWVEAHGK		3	P38646	A0A3B3ITI4; D6RJI2; P38646	0	2	0.8211	0	1	1	671.313	1341.62	1341.62	0.82	0.00055	HCD (High Energy Collision Dissociation)	MS2	28.4855	30	21.6414	7302	HJURP-2.raw	F2	2.18	1	0.0001385	1.398e-05
		FALSE	High	Sequest HT (A2)	Unambiguous	ASNGDAWVEAHGK		3	P38646	A0A3B3ITI4; D6RJI2; P38646	0	3	0.7913	0	1	1	447.878	1341.62	1341.62	0.08	4e-05	HCD (High Energy Collision Dissociation)	MS2	15.39	30	21.6582	7315	HJURP-2.raw	F2	3.21	1	0.0001385	2.692e-07
	FALSE	High	CELSSSVQTDINLPYLTMDSSGPK	1xCarbamidomethyl [C1]	1.02605e-10	0.000117854	1	2	24	P38646	0	2642.23	High	High	0.0001385	9.362e-11	5.2
		Checked	Confidence	Identifying Node	PSM Ambiguity	Annotated Sequence	Modifications	# Proteins	Master Protein Accessions	Protein Accessions	# Missed Cleavages	Charge	DeltaScore	DeltaCn	Rank	Search Engine Rank	m/z [Da]	MH+ [Da]	Theo. MH+ [Da]	DeltaM [ppm]	Deltam/z [Da]	Activation Type	MS Order	Isolation Interference [%]	Ion Inject Time [ms]	RT [min]	First Scan	Spectrum File	File ID	XCorr	# Protein Groups	Percolator q-Value	Percolator PEP
		FALSE	High	Sequest HT (A2)	Unambiguous	cELSSSVQTDINLPYLTMDSSGPK	C1(Carbamidomethyl)	2	P38646	H0YBG6; P38646	0	2	0.4957	0	1	1	1321.63	2642.25	2642.23	7.82	0.01033	HCD (High Energy Collision Dissociation)	MS2	0	30	45.5787	29475	HJURP-2.raw	F2	1.17	1	0.002087	0.02723
		FALSE	High	Sequest HT (A2)	Unambiguous	cELSSSVQTDINLPYLTMDSSGPK	C1(Carbamidomethyl)	2	P38646	H0YBG6; P38646	0	2	0.7093	0	1	1	1321.62	2642.24	2642.23	2.37	0.00314	HCD (High Energy Collision Dissociation)	MS2	54.5192	30	62.2283	44157	HJURP-2.raw	F2	0.86	1	0.004061	0.09126
		FALSE	High	Sequest HT (A2)	Unambiguous	cELSSSVQTDINLPYLTMDSSGPK	C1(Carbamidomethyl)	2	P38646	H0YBG6; P38646	0	3	0.4933	0	1	1	881.417	2642.24	2642.23	1.09	0.00096	HCD (High Energy Collision Dissociation)	MS2	34.7763	30	45.827	29714	HJURP-2.raw	F2	2.25	1	0.0001385	0.0001638
		FALSE	High	Sequest HT (A2)	Unambiguous	cELSSSVQTDINLPYLTMDSSGPK	C1(Carbamidomethyl)	2	P38646	H0YBG6; P38646	0	3	0.2679	0	1	1	881.413	2642.22	2642.23	-3.06	-0.0027	HCD (High Energy Collision Dissociation)	MS2	14.8519	30	54.1215	37305	HJURP-2.raw	F2	0.56	1	0.005813	0.155
		FALSE	High	Sequest HT (A2)	Unambiguous	cELSSSVQTDINLPYLTMDSSGPK	C1(Carbamidomethyl)	2	P38646	H0YBG6; P38646	0	3	0.7059	0	1	1	881.415	2642.23	2642.23	-0.51	-0.00045	HCD (High Energy Collision Dissociation)	MS2	10.0545	30	48.6742	32388	HJURP-2.raw	F2	2.21	1	0.0001385	2.108e-05
		FALSE	High	Sequest HT (A2)	Unambiguous	cELSSSVQTDINLPYLTMDSSGPK	C1(Carbamidomethyl)	2	P38646	H0YBG6; P38646	0	3	0.3621	0	1	1	881.415	2642.23	2642.23	-0.39	-0.00034	HCD (High Energy Collision Dissociation)	MS2	76.9591	30	51.1134	34627	HJURP-2.raw	F2	1.16	1	0.0001385	0.0009999
		FALSE	High	Sequest HT (A2)	Unambiguous	cELSSSVQTDINLPYLTMDSSGPK	C1(Carbamidomethyl)	2	P38646	H0YBG6; P38646	0	3	0.5417	0	1	1	881.418	2642.24	2642.23	3.05	0.00269	HCD (High Energy Collision Dissociation)	MS2	0	30	56.5923	39456	HJURP-2.raw	F2	1.2	1	0.00137	0.01494
		FALSE	High	Sequest HT (A2)	Unambiguous	cELSSSVQTDINLPYLTMDSSGPK	C1(Carbamidomethyl)	2	P38646	H0YBG6; P38646	0	3	0.6543	0	1	1	881.414	2642.23	2642.23	-2.29	-0.00201	HCD (High Energy Collision Dissociation)	MS2	0	30	47.3687	31162	HJURP-2.raw	F2	2.43	1	0.0001385	8.136e-05
		FALSE	High	Sequest HT (A2)	Unambiguous	cELSSSVQTDINLPYLTMDSSGPK	C1(Carbamidomethyl)	2	P38646	H0YBG6; P38646	0	3	0.3673	0	1	1	881.411	2642.22	2642.23	-5.25	-0.00462	HCD (High Energy Collision Dissociation)	MS2	10.2282	30	58.804	41277	HJURP-2.raw	F2	0.49	1	0.005239	0.1294
		FALSE	High	Sequest HT (A2)	Unambiguous	cELSSSVQTDINLPYLTMDSSGPK	C1(Carbamidomethyl)	2	P38646	H0YBG6; P38646	0	2	0.7955	0	1	1	1321.62	2642.23	2642.23	-0.67	-0.00088	HCD (High Energy Collision Dissociation)	MS2	0	30	42.105	26127	HJURP-2.raw	F2	3.57	1	0.0001385	4.828e-10
		FALSE	High	Sequest HT (A2)	Unambiguous	cELSSSVQTDINLPYLTMDSSGPK	C1(Carbamidomethyl)	2	P38646	H0YBG6; P38646	0	3	0.5976	0	1	1	881.407	2642.21	2642.23	-9.66	-0.0085	HCD (High Energy Collision Dissociation)	MS2	25.1477	30	45.8946	29779	HJURP-2.raw	F2	1.69	1	0.0008213	0.01029
		FALSE	High	Sequest HT (A2)	Unambiguous	cELSSSVQTDINLPYLTMDSSGPK	C1(Carbamidomethyl)	2	P38646	H0YBG6; P38646	0	3	0.5734	0	1	1	881.415	2642.23	2642.23	-0.93	-0.00082	HCD (High Energy Collision Dissociation)	MS2	72.8916	30	55.252	38301	HJURP-2.raw	F2	1.43	1	0.0005911	0.00786
		FALSE	High	Sequest HT (A2)	Unambiguous	cELSSSVQTDINLPYLTMDSSGPK	C1(Carbamidomethyl)	2	P38646	H0YBG6; P38646	0	2	0.8125	0	1	1	1321.62	2642.23	2642.23	-0.16	-0.00021	HCD (High Energy Collision Dissociation)	MS2	40.5951	30	50.3346	33924	HJURP-2.raw	F2	0.64	1	0.006685	0.1915
		FALSE	High	Sequest HT (A2)	Unambiguous	cELSSSVQTDINLPYLTMDSSGPK	C1(Carbamidomethyl)	2	P38646	H0YBG6; P38646	0	2	0.7846	0	1	1	1321.62	2642.24	2642.23	1.3	0.00172	HCD (High Energy Collision Dissociation)	MS2	0	30	44.1045	28064	HJURP-2.raw	F2	1.95	1	0.0001385	4.551e-06
		FALSE	High	Sequest HT (A2)	Unambiguous	cELSSSVQTDINLPYLTMDSSGPK	C1(Carbamidomethyl)	2	P38646	H0YBG6; P38646	0	2	0.7883	0	1	1	1321.61	2642.22	2642.23	-3.99	-0.00528	HCD (High Energy Collision Dissociation)	MS2	0	30	41.0514	25109	HJURP-2.raw	F2	2.74	1	0.0001385	1.673e-09
		FALSE	High	Sequest HT (A2)	Unambiguous	cELSSSVQTDINLPYLTMDSSGPK	C1(Carbamidomethyl)	2	P38646	H0YBG6; P38646	0	2	0.6437	0	1	1	1321.61	2642.22	2642.23	-6.53	-0.00863	HCD (High Energy Collision Dissociation)	MS2	0	30	48.9385	32637	HJURP-2.raw	F2	0.87	1	0.00357	0.07469
		FALSE	High	Sequest HT (A2)	Unambiguous	cELSSSVQTDINLPYLTMDSSGPK	C1(Carbamidomethyl)	2	P38646	H0YBG6; P38646	0	3	0.7788	0	1	1	881.416	2642.23	2642.23	0.37	0.00032	HCD (High Energy Collision Dissociation)	MS2	36.3082	16.95	41.2049	25265	HJURP-2.raw	F2	5.2	1	0.0001385	9.362e-11
		FALSE	High	Sequest HT (A2)	Unambiguous	cELSSSVQTDINLPYLTMDSSGPK	C1(Carbamidomethyl)	2	P38646	H0YBG6; P38646	0	2	0.7712	0	1	1	1321.61	2642.21	2642.23	-7.58	-0.01001	HCD (High Energy Collision Dissociation)	MS2	0	30	64.0529	45450	HJURP-2.raw	F2	1.18	1	0.0005911	0.008849
		FALSE	High	Sequest HT (A2)	Unambiguous	cELSSSVQTDINLPYLTMDSSGPK	C1(Carbamidomethyl)	2	P38646	H0YBG6; P38646	0	2	0.6849	0	1	1	1321.62	2642.23	2642.23	-1.92	-0.00253	HCD (High Energy Collision Dissociation)	MS2	76.9157	30	61.0937	43197	HJURP-2.raw	F2	0.73	1	0.003671	0.08097
		FALSE	High	Sequest HT (A2)	Unambiguous	cELSSSVQTDINLPYLTMDSSGPK	C1(Carbamidomethyl)	2	P38646	H0YBG6; P38646	0	2	0.75	0	1	1	1321.62	2642.23	2642.23	-1.11	-0.00146	HCD (High Energy Collision Dissociation)	MS2	0	30	51.4353	34919	HJURP-2.raw	F2	0.88	1	0.003066	0.05385
		FALSE	High	Sequest HT (A2)	Unambiguous	cELSSSVQTDINLPYLTMDSSGPK	C1(Carbamidomethyl)	2	P38646	H0YBG6; P38646	0	3	0.6143	0	1	1	881.415	2642.23	2642.23	-0.43	-0.00038	HCD (High Energy Collision Dissociation)	MS2	13.8607	30	57.7153	40404	HJURP-2.raw	F2	1.4	1	0.0002732	0.001266
		FALSE	High	Sequest HT (A2)	Unambiguous	cELSSSVQTDINLPYLTMDSSGPK	C1(Carbamidomethyl)	2	P38646	H0YBG6; P38646	0	3	0.6644	0	1	1	881.414	2642.23	2642.23	-1.93	-0.0017	HCD (High Energy Collision Dissociation)	MS2	0	30	42.6254	26623	HJURP-2.raw	F2	4.44	1	0.0001385	2.34e-07
		FALSE	High	Sequest HT (A2)	Unambiguous	cELSSSVQTDINLPYLTMDSSGPK	C1(Carbamidomethyl)	2	P38646	H0YBG6; P38646	0	2	0.5855	0	1	1	1321.63	2642.26	2642.23	9.94	0.01313	HCD (High Energy Collision Dissociation)	MS2	52.5541	30	43.0234	27012	HJURP-2.raw	F2	1.52	1	0.0001385	2.703e-05
		FALSE	High	Sequest HT (A2)	Unambiguous	cELSSSVQTDINLPYLTMDSSGPK	C1(Carbamidomethyl)	2	P38646	H0YBG6; P38646	0	2	0.74	0	1	1	1321.63	2642.24	2642.23	4.28	0.00566	HCD (High Energy Collision Dissociation)	MS2	54.6674	30	49.0169	32709	HJURP-2.raw	F2	1	1	0.0004801	0.00556
	FALSE	High	CELSSSVQTDINLPYLTMDSSGPK	1xCarbamidomethyl [C1]; 1xOxidation [M18]	8.53414e-15	0.000117854	1	2	2	P38646	0	2658.23	High	High	0.0001385	6.957e-15	4.08
		Checked	Confidence	Identifying Node	PSM Ambiguity	Annotated Sequence	Modifications	# Proteins	Master Protein Accessions	Protein Accessions	# Missed Cleavages	Charge	DeltaScore	DeltaCn	Rank	Search Engine Rank	m/z [Da]	MH+ [Da]	Theo. MH+ [Da]	DeltaM [ppm]	Deltam/z [Da]	Activation Type	MS Order	Isolation Interference [%]	Ion Inject Time [ms]	RT [min]	First Scan	Spectrum File	File ID	XCorr	# Protein Groups	Percolator q-Value	Percolator PEP
		FALSE	High	Sequest HT (A2)	Unambiguous	cELSSSVQTDINLPYLTmDSSGPK	C1(Carbamidomethyl); M18(Oxidation)	2	P38646	H0YBG6; P38646	0	2	0.8946	0	1	1	1329.62	2658.24	2658.23	4.47	0.00594	HCD (High Energy Collision Dissociation)	MS2	0	30	39.0357	23147	HJURP-2.raw	F2	4.08	1	0.0001385	6.957e-15
		FALSE	High	Sequest HT (A2)	Unambiguous	cELSSSVQTDINLPYLTmDSSGPK	C1(Carbamidomethyl); M18(Oxidation)	2	P38646	H0YBG6; P38646	0	3	0.8009	0	1	1	886.747	2658.23	2658.23	-0.02	-2e-05	HCD (High Energy Collision Dissociation)	MS2	19.6256	15.546	39.148	23258	HJURP-2.raw	F2	4.42	1	0.0001385	6.776e-09
	FALSE	High	DAGQISGLNVLR		2.78212e-06	0.000117854	1	1	2	P38646	0	1242.68	High	High	0.0001385	2.312e-06	3.59
		Checked	Confidence	Identifying Node	PSM Ambiguity	Annotated Sequence	Modifications	# Proteins	Master Protein Accessions	Protein Accessions	# Missed Cleavages	Charge	DeltaScore	DeltaCn	Rank	Search Engine Rank	m/z [Da]	MH+ [Da]	Theo. MH+ [Da]	DeltaM [ppm]	Deltam/z [Da]	Activation Type	MS Order	Isolation Interference [%]	Ion Inject Time [ms]	RT [min]	First Scan	Spectrum File	File ID	XCorr	# Protein Groups	Percolator q-Value	Percolator PEP
		FALSE	High	Sequest HT (A2)	Unambiguous	DAGQISGLNVLR		1	P38646	P38646	0	2	0.7994	0	1	1	621.843	1242.68	1242.68	-0.34	-0.00021	HCD (High Energy Collision Dissociation)	MS2	0.222603	0.262	33.249	17708	HJURP-2.raw	F2	3.59	1	0.0001385	2.312e-06
		FALSE	High	Sequest HT (A2)	Unambiguous	DAGQISGLNVLR		1	P38646	P38646	0	2	0.6815	0	1	1	621.85	1242.69	1242.68	9.69	0.00602	HCD (High Energy Collision Dissociation)	MS2	5.01283	3.015	33.0809	17540	HJURP-2.raw	F2	3.36	1	0.0001385	8.698e-06
	FALSE	High	DDIENMVK		0.00884913	0.000601234	1	2	1	P38646	0	963.445	High	High	0.0004801	0.007091	2.11
		Checked	Confidence	Identifying Node	PSM Ambiguity	Annotated Sequence	Modifications	# Proteins	Master Protein Accessions	Protein Accessions	# Missed Cleavages	Charge	DeltaScore	DeltaCn	Rank	Search Engine Rank	m/z [Da]	MH+ [Da]	Theo. MH+ [Da]	DeltaM [ppm]	Deltam/z [Da]	Activation Type	MS Order	Isolation Interference [%]	Ion Inject Time [ms]	RT [min]	First Scan	Spectrum File	File ID	XCorr	# Protein Groups	Percolator q-Value	Percolator PEP
		FALSE	High	Sequest HT (A2)	Unambiguous	DDIENMVK		2	P38646	H0Y8S0; P38646	0	2	0.436	0	1	1	482.226	963.445	963.445	0.16	8e-05	HCD (High Energy Collision Dissociation)	MS2	15.6606	2.977	26.9274	11893	HJURP-2.raw	F2	2.11	1	0.0004801	0.007091
	FALSE	High	DDIENMVK	1xOxidation [M6]	0.0373058	0.00238673	1	2	1	P38646	0	979.44	High	High	0.002087	0.02853	1.37
		Checked	Confidence	Identifying Node	PSM Ambiguity	Annotated Sequence	Modifications	# Proteins	Master Protein Accessions	Protein Accessions	# Missed Cleavages	Charge	DeltaScore	DeltaCn	Rank	Search Engine Rank	m/z [Da]	MH+ [Da]	Theo. MH+ [Da]	DeltaM [ppm]	Deltam/z [Da]	Activation Type	MS Order	Isolation Interference [%]	Ion Inject Time [ms]	RT [min]	First Scan	Spectrum File	File ID	XCorr	# Protein Groups	Percolator q-Value	Percolator PEP
		FALSE	High	Sequest HT (A2)	Unambiguous	DDIENmVK	M6(Oxidation)	2	P38646	H0Y8S0; P38646	0	2	0.562	0	1	1	490.224	979.441	979.44	0.81	0.0004	HCD (High Energy Collision Dissociation)	MS2	24.9867	30	20.4367	6390	HJURP-2.raw	F2	1.37	1	0.002087	0.02853
	FALSE	High	EQQIVIQSSGGLSK		7.45102e-09	0.000117854	1	2	5	P38646	0	1473.79	High	High	0.0001385	6.533e-09	3.21
		Checked	Confidence	Identifying Node	PSM Ambiguity	Annotated Sequence	Modifications	# Proteins	Master Protein Accessions	Protein Accessions	# Missed Cleavages	Charge	DeltaScore	DeltaCn	Rank	Search Engine Rank	m/z [Da]	MH+ [Da]	Theo. MH+ [Da]	DeltaM [ppm]	Deltam/z [Da]	Activation Type	MS Order	Isolation Interference [%]	Ion Inject Time [ms]	RT [min]	First Scan	Spectrum File	File ID	XCorr	# Protein Groups	Percolator q-Value	Percolator PEP
		FALSE	High	Sequest HT (A2)	Unambiguous	EQQIVIQSSGGLSK		2	P38646	H0Y8S0; P38646	0	2	0.5183	0	1	1	737.398	1473.79	1473.79	-1.07	-0.00079	HCD (High Energy Collision Dissociation)	MS2	8.50377	30	62.8378	44628	HJURP-2.raw	F2	1.91	1	0.0001385	4.957e-06
		FALSE	High	Sequest HT (A2)	Unambiguous	EQQIVIQSSGGLSK		2	P38646	H0Y8S0; P38646	0	2	0.6812	0	1	1	737.399	1473.79	1473.79	-0.22	-0.00016	HCD (High Energy Collision Dissociation)	MS2	0	24.146	27.9668	12843	HJURP-2.raw	F2	2.76	1	0.0001385	2.943e-08
		FALSE	High	Sequest HT (A2)	Unambiguous	EQQIVIQSSGGLSK		2	P38646	H0Y8S0; P38646	0	2	0.7477	0	1	1	737.399	1473.79	1473.79	0.63	0.00046	HCD (High Energy Collision Dissociation)	MS2	0	30	25.9299	10985	HJURP-2.raw	F2	3.21	1	0.0001385	6.533e-09
		FALSE	High	Sequest HT (A2)	Unambiguous	EQQIVIQSSGGLSK		2	P38646	H0Y8S0; P38646	0	2	0.6558	0	1	1	737.399	1473.79	1473.79	-0.66	-0.00049	HCD (High Energy Collision Dissociation)	MS2	17.1217	30	71.1541	49728	HJURP-2.raw	F2	2.15	1	0.0001385	4.218e-07
		FALSE	High	Sequest HT (A2)	Unambiguous	EQQIVIQSSGGLSK		2	P38646	H0Y8S0; P38646	0	2	0.7057	0	1	1	737.399	1473.79	1473.79	-0.1	-7e-05	HCD (High Energy Collision Dissociation)	MS2	15.2192	14.474	26.9354	11899	HJURP-2.raw	F2	2.99	1	0.0001385	4.828e-08
	FALSE	High	EQQIVIQSSGGLSKDDIENMVK		2.5547e-12	0.000117854	1	2	2	P38646	1	2418.22	High	High	0.0001385	2.415e-12	3.75
		Checked	Confidence	Identifying Node	PSM Ambiguity	Annotated Sequence	Modifications	# Proteins	Master Protein Accessions	Protein Accessions	# Missed Cleavages	Charge	DeltaScore	DeltaCn	Rank	Search Engine Rank	m/z [Da]	MH+ [Da]	Theo. MH+ [Da]	DeltaM [ppm]	Deltam/z [Da]	Activation Type	MS Order	Isolation Interference [%]	Ion Inject Time [ms]	RT [min]	First Scan	Spectrum File	File ID	XCorr	# Protein Groups	Percolator q-Value	Percolator PEP
		FALSE	High	Sequest HT (A2)	Unambiguous	EQQIVIQSSGGLSKDDIENMVK		2	P38646	H0Y8S0; P38646	1	2	0.851	0	1	1	1209.61	2418.21	2418.22	-1.3	-0.00157	HCD (High Energy Collision Dissociation)	MS2	0	30	34.5903	18941	HJURP-2.raw	F2	3.96	1	0.0001385	3.491e-10
		FALSE	High	Sequest HT (A2)	Unambiguous	EQQIVIQSSGGLSKDDIENMVK		2	P38646	H0Y8S0; P38646	1	3	0.712	0	1	1	806.744	2418.22	2418.22	0.19	0.00015	HCD (High Energy Collision Dissociation)	MS2	0	11.387	34.5836	18935	HJURP-2.raw	F2	3.75	1	0.0001385	2.415e-12
	FALSE	High	EQQIVIQSSGGLSKDDIENMVK	1xOxidation [M20]	8.22892e-11	0.000117854	1	2	1	P38646	1	2434.21	High	High	0.0001385	7.512e-11	3.21
		Checked	Confidence	Identifying Node	PSM Ambiguity	Annotated Sequence	Modifications	# Proteins	Master Protein Accessions	Protein Accessions	# Missed Cleavages	Charge	DeltaScore	DeltaCn	Rank	Search Engine Rank	m/z [Da]	MH+ [Da]	Theo. MH+ [Da]	DeltaM [ppm]	Deltam/z [Da]	Activation Type	MS Order	Isolation Interference [%]	Ion Inject Time [ms]	RT [min]	First Scan	Spectrum File	File ID	XCorr	# Protein Groups	Percolator q-Value	Percolator PEP
		FALSE	High	Sequest HT (A2)	Unambiguous	EQQIVIQSSGGLSKDDIENmVK	M20(Oxidation)	2	P38646	H0Y8S0; P38646	1	3	0.6168	0	1	1	812.075	2434.21	2434.21	-1.62	-0.00131	HCD (High Energy Collision Dissociation)	MS2	47.4081	30	30.3143	14981	HJURP-2.raw	F2	3.21	1	0.0001385	7.512e-11
	FALSE	High	ERVEAVNMAEGIIHDTETK		3.72985e-14	0.000117854	1	1	3	P38646	1	2142.05	High	High	0.0001385	3.53e-14	5.58
		Checked	Confidence	Identifying Node	PSM Ambiguity	Annotated Sequence	Modifications	# Proteins	Master Protein Accessions	Protein Accessions	# Missed Cleavages	Charge	DeltaScore	DeltaCn	Rank	Search Engine Rank	m/z [Da]	MH+ [Da]	Theo. MH+ [Da]	DeltaM [ppm]	Deltam/z [Da]	Activation Type	MS Order	Isolation Interference [%]	Ion Inject Time [ms]	RT [min]	First Scan	Spectrum File	File ID	XCorr	# Protein Groups	Percolator q-Value	Percolator PEP
		FALSE	High	Sequest HT (A2)	Unambiguous	ERVEAVNMAEGIIHDTETK		1	P38646	P38646	1	3	0.7921	0	1	1	714.687	2142.05	2142.05	-1.24	-0.00088	HCD (High Energy Collision Dissociation)	MS2	0	1.842	34.0994	18485	HJURP-2.raw	F2	5.58	1	0.0001385	3.53e-14
		FALSE	High	Sequest HT (A2)	Unambiguous	ERVEAVNMAEGIIHDTETK		1	P38646	P38646	1	2	0.5148	0	1	1	1071.53	2142.04	2142.05	-2.14	-0.0023	HCD (High Energy Collision Dissociation)	MS2	0	17.261	34.0937	18480	HJURP-2.raw	F2	4.39	1	0.0001385	1.462e-10
		FALSE	High	Sequest HT (A2)	Unambiguous	ERVEAVNMAEGIIHDTETK		1	P38646	P38646	1	4	0.7174	0	1	1	536.268	2142.05	2142.05	0.86	0.00046	HCD (High Energy Collision Dissociation)	MS2	0	15.626	33.9874	18410	HJURP-2.raw	F2	4.53	1	0.0001385	3.683e-08
	FALSE	High	ERVEAVNMAEGIIHDTETK	1xOxidation [M8]	2.1597e-05	0.000117854	1	1	1	P38646	1	2158.04	High	High	0.0001385	1.766e-05	2.66
		Checked	Confidence	Identifying Node	PSM Ambiguity	Annotated Sequence	Modifications	# Proteins	Master Protein Accessions	Protein Accessions	# Missed Cleavages	Charge	DeltaScore	DeltaCn	Rank	Search Engine Rank	m/z [Da]	MH+ [Da]	Theo. MH+ [Da]	DeltaM [ppm]	Deltam/z [Da]	Activation Type	MS Order	Isolation Interference [%]	Ion Inject Time [ms]	RT [min]	First Scan	Spectrum File	File ID	XCorr	# Protein Groups	Percolator q-Value	Percolator PEP
		FALSE	High	Sequest HT (A2)	Unambiguous	ERVEAVNmAEGIIHDTETK	M8(Oxidation)	1	P38646	P38646	1	3	0.6992	0	1	1	720.02	2158.05	2158.04	0.37	0.00026	HCD (High Energy Collision Dissociation)	MS2	45.4074	20.19	29.0841	13881	HJURP-2.raw	F2	2.66	1	0.0001385	1.766e-05
	FALSE	High	ETAENYLGHTAK		3.1167e-07	0.000117854	1	1	3	P38646	0	1333.64	High	High	0.0001385	2.642e-07	2.48
		Checked	Confidence	Identifying Node	PSM Ambiguity	Annotated Sequence	Modifications	# Proteins	Master Protein Accessions	Protein Accessions	# Missed Cleavages	Charge	DeltaScore	DeltaCn	Rank	Search Engine Rank	m/z [Da]	MH+ [Da]	Theo. MH+ [Da]	DeltaM [ppm]	Deltam/z [Da]	Activation Type	MS Order	Isolation Interference [%]	Ion Inject Time [ms]	RT [min]	First Scan	Spectrum File	File ID	XCorr	# Protein Groups	Percolator q-Value	Percolator PEP
		FALSE	High	Sequest HT (A2)	Unambiguous	ETAENYLGHTAK		1	P38646	P38646	0	2	0.6815	0	1	1	667.321	1333.63	1333.64	-2.49	-0.00166	HCD (High Energy Collision Dissociation)	MS2	67.4422	30	21.9273	7549	HJURP-2.raw	F2	1.57	1	0.0001385	9.042e-05
		FALSE	High	Sequest HT (A2)	Unambiguous	ETAENYLGHTAK		1	P38646	P38646	0	2	0.5263	0	1	1	667.322	1333.64	1333.64	-1.3	-0.00087	HCD (High Energy Collision Dissociation)	MS2	28.1797	30	21.9083	7532	HJURP-2.raw	F2	1.14	1	0.0002732	0.001341
		FALSE	High	Sequest HT (A2)	Unambiguous	ETAENYLGHTAK		1	P38646	P38646	0	3	0.6048	0	1	1	445.218	1333.64	1333.64	0.05	2e-05	HCD (High Energy Collision Dissociation)	MS2	16.6496	11.249	21.9927	7602	HJURP-2.raw	F2	2.48	1	0.0001385	2.642e-07
	FALSE	High	ETGVDLTK		0.0507353	0.00325414	1	2	1	P38646	0	862.452	High	High	0.0027	0.03816	1.08
		Checked	Confidence	Identifying Node	PSM Ambiguity	Annotated Sequence	Modifications	# Proteins	Master Protein Accessions	Protein Accessions	# Missed Cleavages	Charge	DeltaScore	DeltaCn	Rank	Search Engine Rank	m/z [Da]	MH+ [Da]	Theo. MH+ [Da]	DeltaM [ppm]	Deltam/z [Da]	Activation Type	MS Order	Isolation Interference [%]	Ion Inject Time [ms]	RT [min]	First Scan	Spectrum File	File ID	XCorr	# Protein Groups	Percolator q-Value	Percolator PEP
		FALSE	High	Sequest HT (A2)	Unambiguous	ETGVDLTK		2	P38646	A0A3B3ITN1; P38646	0	2	0.1759	0	1	1	431.729	862.451	862.452	-0.27	-0.00012	HCD (High Energy Collision Dissociation)	MS2	58.7963	30	19.7303	5885	HJURP-2.raw	F2	1.08	1	0.0027	0.03816
	FALSE	High	GAVVGIDLGTTNSCVAVMEGK	1xCarbamidomethyl [C14]	4.59508e-14	0.000117854	1	2	20	P38646	0	2078.03	High	High	0.0001385	4.511e-14	3.8
		Checked	Confidence	Identifying Node	PSM Ambiguity	Annotated Sequence	Modifications	# Proteins	Master Protein Accessions	Protein Accessions	# Missed Cleavages	Charge	DeltaScore	DeltaCn	Rank	Search Engine Rank	m/z [Da]	MH+ [Da]	Theo. MH+ [Da]	DeltaM [ppm]	Deltam/z [Da]	Activation Type	MS Order	Isolation Interference [%]	Ion Inject Time [ms]	RT [min]	First Scan	Spectrum File	File ID	XCorr	# Protein Groups	Percolator q-Value	Percolator PEP
		FALSE	High	Sequest HT (A2)	Unambiguous	GAVVGIDLGTTNScVAVMEGK	C14(Carbamidomethyl)	2	P38646	A0A3B3ITI4; P38646	0	3	0.1571	0	1	1	693.345	2078.02	2078.03	-1.82	-0.00126	HCD (High Energy Collision Dissociation)	MS2	53.4489	30	61.7786	43776	HJURP-2.raw	F2	0.7	1	0.003767	0.08416
		FALSE	High	Sequest HT (A2)	Unambiguous	GAVVGIDLGTTNScVAVMEGK	C14(Carbamidomethyl)	2	P38646	A0A3B3ITI4; P38646	0	2	0.8921	0	1	1	1039.52	2078.03	2078.03	1	0.00103	HCD (High Energy Collision Dissociation)	MS2	13.5991	30	70.8603	49477	HJURP-2.raw	F2	3.8	1	0.0001385	4.511e-14
		FALSE	High	Sequest HT (A2)	Unambiguous	GAVVGIDLGTTNScVAVMEGK	C14(Carbamidomethyl)	2	P38646	A0A3B3ITI4; P38646	0	3	0.0727	0	1	1	693.347	2078.03	2078.03	-0.23	-0.00016	HCD (High Energy Collision Dissociation)	MS2	0	30	62.8666	44652	HJURP-2.raw	F2	0.55	1	0.00146	0.01657
		FALSE	High	Sequest HT (A2)	Unambiguous	GAVVGIDLGTTNScVAVMEGK	C14(Carbamidomethyl)	2	P38646	A0A3B3ITI4; P38646	0	3	0.6758	0	1	1	693.346	2078.02	2078.03	-0.41	-0.00029	HCD (High Energy Collision Dissociation)	MS2	16.6223	30	70.7198	49368	HJURP-2.raw	F2	1.82	1	0.0001385	1.006e-07
		FALSE	High	Sequest HT (A2)	Unambiguous	GAVVGIDLGTTNScVAVMEGK	C14(Carbamidomethyl)	2	P38646	A0A3B3ITI4; P38646	0	2	0.7009	0	1	1	1039.52	2078.02	2078.03	-1.15	-0.0012	HCD (High Energy Collision Dissociation)	MS2	0	21.467	38.2989	22431	HJURP-2.raw	F2	3.31	1	0.0001385	4.892e-11
		FALSE	High	Sequest HT (A2)	Unambiguous	GAVVGIDLGTTNScVAVMEGK	C14(Carbamidomethyl)	2	P38646	A0A3B3ITI4; P38646	0	2	0.8056	0	1	1	1039.52	2078.03	2078.03	2.02	0.0021	HCD (High Energy Collision Dissociation)	MS2	69.4706	30	37.2855	21514	HJURP-2.raw	F2	3.91	1	0.0001385	1.97e-12
		FALSE	High	Sequest HT (A2)	Unambiguous	GAVVGIDLGTTNScVAVMEGK	C14(Carbamidomethyl)	2	P38646	A0A3B3ITI4; P38646	0	3	0.28	0	1	1	693.345	2078.02	2078.03	-1.85	-0.00128	HCD (High Energy Collision Dissociation)	MS2	14.3241	30	67.6832	47498	HJURP-2.raw	F2	0.5	1	0.003066	0.05021
		FALSE	High	Sequest HT (A2)	Unambiguous	GAVVGIDLGTTNScVAVMEGK	C14(Carbamidomethyl)	2	P38646	A0A3B3ITI4; P38646	0	2	0.738	0	1	1	1039.51	2078.02	2078.03	-4.93	-0.00512	HCD (High Energy Collision Dissociation)	MS2	60.1249	25.677	39.5147	23613	HJURP-2.raw	F2	3.13	1	0.0001385	5.208e-09
		FALSE	High	Sequest HT (A2)	Unambiguous	GAVVGIDLGTTNScVAVMEGK	C14(Carbamidomethyl)	2	P38646	A0A3B3ITI4; P38646	0	2	0.7515	0	1	1	1039.53	2078.05	2078.03	9.53	0.0099	HCD (High Energy Collision Dissociation)	MS2	47.0846	30	41.4444	25502	HJURP-2.raw	F2	3.26	1	0.0001385	2.551e-09
		FALSE	High	Sequest HT (A2)	Unambiguous	GAVVGIDLGTTNScVAVMEGK	C14(Carbamidomethyl)	2	P38646	A0A3B3ITI4; P38646	0	3	0.5385	0	1	1	693.346	2078.02	2078.03	-1.02	-0.00071	HCD (High Energy Collision Dissociation)	MS2	0	30	60.5316	42714	HJURP-2.raw	F2	0.91	1	0.0004801	0.006407
		FALSE	High	Sequest HT (A2)	Unambiguous	GAVVGIDLGTTNScVAVMEGK	C14(Carbamidomethyl)	2	P38646	A0A3B3ITI4; P38646	0	2	0.8225	0	1	1	1039.52	2078.04	2078.03	5.53	0.00574	HCD (High Energy Collision Dissociation)	MS2	0	25.917	39.9009	23993	HJURP-2.raw	F2	4	1	0.0001385	4.086e-10
		FALSE	High	Sequest HT (A2)	Unambiguous	GAVVGIDLGTTNScVAVMEGK	C14(Carbamidomethyl)	2	P38646	A0A3B3ITI4; P38646	0	2	0.7942	0	1	1	1039.51	2078.02	2078.03	-3.51	-0.00365	HCD (High Energy Collision Dissociation)	MS2	0	30	42.0989	26122	HJURP-2.raw	F2	3.45	1	0.0001385	2.497e-10
		FALSE	High	Sequest HT (A2)	Unambiguous	GAVVGIDLGTTNScVAVMEGK	C14(Carbamidomethyl)	2	P38646	A0A3B3ITI4; P38646	0	3	0.3768	0	1	1	693.345	2078.02	2078.03	-2.53	-0.00175	HCD (High Energy Collision Dissociation)	MS2	63.398	30	55.0429	38119	HJURP-2.raw	F2	0.69	1	0.004061	0.09103
		FALSE	High	Sequest HT (A2)	Unambiguous	GAVVGIDLGTTNScVAVMEGK	C14(Carbamidomethyl)	2	P38646	A0A3B3ITI4; P38646	0	2	0.765	0	1	1	1039.51	2078.02	2078.03	-3.67	-0.00381	HCD (High Energy Collision Dissociation)	MS2	0	30	63.9734	45393	HJURP-2.raw	F2	2	1	0.0001385	3.995e-06
		FALSE	High	Sequest HT (A2)	Unambiguous	GAVVGIDLGTTNScVAVMEGK	C14(Carbamidomethyl)	2	P38646	A0A3B3ITI4; P38646	0	2	0.8178	0	1	1	1039.51	2078.02	2078.03	-5.01	-0.00521	HCD (High Energy Collision Dissociation)	MS2	0	30	47.2651	31066	HJURP-2.raw	F2	2.36	1	0.0001385	3.418e-06
		FALSE	High	Sequest HT (A2)	Unambiguous	GAVVGIDLGTTNScVAVMEGK	C14(Carbamidomethyl)	2	P38646	A0A3B3ITI4; P38646	0	2	0.8143	0	1	1	1039.52	2078.03	2078.03	0.65	0.00067	HCD (High Energy Collision Dissociation)	MS2	0	30	44.324	28278	HJURP-2.raw	F2	3.07	1	0.0001385	1.222e-13
		FALSE	High	Sequest HT (A2)	Unambiguous	GAVVGIDLGTTNScVAVMEGK	C14(Carbamidomethyl)	2	P38646	A0A3B3ITI4; P38646	0	3	0.3056	0	1	1	693.347	2078.03	2078.03	0.82	0.00057	HCD (High Energy Collision Dissociation)	MS2	53.1332	30	49.1405	32813	HJURP-2.raw	F2	0.72	1	0.003066	0.06645
		FALSE	High	Sequest HT (A2)	Unambiguous	GAVVGIDLGTTNScVAVMEGK	C14(Carbamidomethyl)	2	P38646	A0A3B3ITI4; P38646	0	2	0.748	0	1	1	1039.52	2078.03	2078.03	3.77	0.00392	HCD (High Energy Collision Dissociation)	MS2	0	30	40.9937	25053	HJURP-2.raw	F2	3.73	1	0.0001385	2.37e-10
		FALSE	High	Sequest HT (A2)	Unambiguous	GAVVGIDLGTTNScVAVMEGK	C14(Carbamidomethyl)	2	P38646	A0A3B3ITI4; P38646	0	2	0.7959	0	1	1	1039.52	2078.03	2078.03	0	0	HCD (High Energy Collision Dissociation)	MS2	49.3298	30	42.9826	26970	HJURP-2.raw	F2	3.43	1	0.0001385	7.047e-10
		FALSE	High	Sequest HT (A2)	Unambiguous	GAVVGIDLGTTNScVAVMEGK	C14(Carbamidomethyl)	2	P38646	A0A3B3ITI4; P38646	0	3	0.3917	0	1	1	693.344	2078.02	2078.03	-4.6	-0.00319	HCD (High Energy Collision Dissociation)	MS2	74.0396	30	53.8101	37048	HJURP-2.raw	F2	1.2	1	0.0005911	0.007476
	FALSE	High	GVPQIEVTFDIDANGIVHVSAK		0.0001489	0.000117854	1	2	13	P38646	0	2309.21	High	High	0.0001385	0.0001192	1.37
		Checked	Confidence	Identifying Node	PSM Ambiguity	Annotated Sequence	Modifications	# Proteins	Master Protein Accessions	Protein Accessions	# Missed Cleavages	Charge	DeltaScore	DeltaCn	Rank	Search Engine Rank	m/z [Da]	MH+ [Da]	Theo. MH+ [Da]	DeltaM [ppm]	Deltam/z [Da]	Activation Type	MS Order	Isolation Interference [%]	Ion Inject Time [ms]	RT [min]	First Scan	Spectrum File	File ID	XCorr	# Protein Groups	Percolator q-Value	Percolator PEP
		FALSE	High	Sequest HT (A2)	Unambiguous	GVPQIEVTFDIDANGIVHVSAK		2	P38646	H0Y8S0; P38646	0	3	0.5065	0	1	1	770.408	2309.21	2309.21	-1.53	-0.00118	HCD (High Energy Collision Dissociation)	MS2	12.3482	30	62.3438	44249	HJURP-2.raw	F2	1.54	1	0.0001385	0.0008232
		FALSE	High	Sequest HT (A2)	Unambiguous	GVPQIEVTFDIDANGIVHVSAK		2	P38646	H0Y8S0; P38646	0	3	0.4409	0	1	1	770.41	2309.22	2309.21	0.65	0.0005	HCD (High Energy Collision Dissociation)	MS2	13.4799	30	50.1078	33717	HJURP-2.raw	F2	1.27	1	0.0003745	0.001808
		FALSE	High	Sequest HT (A2)	Unambiguous	GVPQIEVTFDIDANGIVHVSAK		2	P38646	H0Y8S0; P38646	0	3	0.5723	0	1	1	770.404	2309.2	2309.21	-7.47	-0.00575	HCD (High Energy Collision Dissociation)	MS2	30.6864	30	51.6306	35097	HJURP-2.raw	F2	1.73	1	0.0001385	0.0003014
		FALSE	High	Sequest HT (A2)	Unambiguous	GVPQIEVTFDIDANGIVHVSAK		2	P38646	H0Y8S0; P38646	0	3	0.5583	0	1	1	770.408	2309.21	2309.21	-1.59	-0.00122	HCD (High Energy Collision Dissociation)	MS2	11.1888	30	54.743	37852	HJURP-2.raw	F2	1.63	1	0.0002732	0.001233
		FALSE	High	Sequest HT (A2)	Unambiguous	GVPQIEVTFDIDANGIVHVSAK		2	P38646	H0Y8S0; P38646	0	3	0.5294	0	1	1	770.411	2309.22	2309.21	1.6	0.00123	HCD (High Energy Collision Dissociation)	MS2	0	30	49.0644	32750	HJURP-2.raw	F2	1.36	1	0.0003745	0.003169
		FALSE	High	Sequest HT (A2)	Unambiguous	GVPQIEVTFDIDANGIVHVSAK		2	P38646	H0Y8S0; P38646	0	3	0.5449	0	1	1	770.409	2309.21	2309.21	-0.47	-0.00036	HCD (High Energy Collision Dissociation)	MS2	26.946	30	63.3526	45022	HJURP-2.raw	F2	1.67	1	0.0001385	0.0002136
		FALSE	High	Sequest HT (A2)	Unambiguous	GVPQIEVTFDIDANGIVHVSAK		2	P38646	H0Y8S0; P38646	0	3	0.413	0	1	1	770.409	2309.21	2309.21	-1.08	-0.00083	HCD (High Energy Collision Dissociation)	MS2	61.6274	30	64.8295	45973	HJURP-2.raw	F2	0.92	1	0.00357	0.07681
		FALSE	High	Sequest HT (A2)	Unambiguous	GVPQIEVTFDIDANGIVHVSAK		2	P38646	H0Y8S0; P38646	0	3	0.4953	0	1	1	770.408	2309.21	2309.21	-1.67	-0.00129	HCD (High Energy Collision Dissociation)	MS2	6.71744	30	59.1596	41576	HJURP-2.raw	F2	1.07	1	0.0003745	0.0017
		FALSE	High	Sequest HT (A2)	Unambiguous	GVPQIEVTFDIDANGIVHVSAK		2	P38646	H0Y8S0; P38646	0	2	0.6569	0	1	1	1155.11	2309.21	2309.21	-2.69	-0.0031	HCD (High Energy Collision Dissociation)	MS2	57.0315	30	62.341	44246	HJURP-2.raw	F2	1.37	1	0.0001385	0.0001192
		FALSE	High	Sequest HT (A2)	Unambiguous	GVPQIEVTFDIDANGIVHVSAK		2	P38646	H0Y8S0; P38646	0	3	0.5982	0	1	1	770.409	2309.21	2309.21	-0.27	-0.00021	HCD (High Energy Collision Dissociation)	MS2	0	30	60.1989	42438	HJURP-2.raw	F2	1.12	1	0.0003745	0.001971
		FALSE	High	Sequest HT (A2)	Unambiguous	GVPQIEVTFDIDANGIVHVSAK		2	P38646	H0Y8S0; P38646	0	3	0.5733	0	1	1	770.409	2309.21	2309.21	-0.41	-0.00031	HCD (High Energy Collision Dissociation)	MS2	16.1758	30	52.7113	36069	HJURP-2.raw	F2	1.5	1	0.0003745	0.004118
		FALSE	High	Sequest HT (A2)	Unambiguous	GVPQIEVTFDIDANGIVHVSAK		2	P38646	H0Y8S0; P38646	0	3	0.474	0	1	1	770.41	2309.22	2309.21	1.06	0.00082	HCD (High Energy Collision Dissociation)	MS2	8.64492	30	55.8012	38782	HJURP-2.raw	F2	1.54	1	0.0001385	0.0005783
		FALSE	High	Sequest HT (A2)	Unambiguous	GVPQIEVTFDIDANGIVHVSAK		2	P38646	H0Y8S0; P38646	0	3	0.4701	0	1	1	770.411	2309.22	2309.21	1.69	0.0013	HCD (High Energy Collision Dissociation)	MS2	9.37218	30	58.1342	40748	HJURP-2.raw	F2	1.34	1	0.0005911	0.008906
	FALSE	High	KSQVFSTAADGQTQVEIK		1.50827e-07	0.000117854	1	1	3	P38646	1	1937	High	High	0.0001385	1.291e-07	2.2
		Checked	Confidence	Identifying Node	PSM Ambiguity	Annotated Sequence	Modifications	# Proteins	Master Protein Accessions	Protein Accessions	# Missed Cleavages	Charge	DeltaScore	DeltaCn	Rank	Search Engine Rank	m/z [Da]	MH+ [Da]	Theo. MH+ [Da]	DeltaM [ppm]	Deltam/z [Da]	Activation Type	MS Order	Isolation Interference [%]	Ion Inject Time [ms]	RT [min]	First Scan	Spectrum File	File ID	XCorr	# Protein Groups	Percolator q-Value	Percolator PEP
		FALSE	High	Sequest HT (A2)	Unambiguous	KSQVFSTAADGQTQVEIK		1	P38646	P38646	1	3	0.4508	0	1	1	646.337	1937	1937	-0.6	-0.00039	HCD (High Energy Collision Dissociation)	MS2	14.202	30	71.0949	49676	HJURP-2.raw	F2	1.22	1	0.0003745	0.001875
		FALSE	High	Sequest HT (A2)	Unambiguous	KSQVFSTAADGQTQVEIK		1	P38646	P38646	1	3	0.6937	0	1	1	646.337	1937	1937	0.22	0.00014	HCD (High Energy Collision Dissociation)	MS2	24.2454	10.277	26.2203	11254	HJURP-2.raw	F2	3.95	1	0.0001385	2.001e-05
		FALSE	High	Sequest HT (A2)	Unambiguous	KSQVFSTAADGQTQVEIK		1	P38646	P38646	1	2	0.6636	0	1	1	969.004	1937	1937	1.35	0.00131	HCD (High Energy Collision Dissociation)	MS2	33.1304	30	26.3956	11414	HJURP-2.raw	F2	2.2	1	0.0001385	1.291e-07
	FALSE	High	LFEMAYK		0.0593578	0.00353503	1	1	2	P38646	0	901.449	High	High	0.003008	0.04412	1.16
		Checked	Confidence	Identifying Node	PSM Ambiguity	Annotated Sequence	Modifications	# Proteins	Master Protein Accessions	Protein Accessions	# Missed Cleavages	Charge	DeltaScore	DeltaCn	Rank	Search Engine Rank	m/z [Da]	MH+ [Da]	Theo. MH+ [Da]	DeltaM [ppm]	Deltam/z [Da]	Activation Type	MS Order	Isolation Interference [%]	Ion Inject Time [ms]	RT [min]	First Scan	Spectrum File	File ID	XCorr	# Protein Groups	Percolator q-Value	Percolator PEP
		FALSE	High	Sequest HT (A2)	Unambiguous	LFEMAYK		1	P38646	P38646	0	2	0.3534	0	1	1	451.229	901.45	901.449	1.37	0.00062	HCD (High Energy Collision Dissociation)	MS2	43.2695	30	31.6188	16150	HJURP-2.raw	F2	1.16	1	0.003008	0.04412
		FALSE	High	Sequest HT (A2)	Unambiguous	LFEMAYK		1	P38646	P38646	0	2	0.604	0	1	1	451.226	901.445	901.449	-4.38	-0.00197	HCD (High Energy Collision Dissociation)	MS2	0	5.095	29.9172	14651	HJURP-2.raw	F2	2.02	1	0.003066	0.05518
	FALSE	High	LFEMAYK	1xOxidation [M4]	0.0366573	0.00238673	1	1	1	P38646	0	917.444	High	High	0.002087	0.0281	1.56
		Checked	Confidence	Identifying Node	PSM Ambiguity	Annotated Sequence	Modifications	# Proteins	Master Protein Accessions	Protein Accessions	# Missed Cleavages	Charge	DeltaScore	DeltaCn	Rank	Search Engine Rank	m/z [Da]	MH+ [Da]	Theo. MH+ [Da]	DeltaM [ppm]	Deltam/z [Da]	Activation Type	MS Order	Isolation Interference [%]	Ion Inject Time [ms]	RT [min]	First Scan	Spectrum File	File ID	XCorr	# Protein Groups	Percolator q-Value	Percolator PEP
		FALSE	High	Sequest HT (A2)	Unambiguous	LFEmAYK	M4(Oxidation)	1	P38646	P38646	0	2	0.5833	0	1	1	459.226	917.445	917.444	1.25	0.00057	HCD (High Energy Collision Dissociation)	MS2	31.7499	30	24.9356	10116	HJURP-2.raw	F2	1.56	1	0.002087	0.0281
	FALSE	High	LLGQFTLIGIPPAPR		4.45831e-10	0.000117854	1	2	6	P38646	0	1592.95	High	High	0.0001385	4.014e-10	4.14
		Checked	Confidence	Identifying Node	PSM Ambiguity	Annotated Sequence	Modifications	# Proteins	Master Protein Accessions	Protein Accessions	# Missed Cleavages	Charge	DeltaScore	DeltaCn	Rank	Search Engine Rank	m/z [Da]	MH+ [Da]	Theo. MH+ [Da]	DeltaM [ppm]	Deltam/z [Da]	Activation Type	MS Order	Isolation Interference [%]	Ion Inject Time [ms]	RT [min]	First Scan	Spectrum File	File ID	XCorr	# Protein Groups	Percolator q-Value	Percolator PEP
		FALSE	High	Sequest HT (A2)	Unambiguous	LLGQFTLIGIPPAPR		2	P38646	H0Y8S0; P38646	0	2	0.8453	0	1	1	796.979	1592.95	1592.95	-0.86	-0.00069	HCD (High Energy Collision Dissociation)	MS2	0.597625	6.658	43.8844	27849	HJURP-2.raw	F2	4.33	1	0.0001385	2.865e-09
		FALSE	High	Sequest HT (A2)	Unambiguous	LLGQFTLIGIPPAPR		2	P38646	H0Y8S0; P38646	0	2	0.6529	0	1	1	796.979	1592.95	1592.95	-1	-0.0008	HCD (High Energy Collision Dissociation)	MS2	81.9902	30	46.1271	30000	HJURP-2.raw	F2	1.7	1	0.0001385	0.0002236
		FALSE	High	Sequest HT (A2)	Unambiguous	LLGQFTLIGIPPAPR		2	P38646	H0Y8S0; P38646	0	2	0.8354	0	1	1	796.98	1592.95	1592.95	0.03	3e-05	HCD (High Energy Collision Dissociation)	MS2	11.3196	14.318	41.8492	25886	HJURP-2.raw	F2	4.01	1	0.0001385	5.07e-08
		FALSE	High	Sequest HT (A2)	Unambiguous	LLGQFTLIGIPPAPR		2	P38646	H0Y8S0; P38646	0	2	0.8019	0	1	1	796.979	1592.95	1592.95	-0.44	-0.00035	HCD (High Energy Collision Dissociation)	MS2	18.2962	12.236	42.865	26854	HJURP-2.raw	F2	4.14	1	0.0001385	4.014e-10
		FALSE	High	Sequest HT (A2)	Unambiguous	LLGQFTLIGIPPAPR		2	P38646	H0Y8S0; P38646	0	3	0.7089	0	1	1	531.656	1592.95	1592.95	0.29	0.00016	HCD (High Energy Collision Dissociation)	MS2	0	30	41.8603	25895	HJURP-2.raw	F2	3.47	1	0.0001385	3.981e-06
		FALSE	High	Sequest HT (A2)	Unambiguous	LLGQFTLIGIPPAPR		2	P38646	H0Y8S0; P38646	0	3	0.673	0	1	1	531.656	1592.95	1592.95	0.04	2e-05	HCD (High Energy Collision Dissociation)	MS2	65.1281	29.781	43.0216	27010	HJURP-2.raw	F2	2.63	1	0.0001385	7.753e-06
	FALSE	High	LVGMPAK		0.075031	0.00363467	1	4	1	P38646	0	715.417	High	High	0.003066	0.05484	1.04
		Checked	Confidence	Identifying Node	PSM Ambiguity	Annotated Sequence	Modifications	# Proteins	Master Protein Accessions	Protein Accessions	# Missed Cleavages	Charge	DeltaScore	DeltaCn	Rank	Search Engine Rank	m/z [Da]	MH+ [Da]	Theo. MH+ [Da]	DeltaM [ppm]	Deltam/z [Da]	Activation Type	MS Order	Isolation Interference [%]	Ion Inject Time [ms]	RT [min]	First Scan	Spectrum File	File ID	XCorr	# Protein Groups	Percolator q-Value	Percolator PEP
		FALSE	High	Sequest HT (A2)	Unambiguous	LVGMPAK		4	P38646	A0A3B3ITI4; D6RJI2; D6RA73; P38646	0	2	0.3077	0	1	1	358.212	715.418	715.417	0.57	0.00021	HCD (High Energy Collision Dissociation)	MS2	16.7258	30	21.1565	6914	HJURP-2.raw	F2	1.04	1	0.003066	0.05484
	FALSE	High	LYSPSQIGAFVLMK		4.88946e-08	0.000117854	1	2	2	P38646	0	1553.84	High	High	0.0001385	4.215e-08	3.67
		Checked	Confidence	Identifying Node	PSM Ambiguity	Annotated Sequence	Modifications	# Proteins	Master Protein Accessions	Protein Accessions	# Missed Cleavages	Charge	DeltaScore	DeltaCn	Rank	Search Engine Rank	m/z [Da]	MH+ [Da]	Theo. MH+ [Da]	DeltaM [ppm]	Deltam/z [Da]	Activation Type	MS Order	Isolation Interference [%]	Ion Inject Time [ms]	RT [min]	First Scan	Spectrum File	File ID	XCorr	# Protein Groups	Percolator q-Value	Percolator PEP
		FALSE	High	Sequest HT (A2)	Unambiguous	LYSPSQIGAFVLMK		2	P38646	A0A3B3ITI4; P38646	0	3	0.6533	0	1	1	518.618	1553.84	1553.84	-0.38	-0.0002	HCD (High Energy Collision Dissociation)	MS2	34.3663	30	41.6173	25666	HJURP-2.raw	F2	1.5	1	0.0001385	0.0001316
		FALSE	High	Sequest HT (A2)	Unambiguous	LYSPSQIGAFVLMK		2	P38646	A0A3B3ITI4; P38646	0	2	0.7548	0	1	1	777.424	1553.84	1553.84	1.12	0.00087	HCD (High Energy Collision Dissociation)	MS2	49.6694	21.65	41.5228	25577	HJURP-2.raw	F2	3.67	1	0.0001385	4.215e-08
	FALSE	High	LYSPSQIGAFVLMK	1xOxidation [M13]	8.23946e-06	0.000117854	1	2	2	P38646	0	1569.83	High	High	0.0001385	6.793e-06	2.61
		Checked	Confidence	Identifying Node	PSM Ambiguity	Annotated Sequence	Modifications	# Proteins	Master Protein Accessions	Protein Accessions	# Missed Cleavages	Charge	DeltaScore	DeltaCn	Rank	Search Engine Rank	m/z [Da]	MH+ [Da]	Theo. MH+ [Da]	DeltaM [ppm]	Deltam/z [Da]	Activation Type	MS Order	Isolation Interference [%]	Ion Inject Time [ms]	RT [min]	First Scan	Spectrum File	File ID	XCorr	# Protein Groups	Percolator q-Value	Percolator PEP
		FALSE	High	Sequest HT (A2)	Unambiguous	LYSPSQIGAFVLmK	M13(Oxidation)	2	P38646	A0A3B3ITI4; P38646	0	2	0.728	0	1	1	785.424	1569.84	1569.83	4.27	0.00335	HCD (High Energy Collision Dissociation)	MS2	0	30	39.6241	23722	HJURP-2.raw	F2	2.61	1	0.0001385	6.793e-06
		FALSE	High	Sequest HT (A2)	Unambiguous	LYSPSQIGAFVLmK	M13(Oxidation)	2	P38646	A0A3B3ITI4; P38646	0	3	0.5932	0	1	1	523.95	1569.83	1569.83	-0.33	-0.00017	HCD (High Energy Collision Dissociation)	MS2	60.678	26.147	39.8895	23982	HJURP-2.raw	F2	2.63	1	0.0001385	0.0001532
	FALSE	High	MEEFKDQLPADECNK	1xCarbamidomethyl [C13]	6.76828e-08	0.000117854	1	1	2	P38646	1	1853.8	High	High	0.0001385	5.819e-08	3.34
		Checked	Confidence	Identifying Node	PSM Ambiguity	Annotated Sequence	Modifications	# Proteins	Master Protein Accessions	Protein Accessions	# Missed Cleavages	Charge	DeltaScore	DeltaCn	Rank	Search Engine Rank	m/z [Da]	MH+ [Da]	Theo. MH+ [Da]	DeltaM [ppm]	Deltam/z [Da]	Activation Type	MS Order	Isolation Interference [%]	Ion Inject Time [ms]	RT [min]	First Scan	Spectrum File	File ID	XCorr	# Protein Groups	Percolator q-Value	Percolator PEP
		FALSE	High	Sequest HT (A2)	Unambiguous	MEEFKDQLPADEcNK	C13(Carbamidomethyl)	1	P38646	P38646	1	3	0.7794	0	1	1	618.606	1853.8	1853.8	0.19	0.00012	HCD (High Energy Collision Dissociation)	MS2	27.4558	5	26.2281	11262	HJURP-2.raw	F2	2.72	1	0.0001385	0.0001091
		FALSE	High	Sequest HT (A2)	Unambiguous	MEEFKDQLPADEcNK	C13(Carbamidomethyl)	1	P38646	P38646	1	2	0.8772	0	1	1	927.405	1853.8	1853.8	-1.28	-0.00118	HCD (High Energy Collision Dissociation)	MS2	52.6573	30	26.1795	11216	HJURP-2.raw	F2	3.34	1	0.0001385	5.819e-08
	FALSE	High	MEEFKDQLPADECNK	1xCarbamidomethyl [C13]; 1xOxidation [M1]	4.33073e-10	0.000117854	1	1	2	P38646	1	1869.8	High	High	0.0001385	3.903e-10	3.92
		Checked	Confidence	Identifying Node	PSM Ambiguity	Annotated Sequence	Modifications	# Proteins	Master Protein Accessions	Protein Accessions	# Missed Cleavages	Charge	DeltaScore	DeltaCn	Rank	Search Engine Rank	m/z [Da]	MH+ [Da]	Theo. MH+ [Da]	DeltaM [ppm]	Deltam/z [Da]	Activation Type	MS Order	Isolation Interference [%]	Ion Inject Time [ms]	RT [min]	First Scan	Spectrum File	File ID	XCorr	# Protein Groups	Percolator q-Value	Percolator PEP
		FALSE	High	Sequest HT (A2)	Unambiguous	mEEFKDQLPADEcNK	M1(Oxidation); C13(Carbamidomethyl)	1	P38646	P38646	1	3	0.8025	0	1	1	623.938	1869.8	1869.8	0.01	0	HCD (High Energy Collision Dissociation)	MS2	3.8405	10.304	24.6662	9896	HJURP-2.raw	F2	3.95	1	0.0001385	2.84e-07
		FALSE	High	Sequest HT (A2)	Unambiguous	mEEFKDQLPADEcNK	M1(Oxidation); C13(Carbamidomethyl)	1	P38646	P38646	1	2	0.9056	0	1	1	935.404	1869.8	1869.8	0.41	0.00038	HCD (High Energy Collision Dissociation)	MS2	0	30	24.66	9889	HJURP-2.raw	F2	3.92	1	0.0001385	3.903e-10
	FALSE	High	MKETAENYLGHTAK		9.95497e-07	0.000117854	1	1	3	P38646	1	1592.77	High	High	0.0001385	8.359e-07	2.68
		Checked	Confidence	Identifying Node	PSM Ambiguity	Annotated Sequence	Modifications	# Proteins	Master Protein Accessions	Protein Accessions	# Missed Cleavages	Charge	DeltaScore	DeltaCn	Rank	Search Engine Rank	m/z [Da]	MH+ [Da]	Theo. MH+ [Da]	DeltaM [ppm]	Deltam/z [Da]	Activation Type	MS Order	Isolation Interference [%]	Ion Inject Time [ms]	RT [min]	First Scan	Spectrum File	File ID	XCorr	# Protein Groups	Percolator q-Value	Percolator PEP
		FALSE	High	Sequest HT (A2)	Unambiguous	MKETAENYLGHTAK		1	P38646	P38646	1	3	0.7201	0	1	1	531.596	1592.77	1592.77	0.44	0.00023	HCD (High Energy Collision Dissociation)	MS2	45.6193	30	21.2889	7019	HJURP-2.raw	F2	2.68	1	0.0001385	8.359e-07
		FALSE	High	Sequest HT (A2)	Unambiguous	MKETAENYLGHTAK		1	P38646	P38646	1	2	0.3963	0	1	1	796.892	1592.78	1592.77	1.49	0.00118	HCD (High Energy Collision Dissociation)	MS2	59.8687	30	21.3774	7085	HJURP-2.raw	F2	1.64	1	0.0001385	1.071e-05
		FALSE	High	Sequest HT (A2)	Unambiguous	MKETAENYLGHTAK		1	P38646	P38646	1	4	0.32	0	1	1	398.949	1592.78	1592.77	0.85	0.00034	HCD (High Energy Collision Dissociation)	MS2	45.7109	30	21.2705	7006	HJURP-2.raw	F2	1	1	0.003767	0.08562
	FALSE	High	MKETAENYLGHTAK	1xOxidation [M1]	4.90219e-07	0.000117854	1	1	1	P38646	1	1608.77	High	High	0.0001385	4.143e-07	2.5
		Checked	Confidence	Identifying Node	PSM Ambiguity	Annotated Sequence	Modifications	# Proteins	Master Protein Accessions	Protein Accessions	# Missed Cleavages	Charge	DeltaScore	DeltaCn	Rank	Search Engine Rank	m/z [Da]	MH+ [Da]	Theo. MH+ [Da]	DeltaM [ppm]	Deltam/z [Da]	Activation Type	MS Order	Isolation Interference [%]	Ion Inject Time [ms]	RT [min]	First Scan	Spectrum File	File ID	XCorr	# Protein Groups	Percolator q-Value	Percolator PEP
		FALSE	High	Sequest HT (A2)	Unambiguous	mKETAENYLGHTAK	M1(Oxidation)	1	P38646	P38646	1	3	0.692	0	1	1	536.928	1608.77	1608.77	0.23	0.00012	HCD (High Energy Collision Dissociation)	MS2	35.5425	30	20.0986	6154	HJURP-2.raw	F2	2.5	1	0.0001385	4.143e-07
	FALSE	High	NAVITVPAYFNDSQR		1.77913e-06	0.000117854	1	1	2	P38646	0	1694.85	High	High	0.0001385	1.48e-06	3.47
		Checked	Confidence	Identifying Node	PSM Ambiguity	Annotated Sequence	Modifications	# Proteins	Master Protein Accessions	Protein Accessions	# Missed Cleavages	Charge	DeltaScore	DeltaCn	Rank	Search Engine Rank	m/z [Da]	MH+ [Da]	Theo. MH+ [Da]	DeltaM [ppm]	Deltam/z [Da]	Activation Type	MS Order	Isolation Interference [%]	Ion Inject Time [ms]	RT [min]	First Scan	Spectrum File	File ID	XCorr	# Protein Groups	Percolator q-Value	Percolator PEP
		FALSE	High	Sequest HT (A2)	Unambiguous	NAVITVPAYFNDSQR		1	P38646	P38646	0	2	0.7579	0	1	1	847.928	1694.85	1694.85	-0.16	-0.00014	HCD (High Energy Collision Dissociation)	MS2	0	30	34.7516	19106	HJURP-2.raw	F2	3.47	1	0.0001385	1.48e-06
		FALSE	High	Sequest HT (A2)	Unambiguous	NAVITVPAYFNDSQR		1	P38646	P38646	0	2	0.6069	0	1	1	847.927	1694.85	1694.85	-1.57	-0.00133	HCD (High Energy Collision Dissociation)	MS2	31.4856	21.065	36.9019	21156	HJURP-2.raw	F2	2.62	1	0.0003745	0.001585
	FALSE	High	QAASSLQQASLK		8.00956e-08	0.000117854	1	1	1	P38646	0	1231.66	High	High	0.0001385	6.897e-08	2.58
		Checked	Confidence	Identifying Node	PSM Ambiguity	Annotated Sequence	Modifications	# Proteins	Master Protein Accessions	Protein Accessions	# Missed Cleavages	Charge	DeltaScore	DeltaCn	Rank	Search Engine Rank	m/z [Da]	MH+ [Da]	Theo. MH+ [Da]	DeltaM [ppm]	Deltam/z [Da]	Activation Type	MS Order	Isolation Interference [%]	Ion Inject Time [ms]	RT [min]	First Scan	Spectrum File	File ID	XCorr	# Protein Groups	Percolator q-Value	Percolator PEP
		FALSE	High	Sequest HT (A2)	Unambiguous	QAASSLQQASLK		1	P38646	P38646	0	2	0.593	0	1	1	616.335	1231.66	1231.66	-0.4	-0.00025	HCD (High Energy Collision Dissociation)	MS2	25.9027	30	21.7457	7389	HJURP-2.raw	F2	2.58	1	0.0001385	6.897e-08
	FALSE	High	QAVTNPNNTFYATK		1.02482e-06	0.000117854	1	4	1	P38646	0	1568.77	High	High	0.0001385	8.6e-07	3.58
		Checked	Confidence	Identifying Node	PSM Ambiguity	Annotated Sequence	Modifications	# Proteins	Master Protein Accessions	Protein Accessions	# Missed Cleavages	Charge	DeltaScore	DeltaCn	Rank	Search Engine Rank	m/z [Da]	MH+ [Da]	Theo. MH+ [Da]	DeltaM [ppm]	Deltam/z [Da]	Activation Type	MS Order	Isolation Interference [%]	Ion Inject Time [ms]	RT [min]	First Scan	Spectrum File	File ID	XCorr	# Protein Groups	Percolator q-Value	Percolator PEP
		FALSE	High	Sequest HT (A2)	Unambiguous	QAVTNPNNTFYATK		4	P38646	A0A3B3ITI4; D6RJI2; D6RA73; P38646	0	2	0.7514	0	1	1	784.888	1568.77	1568.77	-0.68	-0.00054	HCD (High Energy Collision Dissociation)	MS2	67.4276	30	25.6964	10771	HJURP-2.raw	F2	3.58	1	0.0001385	8.6e-07
	FALSE	High	SDIGEVILVGGMTR		1.04346e-08	0.000117854	1	2	27	P38646	0	1446.76	High	High	0.0001385	9.138e-09	3.46
		Checked	Confidence	Identifying Node	PSM Ambiguity	Annotated Sequence	Modifications	# Proteins	Master Protein Accessions	Protein Accessions	# Missed Cleavages	Charge	DeltaScore	DeltaCn	Rank	Search Engine Rank	m/z [Da]	MH+ [Da]	Theo. MH+ [Da]	DeltaM [ppm]	Deltam/z [Da]	Activation Type	MS Order	Isolation Interference [%]	Ion Inject Time [ms]	RT [min]	First Scan	Spectrum File	File ID	XCorr	# Protein Groups	Percolator q-Value	Percolator PEP
		FALSE	High	Sequest HT (A2)	Unambiguous	SDIGEVILVGGMTR		2	P38646	H0YBG6; P38646	0	2	0.6581	0	1	1	723.884	1446.76	1446.76	-1.59	-0.00115	HCD (High Energy Collision Dissociation)	MS2	0	30	63.168	44881	HJURP-2.raw	F2	2.72	1	0.0001385	4.896e-07
		FALSE	High	Sequest HT (A2)	Unambiguous	SDIGEVILVGGMTR		2	P38646	H0YBG6; P38646	0	2	0.6412	0	1	1	723.883	1446.76	1446.76	-2.77	-0.002	HCD (High Energy Collision Dissociation)	MS2	42.4181	30	52.002	35434	HJURP-2.raw	F2	1.7	1	0.0001385	4.033e-06
		FALSE	High	Sequest HT (A2)	Unambiguous	SDIGEVILVGGMTR		2	P38646	H0YBG6; P38646	0	2	0.6484	0	1	1	723.884	1446.76	1446.76	-1.12	-0.00081	HCD (High Energy Collision Dissociation)	MS2	46.9247	30	64.199	45537	HJURP-2.raw	F2	1.82	1	0.0001385	5.245e-06
		FALSE	High	Sequest HT (A2)	Unambiguous	SDIGEVILVGGMTR		2	P38646	H0YBG6; P38646	0	2	0.6705	0	1	1	723.884	1446.76	1446.76	-1.61	-0.00116	HCD (High Energy Collision Dissociation)	MS2	0	30	62.1385	44080	HJURP-2.raw	F2	2.64	1	0.0001385	2.786e-07
		FALSE	High	Sequest HT (A2)	Unambiguous	SDIGEVILVGGMTR		2	P38646	H0YBG6; P38646	0	2	0.6735	0	1	1	723.885	1446.76	1446.76	0.21	0.00015	HCD (High Energy Collision Dissociation)	MS2	0	30	61.1313	43231	HJURP-2.raw	F2	2.94	1	0.0001385	1.798e-07
		FALSE	High	Sequest HT (A2)	Unambiguous	SDIGEVILVGGMTR		2	P38646	H0YBG6; P38646	0	2	0.5833	0	1	1	723.886	1446.76	1446.76	1.27	0.00092	HCD (High Energy Collision Dissociation)	MS2	0	30	44.9199	28853	HJURP-2.raw	F2	2.28	1	0.0001385	6.932e-06
		FALSE	High	Sequest HT (A2)	Unambiguous	SDIGEVILVGGMTR		2	P38646	H0YBG6; P38646	0	2	0.6887	0	1	1	723.883	1446.76	1446.76	-1.66	-0.0012	HCD (High Energy Collision Dissociation)	MS2	11.6295	30	59.1107	41533	HJURP-2.raw	F2	2.12	1	0.0001385	3.289e-05
		FALSE	High	Sequest HT (A2)	Unambiguous	SDIGEVILVGGMTR		2	P38646	H0YBG6; P38646	0	2	0.6622	0	1	1	723.884	1446.76	1446.76	-1.16	-0.00084	HCD (High Energy Collision Dissociation)	MS2	9.97437	30	69.6694	48623	HJURP-2.raw	F2	0.74	1	0.001035	0.01268
		FALSE	High	Sequest HT (A2)	Unambiguous	SDIGEVILVGGMTR		2	P38646	H0YBG6; P38646	0	3	0.6658	0	1	1	482.925	1446.76	1446.76	-1.86	-0.0009	HCD (High Energy Collision Dissociation)	MS2	57.9593	30	37.802	22010	HJURP-2.raw	F2	3.74	1	0.0001385	8.155e-07
		FALSE	High	Sequest HT (A2)	Unambiguous	SDIGEVILVGGMTR		2	P38646	H0YBG6; P38646	0	2	0.5731	0	1	1	723.883	1446.76	1446.76	-1.93	-0.00139	HCD (High Energy Collision Dissociation)	MS2	65.9326	30	59.2546	41658	HJURP-2.raw	F2	1.71	1	0.0001385	3.381e-05
		FALSE	High	Sequest HT (A2)	Unambiguous	SDIGEVILVGGMTR		2	P38646	H0YBG6; P38646	0	2	0.6953	0	1	1	723.883	1446.76	1446.76	-2.1	-0.00152	HCD (High Energy Collision Dissociation)	MS2	34.0919	15.855	38.7432	22867	HJURP-2.raw	F2	3.61	1	0.0001385	7.972e-08
		FALSE	High	Sequest HT (A2)	Unambiguous	SDIGEVILVGGMTR		2	P38646	H0YBG6; P38646	0	2	0.7339	0	1	1	723.887	1446.77	1446.76	3.62	0.00262	HCD (High Energy Collision Dissociation)	MS2	64.096	30	46.6899	30529	HJURP-2.raw	F2	2.33	1	0.0001385	1.705e-06
		FALSE	High	Sequest HT (A2)	Unambiguous	SDIGEVILVGGMTR		2	P38646	H0YBG6; P38646	0	2	0.6529	0	1	1	723.884	1446.76	1446.76	-1.39	-0.001	HCD (High Energy Collision Dissociation)	MS2	32.2477	30	48.685	32400	HJURP-2.raw	F2	1.7	1	0.0001385	5.33e-06
		FALSE	High	Sequest HT (A2)	Unambiguous	SDIGEVILVGGMTR		2	P38646	H0YBG6; P38646	0	2	0.6468	0	1	1	723.885	1446.76	1446.76	0.74	0.00054	HCD (High Energy Collision Dissociation)	MS2	19.8374	30	46.0974	29971	HJURP-2.raw	F2	2.35	1	0.0001385	1.46e-05
		FALSE	High	Sequest HT (A2)	Unambiguous	SDIGEVILVGGMTR		2	P38646	H0YBG6; P38646	0	2	0.6667	0	1	1	723.883	1446.76	1446.76	-2.77	-0.002	HCD (High Energy Collision Dissociation)	MS2	16.9251	30	47.6423	31421	HJURP-2.raw	F2	2.34	1	0.0001385	2.904e-05
		FALSE	High	Sequest HT (A2)	Unambiguous	SDIGEVILVGGMTR		2	P38646	H0YBG6; P38646	0	2	0.6542	0	1	1	723.885	1446.76	1446.76	-0.11	-8e-05	HCD (High Energy Collision Dissociation)	MS2	9.71449	30	55.0563	38130	HJURP-2.raw	F2	2.4	1	0.0001385	4.154e-07
		FALSE	High	Sequest HT (A2)	Unambiguous	SDIGEVILVGGMTR		2	P38646	H0YBG6; P38646	0	2	0.7197	0	1	1	723.885	1446.76	1446.76	-0.25	-0.00018	HCD (High Energy Collision Dissociation)	MS2	34.011	28.714	39.7569	23851	HJURP-2.raw	F2	3.46	1	0.0001385	9.138e-09
		FALSE	High	Sequest HT (A2)	Unambiguous	SDIGEVILVGGMTR		2	P38646	H0YBG6; P38646	0	2	0.7181	0	1	1	723.883	1446.76	1446.76	-2.73	-0.00198	HCD (High Energy Collision Dissociation)	MS2	35.8819	30	58.0969	40716	HJURP-2.raw	F2	2.27	1	0.0001385	1.796e-07
		FALSE	High	Sequest HT (A2)	Unambiguous	SDIGEVILVGGMTR		2	P38646	H0YBG6; P38646	0	2	0.6603	0	1	1	723.884	1446.76	1446.76	-1.59	-0.00115	HCD (High Energy Collision Dissociation)	MS2	0	30	60.1205	42371	HJURP-2.raw	F2	1.56	1	0.0001385	0.0002999
		FALSE	High	Sequest HT (A2)	Unambiguous	SDIGEVILVGGMTR		2	P38646	H0YBG6; P38646	0	2	0.7139	0	1	1	723.884	1446.76	1446.76	-0.99	-0.00072	HCD (High Energy Collision Dissociation)	MS2	38.0859	26.608	37.7197	21926	HJURP-2.raw	F2	3.53	1	0.0001385	2.46e-08
		FALSE	High	Sequest HT (A2)	Unambiguous	SDIGEVILVGGMTR		2	P38646	H0YBG6; P38646	0	2	0.6948	0	1	1	723.882	1446.76	1446.76	-3.55	-0.00256	HCD (High Energy Collision Dissociation)	MS2	53.0032	30	42.7808	26776	HJURP-2.raw	F2	2.49	1	0.0001385	0.0007216
		FALSE	High	Sequest HT (A2)	Unambiguous	SDIGEVILVGGMTR		2	P38646	H0YBG6; P38646	0	2	0.6886	0	1	1	723.883	1446.76	1446.76	-2.37	-0.00171	HCD (High Energy Collision Dissociation)	MS2	0	30	56.0768	39020	HJURP-2.raw	F2	2.28	1	0.0001385	2.965e-06
		FALSE	High	Sequest HT (A2)	Unambiguous	SDIGEVILVGGMTR		2	P38646	H0YBG6; P38646	0	2	0.6289	0	1	1	723.883	1446.76	1446.76	-2.34	-0.00169	HCD (High Energy Collision Dissociation)	MS2	12.6209	30	57.0851	39859	HJURP-2.raw	F2	0.97	1	0.0001385	7.613e-05
		FALSE	High	Sequest HT (A2)	Unambiguous	SDIGEVILVGGMTR		2	P38646	H0YBG6; P38646	0	2	0.7198	0	1	1	723.884	1446.76	1446.76	-1.31	-0.00095	HCD (High Energy Collision Dissociation)	MS2	33.1001	30	53.0212	36351	HJURP-2.raw	F2	2.07	1	0.0001385	1.657e-06
		FALSE	High	Sequest HT (A2)	Unambiguous	SDIGEVILVGGMTR		2	P38646	H0YBG6; P38646	0	2	0.684	0	1	1	723.885	1446.76	1446.76	0.29	0.00021	HCD (High Energy Collision Dissociation)	MS2	36.2045	30	50.9977	34526	HJURP-2.raw	F2	2.12	1	0.0001385	8.848e-05
		FALSE	High	Sequest HT (A2)	Unambiguous	SDIGEVILVGGMTR		2	P38646	H0YBG6; P38646	0	2	0.6939	0	1	1	723.882	1446.76	1446.76	-3.32	-0.0024	HCD (High Energy Collision Dissociation)	MS2	18.543	30	49.7012	33336	HJURP-2.raw	F2	1.96	1	0.0001385	3.678e-05
		FALSE	High	Sequest HT (A2)	Unambiguous	SDIGEVILVGGMTR		2	P38646	H0YBG6; P38646	0	2	0.7972	0	1	1	723.885	1446.76	1446.76	0.12	9e-05	HCD (High Energy Collision Dissociation)	MS2	13.8058	30	54.035	37232	HJURP-2.raw	F2	2.17	1	0.0001385	3.129e-06
	FALSE	High	SDIGEVILVGGMTR	1xOxidation [M12]	1.68855e-06	0.000117854	1	2	2	P38646	0	1462.76	High	High	0.0001385	1.412e-06	3.24
		Checked	Confidence	Identifying Node	PSM Ambiguity	Annotated Sequence	Modifications	# Proteins	Master Protein Accessions	Protein Accessions	# Missed Cleavages	Charge	DeltaScore	DeltaCn	Rank	Search Engine Rank	m/z [Da]	MH+ [Da]	Theo. MH+ [Da]	DeltaM [ppm]	Deltam/z [Da]	Activation Type	MS Order	Isolation Interference [%]	Ion Inject Time [ms]	RT [min]	First Scan	Spectrum File	File ID	XCorr	# Protein Groups	Percolator q-Value	Percolator PEP
		FALSE	High	Sequest HT (A2)	Unambiguous	SDIGEVILVGGmTR	M12(Oxidation)	2	P38646	H0YBG6; P38646	0	2	0.6574	0	1	1	731.882	1462.76	1462.76	-0.39	-0.00028	HCD (High Energy Collision Dissociation)	MS2	0	11.42	34.1646	18541	HJURP-2.raw	F2	3.24	1	0.0001385	1.412e-06
		FALSE	High	Sequest HT (A2)	Unambiguous	SDIGEVILVGGmTR	M12(Oxidation)	2	P38646	H0YBG6; P38646	0	3	0.4765	0	1	1	488.258	1462.76	1462.76	2.15	0.00105	HCD (High Energy Collision Dissociation)	MS2	42.0264	30	34.2828	18659	HJURP-2.raw	F2	2.77	1	0.002087	0.03087
	FALSE	High	SQVFSTAADGQTQVEIK		2.13943e-11	0.000117854	1	1	51	P38646	0	1808.9	High	High	0.0001385	1.982e-11	3.96
		Checked	Confidence	Identifying Node	PSM Ambiguity	Annotated Sequence	Modifications	# Proteins	Master Protein Accessions	Protein Accessions	# Missed Cleavages	Charge	DeltaScore	DeltaCn	Rank	Search Engine Rank	m/z [Da]	MH+ [Da]	Theo. MH+ [Da]	DeltaM [ppm]	Deltam/z [Da]	Activation Type	MS Order	Isolation Interference [%]	Ion Inject Time [ms]	RT [min]	First Scan	Spectrum File	File ID	XCorr	# Protein Groups	Percolator q-Value	Percolator PEP
		FALSE	High	Sequest HT (A2)	Unambiguous	SQVFSTAADGQTQVEIK		1	P38646	P38646	0	2	0.5974	0	1	1	904.953	1808.9	1808.9	-2.15	-0.00195	HCD (High Energy Collision Dissociation)	MS2	0	30	43.6936	27665	HJURP-2.raw	F2	3.8	1	0.0001385	6.371e-09
		FALSE	High	Sequest HT (A2)	Unambiguous	SQVFSTAADGQTQVEIK		1	P38646	P38646	0	2	0.1382	0	1	1	904.957	1808.91	1808.9	2.65	0.00239	HCD (High Energy Collision Dissociation)	MS2	68.4049	30	45.2186	29132	HJURP-2.raw	F2	1.23	1	0.009848	0.2505
		FALSE	High	Sequest HT (A2)	Unambiguous	SQVFSTAADGQTQVEIK		1	P38646	P38646	0	2	0.7284	0	1	1	904.955	1808.9	1808.9	-0.36	-0.00033	HCD (High Energy Collision Dissociation)	MS2	46.5124	30	56.9596	39751	HJURP-2.raw	F2	3.13	1	0.0001385	1.474e-07
		FALSE	High	Sequest HT (A2)	Unambiguous	SQVFSTAADGQTQVEIK		1	P38646	P38646	0	2	0.7323	0	1	1	904.956	1808.9	1808.9	1.03	0.00093	HCD (High Energy Collision Dissociation)	MS2	13.8269	30	71.2598	49817	HJURP-2.raw	F2	3.96	1	0.0001385	1.982e-11
		FALSE	High	Sequest HT (A2)	Unambiguous	SQVFSTAADGQTQVEIK		1	P38646	P38646	0	2	0.6038	0	1	1	904.956	1808.9	1808.9	1.22	0.0011	HCD (High Energy Collision Dissociation)	MS2	59.4827	30	48.849	32553	HJURP-2.raw	F2	2.6	1	0.0001385	1.447e-06
		FALSE	High	Sequest HT (A2)	Unambiguous	SQVFSTAADGQTQVEIK		1	P38646	P38646	0	3	0.4156	0	1	1	603.639	1808.9	1808.9	-0.08	-5e-05	HCD (High Energy Collision Dissociation)	MS2	64.5336	30	58.7261	41214	HJURP-2.raw	F2	0.77	1	0.003008	0.04321
		FALSE	High	Sequest HT (A2)	Unambiguous	SQVFSTAADGQTQVEIK		1	P38646	P38646	0	3	0.2637	0	1	1	603.639	1808.9	1808.9	-0.35	-0.00021	HCD (High Energy Collision Dissociation)	MS2	56.5187	30	53.5571	36823	HJURP-2.raw	F2	0.91	1	0.0009349	0.01081
		FALSE	High	Sequest HT (A2)	Unambiguous	SQVFSTAADGQTQVEIK		1	P38646	P38646	0	3	0.6119	0	1	1	603.639	1808.9	1808.9	0.29	0.00017	HCD (High Energy Collision Dissociation)	MS2	28.3586	30	64.9999	46076	HJURP-2.raw	F2	1.34	1	0.0001385	0.0004056
		FALSE	High	Sequest HT (A2)	Unambiguous	SQVFSTAADGQTQVEIK		1	P38646	P38646	0	2	0.7441	0	1	1	904.955	1808.9	1808.9	0.14	0.00013	HCD (High Energy Collision Dissociation)	MS2	5.83482	30	55.9447	38910	HJURP-2.raw	F2	3.83	1	0.0001385	1.297e-09
		FALSE	High	Sequest HT (A2)	Unambiguous	SQVFSTAADGQTQVEIK		1	P38646	P38646	0	2	0.6848	0	1	1	904.954	1808.9	1808.9	-1.06	-0.00096	HCD (High Energy Collision Dissociation)	MS2	0	30	31.2359	15825	HJURP-2.raw	F2	3.68	1	0.0001385	5.372e-10
		FALSE	High	Sequest HT (A2)	Unambiguous	SQVFSTAADGQTQVEIK		1	P38646	P38646	0	2	0.6625	0	1	1	904.954	1808.9	1808.9	-0.43	-0.00039	HCD (High Energy Collision Dissociation)	MS2	7.41095	30	54.9375	38025	HJURP-2.raw	F2	3.2	1	0.0001385	3.867e-09
		FALSE	High	Sequest HT (A2)	Unambiguous	SQVFSTAADGQTQVEIK		1	P38646	P38646	0	3	0.4534	0	1	1	603.64	1808.91	1808.9	1.96	0.00118	HCD (High Energy Collision Dissociation)	MS2	67.3673	30	61.8133	43807	HJURP-2.raw	F2	1.61	1	0.0001385	0.0007009
		FALSE	High	Sequest HT (A2)	Unambiguous	SQVFSTAADGQTQVEIK		1	P38646	P38646	0	2	0.6581	0	1	1	904.954	1808.9	1808.9	-0.82	-0.00074	HCD (High Energy Collision Dissociation)	MS2	20.9953	30	52.9235	36264	HJURP-2.raw	F2	3.13	1	0.0001385	3.944e-09
		FALSE	High	Sequest HT (A2)	Unambiguous	SQVFSTAADGQTQVEIK		1	P38646	P38646	0	2	0.7435	0	1	1	904.955	1808.9	1808.9	0.01	1e-05	HCD (High Energy Collision Dissociation)	MS2	4.18629	30	63.2209	44919	HJURP-2.raw	F2	4.21	1	0.0001385	8.188e-08
		FALSE	High	Sequest HT (A2)	Unambiguous	SQVFSTAADGQTQVEIK		1	P38646	P38646	0	2	0.7089	0	1	1	904.955	1808.9	1808.9	-0.3	-0.00027	HCD (High Energy Collision Dissociation)	MS2	0	30	47.7803	31553	HJURP-2.raw	F2	3.16	1	0.0001385	3.046e-10
		FALSE	High	Sequest HT (A2)	Unambiguous	SQVFSTAADGQTQVEIK		1	P38646	P38646	0	2	0.7348	0	1	1	904.953	1808.9	1808.9	-2.22	-0.00201	HCD (High Energy Collision Dissociation)	MS2	0	30	64.2334	45550	HJURP-2.raw	F2	3.62	1	0.0001385	8.308e-09
		FALSE	High	Sequest HT (A2)	Unambiguous	SQVFSTAADGQTQVEIK		1	P38646	P38646	0	2	0.2209	0	1	1	904.955	1808.9	1808.9	0.64	0.00058	HCD (High Energy Collision Dissociation)	MS2	14.9165	30	68.2459	47805	HJURP-2.raw	F2	0.86	1	0.0001385	0.0003085
		FALSE	High	Sequest HT (A2)	Unambiguous	SQVFSTAADGQTQVEIK		1	P38646	P38646	0	3	0.595	0	1	1	603.64	1808.91	1808.9	1.59	0.00096	HCD (High Energy Collision Dissociation)	MS2	22.7435	30	55.6981	38696	HJURP-2.raw	F2	1.21	1	0.0003745	0.003888
		FALSE	High	Sequest HT (A2)	Unambiguous	SQVFSTAADGQTQVEIK		1	P38646	P38646	0	2	0.6287	0	1	1	904.954	1808.9	1808.9	-1.02	-0.00093	HCD (High Energy Collision Dissociation)	MS2	60.6361	30	50.9738	34505	HJURP-2.raw	F2	2.72	1	0.0001385	1.016e-07
		FALSE	High	Sequest HT (A2)	Unambiguous	SQVFSTAADGQTQVEIK		1	P38646	P38646	0	2	0.7197	0	1	1	904.956	1808.9	1808.9	1.06	0.00096	HCD (High Energy Collision Dissociation)	MS2	19.4864	30	65.2365	46221	HJURP-2.raw	F2	2.89	1	0.0001385	5.955e-09
		FALSE	High	Sequest HT (A2)	Unambiguous	SQVFSTAADGQTQVEIK		1	P38646	P38646	0	3	0.4956	0	1	1	603.64	1808.9	1808.9	0.82	0.0005	HCD (High Energy Collision Dissociation)	MS2	17.9917	30	57.7175	40405	HJURP-2.raw	F2	1.13	1	0.0005911	0.008464
		FALSE	High	Sequest HT (A2)	Unambiguous	SQVFSTAADGQTQVEIK		1	P38646	P38646	0	2	0.6824	0	1	1	904.955	1808.9	1808.9	0	0	HCD (High Energy Collision Dissociation)	MS2	39.4409	30	61.1993	43291	HJURP-2.raw	F2	3.4	1	0.0001385	1.633e-08
		FALSE	High	Sequest HT (A2)	Unambiguous	SQVFSTAADGQTQVEIK		1	P38646	P38646	0	3	0.4338	0	1	1	603.639	1808.9	1808.9	0.47	0.00028	HCD (High Energy Collision Dissociation)	MS2	66.0991	30	45.6875	29580	HJURP-2.raw	F2	1.36	1	0.0008213	0.01018
		FALSE	High	Sequest HT (A2)	Unambiguous	SQVFSTAADGQTQVEIK		1	P38646	P38646	0	2	0.6796	0	1	1	904.956	1808.9	1808.9	0.94	0.00085	HCD (High Energy Collision Dissociation)	MS2	39.1213	30	50.8997	34438	HJURP-2.raw	F2	3.34	1	0.0001385	3.099e-10
		FALSE	High	Sequest HT (A2)	Unambiguous	SQVFSTAADGQTQVEIK		1	P38646	P38646	0	3	0.4016	0	1	1	603.638	1808.9	1808.9	-1.47	-0.00088	HCD (High Energy Collision Dissociation)	MS2	43.9334	30	63.8691	45341	HJURP-2.raw	F2	1.22	1	0.004164	0.09556
		FALSE	High	Sequest HT (A2)	Unambiguous	SQVFSTAADGQTQVEIK		1	P38646	P38646	0	2	0.6697	0	1	1	904.955	1808.9	1808.9	0.06	5e-05	HCD (High Energy Collision Dissociation)	MS2	0	30	66.2378	46743	HJURP-2.raw	F2	2.21	1	0.0001385	1.526e-06
		FALSE	High	Sequest HT (A2)	Unambiguous	SQVFSTAADGQTQVEIK		1	P38646	P38646	0	2	0.6379	0	1	1	904.955	1808.9	1808.9	0.06	6e-05	HCD (High Energy Collision Dissociation)	MS2	12.8873	30	70.2494	48978	HJURP-2.raw	F2	2.43	1	0.0001385	5.632e-09
		FALSE	High	Sequest HT (A2)	Unambiguous	SQVFSTAADGQTQVEIK		1	P38646	P38646	0	3	0.3	0	1	1	603.64	1808.9	1808.9	1.05	0.00063	HCD (High Energy Collision Dissociation)	MS2	70.0235	30	56.7081	39548	HJURP-2.raw	F2	0.7	1	0.006204	0.1671
		FALSE	High	Sequest HT (A2)	Unambiguous	SQVFSTAADGQTQVEIK		1	P38646	P38646	0	2	0.7398	0	1	1	904.955	1808.9	1808.9	-0.27	-0.00025	HCD (High Energy Collision Dissociation)	MS2	39.2482	30	53.9294	37140	HJURP-2.raw	F2	3.69	1	0.0001385	4.081e-08
		FALSE	High	Sequest HT (A2)	Unambiguous	SQVFSTAADGQTQVEIK		1	P38646	P38646	0	2	0.7445	0	1	1	904.955	1808.9	1808.9	0.04	4e-05	HCD (High Energy Collision Dissociation)	MS2	2.38914	30	62.2153	44146	HJURP-2.raw	F2	4.58	1	0.0001385	1.662e-08
		FALSE	High	Sequest HT (A2)	Unambiguous	SQVFSTAADGQTQVEIK		1	P38646	P38646	0	2	0.7174	0	1	1	904.956	1808.9	1808.9	0.72	0.00065	HCD (High Energy Collision Dissociation)	MS2	25.0864	30	51.9134	35355	HJURP-2.raw	F2	3.68	1	0.0001385	6.899e-09
		FALSE	High	Sequest HT (A2)	Unambiguous	SQVFSTAADGQTQVEIK		1	P38646	P38646	0	2	0.6766	0	1	1	904.954	1808.9	1808.9	-1.47	-0.00133	HCD (High Energy Collision Dissociation)	MS2	23.1511	19.033	32.2577	16752	HJURP-2.raw	F2	4.02	1	0.0001385	1.21e-09
		FALSE	High	Sequest HT (A2)	Unambiguous	SQVFSTAADGQTQVEIK		1	P38646	P38646	0	2	0.6189	0	1	1	904.955	1808.9	1808.9	0.44	0.0004	HCD (High Energy Collision Dissociation)	MS2	33.2973	30	42.6604	26657	HJURP-2.raw	F2	3.28	1	0.0001385	1.008e-07
		FALSE	High	Sequest HT (A2)	Unambiguous	SQVFSTAADGQTQVEIK		1	P38646	P38646	0	3	0.5091	0	1	1	603.639	1808.9	1808.9	0.71	0.00043	HCD (High Energy Collision Dissociation)	MS2	60.4575	30	52.5035	35881	HJURP-2.raw	F2	1.65	1	0.0001385	5.759e-05
		FALSE	High	Sequest HT (A2)	Unambiguous	SQVFSTAADGQTQVEIK		1	P38646	P38646	0	2	0.7479	0	1	1	904.952	1808.9	1808.9	-3.36	-0.00304	HCD (High Energy Collision Dissociation)	MS2	18.1197	30	46.7652	30604	HJURP-2.raw	F2	3.61	1	0.0001385	1.927e-07
		FALSE	High	Sequest HT (A2)	Unambiguous	SQVFSTAADGQTQVEIK		1	P38646	P38646	0	2	0.55	0	1	1	904.954	1808.9	1808.9	-0.44	-0.0004	HCD (High Energy Collision Dissociation)	MS2	24.7918	30	67.2422	47256	HJURP-2.raw	F2	1.2	1	0.0001385	0.000238
		FALSE	High	Sequest HT (A2)	Unambiguous	SQVFSTAADGQTQVEIK		1	P38646	P38646	0	2	0.7689	0	1	1	904.954	1808.9	1808.9	-0.87	-0.00078	HCD (High Energy Collision Dissociation)	MS2	47.0058	30	49.8686	33493	HJURP-2.raw	F2	4.11	1	0.0001385	8.815e-09
		FALSE	High	Sequest HT (A2)	Unambiguous	SQVFSTAADGQTQVEIK		1	P38646	P38646	0	2	0.7373	0	1	1	904.954	1808.9	1808.9	-0.48	-0.00043	HCD (High Energy Collision Dissociation)	MS2	29.65	30	29.2228	14017	HJURP-2.raw	F2	4.91	1	0.0001385	1.937e-09
		FALSE	High	Sequest HT (A2)	Unambiguous	SQVFSTAADGQTQVEIK		1	P38646	P38646	0	3	0.3448	0	1	1	603.639	1808.9	1808.9	0.23	0.00014	HCD (High Energy Collision Dissociation)	MS2	34.2964	30	68.573	47998	HJURP-2.raw	F2	0.58	1	0.003066	0.06358
		FALSE	High	Sequest HT (A2)	Unambiguous	SQVFSTAADGQTQVEIK		1	P38646	P38646	0	2	0.6031	0	1	1	904.955	1808.9	1808.9	-0.03	-2e-05	HCD (High Energy Collision Dissociation)	MS2	44.1688	30	60.1936	42434	HJURP-2.raw	F2	2.57	1	0.0001385	9.763e-07
		FALSE	High	Sequest HT (A2)	Unambiguous	SQVFSTAADGQTQVEIK		1	P38646	P38646	0	2	0.7449	0	1	1	904.952	1808.9	1808.9	-2.91	-0.00263	HCD (High Energy Collision Dissociation)	MS2	0	10.683	30.2263	14915	HJURP-2.raw	F2	4.39	1	0.0001385	4.44e-09
		FALSE	High	Sequest HT (A2)	Unambiguous	SQVFSTAADGQTQVEIK		1	P38646	P38646	0	2	0.622	0	1	1	904.955	1808.9	1808.9	0.56	0.00051	HCD (High Energy Collision Dissociation)	MS2	35.4735	30	69.2484	48373	HJURP-2.raw	F2	1.27	1	0.0005911	0.008749
		FALSE	High	Sequest HT (A2)	Unambiguous	SQVFSTAADGQTQVEIK		1	P38646	P38646	0	3	0.6511	0	1	1	603.639	1808.9	1808.9	0.23	0.00014	HCD (High Energy Collision Dissociation)	MS2	0	30	62.8255	44619	HJURP-2.raw	F2	2.35	1	0.0001385	3.414e-07
		FALSE	High	Sequest HT (A2)	Unambiguous	SQVFSTAADGQTQVEIK		1	P38646	P38646	0	3	0.4294	0	1	1	603.639	1808.9	1808.9	0.64	0.00039	HCD (High Energy Collision Dissociation)	MS2	11.8732	30	60.8035	42947	HJURP-2.raw	F2	1.7	1	0.0001385	0.0001534
		FALSE	High	Sequest HT (A2)	Unambiguous	SQVFSTAADGQTQVEIK		1	P38646	P38646	0	3	0.4455	0	1	1	603.64	1808.9	1808.9	1.28	0.00077	HCD (High Energy Collision Dissociation)	MS2	21.2327	30	54.6835	37801	HJURP-2.raw	F2	1.01	1	0.0003745	0.002261
		FALSE	High	Sequest HT (A2)	Unambiguous	SQVFSTAADGQTQVEIK		1	P38646	P38646	0	2	0.7003	0	1	1	904.952	1808.9	1808.9	-2.89	-0.00262	HCD (High Energy Collision Dissociation)	MS2	7.74052	21.484	33.2693	17728	HJURP-2.raw	F2	3.57	1	0.0001385	3.67e-10
		FALSE	High	Sequest HT (A2)	Unambiguous	SQVFSTAADGQTQVEIK		1	P38646	P38646	0	2	0.6762	0	1	1	904.952	1808.9	1808.9	-2.83	-0.00256	HCD (High Energy Collision Dissociation)	MS2	17.194	30	45.6691	29560	HJURP-2.raw	F2	3.83	1	0.0001385	6.467e-09
		FALSE	High	Sequest HT (A2)	Unambiguous	SQVFSTAADGQTQVEIK		1	P38646	P38646	0	2	0.6959	0	1	1	904.957	1808.91	1808.9	2.17	0.00196	HCD (High Energy Collision Dissociation)	MS2	0	30	34.7062	19059	HJURP-2.raw	F2	4.34	1	0.0001385	8.914e-10
		FALSE	High	Sequest HT (A2)	Unambiguous	SQVFSTAADGQTQVEIK		1	P38646	P38646	0	2	0.7171	0	1	1	904.956	1808.9	1808.9	1.21	0.0011	HCD (High Energy Collision Dissociation)	MS2	42.2745	30	57.9894	40627	HJURP-2.raw	F2	4.03	1	0.0001385	3.636e-10
		FALSE	High	Sequest HT (A2)	Unambiguous	SQVFSTAADGQTQVEIK		1	P38646	P38646	0	3	0.7004	0	1	1	603.639	1808.9	1808.9	0.48	0.00029	HCD (High Energy Collision Dissociation)	MS2	21.1359	30	70.584	49250	HJURP-2.raw	F2	2.67	1	0.0001385	2.954e-07
		FALSE	High	Sequest HT (A2)	Unambiguous	SQVFSTAADGQTQVEIK		1	P38646	P38646	0	2	0.7313	0	1	1	904.955	1808.9	1808.9	0.08	7e-05	HCD (High Energy Collision Dissociation)	MS2	45.1434	30	59.177	41593	HJURP-2.raw	F2	2.94	1	0.0001385	8.202e-08
	FALSE	High	STNGDTFLGGEDFDQALLR		6.60349e-13	0.000117854	1	1	3	P38646	0	2055.96	High	High	0.0001385	6.327e-13	4.2
		Checked	Confidence	Identifying Node	PSM Ambiguity	Annotated Sequence	Modifications	# Proteins	Master Protein Accessions	Protein Accessions	# Missed Cleavages	Charge	DeltaScore	DeltaCn	Rank	Search Engine Rank	m/z [Da]	MH+ [Da]	Theo. MH+ [Da]	DeltaM [ppm]	Deltam/z [Da]	Activation Type	MS Order	Isolation Interference [%]	Ion Inject Time [ms]	RT [min]	First Scan	Spectrum File	File ID	XCorr	# Protein Groups	Percolator q-Value	Percolator PEP
		FALSE	High	Sequest HT (A2)	Unambiguous	STNGDTFLGGEDFDQALLR		1	P38646	P38646	0	3	0.7208	0	1	1	685.994	2055.97	2055.96	2.92	0.002	HCD (High Energy Collision Dissociation)	MS2	30.5892	30	41.0205	25078	HJURP-2.raw	F2	4.19	1	0.0001385	3.827e-07
		FALSE	High	Sequest HT (A2)	Unambiguous	STNGDTFLGGEDFDQALLR		1	P38646	P38646	0	2	0.8167	0	1	1	1028.48	2055.96	2055.96	-0.63	-0.00065	HCD (High Energy Collision Dissociation)	MS2	0	2.192	41.2672	25326	HJURP-2.raw	F2	4.2	1	0.0001385	6.327e-13
		FALSE	High	Sequest HT (A2)	Unambiguous	STNGDTFLGGEDFDQALLR		1	P38646	P38646	0	2	0.8041	0	1	1	1028.48	2055.96	2055.96	-1.35	-0.00139	HCD (High Energy Collision Dissociation)	MS2	0	30	40.2522	24338	HJURP-2.raw	F2	3.42	1	0.0001385	9.998e-12
	FALSE	High	TTPSVVAFTADGER		2.831e-06	0.000117854	1	4	2	P38646	0	1450.72	High	High	0.0001385	2.347e-06	3.17
		Checked	Confidence	Identifying Node	PSM Ambiguity	Annotated Sequence	Modifications	# Proteins	Master Protein Accessions	Protein Accessions	# Missed Cleavages	Charge	DeltaScore	DeltaCn	Rank	Search Engine Rank	m/z [Da]	MH+ [Da]	Theo. MH+ [Da]	DeltaM [ppm]	Deltam/z [Da]	Activation Type	MS Order	Isolation Interference [%]	Ion Inject Time [ms]	RT [min]	First Scan	Spectrum File	File ID	XCorr	# Protein Groups	Percolator q-Value	Percolator PEP
		FALSE	High	Sequest HT (A2)	Unambiguous	TTPSVVAFTADGER		4	P38646	A0A3B3ITI4; D6RJI2; D6RA73; P38646	0	2	0.7413	0	1	1	725.862	1450.72	1450.72	-0.63	-0.00046	HCD (High Energy Collision Dissociation)	MS2	0	30	29.6042	14392	HJURP-2.raw	F2	3.17	1	0.0001385	2.347e-06
		FALSE	High	Sequest HT (A2)	Unambiguous	TTPSVVAFTADGER		4	P38646	A0A3B3ITI4; D6RJI2; D6RA73; P38646	0	2	0.6846	0	1	1	725.863	1450.72	1450.72	0.7	0.00051	HCD (High Energy Collision Dissociation)	MS2	20.598	19.985	30.6311	15267	HJURP-2.raw	F2	2.6	1	0.0001385	7.803e-06
	FALSE	High	VEAVNMAEGIIHDTETK		2.5303e-09	0.000117854	1	1	3	P38646	0	1856.91	High	High	0.0001385	2.248e-09	3.59
		Checked	Confidence	Identifying Node	PSM Ambiguity	Annotated Sequence	Modifications	# Proteins	Master Protein Accessions	Protein Accessions	# Missed Cleavages	Charge	DeltaScore	DeltaCn	Rank	Search Engine Rank	m/z [Da]	MH+ [Da]	Theo. MH+ [Da]	DeltaM [ppm]	Deltam/z [Da]	Activation Type	MS Order	Isolation Interference [%]	Ion Inject Time [ms]	RT [min]	First Scan	Spectrum File	File ID	XCorr	# Protein Groups	Percolator q-Value	Percolator PEP
		FALSE	High	Sequest HT (A2)	Unambiguous	VEAVNMAEGIIHDTETK		1	P38646	P38646	0	3	0.6396	0	1	1	619.641	1856.91	1856.91	0.61	0.00038	HCD (High Energy Collision Dissociation)	MS2	40.1255	30	36.3153	20591	HJURP-2.raw	F2	2.83	1	0.0001385	1.763e-05
		FALSE	High	Sequest HT (A2)	Unambiguous	VEAVNMAEGIIHDTETK		1	P38646	P38646	0	3	0.7494	0	1	1	619.641	1856.91	1856.91	0.94	0.00058	HCD (High Energy Collision Dissociation)	MS2	9.65129	20.865	35.1876	19534	HJURP-2.raw	F2	4.11	1	0.0001385	4.026e-09
		FALSE	High	Sequest HT (A2)	Unambiguous	VEAVNMAEGIIHDTETK		1	P38646	P38646	0	2	0.7772	0	1	1	928.958	1856.91	1856.91	1.11	0.00103	HCD (High Energy Collision Dissociation)	MS2	39.7484	30	35.231	19574	HJURP-2.raw	F2	3.59	1	0.0001385	2.248e-09
	FALSE	High	VEAVNMAEGIIHDTETK	1xOxidation [M6]	9.29057e-09	0.000117854	1	1	2	P38646	0	1872.9	High	High	0.0001385	8.15e-09	2.97
		Checked	Confidence	Identifying Node	PSM Ambiguity	Annotated Sequence	Modifications	# Proteins	Master Protein Accessions	Protein Accessions	# Missed Cleavages	Charge	DeltaScore	DeltaCn	Rank	Search Engine Rank	m/z [Da]	MH+ [Da]	Theo. MH+ [Da]	DeltaM [ppm]	Deltam/z [Da]	Activation Type	MS Order	Isolation Interference [%]	Ion Inject Time [ms]	RT [min]	First Scan	Spectrum File	File ID	XCorr	# Protein Groups	Percolator q-Value	Percolator PEP
		FALSE	High	Sequest HT (A2)	Unambiguous	VEAVNmAEGIIHDTETK	M6(Oxidation)	1	P38646	P38646	0	3	0.418	0	1	1	624.972	1872.9	1872.9	-0.03	-2e-05	HCD (High Energy Collision Dissociation)	MS2	49.7779	4.485	30.0566	14782	HJURP-2.raw	F2	1.89	1	0.0001385	8.085e-07
		FALSE	High	Sequest HT (A2)	Unambiguous	VEAVNmAEGIIHDTETK	M6(Oxidation)	1	P38646	P38646	0	2	0.7306	0	1	1	936.952	1872.9	1872.9	-1.81	-0.0017	HCD (High Energy Collision Dissociation)	MS2	0	30	30.0349	14763	HJURP-2.raw	F2	2.97	1	0.0001385	8.15e-09
	FALSE	High	VLENAEGAR		0.0985224	0.00406567	1	4	1	P38646	0	958.495	High	High	0.003372	0.07075	0.54
		Checked	Confidence	Identifying Node	PSM Ambiguity	Annotated Sequence	Modifications	# Proteins	Master Protein Accessions	Protein Accessions	# Missed Cleavages	Charge	DeltaScore	DeltaCn	Rank	Search Engine Rank	m/z [Da]	MH+ [Da]	Theo. MH+ [Da]	DeltaM [ppm]	Deltam/z [Da]	Activation Type	MS Order	Isolation Interference [%]	Ion Inject Time [ms]	RT [min]	First Scan	Spectrum File	File ID	XCorr	# Protein Groups	Percolator q-Value	Percolator PEP
		FALSE	High	Sequest HT (A2)	Unambiguous	VLENAEGAR		4	P38646	A0A3B3ITI4; D6RJI2; D6RA73; P38646	0	2	0.537	0	1	1	479.751	958.495	958.495	-0.37	-0.00018	HCD (High Energy Collision Dissociation)	MS2	17.3709	30	17.818	4749	HJURP-2.raw	F2	0.54	1	0.003372	0.07075
	FALSE	High	VINEPTAAALAYGLDK		2.30444e-07	0.000117854	1	1	3	P38646	0	1645.88	High	High	0.0001385	1.959e-07	3.23
		Checked	Confidence	Identifying Node	PSM Ambiguity	Annotated Sequence	Modifications	# Proteins	Master Protein Accessions	Protein Accessions	# Missed Cleavages	Charge	DeltaScore	DeltaCn	Rank	Search Engine Rank	m/z [Da]	MH+ [Da]	Theo. MH+ [Da]	DeltaM [ppm]	Deltam/z [Da]	Activation Type	MS Order	Isolation Interference [%]	Ion Inject Time [ms]	RT [min]	First Scan	Spectrum File	File ID	XCorr	# Protein Groups	Percolator q-Value	Percolator PEP
		FALSE	High	Sequest HT (A2)	Unambiguous	VINEPTAAALAYGLDK		1	P38646	P38646	0	2	0.383	0	1	1	823.442	1645.88	1645.88	-2.31	-0.0019	HCD (High Energy Collision Dissociation)	MS2	58.3702	22.688	34.8815	19241	HJURP-2.raw	F2	1.41	1	0.004853	0.1145
		FALSE	High	Sequest HT (A2)	Unambiguous	VINEPTAAALAYGLDK		1	P38646	P38646	0	2	0.7204	0	1	1	823.444	1645.88	1645.88	0.86	0.00071	HCD (High Energy Collision Dissociation)	MS2	0	0.339	35.8898	20175	HJURP-2.raw	F2	4.22	1	0.0001385	2.002e-07
		FALSE	High	Sequest HT (A2)	Unambiguous	VINEPTAAALAYGLDK		1	P38646	P38646	0	2	0.7121	0	1	1	823.441	1645.87	1645.88	-3.02	-0.00249	HCD (High Energy Collision Dissociation)	MS2	62.3274	30	37.1059	21348	HJURP-2.raw	F2	3.23	1	0.0001385	1.959e-07
	FALSE	High	VINEPTAAALAYGLDKSEDK		7.81999e-06	0.000117854	1	1	1	P38646	1	2105.08	High	High	0.0001385	6.447e-06	2.7
		Checked	Confidence	Identifying Node	PSM Ambiguity	Annotated Sequence	Modifications	# Proteins	Master Protein Accessions	Protein Accessions	# Missed Cleavages	Charge	DeltaScore	DeltaCn	Rank	Search Engine Rank	m/z [Da]	MH+ [Da]	Theo. MH+ [Da]	DeltaM [ppm]	Deltam/z [Da]	Activation Type	MS Order	Isolation Interference [%]	Ion Inject Time [ms]	RT [min]	First Scan	Spectrum File	File ID	XCorr	# Protein Groups	Percolator q-Value	Percolator PEP
		FALSE	High	Sequest HT (A2)	Unambiguous	VINEPTAAALAYGLDKSEDK		1	P38646	P38646	1	2	0.6667	0	1	1	1053.04	2105.07	2105.08	-1.8	-0.00189	HCD (High Energy Collision Dissociation)	MS2	52.6073	30	34.2132	18588	HJURP-2.raw	F2	2.7	1	0.0001385	6.447e-06
	FALSE	High	VQQTVQDLFGR		7.13515e-05	0.000117854	1	1	2	P38646	0	1290.68	High	High	0.0001385	5.763e-05	2.88
		Checked	Confidence	Identifying Node	PSM Ambiguity	Annotated Sequence	Modifications	# Proteins	Master Protein Accessions	Protein Accessions	# Missed Cleavages	Charge	DeltaScore	DeltaCn	Rank	Search Engine Rank	m/z [Da]	MH+ [Da]	Theo. MH+ [Da]	DeltaM [ppm]	Deltam/z [Da]	Activation Type	MS Order	Isolation Interference [%]	Ion Inject Time [ms]	RT [min]	First Scan	Spectrum File	File ID	XCorr	# Protein Groups	Percolator q-Value	Percolator PEP
		FALSE	High	Sequest HT (A2)	Unambiguous	VQQTVQDLFGR		1	P38646	P38646	0	2	0.4236	0	1	1	645.845	1290.68	1290.68	1.38	0.00089	HCD (High Energy Collision Dissociation)	MS2	71.0235	21.53	33.2274	17686	HJURP-2.raw	F2	2.88	1	0.0001385	5.763e-05
		FALSE	High	Sequest HT (A2)	Unambiguous	VQQTVQDLFGR		1	P38646	P38646	0	2	0.5	0	1	1	645.844	1290.68	1290.68	0.5	0.00033	HCD (High Energy Collision Dissociation)	MS2	18.647	21.704	32.2122	16707	HJURP-2.raw	F2	3.06	1	0.0001385	0.0001139
	FALSE	High	YDDPEVQK		0.146169	0.00560598	1	3	1	P38646	0	993.452	High	High	0.004461	0.1019	0.63
		Checked	Confidence	Identifying Node	PSM Ambiguity	Annotated Sequence	Modifications	# Proteins	Master Protein Accessions	Protein Accessions	# Missed Cleavages	Charge	DeltaScore	DeltaCn	Rank	Search Engine Rank	m/z [Da]	MH+ [Da]	Theo. MH+ [Da]	DeltaM [ppm]	Deltam/z [Da]	Activation Type	MS Order	Isolation Interference [%]	Ion Inject Time [ms]	RT [min]	First Scan	Spectrum File	File ID	XCorr	# Protein Groups	Percolator q-Value	Percolator PEP
		FALSE	High	Sequest HT (A2)	Unambiguous	YDDPEVQK		3	P38646	A0A3B3ITI4; D6RJI2; P38646	0	2	0.619	0	1	1	497.23	993.453	993.452	0.6	0.0003	HCD (High Energy Collision Dissociation)	MS2	43.5015	30	19.7445	5895	HJURP-2.raw	F2	0.63	1	0.004461	0.1019
FALSE	High	Master Protein	Q9BUJ2	Heterogeneous nuclear ribonucleoprotein U-like protein 1 OS=Homo sapiens OX=9606 GN=HNRNPUL1 PE=1 SV=2	0	377.89	45	30	109	30	856	95.7	6.92	238.62	30	0	High	1
	Checked	Confidence	Sequence	Modifications	Qvality PEP	Qvality q-value	# Protein Groups	# Proteins	# PSMs	Master Protein Accessions	# Missed Cleavages	Theo. MH+ [Da]	Found in Sample: [S2] F2: Sample	Confidence (by Search Engine): Sequest HT	Percolator q-Value (by Search Engine): Sequest HT	Percolator PEP (by Search Engine): Sequest HT	XCorr (by Search Engine): Sequest HT
	FALSE	High	AECEILMMVGLPAAGK	1xCarbamidomethyl [C3]	1.02277e-09	0.000117854	1	5	2	Q9BUJ2	0	1689.84	High	High	0.0001385	9.172e-10	4.56
		Checked	Confidence	Identifying Node	PSM Ambiguity	Annotated Sequence	Modifications	# Proteins	Master Protein Accessions	Protein Accessions	# Missed Cleavages	Charge	DeltaScore	DeltaCn	Rank	Search Engine Rank	m/z [Da]	MH+ [Da]	Theo. MH+ [Da]	DeltaM [ppm]	Deltam/z [Da]	Activation Type	MS Order	Isolation Interference [%]	Ion Inject Time [ms]	RT [min]	First Scan	Spectrum File	File ID	XCorr	# Protein Groups	Percolator q-Value	Percolator PEP
		FALSE	High	Sequest HT (A2)	Unambiguous	AEcEILMMVGLPAAGK	C3(Carbamidomethyl)	5	Q9BUJ2	M0R3F1; Q9BUJ2; A0A0A0MRA5; M0QYZ0; B7Z4B8	0	3	0.7595	0	1	1	563.951	1689.84	1689.84	-0.16	-9e-05	HCD (High Energy Collision Dissociation)	MS2	0	14.633	41.7046	25752	HJURP-2.raw	F2	3.16	1	0.0001385	7.208e-07
		FALSE	High	Sequest HT (A2)	Unambiguous	AEcEILMMVGLPAAGK	C3(Carbamidomethyl)	5	Q9BUJ2	M0R3F1; Q9BUJ2; A0A0A0MRA5; M0QYZ0; B7Z4B8	0	2	0.8289	0	1	1	845.424	1689.84	1689.84	2.31	0.00195	HCD (High Energy Collision Dissociation)	MS2	8.52853	18.846	41.6382	25686	HJURP-2.raw	F2	4.56	1	0.0001385	9.172e-10
	FALSE	High	AEPYCSVLPGFTFIQHLPLSER	1xCarbamidomethyl [C5]	2.09155e-13	0.000117854	1	5	3	Q9BUJ2	0	2561.29	High	High	0.0001385	2.021e-13	4.16
		Checked	Confidence	Identifying Node	PSM Ambiguity	Annotated Sequence	Modifications	# Proteins	Master Protein Accessions	Protein Accessions	# Missed Cleavages	Charge	DeltaScore	DeltaCn	Rank	Search Engine Rank	m/z [Da]	MH+ [Da]	Theo. MH+ [Da]	DeltaM [ppm]	Deltam/z [Da]	Activation Type	MS Order	Isolation Interference [%]	Ion Inject Time [ms]	RT [min]	First Scan	Spectrum File	File ID	XCorr	# Protein Groups	Percolator q-Value	Percolator PEP
		FALSE	High	Sequest HT (A2)	Unambiguous	AEPYcSVLPGFTFIQHLPLSER	C5(Carbamidomethyl)	5	Q9BUJ2	M0R3F1; Q9BUJ2; A0A0A0MRA5; M0QYZ0; B7Z4B8	0	3	0.6836	0	1	1	854.433	2561.28	2561.29	-0.4	-0.00034	HCD (High Energy Collision Dissociation)	MS2	10.9275	29.125	43.775	27743	HJURP-2.raw	F2	4.14	1	0.0001385	1.854e-11
		FALSE	High	Sequest HT (A2)	Unambiguous	AEPYcSVLPGFTFIQHLPLSER	C5(Carbamidomethyl)	5	Q9BUJ2	M0R3F1; Q9BUJ2; A0A0A0MRA5; M0QYZ0; B7Z4B8	0	2	0.1069	0	1	1	1281.15	2561.29	2561.29	0.65	0.00083	HCD (High Energy Collision Dissociation)	MS2	52.1621	30	43.9322	27895	HJURP-2.raw	F2	1.31	1	0.002608	0.03702
		FALSE	High	Sequest HT (A2)	Unambiguous	AEPYcSVLPGFTFIQHLPLSER	C5(Carbamidomethyl)	5	Q9BUJ2	M0R3F1; Q9BUJ2; A0A0A0MRA5; M0QYZ0; B7Z4B8	0	2	0.7788	0	1	1	1281.14	2561.28	2561.29	-1.63	-0.00209	HCD (High Energy Collision Dissociation)	MS2	0	30	43.844	27808	HJURP-2.raw	F2	4.16	1	0.0001385	2.021e-13
	FALSE	High	AIVICPTDEDLKDR	1xCarbamidomethyl [C5]	1.72377e-07	0.000117854	1	4	2	Q9BUJ2	1	1644.83	High	High	0.0001385	1.472e-07	3.71
		Checked	Confidence	Identifying Node	PSM Ambiguity	Annotated Sequence	Modifications	# Proteins	Master Protein Accessions	Protein Accessions	# Missed Cleavages	Charge	DeltaScore	DeltaCn	Rank	Search Engine Rank	m/z [Da]	MH+ [Da]	Theo. MH+ [Da]	DeltaM [ppm]	Deltam/z [Da]	Activation Type	MS Order	Isolation Interference [%]	Ion Inject Time [ms]	RT [min]	First Scan	Spectrum File	File ID	XCorr	# Protein Groups	Percolator q-Value	Percolator PEP
		FALSE	High	Sequest HT (A2)	Unambiguous	AIVIcPTDEDLKDR	C5(Carbamidomethyl)	4	Q9BUJ2	M0R3F1; Q9BUJ2; A0A0A0MRA5; B7Z4B8	1	3	0.6415	0	1	1	548.945	1644.82	1644.83	-2.8	-0.00153	HCD (High Energy Collision Dissociation)	MS2	7.29832	15.322	27.4868	12396	HJURP-2.raw	F2	3.71	1	0.0001385	1.472e-07
		FALSE	High	Sequest HT (A2)	Unambiguous	AIVIcPTDEDLKDR	C5(Carbamidomethyl)	4	Q9BUJ2	M0R3F1; Q9BUJ2; A0A0A0MRA5; B7Z4B8	1	2	0.759	0	1	1	822.913	1644.82	1644.83	-4.46	-0.00367	HCD (High Energy Collision Dissociation)	MS2	0	15.631	27.5563	12460	HJURP-2.raw	F2	3.32	1	0.0001385	2.82e-06
	FALSE	High	APQQQPPPQQPPPPQPPPQQPPPPPSYSPAR		2.01625e-16	0.000117854	1	4	4	Q9BUJ2	0	3328.69	High	High	0.0001385	1.136e-16	6.4
		Checked	Confidence	Identifying Node	PSM Ambiguity	Annotated Sequence	Modifications	# Proteins	Master Protein Accessions	Protein Accessions	# Missed Cleavages	Charge	DeltaScore	DeltaCn	Rank	Search Engine Rank	m/z [Da]	MH+ [Da]	Theo. MH+ [Da]	DeltaM [ppm]	Deltam/z [Da]	Activation Type	MS Order	Isolation Interference [%]	Ion Inject Time [ms]	RT [min]	First Scan	Spectrum File	File ID	XCorr	# Protein Groups	Percolator q-Value	Percolator PEP
		FALSE	High	Sequest HT (A2)	Unambiguous	APQQQPPPQQPPPPQPPPQQPPPPPSYSPAR		4	Q9BUJ2	M0R3F1; Q9BUJ2; A0A0A0MRA5; B7Z4B8	0	4	0.6016	0	1	1	832.925	3328.68	3328.69	-2.69	-0.00224	HCD (High Energy Collision Dissociation)	MS2	7.02472	27.608	30.5052	15143	HJURP-2.raw	F2	5.12	1	0.0001385	2.229e-14
		FALSE	High	Sequest HT (A2)	Unambiguous	APQQQPPPQQPPPPQPPPQQPPPPPSYSPAR		4	Q9BUJ2	M0R3F1; Q9BUJ2; A0A0A0MRA5; B7Z4B8	0	4	0.503	0	1	1	832.927	3328.69	3328.69	-0.19	-0.00016	HCD (High Energy Collision Dissociation)	MS2	20.5186	30	29.4881	14284	HJURP-2.raw	F2	3.38	1	0.0001385	7.029e-08
		FALSE	High	Sequest HT (A2)	Unambiguous	APQQQPPPQQPPPPQPPPQQPPPPPSYSPAR		4	Q9BUJ2	M0R3F1; Q9BUJ2; A0A0A0MRA5; B7Z4B8	0	3	0.7587	0	1	1	1110.23	3328.68	3328.69	-2.92	-0.00324	HCD (High Energy Collision Dissociation)	MS2	25.3809	30	29.572	14359	HJURP-2.raw	F2	5.18	1	0.0001385	9.895e-15
		FALSE	High	Sequest HT (A2)	Unambiguous	APQQQPPPQQPPPPQPPPQQPPPPPSYSPAR		4	Q9BUJ2	M0R3F1; Q9BUJ2; A0A0A0MRA5; B7Z4B8	0	3	0.8078	0	1	1	1110.23	3328.68	3328.69	-1.94	-0.00215	HCD (High Energy Collision Dissociation)	MS2	0	30	30.6336	15270	HJURP-2.raw	F2	6.4	1	0.0001385	1.136e-16
	FALSE	High	DVPDHAVLEMK		0.00214103	0.000452409	1	4	1	Q9BUJ2	0	1253.62	High	High	0.0003745	0.001704	1.82
		Checked	Confidence	Identifying Node	PSM Ambiguity	Annotated Sequence	Modifications	# Proteins	Master Protein Accessions	Protein Accessions	# Missed Cleavages	Charge	DeltaScore	DeltaCn	Rank	Search Engine Rank	m/z [Da]	MH+ [Da]	Theo. MH+ [Da]	DeltaM [ppm]	Deltam/z [Da]	Activation Type	MS Order	Isolation Interference [%]	Ion Inject Time [ms]	RT [min]	First Scan	Spectrum File	File ID	XCorr	# Protein Groups	Percolator q-Value	Percolator PEP
		FALSE	High	Sequest HT (A2)	Unambiguous	DVPDHAVLEMK		4	Q9BUJ2	M0R3F1; Q9BUJ2; A0A0A0MRA5; B7Z4B8	0	2	0.489	0	1	1	627.312	1253.62	1253.62	-1.39	-0.00087	HCD (High Energy Collision Dissociation)	MS2	44.9641	10.137	26.5017	11524	HJURP-2.raw	F2	1.82	1	0.0003745	0.001704
	FALSE	High	DVPDHAVLEMK	1xOxidation [M10]	0.00318114	0.000452409	1	4	2	Q9BUJ2	0	1269.61	High	High	0.0003745	0.002537	1.42
		Checked	Confidence	Identifying Node	PSM Ambiguity	Annotated Sequence	Modifications	# Proteins	Master Protein Accessions	Protein Accessions	# Missed Cleavages	Charge	DeltaScore	DeltaCn	Rank	Search Engine Rank	m/z [Da]	MH+ [Da]	Theo. MH+ [Da]	DeltaM [ppm]	Deltam/z [Da]	Activation Type	MS Order	Isolation Interference [%]	Ion Inject Time [ms]	RT [min]	First Scan	Spectrum File	File ID	XCorr	# Protein Groups	Percolator q-Value	Percolator PEP
		FALSE	High	Sequest HT (A2)	Unambiguous	DVPDHAVLEmK	M10(Oxidation)	4	Q9BUJ2	M0R3F1; Q9BUJ2; A0A0A0MRA5; B7Z4B8	0	3	0.4437	0	1	1	423.876	1269.61	1269.61	-1.01	-0.00043	HCD (High Energy Collision Dissociation)	MS2	72.3335	30	22.6069	8132	HJURP-2.raw	F2	1.42	1	0.0003745	0.002537
		FALSE	High	Sequest HT (A2)	Unambiguous	DVPDHAVLEmK	M10(Oxidation)	4	Q9BUJ2	M0R3F1; Q9BUJ2; A0A0A0MRA5; B7Z4B8	0	2	0.122	0	1	1	635.31	1269.61	1269.61	-1.24	-0.00079	HCD (High Energy Collision Dissociation)	MS2	81.1514	30	22.6466	8166	HJURP-2.raw	F2	0.82	1	0.005148	0.1206
	FALSE	High	EALGGQALYPHVLVK		3.84359e-09	0.000117854	1	5	2	Q9BUJ2	0	1594.9	High	High	0.0001385	3.388e-09	3.84
		Checked	Confidence	Identifying Node	PSM Ambiguity	Annotated Sequence	Modifications	# Proteins	Master Protein Accessions	Protein Accessions	# Missed Cleavages	Charge	DeltaScore	DeltaCn	Rank	Search Engine Rank	m/z [Da]	MH+ [Da]	Theo. MH+ [Da]	DeltaM [ppm]	Deltam/z [Da]	Activation Type	MS Order	Isolation Interference [%]	Ion Inject Time [ms]	RT [min]	First Scan	Spectrum File	File ID	XCorr	# Protein Groups	Percolator q-Value	Percolator PEP
		FALSE	High	Sequest HT (A2)	Unambiguous	EALGGQALYPHVLVK		5	Q9BUJ2	M0R3F1; Q9BUJ2; A0A0A0MRA5; M0QYZ0; B7Z4B8	0	3	0.6299	0	1	1	532.303	1594.9	1594.9	0.5	0.00027	HCD (High Energy Collision Dissociation)	MS2	49.1169	12.859	30.9265	15543	HJURP-2.raw	F2	3.54	1	0.0001385	1.998e-05
		FALSE	High	Sequest HT (A2)	Unambiguous	EALGGQALYPHVLVK		5	Q9BUJ2	M0R3F1; Q9BUJ2; A0A0A0MRA5; M0QYZ0; B7Z4B8	0	2	0.7656	0	1	1	797.951	1594.89	1594.9	-0.46	-0.00036	HCD (High Energy Collision Dissociation)	MS2	30.6953	16.137	31.0465	15654	HJURP-2.raw	F2	3.84	1	0.0001385	3.388e-09
	FALSE	High	FAENDVIGCFADFECGNDVELSFTK	2xCarbamidomethyl [C9; C15]	6.96766e-08	0.000117854	1	5	25	Q9BUJ2	0	2884.24	High	High	0.0001385	5.992e-08	3.17
		Checked	Confidence	Identifying Node	PSM Ambiguity	Annotated Sequence	Modifications	# Proteins	Master Protein Accessions	Protein Accessions	# Missed Cleavages	Charge	DeltaScore	DeltaCn	Rank	Search Engine Rank	m/z [Da]	MH+ [Da]	Theo. MH+ [Da]	DeltaM [ppm]	Deltam/z [Da]	Activation Type	MS Order	Isolation Interference [%]	Ion Inject Time [ms]	RT [min]	First Scan	Spectrum File	File ID	XCorr	# Protein Groups	Percolator q-Value	Percolator PEP
		FALSE	High	Sequest HT (A2)	Unambiguous	FAENDVIGcFADFEcGNDVELSFTK	C9(Carbamidomethyl); C15(Carbamidomethyl)	5	Q9BUJ2	M0R3F1; Q9BUJ2; A0A0A0MRA5; M0QYZ0; B7Z4B8	0	3	0.6757	0	1	1	962.088	2884.25	2884.24	1.46	0.00141	HCD (High Energy Collision Dissociation)	MS2	18.1213	30	59.6974	42018	HJURP-2.raw	F2	0.74	1	0.0005911	0.00754
		FALSE	High	Sequest HT (A2)	Unambiguous	FAENDVIGcFADFEcGNDVELSFTK	C9(Carbamidomethyl); C15(Carbamidomethyl)	5	Q9BUJ2	M0R3F1; Q9BUJ2; A0A0A0MRA5; M0QYZ0; B7Z4B8	0	3	0.7338	0	1	1	962.091	2884.26	2884.24	5.22	0.00502	HCD (High Energy Collision Dissociation)	MS2	84.7682	30	52.4219	35806	HJURP-2.raw	F2	2.78	1	0.0001385	3.43e-07
		FALSE	High	Sequest HT (A2)	Unambiguous	FAENDVIGcFADFEcGNDVELSFTK	C9(Carbamidomethyl); C15(Carbamidomethyl)	5	Q9BUJ2	M0R3F1; Q9BUJ2; A0A0A0MRA5; M0QYZ0; B7Z4B8	0	3	0.8745	0	1	1	962.085	2884.24	2884.24	-1.22	-0.00117	HCD (High Energy Collision Dissociation)	MS2	38.8501	30	54.6165	37742	HJURP-2.raw	F2	2.71	1	0.0001385	2.02e-06
		FALSE	High	Sequest HT (A2)	Unambiguous	FAENDVIGcFADFEcGNDVELSFTK	C9(Carbamidomethyl); C15(Carbamidomethyl)	5	Q9BUJ2	M0R3F1; Q9BUJ2; A0A0A0MRA5; M0QYZ0; B7Z4B8	0	3	0.9227	0	1	1	962.084	2884.24	2884.24	-2.41	-0.00231	HCD (High Energy Collision Dissociation)	MS2	20.1947	30	62.7347	44545	HJURP-2.raw	F2	2.07	1	0.0001385	1.219e-06
		FALSE	High	Sequest HT (A2)	Unambiguous	FAENDVIGcFADFEcGNDVELSFTK	C9(Carbamidomethyl); C15(Carbamidomethyl)	5	Q9BUJ2	M0R3F1; Q9BUJ2; A0A0A0MRA5; M0QYZ0; B7Z4B8	0	3	0.7969	0	1	1	962.08	2884.23	2884.24	-6.26	-0.00602	HCD (High Energy Collision Dissociation)	MS2	34.0237	30	52.576	35948	HJURP-2.raw	F2	1.92	1	0.0001385	1.117e-05
		FALSE	High	Sequest HT (A2)	Unambiguous	FAENDVIGcFADFEcGNDVELSFTK	C9(Carbamidomethyl); C15(Carbamidomethyl)	5	Q9BUJ2	M0R3F1; Q9BUJ2; A0A0A0MRA5; M0QYZ0; B7Z4B8	0	2	0.5862	0	1	1	1442.62	2884.23	2884.24	-3.59	-0.00518	HCD (High Energy Collision Dissociation)	MS2	0	30	51.3101	34805	HJURP-2.raw	F2	0.29	1	0.003767	0.08159
		FALSE	High	Sequest HT (A2)	Unambiguous	FAENDVIGcFADFEcGNDVELSFTK	C9(Carbamidomethyl); C15(Carbamidomethyl)	5	Q9BUJ2	M0R3F1; Q9BUJ2; A0A0A0MRA5; M0QYZ0; B7Z4B8	0	2	0.6622	0	1	1	1442.62	2884.24	2884.24	-1.45	-0.0021	HCD (High Energy Collision Dissociation)	MS2	0	30	60.9531	43076	HJURP-2.raw	F2	0.74	1	0.002298	0.03308
		FALSE	High	Sequest HT (A2)	Unambiguous	FAENDVIGcFADFEcGNDVELSFTK	C9(Carbamidomethyl); C15(Carbamidomethyl)	5	Q9BUJ2	M0R3F1; Q9BUJ2; A0A0A0MRA5; M0QYZ0; B7Z4B8	0	2	0.8442	0	1	1	1442.62	2884.24	2884.24	-0.75	-0.00109	HCD (High Energy Collision Dissociation)	MS2	0	30	61.9771	43949	HJURP-2.raw	F2	1.54	1	0.0001385	5.811e-06
		FALSE	High	Sequest HT (A2)	Unambiguous	FAENDVIGcFADFEcGNDVELSFTK	C9(Carbamidomethyl); C15(Carbamidomethyl)	5	Q9BUJ2	M0R3F1; Q9BUJ2; A0A0A0MRA5; M0QYZ0; B7Z4B8	0	3	0.7484	0	1	1	962.087	2884.25	2884.24	0.67	0.00064	HCD (High Energy Collision Dissociation)	MS2	6.95538	30	48.2543	31998	HJURP-2.raw	F2	3.06	1	0.0001385	3.612e-07
		FALSE	High	Sequest HT (A2)	Unambiguous	FAENDVIGcFADFEcGNDVELSFTK	C9(Carbamidomethyl); C15(Carbamidomethyl)	5	Q9BUJ2	M0R3F1; Q9BUJ2; A0A0A0MRA5; M0QYZ0; B7Z4B8	0	2	0.9024	0	1	1	1442.62	2884.23	2884.24	-4.68	-0.00675	HCD (High Energy Collision Dissociation)	MS2	0	30	48.24	31986	HJURP-2.raw	F2	1.23	1	0.0002732	0.001268
		FALSE	High	Sequest HT (A2)	Unambiguous	FAENDVIGcFADFEcGNDVELSFTK	C9(Carbamidomethyl); C15(Carbamidomethyl)	5	Q9BUJ2	M0R3F1; Q9BUJ2; A0A0A0MRA5; M0QYZ0; B7Z4B8	0	3	0.8634	0	1	1	962.088	2884.25	2884.24	1.61	0.00154	HCD (High Energy Collision Dissociation)	MS2	35.7758	30	57.6644	40361	HJURP-2.raw	F2	1.83	1	0.0001385	5.14e-05
		FALSE	High	Sequest HT (A2)	Unambiguous	FAENDVIGcFADFEcGNDVELSFTK	C9(Carbamidomethyl); C15(Carbamidomethyl)	5	Q9BUJ2	M0R3F1; Q9BUJ2; A0A0A0MRA5; M0QYZ0; B7Z4B8	0	3	0.8571	0	1	1	962.087	2884.25	2884.24	1.1	0.00106	HCD (High Energy Collision Dissociation)	MS2	77.7034	30	51.4051	34893	HJURP-2.raw	F2	2.59	1	0.0001385	2.291e-06
		FALSE	High	Sequest HT (A2)	Unambiguous	FAENDVIGcFADFEcGNDVELSFTK	C9(Carbamidomethyl); C15(Carbamidomethyl)	5	Q9BUJ2	M0R3F1; Q9BUJ2; A0A0A0MRA5; M0QYZ0; B7Z4B8	0	3	0.776	0	1	1	962.088	2884.25	2884.24	1.96	0.00188	HCD (High Energy Collision Dissociation)	MS2	19.7941	30	49.31	32970	HJURP-2.raw	F2	3.17	1	0.0001385	5.992e-08
		FALSE	High	Sequest HT (A2)	Unambiguous	FAENDVIGcFADFEcGNDVELSFTK	C9(Carbamidomethyl); C15(Carbamidomethyl)	5	Q9BUJ2	M0R3F1; Q9BUJ2; A0A0A0MRA5; M0QYZ0; B7Z4B8	0	3	0.8402	0	1	1	962.085	2884.24	2884.24	-1.34	-0.00129	HCD (High Energy Collision Dissociation)	MS2	30.7554	30	60.7098	42866	HJURP-2.raw	F2	1.94	1	0.0001385	4.935e-05
		FALSE	High	Sequest HT (A2)	Unambiguous	FAENDVIGcFADFEcGNDVELSFTK	C9(Carbamidomethyl); C15(Carbamidomethyl)	5	Q9BUJ2	M0R3F1; Q9BUJ2; A0A0A0MRA5; M0QYZ0; B7Z4B8	0	3	0.7117	0	1	1	962.087	2884.25	2884.24	0.56	0.00054	HCD (High Energy Collision Dissociation)	MS2	0	30	61.7183	43725	HJURP-2.raw	F2	2.22	1	0.0001385	7.139e-06
		FALSE	High	Sequest HT (A2)	Unambiguous	FAENDVIGcFADFEcGNDVELSFTK	C9(Carbamidomethyl); C15(Carbamidomethyl)	5	Q9BUJ2	M0R3F1; Q9BUJ2; A0A0A0MRA5; M0QYZ0; B7Z4B8	0	2	0.4898	0	1	1	1442.64	2884.27	2884.24	9.29	0.0134	HCD (High Energy Collision Dissociation)	MS2	0	30	61.2404	43325	HJURP-2.raw	F2	0.49	1	0.003372	0.0721
		FALSE	High	Sequest HT (A2)	Unambiguous	FAENDVIGcFADFEcGNDVELSFTK	C9(Carbamidomethyl); C15(Carbamidomethyl)	5	Q9BUJ2	M0R3F1; Q9BUJ2; A0A0A0MRA5; M0QYZ0; B7Z4B8	0	3	0.7295	0	1	1	962.085	2884.24	2884.24	-1.11	-0.00106	HCD (High Energy Collision Dissociation)	MS2	14.4903	30	55.6308	38635	HJURP-2.raw	F2	2.81	1	0.0001385	7.907e-08
		FALSE	High	Sequest HT (A2)	Unambiguous	FAENDVIGcFADFEcGNDVELSFTK	C9(Carbamidomethyl); C15(Carbamidomethyl)	5	Q9BUJ2	M0R3F1; Q9BUJ2; A0A0A0MRA5; M0QYZ0; B7Z4B8	0	3	0.8056	0	1	1	962.087	2884.25	2884.24	0.61	0.00058	HCD (High Energy Collision Dissociation)	MS2	7.73708	30	56.653	39504	HJURP-2.raw	F2	2.52	1	0.0001385	7.647e-06
		FALSE	High	Sequest HT (A2)	Unambiguous	FAENDVIGcFADFEcGNDVELSFTK	C9(Carbamidomethyl); C15(Carbamidomethyl)	5	Q9BUJ2	M0R3F1; Q9BUJ2; A0A0A0MRA5; M0QYZ0; B7Z4B8	0	3	0.7367	0	1	1	962.086	2884.24	2884.24	-0.72	-0.00069	HCD (High Energy Collision Dissociation)	MS2	21.2928	30	50.3311	33922	HJURP-2.raw	F2	3	1	0.0001385	1.068e-07
		FALSE	High	Sequest HT (A2)	Unambiguous	FAENDVIGcFADFEcGNDVELSFTK	C9(Carbamidomethyl); C15(Carbamidomethyl)	5	Q9BUJ2	M0R3F1; Q9BUJ2; A0A0A0MRA5; M0QYZ0; B7Z4B8	0	3	0.4792	0	1	1	962.087	2884.25	2884.24	0.61	0.00059	HCD (High Energy Collision Dissociation)	MS2	0	30	65.1259	46158	HJURP-2.raw	F2	0.48	1	0.006107	0.1645
		FALSE	High	Sequest HT (A2)	Unambiguous	FAENDVIGcFADFEcGNDVELSFTK	C9(Carbamidomethyl); C15(Carbamidomethyl)	5	Q9BUJ2	M0R3F1; Q9BUJ2; A0A0A0MRA5; M0QYZ0; B7Z4B8	0	3	1	0	1	1	962.086	2884.24	2884.24	0.26	0.00025	HCD (High Energy Collision Dissociation)	MS2	0	30	70.1805	48929	HJURP-2.raw	F2	0.25	1	0.003066	0.05657
		FALSE	High	Sequest HT (A2)	Unambiguous	FAENDVIGcFADFEcGNDVELSFTK	C9(Carbamidomethyl); C15(Carbamidomethyl)	5	Q9BUJ2	M0R3F1; Q9BUJ2; A0A0A0MRA5; M0QYZ0; B7Z4B8	0	2	0.6622	0	1	1	1442.62	2884.23	2884.24	-5.2	-0.00751	HCD (High Energy Collision Dissociation)	MS2	0	30	57.0873	39860	HJURP-2.raw	F2	0.74	1	0.005813	0.1563
		FALSE	High	Sequest HT (A2)	Unambiguous	FAENDVIGcFADFEcGNDVELSFTK	C9(Carbamidomethyl); C15(Carbamidomethyl)	5	Q9BUJ2	M0R3F1; Q9BUJ2; A0A0A0MRA5; M0QYZ0; B7Z4B8	0	2	0.8333	0	1	1	1442.62	2884.24	2884.24	-2.95	-0.00425	HCD (High Energy Collision Dissociation)	MS2	57.9234	30	62.9906	44746	HJURP-2.raw	F2	0.72	1	0.003066	0.06472
		FALSE	High	Sequest HT (A2)	Unambiguous	FAENDVIGcFADFEcGNDVELSFTK	C9(Carbamidomethyl); C15(Carbamidomethyl)	5	Q9BUJ2	M0R3F1; Q9BUJ2; A0A0A0MRA5; M0QYZ0; B7Z4B8	0	3	0.8036	0	1	1	962.088	2884.25	2884.24	1.64	0.00158	HCD (High Energy Collision Dissociation)	MS2	5.01204	30	58.6879	41181	HJURP-2.raw	F2	1.68	1	0.0001385	8.511e-05
		FALSE	High	Sequest HT (A2)	Unambiguous	FAENDVIGcFADFEcGNDVELSFTK	C9(Carbamidomethyl); C15(Carbamidomethyl)	5	Q9BUJ2	M0R3F1; Q9BUJ2; A0A0A0MRA5; M0QYZ0; B7Z4B8	0	3	0.7061	0	1	1	962.085	2884.24	2884.24	-1.51	-0.00145	HCD (High Energy Collision Dissociation)	MS2	27.4036	30	53.5974	36860	HJURP-2.raw	F2	2.62	1	0.0001385	4.631e-05
	FALSE	High	GYFEHR		0.020394	0.00152434	1	8	1	Q9BUJ2	0	808.374	High	High	0.00137	0.01607	0.97
		Checked	Confidence	Identifying Node	PSM Ambiguity	Annotated Sequence	Modifications	# Proteins	Master Protein Accessions	Protein Accessions	# Missed Cleavages	Charge	DeltaScore	DeltaCn	Rank	Search Engine Rank	m/z [Da]	MH+ [Da]	Theo. MH+ [Da]	DeltaM [ppm]	Deltam/z [Da]	Activation Type	MS Order	Isolation Interference [%]	Ion Inject Time [ms]	RT [min]	First Scan	Spectrum File	File ID	XCorr	# Protein Groups	Percolator q-Value	Percolator PEP
		FALSE	High	Sequest HT (A2)	Unambiguous	GYFEHR		8	Q9BUJ2	M0R3F1; Q9BUJ2; M0R0K8; M0QZV6; A0A0A0MRA5; M0QYZ0; M0QYI8; B7Z4B8	0	2	0.5567	0	1	1	404.691	808.374	808.374	0.27	0.00011	HCD (High Energy Collision Dissociation)	MS2	27.7488	30	19.4584	5693	HJURP-2.raw	F2	0.97	1	0.00137	0.01607
	FALSE	High	HLPSTEPDPHVVR		2.62e-09	0.000117854	1	7	4	Q9BUJ2	0	1483.77	High	High	0.0001385	2.32e-09	3.38
		Checked	Confidence	Identifying Node	PSM Ambiguity	Annotated Sequence	Modifications	# Proteins	Master Protein Accessions	Protein Accessions	# Missed Cleavages	Charge	DeltaScore	DeltaCn	Rank	Search Engine Rank	m/z [Da]	MH+ [Da]	Theo. MH+ [Da]	DeltaM [ppm]	Deltam/z [Da]	Activation Type	MS Order	Isolation Interference [%]	Ion Inject Time [ms]	RT [min]	First Scan	Spectrum File	File ID	XCorr	# Protein Groups	Percolator q-Value	Percolator PEP
		FALSE	High	Sequest HT (A2)	Unambiguous	HLPSTEPDPHVVR		7	Q9BUJ2	M0QYM5; M0R3F1; Q9BUJ2; A0A0A0MRA5; M0QYZ0; M0QYI8; B7Z4B8	0	3	0.716	0	1	1	495.26	1483.76	1483.77	-0.2	-0.0001	HCD (High Energy Collision Dissociation)	MS2	43.7953	30	21.9388	7558	HJURP-2.raw	F2	3.38	1	0.0001385	2.32e-09
		FALSE	High	Sequest HT (A2)	Unambiguous	HLPSTEPDPHVVR		7	Q9BUJ2	M0QYM5; M0R3F1; Q9BUJ2; A0A0A0MRA5; M0QYZ0; M0QYI8; B7Z4B8	0	3	0.6533	0	1	1	495.26	1483.77	1483.77	0.23	0.00012	HCD (High Energy Collision Dissociation)	MS2	4.8125	30	20.8921	6739	HJURP-2.raw	F2	3	1	0.0001385	2.637e-08
		FALSE	High	Sequest HT (A2)	Unambiguous	HLPSTEPDPHVVR		7	Q9BUJ2	M0QYM5; M0R3F1; Q9BUJ2; A0A0A0MRA5; M0QYZ0; M0QYI8; B7Z4B8	0	4	0.6402	0	1	1	371.697	1483.77	1483.77	-0.11	-4e-05	HCD (High Energy Collision Dissociation)	MS2	12.9025	30	21.2479	6988	HJURP-2.raw	F2	2.64	1	0.0003745	0.001678
		FALSE	High	Sequest HT (A2)	Unambiguous	HLPSTEPDPHVVR		7	Q9BUJ2	M0QYM5; M0R3F1; Q9BUJ2; A0A0A0MRA5; M0QYZ0; M0QYI8; B7Z4B8	0	2	0.5057	0	1	1	742.386	1483.77	1483.77	-0.09	-7e-05	HCD (High Energy Collision Dissociation)	MS2	0	30	21.3123	7036	HJURP-2.raw	F2	0.87	1	0.003066	0.05527
	FALSE	High	KAIVICPTDEDLKDR	1xCarbamidomethyl [C6]	3.6246e-07	0.000117854	1	4	3	Q9BUJ2	2	1772.92	High	High	0.0001385	3.077e-07	2.77
		Checked	Confidence	Identifying Node	PSM Ambiguity	Annotated Sequence	Modifications	# Proteins	Master Protein Accessions	Protein Accessions	# Missed Cleavages	Charge	DeltaScore	DeltaCn	Rank	Search Engine Rank	m/z [Da]	MH+ [Da]	Theo. MH+ [Da]	DeltaM [ppm]	Deltam/z [Da]	Activation Type	MS Order	Isolation Interference [%]	Ion Inject Time [ms]	RT [min]	First Scan	Spectrum File	File ID	XCorr	# Protein Groups	Percolator q-Value	Percolator PEP
		FALSE	High	Sequest HT (A2)	Unambiguous	KAIVIcPTDEDLKDR	C6(Carbamidomethyl)	4	Q9BUJ2	M0R3F1; Q9BUJ2; A0A0A0MRA5; B7Z4B8	2	2	0.5799	0	1	1	886.963	1772.92	1772.92	-0.8	-0.00071	HCD (High Energy Collision Dissociation)	MS2	0	30	24.632	9865	HJURP-2.raw	F2	2.88	1	0.0001385	0.0003601
		FALSE	High	Sequest HT (A2)	Unambiguous	KAIVIcPTDEDLKDR	C6(Carbamidomethyl)	4	Q9BUJ2	M0R3F1; Q9BUJ2; A0A0A0MRA5; B7Z4B8	2	3	0.7148	0	1	1	591.644	1772.92	1772.92	-2.88	-0.0017	HCD (High Energy Collision Dissociation)	MS2	39.1847	18.791	24.5438	9788	HJURP-2.raw	F2	2.77	1	0.0001385	3.077e-07
		FALSE	High	Sequest HT (A2)	Unambiguous	KAIVIcPTDEDLKDR	C6(Carbamidomethyl)	4	Q9BUJ2	M0R3F1; Q9BUJ2; A0A0A0MRA5; B7Z4B8	2	3	0.7333	0	1	1	591.645	1772.92	1772.92	0.01	1e-05	HCD (High Energy Collision Dissociation)	MS2	37.0123	11.178	24.7337	9945	HJURP-2.raw	F2	4.95	1	0.0001385	4.284e-07
	FALSE	High	KYNILGTNAIMDK		9.00122e-10	0.000117854	1	5	2	Q9BUJ2	1	1480.78	High	High	0.0001385	8.067e-10	3.62
		Checked	Confidence	Identifying Node	PSM Ambiguity	Annotated Sequence	Modifications	# Proteins	Master Protein Accessions	Protein Accessions	# Missed Cleavages	Charge	DeltaScore	DeltaCn	Rank	Search Engine Rank	m/z [Da]	MH+ [Da]	Theo. MH+ [Da]	DeltaM [ppm]	Deltam/z [Da]	Activation Type	MS Order	Isolation Interference [%]	Ion Inject Time [ms]	RT [min]	First Scan	Spectrum File	File ID	XCorr	# Protein Groups	Percolator q-Value	Percolator PEP
		FALSE	High	Sequest HT (A2)	Unambiguous	KYNILGTNAIMDK		5	Q9BUJ2	M0R3F1; Q9BUJ2; A0A0A0MRA5; M0QYZ0; B7Z4B8	1	3	0.7288	0	1	1	494.266	1480.78	1480.78	0.23	0.00011	HCD (High Energy Collision Dissociation)	MS2	38.3541	30	29.7766	14533	HJURP-2.raw	F2	3.06	1	0.0001385	2.909e-05
		FALSE	High	Sequest HT (A2)	Unambiguous	KYNILGTNAIMDK		5	Q9BUJ2	M0R3F1; Q9BUJ2; A0A0A0MRA5; M0QYZ0; B7Z4B8	1	2	0.7017	0	1	1	740.895	1480.78	1480.78	0.52	0.00039	HCD (High Energy Collision Dissociation)	MS2	40.3139	4.855	29.8339	14572	HJURP-2.raw	F2	3.62	1	0.0001385	8.067e-10
	FALSE	High	KYNILGTNAIMDK	1xOxidation [M11]	0.00176441	0.000452409	1	5	2	Q9BUJ2	1	1496.78	High	High	0.0003745	0.001402	2.06
		Checked	Confidence	Identifying Node	PSM Ambiguity	Annotated Sequence	Modifications	# Proteins	Master Protein Accessions	Protein Accessions	# Missed Cleavages	Charge	DeltaScore	DeltaCn	Rank	Search Engine Rank	m/z [Da]	MH+ [Da]	Theo. MH+ [Da]	DeltaM [ppm]	Deltam/z [Da]	Activation Type	MS Order	Isolation Interference [%]	Ion Inject Time [ms]	RT [min]	First Scan	Spectrum File	File ID	XCorr	# Protein Groups	Percolator q-Value	Percolator PEP
		FALSE	High	Sequest HT (A2)	Unambiguous	KYNILGTNAImDK	M11(Oxidation)	5	Q9BUJ2	M0R3F1; Q9BUJ2; A0A0A0MRA5; M0QYZ0; B7Z4B8	1	2	0.6068	0	1	1	748.894	1496.78	1496.78	1.5	0.00112	HCD (High Energy Collision Dissociation)	MS2	34.3864	30	27.0043	11965	HJURP-2.raw	F2	2.06	1	0.0003745	0.001402
		FALSE	High	Sequest HT (A2)	Unambiguous	KYNILGTNAImDK	M11(Oxidation)	5	Q9BUJ2	M0R3F1; Q9BUJ2; A0A0A0MRA5; M0QYZ0; B7Z4B8	1	3	0.606	0	1	1	499.597	1496.78	1496.78	-0.01	0	HCD (High Energy Collision Dissociation)	MS2	7.1882	13.837	27.1259	12071	HJURP-2.raw	F2	3.02	1	0.001035	0.01113
	FALSE	High	IGWSLDSCSTQLGEEPFSYGYGGTGK	1xCarbamidomethyl [C8]	1.64456e-16	0.000117854	1	6	2	Q9BUJ2	0	2796.25	High	High	0.0001385	9.09e-17	4.91
		Checked	Confidence	Identifying Node	PSM Ambiguity	Annotated Sequence	Modifications	# Proteins	Master Protein Accessions	Protein Accessions	# Missed Cleavages	Charge	DeltaScore	DeltaCn	Rank	Search Engine Rank	m/z [Da]	MH+ [Da]	Theo. MH+ [Da]	DeltaM [ppm]	Deltam/z [Da]	Activation Type	MS Order	Isolation Interference [%]	Ion Inject Time [ms]	RT [min]	First Scan	Spectrum File	File ID	XCorr	# Protein Groups	Percolator q-Value	Percolator PEP
		FALSE	High	Sequest HT (A2)	Unambiguous	IGWSLDScSTQLGEEPFSYGYGGTGK	C8(Carbamidomethyl)	6	Q9BUJ2	M0R3F1; Q9BUJ2; A0A0A0MRA5; M0QYZ0; M0QYI8; B7Z4B8	0	2	0.8534	0	1	1	1398.63	2796.25	2796.25	0.81	0.00113	HCD (High Energy Collision Dissociation)	MS2	0	30	42.4273	26436	HJURP-2.raw	F2	4.91	1	0.0001385	9.09e-17
		FALSE	High	Sequest HT (A2)	Unambiguous	IGWSLDScSTQLGEEPFSYGYGGTGK	C8(Carbamidomethyl)	6	Q9BUJ2	M0R3F1; Q9BUJ2; A0A0A0MRA5; M0QYZ0; M0QYI8; B7Z4B8	0	3	0.8155	0	1	1	932.748	2796.23	2796.25	-5.36	-0.00499	HCD (High Energy Collision Dissociation)	MS2	16.2999	30	42.4856	26491	HJURP-2.raw	F2	5.8	1	0.0001385	1.28e-09
	FALSE	High	LIQIAAR		0.126716	0.00476953	1	4	1	Q9BUJ2	0	784.504	High	High	0.003968	0.08943	1.95
		Checked	Confidence	Identifying Node	PSM Ambiguity	Annotated Sequence	Modifications	# Proteins	Master Protein Accessions	Protein Accessions	# Missed Cleavages	Charge	DeltaScore	DeltaCn	Rank	Search Engine Rank	m/z [Da]	MH+ [Da]	Theo. MH+ [Da]	DeltaM [ppm]	Deltam/z [Da]	Activation Type	MS Order	Isolation Interference [%]	Ion Inject Time [ms]	RT [min]	First Scan	Spectrum File	File ID	XCorr	# Protein Groups	Percolator q-Value	Percolator PEP
		FALSE	High	Sequest HT (A2)	Unambiguous	LIQIAAR		4	Q9BUJ2	M0R3F1; Q9BUJ2; A0A0A0MRA5; B7Z4B8	0	2	0.0051	0	1	1	392.756	784.504	784.504	0.18	7e-05	HCD (High Energy Collision Dissociation)	MS2	4.73032	12.601	23.3803	8803	HJURP-2.raw	F2	1.95	1	0.003968	0.08943
	FALSE	High	INEEISVK		0.00132776	0.000117854	1	7	2	Q9BUJ2	0	931.509	High	High	0.0001385	0.001054	2.45
		Checked	Confidence	Identifying Node	PSM Ambiguity	Annotated Sequence	Modifications	# Proteins	Master Protein Accessions	Protein Accessions	# Missed Cleavages	Charge	DeltaScore	DeltaCn	Rank	Search Engine Rank	m/z [Da]	MH+ [Da]	Theo. MH+ [Da]	DeltaM [ppm]	Deltam/z [Da]	Activation Type	MS Order	Isolation Interference [%]	Ion Inject Time [ms]	RT [min]	First Scan	Spectrum File	File ID	XCorr	# Protein Groups	Percolator q-Value	Percolator PEP
		FALSE	High	Sequest HT (A2)	Unambiguous	INEEISVK		7	Q9BUJ2	M0QYM5; M0R3F1; Q9BUJ2; A0A0A0MRA5; M0QYZ0; M0QYI8; B7Z4B8	0	2	0.5224	0	1	1	466.259	931.51	931.509	0.65	0.0003	HCD (High Energy Collision Dissociation)	MS2	16.8534	30	22.0403	7645	HJURP-2.raw	F2	2.45	1	0.0001385	0.001054
		FALSE	High	Sequest HT (A2)	Unambiguous	INEEISVK		7	Q9BUJ2	M0QYM5; M0R3F1; Q9BUJ2; A0A0A0MRA5; M0QYZ0; M0QYI8; B7Z4B8	0	2	0.1508	0	1	1	466.257	931.507	931.509	-2.74	-0.00128	HCD (High Energy Collision Dissociation)	MS2	76.8221	30	23.082	8539	HJURP-2.raw	F2	1.26	1	0.004461	0.1017
	FALSE	High	LQAALEAEEPDDER		5.15177e-08	0.000117854	1	3	1	Q9BUJ2	0	1585.73	High	High	0.0001385	4.441e-08	2.37
		Checked	Confidence	Identifying Node	PSM Ambiguity	Annotated Sequence	Modifications	# Proteins	Master Protein Accessions	Protein Accessions	# Missed Cleavages	Charge	DeltaScore	DeltaCn	Rank	Search Engine Rank	m/z [Da]	MH+ [Da]	Theo. MH+ [Da]	DeltaM [ppm]	Deltam/z [Da]	Activation Type	MS Order	Isolation Interference [%]	Ion Inject Time [ms]	RT [min]	First Scan	Spectrum File	File ID	XCorr	# Protein Groups	Percolator q-Value	Percolator PEP
		FALSE	High	Sequest HT (A2)	Unambiguous	LQAALEAEEPDDER		3	Q9BUJ2	Q9BUJ2; M0R247; A0A087X1I2	0	2	0.8312	0	1	1	793.371	1585.73	1585.73	-0.11	-9e-05	HCD (High Energy Collision Dissociation)	MS2	0	30	26.0439	11093	HJURP-2.raw	F2	2.37	1	0.0001385	4.441e-08
	FALSE	High	MRPFEGFQR		0.000541525	0.000117854	1	4	1	Q9BUJ2	0	1167.57	High	High	0.0001385	0.0004303	2.63
		Checked	Confidence	Identifying Node	PSM Ambiguity	Annotated Sequence	Modifications	# Proteins	Master Protein Accessions	Protein Accessions	# Missed Cleavages	Charge	DeltaScore	DeltaCn	Rank	Search Engine Rank	m/z [Da]	MH+ [Da]	Theo. MH+ [Da]	DeltaM [ppm]	Deltam/z [Da]	Activation Type	MS Order	Isolation Interference [%]	Ion Inject Time [ms]	RT [min]	First Scan	Spectrum File	File ID	XCorr	# Protein Groups	Percolator q-Value	Percolator PEP
		FALSE	High	Sequest HT (A2)	Unambiguous	MRPFEGFQR		4	Q9BUJ2	M0R3F1; Q9BUJ2; A0A0A0MRA5; B7Z4B8	0	3	0.5475	0	1	1	389.861	1167.57	1167.57	-3.53	-0.00137	HCD (High Energy Collision Dissociation)	MS2	56.5849	16.699	26.8333	11815	HJURP-2.raw	F2	2.63	1	0.0001385	0.0004303
	FALSE	High	MRPFEGFQR	1xOxidation [M1]	0.00301105	0.000452409	1	4	1	Q9BUJ2	0	1183.57	High	High	0.0003745	0.0024	2.35
		Checked	Confidence	Identifying Node	PSM Ambiguity	Annotated Sequence	Modifications	# Proteins	Master Protein Accessions	Protein Accessions	# Missed Cleavages	Charge	DeltaScore	DeltaCn	Rank	Search Engine Rank	m/z [Da]	MH+ [Da]	Theo. MH+ [Da]	DeltaM [ppm]	Deltam/z [Da]	Activation Type	MS Order	Isolation Interference [%]	Ion Inject Time [ms]	RT [min]	First Scan	Spectrum File	File ID	XCorr	# Protein Groups	Percolator q-Value	Percolator PEP
		FALSE	High	Sequest HT (A2)	Unambiguous	mRPFEGFQR	M1(Oxidation)	4	Q9BUJ2	M0R3F1; Q9BUJ2; A0A0A0MRA5; B7Z4B8	0	3	0.5021	0	1	1	395.195	1183.57	1183.57	1.33	0.00053	HCD (High Energy Collision Dissociation)	MS2	40.6361	30	24.3008	9573	HJURP-2.raw	F2	2.35	1	0.0003745	0.0024
	FALSE	High	NCAVEFNFGQR	1xCarbamidomethyl [C2]	0.000107047	0.000117854	1	5	2	Q9BUJ2	0	1341.6	High	High	0.0001385	8.583e-05	2.62
		Checked	Confidence	Identifying Node	PSM Ambiguity	Annotated Sequence	Modifications	# Proteins	Master Protein Accessions	Protein Accessions	# Missed Cleavages	Charge	DeltaScore	DeltaCn	Rank	Search Engine Rank	m/z [Da]	MH+ [Da]	Theo. MH+ [Da]	DeltaM [ppm]	Deltam/z [Da]	Activation Type	MS Order	Isolation Interference [%]	Ion Inject Time [ms]	RT [min]	First Scan	Spectrum File	File ID	XCorr	# Protein Groups	Percolator q-Value	Percolator PEP
		FALSE	High	Sequest HT (A2)	Unambiguous	NcAVEFNFGQR	C2(Carbamidomethyl)	5	Q9BUJ2	M0R3F1; Q9BUJ2; A0A0A0MRA5; M0QYZ0; B7Z4B8	0	2	0.6043	0	1	1	671.303	1341.6	1341.6	-0.89	-0.0006	HCD (High Energy Collision Dissociation)	MS2	53.8587	14.651	32.8721	17336	HJURP-2.raw	F2	2.35	1	0.0001385	0.0003472
		FALSE	High	Sequest HT (A2)	Unambiguous	NcAVEFNFGQR	C2(Carbamidomethyl)	5	Q9BUJ2	M0R3F1; Q9BUJ2; A0A0A0MRA5; M0QYZ0; B7Z4B8	0	2	0.6565	0	1	1	671.304	1341.6	1341.6	0.19	0.00013	HCD (High Energy Collision Dissociation)	MS2	43.2973	16.406	31.8466	16357	HJURP-2.raw	F2	2.62	1	0.0001385	8.583e-05
	FALSE	High	NYILDQTNVYGSAQR		6.67272e-09	0.000117854	1	4	8	Q9BUJ2	0	1741.85	High	High	0.0001385	5.874e-09	2.55
		Checked	Confidence	Identifying Node	PSM Ambiguity	Annotated Sequence	Modifications	# Proteins	Master Protein Accessions	Protein Accessions	# Missed Cleavages	Charge	DeltaScore	DeltaCn	Rank	Search Engine Rank	m/z [Da]	MH+ [Da]	Theo. MH+ [Da]	DeltaM [ppm]	Deltam/z [Da]	Activation Type	MS Order	Isolation Interference [%]	Ion Inject Time [ms]	RT [min]	First Scan	Spectrum File	File ID	XCorr	# Protein Groups	Percolator q-Value	Percolator PEP
		FALSE	High	Sequest HT (A2)	Unambiguous	NYILDQTNVYGSAQR		4	Q9BUJ2	M0R3F1; Q9BUJ2; A0A0A0MRA5; B7Z4B8	0	2	0.2868	0	1	1	871.426	1741.85	1741.85	-3.06	-0.00267	HCD (High Energy Collision Dissociation)	MS2	59.4096	30	51.9642	35400	HJURP-2.raw	F2	1.29	1	0.0003745	0.003544
		FALSE	High	Sequest HT (A2)	Unambiguous	NYILDQTNVYGSAQR		4	Q9BUJ2	M0R3F1; Q9BUJ2; A0A0A0MRA5; B7Z4B8	0	2	0.6588	0	1	1	871.429	1741.85	1741.85	-0.19	-0.00017	HCD (High Energy Collision Dissociation)	MS2	0	23.149	32.7629	17234	HJURP-2.raw	F2	2.55	1	0.0001385	5.874e-09
		FALSE	High	Sequest HT (A2)	Unambiguous	NYILDQTNVYGSAQR		4	Q9BUJ2	M0R3F1; Q9BUJ2; A0A0A0MRA5; B7Z4B8	0	2	0.5568	0	1	1	871.429	1741.85	1741.85	0.01	1e-05	HCD (High Energy Collision Dissociation)	MS2	0	30	64.0006	45411	HJURP-2.raw	F2	0.88	1	0.0001385	0.001025
		FALSE	High	Sequest HT (A2)	Unambiguous	NYILDQTNVYGSAQR		4	Q9BUJ2	M0R3F1; Q9BUJ2; A0A0A0MRA5; B7Z4B8	0	2	0.4815	0	1	1	871.425	1741.84	1741.85	-4.41	-0.00384	HCD (High Energy Collision Dissociation)	MS2	62.5437	30	56.812	39636	HJURP-2.raw	F2	0.54	1	0.003066	0.06073
		FALSE	High	Sequest HT (A2)	Unambiguous	NYILDQTNVYGSAQR		4	Q9BUJ2	M0R3F1; Q9BUJ2; A0A0A0MRA5; B7Z4B8	0	2	0.6938	0	1	1	871.429	1741.85	1741.85	0.24	0.00021	HCD (High Energy Collision Dissociation)	MS2	25.5943	30	31.7404	16261	HJURP-2.raw	F2	3.2	1	0.0001385	5.684e-07
		FALSE	High	Sequest HT (A2)	Unambiguous	NYILDQTNVYGSAQR		4	Q9BUJ2	M0R3F1; Q9BUJ2; A0A0A0MRA5; B7Z4B8	0	2	0.2581	0	1	1	871.426	1741.85	1741.85	-2.9	-0.00253	HCD (High Energy Collision Dissociation)	MS2	35.939	30	48.371	32104	HJURP-2.raw	F2	0.93	1	0.004061	0.09224
		FALSE	High	Sequest HT (A2)	Unambiguous	NYILDQTNVYGSAQR		4	Q9BUJ2	M0R3F1; Q9BUJ2; A0A0A0MRA5; B7Z4B8	0	3	0.7603	0	1	1	581.288	1741.85	1741.85	-0.61	-0.00035	HCD (High Energy Collision Dissociation)	MS2	14.2618	4.088	32.1354	16631	HJURP-2.raw	F2	3.63	1	0.0001385	2.847e-06
		FALSE	High	Sequest HT (A2)	Unambiguous	NYILDQTNVYGSAQR		4	Q9BUJ2	M0R3F1; Q9BUJ2; A0A0A0MRA5; B7Z4B8	0	2	0.0649	0	1	1	871.421	1741.83	1741.85	-8.97	-0.00782	HCD (High Energy Collision Dissociation)	MS2	33.3128	30	56.3743	39270	HJURP-2.raw	F2	0.77	1	0.004061	0.09036
	FALSE	High	QGAPTSFLPPEASQLKPDR		2.46431e-08	0.000117854	1	8	4	Q9BUJ2	0	2039.06	High	High	0.0001385	2.143e-08	3.79
		Checked	Confidence	Identifying Node	PSM Ambiguity	Annotated Sequence	Modifications	# Proteins	Master Protein Accessions	Protein Accessions	# Missed Cleavages	Charge	DeltaScore	DeltaCn	Rank	Search Engine Rank	m/z [Da]	MH+ [Da]	Theo. MH+ [Da]	DeltaM [ppm]	Deltam/z [Da]	Activation Type	MS Order	Isolation Interference [%]	Ion Inject Time [ms]	RT [min]	First Scan	Spectrum File	File ID	XCorr	# Protein Groups	Percolator q-Value	Percolator PEP
		FALSE	High	Sequest HT (A2)	Unambiguous	QGAPTSFLPPEASQLKPDR		8	Q9BUJ2	Q9BUJ2; M0R203; M0R0K8; M0QZV6; A0A0A0MRA5; M0QYZ0; M0QYI8; B7Z4B8	0	3	0.6562	0	1	1	680.358	2039.06	2039.06	1.16	0.00079	HCD (High Energy Collision Dissociation)	MS2	23.9464	30	33.0458	17503	HJURP-2.raw	F2	3.49	1	0.0001385	1.728e-07
		FALSE	High	Sequest HT (A2)	Unambiguous	QGAPTSFLPPEASQLKPDR		8	Q9BUJ2	Q9BUJ2; M0R203; M0R0K8; M0QZV6; A0A0A0MRA5; M0QYZ0; M0QYI8; B7Z4B8	0	2	0.5831	0	1	1	1020.03	2039.06	2039.06	1.51	0.00154	HCD (High Energy Collision Dissociation)	MS2	50.284	30	32.0435	16544	HJURP-2.raw	F2	3.79	1	0.0001385	2.143e-08
		FALSE	High	Sequest HT (A2)	Unambiguous	QGAPTSFLPPEASQLKPDR		8	Q9BUJ2	Q9BUJ2; M0R203; M0R0K8; M0QZV6; A0A0A0MRA5; M0QYZ0; M0QYI8; B7Z4B8	0	3	0.6786	0	1	1	680.356	2039.05	2039.06	-1.09	-0.00074	HCD (High Energy Collision Dissociation)	MS2	40.8054	15.154	31.9553	16458	HJURP-2.raw	F2	3.36	1	0.0001385	2.931e-08
		FALSE	High	Sequest HT (A2)	Unambiguous	QGAPTSFLPPEASQLKPDR		8	Q9BUJ2	Q9BUJ2; M0R203; M0R0K8; M0QZV6; A0A0A0MRA5; M0QYZ0; M0QYI8; B7Z4B8	0	3	0.5942	0	1	1	680.357	2039.06	2039.06	-0.03	-2e-05	HCD (High Energy Collision Dissociation)	MS2	1.03826	1.737	32.1869	16683	HJURP-2.raw	F2	3.82	1	0.0001385	4.83e-07
	FALSE	High	RNYILDQTNVYGSAQR		0.00180396	0.000452409	1	4	1	Q9BUJ2	1	1897.95	High	High	0.0003745	0.001433	1.51
		Checked	Confidence	Identifying Node	PSM Ambiguity	Annotated Sequence	Modifications	# Proteins	Master Protein Accessions	Protein Accessions	# Missed Cleavages	Charge	DeltaScore	DeltaCn	Rank	Search Engine Rank	m/z [Da]	MH+ [Da]	Theo. MH+ [Da]	DeltaM [ppm]	Deltam/z [Da]	Activation Type	MS Order	Isolation Interference [%]	Ion Inject Time [ms]	RT [min]	First Scan	Spectrum File	File ID	XCorr	# Protein Groups	Percolator q-Value	Percolator PEP
		FALSE	High	Sequest HT (A2)	Unambiguous	RNYILDQTNVYGSAQR		4	Q9BUJ2	M0R3F1; Q9BUJ2; A0A0A0MRA5; B7Z4B8	1	2	0.2185	0	1	1	949.481	1897.95	1897.95	1.45	0.00138	HCD (High Energy Collision Dissociation)	MS2	0	30	29.1429	13939	HJURP-2.raw	F2	1.51	1	0.0003745	0.001433
	FALSE	High	RPLEMEQQQAYRPEMK		6.83356e-11	0.000117854	1	7	3	Q9BUJ2	0	2033.99	High	High	0.0001385	6.257e-11	4.98
		Checked	Confidence	Identifying Node	PSM Ambiguity	Annotated Sequence	Modifications	# Proteins	Master Protein Accessions	Protein Accessions	# Missed Cleavages	Charge	DeltaScore	DeltaCn	Rank	Search Engine Rank	m/z [Da]	MH+ [Da]	Theo. MH+ [Da]	DeltaM [ppm]	Deltam/z [Da]	Activation Type	MS Order	Isolation Interference [%]	Ion Inject Time [ms]	RT [min]	First Scan	Spectrum File	File ID	XCorr	# Protein Groups	Percolator q-Value	Percolator PEP
		FALSE	High	Sequest HT (A2)	Unambiguous	RPLEMEQQQAYRPEMK		7	Q9BUJ2	Q9BUJ2; M0R203; M0R0K8; M0QZV6; A0A0A0MRA5; M0QYZ0; B7Z4B8	0	4	0.698	0	1	1	509.253	2033.99	2033.99	0.09	5e-05	HCD (High Energy Collision Dissociation)	MS2	8.47482	9.044	24.6217	9857	HJURP-2.raw	F2	3.94	1	0.0001385	2.897e-06
		FALSE	High	Sequest HT (A2)	Unambiguous	RPLEMEQQQAYRPEMK		7	Q9BUJ2	Q9BUJ2; M0R203; M0R0K8; M0QZV6; A0A0A0MRA5; M0QYZ0; B7Z4B8	0	3	0.761	0	1	1	678.668	2033.99	2033.99	-0.71	-0.00048	HCD (High Energy Collision Dissociation)	MS2	26.3838	20.178	24.5522	9796	HJURP-2.raw	F2	4.98	1	0.0001385	6.257e-11
		FALSE	High	Sequest HT (A2)	Unambiguous	RPLEMEQQQAYRPEMK		7	Q9BUJ2	Q9BUJ2; M0R203; M0R0K8; M0QZV6; A0A0A0MRA5; M0QYZ0; B7Z4B8	0	2	0.5929	0	1	1	1017.5	2033.99	2033.99	1.12	0.00114	HCD (High Energy Collision Dissociation)	MS2	0	30	24.6459	9877	HJURP-2.raw	F2	1.4	1	0.003767	0.08304
	FALSE	High	RPLEMEQQQAYRPEMK	1xOxidation [M]	5.93755e-07	0.000117854	1	7	3	Q9BUJ2	0	2049.98	High	High	0.0001385	5.019e-07	3.13
		Checked	Confidence	Identifying Node	PSM Ambiguity	Annotated Sequence	Modifications	# Proteins	Master Protein Accessions	Protein Accessions	# Missed Cleavages	Charge	DeltaScore	DeltaCn	Rank	Search Engine Rank	m/z [Da]	MH+ [Da]	Theo. MH+ [Da]	DeltaM [ppm]	Deltam/z [Da]	Activation Type	MS Order	Isolation Interference [%]	Ion Inject Time [ms]	RT [min]	First Scan	Spectrum File	File ID	XCorr	# Protein Groups	Percolator q-Value	Percolator PEP
		FALSE	High	Sequest HT (A2)	Unambiguous	RPLEmEQQQAYRPEMK	M5(Oxidation)	7	Q9BUJ2	Q9BUJ2; M0R203; M0R0K8; M0QZV6; A0A0A0MRA5; M0QYZ0; B7Z4B8	0	3	0.7188	0	1	1	683.999	2049.98	2049.98	-1.35	-0.00092	HCD (High Energy Collision Dissociation)	MS2	11.9602	30	22.2716	7842	HJURP-2.raw	F2	3.13	1	0.0001385	5.019e-07
		FALSE	High	Sequest HT (A2)	Unambiguous	RPLEMEQQQAYRPEmK	M15(Oxidation)	7	Q9BUJ2	Q9BUJ2; M0R203; M0R0K8; M0QZV6; A0A0A0MRA5; M0QYZ0; B7Z4B8	0	3	0.1778	0	1	1	683.999	2049.98	2049.98	-1.71	-0.00117	HCD (High Energy Collision Dissociation)	MS2	45.0496	30	23.3266	8755	HJURP-2.raw	F2	1.35	1	0.003066	0.05507
		FALSE	High	Sequest HT (A2)	Unambiguous	RPLEmEQQQAYRPEMK	M5(Oxidation)	7	Q9BUJ2	Q9BUJ2; M0R203; M0R0K8; M0QZV6; A0A0A0MRA5; M0QYZ0; B7Z4B8	0	4	0.654	0	1	1	513.252	2049.99	2049.98	1.43	0.00073	HCD (High Energy Collision Dissociation)	MS2	17.2236	30	22.3663	7924	HJURP-2.raw	F2	3.67	1	0.0001385	1.973e-06
	FALSE	High	RPLEMEQQQAYRPEMK	2xOxidation [M5; M15]	4.28314e-05	0.000117854	1	7	1	Q9BUJ2	0	2065.98	High	High	0.0001385	3.477e-05	2.25
		Checked	Confidence	Identifying Node	PSM Ambiguity	Annotated Sequence	Modifications	# Proteins	Master Protein Accessions	Protein Accessions	# Missed Cleavages	Charge	DeltaScore	DeltaCn	Rank	Search Engine Rank	m/z [Da]	MH+ [Da]	Theo. MH+ [Da]	DeltaM [ppm]	Deltam/z [Da]	Activation Type	MS Order	Isolation Interference [%]	Ion Inject Time [ms]	RT [min]	First Scan	Spectrum File	File ID	XCorr	# Protein Groups	Percolator q-Value	Percolator PEP
		FALSE	High	Sequest HT (A2)	Unambiguous	RPLEmEQQQAYRPEmK	M5(Oxidation); M15(Oxidation)	7	Q9BUJ2	Q9BUJ2; M0R203; M0R0K8; M0QZV6; A0A0A0MRA5; M0QYZ0; B7Z4B8	0	4	0.76	0	1	1	517.25	2065.98	2065.98	0.11	6e-05	HCD (High Energy Collision Dissociation)	MS2	0	30	20.3532	6327	HJURP-2.raw	F2	2.25	1	0.0001385	3.477e-05
	FALSE	High	RTDEEGKDVPDHAVLEMK		1.6465e-09	0.000117854	1	4	3	Q9BUJ2	2	2069	High	High	0.0001385	1.469e-09	5.73
		Checked	Confidence	Identifying Node	PSM Ambiguity	Annotated Sequence	Modifications	# Proteins	Master Protein Accessions	Protein Accessions	# Missed Cleavages	Charge	DeltaScore	DeltaCn	Rank	Search Engine Rank	m/z [Da]	MH+ [Da]	Theo. MH+ [Da]	DeltaM [ppm]	Deltam/z [Da]	Activation Type	MS Order	Isolation Interference [%]	Ion Inject Time [ms]	RT [min]	First Scan	Spectrum File	File ID	XCorr	# Protein Groups	Percolator q-Value	Percolator PEP
		FALSE	High	Sequest HT (A2)	Unambiguous	RTDEEGKDVPDHAVLEMK		4	Q9BUJ2	M0R3F1; Q9BUJ2; A0A0A0MRA5; B7Z4B8	2	4	0.7784	0	1	1	518.005	2069	2069	0.5	0.00026	HCD (High Energy Collision Dissociation)	MS2	10.3975	30	23.4545	8863	HJURP-2.raw	F2	5.73	1	0.0001385	1.469e-09
		FALSE	High	Sequest HT (A2)	Unambiguous	RTDEEGKDVPDHAVLEMK		4	Q9BUJ2	M0R3F1; Q9BUJ2; A0A0A0MRA5; B7Z4B8	2	2	0.7613	0	1	1	1035	2068.99	2069	-1.19	-0.00123	HCD (High Energy Collision Dissociation)	MS2	0	30	23.6972	9043	HJURP-2.raw	F2	1.55	1	0.0001385	0.001013
		FALSE	High	Sequest HT (A2)	Unambiguous	RTDEEGKDVPDHAVLEMK		4	Q9BUJ2	M0R3F1; Q9BUJ2; A0A0A0MRA5; B7Z4B8	2	3	0.7545	0	1	1	690.338	2069	2069	1.71	0.00118	HCD (High Energy Collision Dissociation)	MS2	46.4351	30	23.4963	8894	HJURP-2.raw	F2	2.77	1	0.0001385	2.402e-06
	FALSE	High	RTDEEGKDVPDHAVLEMK	1xOxidation [M17]	3.53684e-05	0.000117854	1	4	2	Q9BUJ2	2	2084.99	High	High	0.0001385	2.875e-05	3.89
		Checked	Confidence	Identifying Node	PSM Ambiguity	Annotated Sequence	Modifications	# Proteins	Master Protein Accessions	Protein Accessions	# Missed Cleavages	Charge	DeltaScore	DeltaCn	Rank	Search Engine Rank	m/z [Da]	MH+ [Da]	Theo. MH+ [Da]	DeltaM [ppm]	Deltam/z [Da]	Activation Type	MS Order	Isolation Interference [%]	Ion Inject Time [ms]	RT [min]	First Scan	Spectrum File	File ID	XCorr	# Protein Groups	Percolator q-Value	Percolator PEP
		FALSE	High	Sequest HT (A2)	Unambiguous	RTDEEGKDVPDHAVLEmK	M17(Oxidation)	4	Q9BUJ2	M0R3F1; Q9BUJ2; A0A0A0MRA5; B7Z4B8	2	4	0.7609	0	1	1	522.003	2084.99	2084.99	0.18	9e-05	HCD (High Energy Collision Dissociation)	MS2	7.50514	30	20.9292	6771	HJURP-2.raw	F2	3.89	1	0.0001385	2.875e-05
		FALSE	High	Sequest HT (A2)	Unambiguous	RTDEEGKDVPDHAVLEmK	M17(Oxidation)	4	Q9BUJ2	M0R3F1; Q9BUJ2; A0A0A0MRA5; B7Z4B8	2	3	0.6066	0	1	1	695.668	2084.99	2084.99	-1.33	-0.00092	HCD (High Energy Collision Dissociation)	MS2	73.362	30	21.0156	6822	HJURP-2.raw	F2	1.83	1	0.0001385	0.0007128
	FALSE	High	SKAECEILMMVGLPAAGK	1xCarbamidomethyl [C5]	0.232538	0.00697075	1	5	1	Q9BUJ2	1	1904.96	High	High	0.005813	0.1573	1.74
		Checked	Confidence	Identifying Node	PSM Ambiguity	Annotated Sequence	Modifications	# Proteins	Master Protein Accessions	Protein Accessions	# Missed Cleavages	Charge	DeltaScore	DeltaCn	Rank	Search Engine Rank	m/z [Da]	MH+ [Da]	Theo. MH+ [Da]	DeltaM [ppm]	Deltam/z [Da]	Activation Type	MS Order	Isolation Interference [%]	Ion Inject Time [ms]	RT [min]	First Scan	Spectrum File	File ID	XCorr	# Protein Groups	Percolator q-Value	Percolator PEP
		FALSE	High	Sequest HT (A2)	Unambiguous	SKAEcEILMMVGLPAAGK	C5(Carbamidomethyl)	5	Q9BUJ2	M0R3F1; Q9BUJ2; A0A0A0MRA5; M0QYZ0; B7Z4B8	1	3	0.5172	0	1	1	635.659	1904.96	1904.96	-0.23	-0.00015	HCD (High Energy Collision Dissociation)	MS2	10.7747	29.815	39.2418	23347	HJURP-2.raw	F2	1.74	1	0.005813	0.1573
	FALSE	High	SPQPPAEEDEDDFDDTLVAIDTYNCDLHFK	1xCarbamidomethyl [C25]	1.03203e-10	0.000117854	1	7	2	Q9BUJ2	0	3496.5	High	High	0.0001385	9.406e-11	4.14
		Checked	Confidence	Identifying Node	PSM Ambiguity	Annotated Sequence	Modifications	# Proteins	Master Protein Accessions	Protein Accessions	# Missed Cleavages	Charge	DeltaScore	DeltaCn	Rank	Search Engine Rank	m/z [Da]	MH+ [Da]	Theo. MH+ [Da]	DeltaM [ppm]	Deltam/z [Da]	Activation Type	MS Order	Isolation Interference [%]	Ion Inject Time [ms]	RT [min]	First Scan	Spectrum File	File ID	XCorr	# Protein Groups	Percolator q-Value	Percolator PEP
		FALSE	High	Sequest HT (A2)	Unambiguous	SPQPPAEEDEDDFDDTLVAIDTYNcDLHFK	C25(Carbamidomethyl)	7	Q9BUJ2	M0R3F1; Q9BUJ2; M0R0K8; A0A0A0MRA5; M0QYZ0; M0QYI8; B7Z4B8	0	3	0.8289	0	1	1	1166.17	3496.5	3496.5	0.4	0.00047	HCD (High Energy Collision Dissociation)	MS2	56.6243	30	44.7679	28705	HJURP-2.raw	F2	1.87	1	0.0001385	3.892e-05
		FALSE	High	Sequest HT (A2)	Unambiguous	SPQPPAEEDEDDFDDTLVAIDTYNcDLHFK	C25(Carbamidomethyl)	7	Q9BUJ2	M0R3F1; Q9BUJ2; M0R0K8; A0A0A0MRA5; M0QYZ0; M0QYI8; B7Z4B8	0	3	0.8478	0	1	1	1166.17	3496.5	3496.5	-0.18	-0.00021	HCD (High Energy Collision Dissociation)	MS2	26.725	30	43.6766	27648	HJURP-2.raw	F2	4.14	1	0.0001385	9.406e-11
	FALSE	High	SSGYPLTIEGFAYLWSGAR		1.63271e-10	0.000117854	1	8	3	Q9BUJ2	0	2075.02	High	High	0.0001385	1.486e-10	3.81
		Checked	Confidence	Identifying Node	PSM Ambiguity	Annotated Sequence	Modifications	# Proteins	Master Protein Accessions	Protein Accessions	# Missed Cleavages	Charge	DeltaScore	DeltaCn	Rank	Search Engine Rank	m/z [Da]	MH+ [Da]	Theo. MH+ [Da]	DeltaM [ppm]	Deltam/z [Da]	Activation Type	MS Order	Isolation Interference [%]	Ion Inject Time [ms]	RT [min]	First Scan	Spectrum File	File ID	XCorr	# Protein Groups	Percolator q-Value	Percolator PEP
[truncated: 28,639 more rows]
