# Supplementary material for: HJURP inhibits sensitivity to ferroptosis inducers in prostate cancer cells by enhancing the peroxidase activity of PRDX1
Source: Redox Biol. 2024 Oct 10;77:103392. doi: 10.1016/j.redox.2024.103392 (PMC11525750; doi:10.1016/j.redox.2024.103392)
Supplement: Multimedia component 3 [file mmc3.xlsx]

## Sheet: LC-MS result of Fig-4E-IP IgG
Checked	Protein FDR Confidence: Combined	Master	Accession	Description	Exp. q-value: Combined	Sum PEP Score	Coverage [%]	# Peptides	# PSMs	# Unique Peptides	# AAs	MW [kDa]	calc. pI	Score Sequest HT: Sequest HT	# Peptides (by Search Engine): Sequest HT	# Protein Pathway Groups	Found in Sample: [S3] F3: Sample	# Protein Groups
FALSE	High	Master Protein	P38646	Stress-70 protein, mitochondrial OS=Homo sapiens OX=9606 GN=HSPA9 PE=1 SV=2	0	333.699	57	34	178	34	679	73.6	6.16	359.14	34	0	High	1
	Checked	Confidence	Sequence	Modifications	Qvality PEP	Qvality q-value	# Protein Groups	# Proteins	# PSMs	Master Protein Accessions	# Missed Cleavages	Theo. MH+ [Da]	Found in Sample: [S3] F3: Sample	Confidence (by Search Engine): Sequest HT	Percolator q-Value (by Search Engine): Sequest HT	Percolator PEP (by Search Engine): Sequest HT	XCorr (by Search Engine): Sequest HT
	FALSE	High	AQFEGIVTDLIR		0.000155491	0.000259674	1	2	17	P38646	0	1361.74	High	High	0.0002502	6.604e-05	2.61
		Checked	Confidence	Identifying Node	PSM Ambiguity	Annotated Sequence	Modifications	# Proteins	Master Protein Accessions	Protein Accessions	# Missed Cleavages	Charge	DeltaScore	DeltaCn	Rank	Search Engine Rank	m/z [Da]	MH+ [Da]	Theo. MH+ [Da]	DeltaM [ppm]	Deltam/z [Da]	Activation Type	MS Order	Isolation Interference [%]	Ion Inject Time [ms]	RT [min]	First Scan	Spectrum File	File ID	XCorr	# Protein Groups	Percolator q-Value	Percolator PEP
		FALSE	High	Sequest HT (A2)	Unambiguous	AQFEGIVTDLIR		2	P38646	H0YBG6; P38646	0	2	0.5116	0	1	1	681.373	1361.74	1361.74	-2.04	-0.00139	HCD (High Energy Collision Dissociation)	MS2	11.8223	30	42.2176	26502	IgG-1.raw	F3	2.15	1	0.0002502	0.0007143
		FALSE	High	Sequest HT (A2)	Unambiguous	AQFEGIVTDLIR		2	P38646	H0YBG6; P38646	0	2	0.7011	0	1	1	681.372	1361.74	1361.74	-4.27	-0.00291	HCD (High Energy Collision Dissociation)	MS2	0	24.167	39.8647	24360	IgG-1.raw	F3	2.81	1	0.0002502	7.076e-05
		FALSE	High	Sequest HT (A2)	Unambiguous	AQFEGIVTDLIR		2	P38646	H0YBG6; P38646	0	2	0.3521	0	1	1	681.377	1361.75	1361.74	2.82	0.00192	HCD (High Energy Collision Dissociation)	MS2	0	30	56.2378	39034	IgG-1.raw	F3	0.71	1	0.002335	0.09379
		FALSE	High	Sequest HT (A2)	Unambiguous	AQFEGIVTDLIR		2	P38646	H0YBG6; P38646	0	2	0.6054	0	1	1	681.375	1361.74	1361.74	0.24	0.00016	HCD (High Energy Collision Dissociation)	MS2	33.5242	23.191	41.1546	25541	IgG-1.raw	F3	2.61	1	0.0002502	6.604e-05
		FALSE	High	Sequest HT (A2)	Unambiguous	AQFEGIVTDLIR		2	P38646	H0YBG6; P38646	0	2	0.4831	0	1	1	681.375	1361.74	1361.74	-0.45	-0.0003	HCD (High Energy Collision Dissociation)	MS2	27.6545	30	46.4258	30487	IgG-1.raw	F3	0.89	1	0.0002502	0.01177
		FALSE	High	Sequest HT (A2)	Unambiguous	AQFEGIVTDLIR		2	P38646	H0YBG6; P38646	0	2	0.5946	0	1	1	681.373	1361.74	1361.74	-3.03	-0.00206	HCD (High Energy Collision Dissociation)	MS2	24.2663	30	43.4982	27735	IgG-1.raw	F3	1.85	1	0.0002502	0.002533
		FALSE	High	Sequest HT (A2)	Unambiguous	AQFEGIVTDLIR		2	P38646	H0YBG6; P38646	0	2	0.5	0	1	1	681.374	1361.74	1361.74	-0.83	-0.00057	HCD (High Energy Collision Dissociation)	MS2	0	30	57.4479	40043	IgG-1.raw	F3	0.48	1	0.002108	0.08672
		FALSE	High	Sequest HT (A2)	Unambiguous	AQFEGIVTDLIR		2	P38646	H0YBG6; P38646	0	2	0.592	0	1	1	681.375	1361.74	1361.74	0.5	0.00034	HCD (High Energy Collision Dissociation)	MS2	66.6771	30	48.5647	32510	IgG-1.raw	F3	1.25	1	0.0002502	0.01869
		FALSE	High	Sequest HT (A2)	Unambiguous	AQFEGIVTDLIR		2	P38646	H0YBG6; P38646	0	2	0.4701	0	1	1	681.373	1361.74	1361.74	-2.64	-0.0018	HCD (High Energy Collision Dissociation)	MS2	0	30	50.1328	33954	IgG-1.raw	F3	1.17	1	0.0002502	0.001731
		FALSE	High	Sequest HT (A2)	Unambiguous	AQFEGIVTDLIR		2	P38646	H0YBG6; P38646	0	2	0.4783	0	1	1	681.376	1361.74	1361.74	1.71	0.00116	HCD (High Energy Collision Dissociation)	MS2	49.2447	30	54.8571	37915	IgG-1.raw	F3	0.46	1	0.0002502	0.01955
		FALSE	High	Sequest HT (A2)	Unambiguous	AQFEGIVTDLIR		2	P38646	H0YBG6; P38646	0	2	0.7143	0	1	1	681.373	1361.74	1361.74	-3.14	-0.00214	HCD (High Energy Collision Dissociation)	MS2	0	30	61.1005	43002	IgG-1.raw	F3	0.98	1	0.0002502	0.0235
		FALSE	High	Sequest HT (A2)	Unambiguous	AQFEGIVTDLIR		2	P38646	H0YBG6; P38646	0	2	0.6042	0	1	1	681.375	1361.74	1361.74	-0.31	-0.00021	HCD (High Energy Collision Dissociation)	MS2	0	30	62.2312	43963	IgG-1.raw	F3	1.44	1	0.0002502	0.01909
		FALSE	High	Sequest HT (A2)	Unambiguous	AQFEGIVTDLIR		2	P38646	H0YBG6; P38646	0	2	0.5213	0	1	1	681.376	1361.74	1361.74	1.4	0.00095	HCD (High Energy Collision Dissociation)	MS2	19.1406	30	52.3378	35912	IgG-1.raw	F3	0.94	1	0.0002502	0.02887
		FALSE	High	Sequest HT (A2)	Unambiguous	AQFEGIVTDLIR		2	P38646	H0YBG6; P38646	0	2	0.5676	0	1	1	681.376	1361.74	1361.74	1.26	0.00086	HCD (High Energy Collision Dissociation)	MS2	0	30	59.8989	42006	IgG-1.raw	F3	0.74	1	0.0002502	0.01001
		FALSE	High	Sequest HT (A2)	Unambiguous	AQFEGIVTDLIR		2	P38646	H0YBG6; P38646	0	2	0.4022	0	1	1	681.374	1361.74	1361.74	-1.56	-0.00107	HCD (High Energy Collision Dissociation)	MS2	24.7142	30	63.3658	44813	IgG-1.raw	F3	0.92	1	0.0004885	0.04858
		FALSE	High	Sequest HT (A2)	Unambiguous	AQFEGIVTDLIR		2	P38646	H0YBG6; P38646	0	3	0.519	0	1	1	454.586	1361.74	1361.74	0.08	3e-05	HCD (High Energy Collision Dissociation)	MS2	0	10.26	40.0147	24503	IgG-1.raw	F3	2.37	1	0.0002502	0.002174
		FALSE	High	Sequest HT (A2)	Unambiguous	AQFEGIVTDLIR		2	P38646	H0YBG6; P38646	0	2	0.6316	0	1	1	681.375	1361.74	1361.74	0.48	0.00033	HCD (High Energy Collision Dissociation)	MS2	0	30	51.287	35002	IgG-1.raw	F3	1.33	1	0.0002502	0.001623
	FALSE	High	ASNGDAWVEAHGK		9.37272e-07	0.000259674	1	3	2	P38646	0	1341.62	High	High	0.0002502	2.633e-07	3.31
		Checked	Confidence	Identifying Node	PSM Ambiguity	Annotated Sequence	Modifications	# Proteins	Master Protein Accessions	Protein Accessions	# Missed Cleavages	Charge	DeltaScore	DeltaCn	Rank	Search Engine Rank	m/z [Da]	MH+ [Da]	Theo. MH+ [Da]	DeltaM [ppm]	Deltam/z [Da]	Activation Type	MS Order	Isolation Interference [%]	Ion Inject Time [ms]	RT [min]	First Scan	Spectrum File	File ID	XCorr	# Protein Groups	Percolator q-Value	Percolator PEP
		FALSE	High	Sequest HT (A2)	Unambiguous	ASNGDAWVEAHGK		3	P38646	A0A3B3ITI4; D6RJI2; P38646	0	3	0.7394	0	1	1	447.878	1341.62	1341.62	-0.12	-5e-05	HCD (High Energy Collision Dissociation)	MS2	29.1971	30	21.525	8335	IgG-1.raw	F3	3.07	1	0.0002502	4.569e-07
		FALSE	High	Sequest HT (A2)	Unambiguous	ASNGDAWVEAHGK		3	P38646	A0A3B3ITI4; D6RJI2; P38646	0	2	0.8278	0	1	1	671.312	1341.62	1341.62	-0.77	-0.00052	HCD (High Energy Collision Dissociation)	MS2	55.9996	30	21.5344	8342	IgG-1.raw	F3	3.31	1	0.0002502	2.633e-07
	FALSE	High	CELSSSVQTDINLPYLTMDSSGPK	1xCarbamidomethyl [C1]	4.31799e-11	0.000259674	1	2	9	P38646	0	2642.23	High	High	0.0002502	5.412e-12	3.91
		Checked	Confidence	Identifying Node	PSM Ambiguity	Annotated Sequence	Modifications	# Proteins	Master Protein Accessions	Protein Accessions	# Missed Cleavages	Charge	DeltaScore	DeltaCn	Rank	Search Engine Rank	m/z [Da]	MH+ [Da]	Theo. MH+ [Da]	DeltaM [ppm]	Deltam/z [Da]	Activation Type	MS Order	Isolation Interference [%]	Ion Inject Time [ms]	RT [min]	First Scan	Spectrum File	File ID	XCorr	# Protein Groups	Percolator q-Value	Percolator PEP
		FALSE	High	Sequest HT (A2)	Unambiguous	cELSSSVQTDINLPYLTMDSSGPK	C1(Carbamidomethyl)	2	P38646	H0YBG6; P38646	0	3	0.6096	0	1	1	881.421	2642.25	2642.23	6.27	0.00553	HCD (High Energy Collision Dissociation)	MS2	19.2078	30	47.79	31788	IgG-1.raw	F3	1.46	1	0.001663	0.07459
		FALSE	High	Sequest HT (A2)	Unambiguous	cELSSSVQTDINLPYLTMDSSGPK	C1(Carbamidomethyl)	2	P38646	H0YBG6; P38646	0	3	0.3793	0	1	1	881.415	2642.23	2642.23	-0.18	-0.00016	HCD (High Energy Collision Dissociation)	MS2	82.5983	30	50.5178	34306	IgG-1.raw	F3	0.58	1	0.0004885	0.04698
		FALSE	High	Sequest HT (A2)	Unambiguous	cELSSSVQTDINLPYLTMDSSGPK	C1(Carbamidomethyl)	2	P38646	H0YBG6; P38646	0	3	0.7035	0	1	1	881.416	2642.23	2642.23	0.57	0.0005	HCD (High Energy Collision Dissociation)	MS2	28.9611	20.285	41.0905	25481	IgG-1.raw	F3	3.71	1	0.0002502	1.085e-05
		FALSE	High	Sequest HT (A2)	Unambiguous	cELSSSVQTDINLPYLTMDSSGPK	C1(Carbamidomethyl)	2	P38646	H0YBG6; P38646	0	3	0.5481	0	1	1	881.422	2642.25	2642.23	7.42	0.00653	HCD (High Energy Collision Dissociation)	MS2	20.8285	30	61.5268	43367	IgG-1.raw	F3	1.35	1	0.0002502	0.0224
		FALSE	High	Sequest HT (A2)	Unambiguous	cELSSSVQTDINLPYLTMDSSGPK	C1(Carbamidomethyl)	2	P38646	H0YBG6; P38646	0	3	0.5614	0	1	1	881.413	2642.22	2642.23	-3.48	-0.00306	HCD (High Energy Collision Dissociation)	MS2	33.4397	30	62.0571	43815	IgG-1.raw	F3	1.14	1	0.0002502	0.0321
		FALSE	High	Sequest HT (A2)	Unambiguous	cELSSSVQTDINLPYLTMDSSGPK	C1(Carbamidomethyl)	2	P38646	H0YBG6; P38646	0	3	0.6747	0	1	1	881.413	2642.22	2642.23	-3.54	-0.00312	HCD (High Energy Collision Dissociation)	MS2	43.4271	30	43.0681	27317	IgG-1.raw	F3	2.49	1	0.0002502	0.00402
		FALSE	High	Sequest HT (A2)	Unambiguous	cELSSSVQTDINLPYLTMDSSGPK	C1(Carbamidomethyl)	2	P38646	H0YBG6; P38646	0	2	0.8261	0	1	1	1321.61	2642.22	2642.23	-6.31	-0.00834	HCD (High Energy Collision Dissociation)	MS2	52.4978	30	41.2744	25645	IgG-1.raw	F3	4.14	1	0.0002502	1.048e-10
		FALSE	High	Sequest HT (A2)	Unambiguous	cELSSSVQTDINLPYLTMDSSGPK	C1(Carbamidomethyl)	2	P38646	H0YBG6; P38646	0	3	0.4531	0	1	1	881.412	2642.22	2642.23	-3.87	-0.00341	HCD (High Energy Collision Dissociation)	MS2	72.5721	30	60.7179	42674	IgG-1.raw	F3	0.64	1	0.00254	0.1046
		FALSE	High	Sequest HT (A2)	Unambiguous	cELSSSVQTDINLPYLTMDSSGPK	C1(Carbamidomethyl)	2	P38646	H0YBG6; P38646	0	2	0.8414	0	1	1	1321.63	2642.24	2642.23	4.41	0.00582	HCD (High Energy Collision Dissociation)	MS2	61.7212	30	41.0695	25459	IgG-1.raw	F3	3.91	1	0.0002502	5.412e-12
	FALSE	High	CELSSSVQTDINLPYLTMDSSGPK	1xCarbamidomethyl [C1]; 1xOxidation [M18]	1.65393e-06	0.000259674	1	2	2	P38646	0	2658.23	High	High	0.0002502	4.872e-07	3.64
		Checked	Confidence	Identifying Node	PSM Ambiguity	Annotated Sequence	Modifications	# Proteins	Master Protein Accessions	Protein Accessions	# Missed Cleavages	Charge	DeltaScore	DeltaCn	Rank	Search Engine Rank	m/z [Da]	MH+ [Da]	Theo. MH+ [Da]	DeltaM [ppm]	Deltam/z [Da]	Activation Type	MS Order	Isolation Interference [%]	Ion Inject Time [ms]	RT [min]	First Scan	Spectrum File	File ID	XCorr	# Protein Groups	Percolator q-Value	Percolator PEP
		FALSE	High	Sequest HT (A2)	Unambiguous	cELSSSVQTDINLPYLTmDSSGPK	C1(Carbamidomethyl); M18(Oxidation)	2	P38646	H0YBG6; P38646	0	3	0.6754	0	1	1	886.756	2658.25	2658.23	9.9	0.00877	HCD (High Energy Collision Dissociation)	MS2	0	30	39.0538	23630	IgG-1.raw	F3	2.68	1	0.0002502	0.01281
		FALSE	High	Sequest HT (A2)	Unambiguous	cELSSSVQTDINLPYLTmDSSGPK	C1(Carbamidomethyl); M18(Oxidation)	2	P38646	H0YBG6; P38646	0	2	0.8764	0	1	1	1329.62	2658.24	2658.23	5.51	0.00733	HCD (High Energy Collision Dissociation)	MS2	0	30	39.1499	23724	IgG-1.raw	F3	3.64	1	0.0002502	4.872e-07
	FALSE	High	DAGQISGLNVLR		0.000143163	0.000259674	1	1	3	P38646	0	1242.68	High	High	0.0002502	6.054e-05	3.19
		Checked	Confidence	Identifying Node	PSM Ambiguity	Annotated Sequence	Modifications	# Proteins	Master Protein Accessions	Protein Accessions	# Missed Cleavages	Charge	DeltaScore	DeltaCn	Rank	Search Engine Rank	m/z [Da]	MH+ [Da]	Theo. MH+ [Da]	DeltaM [ppm]	Deltam/z [Da]	Activation Type	MS Order	Isolation Interference [%]	Ion Inject Time [ms]	RT [min]	First Scan	Spectrum File	File ID	XCorr	# Protein Groups	Percolator q-Value	Percolator PEP
		FALSE	High	Sequest HT (A2)	Unambiguous	DAGQISGLNVLR		1	P38646	P38646	0	2	0.7461	0	1	1	621.845	1242.68	1242.68	2.23	0.00139	HCD (High Energy Collision Dissociation)	MS2	8.52072	4.509	33.0456	18196	IgG-1.raw	F3	3.19	1	0.0002502	6.054e-05
		FALSE	High	Sequest HT (A2)	Unambiguous	DAGQISGLNVLR		1	P38646	P38646	0	2	0.7591	0	1	1	621.844	1242.68	1242.68	1.24	0.00077	HCD (High Energy Collision Dissociation)	MS2	32.4302	2.272	33.0693	18218	IgG-1.raw	F3	3.28	1	0.0002502	0.0003992
		FALSE	High	Sequest HT (A2)	Unambiguous	DAGQISGLNVLR		1	P38646	P38646	0	3	0.3454	0	1	1	414.899	1242.68	1242.68	1.04	0.00043	HCD (High Energy Collision Dissociation)	MS2	39.2289	30	33.1982	18340	IgG-1.raw	F3	1.94	1	0.0002502	0.002114
	FALSE	High	DDIENMVK		0.0680919	0.000578009	1	2	1	P38646	0	963.445	High	High	0.0004885	0.04811	2.12
		Checked	Confidence	Identifying Node	PSM Ambiguity	Annotated Sequence	Modifications	# Proteins	Master Protein Accessions	Protein Accessions	# Missed Cleavages	Charge	DeltaScore	DeltaCn	Rank	Search Engine Rank	m/z [Da]	MH+ [Da]	Theo. MH+ [Da]	DeltaM [ppm]	Deltam/z [Da]	Activation Type	MS Order	Isolation Interference [%]	Ion Inject Time [ms]	RT [min]	First Scan	Spectrum File	File ID	XCorr	# Protein Groups	Percolator q-Value	Percolator PEP
		FALSE	High	Sequest HT (A2)	Unambiguous	DDIENMVK		2	P38646	H0Y8S0; P38646	0	2	0.5189	0	1	1	482.225	963.442	963.445	-3.44	-0.00166	HCD (High Energy Collision Dissociation)	MS2	30.0468	8.844	26.9168	12771	IgG-1.raw	F3	2.12	1	0.0004885	0.04811
	FALSE	High	DSETGENIR		0.0162914	0.000259674	1	1	1	P38646	0	1020.46	High	High	0.0002502	0.01013	1.47
		Checked	Confidence	Identifying Node	PSM Ambiguity	Annotated Sequence	Modifications	# Proteins	Master Protein Accessions	Protein Accessions	# Missed Cleavages	Charge	DeltaScore	DeltaCn	Rank	Search Engine Rank	m/z [Da]	MH+ [Da]	Theo. MH+ [Da]	DeltaM [ppm]	Deltam/z [Da]	Activation Type	MS Order	Isolation Interference [%]	Ion Inject Time [ms]	RT [min]	First Scan	Spectrum File	File ID	XCorr	# Protein Groups	Percolator q-Value	Percolator PEP
		FALSE	High	Sequest HT (A2)	Unambiguous	DSETGENIR		1	P38646	P38646	0	2	0.7347	0	1	1	510.733	1020.46	1020.46	0.29	0.00015	HCD (High Energy Collision Dissociation)	MS2	36.7403	30	17.8662	5614	IgG-1.raw	F3	1.47	1	0.0002502	0.01013
	FALSE	High	EQQIVIQSSGGLSK		1.16424e-06	0.000259674	1	2	14	P38646	0	1473.79	High	High	0.0002502	3.327e-07	2.62
		Checked	Confidence	Identifying Node	PSM Ambiguity	Annotated Sequence	Modifications	# Proteins	Master Protein Accessions	Protein Accessions	# Missed Cleavages	Charge	DeltaScore	DeltaCn	Rank	Search Engine Rank	m/z [Da]	MH+ [Da]	Theo. MH+ [Da]	DeltaM [ppm]	Deltam/z [Da]	Activation Type	MS Order	Isolation Interference [%]	Ion Inject Time [ms]	RT [min]	First Scan	Spectrum File	File ID	XCorr	# Protein Groups	Percolator q-Value	Percolator PEP
		FALSE	High	Sequest HT (A2)	Unambiguous	EQQIVIQSSGGLSK		2	P38646	H0Y8S0; P38646	0	2	0.7195	0	1	1	737.399	1473.79	1473.79	-0.24	-0.00017	HCD (High Energy Collision Dissociation)	MS2	0	14.953	26.9987	12849	IgG-1.raw	F3	3.03	1	0.0002502	6.098e-07
		FALSE	High	Sequest HT (A2)	Unambiguous	EQQIVIQSSGGLSK		2	P38646	H0Y8S0; P38646	0	2	0.6947	0	1	1	737.4	1473.79	1473.79	0.79	0.00058	HCD (High Energy Collision Dissociation)	MS2	39.3169	30	51.3336	35044	IgG-1.raw	F3	0.95	1	0.002108	0.08757
		FALSE	High	Sequest HT (A2)	Unambiguous	EQQIVIQSSGGLSK		2	P38646	H0Y8S0; P38646	0	2	0.5714	0	1	1	737.399	1473.79	1473.79	-0.25	-0.00018	HCD (High Energy Collision Dissociation)	MS2	11.2265	16.352	26.2759	12277	IgG-1.raw	F3	2.24	1	0.0002502	0.001683
		FALSE	High	Sequest HT (A2)	Unambiguous	EQQIVIQSSGGLSK		2	P38646	H0Y8S0; P38646	0	2	0.729	0	1	1	737.398	1473.79	1473.79	-1.52	-0.00112	HCD (High Energy Collision Dissociation)	MS2	38.7485	19.256	28.0061	13758	IgG-1.raw	F3	2.62	1	0.0002502	3.327e-07
		FALSE	High	Sequest HT (A2)	Unambiguous	EQQIVIQSSGGLSK		2	P38646	H0Y8S0; P38646	0	2	0.6702	0	1	1	737.396	1473.79	1473.79	-3.84	-0.00283	HCD (High Energy Collision Dissociation)	MS2	78.6401	30	70.6452	48466	IgG-1.raw	F3	1.91	1	0.0002502	1.722e-05
		FALSE	High	Sequest HT (A2)	Unambiguous	EQQIVIQSSGGLSK		2	P38646	H0Y8S0; P38646	0	3	0.6775	0	1	1	491.935	1473.79	1473.79	0.38	0.00018	HCD (High Energy Collision Dissociation)	MS2	0	30	26.1028	12126	IgG-1.raw	F3	3.69	1	0.0002502	0.0004917
		FALSE	High	Sequest HT (A2)	Unambiguous	EQQIVIQSSGGLSK		2	P38646	H0Y8S0; P38646	0	2	0.4167	0	1	1	737.4	1473.79	1473.79	1.54	0.00113	HCD (High Energy Collision Dissociation)	MS2	30.2683	30	57.0948	39739	IgG-1.raw	F3	0.84	1	0.008153	0.2335
		FALSE	High	Sequest HT (A2)	Unambiguous	EQQIVIQSSGGLSK		2	P38646	H0Y8S0; P38646	0	2	0.7645	0	1	1	737.399	1473.79	1473.79	0.47	0.00034	HCD (High Energy Collision Dissociation)	MS2	72.0947	30	25.9902	12028	IgG-1.raw	F3	3.27	1	0.0002502	7.9e-07
		FALSE	High	Sequest HT (A2)	Unambiguous	EQQIVIQSSGGLSK		2	P38646	H0Y8S0; P38646	0	2	0.2652	0	1	1	737.404	1473.8	1473.79	7.39	0.00544	HCD (High Energy Collision Dissociation)	MS2	0	29.267	31.6774	16924	IgG-1.raw	F3	1.32	1	0.0007253	0.05782
		FALSE	High	Sequest HT (A2)	Unambiguous	EQQIVIQSSGGLSK		2	P38646	H0Y8S0; P38646	0	2	0.3508	0	1	1	737.398	1473.79	1473.79	-0.7	-0.00052	HCD (High Energy Collision Dissociation)	MS2	0	30	33.2948	18428	IgG-1.raw	F3	1.91	1	0.0002502	0.002425
		FALSE	High	Sequest HT (A2)	Unambiguous	EQQIVIQSSGGLSK		2	P38646	H0Y8S0; P38646	0	2	0.739	0	1	1	737.398	1473.79	1473.79	-0.79	-0.00059	HCD (High Energy Collision Dissociation)	MS2	72.3381	25.424	29.0886	14749	IgG-1.raw	F3	3.18	1	0.0002502	1.581e-05
		FALSE	High	Sequest HT (A2)	Unambiguous	EQQIVIQSSGGLSK		2	P38646	H0Y8S0; P38646	0	2	0.6468	0	1	1	737.398	1473.79	1473.79	-1.4	-0.00103	HCD (High Energy Collision Dissociation)	MS2	0	30	30.2327	15715	IgG-1.raw	F3	2.52	1	0.0002502	0.0002678
		FALSE	High	Sequest HT (A2)	Unambiguous	EQQIVIQSSGGLSK		2	P38646	H0Y8S0; P38646	0	2	0.6019	0	1	1	737.398	1473.79	1473.79	-1.64	-0.00121	HCD (High Energy Collision Dissociation)	MS2	0	30	64.1537	45234	IgG-1.raw	F3	1.08	1	0.0002502	0.0001754
		FALSE	High	Sequest HT (A2)	Unambiguous	EQQIVIQSSGGLSK		2	P38646	H0Y8S0; P38646	0	2	0.4917	0	1	1	737.396	1473.79	1473.79	-3.44	-0.00254	HCD (High Energy Collision Dissociation)	MS2	26.9253	30	48.6712	32609	IgG-1.raw	F3	1.2	1	0.0002502	0.02635
	FALSE	High	EQQIVIQSSGGLSKDDIENMVK		1.85262e-07	0.000259674	1	2	2	P38646	1	2418.22	High	High	0.0002502	4.567e-08	2.99
		Checked	Confidence	Identifying Node	PSM Ambiguity	Annotated Sequence	Modifications	# Proteins	Master Protein Accessions	Protein Accessions	# Missed Cleavages	Charge	DeltaScore	DeltaCn	Rank	Search Engine Rank	m/z [Da]	MH+ [Da]	Theo. MH+ [Da]	DeltaM [ppm]	Deltam/z [Da]	Activation Type	MS Order	Isolation Interference [%]	Ion Inject Time [ms]	RT [min]	First Scan	Spectrum File	File ID	XCorr	# Protein Groups	Percolator q-Value	Percolator PEP
		FALSE	High	Sequest HT (A2)	Unambiguous	EQQIVIQSSGGLSKDDIENMVK		2	P38646	H0Y8S0; P38646	1	2	0.7675	0	1	1	1209.61	2418.22	2418.22	0.06	7e-05	HCD (High Energy Collision Dissociation)	MS2	51.8001	30	34.5119	19454	IgG-1.raw	F3	3.57	1	0.0002502	4.759e-08
		FALSE	High	Sequest HT (A2)	Unambiguous	EQQIVIQSSGGLSKDDIENMVK		2	P38646	H0Y8S0; P38646	1	3	0.6555	0	1	1	806.744	2418.22	2418.22	-0.35	-0.00028	HCD (High Energy Collision Dissociation)	MS2	52.5074	13.072	34.5231	19465	IgG-1.raw	F3	2.99	1	0.0002502	4.567e-08
	FALSE	High	ERVEAVNMAEGIIHDTETK		7.4618e-13	0.000259674	1	1	3	P38646	1	2142.05	High	High	0.0002502	6.752e-14	7.21
		Checked	Confidence	Identifying Node	PSM Ambiguity	Annotated Sequence	Modifications	# Proteins	Master Protein Accessions	Protein Accessions	# Missed Cleavages	Charge	DeltaScore	DeltaCn	Rank	Search Engine Rank	m/z [Da]	MH+ [Da]	Theo. MH+ [Da]	DeltaM [ppm]	Deltam/z [Da]	Activation Type	MS Order	Isolation Interference [%]	Ion Inject Time [ms]	RT [min]	First Scan	Spectrum File	File ID	XCorr	# Protein Groups	Percolator q-Value	Percolator PEP
		FALSE	High	Sequest HT (A2)	Unambiguous	ERVEAVNMAEGIIHDTETK		1	P38646	P38646	1	2	0.7461	0	1	1	1071.52	2142.03	2142.05	-8.57	-0.00917	HCD (High Energy Collision Dissociation)	MS2	0	23.235	34.0925	19090	IgG-1.raw	F3	5.08	1	0.0002502	2.339e-11
		FALSE	High	Sequest HT (A2)	Unambiguous	ERVEAVNMAEGIIHDTETK		1	P38646	P38646	1	4	0.7161	0	1	1	536.266	2142.04	2142.05	-3.05	-0.00163	HCD (High Energy Collision Dissociation)	MS2	58.8987	5.837	34.0858	19081	IgG-1.raw	F3	4.72	1	0.0002502	2.065e-05
		FALSE	High	Sequest HT (A2)	Unambiguous	ERVEAVNMAEGIIHDTETK		1	P38646	P38646	1	3	0.7767	0	1	1	714.688	2142.05	2142.05	-0.63	-0.00045	HCD (High Energy Collision Dissociation)	MS2	4.43199	30	34.1892	19157	IgG-1.raw	F3	7.21	1	0.0002502	6.752e-14
	FALSE	High	ERVEAVNMAEGIIHDTETK	1xOxidation [M8]	4.05914e-10	0.000259674	1	1	2	P38646	1	2158.04	High	High	0.0002502	6.122e-11	3.66
		Checked	Confidence	Identifying Node	PSM Ambiguity	Annotated Sequence	Modifications	# Proteins	Master Protein Accessions	Protein Accessions	# Missed Cleavages	Charge	DeltaScore	DeltaCn	Rank	Search Engine Rank	m/z [Da]	MH+ [Da]	Theo. MH+ [Da]	DeltaM [ppm]	Deltam/z [Da]	Activation Type	MS Order	Isolation Interference [%]	Ion Inject Time [ms]	RT [min]	First Scan	Spectrum File	File ID	XCorr	# Protein Groups	Percolator q-Value	Percolator PEP
		FALSE	High	Sequest HT (A2)	Unambiguous	ERVEAVNmAEGIIHDTETK	M8(Oxidation)	1	P38646	P38646	1	3	0.7459	0	1	1	720.02	2158.05	2158.04	0.31	0.00022	HCD (High Energy Collision Dissociation)	MS2	15.6033	27.455	29.1936	14848	IgG-1.raw	F3	3.66	1	0.0002502	6.122e-11
		FALSE	High	Sequest HT (A2)	Unambiguous	ERVEAVNmAEGIIHDTETK	M8(Oxidation)	1	P38646	P38646	1	4	0.6163	0	1	1	540.267	2158.04	2158.04	0.22	0.00012	HCD (High Energy Collision Dissociation)	MS2	26.1743	20.131	29.2102	14863	IgG-1.raw	F3	3.31	1	0.0002502	2.854e-05
	FALSE	High	ETAENYLGHTAK		2.22017e-05	0.000259674	1	1	2	P38646	0	1333.64	High	High	0.0002502	8.077e-06	2.8
		Checked	Confidence	Identifying Node	PSM Ambiguity	Annotated Sequence	Modifications	# Proteins	Master Protein Accessions	Protein Accessions	# Missed Cleavages	Charge	DeltaScore	DeltaCn	Rank	Search Engine Rank	m/z [Da]	MH+ [Da]	Theo. MH+ [Da]	DeltaM [ppm]	Deltam/z [Da]	Activation Type	MS Order	Isolation Interference [%]	Ion Inject Time [ms]	RT [min]	First Scan	Spectrum File	File ID	XCorr	# Protein Groups	Percolator q-Value	Percolator PEP
		FALSE	High	Sequest HT (A2)	Unambiguous	ETAENYLGHTAK		1	P38646	P38646	0	2	0.7801	0	1	1	667.322	1333.64	1333.64	-1.34	-0.0009	HCD (High Energy Collision Dissociation)	MS2	0	30	21.8568	8628	IgG-1.raw	F3	2.91	1	0.0002502	1.588e-05
		FALSE	High	Sequest HT (A2)	Unambiguous	ETAENYLGHTAK		1	P38646	P38646	0	3	0.6036	0	1	1	445.218	1333.64	1333.64	0.12	5e-05	HCD (High Energy Collision Dissociation)	MS2	3.28553	10.161	21.9079	8675	IgG-1.raw	F3	2.8	1	0.0002502	8.077e-06
	FALSE	High	ETGVDLTK		0.045432	0.000259674	1	2	1	P38646	0	862.452	High	High	0.0002502	0.03083	1.38
		Checked	Confidence	Identifying Node	PSM Ambiguity	Annotated Sequence	Modifications	# Proteins	Master Protein Accessions	Protein Accessions	# Missed Cleavages	Charge	DeltaScore	DeltaCn	Rank	Search Engine Rank	m/z [Da]	MH+ [Da]	Theo. MH+ [Da]	DeltaM [ppm]	Deltam/z [Da]	Activation Type	MS Order	Isolation Interference [%]	Ion Inject Time [ms]	RT [min]	First Scan	Spectrum File	File ID	XCorr	# Protein Groups	Percolator q-Value	Percolator PEP
		FALSE	High	Sequest HT (A2)	Unambiguous	ETGVDLTK		2	P38646	A0A3B3ITN1; P38646	0	2	0.0942	0	1	1	431.729	862.451	862.452	-0.17	-8e-05	HCD (High Energy Collision Dissociation)	MS2	66.8825	30	19.6458	6831	IgG-1.raw	F3	1.38	1	0.0002502	0.03083
	FALSE	High	GAVVGIDLGTTNSCVAVMEGK	1xCarbamidomethyl [C14]	6.59584e-09	0.000259674	1	2	3	P38646	0	2078.03	High	High	0.0002502	1.244e-09	3.14
		Checked	Confidence	Identifying Node	PSM Ambiguity	Annotated Sequence	Modifications	# Proteins	Master Protein Accessions	Protein Accessions	# Missed Cleavages	Charge	DeltaScore	DeltaCn	Rank	Search Engine Rank	m/z [Da]	MH+ [Da]	Theo. MH+ [Da]	DeltaM [ppm]	Deltam/z [Da]	Activation Type	MS Order	Isolation Interference [%]	Ion Inject Time [ms]	RT [min]	First Scan	Spectrum File	File ID	XCorr	# Protein Groups	Percolator q-Value	Percolator PEP
		FALSE	High	Sequest HT (A2)	Unambiguous	GAVVGIDLGTTNScVAVMEGK	C14(Carbamidomethyl)	2	P38646	A0A3B3ITI4; P38646	0	2	0.7011	0	1	1	1039.51	2078.02	2078.03	-3.05	-0.00317	HCD (High Energy Collision Dissociation)	MS2	76.4839	28.926	39.3742	23922	IgG-1.raw	F3	2.61	1	0.0002502	1.512e-07
		FALSE	High	Sequest HT (A2)	Unambiguous	GAVVGIDLGTTNScVAVMEGK	C14(Carbamidomethyl)	2	P38646	A0A3B3ITI4; P38646	0	2	0.8338	0	1	1	1039.52	2078.03	2078.03	1.72	0.00178	HCD (High Energy Collision Dissociation)	MS2	0	29.274	37.3135	22053	IgG-1.raw	F3	3.61	1	0.0002502	1.467e-09
		FALSE	High	Sequest HT (A2)	Unambiguous	GAVVGIDLGTTNScVAVMEGK	C14(Carbamidomethyl)	2	P38646	A0A3B3ITI4; P38646	0	2	0.7962	0	1	1	1039.52	2078.03	2078.03	0.79	0.00082	HCD (High Energy Collision Dissociation)	MS2	0	30	38.3427	22958	IgG-1.raw	F3	3.14	1	0.0002502	1.244e-09
	FALSE	High	GVPQIEVTFDIDANGIVHVSAK		0.254843	0.00778999	1	2	1	P38646	0	2309.21	High	High	0.006004	0.207	0.75
		Checked	Confidence	Identifying Node	PSM Ambiguity	Annotated Sequence	Modifications	# Proteins	Master Protein Accessions	Protein Accessions	# Missed Cleavages	Charge	DeltaScore	DeltaCn	Rank	Search Engine Rank	m/z [Da]	MH+ [Da]	Theo. MH+ [Da]	DeltaM [ppm]	Deltam/z [Da]	Activation Type	MS Order	Isolation Interference [%]	Ion Inject Time [ms]	RT [min]	First Scan	Spectrum File	File ID	XCorr	# Protein Groups	Percolator q-Value	Percolator PEP
		FALSE	High	Sequest HT (A2)	Unambiguous	GVPQIEVTFDIDANGIVHVSAK		2	P38646	H0Y8S0; P38646	0	3	0.28	0	1	1	770.409	2309.21	2309.21	-0.86	-0.00067	HCD (High Energy Collision Dissociation)	MS2	0	30	62.5388	44204	IgG-1.raw	F3	0.75	1	0.006004	0.207
	FALSE	High	KDSETGENIR		0.100092	0.00212664	1	1	1	P38646	1	1148.55	High	High	0.001663	0.07319	0.74
		Checked	Confidence	Identifying Node	PSM Ambiguity	Annotated Sequence	Modifications	# Proteins	Master Protein Accessions	Protein Accessions	# Missed Cleavages	Charge	DeltaScore	DeltaCn	Rank	Search Engine Rank	m/z [Da]	MH+ [Da]	Theo. MH+ [Da]	DeltaM [ppm]	Deltam/z [Da]	Activation Type	MS Order	Isolation Interference [%]	Ion Inject Time [ms]	RT [min]	First Scan	Spectrum File	File ID	XCorr	# Protein Groups	Percolator q-Value	Percolator PEP
		FALSE	High	Sequest HT (A2)	Unambiguous	KDSETGENIR		1	P38646	P38646	1	3	0.3378	0	1	1	383.523	1148.55	1148.55	0.03	1e-05	HCD (High Energy Collision Dissociation)	MS2	13.6959	30	15.3249	4047	IgG-1.raw	F3	0.74	1	0.001663	0.07319
	FALSE	High	KSQVFSTAADGQTQVEIK		5.12427e-05	0.000259674	1	1	1	P38646	1	1937	High	High	0.0002502	1.994e-05	4.62
		Checked	Confidence	Identifying Node	PSM Ambiguity	Annotated Sequence	Modifications	# Proteins	Master Protein Accessions	Protein Accessions	# Missed Cleavages	Charge	DeltaScore	DeltaCn	Rank	Search Engine Rank	m/z [Da]	MH+ [Da]	Theo. MH+ [Da]	DeltaM [ppm]	Deltam/z [Da]	Activation Type	MS Order	Isolation Interference [%]	Ion Inject Time [ms]	RT [min]	First Scan	Spectrum File	File ID	XCorr	# Protein Groups	Percolator q-Value	Percolator PEP
		FALSE	High	Sequest HT (A2)	Unambiguous	KSQVFSTAADGQTQVEIK		1	P38646	P38646	1	3	0.632	0	1	1	646.337	1937	1937	0	0	HCD (High Energy Collision Dissociation)	MS2	28.6728	30	26.2444	12248	IgG-1.raw	F3	4.62	1	0.0002502	1.994e-05
	FALSE	High	LFEMAYK	1xOxidation [M4]	0.096361	0.00182367	1	1	3	P38646	0	917.444	High	High	0.001433	0.07047	1.54
		Checked	Confidence	Identifying Node	PSM Ambiguity	Annotated Sequence	Modifications	# Proteins	Master Protein Accessions	Protein Accessions	# Missed Cleavages	Charge	DeltaScore	DeltaCn	Rank	Search Engine Rank	m/z [Da]	MH+ [Da]	Theo. MH+ [Da]	DeltaM [ppm]	Deltam/z [Da]	Activation Type	MS Order	Isolation Interference [%]	Ion Inject Time [ms]	RT [min]	First Scan	Spectrum File	File ID	XCorr	# Protein Groups	Percolator q-Value	Percolator PEP
		FALSE	High	Sequest HT (A2)	Unambiguous	LFEmAYK	M4(Oxidation)	1	P38646	P38646	0	2	0.42	0	1	1	459.228	917.448	917.444	4.95	0.00227	HCD (High Energy Collision Dissociation)	MS2	0	30	29.1767	14832	IgG-1.raw	F3	1.5	1	0.004509	0.1618
		FALSE	High	Sequest HT (A2)	Unambiguous	LFEmAYK	M4(Oxidation)	1	P38646	P38646	0	2	0.3942	0	1	1	459.225	917.443	917.444	-0.92	-0.00042	HCD (High Energy Collision Dissociation)	MS2	63.1031	26.433	28.1442	13880	IgG-1.raw	F3	1.37	1	0.003414	0.127
		FALSE	High	Sequest HT (A2)	Unambiguous	LFEmAYK	M4(Oxidation)	1	P38646	P38646	0	2	0.474	0	1	1	459.226	917.444	917.444	0.13	6e-05	HCD (High Energy Collision Dissociation)	MS2	36.0496	30	25.161	11331	IgG-1.raw	F3	1.54	1	0.001433	0.07047
	FALSE	High	LLGQFTLIGIPPAPR		5.42155e-08	0.000259674	1	2	6	P38646	0	1592.95	High	High	0.0002502	1.215e-08	3.87
		Checked	Confidence	Identifying Node	PSM Ambiguity	Annotated Sequence	Modifications	# Proteins	Master Protein Accessions	Protein Accessions	# Missed Cleavages	Charge	DeltaScore	DeltaCn	Rank	Search Engine Rank	m/z [Da]	MH+ [Da]	Theo. MH+ [Da]	DeltaM [ppm]	Deltam/z [Da]	Activation Type	MS Order	Isolation Interference [%]	Ion Inject Time [ms]	RT [min]	First Scan	Spectrum File	File ID	XCorr	# Protein Groups	Percolator q-Value	Percolator PEP
		FALSE	High	Sequest HT (A2)	Unambiguous	LLGQFTLIGIPPAPR		2	P38646	H0Y8S0; P38646	0	3	0.6605	0	1	1	531.655	1592.95	1592.95	-0.72	-0.00038	HCD (High Energy Collision Dissociation)	MS2	0	28.671	41.8456	26156	IgG-1.raw	F3	3.77	1	0.0002502	5.803e-06
		FALSE	High	Sequest HT (A2)	Unambiguous	LLGQFTLIGIPPAPR		2	P38646	H0Y8S0; P38646	0	2	0.841	0	1	1	796.977	1592.95	1592.95	-3.09	-0.00246	HCD (High Energy Collision Dissociation)	MS2	23.9784	30	41.8001	26118	IgG-1.raw	F3	3.9	1	0.0002502	1.994e-08
		FALSE	High	Sequest HT (A2)	Unambiguous	LLGQFTLIGIPPAPR		2	P38646	H0Y8S0; P38646	0	2	0.7551	0	1	1	796.98	1592.95	1592.95	0.26	0.0002	HCD (High Energy Collision Dissociation)	MS2	45.2848	30	45.0793	29230	IgG-1.raw	F3	1.96	1	0.0002502	0.0007933
		FALSE	High	Sequest HT (A2)	Unambiguous	LLGQFTLIGIPPAPR		2	P38646	H0Y8S0; P38646	0	2	0.8475	0	1	1	796.98	1592.95	1592.95	0.51	0.00041	HCD (High Energy Collision Dissociation)	MS2	4.65521	9.511	42.8124	27070	IgG-1.raw	F3	3.87	1	0.0002502	1.215e-08
		FALSE	High	Sequest HT (A2)	Unambiguous	LLGQFTLIGIPPAPR		2	P38646	H0Y8S0; P38646	0	3	0.6751	0	1	1	531.656	1592.95	1592.95	0.4	0.00021	HCD (High Energy Collision Dissociation)	MS2	58.1885	30	42.9938	27246	IgG-1.raw	F3	2.77	1	0.0002502	0.0001148
		FALSE	High	Sequest HT (A2)	Unambiguous	LLGQFTLIGIPPAPR		2	P38646	H0Y8S0; P38646	0	2	0.8346	0	1	1	796.98	1592.95	1592.95	0.01	1e-05	HCD (High Energy Collision Dissociation)	MS2	0.956924	6.391	43.8205	28040	IgG-1.raw	F3	3.99	1	0.0002502	6.466e-08
	FALSE	High	LYSPSQIGAFVLMK		0.000836666	0.000259674	1	2	2	P38646	0	1553.84	High	High	0.0002502	0.0004069	2.3
		Checked	Confidence	Identifying Node	PSM Ambiguity	Annotated Sequence	Modifications	# Proteins	Master Protein Accessions	Protein Accessions	# Missed Cleavages	Charge	DeltaScore	DeltaCn	Rank	Search Engine Rank	m/z [Da]	MH+ [Da]	Theo. MH+ [Da]	DeltaM [ppm]	Deltam/z [Da]	Activation Type	MS Order	Isolation Interference [%]	Ion Inject Time [ms]	RT [min]	First Scan	Spectrum File	File ID	XCorr	# Protein Groups	Percolator q-Value	Percolator PEP
		FALSE	High	Sequest HT (A2)	Unambiguous	LYSPSQIGAFVLMK		2	P38646	A0A3B3ITI4; P38646	0	3	0.5701	0	1	1	518.617	1553.84	1553.84	-1.31	-0.00068	HCD (High Energy Collision Dissociation)	MS2	25.8074	30	41.7601	26088	IgG-1.raw	F3	2.14	1	0.0002502	0.003517
		FALSE	High	Sequest HT (A2)	Unambiguous	LYSPSQIGAFVLMK		2	P38646	A0A3B3ITI4; P38646	0	2	0.713	0	1	1	777.423	1553.84	1553.84	-0.45	-0.00035	HCD (High Energy Collision Dissociation)	MS2	49.1817	26.776	41.4593	25814	IgG-1.raw	F3	2.3	1	0.0002502	0.0004069
	FALSE	High	LYSPSQIGAFVLMK	1xOxidation [M13]	8.9947e-06	0.000259674	1	2	2	P38646	0	1569.83	High	High	0.0002502	3.043e-06	2.64
		Checked	Confidence	Identifying Node	PSM Ambiguity	Annotated Sequence	Modifications	# Proteins	Master Protein Accessions	Protein Accessions	# Missed Cleavages	Charge	DeltaScore	DeltaCn	Rank	Search Engine Rank	m/z [Da]	MH+ [Da]	Theo. MH+ [Da]	DeltaM [ppm]	Deltam/z [Da]	Activation Type	MS Order	Isolation Interference [%]	Ion Inject Time [ms]	RT [min]	First Scan	Spectrum File	File ID	XCorr	# Protein Groups	Percolator q-Value	Percolator PEP
		FALSE	High	Sequest HT (A2)	Unambiguous	LYSPSQIGAFVLmK	M13(Oxidation)	2	P38646	A0A3B3ITI4; P38646	0	3	0.6525	0	1	1	523.95	1569.83	1569.83	0.3	0.00016	HCD (High Energy Collision Dissociation)	MS2	58.5687	30	40.0644	24550	IgG-1.raw	F3	2.59	1	0.0002502	5.678e-05
		FALSE	High	Sequest HT (A2)	Unambiguous	LYSPSQIGAFVLmK	M13(Oxidation)	2	P38646	A0A3B3ITI4; P38646	0	2	0.7197	0	1	1	785.421	1569.83	1569.83	-0.03	-2e-05	HCD (High Energy Collision Dissociation)	MS2	15.9075	30	39.9008	24397	IgG-1.raw	F3	2.64	1	0.0002502	3.043e-06
	FALSE	High	MEEFKDQLPADECNK	1xCarbamidomethyl [C13]	1.06655e-05	0.000259674	1	1	3	P38646	1	1853.8	High	High	0.0002502	3.656e-06	3.15
		Checked	Confidence	Identifying Node	PSM Ambiguity	Annotated Sequence	Modifications	# Proteins	Master Protein Accessions	Protein Accessions	# Missed Cleavages	Charge	DeltaScore	DeltaCn	Rank	Search Engine Rank	m/z [Da]	MH+ [Da]	Theo. MH+ [Da]	DeltaM [ppm]	Deltam/z [Da]	Activation Type	MS Order	Isolation Interference [%]	Ion Inject Time [ms]	RT [min]	First Scan	Spectrum File	File ID	XCorr	# Protein Groups	Percolator q-Value	Percolator PEP
		FALSE	High	Sequest HT (A2)	Unambiguous	MEEFKDQLPADEcNK	C13(Carbamidomethyl)	1	P38646	P38646	1	2	0.873	0	1	1	927.406	1853.8	1853.8	0.14	0.00013	HCD (High Energy Collision Dissociation)	MS2	56.7074	30	26.2479	12252	IgG-1.raw	F3	3.15	1	0.0002502	3.656e-06
		FALSE	High	Sequest HT (A2)	Unambiguous	MEEFKDQLPADEcNK	C13(Carbamidomethyl)	1	P38646	P38646	1	2	0.7569	0	1	1	927.404	1853.8	1853.8	-2.5	-0.00232	HCD (High Energy Collision Dissociation)	MS2	0	30	27.2919	13120	IgG-1.raw	F3	1.44	1	0.0002502	0.0001815
		FALSE	High	Sequest HT (A2)	Unambiguous	MEEFKDQLPADEcNK	C13(Carbamidomethyl)	1	P38646	P38646	1	3	0.7811	0	1	1	618.607	1853.81	1853.8	0.56	0.00034	HCD (High Energy Collision Dissociation)	MS2	32.3714	10.331	26.2743	12275	IgG-1.raw	F3	2.97	1	0.0002502	0.0001723
	FALSE	High	MEEFKDQLPADECNK	1xCarbamidomethyl [C13]; 1xOxidation [M1]	0.00456394	0.000259674	1	1	3	P38646	1	1869.8	High	High	0.0002502	0.002555	2.24
		Checked	Confidence	Identifying Node	PSM Ambiguity	Annotated Sequence	Modifications	# Proteins	Master Protein Accessions	Protein Accessions	# Missed Cleavages	Charge	DeltaScore	DeltaCn	Rank	Search Engine Rank	m/z [Da]	MH+ [Da]	Theo. MH+ [Da]	DeltaM [ppm]	Deltam/z [Da]	Activation Type	MS Order	Isolation Interference [%]	Ion Inject Time [ms]	RT [min]	First Scan	Spectrum File	File ID	XCorr	# Protein Groups	Percolator q-Value	Percolator PEP
		FALSE	High	Sequest HT (A2)	Unambiguous	mEEFKDQLPADEcNK	M1(Oxidation); C13(Carbamidomethyl)	1	P38646	P38646	1	3	0.6473	0	1	1	623.937	1869.8	1869.8	-1.65	-0.00103	HCD (High Energy Collision Dissociation)	MS2	0	30	25.706	11791	IgG-1.raw	F3	2.24	1	0.0002502	0.002555
		FALSE	High	Sequest HT (A2)	Unambiguous	mEEFKDQLPADEcNK	M1(Oxidation); C13(Carbamidomethyl)	1	P38646	P38646	1	2	0.8175	0	1	1	935.4	1869.79	1869.8	-3.85	-0.0036	HCD (High Energy Collision Dissociation)	MS2	0	30	25.8728	11928	IgG-1.raw	F3	1.26	1	0.0002502	0.008344
		FALSE	High	Sequest HT (A2)	Unambiguous	mEEFKDQLPADEcNK	M1(Oxidation); C13(Carbamidomethyl)	1	P38646	P38646	1	2	0.7573	0	1	1	935.402	1869.8	1869.8	-1.53	-0.00143	HCD (High Energy Collision Dissociation)	MS2	0	30	24.7348	10980	IgG-1.raw	F3	1.03	1	0.003414	0.1268
	FALSE	High	MKETAENYLGHTAK		1.99177e-06	0.000259674	1	1	2	P38646	1	1592.77	High	High	0.0002502	5.953e-07	2.26
		Checked	Confidence	Identifying Node	PSM Ambiguity	Annotated Sequence	Modifications	# Proteins	Master Protein Accessions	Protein Accessions	# Missed Cleavages	Charge	DeltaScore	DeltaCn	Rank	Search Engine Rank	m/z [Da]	MH+ [Da]	Theo. MH+ [Da]	DeltaM [ppm]	Deltam/z [Da]	Activation Type	MS Order	Isolation Interference [%]	Ion Inject Time [ms]	RT [min]	First Scan	Spectrum File	File ID	XCorr	# Protein Groups	Percolator q-Value	Percolator PEP
		FALSE	High	Sequest HT (A2)	Unambiguous	MKETAENYLGHTAK		1	P38646	P38646	1	2	0.4464	0	1	1	796.889	1592.77	1592.77	-1.32	-0.00105	HCD (High Energy Collision Dissociation)	MS2	30.3247	30	21.2889	8127	IgG-1.raw	F3	1.68	1	0.0002502	0.004894
		FALSE	High	Sequest HT (A2)	Unambiguous	MKETAENYLGHTAK		1	P38646	P38646	1	3	0.5885	0	1	1	531.596	1592.77	1592.77	0.44	0.00023	HCD (High Energy Collision Dissociation)	MS2	47.2471	30	21.2411	8085	IgG-1.raw	F3	2.26	1	0.0002502	5.953e-07
	FALSE	High	NAVITVPAYFNDSQR		2.20844e-06	0.000259674	1	1	2	P38646	0	1694.85	High	High	0.0002502	6.678e-07	3.02
		Checked	Confidence	Identifying Node	PSM Ambiguity	Annotated Sequence	Modifications	# Proteins	Master Protein Accessions	Protein Accessions	# Missed Cleavages	Charge	DeltaScore	DeltaCn	Rank	Search Engine Rank	m/z [Da]	MH+ [Da]	Theo. MH+ [Da]	DeltaM [ppm]	Deltam/z [Da]	Activation Type	MS Order	Isolation Interference [%]	Ion Inject Time [ms]	RT [min]	First Scan	Spectrum File	File ID	XCorr	# Protein Groups	Percolator q-Value	Percolator PEP
		FALSE	High	Sequest HT (A2)	Unambiguous	NAVITVPAYFNDSQR		1	P38646	P38646	0	3	0.7153	0	1	1	565.622	1694.85	1694.85	1.11	0.00063	HCD (High Energy Collision Dissociation)	MS2	20.0807	5.273	35.2979	20171	IgG-1.raw	F3	2.81	1	0.0002502	1.81e-05
		FALSE	High	Sequest HT (A2)	Unambiguous	NAVITVPAYFNDSQR		1	P38646	P38646	0	2	0.6325	0	1	1	847.929	1694.85	1694.85	0.11	9e-05	HCD (High Energy Collision Dissociation)	MS2	0	16.647	34.8231	19746	IgG-1.raw	F3	3.02	1	0.0002502	6.678e-07
	FALSE	High	QAASSLQQASLK		1.18869e-05	0.000259674	1	1	1	P38646	0	1231.66	High	High	0.0002502	4.102e-06	3.74
		Checked	Confidence	Identifying Node	PSM Ambiguity	Annotated Sequence	Modifications	# Proteins	Master Protein Accessions	Protein Accessions	# Missed Cleavages	Charge	DeltaScore	DeltaCn	Rank	Search Engine Rank	m/z [Da]	MH+ [Da]	Theo. MH+ [Da]	DeltaM [ppm]	Deltam/z [Da]	Activation Type	MS Order	Isolation Interference [%]	Ion Inject Time [ms]	RT [min]	First Scan	Spectrum File	File ID	XCorr	# Protein Groups	Percolator q-Value	Percolator PEP
		FALSE	High	Sequest HT (A2)	Unambiguous	QAASSLQQASLK		1	P38646	P38646	0	2	0.6203	0	1	1	616.336	1231.66	1231.66	0.35	0.00022	HCD (High Energy Collision Dissociation)	MS2	55.622	30	21.6724	8465	IgG-1.raw	F3	3.74	1	0.0002502	4.102e-06
	FALSE	High	QAVTNPNNTFYATK		6.80699e-05	0.000259674	1	4	2	P38646	0	1568.77	High	High	0.0002502	2.706e-05	3.65
		Checked	Confidence	Identifying Node	PSM Ambiguity	Annotated Sequence	Modifications	# Proteins	Master Protein Accessions	Protein Accessions	# Missed Cleavages	Charge	DeltaScore	DeltaCn	Rank	Search Engine Rank	m/z [Da]	MH+ [Da]	Theo. MH+ [Da]	DeltaM [ppm]	Deltam/z [Da]	Activation Type	MS Order	Isolation Interference [%]	Ion Inject Time [ms]	RT [min]	First Scan	Spectrum File	File ID	XCorr	# Protein Groups	Percolator q-Value	Percolator PEP
		FALSE	High	Sequest HT (A2)	Unambiguous	QAVTNPNNTFYATK		4	P38646	A0A3B3ITI4; D6RJI2; D6RA73; P38646	0	2	0.6126	0	1	1	784.891	1568.77	1568.77	2.86	0.00224	HCD (High Energy Collision Dissociation)	MS2	0	30	26.9009	12758	IgG-1.raw	F3	1.91	1	0.0002502	0.0005136
		FALSE	High	Sequest HT (A2)	Unambiguous	QAVTNPNNTFYATK		4	P38646	A0A3B3ITI4; D6RJI2; D6RA73; P38646	0	2	0.7616	0	1	1	784.889	1568.77	1568.77	0.82	0.00064	HCD (High Energy Collision Dissociation)	MS2	71.9552	19.051	25.8059	11867	IgG-1.raw	F3	3.65	1	0.0002502	2.706e-05
	FALSE	High	SDIGEVILVGGMTR		9.37272e-07	0.000259674	1	2	25	P38646	0	1446.76	High	High	0.0002502	2.631e-07	3.31
		Checked	Confidence	Identifying Node	PSM Ambiguity	Annotated Sequence	Modifications	# Proteins	Master Protein Accessions	Protein Accessions	# Missed Cleavages	Charge	DeltaScore	DeltaCn	Rank	Search Engine Rank	m/z [Da]	MH+ [Da]	Theo. MH+ [Da]	DeltaM [ppm]	Deltam/z [Da]	Activation Type	MS Order	Isolation Interference [%]	Ion Inject Time [ms]	RT [min]	First Scan	Spectrum File	File ID	XCorr	# Protein Groups	Percolator q-Value	Percolator PEP
		FALSE	High	Sequest HT (A2)	Unambiguous	SDIGEVILVGGMTR		2	P38646	H0YBG6; P38646	0	2	0.375	0	1	1	723.884	1446.76	1446.76	-1.01	-0.00073	HCD (High Energy Collision Dissociation)	MS2	0	30	56.4225	39187	IgG-1.raw	F3	0.8	1	0.0002502	0.0001689
		FALSE	High	Sequest HT (A2)	Unambiguous	SDIGEVILVGGMTR		2	P38646	H0YBG6; P38646	0	2	0.6638	0	1	1	723.883	1446.76	1446.76	-1.78	-0.00129	HCD (High Energy Collision Dissociation)	MS2	14.647	30	62.5872	44246	IgG-1.raw	F3	2.32	1	0.0002502	4.783e-07
		FALSE	High	Sequest HT (A2)	Unambiguous	SDIGEVILVGGMTR		2	P38646	H0YBG6; P38646	0	2	0.7172	0	1	1	723.884	1446.76	1446.76	-0.49	-0.00035	HCD (High Energy Collision Dissociation)	MS2	22.4872	30	57.4374	40035	IgG-1.raw	F3	0.99	1	0.0002502	0.0003842
		FALSE	High	Sequest HT (A2)	Unambiguous	SDIGEVILVGGMTR		2	P38646	H0YBG6; P38646	0	2	0.7259	0	1	1	723.885	1446.76	1446.76	1.12	0.00081	HCD (High Energy Collision Dissociation)	MS2	0	30	53.3947	36811	IgG-1.raw	F3	1.35	1	0.0002502	0.00399
		FALSE	High	Sequest HT (A2)	Unambiguous	SDIGEVILVGGMTR		2	P38646	H0YBG6; P38646	0	2	0.6995	0	1	1	723.885	1446.76	1446.76	1.06	0.00077	HCD (High Energy Collision Dissociation)	MS2	19.0292	30	47.0296	31064	IgG-1.raw	F3	2.13	1	0.0002502	0.005777
		FALSE	High	Sequest HT (A2)	Unambiguous	SDIGEVILVGGMTR		2	P38646	H0YBG6; P38646	0	2	0.6303	0	1	1	723.884	1446.76	1446.76	-0.98	-0.00071	HCD (High Energy Collision Dissociation)	MS2	41.0903	30	65.1737	45857	IgG-1.raw	F3	1.19	1	0.0002502	0.001161
		FALSE	High	Sequest HT (A2)	Unambiguous	SDIGEVILVGGMTR		2	P38646	H0YBG6; P38646	0	2	0.5091	0	1	1	723.884	1446.76	1446.76	-0.82	-0.0006	HCD (High Energy Collision Dissociation)	MS2	24.5259	30	58.4586	40853	IgG-1.raw	F3	0.55	1	0.0002502	0.004036
		FALSE	High	Sequest HT (A2)	Unambiguous	SDIGEVILVGGMTR		2	P38646	H0YBG6; P38646	0	2	0.7363	0	1	1	723.883	1446.76	1446.76	-2.49	-0.0018	HCD (High Energy Collision Dissociation)	MS2	0	30	40.1653	24643	IgG-1.raw	F3	3.11	1	0.0002502	1.503e-05
		FALSE	High	Sequest HT (A2)	Unambiguous	SDIGEVILVGGMTR		2	P38646	H0YBG6; P38646	0	2	0.6842	0	1	1	723.885	1446.76	1446.76	-0.11	-8e-05	HCD (High Energy Collision Dissociation)	MS2	0	30	48.1454	32122	IgG-1.raw	F3	1.71	1	0.0002502	0.0001291
		FALSE	High	Sequest HT (A2)	Unambiguous	SDIGEVILVGGMTR		2	P38646	H0YBG6; P38646	0	3	0.6085	0	1	1	482.926	1446.76	1446.76	0.66	0.00032	HCD (High Energy Collision Dissociation)	MS2	39.7836	30	37.7409	22392	IgG-1.raw	F3	2.81	1	0.0002502	1.165e-05
		FALSE	High	Sequest HT (A2)	Unambiguous	SDIGEVILVGGMTR		2	P38646	H0YBG6; P38646	0	2	0.5983	0	1	1	723.882	1446.76	1446.76	-4.35	-0.00315	HCD (High Energy Collision Dissociation)	MS2	0	18.42	37.6626	22319	IgG-1.raw	F3	2.29	1	0.0002502	1.386e-05
		FALSE	High	Sequest HT (A2)	Unambiguous	SDIGEVILVGGMTR		2	P38646	H0YBG6; P38646	0	2	0.6892	0	1	1	723.884	1446.76	1446.76	-1.12	-0.00081	HCD (High Energy Collision Dissociation)	MS2	25.5244	30	61.5812	43410	IgG-1.raw	F3	2.22	1	0.0002502	1.23e-05
		FALSE	High	Sequest HT (A2)	Unambiguous	SDIGEVILVGGMTR		2	P38646	H0YBG6; P38646	0	2	0.7354	0	1	1	723.885	1446.76	1446.76	0.3	0.00022	HCD (High Energy Collision Dissociation)	MS2	0	30	44.0802	28282	IgG-1.raw	F3	2.57	1	0.0002502	7.495e-05
		FALSE	High	Sequest HT (A2)	Unambiguous	SDIGEVILVGGMTR		2	P38646	H0YBG6; P38646	0	2	0.7069	0	1	1	723.885	1446.76	1446.76	0.15	0.0001	HCD (High Energy Collision Dissociation)	MS2	24.1424	30	39.0897	23665	IgG-1.raw	F3	3.31	1	0.0002502	2.631e-07
		FALSE	High	Sequest HT (A2)	Unambiguous	SDIGEVILVGGMTR		2	P38646	H0YBG6; P38646	0	2	0.6031	0	1	1	723.884	1446.76	1446.76	-1.05	-0.00076	HCD (High Energy Collision Dissociation)	MS2	0	30	49.3459	33231	IgG-1.raw	F3	1.31	1	0.0002502	0.002411
		FALSE	High	Sequest HT (A2)	Unambiguous	SDIGEVILVGGMTR		2	P38646	H0YBG6; P38646	0	2	0.5812	0	1	1	723.884	1446.76	1446.76	-1.45	-0.00105	HCD (High Energy Collision Dissociation)	MS2	20.2689	30	54.3981	37559	IgG-1.raw	F3	1.6	1	0.0002502	0.0002104
		FALSE	High	Sequest HT (A2)	Unambiguous	SDIGEVILVGGMTR		2	P38646	H0YBG6; P38646	0	2	0.6357	0	1	1	723.883	1446.76	1446.76	-2.05	-0.00148	HCD (High Energy Collision Dissociation)	MS2	42.1081	30	50.3519	34153	IgG-1.raw	F3	1.4	1	0.0002502	0.0003609
		FALSE	High	Sequest HT (A2)	Unambiguous	SDIGEVILVGGMTR		2	P38646	H0YBG6; P38646	0	2	0.6532	0	1	1	723.885	1446.76	1446.76	0.38	0.00028	HCD (High Energy Collision Dissociation)	MS2	0	30	55.4107	38357	IgG-1.raw	F3	1.24	1	0.0002502	0.0004298
		FALSE	High	Sequest HT (A2)	Unambiguous	SDIGEVILVGGMTR		2	P38646	H0YBG6; P38646	0	2	0.7091	0	1	1	723.884	1446.76	1446.76	-0.63	-0.00046	HCD (High Energy Collision Dissociation)	MS2	52.2962	30	70.6194	48446	IgG-1.raw	F3	1.65	1	0.0002502	2.774e-05
		FALSE	High	Sequest HT (A2)	Unambiguous	SDIGEVILVGGMTR		2	P38646	H0YBG6; P38646	0	2	0.6202	0	1	1	723.884	1446.76	1446.76	-0.5	-0.00036	HCD (High Energy Collision Dissociation)	MS2	43.618	30	59.5385	41720	IgG-1.raw	F3	1.29	1	0.0002502	0.001093
		FALSE	High	Sequest HT (A2)	Unambiguous	SDIGEVILVGGMTR		2	P38646	H0YBG6; P38646	0	2	0.6621	0	1	1	723.882	1446.76	1446.76	-3.98	-0.00288	HCD (High Energy Collision Dissociation)	MS2	24.3018	30	42.3768	26655	IgG-1.raw	F3	2.19	1	0.0002502	1.38e-05
		FALSE	High	Sequest HT (A2)	Unambiguous	SDIGEVILVGGMTR		2	P38646	H0YBG6; P38646	0	2	0.6381	0	1	1	723.883	1446.76	1446.76	-2.51	-0.00182	HCD (High Energy Collision Dissociation)	MS2	15.8523	30	52.3903	35957	IgG-1.raw	F3	1.05	1	0.0002502	0.002434
		FALSE	High	Sequest HT (A2)	Unambiguous	SDIGEVILVGGMTR		2	P38646	H0YBG6; P38646	0	2	0.7512	0	1	1	723.884	1446.76	1446.76	-0.93	-0.00067	HCD (High Energy Collision Dissociation)	MS2	24.7373	30	60.5398	42527	IgG-1.raw	F3	2.01	1	0.0002502	0.0001585
		FALSE	High	Sequest HT (A2)	Unambiguous	SDIGEVILVGGMTR		2	P38646	H0YBG6; P38646	0	2	0.5926	0	1	1	723.885	1446.76	1446.76	0.27	0.00019	HCD (High Energy Collision Dissociation)	MS2	22.179	30	45.9365	30026	IgG-1.raw	F3	1.89	1	0.0002502	0.0003262
		FALSE	High	Sequest HT (A2)	Unambiguous	SDIGEVILVGGMTR		2	P38646	H0YBG6; P38646	0	2	0.6944	0	1	1	723.884	1446.76	1446.76	-0.92	-0.00067	HCD (High Energy Collision Dissociation)	MS2	0	30	51.3623	35072	IgG-1.raw	F3	1.44	1	0.0002502	0.0003235
	FALSE	High	SDIGEVILVGGMTR	1xOxidation [M12]	5.45111e-06	0.000259674	1	2	1	P38646	0	1462.76	High	High	0.0002502	1.773e-06	3.41
		Checked	Confidence	Identifying Node	PSM Ambiguity	Annotated Sequence	Modifications	# Proteins	Master Protein Accessions	Protein Accessions	# Missed Cleavages	Charge	DeltaScore	DeltaCn	Rank	Search Engine Rank	m/z [Da]	MH+ [Da]	Theo. MH+ [Da]	DeltaM [ppm]	Deltam/z [Da]	Activation Type	MS Order	Isolation Interference [%]	Ion Inject Time [ms]	RT [min]	First Scan	Spectrum File	File ID	XCorr	# Protein Groups	Percolator q-Value	Percolator PEP
		FALSE	High	Sequest HT (A2)	Unambiguous	SDIGEVILVGGmTR	M12(Oxidation)	2	P38646	H0YBG6; P38646	0	2	0.7067	0	1	1	731.883	1462.76	1462.76	0.78	0.00057	HCD (High Energy Collision Dissociation)	MS2	5.62523	10.482	34.2817	19240	IgG-1.raw	F3	3.41	1	0.0002502	1.773e-06
	FALSE	High	SQVFSTAADGQTQVEIK		8.62718e-09	0.000259674	1	1	41	P38646	0	1808.9	High	High	0.0002502	1.666e-09	4.11
		Checked	Confidence	Identifying Node	PSM Ambiguity	Annotated Sequence	Modifications	# Proteins	Master Protein Accessions	Protein Accessions	# Missed Cleavages	Charge	DeltaScore	DeltaCn	Rank	Search Engine Rank	m/z [Da]	MH+ [Da]	Theo. MH+ [Da]	DeltaM [ppm]	Deltam/z [Da]	Activation Type	MS Order	Isolation Interference [%]	Ion Inject Time [ms]	RT [min]	First Scan	Spectrum File	File ID	XCorr	# Protein Groups	Percolator q-Value	Percolator PEP
		FALSE	High	Sequest HT (A2)	Unambiguous	SQVFSTAADGQTQVEIK		1	P38646	P38646	0	2	0.6568	0	1	1	904.949	1808.89	1808.9	-6.86	-0.00621	HCD (High Energy Collision Dissociation)	MS2	0	30	33.2913	18424	IgG-1.raw	F3	3.38	1	0.0002502	1.597e-07
		FALSE	High	Sequest HT (A2)	Unambiguous	SQVFSTAADGQTQVEIK		1	P38646	P38646	0	2	0.677	0	1	1	904.955	1808.9	1808.9	0.54	0.00049	HCD (High Energy Collision Dissociation)	MS2	0	30	54.291	37483	IgG-1.raw	F3	2.91	1	0.0002502	4.653e-07
		FALSE	High	Sequest HT (A2)	Unambiguous	SQVFSTAADGQTQVEIK		1	P38646	P38646	0	3	0.7157	0	1	1	603.639	1808.9	1808.9	0.16	0.0001	HCD (High Energy Collision Dissociation)	MS2	0	30	70.8912	48675	IgG-1.raw	F3	2.99	1	0.0002502	2.478e-06
		FALSE	High	Sequest HT (A2)	Unambiguous	SQVFSTAADGQTQVEIK		1	P38646	P38646	0	2	0.6047	0	1	1	904.955	1808.9	1808.9	0.31	0.00028	HCD (High Energy Collision Dissociation)	MS2	30.9498	30	48.1301	32107	IgG-1.raw	F3	2.15	1	0.0002502	0.0001558
		FALSE	High	Sequest HT (A2)	Unambiguous	SQVFSTAADGQTQVEIK		1	P38646	P38646	0	2	0.6475	0	1	1	904.954	1808.9	1808.9	-0.5	-0.00045	HCD (High Energy Collision Dissociation)	MS2	0	30	38.1082	22730	IgG-1.raw	F3	2.95	1	0.0002502	5.38e-06
		FALSE	High	Sequest HT (A2)	Unambiguous	SQVFSTAADGQTQVEIK		1	P38646	P38646	0	2	0.5376	0	1	1	904.954	1808.9	1808.9	-0.82	-0.00074	HCD (High Energy Collision Dissociation)	MS2	8.52703	30	71.4281	49106	IgG-1.raw	F3	0.93	1	0.0002502	0.005724
		FALSE	High	Sequest HT (A2)	Unambiguous	SQVFSTAADGQTQVEIK		1	P38646	P38646	0	2	0.5823	0	1	1	904.955	1808.9	1808.9	-0.05	-4e-05	HCD (High Energy Collision Dissociation)	MS2	50.0118	30	52.2787	35862	IgG-1.raw	F3	2.49	1	0.0002502	3.805e-06
		FALSE	High	Sequest HT (A2)	Unambiguous	SQVFSTAADGQTQVEIK		1	P38646	P38646	0	2	0.6803	0	1	1	904.956	1808.9	1808.9	1.24	0.00112	HCD (High Energy Collision Dissociation)	MS2	0	30	34.3056	19262	IgG-1.raw	F3	3.91	1	0.0002502	5.469e-08
		FALSE	High	Sequest HT (A2)	Unambiguous	SQVFSTAADGQTQVEIK		1	P38646	P38646	0	2	0.373	0	1	1	904.956	1808.9	1808.9	1.09	0.00098	HCD (High Energy Collision Dissociation)	MS2	82.7525	30	50.2251	34037	IgG-1.raw	F3	1.26	1	0.0002502	0.007485
		FALSE	High	Sequest HT (A2)	Unambiguous	SQVFSTAADGQTQVEIK		1	P38646	P38646	0	2	0.6063	0	1	1	904.956	1808.9	1808.9	1.04	0.00094	HCD (High Energy Collision Dissociation)	MS2	37.0319	30	58.3149	40749	IgG-1.raw	F3	2.21	1	0.0002502	1.007e-06
		FALSE	High	Sequest HT (A2)	Unambiguous	SQVFSTAADGQTQVEIK		1	P38646	P38646	0	2	0.4973	0	1	1	904.955	1808.9	1808.9	0.2	0.00018	HCD (High Energy Collision Dissociation)	MS2	54.8296	30	31.2042	16548	IgG-1.raw	F3	1.85	1	0.0002502	1.74e-07
		FALSE	High	Sequest HT (A2)	Unambiguous	SQVFSTAADGQTQVEIK		1	P38646	P38646	0	2	0.7259	0	1	1	904.955	1808.9	1808.9	0.08	7e-05	HCD (High Energy Collision Dissociation)	MS2	7.84947	30	62.3473	44057	IgG-1.raw	F3	4.05	1	0.0002502	4.675e-09
		FALSE	High	Sequest HT (A2)	Unambiguous	SQVFSTAADGQTQVEIK		1	P38646	P38646	0	2	0.6783	0	1	1	904.955	1808.9	1808.9	-0.05	-4e-05	HCD (High Energy Collision Dissociation)	MS2	24.4361	30	60.3289	42354	IgG-1.raw	F3	2.3	1	0.0002502	2.795e-06
		FALSE	High	Sequest HT (A2)	Unambiguous	SQVFSTAADGQTQVEIK		1	P38646	P38646	0	2	0.7303	0	1	1	904.954	1808.9	1808.9	-0.71	-0.00064	HCD (High Energy Collision Dissociation)	MS2	8.27239	30	61.3333	43198	IgG-1.raw	F3	3.93	1	0.0002502	3.793e-08
		FALSE	High	Sequest HT (A2)	Unambiguous	SQVFSTAADGQTQVEIK		1	P38646	P38646	0	2	0.6701	0	1	1	904.955	1808.9	1808.9	0.08	7e-05	HCD (High Energy Collision Dissociation)	MS2	0	30	36.4075	21212	IgG-1.raw	F3	2.91	1	0.0002502	4.237e-06
		FALSE	High	Sequest HT (A2)	Unambiguous	SQVFSTAADGQTQVEIK		1	P38646	P38646	0	2	0.7553	0	1	1	904.953	1808.9	1808.9	-2.13	-0.00193	HCD (High Energy Collision Dissociation)	MS2	51.8911	30	64.3779	45351	IgG-1.raw	F3	4.25	1	0.0002502	7.633e-09
		FALSE	High	Sequest HT (A2)	Unambiguous	SQVFSTAADGQTQVEIK		1	P38646	P38646	0	2	0.708	0	1	1	904.954	1808.9	1808.9	-0.85	-0.00077	HCD (High Energy Collision Dissociation)	MS2	0	30	63.352	44803	IgG-1.raw	F3	4.11	1	0.0002502	1.666e-09
		FALSE	High	Sequest HT (A2)	Unambiguous	SQVFSTAADGQTQVEIK		1	P38646	P38646	0	2	0.7516	0	1	1	904.955	1808.9	1808.9	0.19	0.00017	HCD (High Energy Collision Dissociation)	MS2	20.423	30	29.2406	14892	IgG-1.raw	F3	4.63	1	0.0002502	9.464e-09
		FALSE	High	Sequest HT (A2)	Unambiguous	SQVFSTAADGQTQVEIK		1	P38646	P38646	0	2	0.561	0	1	1	904.957	1808.91	1808.9	2.17	0.00196	HCD (High Energy Collision Dissociation)	MS2	62.0752	30	51.253	34970	IgG-1.raw	F3	2.05	1	0.0002502	1.799e-06
		FALSE	High	Sequest HT (A2)	Unambiguous	SQVFSTAADGQTQVEIK		1	P38646	P38646	0	3	0.4691	0	1	1	603.639	1808.9	1808.9	-0.77	-0.00047	HCD (High Energy Collision Dissociation)	MS2	22.1617	30	62.8089	44407	IgG-1.raw	F3	1.62	1	0.0002502	0.0001212
		FALSE	High	Sequest HT (A2)	Unambiguous	SQVFSTAADGQTQVEIK		1	P38646	P38646	0	2	0.6055	0	1	1	904.957	1808.91	1808.9	2.13	0.00192	HCD (High Energy Collision Dissociation)	MS2	61.8957	30	42.3057	26587	IgG-1.raw	F3	2.56	1	0.0002502	5.089e-06
		FALSE	High	Sequest HT (A2)	Unambiguous	SQVFSTAADGQTQVEIK		1	P38646	P38646	0	2	0.4805	0	1	1	904.955	1808.9	1808.9	0.23	0.00021	HCD (High Energy Collision Dissociation)	MS2	0	30	67.4052	46842	IgG-1.raw	F3	0.77	1	0.0004885	0.04889
		FALSE	High	Sequest HT (A2)	Unambiguous	SQVFSTAADGQTQVEIK		1	P38646	P38646	0	2	0.4214	0	1	1	904.954	1808.9	1808.9	-1.5	-0.00136	HCD (High Energy Collision Dissociation)	MS2	44.1385	30	45.7668	29870	IgG-1.raw	F3	1.59	1	0.0002502	0.02149
		FALSE	High	Sequest HT (A2)	Unambiguous	SQVFSTAADGQTQVEIK		1	P38646	P38646	0	2	0.7212	0	1	1	904.955	1808.9	1808.9	0.14	0.00012	HCD (High Energy Collision Dissociation)	MS2	25.2992	30	59.3233	41554	IgG-1.raw	F3	3.12	1	0.0002502	9.995e-09
		FALSE	High	Sequest HT (A2)	Unambiguous	SQVFSTAADGQTQVEIK		1	P38646	P38646	0	2	0.5426	0	1	1	904.955	1808.9	1808.9	0.14	0.00012	HCD (High Energy Collision Dissociation)	MS2	41.2651	30	56.3029	39090	IgG-1.raw	F3	1.88	1	0.0002502	1.37e-06
		FALSE	High	Sequest HT (A2)	Unambiguous	SQVFSTAADGQTQVEIK		1	P38646	P38646	0	2	0.4297	0	1	1	904.956	1808.9	1808.9	0.8	0.00073	HCD (High Energy Collision Dissociation)	MS2	0	30	66.4042	46410	IgG-1.raw	F3	1.28	1	0.0002502	0.001893
		FALSE	High	Sequest HT (A2)	Unambiguous	SQVFSTAADGQTQVEIK		1	P38646	P38646	0	2	0.5856	0	1	1	904.956	1808.9	1808.9	0.94	0.00085	HCD (High Energy Collision Dissociation)	MS2	8.78837	30	53.2877	36723	IgG-1.raw	F3	1.81	1	0.0002502	2.835e-07
		FALSE	High	Sequest HT (A2)	Unambiguous	SQVFSTAADGQTQVEIK		1	P38646	P38646	0	2	0.3288	0	1	1	904.955	1808.9	1808.9	-0.26	-0.00024	HCD (High Energy Collision Dissociation)	MS2	0	30	69.4129	47746	IgG-1.raw	F3	0.73	1	0.0002502	0.02824
		FALSE	High	Sequest HT (A2)	Unambiguous	SQVFSTAADGQTQVEIK		1	P38646	P38646	0	2	0.7363	0	1	1	904.955	1808.9	1808.9	0.08	7e-05	HCD (High Energy Collision Dissociation)	MS2	13.1744	30	70.4228	48285	IgG-1.raw	F3	2.92	1	0.0002502	3.673e-08
		FALSE	High	Sequest HT (A2)	Unambiguous	SQVFSTAADGQTQVEIK		1	P38646	P38646	0	2	0.6196	0	1	1	904.954	1808.9	1808.9	-0.96	-0.00086	HCD (High Energy Collision Dissociation)	MS2	9.68152	19.67	30.2529	15735	IgG-1.raw	F3	2.76	1	0.0002502	5.413e-07
		FALSE	High	Sequest HT (A2)	Unambiguous	SQVFSTAADGQTQVEIK		1	P38646	P38646	0	2	0.5532	0	1	1	904.956	1808.9	1808.9	1.05	0.00095	HCD (High Energy Collision Dissociation)	MS2	0	30	43.391	27631	IgG-1.raw	F3	1.88	1	0.0002502	9.995e-06
		FALSE	High	Sequest HT (A2)	Unambiguous	SQVFSTAADGQTQVEIK		1	P38646	P38646	0	2	0.6486	0	1	1	904.954	1808.9	1808.9	-0.71	-0.00064	HCD (High Energy Collision Dissociation)	MS2	18.3	30	55.2988	38270	IgG-1.raw	F3	2.22	1	0.0002502	1.76e-07
		FALSE	High	Sequest HT (A2)	Unambiguous	SQVFSTAADGQTQVEIK		1	P38646	P38646	0	2	0.3731	0	1	1	904.954	1808.9	1808.9	-1.08	-0.00097	HCD (High Energy Collision Dissociation)	MS2	0	30	68.4092	47293	IgG-1.raw	F3	0.67	1	0.0007253	0.06173
		FALSE	High	Sequest HT (A2)	Unambiguous	SQVFSTAADGQTQVEIK		1	P38646	P38646	0	2	0.6245	0	1	1	904.955	1808.9	1808.9	0.61	0.00055	HCD (High Energy Collision Dissociation)	MS2	0	27.531	31.2654	16603	IgG-1.raw	F3	2.69	1	0.0002502	1.18e-07
		FALSE	High	Sequest HT (A2)	Unambiguous	SQVFSTAADGQTQVEIK		1	P38646	P38646	0	2	0.2787	0	1	1	904.953	1808.9	1808.9	-1.78	-0.00161	HCD (High Energy Collision Dissociation)	MS2	54.154	20.111	40.8891	25290	IgG-1.raw	F3	1.22	1	0.0002502	0.002976
		FALSE	High	Sequest HT (A2)	Unambiguous	SQVFSTAADGQTQVEIK		1	P38646	P38646	0	2	0.6853	0	1	1	904.955	1808.9	1808.9	0.29	0.00027	HCD (High Energy Collision Dissociation)	MS2	25.9517	30	57.3119	39927	IgG-1.raw	F3	2.86	1	0.0002502	2.411e-06
		FALSE	High	Sequest HT (A2)	Unambiguous	SQVFSTAADGQTQVEIK		1	P38646	P38646	0	2	0.6982	0	1	1	904.955	1808.9	1808.9	0.55	0.00049	HCD (High Energy Collision Dissociation)	MS2	0	24.025	32.2779	17482	IgG-1.raw	F3	3.38	1	0.0002502	2.301e-08
		FALSE	High	Sequest HT (A2)	Unambiguous	SQVFSTAADGQTQVEIK		1	P38646	P38646	0	2	0.6852	0	1	1	904.955	1808.9	1808.9	0.36	0.00032	HCD (High Energy Collision Dissociation)	MS2	0	30	47.1053	31140	IgG-1.raw	F3	3.24	1	0.0002502	1.269e-06
		FALSE	High	Sequest HT (A2)	Unambiguous	SQVFSTAADGQTQVEIK		1	P38646	P38646	0	2	0.4111	0	1	1	904.958	1808.91	1808.9	3.57	0.00323	HCD (High Energy Collision Dissociation)	MS2	79.2183	30	49.2165	33121	IgG-1.raw	F3	1.8	1	0.0002502	3.326e-05
		FALSE	High	Sequest HT (A2)	Unambiguous	SQVFSTAADGQTQVEIK		1	P38646	P38646	0	3	0.5	0	1	1	603.638	1808.9	1808.9	-1.64	-0.00099	HCD (High Energy Collision Dissociation)	MS2	60.8612	30	60.7886	42735	IgG-1.raw	F3	1.26	1	0.0002502	0.0004923
		FALSE	High	Sequest HT (A2)	Unambiguous	SQVFSTAADGQTQVEIK		1	P38646	P38646	0	3	0.4812	0	1	1	603.639	1808.9	1808.9	-0.4	-0.00024	HCD (High Energy Collision Dissociation)	MS2	32.7613	30	61.8002	43592	IgG-1.raw	F3	1.33	1	0.0002502	0.01107
	FALSE	High	STNGDTFLGGEDFDQALLR		8.23547e-09	0.000259674	1	1	2	P38646	0	2055.96	High	High	0.0002502	1.58e-09	4.88
		Checked	Confidence	Identifying Node	PSM Ambiguity	Annotated Sequence	Modifications	# Proteins	Master Protein Accessions	Protein Accessions	# Missed Cleavages	Charge	DeltaScore	DeltaCn	Rank	Search Engine Rank	m/z [Da]	MH+ [Da]	Theo. MH+ [Da]	DeltaM [ppm]	Deltam/z [Da]	Activation Type	MS Order	Isolation Interference [%]	Ion Inject Time [ms]	RT [min]	First Scan	Spectrum File	File ID	XCorr	# Protein Groups	Percolator q-Value	Percolator PEP
		FALSE	High	Sequest HT (A2)	Unambiguous	STNGDTFLGGEDFDQALLR		1	P38646	P38646	0	3	0.5477	0	1	1	685.993	2055.97	2055.96	1.76	0.0012	HCD (High Energy Collision Dissociation)	MS2	14.523	30	40.9651	25361	IgG-1.raw	F3	2.83	1	0.0002502	1.555e-05
		FALSE	High	Sequest HT (A2)	Unambiguous	STNGDTFLGGEDFDQALLR		1	P38646	P38646	0	2	0.8504	0	1	1	1028.48	2055.96	2055.96	0.07	7e-05	HCD (High Energy Collision Dissociation)	MS2	0	21.879	40.9581	25355	IgG-1.raw	F3	4.88	1	0.0002502	1.58e-09
	FALSE	High	TIAPCQK	1xCarbamidomethyl [C5]	0.265398	0.00891004	1	2	1	P38646	0	817.424	High	High	0.006868	0.2165	0.3
		Checked	Confidence	Identifying Node	PSM Ambiguity	Annotated Sequence	Modifications	# Proteins	Master Protein Accessions	Protein Accessions	# Missed Cleavages	Charge	DeltaScore	DeltaCn	Rank	Search Engine Rank	m/z [Da]	MH+ [Da]	Theo. MH+ [Da]	DeltaM [ppm]	Deltam/z [Da]	Activation Type	MS Order	Isolation Interference [%]	Ion Inject Time [ms]	RT [min]	First Scan	Spectrum File	File ID	XCorr	# Protein Groups	Percolator q-Value	Percolator PEP
		FALSE	High	Sequest HT (A2)	Unambiguous	TIAPcQK	C5(Carbamidomethyl)	2	P38646	H0YBG6; P38646	0	2	0.6	0	1	1	409.215	817.424	817.424	-0.04	-2e-05	HCD (High Energy Collision Dissociation)	MS2	15.3201	30	15.4348	4092	IgG-1.raw	F3	0.3	1	0.006868	0.2165
	FALSE	High	TTPSVVAFTADGER		4.02019e-05	0.000259674	1	4	3	P38646	0	1450.72	High	High	0.0002502	1.534e-05	2.84
		Checked	Confidence	Identifying Node	PSM Ambiguity	Annotated Sequence	Modifications	# Proteins	Master Protein Accessions	Protein Accessions	# Missed Cleavages	Charge	DeltaScore	DeltaCn	Rank	Search Engine Rank	m/z [Da]	MH+ [Da]	Theo. MH+ [Da]	DeltaM [ppm]	Deltam/z [Da]	Activation Type	MS Order	Isolation Interference [%]	Ion Inject Time [ms]	RT [min]	First Scan	Spectrum File	File ID	XCorr	# Protein Groups	Percolator q-Value	Percolator PEP
		FALSE	High	Sequest HT (A2)	Unambiguous	TTPSVVAFTADGER		4	P38646	A0A3B3ITI4; D6RJI2; D6RA73; P38646	0	2	0.6849	0	1	1	725.861	1450.72	1450.72	-1.27	-0.00092	HCD (High Energy Collision Dissociation)	MS2	19.0313	21.633	30.6021	16039	IgG-1.raw	F3	2.92	1	0.0002502	0.0001822
		FALSE	High	Sequest HT (A2)	Unambiguous	TTPSVVAFTADGER		4	P38646	A0A3B3ITI4; D6RJI2; D6RA73; P38646	0	2	0.7394	0	1	1	725.862	1450.72	1450.72	-0.37	-0.00027	HCD (High Energy Collision Dissociation)	MS2	0	16.394	29.5961	15235	IgG-1.raw	F3	2.84	1	0.0002502	1.534e-05
		FALSE	High	Sequest HT (A2)	Unambiguous	TTPSVVAFTADGER		4	P38646	A0A3B3ITI4; D6RJI2; D6RA73; P38646	0	3	0.7341	0	1	1	484.245	1450.72	1450.72	1.33	0.00065	HCD (High Energy Collision Dissociation)	MS2	26.7042	23.497	30.0664	15567	IgG-1.raw	F3	1.73	1	0.0002502	0.001587
	FALSE	High	VEAVNMAEGIIHDTETK		2.38594e-07	0.000259674	1	1	2	P38646	0	1856.91	High	High	0.0002502	6.025e-08	4.57
		Checked	Confidence	Identifying Node	PSM Ambiguity	Annotated Sequence	Modifications	# Proteins	Master Protein Accessions	Protein Accessions	# Missed Cleavages	Charge	DeltaScore	DeltaCn	Rank	Search Engine Rank	m/z [Da]	MH+ [Da]	Theo. MH+ [Da]	DeltaM [ppm]	Deltam/z [Da]	Activation Type	MS Order	Isolation Interference [%]	Ion Inject Time [ms]	RT [min]	First Scan	Spectrum File	File ID	XCorr	# Protein Groups	Percolator q-Value	Percolator PEP
		FALSE	High	Sequest HT (A2)	Unambiguous	VEAVNMAEGIIHDTETK		1	P38646	P38646	0	2	0.8106	0	1	1	928.956	1856.91	1856.91	-0.43	-0.0004	HCD (High Energy Collision Dissociation)	MS2	0	11.459	35.2296	20105	IgG-1.raw	F3	3.96	1	0.0002502	1.372e-07
		FALSE	High	Sequest HT (A2)	Unambiguous	VEAVNMAEGIIHDTETK		1	P38646	P38646	0	3	0.7812	0	1	1	619.641	1856.91	1856.91	0.74	0.00046	HCD (High Energy Collision Dissociation)	MS2	15.0873	17.306	35.2004	20076	IgG-1.raw	F3	4.57	1	0.0002502	6.025e-08
	FALSE	High	VEAVNMAEGIIHDTETK	1xOxidation [M6]	4.16645e-08	0.000259674	1	1	2	P38646	0	1872.9	High	High	0.0002502	9.137e-09	3.25
		Checked	Confidence	Identifying Node	PSM Ambiguity	Annotated Sequence	Modifications	# Proteins	Master Protein Accessions	Protein Accessions	# Missed Cleavages	Charge	DeltaScore	DeltaCn	Rank	Search Engine Rank	m/z [Da]	MH+ [Da]	Theo. MH+ [Da]	DeltaM [ppm]	Deltam/z [Da]	Activation Type	MS Order	Isolation Interference [%]	Ion Inject Time [ms]	RT [min]	First Scan	Spectrum File	File ID	XCorr	# Protein Groups	Percolator q-Value	Percolator PEP
		FALSE	High	Sequest HT (A2)	Unambiguous	VEAVNmAEGIIHDTETK	M6(Oxidation)	1	P38646	P38646	0	3	0.5154	0	1	1	624.972	1872.9	1872.9	0.42	0.00026	HCD (High Energy Collision Dissociation)	MS2	55.4494	4.467	30.2275	15711	IgG-1.raw	F3	2.27	1	0.0002502	0.002208
		FALSE	High	Sequest HT (A2)	Unambiguous	VEAVNmAEGIIHDTETK	M6(Oxidation)	1	P38646	P38646	0	2	0.7938	0	1	1	936.954	1872.9	1872.9	0.1	9e-05	HCD (High Energy Collision Dissociation)	MS2	0	30	30.0621	15562	IgG-1.raw	F3	3.25	1	0.0002502	9.137e-09
	FALSE	High	VLENAEGAR		0.00164477	0.000259674	1	4	1	P38646	0	958.495	High	High	0.0002502	0.000846	1.89
		Checked	Confidence	Identifying Node	PSM Ambiguity	Annotated Sequence	Modifications	# Proteins	Master Protein Accessions	Protein Accessions	# Missed Cleavages	Charge	DeltaScore	DeltaCn	Rank	Search Engine Rank	m/z [Da]	MH+ [Da]	Theo. MH+ [Da]	DeltaM [ppm]	Deltam/z [Da]	Activation Type	MS Order	Isolation Interference [%]	Ion Inject Time [ms]	RT [min]	First Scan	Spectrum File	File ID	XCorr	# Protein Groups	Percolator q-Value	Percolator PEP
		FALSE	High	Sequest HT (A2)	Unambiguous	VLENAEGAR		4	P38646	A0A3B3ITI4; D6RJI2; D6RA73; P38646	0	2	0.6085	0	1	1	479.751	958.495	958.495	0.23	0.00011	HCD (High Energy Collision Dissociation)	MS2	26.7234	30	17.7655	5550	IgG-1.raw	F3	1.89	1	0.0002502	0.000846
	FALSE	High	VINEPTAAALAYGLDK		1.18241e-06	0.000259674	1	1	3	P38646	0	1645.88	High	High	0.0002502	3.384e-07	4.96
		Checked	Confidence	Identifying Node	PSM Ambiguity	Annotated Sequence	Modifications	# Proteins	Master Protein Accessions	Protein Accessions	# Missed Cleavages	Charge	DeltaScore	DeltaCn	Rank	Search Engine Rank	m/z [Da]	MH+ [Da]	Theo. MH+ [Da]	DeltaM [ppm]	Deltam/z [Da]	Activation Type	MS Order	Isolation Interference [%]	Ion Inject Time [ms]	RT [min]	First Scan	Spectrum File	File ID	XCorr	# Protein Groups	Percolator q-Value	Percolator PEP
		FALSE	High	Sequest HT (A2)	Unambiguous	VINEPTAAALAYGLDK		1	P38646	P38646	0	3	0.6613	0	1	1	549.297	1645.88	1645.88	-2.74	-0.0015	HCD (High Energy Collision Dissociation)	MS2	50.661	30	35.696	20550	IgG-1.raw	F3	4.96	1	0.0002502	3.384e-07
		FALSE	High	Sequest HT (A2)	Unambiguous	VINEPTAAALAYGLDK		1	P38646	P38646	0	2	0.7242	0	1	1	823.443	1645.88	1645.88	-1	-0.00082	HCD (High Energy Collision Dissociation)	MS2	10.4154	28.654	36.4578	21249	IgG-1.raw	F3	4.17	1	0.0002502	8.151e-07
		FALSE	High	Sequest HT (A2)	Unambiguous	VINEPTAAALAYGLDK		1	P38646	P38646	0	2	0.7252	0	1	1	823.441	1645.87	1645.88	-3.2	-0.00263	HCD (High Energy Collision Dissociation)	MS2	1.43709	7.819	35.9136	20745	IgG-1.raw	F3	3.13	1	0.0002502	0.0003058
	FALSE	High	VINEPTAAALAYGLDKSEDK		6.17021e-06	0.000259674	1	1	2	P38646	1	2105.08	High	High	0.0002502	2.027e-06	3.99
		Checked	Confidence	Identifying Node	PSM Ambiguity	Annotated Sequence	Modifications	# Proteins	Master Protein Accessions	Protein Accessions	# Missed Cleavages	Charge	DeltaScore	DeltaCn	Rank	Search Engine Rank	m/z [Da]	MH+ [Da]	Theo. MH+ [Da]	DeltaM [ppm]	Deltam/z [Da]	Activation Type	MS Order	Isolation Interference [%]	Ion Inject Time [ms]	RT [min]	First Scan	Spectrum File	File ID	XCorr	# Protein Groups	Percolator q-Value	Percolator PEP
		FALSE	High	Sequest HT (A2)	Unambiguous	VINEPTAAALAYGLDKSEDK		1	P38646	P38646	1	3	0.8145	0	1	1	702.361	2105.07	2105.08	-3.99	-0.0028	HCD (High Energy Collision Dissociation)	MS2	0	8.34	34.0886	19085	IgG-1.raw	F3	3.99	1	0.0002502	2.027e-06
		FALSE	High	Sequest HT (A2)	Unambiguous	VINEPTAAALAYGLDKSEDK		1	P38646	P38646	1	2	0.5195	0	1	1	1053.04	2105.08	2105.08	0.35	0.00037	HCD (High Energy Collision Dissociation)	MS2	0	30	34.2104	19179	IgG-1.raw	F3	2.31	1	0.0002502	0.000218
	FALSE	High	VQQTVQDLFGR		0.000649712	0.000259674	1	1	3	P38646	0	1290.68	High	High	0.0002502	0.000311	3.21
		Checked	Confidence	Identifying Node	PSM Ambiguity	Annotated Sequence	Modifications	# Proteins	Master Protein Accessions	Protein Accessions	# Missed Cleavages	Charge	DeltaScore	DeltaCn	Rank	Search Engine Rank	m/z [Da]	MH+ [Da]	Theo. MH+ [Da]	DeltaM [ppm]	Deltam/z [Da]	Activation Type	MS Order	Isolation Interference [%]	Ion Inject Time [ms]	RT [min]	First Scan	Spectrum File	File ID	XCorr	# Protein Groups	Percolator q-Value	Percolator PEP
		FALSE	High	Sequest HT (A2)	Unambiguous	VQQTVQDLFGR		1	P38646	P38646	0	2	0.4891	0	1	1	645.844	1290.68	1290.68	-0.22	-0.00014	HCD (High Energy Collision Dissociation)	MS2	20.687	20.977	33.2128	18353	IgG-1.raw	F3	3.21	1	0.0002502	0.000311
		FALSE	High	Sequest HT (A2)	Unambiguous	VQQTVQDLFGR		1	P38646	P38646	0	3	0.5118	0	1	1	430.898	1290.68	1290.68	0.28	0.00012	HCD (High Energy Collision Dissociation)	MS2	57.8832	30	32.3176	17517	IgG-1.raw	F3	2.11	1	0.0002502	0.003897
		FALSE	High	Sequest HT (A2)	Unambiguous	VQQTVQDLFGR		1	P38646	P38646	0	2	0.551	0	1	1	645.844	1290.68	1290.68	1.12	0.00072	HCD (High Energy Collision Dissociation)	MS2	18.3396	17.733	32.1996	17415	IgG-1.raw	F3	3.14	1	0.0002502	0.0005032
	FALSE	High	YDDPEVQK		0.00740168	0.000259674	1	3	1	P38646	0	993.452	High	High	0.0002502	0.004308	1.96
		Checked	Confidence	Identifying Node	PSM Ambiguity	Annotated Sequence	Modifications	# Proteins	Master Protein Accessions	Protein Accessions	# Missed Cleavages	Charge	DeltaScore	DeltaCn	Rank	Search Engine Rank	m/z [Da]	MH+ [Da]	Theo. MH+ [Da]	DeltaM [ppm]	Deltam/z [Da]	Activation Type	MS Order	Isolation Interference [%]	Ion Inject Time [ms]	RT [min]	First Scan	Spectrum File	File ID	XCorr	# Protein Groups	Percolator q-Value	Percolator PEP
		FALSE	High	Sequest HT (A2)	Unambiguous	YDDPEVQK		3	P38646	A0A3B3ITI4; D6RJI2; P38646	0	2	0.7194	0	1	1	497.23	993.453	993.452	0.35	0.00017	HCD (High Energy Collision Dissociation)	MS2	26.2151	30	19.5145	6744	IgG-1.raw	F3	1.96	1	0.0002502	0.004308
FALSE	High	Master Protein	Q9BUJ2	Heterogeneous nuclear ribonucleoprotein U-like protein 1 OS=Homo sapiens OX=9606 GN=HNRNPUL1 PE=1 SV=2	0	290.714	46	33	70	1	856	95.7	6.92	191.75	33	0	High	1
	Checked	Confidence	Sequence	Modifications	Qvality PEP	Qvality q-value	# Protein Groups	# Proteins	# PSMs	Master Protein Accessions	# Missed Cleavages	Theo. MH+ [Da]	Found in Sample: [S3] F3: Sample	Confidence (by Search Engine): Sequest HT	Percolator q-Value (by Search Engine): Sequest HT	Percolator PEP (by Search Engine): Sequest HT	XCorr (by Search Engine): Sequest HT
	FALSE	High	AECEILMMVGLPAAGK	1xCarbamidomethyl [C3]	3.87645e-07	0.000259674	2	5	2	Q9BUJ2; A0A0A0MRA5	0	1689.84	High	High	0.0002502	1.014e-07	4.09
		Checked	Confidence	Identifying Node	PSM Ambiguity	Annotated Sequence	Modifications	# Proteins	Master Protein Accessions	Protein Accessions	# Missed Cleavages	Charge	DeltaScore	DeltaCn	Rank	Search Engine Rank	m/z [Da]	MH+ [Da]	Theo. MH+ [Da]	DeltaM [ppm]	Deltam/z [Da]	Activation Type	MS Order	Isolation Interference [%]	Ion Inject Time [ms]	RT [min]	First Scan	Spectrum File	File ID	XCorr	# Protein Groups	Percolator q-Value	Percolator PEP
		FALSE	High	Sequest HT (A2)	Unambiguous	AEcEILMMVGLPAAGK	C3(Carbamidomethyl)	5	Q9BUJ2; A0A0A0MRA5	M0R3F1; Q9BUJ2; A0A0A0MRA5; M0QYZ0; B7Z4B8	0	3	0.7067	0	1	1	563.95	1689.84	1689.84	-1.02	-0.00057	HCD (High Energy Collision Dissociation)	MS2	0	30	41.6288	25972	IgG-1.raw	F3	3.75	2	0.0002502	9.159e-06
		FALSE	High	Sequest HT (A2)	Unambiguous	AEcEILMMVGLPAAGK	C3(Carbamidomethyl)	5	Q9BUJ2; A0A0A0MRA5	M0R3F1; Q9BUJ2; A0A0A0MRA5; M0QYZ0; B7Z4B8	0	2	0.8191	0	1	1	845.426	1689.85	1689.84	4.62	0.0039	HCD (High Energy Collision Dissociation)	MS2	32.3057	30	41.5534	25903	IgG-1.raw	F3	4.09	2	0.0002502	1.014e-07
	FALSE	High	AEPYCSVLPGFTFIQHLPLSER	1xCarbamidomethyl [C5]	4.40871e-10	0.000259674	2	5	3	Q9BUJ2; A0A0A0MRA5	0	2561.29	High	High	0.0002502	6.694e-11	4.05
		Checked	Confidence	Identifying Node	PSM Ambiguity	Annotated Sequence	Modifications	# Proteins	Master Protein Accessions	Protein Accessions	# Missed Cleavages	Charge	DeltaScore	DeltaCn	Rank	Search Engine Rank	m/z [Da]	MH+ [Da]	Theo. MH+ [Da]	DeltaM [ppm]	Deltam/z [Da]	Activation Type	MS Order	Isolation Interference [%]	Ion Inject Time [ms]	RT [min]	First Scan	Spectrum File	File ID	XCorr	# Protein Groups	Percolator q-Value	Percolator PEP
		FALSE	High	Sequest HT (A2)	Unambiguous	AEPYcSVLPGFTFIQHLPLSER	C5(Carbamidomethyl)	5	Q9BUJ2; A0A0A0MRA5	M0R3F1; Q9BUJ2; A0A0A0MRA5; M0QYZ0; B7Z4B8	0	4	0.5291	0	1	1	641.076	2561.28	2561.29	-1.14	-0.00073	HCD (High Energy Collision Dissociation)	MS2	44.3045	30	44.0668	28269	IgG-1.raw	F3	1.89	2	0.0002502	0.003137
		FALSE	High	Sequest HT (A2)	Unambiguous	AEPYcSVLPGFTFIQHLPLSER	C5(Carbamidomethyl)	5	Q9BUJ2; A0A0A0MRA5	M0R3F1; Q9BUJ2; A0A0A0MRA5; M0QYZ0; B7Z4B8	0	2	0.7457	0	1	1	1281.15	2561.28	2561.29	-0.98	-0.00125	HCD (High Energy Collision Dissociation)	MS2	0	30	43.881	28094	IgG-1.raw	F3	4.05	2	0.0002502	6.694e-11
		FALSE	High	Sequest HT (A2)	Unambiguous	AEPYcSVLPGFTFIQHLPLSER	C5(Carbamidomethyl)	5	Q9BUJ2; A0A0A0MRA5	M0R3F1; Q9BUJ2; A0A0A0MRA5; M0QYZ0; B7Z4B8	0	3	0.6815	0	1	1	854.434	2561.29	2561.29	0.14	0.00012	HCD (High Energy Collision Dissociation)	MS2	4.63657	11.532	43.8228	28041	IgG-1.raw	F3	3.83	2	0.0002502	6.085e-10
	FALSE	High	AIVICPTDEDLK	1xCarbamidomethyl [C5]	0.000129119	0.000259674	2	4	1	Q9BUJ2; A0A0A0MRA5	0	1373.7	High	High	0.0002502	5.413e-05	2.91
		Checked	Confidence	Identifying Node	PSM Ambiguity	Annotated Sequence	Modifications	# Proteins	Master Protein Accessions	Protein Accessions	# Missed Cleavages	Charge	DeltaScore	DeltaCn	Rank	Search Engine Rank	m/z [Da]	MH+ [Da]	Theo. MH+ [Da]	DeltaM [ppm]	Deltam/z [Da]	Activation Type	MS Order	Isolation Interference [%]	Ion Inject Time [ms]	RT [min]	First Scan	Spectrum File	File ID	XCorr	# Protein Groups	Percolator q-Value	Percolator PEP
		FALSE	High	Sequest HT (A2)	Unambiguous	AIVIcPTDEDLK	C5(Carbamidomethyl)	4	Q9BUJ2; A0A0A0MRA5	M0R3F1; Q9BUJ2; A0A0A0MRA5; B7Z4B8	0	2	0.6014	0	1	1	687.353	1373.7	1373.7	0.79	0.00054	HCD (High Energy Collision Dissociation)	MS2	0	30	29.8238	15362	IgG-1.raw	F3	2.91	2	0.0002502	5.413e-05
	FALSE	High	AIVICPTDEDLKDR	1xCarbamidomethyl [C5]	8.45434e-06	0.000259674	2	4	3	Q9BUJ2; A0A0A0MRA5	1	1644.83	High	High	0.0002502	2.843e-06	3.04
		Checked	Confidence	Identifying Node	PSM Ambiguity	Annotated Sequence	Modifications	# Proteins	Master Protein Accessions	Protein Accessions	# Missed Cleavages	Charge	DeltaScore	DeltaCn	Rank	Search Engine Rank	m/z [Da]	MH+ [Da]	Theo. MH+ [Da]	DeltaM [ppm]	Deltam/z [Da]	Activation Type	MS Order	Isolation Interference [%]	Ion Inject Time [ms]	RT [min]	First Scan	Spectrum File	File ID	XCorr	# Protein Groups	Percolator q-Value	Percolator PEP
		FALSE	High	Sequest HT (A2)	Unambiguous	AIVIcPTDEDLKDR	C5(Carbamidomethyl)	4	Q9BUJ2; A0A0A0MRA5	M0R3F1; Q9BUJ2; A0A0A0MRA5; B7Z4B8	1	3	0.7343	0	1	1	548.947	1644.83	1644.83	-0.1	-5e-05	HCD (High Energy Collision Dissociation)	MS2	19.8824	23.645	27.5354	13327	IgG-1.raw	F3	3.35	2	0.0002502	1.63e-05
		FALSE	High	Sequest HT (A2)	Unambiguous	AIVIcPTDEDLKDR	C5(Carbamidomethyl)	4	Q9BUJ2; A0A0A0MRA5	M0R3F1; Q9BUJ2; A0A0A0MRA5; B7Z4B8	1	3	0.2397	0	1	1	548.944	1644.82	1644.83	-5.46	-0.003	HCD (High Energy Collision Dissociation)	MS2	18.3746	30	29.4698	15113	IgG-1.raw	F3	1.46	2	0.0009629	0.06445
		FALSE	High	Sequest HT (A2)	Unambiguous	AIVIcPTDEDLKDR	C5(Carbamidomethyl)	4	Q9BUJ2; A0A0A0MRA5	M0R3F1; Q9BUJ2; A0A0A0MRA5; B7Z4B8	1	2	0.6382	0	1	1	822.914	1644.82	1644.83	-3.25	-0.00267	HCD (High Energy Collision Dissociation)	MS2	22.9741	30	27.5724	13362	IgG-1.raw	F3	3.04	2	0.0002502	2.843e-06
	FALSE	High	APQQQPPPQQPPPPQPPPQQPPPPPSYSPAR		1.80416e-12	0.000259674	2	4	2	Q9BUJ2; A0A0A0MRA5	0	3328.69	High	High	0.0002502	1.753e-13	6.38
		Checked	Confidence	Identifying Node	PSM Ambiguity	Annotated Sequence	Modifications	# Proteins	Master Protein Accessions	Protein Accessions	# Missed Cleavages	Charge	DeltaScore	DeltaCn	Rank	Search Engine Rank	m/z [Da]	MH+ [Da]	Theo. MH+ [Da]	DeltaM [ppm]	Deltam/z [Da]	Activation Type	MS Order	Isolation Interference [%]	Ion Inject Time [ms]	RT [min]	First Scan	Spectrum File	File ID	XCorr	# Protein Groups	Percolator q-Value	Percolator PEP
		FALSE	High	Sequest HT (A2)	Unambiguous	APQQQPPPQQPPPPQPPPQQPPPPPSYSPAR		4	Q9BUJ2; A0A0A0MRA5	M0R3F1; Q9BUJ2; A0A0A0MRA5; B7Z4B8	0	3	0.7273	0	1	1	1110.23	3328.69	3328.69	0.98	0.00109	HCD (High Energy Collision Dissociation)	MS2	0	14.663	30.2355	15718	IgG-1.raw	F3	6.38	2	0.0002502	1.753e-13
		FALSE	High	Sequest HT (A2)	Unambiguous	APQQQPPPQQPPPPQPPPQQPPPPPSYSPAR		4	Q9BUJ2; A0A0A0MRA5	M0R3F1; Q9BUJ2; A0A0A0MRA5; B7Z4B8	0	4	0.5344	0	1	1	832.928	3328.69	3328.69	0.67	0.00055	HCD (High Energy Collision Dissociation)	MS2	72.6095	30	29.515	15158	IgG-1.raw	F3	3.05	2	0.0002502	3.285e-07
	FALSE	High	DVPDHAVLEMK		0.0039511	0.000259674	2	4	1	Q9BUJ2; A0A0A0MRA5	0	1253.62	High	High	0.0002502	0.002187	2
		Checked	Confidence	Identifying Node	PSM Ambiguity	Annotated Sequence	Modifications	# Proteins	Master Protein Accessions	Protein Accessions	# Missed Cleavages	Charge	DeltaScore	DeltaCn	Rank	Search Engine Rank	m/z [Da]	MH+ [Da]	Theo. MH+ [Da]	DeltaM [ppm]	Deltam/z [Da]	Activation Type	MS Order	Isolation Interference [%]	Ion Inject Time [ms]	RT [min]	First Scan	Spectrum File	File ID	XCorr	# Protein Groups	Percolator q-Value	Percolator PEP
		FALSE	High	Sequest HT (A2)	Unambiguous	DVPDHAVLEMK		4	Q9BUJ2; A0A0A0MRA5	M0R3F1; Q9BUJ2; A0A0A0MRA5; B7Z4B8	0	2	0.565	0	1	1	627.312	1253.62	1253.62	-1.85	-0.00116	HCD (High Energy Collision Dissociation)	MS2	11.7248	27.69	26.5472	12520	IgG-1.raw	F3	2	2	0.0002502	0.002187
	FALSE	High	EALGGQALYPHVLVK		2.00235e-05	0.000259674	2	5	2	Q9BUJ2; A0A0A0MRA5	0	1594.9	High	High	0.0002502	7.212e-06	3.16
		Checked	Confidence	Identifying Node	PSM Ambiguity	Annotated Sequence	Modifications	# Proteins	Master Protein Accessions	Protein Accessions	# Missed Cleavages	Charge	DeltaScore	DeltaCn	Rank	Search Engine Rank	m/z [Da]	MH+ [Da]	Theo. MH+ [Da]	DeltaM [ppm]	Deltam/z [Da]	Activation Type	MS Order	Isolation Interference [%]	Ion Inject Time [ms]	RT [min]	First Scan	Spectrum File	File ID	XCorr	# Protein Groups	Percolator q-Value	Percolator PEP
		FALSE	High	Sequest HT (A2)	Unambiguous	EALGGQALYPHVLVK		5	Q9BUJ2; A0A0A0MRA5	M0R3F1; Q9BUJ2; A0A0A0MRA5; M0QYZ0; B7Z4B8	0	2	0.7198	0	1	1	797.951	1594.89	1594.9	-0.15	-0.00012	HCD (High Energy Collision Dissociation)	MS2	47.8692	8.108	31.1062	16461	IgG-1.raw	F3	2.57	2	0.0002502	3.794e-05
		FALSE	High	Sequest HT (A2)	Unambiguous	EALGGQALYPHVLVK		5	Q9BUJ2; A0A0A0MRA5	M0R3F1; Q9BUJ2; A0A0A0MRA5; M0QYZ0; B7Z4B8	0	3	0.731	0	1	1	532.304	1594.9	1594.9	0.72	0.00038	HCD (High Energy Collision Dissociation)	MS2	5.94085	4.228	31.0699	16430	IgG-1.raw	F3	3.16	2	0.0002502	7.212e-06
	FALSE	High	FAENDVIGCFADFECGNDVELSFTK	2xCarbamidomethyl [C9; C15]	0.0262723	0.000259674	2	5	2	Q9BUJ2; A0A0A0MRA5	0	2884.24	High	High	0.0002502	0.01704	0.74
		Checked	Confidence	Identifying Node	PSM Ambiguity	Annotated Sequence	Modifications	# Proteins	Master Protein Accessions	Protein Accessions	# Missed Cleavages	Charge	DeltaScore	DeltaCn	Rank	Search Engine Rank	m/z [Da]	MH+ [Da]	Theo. MH+ [Da]	DeltaM [ppm]	Deltam/z [Da]	Activation Type	MS Order	Isolation Interference [%]	Ion Inject Time [ms]	RT [min]	First Scan	Spectrum File	File ID	XCorr	# Protein Groups	Percolator q-Value	Percolator PEP
		FALSE	High	Sequest HT (A2)	Unambiguous	FAENDVIGcFADFEcGNDVELSFTK	C9(Carbamidomethyl); C15(Carbamidomethyl)	5	Q9BUJ2; A0A0A0MRA5	M0R3F1; Q9BUJ2; A0A0A0MRA5; M0QYZ0; B7Z4B8	0	3	0.6757	0	1	1	962.087	2884.25	2884.24	0.37	0.00035	HCD (High Energy Collision Dissociation)	MS2	20.5582	30	62.5967	44253	IgG-1.raw	F3	0.74	2	0.0002502	0.01704
		FALSE	High	Sequest HT (A2)	Unambiguous	FAENDVIGcFADFEcGNDVELSFTK	C9(Carbamidomethyl); C15(Carbamidomethyl)	5	Q9BUJ2; A0A0A0MRA5	M0R3F1; Q9BUJ2; A0A0A0MRA5; M0QYZ0; B7Z4B8	0	3	0.5	0	1	1	962.089	2884.25	2884.24	2.51	0.00241	HCD (High Energy Collision Dissociation)	MS2	38.2065	30	60.4659	42465	IgG-1.raw	F3	0.24	2	0.003414	0.1258
	FALSE	High	FENYGDK		0.163212	0.00442676	2	5	1	Q9BUJ2; A0A0A0MRA5	0	872.378	High	High	0.003414	0.126	0.65
		Checked	Confidence	Identifying Node	PSM Ambiguity	Annotated Sequence	Modifications	# Proteins	Master Protein Accessions	Protein Accessions	# Missed Cleavages	Charge	DeltaScore	DeltaCn	Rank	Search Engine Rank	m/z [Da]	MH+ [Da]	Theo. MH+ [Da]	DeltaM [ppm]	Deltam/z [Da]	Activation Type	MS Order	Isolation Interference [%]	Ion Inject Time [ms]	RT [min]	First Scan	Spectrum File	File ID	XCorr	# Protein Groups	Percolator q-Value	Percolator PEP
		FALSE	High	Sequest HT (A2)	Unambiguous	FENYGDK		5	Q9BUJ2; A0A0A0MRA5	M0R3F1; Q9BUJ2; A0A0A0MRA5; M0QYZ0; B7Z4B8	0	2	0.4615	0	1	1	436.693	872.379	872.378	0.41	0.00018	HCD (High Energy Collision Dissociation)	MS2	62.5744	30	19.3989	6660	IgG-1.raw	F3	0.65	2	0.003414	0.126
	FALSE	High	GYFEHR		0.0540498	0.000259674	2	8	1	Q9BUJ2; A0A0A0MRA5	0	808.374	High	High	0.0002502	0.03722	1.01
		Checked	Confidence	Identifying Node	PSM Ambiguity	Annotated Sequence	Modifications	# Proteins	Master Protein Accessions	Protein Accessions	# Missed Cleavages	Charge	DeltaScore	DeltaCn	Rank	Search Engine Rank	m/z [Da]	MH+ [Da]	Theo. MH+ [Da]	DeltaM [ppm]	Deltam/z [Da]	Activation Type	MS Order	Isolation Interference [%]	Ion Inject Time [ms]	RT [min]	First Scan	Spectrum File	File ID	XCorr	# Protein Groups	Percolator q-Value	Percolator PEP
		FALSE	High	Sequest HT (A2)	Unambiguous	GYFEHR		8	Q9BUJ2; A0A0A0MRA5	M0R3F1; Q9BUJ2; M0R0K8; M0QZV6; A0A0A0MRA5; M0QYZ0; M0QYI8; B7Z4B8	0	2	0.5446	0	1	1	404.691	808.374	808.374	1.03	0.00041	HCD (High Energy Collision Dissociation)	MS2	41.5543	30	19.2675	6570	IgG-1.raw	F3	1.01	2	0.0002502	0.03722
	FALSE	High	HLPSTEPDPHVVR		7.24021e-07	0.000259674	2	7	3	Q9BUJ2; A0A0A0MRA5	0	1483.77	High	High	0.0002502	2.001e-07	3.04
		Checked	Confidence	Identifying Node	PSM Ambiguity	Annotated Sequence	Modifications	# Proteins	Master Protein Accessions	Protein Accessions	# Missed Cleavages	Charge	DeltaScore	DeltaCn	Rank	Search Engine Rank	m/z [Da]	MH+ [Da]	Theo. MH+ [Da]	DeltaM [ppm]	Deltam/z [Da]	Activation Type	MS Order	Isolation Interference [%]	Ion Inject Time [ms]	RT [min]	First Scan	Spectrum File	File ID	XCorr	# Protein Groups	Percolator q-Value	Percolator PEP
		FALSE	High	Sequest HT (A2)	Unambiguous	HLPSTEPDPHVVR		7	Q9BUJ2; A0A0A0MRA5	M0QYM5; M0R3F1; Q9BUJ2; A0A0A0MRA5; M0QYZ0; M0QYI8; B7Z4B8	0	4	0.6051	0	1	1	371.697	1483.77	1483.77	0.19	7e-05	HCD (High Energy Collision Dissociation)	MS2	34.78	28.851	21.1981	8051	IgG-1.raw	F3	3.14	2	0.0002502	0.002233
		FALSE	High	Sequest HT (A2)	Unambiguous	HLPSTEPDPHVVR		7	Q9BUJ2; A0A0A0MRA5	M0QYM5; M0R3F1; Q9BUJ2; A0A0A0MRA5; M0QYZ0; M0QYI8; B7Z4B8	0	2	0.6395	0	1	1	742.386	1483.77	1483.77	-0.12	-9e-05	HCD (High Energy Collision Dissociation)	MS2	0	30	21.1784	8033	IgG-1.raw	F3	1.72	2	0.0002502	8.979e-05
		FALSE	High	Sequest HT (A2)	Unambiguous	HLPSTEPDPHVVR		7	Q9BUJ2; A0A0A0MRA5	M0QYM5; M0R3F1; Q9BUJ2; A0A0A0MRA5; M0QYZ0; M0QYI8; B7Z4B8	0	3	0.6941	0	1	1	495.26	1483.76	1483.77	-0.59	-0.00029	HCD (High Energy Collision Dissociation)	MS2	0	30	20.9298	7825	IgG-1.raw	F3	3.04	2	0.0002502	2.001e-07
	FALSE	High	KAIVICPTDEDLKDR	1xCarbamidomethyl [C6]	7.05667e-06	0.000259674	2	4	2	Q9BUJ2; A0A0A0MRA5	2	1772.92	High	High	0.0002502	2.336e-06	3.73
		Checked	Confidence	Identifying Node	PSM Ambiguity	Annotated Sequence	Modifications	# Proteins	Master Protein Accessions	Protein Accessions	# Missed Cleavages	Charge	DeltaScore	DeltaCn	Rank	Search Engine Rank	m/z [Da]	MH+ [Da]	Theo. MH+ [Da]	DeltaM [ppm]	Deltam/z [Da]	Activation Type	MS Order	Isolation Interference [%]	Ion Inject Time [ms]	RT [min]	First Scan	Spectrum File	File ID	XCorr	# Protein Groups	Percolator q-Value	Percolator PEP
		FALSE	High	Sequest HT (A2)	Unambiguous	KAIVIcPTDEDLKDR	C6(Carbamidomethyl)	4	Q9BUJ2; A0A0A0MRA5	M0R3F1; Q9BUJ2; A0A0A0MRA5; B7Z4B8	2	2	0.6457	0	1	1	886.964	1772.92	1772.92	0.24	0.00022	HCD (High Energy Collision Dissociation)	MS2	60.2768	30	24.7001	10951	IgG-1.raw	F3	2.23	2	0.0002502	0.004819
		FALSE	High	Sequest HT (A2)	Unambiguous	KAIVIcPTDEDLKDR	C6(Carbamidomethyl)	4	Q9BUJ2; A0A0A0MRA5	M0R3F1; Q9BUJ2; A0A0A0MRA5; B7Z4B8	2	3	0.6783	0	1	1	591.645	1772.92	1772.92	-0.63	-0.00037	HCD (High Energy Collision Dissociation)	MS2	55.7161	30	24.6074	10873	IgG-1.raw	F3	3.73	2	0.0002502	2.336e-06
	FALSE	High	KYNILGTNAIMDK		1.1576e-10	0.000259674	2	5	2	Q9BUJ2; A0A0A0MRA5	1	1480.78	High	High	0.0002502	1.576e-11	5.2
		Checked	Confidence	Identifying Node	PSM Ambiguity	Annotated Sequence	Modifications	# Proteins	Master Protein Accessions	Protein Accessions	# Missed Cleavages	Charge	DeltaScore	DeltaCn	Rank	Search Engine Rank	m/z [Da]	MH+ [Da]	Theo. MH+ [Da]	DeltaM [ppm]	Deltam/z [Da]	Activation Type	MS Order	Isolation Interference [%]	Ion Inject Time [ms]	RT [min]	First Scan	Spectrum File	File ID	XCorr	# Protein Groups	Percolator q-Value	Percolator PEP
		FALSE	High	Sequest HT (A2)	Unambiguous	KYNILGTNAIMDK		5	Q9BUJ2; A0A0A0MRA5	M0R3F1; Q9BUJ2; A0A0A0MRA5; M0QYZ0; B7Z4B8	1	2	0.7596	0	1	1	740.894	1480.78	1480.78	-1.39	-0.00103	HCD (High Energy Collision Dissociation)	MS2	33.3781	23.486	29.897	15413	IgG-1.raw	F3	5.2	2	0.0002502	1.576e-11
		FALSE	High	Sequest HT (A2)	Unambiguous	KYNILGTNAIMDK		5	Q9BUJ2; A0A0A0MRA5	M0R3F1; Q9BUJ2; A0A0A0MRA5; M0QYZ0; B7Z4B8	1	3	0.6231	0	1	1	494.265	1480.78	1480.78	-2.07	-0.00102	HCD (High Energy Collision Dissociation)	MS2	53.7236	23.417	29.9305	15443	IgG-1.raw	F3	3.98	2	0.0002502	0.0003173
	FALSE	High	IGWSLDSCSTQLGEEPFSYGYGGTGK	1xCarbamidomethyl [C8]	2.65807e-10	0.000259674	2	6	2	Q9BUJ2; A0A0A0MRA5	0	2796.25	High	High	0.0002502	3.862e-11	4.87
		Checked	Confidence	Identifying Node	PSM Ambiguity	Annotated Sequence	Modifications	# Proteins	Master Protein Accessions	Protein Accessions	# Missed Cleavages	Charge	DeltaScore	DeltaCn	Rank	Search Engine Rank	m/z [Da]	MH+ [Da]	Theo. MH+ [Da]	DeltaM [ppm]	Deltam/z [Da]	Activation Type	MS Order	Isolation Interference [%]	Ion Inject Time [ms]	RT [min]	First Scan	Spectrum File	File ID	XCorr	# Protein Groups	Percolator q-Value	Percolator PEP
		FALSE	High	Sequest HT (A2)	Unambiguous	IGWSLDScSTQLGEEPFSYGYGGTGK	C8(Carbamidomethyl)	6	Q9BUJ2; A0A0A0MRA5	M0R3F1; Q9BUJ2; A0A0A0MRA5; M0QYZ0; M0QYI8; B7Z4B8	0	3	0.8202	0	1	1	932.753	2796.25	2796.25	-0.04	-4e-05	HCD (High Energy Collision Dissociation)	MS2	12.5781	3.43	42.4589	26735	IgG-1.raw	F3	4.56	2	0.0002502	7.924e-09
		FALSE	High	Sequest HT (A2)	Unambiguous	IGWSLDScSTQLGEEPFSYGYGGTGK	C8(Carbamidomethyl)	6	Q9BUJ2; A0A0A0MRA5	M0R3F1; Q9BUJ2; A0A0A0MRA5; M0QYZ0; M0QYI8; B7Z4B8	0	2	0.8953	0	1	1	1398.63	2796.24	2796.25	-0.61	-0.00086	HCD (High Energy Collision Dissociation)	MS2	0	30	42.3942	26671	IgG-1.raw	F3	4.87	2	0.0002502	3.862e-11
	FALSE	High	LIQIAAR		0.104446	0.00242086	2	4	1	Q9BUJ2; A0A0A0MRA5	0	784.504	High	High	0.001886	0.077	2.11
		Checked	Confidence	Identifying Node	PSM Ambiguity	Annotated Sequence	Modifications	# Proteins	Master Protein Accessions	Protein Accessions	# Missed Cleavages	Charge	DeltaScore	DeltaCn	Rank	Search Engine Rank	m/z [Da]	MH+ [Da]	Theo. MH+ [Da]	DeltaM [ppm]	Deltam/z [Da]	Activation Type	MS Order	Isolation Interference [%]	Ion Inject Time [ms]	RT [min]	First Scan	Spectrum File	File ID	XCorr	# Protein Groups	Percolator q-Value	Percolator PEP
		FALSE	High	Sequest HT (A2)	Unambiguous	LIQIAAR		4	Q9BUJ2; A0A0A0MRA5	M0R3F1; Q9BUJ2; A0A0A0MRA5; B7Z4B8	0	2	0	0	1	1	392.756	784.504	784.504	0	0	HCD (High Energy Collision Dissociation)	MS2	12.8188	30	23.3411	9881	IgG-1.raw	F3	2.11	2	0.001886	0.077
	FALSE	High	INEEISVK		0.00647578	0.000259674	2	7	1	Q9BUJ2; A0A0A0MRA5	0	931.509	High	High	0.0002502	0.003729	2.63
		Checked	Confidence	Identifying Node	PSM Ambiguity	Annotated Sequence	Modifications	# Proteins	Master Protein Accessions	Protein Accessions	# Missed Cleavages	Charge	DeltaScore	DeltaCn	Rank	Search Engine Rank	m/z [Da]	MH+ [Da]	Theo. MH+ [Da]	DeltaM [ppm]	Deltam/z [Da]	Activation Type	MS Order	Isolation Interference [%]	Ion Inject Time [ms]	RT [min]	First Scan	Spectrum File	File ID	XCorr	# Protein Groups	Percolator q-Value	Percolator PEP
		FALSE	High	Sequest HT (A2)	Unambiguous	INEEISVK		7	Q9BUJ2; A0A0A0MRA5	M0QYM5; M0R3F1; Q9BUJ2; A0A0A0MRA5; M0QYZ0; M0QYI8; B7Z4B8	0	2	0.5703	0	1	1	466.258	931.51	931.509	0.05	2e-05	HCD (High Energy Collision Dissociation)	MS2	16.4302	30	21.9726	8737	IgG-1.raw	F3	2.63	2	0.0002502	0.003729
	FALSE	High	LQAALEAEEPDDER		7.5077e-06	0.000259674	1	3	1	Q9BUJ2	0	1585.73	High	High	0.0002502	2.502e-06	2.79
		Checked	Confidence	Identifying Node	PSM Ambiguity	Annotated Sequence	Modifications	# Proteins	Master Protein Accessions	Protein Accessions	# Missed Cleavages	Charge	DeltaScore	DeltaCn	Rank	Search Engine Rank	m/z [Da]	MH+ [Da]	Theo. MH+ [Da]	DeltaM [ppm]	Deltam/z [Da]	Activation Type	MS Order	Isolation Interference [%]	Ion Inject Time [ms]	RT [min]	First Scan	Spectrum File	File ID	XCorr	# Protein Groups	Percolator q-Value	Percolator PEP
		FALSE	High	Sequest HT (A2)	Unambiguous	LQAALEAEEPDDER		3	Q9BUJ2	Q9BUJ2; M0R247; A0A087X1I2	0	2	0.8244	0	1	1	793.37	1585.73	1585.73	-0.81	-0.00065	HCD (High Energy Collision Dissociation)	MS2	44.079	30	26.1239	12146	IgG-1.raw	F3	2.79	1	0.0002502	2.502e-06
	FALSE	High	MRPFEGFQR		0.000387746	0.000259674	2	4	2	Q9BUJ2; A0A0A0MRA5	0	1167.57	High	High	0.0002502	0.0001776	2.66
		Checked	Confidence	Identifying Node	PSM Ambiguity	Annotated Sequence	Modifications	# Proteins	Master Protein Accessions	Protein Accessions	# Missed Cleavages	Charge	DeltaScore	DeltaCn	Rank	Search Engine Rank	m/z [Da]	MH+ [Da]	Theo. MH+ [Da]	DeltaM [ppm]	Deltam/z [Da]	Activation Type	MS Order	Isolation Interference [%]	Ion Inject Time [ms]	RT [min]	First Scan	Spectrum File	File ID	XCorr	# Protein Groups	Percolator q-Value	Percolator PEP
		FALSE	High	Sequest HT (A2)	Unambiguous	MRPFEGFQR		4	Q9BUJ2; A0A0A0MRA5	M0R3F1; Q9BUJ2; A0A0A0MRA5; B7Z4B8	0	2	0.5164	0	1	1	584.291	1167.57	1167.57	0.97	0.00057	HCD (High Energy Collision Dissociation)	MS2	0	17.072	26.9738	12826	IgG-1.raw	F3	2.44	2	0.001886	0.08061
		FALSE	High	Sequest HT (A2)	Unambiguous	MRPFEGFQR		4	Q9BUJ2; A0A0A0MRA5	M0R3F1; Q9BUJ2; A0A0A0MRA5; B7Z4B8	0	3	0.4774	0	1	1	389.863	1167.57	1167.57	0.73	0.00028	HCD (High Energy Collision Dissociation)	MS2	46.1527	30	26.9551	12807	IgG-1.raw	F3	2.66	2	0.0002502	0.0001776
	FALSE	High	NCAVEFNFGQR	1xCarbamidomethyl [C2]	0.00333336	0.000259674	2	5	2	Q9BUJ2; A0A0A0MRA5	0	1341.6	High	High	0.0002502	0.001819	2.63
		Checked	Confidence	Identifying Node	PSM Ambiguity	Annotated Sequence	Modifications	# Proteins	Master Protein Accessions	Protein Accessions	# Missed Cleavages	Charge	DeltaScore	DeltaCn	Rank	Search Engine Rank	m/z [Da]	MH+ [Da]	Theo. MH+ [Da]	DeltaM [ppm]	Deltam/z [Da]	Activation Type	MS Order	Isolation Interference [%]	Ion Inject Time [ms]	RT [min]	First Scan	Spectrum File	File ID	XCorr	# Protein Groups	Percolator q-Value	Percolator PEP
		FALSE	High	Sequest HT (A2)	Unambiguous	NcAVEFNFGQR	C2(Carbamidomethyl)	5	Q9BUJ2; A0A0A0MRA5	M0R3F1; Q9BUJ2; A0A0A0MRA5; M0QYZ0; B7Z4B8	0	2	0.526	0	1	1	671.304	1341.6	1341.6	0.32	0.00022	HCD (High Energy Collision Dissociation)	MS2	54.1106	25.618	31.9893	17218	IgG-1.raw	F3	1.73	2	0.007084	0.2194
		FALSE	High	Sequest HT (A2)	Unambiguous	NcAVEFNFGQR	C2(Carbamidomethyl)	5	Q9BUJ2; A0A0A0MRA5	M0R3F1; Q9BUJ2; A0A0A0MRA5; M0QYZ0; B7Z4B8	0	2	0.6692	0	1	1	671.305	1341.6	1341.6	1.05	0.00071	HCD (High Energy Collision Dissociation)	MS2	64.5916	14.028	31.8218	17058	IgG-1.raw	F3	2.63	2	0.0002502	0.001819
	FALSE	High	NYILDQTNVYGSAQR		8.02781e-07	0.000259674	2	4	4	Q9BUJ2; A0A0A0MRA5	0	1741.85	High	High	0.0002502	2.234e-07	3.37
		Checked	Confidence	Identifying Node	PSM Ambiguity	Annotated Sequence	Modifications	# Proteins	Master Protein Accessions	Protein Accessions	# Missed Cleavages	Charge	DeltaScore	DeltaCn	Rank	Search Engine Rank	m/z [Da]	MH+ [Da]	Theo. MH+ [Da]	DeltaM [ppm]	Deltam/z [Da]	Activation Type	MS Order	Isolation Interference [%]	Ion Inject Time [ms]	RT [min]	First Scan	Spectrum File	File ID	XCorr	# Protein Groups	Percolator q-Value	Percolator PEP
		FALSE	High	Sequest HT (A2)	Unambiguous	NYILDQTNVYGSAQR		4	Q9BUJ2; A0A0A0MRA5	M0R3F1; Q9BUJ2; A0A0A0MRA5; B7Z4B8	0	2	0.7567	0	1	1	871.428	1741.85	1741.85	-0.78	-0.00068	HCD (High Energy Collision Dissociation)	MS2	1.86299	16.245	31.9739	17204	IgG-1.raw	F3	3.37	2	0.0002502	2.234e-07
		FALSE	High	Sequest HT (A2)	Unambiguous	NYILDQTNVYGSAQR		4	Q9BUJ2; A0A0A0MRA5	M0R3F1; Q9BUJ2; A0A0A0MRA5; B7Z4B8	0	2	0.6717	0	1	1	871.43	1741.85	1741.85	1.43	0.00125	HCD (High Energy Collision Dissociation)	MS2	50.2883	30	32.9902	18141	IgG-1.raw	F3	2.65	2	0.0002502	0.0001191
		FALSE	High	Sequest HT (A2)	Unambiguous	NYILDQTNVYGSAQR		4	Q9BUJ2; A0A0A0MRA5	M0R3F1; Q9BUJ2; A0A0A0MRA5; B7Z4B8	0	3	0.7447	0	1	1	581.289	1741.85	1741.85	0.46	0.00027	HCD (High Energy Collision Dissociation)	MS2	8.29573	4.549	32.1355	17355	IgG-1.raw	F3	3.33	2	0.0002502	1.705e-05
		FALSE	High	Sequest HT (A2)	Unambiguous	NYILDQTNVYGSAQR		4	Q9BUJ2; A0A0A0MRA5	M0R3F1; Q9BUJ2; A0A0A0MRA5; B7Z4B8	0	2	0.6157	0	1	1	871.429	1741.85	1741.85	0.54	0.00047	HCD (High Energy Collision Dissociation)	MS2	33.6455	30	32.1466	17364	IgG-1.raw	F3	2.42	2	0.0002502	0.0005188
	FALSE	High	QGAPTSFLPPEASQLKPDR		4.9404e-08	0.000259674	2	8	3	Q9BUJ2; A0A0A0MRA5	0	2039.06	High	High	0.0002502	1.093e-08	4.06
		Checked	Confidence	Identifying Node	PSM Ambiguity	Annotated Sequence	Modifications	# Proteins	Master Protein Accessions	Protein Accessions	# Missed Cleavages	Charge	DeltaScore	DeltaCn	Rank	Search Engine Rank	m/z [Da]	MH+ [Da]	Theo. MH+ [Da]	DeltaM [ppm]	Deltam/z [Da]	Activation Type	MS Order	Isolation Interference [%]	Ion Inject Time [ms]	RT [min]	First Scan	Spectrum File	File ID	XCorr	# Protein Groups	Percolator q-Value	Percolator PEP
		FALSE	High	Sequest HT (A2)	Unambiguous	QGAPTSFLPPEASQLKPDR		8	Q9BUJ2; A0A0A0MRA5	Q9BUJ2; M0R203; M0R0K8; M0QZV6; A0A0A0MRA5; M0QYZ0; M0QYI8; B7Z4B8	0	3	0.4924	0	1	1	680.357	2039.06	2039.06	0.48	0.00032	HCD (High Energy Collision Dissociation)	MS2	0.541897	1.343	32.2482	17454	IgG-1.raw	F3	3.31	2	0.0002502	0.0006247
		FALSE	High	Sequest HT (A2)	Unambiguous	QGAPTSFLPPEASQLKPDR		8	Q9BUJ2; A0A0A0MRA5	Q9BUJ2; M0R203; M0R0K8; M0QZV6; A0A0A0MRA5; M0QYZ0; M0QYI8; B7Z4B8	0	3	0.6758	0	1	1	680.356	2039.05	2039.06	-1.49	-0.00101	HCD (High Energy Collision Dissociation)	MS2	37.9068	6.311	31.985	17213	IgG-1.raw	F3	2.93	2	0.0002502	7.214e-06
		FALSE	High	Sequest HT (A2)	Unambiguous	QGAPTSFLPPEASQLKPDR		8	Q9BUJ2; A0A0A0MRA5	Q9BUJ2; M0R203; M0R0K8; M0QZV6; A0A0A0MRA5; M0QYZ0; M0QYI8; B7Z4B8	0	2	0.6404	0	1	1	1020.04	2039.06	2039.06	3.87	0.00395	HCD (High Energy Collision Dissociation)	MS2	10.5193	18.309	32.083	17304	IgG-1.raw	F3	4.06	2	0.0002502	1.093e-08
	FALSE	High	QNQFYDTQVIK		0.00127081	0.000259674	2	7	2	Q9BUJ2; A0A0A0MRA5	0	1383.69	High	High	0.0002502	0.0006399	2.21
		Checked	Confidence	Identifying Node	PSM Ambiguity	Annotated Sequence	Modifications	# Proteins	Master Protein Accessions	Protein Accessions	# Missed Cleavages	Charge	DeltaScore	DeltaCn	Rank	Search Engine Rank	m/z [Da]	MH+ [Da]	Theo. MH+ [Da]	DeltaM [ppm]	Deltam/z [Da]	Activation Type	MS Order	Isolation Interference [%]	Ion Inject Time [ms]	RT [min]	First Scan	Spectrum File	File ID	XCorr	# Protein Groups	Percolator q-Value	Percolator PEP
		FALSE	High	Sequest HT (A2)	Unambiguous	QNQFYDTQVIK		7	Q9BUJ2; A0A0A0MRA5	Q9BUJ2; M0R203; M0R0K8; M0QZV6; A0A0A0MRA5; M0QYZ0; B7Z4B8	0	2	0.6606	0	1	1	692.35	1383.69	1383.69	1.66	0.00115	HCD (High Energy Collision Dissociation)	MS2	63.1087	20.742	28.9199	14599	IgG-1.raw	F3	2.21	2	0.0002502	0.0006399
		FALSE	High	Sequest HT (A2)	Unambiguous	QNQFYDTQVIK		7	Q9BUJ2; A0A0A0MRA5	Q9BUJ2; M0R203; M0R0K8; M0QZV6; A0A0A0MRA5; M0QYZ0; B7Z4B8	0	2	0.6567	0	1	1	692.349	1383.69	1383.69	-0.18	-0.00012	HCD (High Energy Collision Dissociation)	MS2	5.58474	2.265	29.0174	14685	IgG-1.raw	F3	2.68	2	0.0002502	0.005227
	FALSE	High	RNYILDQTNVYGSAQR		0.00335058	0.000259674	2	4	2	Q9BUJ2; A0A0A0MRA5	1	1897.95	High	High	0.0002502	0.001823	3.36
		Checked	Confidence	Identifying Node	PSM Ambiguity	Annotated Sequence	Modifications	# Proteins	Master Protein Accessions	Protein Accessions	# Missed Cleavages	Charge	DeltaScore	DeltaCn	Rank	Search Engine Rank	m/z [Da]	MH+ [Da]	Theo. MH+ [Da]	DeltaM [ppm]	Deltam/z [Da]	Activation Type	MS Order	Isolation Interference [%]	Ion Inject Time [ms]	RT [min]	First Scan	Spectrum File	File ID	XCorr	# Protein Groups	Percolator q-Value	Percolator PEP
		FALSE	High	Sequest HT (A2)	Unambiguous	RNYILDQTNVYGSAQR		4	Q9BUJ2; A0A0A0MRA5	M0R3F1; Q9BUJ2; A0A0A0MRA5; B7Z4B8	1	3	0.7232	0	1	1	633.321	1897.95	1897.95	-1.08	-0.00068	HCD (High Energy Collision Dissociation)	MS2	53.3666	17.167	29.2011	14856	IgG-1.raw	F3	3.36	2	0.0002502	0.001823
		FALSE	High	Sequest HT (A2)	Unambiguous	RNYILDQTNVYGSAQR		4	Q9BUJ2; A0A0A0MRA5	M0R3F1; Q9BUJ2; A0A0A0MRA5; B7Z4B8	1	2	0.543	0	1	1	949.482	1897.96	1897.95	2.33	0.00221	HCD (High Energy Collision Dissociation)	MS2	50.9835	30	29.1671	14823	IgG-1.raw	F3	2.21	2	0.0002502	0.02955
	FALSE	High	RPLEMEQQQAYRPEMK		1.39483e-06	0.000259674	2	7	2	Q9BUJ2; A0A0A0MRA5	0	2033.99	High	High	0.0002502	4.05e-07	3.21
		Checked	Confidence	Identifying Node	PSM Ambiguity	Annotated Sequence	Modifications	# Proteins	Master Protein Accessions	Protein Accessions	# Missed Cleavages	Charge	DeltaScore	DeltaCn	Rank	Search Engine Rank	m/z [Da]	MH+ [Da]	Theo. MH+ [Da]	DeltaM [ppm]	Deltam/z [Da]	Activation Type	MS Order	Isolation Interference [%]	Ion Inject Time [ms]	RT [min]	First Scan	Spectrum File	File ID	XCorr	# Protein Groups	Percolator q-Value	Percolator PEP
		FALSE	High	Sequest HT (A2)	Unambiguous	RPLEMEQQQAYRPEMK		7	Q9BUJ2; A0A0A0MRA5	Q9BUJ2; M0R203; M0R0K8; M0QZV6; A0A0A0MRA5; M0QYZ0; B7Z4B8	0	4	0.7332	0	1	1	509.253	2033.99	2033.99	-0.43	-0.00022	HCD (High Energy Collision Dissociation)	MS2	71.4608	30	24.7072	10957	IgG-1.raw	F3	4.31	2	0.0002502	1.587e-06
		FALSE	High	Sequest HT (A2)	Unambiguous	RPLEMEQQQAYRPEMK		7	Q9BUJ2; A0A0A0MRA5	Q9BUJ2; M0R203; M0R0K8; M0QZV6; A0A0A0MRA5; M0QYZ0; B7Z4B8	0	3	0.6947	0	1	1	678.667	2033.99	2033.99	-1.53	-0.00104	HCD (High Energy Collision Dissociation)	MS2	0	30	24.6668	10923	IgG-1.raw	F3	3.21	2	0.0002502	4.05e-07
	FALSE	High	RPLEMEQQQAYRPEMK	1xOxidation [M5]	1.99204e-05	0.000259674	2	7	2	Q9BUJ2; A0A0A0MRA5	0	2049.98	High	High	0.0002502	7.159e-06	2.81
		Checked	Confidence	Identifying Node	PSM Ambiguity	Annotated Sequence	Modifications	# Proteins	Master Protein Accessions	Protein Accessions	# Missed Cleavages	Charge	DeltaScore	DeltaCn	Rank	Search Engine Rank	m/z [Da]	MH+ [Da]	Theo. MH+ [Da]	DeltaM [ppm]	Deltam/z [Da]	Activation Type	MS Order	Isolation Interference [%]	Ion Inject Time [ms]	RT [min]	First Scan	Spectrum File	File ID	XCorr	# Protein Groups	Percolator q-Value	Percolator PEP
		FALSE	High	Sequest HT (A2)	Unambiguous	RPLEmEQQQAYRPEMK	M5(Oxidation)	7	Q9BUJ2; A0A0A0MRA5	Q9BUJ2; M0R203; M0R0K8; M0QZV6; A0A0A0MRA5; M0QYZ0; B7Z4B8	0	3	0.6512	0	1	1	684	2049.98	2049.98	0	0	HCD (High Energy Collision Dissociation)	MS2	0	30	22.5208	9174	IgG-1.raw	F3	2.81	2	0.0002502	7.159e-06
		FALSE	High	Sequest HT (A2)	Unambiguous	RPLEmEQQQAYRPEMK	M5(Oxidation)	7	Q9BUJ2; A0A0A0MRA5	Q9BUJ2; M0R203; M0R0K8; M0QZV6; A0A0A0MRA5; M0QYZ0; B7Z4B8	0	4	0.487	0	1	1	513.252	2049.98	2049.98	-0.1	-5e-05	HCD (High Energy Collision Dissociation)	MS2	18.6397	30	22.4646	9129	IgG-1.raw	F3	1.93	2	0.0002502	0.00327
	FALSE	High	RTDEEGKDVPDHAVLEMK		6.39553e-08	0.000259674	2	4	1	Q9BUJ2; A0A0A0MRA5	2	2069	High	High	0.0002502	1.448e-08	5.33
		Checked	Confidence	Identifying Node	PSM Ambiguity	Annotated Sequence	Modifications	# Proteins	Master Protein Accessions	Protein Accessions	# Missed Cleavages	Charge	DeltaScore	DeltaCn	Rank	Search Engine Rank	m/z [Da]	MH+ [Da]	Theo. MH+ [Da]	DeltaM [ppm]	Deltam/z [Da]	Activation Type	MS Order	Isolation Interference [%]	Ion Inject Time [ms]	RT [min]	First Scan	Spectrum File	File ID	XCorr	# Protein Groups	Percolator q-Value	Percolator PEP
		FALSE	High	Sequest HT (A2)	Unambiguous	RTDEEGKDVPDHAVLEMK		4	Q9BUJ2; A0A0A0MRA5	M0R3F1; Q9BUJ2; A0A0A0MRA5; B7Z4B8	2	4	0.7467	0	1	1	518.005	2069	2069	0.86	0.00044	HCD (High Energy Collision Dissociation)	MS2	0	30	23.553	10051	IgG-1.raw	F3	5.33	2	0.0002502	1.448e-08
	FALSE	High	RTDEEGKDVPDHAVLEMK	1xOxidation [M17]	0.0022183	0.000259674	2	4	1	Q9BUJ2; A0A0A0MRA5	2	2084.99	High	High	0.0002502	0.001172	3.43
		Checked	Confidence	Identifying Node	PSM Ambiguity	Annotated Sequence	Modifications	# Proteins	Master Protein Accessions	Protein Accessions	# Missed Cleavages	Charge	DeltaScore	DeltaCn	Rank	Search Engine Rank	m/z [Da]	MH+ [Da]	Theo. MH+ [Da]	DeltaM [ppm]	Deltam/z [Da]	Activation Type	MS Order	Isolation Interference [%]	Ion Inject Time [ms]	RT [min]	First Scan	Spectrum File	File ID	XCorr	# Protein Groups	Percolator q-Value	Percolator PEP
		FALSE	High	Sequest HT (A2)	Unambiguous	RTDEEGKDVPDHAVLEmK	M17(Oxidation)	4	Q9BUJ2; A0A0A0MRA5	M0R3F1; Q9BUJ2; A0A0A0MRA5; B7Z4B8	2	4	0.7201	0	1	1	522.003	2084.99	2084.99	-0.14	-7e-05	HCD (High Energy Collision Dissociation)	MS2	19.8481	30	20.9725	7856	IgG-1.raw	F3	3.43	2	0.0002502	0.001172
	FALSE	High	SKAECEILMMVGLPAAGK	1xCarbamidomethyl [C5]	6.0137e-05	0.000259674	2	5	2	Q9BUJ2; A0A0A0MRA5	1	1904.96	High	High	0.0002502	2.372e-05	1.87
		Checked	Confidence	Identifying Node	PSM Ambiguity	Annotated Sequence	Modifications	# Proteins	Master Protein Accessions	Protein Accessions	# Missed Cleavages	Charge	DeltaScore	DeltaCn	Rank	Search Engine Rank	m/z [Da]	MH+ [Da]	Theo. MH+ [Da]	DeltaM [ppm]	Deltam/z [Da]	Activation Type	MS Order	Isolation Interference [%]	Ion Inject Time [ms]	RT [min]	First Scan	Spectrum File	File ID	XCorr	# Protein Groups	Percolator q-Value	Percolator PEP
		FALSE	High	Sequest HT (A2)	Unambiguous	SKAEcEILMMVGLPAAGK	C5(Carbamidomethyl)	5	Q9BUJ2; A0A0A0MRA5	M0R3F1; Q9BUJ2; A0A0A0MRA5; M0QYZ0; B7Z4B8	1	2	0.6845	0	1	1	952.995	1904.98	1904.96	9.55	0.00909	HCD (High Energy Collision Dissociation)	MS2	0	30	39.1839	23753	IgG-1.raw	F3	1.87	2	0.0002502	2.372e-05
		FALSE	High	Sequest HT (A2)	Unambiguous	SKAEcEILMMVGLPAAGK	C5(Carbamidomethyl)	5	Q9BUJ2; A0A0A0MRA5	M0R3F1; Q9BUJ2; A0A0A0MRA5; M0QYZ0; B7Z4B8	1	3	0.7273	0	1	1	635.659	1904.96	1904.96	-0.2	-0.00013	HCD (High Energy Collision Dissociation)	MS2	12.113	30	39.2121	23774	IgG-1.raw	F3	4.07	2	0.0002502	5.936e-05
	FALSE	High	SPQPPAEEDEDDFDDTLVAIDTYNCDLHFK	1xCarbamidomethyl [C25]	1.23159e-10	0.000259674	2	7	1	Q9BUJ2; A0A0A0MRA5	0	3496.5	High	High	0.0002502	1.685e-11	5.48
		Checked	Confidence	Identifying Node	PSM Ambiguity	Annotated Sequence	Modifications	# Proteins	Master Protein Accessions	Protein Accessions	# Missed Cleavages	Charge	DeltaScore	DeltaCn	Rank	Search Engine Rank	m/z [Da]	MH+ [Da]	Theo. MH+ [Da]	DeltaM [ppm]	Deltam/z [Da]	Activation Type	MS Order	Isolation Interference [%]	Ion Inject Time [ms]	RT [min]	First Scan	Spectrum File	File ID	XCorr	# Protein Groups	Percolator q-Value	Percolator PEP
		FALSE	High	Sequest HT (A2)	Unambiguous	SPQPPAEEDEDDFDDTLVAIDTYNcDLHFK	C25(Carbamidomethyl)	7	Q9BUJ2; A0A0A0MRA5	M0R3F1; Q9BUJ2; M0R0K8; A0A0A0MRA5; M0QYZ0; M0QYI8; B7Z4B8	0	3	0.896	0	1	1	1166.18	3496.52	3496.5	4.28	0.00499	HCD (High Energy Collision Dissociation)	MS2	5.01322	30	43.8466	28063	IgG-1.raw	F3	5.48	2	0.0002502	1.685e-11
	FALSE	High	SSGYPLTIEGFAYLWSGAR		1.01274e-06	0.000259674	2	8	4	Q9BUJ2; A0A0A0MRA5	0	2075.02	High	High	0.0002502	2.866e-07	3.69
		Checked	Confidence	Identifying Node	PSM Ambiguity	Annotated Sequence	Modifications	# Proteins	Master Protein Accessions	Protein Accessions	# Missed Cleavages	Charge	DeltaScore	DeltaCn	Rank	Search Engine Rank	m/z [Da]	MH+ [Da]	Theo. MH+ [Da]	DeltaM [ppm]	Deltam/z [Da]	Activation Type	MS Order	Isolation Interference [%]	Ion Inject Time [ms]	RT [min]	First Scan	Spectrum File	File ID	XCorr	# Protein Groups	Percolator q-Value	Percolator PEP
		FALSE	High	Sequest HT (A2)	Unambiguous	SSGYPLTIEGFAYLWSGAR		8	Q9BUJ2; A0A0A0MRA5	M0QYM5; M0R3F1; Q9BUJ2; M0R0K8; A0A0A0MRA5; M0QYZ0; M0QYI8; B7Z4B8	0	2	0.1429	0	1	1	1038.02	2075.03	2075.02	1.72	0.00178	HCD (High Energy Collision Dissociation)	MS2	67.7042	30	50.6178	34396	IgG-1.raw	F3	0.42	2	0.0009629	0.06473
		FALSE	High	Sequest HT (A2)	Unambiguous	SSGYPLTIEGFAYLWSGAR		8	Q9BUJ2; A0A0A0MRA5	M0QYM5; M0R3F1; Q9BUJ2; M0R0K8; A0A0A0MRA5; M0QYZ0; M0QYI8; B7Z4B8	0	3	0.436	0	1	1	692.343	2075.01	2075.02	-4.57	-0.00316	HCD (High Energy Collision Dissociation)	MS2	14.7734	30	48.4546	32409	IgG-1.raw	F3	1.72	2	0.0002502	0.0007553
		FALSE	High	Sequest HT (A2)	Unambiguous	SSGYPLTIEGFAYLWSGAR		8	Q9BUJ2; A0A0A0MRA5	M0QYM5; M0R3F1; Q9BUJ2; M0R0K8; A0A0A0MRA5; M0QYZ0; M0QYI8; B7Z4B8	0	2	0.459	0	1	1	1038.02	2075.03	2075.02	2.89	0.003	HCD (High Energy Collision Dissociation)	MS2	74.4754	30	49.6051	33464	IgG-1.raw	F3	1.22	2	0.0002502	0.0003623
		FALSE	High	Sequest HT (A2)	Unambiguous	SSGYPLTIEGFAYLWSGAR		8	Q9BUJ2; A0A0A0MRA5	M0QYM5; M0R3F1; Q9BUJ2; M0R0K8; A0A0A0MRA5; M0QYZ0; M0QYI8; B7Z4B8	0	2	0.7805	0	1	1	1038.01	2075.02	2075.02	-2.74	-0.00285	HCD (High Energy Collision Dissociation)	MS2	13.6815	30	48.4128	32372	IgG-1.raw	F3	3.69	2	0.0002502	2.866e-07
	FALSE	High	TDEEGKDVPDHAVLEMK		1.66203e-08	0.000259674	2	4	3	Q9BUJ2; A0A0A0MRA5	1	1912.9	High	High	0.0002502	3.376e-09	5.68
		Checked	Confidence	Identifying Node	PSM Ambiguity	Annotated Sequence	Modifications	# Proteins	Master Protein Accessions	Protein Accessions	# Missed Cleavages	Charge	DeltaScore	DeltaCn	Rank	Search Engine Rank	m/z [Da]	MH+ [Da]	Theo. MH+ [Da]	DeltaM [ppm]	Deltam/z [Da]	Activation Type	MS Order	Isolation Interference [%]	Ion Inject Time [ms]	RT [min]	First Scan	Spectrum File	File ID	XCorr	# Protein Groups	Percolator q-Value	Percolator PEP
		FALSE	High	Sequest HT (A2)	Unambiguous	TDEEGKDVPDHAVLEMK		4	Q9BUJ2; A0A0A0MRA5	M0R3F1; Q9BUJ2; A0A0A0MRA5; B7Z4B8	1	2	0.7349	0	1	1	956.951	1912.9	1912.9	-0.12	-0.00012	HCD (High Energy Collision Dissociation)	MS2	37.9406	30	25.3161	11451	IgG-1.raw	F3	4.64	2	0.0002502	6.768e-09
		FALSE	High	Sequest HT (A2)	Unambiguous	TDEEGKDVPDHAVLEMK		4	Q9BUJ2; A0A0A0MRA5	M0R3F1; Q9BUJ2; A0A0A0MRA5; B7Z4B8	1	4	0.7059	0	1	1	478.98	1912.9	1912.9	1.02	0.00049	HCD (High Energy Collision Dissociation)	MS2	72.9189	20.492	25.2602	11403	IgG-1.raw	F3	2.55	2	0.0002502	0.003046
		FALSE	High	Sequest HT (A2)	Unambiguous	TDEEGKDVPDHAVLEMK		4	Q9BUJ2; A0A0A0MRA5	M0R3F1; Q9BUJ2; A0A0A0MRA5; B7Z4B8	1	3	0.8028	0	1	1	638.303	1912.9	1912.9	-0.16	-0.0001	HCD (High Energy Collision Dissociation)	MS2	23.3691	7.569	25.3138	11450	IgG-1.raw	F3	5.68	2	0.0002502	3.376e-09
	FALSE	High	TDEEGKDVPDHAVLEMK	1xOxidation [M16]	0.00037592	0.000259674	2	4	2	Q9BUJ2; A0A0A0MRA5	1	1928.89	High	High	0.0002502	0.0001718	3.47
		Checked	Confidence	Identifying Node	PSM Ambiguity	Annotated Sequence	Modifications	# Proteins	Master Protein Accessions	Protein Accessions	# Missed Cleavages	Charge	DeltaScore	DeltaCn	Rank	Search Engine Rank	m/z [Da]	MH+ [Da]	Theo. MH+ [Da]	DeltaM [ppm]	Deltam/z [Da]	Activation Type	MS Order	Isolation Interference [%]	Ion Inject Time [ms]	RT [min]	First Scan	Spectrum File	File ID	XCorr	# Protein Groups	Percolator q-Value	Percolator PEP
		FALSE	High	Sequest HT (A2)	Unambiguous	TDEEGKDVPDHAVLEmK	M16(Oxidation)	4	Q9BUJ2; A0A0A0MRA5	M0R3F1; Q9BUJ2; A0A0A0MRA5; B7Z4B8	1	4	0.5925	0	1	1	482.978	1928.89	1928.89	-0.34	-0.00016	HCD (High Energy Collision Dissociation)	MS2	12.3391	30	22.3271	9017	IgG-1.raw	F3	2.65	2	0.0002502	0.014
		FALSE	High	Sequest HT (A2)	Unambiguous	TDEEGKDVPDHAVLEmK	M16(Oxidation)	4	Q9BUJ2; A0A0A0MRA5	M0R3F1; Q9BUJ2; A0A0A0MRA5; B7Z4B8	1	3	0.7378	0	1	1	643.635	1928.89	1928.89	-0.43	-0.00028	HCD (High Energy Collision Dissociation)	MS2	15.6497	30	22.3191	9013	IgG-1.raw	F3	3.47	2	0.0002502	0.0001718
	FALSE	High	TTWAIK		0.25277	0.00778999	2	5	1	Q9BUJ2; A0A0A0MRA5	0	719.409	High	High	0.006004	0.2052	1.57
		Checked	Confidence	Identifying Node	PSM Ambiguity	Annotated Sequence	Modifications	# Proteins	Master Protein Accessions	Protein Accessions	# Missed Cleavages	Charge	DeltaScore	DeltaCn	Rank	Search Engine Rank	m/z [Da]	MH+ [Da]	Theo. MH+ [Da]	DeltaM [ppm]	Deltam/z [Da]	Activation Type	MS Order	Isolation Interference [%]	Ion Inject Time [ms]	RT [min]	First Scan	Spectrum File	File ID	XCorr	# Protein Groups	Percolator q-Value	Percolator PEP
		FALSE	High	Sequest HT (A2)	Unambiguous	TTWAIK		5	Q9BUJ2; A0A0A0MRA5	M0R3F1; Q9BUJ2; A0A0A0MRA5; M0QYZ0; B7Z4B8	0	2	0.1401	0	1	1	360.208	719.408	719.409	-0.37	-0.00013	HCD (High Energy Collision Dissociation)	MS2	0	30	24.4162	10723	IgG-1.raw	F3	1.57	2	0.006004	0.2052
	FALSE	High	WDVLIQQATQCLNR	1xCarbamidomethyl [C11]	7.78186e-08	0.000259674	2	4	2	Q9BUJ2; A0A0A0MRA5	0	1744.88	High	High	0.0002502	1.793e-08	3.92
		Checked	Confidence	Identifying Node	PSM Ambiguity	Annotated Sequence	Modifications	# Proteins	Master Protein Accessions	Protein Accessions	# Missed Cleavages	Charge	DeltaScore	DeltaCn	Rank	Search Engine Rank	m/z [Da]	MH+ [Da]	Theo. MH+ [Da]	DeltaM [ppm]	Deltam/z [Da]	Activation Type	MS Order	Isolation Interference [%]	Ion Inject Time [ms]	RT [min]	First Scan	Spectrum File	File ID	XCorr	# Protein Groups	Percolator q-Value	Percolator PEP
		FALSE	High	Sequest HT (A2)	Unambiguous	WDVLIQQATQcLNR	C11(Carbamidomethyl)	4	Q9BUJ2; A0A0A0MRA5	M0R3F1; Q9BUJ2; A0A0A0MRA5; B7Z4B8	0	2	0.6811	0	1	1	872.939	1744.87	1744.88	-4.9	-0.00428	HCD (High Energy Collision Dissociation)	MS2	57.8404	30	38.6439	23242	IgG-1.raw	F3	3.92	2	0.0002502	1.793e-08
		FALSE	High	Sequest HT (A2)	Unambiguous	WDVLIQQATQcLNR	C11(Carbamidomethyl)	4	Q9BUJ2; A0A0A0MRA5	M0R3F1; Q9BUJ2; A0A0A0MRA5; B7Z4B8	0	3	0.6459	0	1	1	582.299	1744.88	1744.88	0.72	0.00042	HCD (High Energy Collision Dissociation)	MS2	41.2222	30	38.6736	23267	IgG-1.raw	F3	4.01	2	0.0002502	9.629e-06
	FALSE	High	WMGIAFR		0.0501805	0.000259674	2	5	1	Q9BUJ2; A0A0A0MRA5	0	880.45	High	High	0.0002502	0.03434	1.86
		Checked	Confidence	Identifying Node	PSM Ambiguity	Annotated Sequence	Modifications	# Proteins	Master Protein Accessions	Protein Accessions	# Missed Cleavages	Charge	DeltaScore	DeltaCn	Rank	Search Engine Rank	m/z [Da]	MH+ [Da]	Theo. MH+ [Da]	DeltaM [ppm]	Deltam/z [Da]	Activation Type	MS Order	Isolation Interference [%]	Ion Inject Time [ms]	RT [min]	First Scan	Spectrum File	File ID	XCorr	# Protein Groups	Percolator q-Value	Percolator PEP
		FALSE	High	Sequest HT (A2)	Unambiguous	WMGIAFR		5	Q9BUJ2; A0A0A0MRA5	M0R3F1; Q9BUJ2; A0A0A0MRA5; M0QYZ0; B7Z4B8	0	2	0.3602	0	1	1	440.728	880.449	880.45	-1.2	-0.00053	HCD (High Energy Collision Dissociation)	MS2	0	30	36.2476	21066	IgG-1.raw	F3	1.86	2	0.0002502	0.03434
	FALSE	High	WMGIAFR	1xOxidation [M2]	0.142549	0.00328286	2	5	1	Q9BUJ2; A0A0A0MRA5	0	896.445	High	High	0.00254	0.1082	1.52
		Checked	Confidence	Identifying Node	PSM Ambiguity	Annotated Sequence	Modifications	# Proteins	Master Protein Accessions	Protein Accessions	# Missed Cleavages	Charge	DeltaScore	DeltaCn	Rank	Search Engine Rank	m/z [Da]	MH+ [Da]	Theo. MH+ [Da]	DeltaM [ppm]	Deltam/z [Da]	Activation Type	MS Order	Isolation Interference [%]	Ion Inject Time [ms]	RT [min]	First Scan	Spectrum File	File ID	XCorr	# Protein Groups	Percolator q-Value	Percolator PEP
		FALSE	High	Sequest HT (A2)	Unambiguous	WmGIAFR	M2(Oxidation)	5	Q9BUJ2; A0A0A0MRA5	M0R3F1; Q9BUJ2; A0A0A0MRA5; M0QYZ0; B7Z4B8	0	2	0.5197	0	1	1	448.727	896.446	896.445	1.79	0.0008	HCD (High Energy Collision Dissociation)	MS2	67.6735	30	32.2621	17466	IgG-1.raw	F3	1.52	2	0.00254	0.1082
	FALSE	High	YNILGTNAIMDK		0.00121314	0.000259674	2	5	2	Q9BUJ2; A0A0A0MRA5	0	1352.69	High	High	0.0002502	0.000609	2.78
		Checked	Confidence	Identifying Node	PSM Ambiguity	Annotated Sequence	Modifications	# Proteins	Master Protein Accessions	Protein Accessions	# Missed Cleavages	Charge	DeltaScore	DeltaCn	Rank	Search Engine Rank	m/z [Da]	MH+ [Da]	Theo. MH+ [Da]	DeltaM [ppm]	Deltam/z [Da]	Activation Type	MS Order	Isolation Interference [%]	Ion Inject Time [ms]	RT [min]	First Scan	Spectrum File	File ID	XCorr	# Protein Groups	Percolator q-Value	Percolator PEP
		FALSE	High	Sequest HT (A2)	Unambiguous	YNILGTNAIMDK		5	Q9BUJ2; A0A0A0MRA5	M0R3F1; Q9BUJ2; A0A0A0MRA5; M0QYZ0; B7Z4B8	0	2	0.4396	0	1	1	676.849	1352.69	1352.69	2.16	0.00146	HCD (High Energy Collision Dissociation)	MS2	68.3611	30	33.9137	18990	IgG-1.raw	F3	1.82	2	0.0002502	0.0008144
		FALSE	High	Sequest HT (A2)	Unambiguous	YNILGTNAIMDK		5	Q9BUJ2; A0A0A0MRA5	M0R3F1; Q9BUJ2; A0A0A0MRA5; M0QYZ0; B7Z4B8	0	2	0.6799	0	1	1	676.843	1352.68	1352.69	-6.42	-0.00434	HCD (High Energy Collision Dissociation)	MS2	0	3.992	33.9698	19023	IgG-1.raw	F3	2.78	2	0.0002502	0.000609
FALSE	High	Master Protein	A0A0A0MRA5	Heterogeneous nuclear ribonucleoprotein U-like protein 1 OS=Homo sapiens OX=9606 GN=HNRNPUL1 PE=1 SV=1	0	286.023	51	33	70	1	766	85.9	8.78	190.93	33	0	High	1
	Checked	Confidence	Sequence	Modifications	Qvality PEP	Qvality q-value	# Protein Groups	# Proteins	# PSMs	Master Protein Accessions	# Missed Cleavages	Theo. MH+ [Da]	Found in Sample: [S3] F3: Sample	Confidence (by Search Engine): Sequest HT	Percolator q-Value (by Search Engine): Sequest HT	Percolator PEP (by Search Engine): Sequest HT	XCorr (by Search Engine): Sequest HT
	FALSE	High	AECEILMMVGLPAAGK	1xCarbamidomethyl [C3]	3.87645e-07	0.000259674	2	5	2	Q9BUJ2; A0A0A0MRA5	0	1689.84	High	High	0.0002502	1.014e-07	4.09
		Checked	Confidence	Identifying Node	PSM Ambiguity	Annotated Sequence	Modifications	# Proteins	Master Protein Accessions	Protein Accessions	# Missed Cleavages	Charge	DeltaScore	DeltaCn	Rank	Search Engine Rank	m/z [Da]	MH+ [Da]	Theo. MH+ [Da]	DeltaM [ppm]	Deltam/z [Da]	Activation Type	MS Order	Isolation Interference [%]	Ion Inject Time [ms]	RT [min]	First Scan	Spectrum File	File ID	XCorr	# Protein Groups	Percolator q-Value	Percolator PEP
		FALSE	High	Sequest HT (A2)	Unambiguous	AEcEILMMVGLPAAGK	C3(Carbamidomethyl)	5	Q9BUJ2; A0A0A0MRA5	M0R3F1; Q9BUJ2; A0A0A0MRA5; M0QYZ0; B7Z4B8	0	3	0.7067	0	1	1	563.95	1689.84	1689.84	-1.02	-0.00057	HCD (High Energy Collision Dissociation)	MS2	0	30	41.6288	25972	IgG-1.raw	F3	3.75	2	0.0002502	9.159e-06
		FALSE	High	Sequest HT (A2)	Unambiguous	AEcEILMMVGLPAAGK	C3(Carbamidomethyl)	5	Q9BUJ2; A0A0A0MRA5	M0R3F1; Q9BUJ2; A0A0A0MRA5; M0QYZ0; B7Z4B8	0	2	0.8191	0	1	1	845.426	1689.85	1689.84	4.62	0.0039	HCD (High Energy Collision Dissociation)	MS2	32.3057	30	41.5534	25903	IgG-1.raw	F3	4.09	2	0.0002502	1.014e-07
	FALSE	High	AEPYCSVLPGFTFIQHLPLSER	1xCarbamidomethyl [C5]	4.40871e-10	0.000259674	2	5	3	Q9BUJ2; A0A0A0MRA5	0	2561.29	High	High	0.0002502	6.694e-11	4.05
		Checked	Confidence	Identifying Node	PSM Ambiguity	Annotated Sequence	Modifications	# Proteins	Master Protein Accessions	Protein Accessions	# Missed Cleavages	Charge	DeltaScore	DeltaCn	Rank	Search Engine Rank	m/z [Da]	MH+ [Da]	Theo. MH+ [Da]	DeltaM [ppm]	Deltam/z [Da]	Activation Type	MS Order	Isolation Interference [%]	Ion Inject Time [ms]	RT [min]	First Scan	Spectrum File	File ID	XCorr	# Protein Groups	Percolator q-Value	Percolator PEP
		FALSE	High	Sequest HT (A2)	Unambiguous	AEPYcSVLPGFTFIQHLPLSER	C5(Carbamidomethyl)	5	Q9BUJ2; A0A0A0MRA5	M0R3F1; Q9BUJ2; A0A0A0MRA5; M0QYZ0; B7Z4B8	0	4	0.5291	0	1	1	641.076	2561.28	2561.29	-1.14	-0.00073	HCD (High Energy Collision Dissociation)	MS2	44.3045	30	44.0668	28269	IgG-1.raw	F3	1.89	2	0.0002502	0.003137
		FALSE	High	Sequest HT (A2)	Unambiguous	AEPYcSVLPGFTFIQHLPLSER	C5(Carbamidomethyl)	5	Q9BUJ2; A0A0A0MRA5	M0R3F1; Q9BUJ2; A0A0A0MRA5; M0QYZ0; B7Z4B8	0	2	0.7457	0	1	1	1281.15	2561.28	2561.29	-0.98	-0.00125	HCD (High Energy Collision Dissociation)	MS2	0	30	43.881	28094	IgG-1.raw	F3	4.05	2	0.0002502	6.694e-11
		FALSE	High	Sequest HT (A2)	Unambiguous	AEPYcSVLPGFTFIQHLPLSER	C5(Carbamidomethyl)	5	Q9BUJ2; A0A0A0MRA5	M0R3F1; Q9BUJ2; A0A0A0MRA5; M0QYZ0; B7Z4B8	0	3	0.6815	0	1	1	854.434	2561.29	2561.29	0.14	0.00012	HCD (High Energy Collision Dissociation)	MS2	4.63657	11.532	43.8228	28041	IgG-1.raw	F3	3.83	2	0.0002502	6.085e-10
	FALSE	High	AIVICPTDEDLK	1xCarbamidomethyl [C5]	0.000129119	0.000259674	2	4	1	Q9BUJ2; A0A0A0MRA5	0	1373.7	High	High	0.0002502	5.413e-05	2.91
		Checked	Confidence	Identifying Node	PSM Ambiguity	Annotated Sequence	Modifications	# Proteins	Master Protein Accessions	Protein Accessions	# Missed Cleavages	Charge	DeltaScore	DeltaCn	Rank	Search Engine Rank	m/z [Da]	MH+ [Da]	Theo. MH+ [Da]	DeltaM [ppm]	Deltam/z [Da]	Activation Type	MS Order	Isolation Interference [%]	Ion Inject Time [ms]	RT [min]	First Scan	Spectrum File	File ID	XCorr	# Protein Groups	Percolator q-Value	Percolator PEP
		FALSE	High	Sequest HT (A2)	Unambiguous	AIVIcPTDEDLK	C5(Carbamidomethyl)	4	Q9BUJ2; A0A0A0MRA5	M0R3F1; Q9BUJ2; A0A0A0MRA5; B7Z4B8	0	2	0.6014	0	1	1	687.353	1373.7	1373.7	0.79	0.00054	HCD (High Energy Collision Dissociation)	MS2	0	30	29.8238	15362	IgG-1.raw	F3	2.91	2	0.0002502	5.413e-05
	FALSE	High	AIVICPTDEDLKDR	1xCarbamidomethyl [C5]	8.45434e-06	0.000259674	2	4	3	Q9BUJ2; A0A0A0MRA5	1	1644.83	High	High	0.0002502	2.843e-06	3.04
		Checked	Confidence	Identifying Node	PSM Ambiguity	Annotated Sequence	Modifications	# Proteins	Master Protein Accessions	Protein Accessions	# Missed Cleavages	Charge	DeltaScore	DeltaCn	Rank	Search Engine Rank	m/z [Da]	MH+ [Da]	Theo. MH+ [Da]	DeltaM [ppm]	Deltam/z [Da]	Activation Type	MS Order	Isolation Interference [%]	Ion Inject Time [ms]	RT [min]	First Scan	Spectrum File	File ID	XCorr	# Protein Groups	Percolator q-Value	Percolator PEP
		FALSE	High	Sequest HT (A2)	Unambiguous	AIVIcPTDEDLKDR	C5(Carbamidomethyl)	4	Q9BUJ2; A0A0A0MRA5	M0R3F1; Q9BUJ2; A0A0A0MRA5; B7Z4B8	1	3	0.7343	0	1	1	548.947	1644.83	1644.83	-0.1	-5e-05	HCD (High Energy Collision Dissociation)	MS2	19.8824	23.645	27.5354	13327	IgG-1.raw	F3	3.35	2	0.0002502	1.63e-05
		FALSE	High	Sequest HT (A2)	Unambiguous	AIVIcPTDEDLKDR	C5(Carbamidomethyl)	4	Q9BUJ2; A0A0A0MRA5	M0R3F1; Q9BUJ2; A0A0A0MRA5; B7Z4B8	1	3	0.2397	0	1	1	548.944	1644.82	1644.83	-5.46	-0.003	HCD (High Energy Collision Dissociation)	MS2	18.3746	30	29.4698	15113	IgG-1.raw	F3	1.46	2	0.0009629	0.06445
		FALSE	High	Sequest HT (A2)	Unambiguous	AIVIcPTDEDLKDR	C5(Carbamidomethyl)	4	Q9BUJ2; A0A0A0MRA5	M0R3F1; Q9BUJ2; A0A0A0MRA5; B7Z4B8	1	2	0.6382	0	1	1	822.914	1644.82	1644.83	-3.25	-0.00267	HCD (High Energy Collision Dissociation)	MS2	22.9741	30	27.5724	13362	IgG-1.raw	F3	3.04	2	0.0002502	2.843e-06
	FALSE	High	APQQQPPPQQPPPPQPPPQQPPPPPSYSPAR		1.80416e-12	0.000259674	2	4	2	Q9BUJ2; A0A0A0MRA5	0	3328.69	High	High	0.0002502	1.753e-13	6.38
		Checked	Confidence	Identifying Node	PSM Ambiguity	Annotated Sequence	Modifications	# Proteins	Master Protein Accessions	Protein Accessions	# Missed Cleavages	Charge	DeltaScore	DeltaCn	Rank	Search Engine Rank	m/z [Da]	MH+ [Da]	Theo. MH+ [Da]	DeltaM [ppm]	Deltam/z [Da]	Activation Type	MS Order	Isolation Interference [%]	Ion Inject Time [ms]	RT [min]	First Scan	Spectrum File	File ID	XCorr	# Protein Groups	Percolator q-Value	Percolator PEP
		FALSE	High	Sequest HT (A2)	Unambiguous	APQQQPPPQQPPPPQPPPQQPPPPPSYSPAR		4	Q9BUJ2; A0A0A0MRA5	M0R3F1; Q9BUJ2; A0A0A0MRA5; B7Z4B8	0	3	0.7273	0	1	1	1110.23	3328.69	3328.69	0.98	0.00109	HCD (High Energy Collision Dissociation)	MS2	0	14.663	30.2355	15718	IgG-1.raw	F3	6.38	2	0.0002502	1.753e-13
		FALSE	High	Sequest HT (A2)	Unambiguous	APQQQPPPQQPPPPQPPPQQPPPPPSYSPAR		4	Q9BUJ2; A0A0A0MRA5	M0R3F1; Q9BUJ2; A0A0A0MRA5; B7Z4B8	0	4	0.5344	0	1	1	832.928	3328.69	3328.69	0.67	0.00055	HCD (High Energy Collision Dissociation)	MS2	72.6095	30	29.515	15158	IgG-1.raw	F3	3.05	2	0.0002502	3.285e-07
	FALSE	High	DVPDHAVLEMK		0.0039511	0.000259674	2	4	1	Q9BUJ2; A0A0A0MRA5	0	1253.62	High	High	0.0002502	0.002187	2
		Checked	Confidence	Identifying Node	PSM Ambiguity	Annotated Sequence	Modifications	# Proteins	Master Protein Accessions	Protein Accessions	# Missed Cleavages	Charge	DeltaScore	DeltaCn	Rank	Search Engine Rank	m/z [Da]	MH+ [Da]	Theo. MH+ [Da]	DeltaM [ppm]	Deltam/z [Da]	Activation Type	MS Order	Isolation Interference [%]	Ion Inject Time [ms]	RT [min]	First Scan	Spectrum File	File ID	XCorr	# Protein Groups	Percolator q-Value	Percolator PEP
		FALSE	High	Sequest HT (A2)	Unambiguous	DVPDHAVLEMK		4	Q9BUJ2; A0A0A0MRA5	M0R3F1; Q9BUJ2; A0A0A0MRA5; B7Z4B8	0	2	0.565	0	1	1	627.312	1253.62	1253.62	-1.85	-0.00116	HCD (High Energy Collision Dissociation)	MS2	11.7248	27.69	26.5472	12520	IgG-1.raw	F3	2	2	0.0002502	0.002187
	FALSE	High	EALGGQALYPHVLVK		2.00235e-05	0.000259674	2	5	2	Q9BUJ2; A0A0A0MRA5	0	1594.9	High	High	0.0002502	7.212e-06	3.16
		Checked	Confidence	Identifying Node	PSM Ambiguity	Annotated Sequence	Modifications	# Proteins	Master Protein Accessions	Protein Accessions	# Missed Cleavages	Charge	DeltaScore	DeltaCn	Rank	Search Engine Rank	m/z [Da]	MH+ [Da]	Theo. MH+ [Da]	DeltaM [ppm]	Deltam/z [Da]	Activation Type	MS Order	Isolation Interference [%]	Ion Inject Time [ms]	RT [min]	First Scan	Spectrum File	File ID	XCorr	# Protein Groups	Percolator q-Value	Percolator PEP
		FALSE	High	Sequest HT (A2)	Unambiguous	EALGGQALYPHVLVK		5	Q9BUJ2; A0A0A0MRA5	M0R3F1; Q9BUJ2; A0A0A0MRA5; M0QYZ0; B7Z4B8	0	2	0.7198	0	1	1	797.951	1594.89	1594.9	-0.15	-0.00012	HCD (High Energy Collision Dissociation)	MS2	47.8692	8.108	31.1062	16461	IgG-1.raw	F3	2.57	2	0.0002502	3.794e-05
		FALSE	High	Sequest HT (A2)	Unambiguous	EALGGQALYPHVLVK		5	Q9BUJ2; A0A0A0MRA5	M0R3F1; Q9BUJ2; A0A0A0MRA5; M0QYZ0; B7Z4B8	0	3	0.731	0	1	1	532.304	1594.9	1594.9	0.72	0.00038	HCD (High Energy Collision Dissociation)	MS2	5.94085	4.228	31.0699	16430	IgG-1.raw	F3	3.16	2	0.0002502	7.212e-06
	FALSE	High	FAENDVIGCFADFECGNDVELSFTK	2xCarbamidomethyl [C9; C15]	0.0262723	0.000259674	2	5	2	Q9BUJ2; A0A0A0MRA5	0	2884.24	High	High	0.0002502	0.01704	0.74
		Checked	Confidence	Identifying Node	PSM Ambiguity	Annotated Sequence	Modifications	# Proteins	Master Protein Accessions	Protein Accessions	# Missed Cleavages	Charge	DeltaScore	DeltaCn	Rank	Search Engine Rank	m/z [Da]	MH+ [Da]	Theo. MH+ [Da]	DeltaM [ppm]	Deltam/z [Da]	Activation Type	MS Order	Isolation Interference [%]	Ion Inject Time [ms]	RT [min]	First Scan	Spectrum File	File ID	XCorr	# Protein Groups	Percolator q-Value	Percolator PEP
		FALSE	High	Sequest HT (A2)	Unambiguous	FAENDVIGcFADFEcGNDVELSFTK	C9(Carbamidomethyl); C15(Carbamidomethyl)	5	Q9BUJ2; A0A0A0MRA5	M0R3F1; Q9BUJ2; A0A0A0MRA5; M0QYZ0; B7Z4B8	0	3	0.6757	0	1	1	962.087	2884.25	2884.24	0.37	0.00035	HCD (High Energy Collision Dissociation)	MS2	20.5582	30	62.5967	44253	IgG-1.raw	F3	0.74	2	0.0002502	0.01704
		FALSE	High	Sequest HT (A2)	Unambiguous	FAENDVIGcFADFEcGNDVELSFTK	C9(Carbamidomethyl); C15(Carbamidomethyl)	5	Q9BUJ2; A0A0A0MRA5	M0R3F1; Q9BUJ2; A0A0A0MRA5; M0QYZ0; B7Z4B8	0	3	0.5	0	1	1	962.089	2884.25	2884.24	2.51	0.00241	HCD (High Energy Collision Dissociation)	MS2	38.2065	30	60.4659	42465	IgG-1.raw	F3	0.24	2	0.003414	0.1258
	FALSE	High	FENYGDK		0.163212	0.00442676	2	5	1	Q9BUJ2; A0A0A0MRA5	0	872.378	High	High	0.003414	0.126	0.65
		Checked	Confidence	Identifying Node	PSM Ambiguity	Annotated Sequence	Modifications	# Proteins	Master Protein Accessions	Protein Accessions	# Missed Cleavages	Charge	DeltaScore	DeltaCn	Rank	Search Engine Rank	m/z [Da]	MH+ [Da]	Theo. MH+ [Da]	DeltaM [ppm]	Deltam/z [Da]	Activation Type	MS Order	Isolation Interference [%]	Ion Inject Time [ms]	RT [min]	First Scan	Spectrum File	File ID	XCorr	# Protein Groups	Percolator q-Value	Percolator PEP
		FALSE	High	Sequest HT (A2)	Unambiguous	FENYGDK		5	Q9BUJ2; A0A0A0MRA5	M0R3F1; Q9BUJ2; A0A0A0MRA5; M0QYZ0; B7Z4B8	0	2	0.4615	0	1	1	436.693	872.379	872.378	0.41	0.00018	HCD (High Energy Collision Dissociation)	MS2	62.5744	30	19.3989	6660	IgG-1.raw	F3	0.65	2	0.003414	0.126
	FALSE	High	GYFEHR		0.0540498	0.000259674	2	8	1	Q9BUJ2; A0A0A0MRA5	0	808.374	High	High	0.0002502	0.03722	1.01
		Checked	Confidence	Identifying Node	PSM Ambiguity	Annotated Sequence	Modifications	# Proteins	Master Protein Accessions	Protein Accessions	# Missed Cleavages	Charge	DeltaScore	DeltaCn	Rank	Search Engine Rank	m/z [Da]	MH+ [Da]	Theo. MH+ [Da]	DeltaM [ppm]	Deltam/z [Da]	Activation Type	MS Order	Isolation Interference [%]	Ion Inject Time [ms]	RT [min]	First Scan	Spectrum File	File ID	XCorr	# Protein Groups	Percolator q-Value	Percolator PEP
		FALSE	High	Sequest HT (A2)	Unambiguous	GYFEHR		8	Q9BUJ2; A0A0A0MRA5	M0R3F1; Q9BUJ2; M0R0K8; M0QZV6; A0A0A0MRA5; M0QYZ0; M0QYI8; B7Z4B8	0	2	0.5446	0	1	1	404.691	808.374	808.374	1.03	0.00041	HCD (High Energy Collision Dissociation)	MS2	41.5543	30	19.2675	6570	IgG-1.raw	F3	1.01	2	0.0002502	0.03722
	FALSE	High	HLPSTEPDPHVVR		7.24021e-07	0.000259674	2	7	3	Q9BUJ2; A0A0A0MRA5	0	1483.77	High	High	0.0002502	2.001e-07	3.04
		Checked	Confidence	Identifying Node	PSM Ambiguity	Annotated Sequence	Modifications	# Proteins	Master Protein Accessions	Protein Accessions	# Missed Cleavages	Charge	DeltaScore	DeltaCn	Rank	Search Engine Rank	m/z [Da]	MH+ [Da]	Theo. MH+ [Da]	DeltaM [ppm]	Deltam/z [Da]	Activation Type	MS Order	Isolation Interference [%]	Ion Inject Time [ms]	RT [min]	First Scan	Spectrum File	File ID	XCorr	# Protein Groups	Percolator q-Value	Percolator PEP
		FALSE	High	Sequest HT (A2)	Unambiguous	HLPSTEPDPHVVR		7	Q9BUJ2; A0A0A0MRA5	M0QYM5; M0R3F1; Q9BUJ2; A0A0A0MRA5; M0QYZ0; M0QYI8; B7Z4B8	0	4	0.6051	0	1	1	371.697	1483.77	1483.77	0.19	7e-05	HCD (High Energy Collision Dissociation)	MS2	34.78	28.851	21.1981	8051	IgG-1.raw	F3	3.14	2	0.0002502	0.002233
		FALSE	High	Sequest HT (A2)	Unambiguous	HLPSTEPDPHVVR		7	Q9BUJ2; A0A0A0MRA5	M0QYM5; M0R3F1; Q9BUJ2; A0A0A0MRA5; M0QYZ0; M0QYI8; B7Z4B8	0	2	0.6395	0	1	1	742.386	1483.77	1483.77	-0.12	-9e-05	HCD (High Energy Collision Dissociation)	MS2	0	30	21.1784	8033	IgG-1.raw	F3	1.72	2	0.0002502	8.979e-05
		FALSE	High	Sequest HT (A2)	Unambiguous	HLPSTEPDPHVVR		7	Q9BUJ2; A0A0A0MRA5	M0QYM5; M0R3F1; Q9BUJ2; A0A0A0MRA5; M0QYZ0; M0QYI8; B7Z4B8	0	3	0.6941	0	1	1	495.26	1483.76	1483.77	-0.59	-0.00029	HCD (High Energy Collision Dissociation)	MS2	0	30	20.9298	7825	IgG-1.raw	F3	3.04	2	0.0002502	2.001e-07
	FALSE	High	KAIVICPTDEDLKDR	1xCarbamidomethyl [C6]	7.05667e-06	0.000259674	2	4	2	Q9BUJ2; A0A0A0MRA5	2	1772.92	High	High	0.0002502	2.336e-06	3.73
		Checked	Confidence	Identifying Node	PSM Ambiguity	Annotated Sequence	Modifications	# Proteins	Master Protein Accessions	Protein Accessions	# Missed Cleavages	Charge	DeltaScore	DeltaCn	Rank	Search Engine Rank	m/z [Da]	MH+ [Da]	Theo. MH+ [Da]	DeltaM [ppm]	Deltam/z [Da]	Activation Type	MS Order	Isolation Interference [%]	Ion Inject Time [ms]	RT [min]	First Scan	Spectrum File	File ID	XCorr	# Protein Groups	Percolator q-Value	Percolator PEP
		FALSE	High	Sequest HT (A2)	Unambiguous	KAIVIcPTDEDLKDR	C6(Carbamidomethyl)	4	Q9BUJ2; A0A0A0MRA5	M0R3F1; Q9BUJ2; A0A0A0MRA5; B7Z4B8	2	2	0.6457	0	1	1	886.964	1772.92	1772.92	0.24	0.00022	HCD (High Energy Collision Dissociation)	MS2	60.2768	30	24.7001	10951	IgG-1.raw	F3	2.23	2	0.0002502	0.004819
		FALSE	High	Sequest HT (A2)	Unambiguous	KAIVIcPTDEDLKDR	C6(Carbamidomethyl)	4	Q9BUJ2; A0A0A0MRA5	M0R3F1; Q9BUJ2; A0A0A0MRA5; B7Z4B8	2	3	0.6783	0	1	1	591.645	1772.92	1772.92	-0.63	-0.00037	HCD (High Energy Collision Dissociation)	MS2	55.7161	30	24.6074	10873	IgG-1.raw	F3	3.73	2	0.0002502	2.336e-06
	FALSE	High	KYNILGTNAIMDK		1.1576e-10	0.000259674	2	5	2	Q9BUJ2; A0A0A0MRA5	1	1480.78	High	High	0.0002502	1.576e-11	5.2
		Checked	Confidence	Identifying Node	PSM Ambiguity	Annotated Sequence	Modifications	# Proteins	Master Protein Accessions	Protein Accessions	# Missed Cleavages	Charge	DeltaScore	DeltaCn	Rank	Search Engine Rank	m/z [Da]	MH+ [Da]	Theo. MH+ [Da]	DeltaM [ppm]	Deltam/z [Da]	Activation Type	MS Order	Isolation Interference [%]	Ion Inject Time [ms]	RT [min]	First Scan	Spectrum File	File ID	XCorr	# Protein Groups	Percolator q-Value	Percolator PEP
		FALSE	High	Sequest HT (A2)	Unambiguous	KYNILGTNAIMDK		5	Q9BUJ2; A0A0A0MRA5	M0R3F1; Q9BUJ2; A0A0A0MRA5; M0QYZ0; B7Z4B8	1	2	0.7596	0	1	1	740.894	1480.78	1480.78	-1.39	-0.00103	HCD (High Energy Collision Dissociation)	MS2	33.3781	23.486	29.897	15413	IgG-1.raw	F3	5.2	2	0.0002502	1.576e-11
		FALSE	High	Sequest HT (A2)	Unambiguous	KYNILGTNAIMDK		5	Q9BUJ2; A0A0A0MRA5	M0R3F1; Q9BUJ2; A0A0A0MRA5; M0QYZ0; B7Z4B8	1	3	0.6231	0	1	1	494.265	1480.78	1480.78	-2.07	-0.00102	HCD (High Energy Collision Dissociation)	MS2	53.7236	23.417	29.9305	15443	IgG-1.raw	F3	3.98	2	0.0002502	0.0003173
	FALSE	High	IGWSLDSCSTQLGEEPFSYGYGGTGK	1xCarbamidomethyl [C8]	2.65807e-10	0.000259674	2	6	2	Q9BUJ2; A0A0A0MRA5	0	2796.25	High	High	0.0002502	3.862e-11	4.87
		Checked	Confidence	Identifying Node	PSM Ambiguity	Annotated Sequence	Modifications	# Proteins	Master Protein Accessions	Protein Accessions	# Missed Cleavages	Charge	DeltaScore	DeltaCn	Rank	Search Engine Rank	m/z [Da]	MH+ [Da]	Theo. MH+ [Da]	DeltaM [ppm]	Deltam/z [Da]	Activation Type	MS Order	Isolation Interference [%]	Ion Inject Time [ms]	RT [min]	First Scan	Spectrum File	File ID	XCorr	# Protein Groups	Percolator q-Value	Percolator PEP
		FALSE	High	Sequest HT (A2)	Unambiguous	IGWSLDScSTQLGEEPFSYGYGGTGK	C8(Carbamidomethyl)	6	Q9BUJ2; A0A0A0MRA5	M0R3F1; Q9BUJ2; A0A0A0MRA5; M0QYZ0; M0QYI8; B7Z4B8	0	3	0.8202	0	1	1	932.753	2796.25	2796.25	-0.04	-4e-05	HCD (High Energy Collision Dissociation)	MS2	12.5781	3.43	42.4589	26735	IgG-1.raw	F3	4.56	2	0.0002502	7.924e-09
		FALSE	High	Sequest HT (A2)	Unambiguous	IGWSLDScSTQLGEEPFSYGYGGTGK	C8(Carbamidomethyl)	6	Q9BUJ2; A0A0A0MRA5	M0R3F1; Q9BUJ2; A0A0A0MRA5; M0QYZ0; M0QYI8; B7Z4B8	0	2	0.8953	0	1	1	1398.63	2796.24	2796.25	-0.61	-0.00086	HCD (High Energy Collision Dissociation)	MS2	0	30	42.3942	26671	IgG-1.raw	F3	4.87	2	0.0002502	3.862e-11
	FALSE	High	LIQIAAR		0.104446	0.00242086	2	4	1	Q9BUJ2; A0A0A0MRA5	0	784.504	High	High	0.001886	0.077	2.11
		Checked	Confidence	Identifying Node	PSM Ambiguity	Annotated Sequence	Modifications	# Proteins	Master Protein Accessions	Protein Accessions	# Missed Cleavages	Charge	DeltaScore	DeltaCn	Rank	Search Engine Rank	m/z [Da]	MH+ [Da]	Theo. MH+ [Da]	DeltaM [ppm]	Deltam/z [Da]	Activation Type	MS Order	Isolation Interference [%]	Ion Inject Time [ms]	RT [min]	First Scan	Spectrum File	File ID	XCorr	# Protein Groups	Percolator q-Value	Percolator PEP
		FALSE	High	Sequest HT (A2)	Unambiguous	LIQIAAR		4	Q9BUJ2; A0A0A0MRA5	M0R3F1; Q9BUJ2; A0A0A0MRA5; B7Z4B8	0	2	0	0	1	1	392.756	784.504	784.504	0	0	HCD (High Energy Collision Dissociation)	MS2	12.8188	30	23.3411	9881	IgG-1.raw	F3	2.11	2	0.001886	0.077
	FALSE	High	INEEISVK		0.00647578	0.000259674	2	7	1	Q9BUJ2; A0A0A0MRA5	0	931.509	High	High	0.0002502	0.003729	2.63
		Checked	Confidence	Identifying Node	PSM Ambiguity	Annotated Sequence	Modifications	# Proteins	Master Protein Accessions	Protein Accessions	# Missed Cleavages	Charge	DeltaScore	DeltaCn	Rank	Search Engine Rank	m/z [Da]	MH+ [Da]	Theo. MH+ [Da]	DeltaM [ppm]	Deltam/z [Da]	Activation Type	MS Order	Isolation Interference [%]	Ion Inject Time [ms]	RT [min]	First Scan	Spectrum File	File ID	XCorr	# Protein Groups	Percolator q-Value	Percolator PEP
		FALSE	High	Sequest HT (A2)	Unambiguous	INEEISVK		7	Q9BUJ2; A0A0A0MRA5	M0QYM5; M0R3F1; Q9BUJ2; A0A0A0MRA5; M0QYZ0; M0QYI8; B7Z4B8	0	2	0.5703	0	1	1	466.258	931.51	931.509	0.05	2e-05	HCD (High Energy Collision Dissociation)	MS2	16.4302	30	21.9726	8737	IgG-1.raw	F3	2.63	2	0.0002502	0.003729
	FALSE	High	MDNITR	1xAcetyl [N-Term]	0.159601	0.00442676	1	5	1	A0A0A0MRA5	0	791.372	High	High	0.003414	0.1228	1.97
		Checked	Confidence	Identifying Node	PSM Ambiguity	Annotated Sequence	Modifications	# Proteins	Master Protein Accessions	Protein Accessions	# Missed Cleavages	Charge	DeltaScore	DeltaCn	Rank	Search Engine Rank	m/z [Da]	MH+ [Da]	Theo. MH+ [Da]	DeltaM [ppm]	Deltam/z [Da]	Activation Type	MS Order	Isolation Interference [%]	Ion Inject Time [ms]	RT [min]	First Scan	Spectrum File	File ID	XCorr	# Protein Groups	Percolator q-Value	Percolator PEP
		FALSE	High	Sequest HT (A2)	Unambiguous	mDNITR	N-Term(Prot)(Acetyl)	5	A0A0A0MRA5	M0R203; M0R0K8; M0QZV6; A0A0A0MRA5; M0QYZ0	0	2	0.3096	0	1	1	396.189	791.372	791.372	-0.03	-1e-05	HCD (High Energy Collision Dissociation)	MS2	12.3998	30	27.1827	13022	IgG-1.raw	F3	1.97	1	0.003414	0.1228
	FALSE	High	MRPFEGFQR		0.000387746	0.000259674	2	4	2	Q9BUJ2; A0A0A0MRA5	0	1167.57	High	High	0.0002502	0.0001776	2.66
		Checked	Confidence	Identifying Node	PSM Ambiguity	Annotated Sequence	Modifications	# Proteins	Master Protein Accessions	Protein Accessions	# Missed Cleavages	Charge	DeltaScore	DeltaCn	Rank	Search Engine Rank	m/z [Da]	MH+ [Da]	Theo. MH+ [Da]	DeltaM [ppm]	Deltam/z [Da]	Activation Type	MS Order	Isolation Interference [%]	Ion Inject Time [ms]	RT [min]	First Scan	Spectrum File	File ID	XCorr	# Protein Groups	Percolator q-Value	Percolator PEP
		FALSE	High	Sequest HT (A2)	Unambiguous	MRPFEGFQR		4	Q9BUJ2; A0A0A0MRA5	M0R3F1; Q9BUJ2; A0A0A0MRA5; B7Z4B8	0	2	0.5164	0	1	1	584.291	1167.57	1167.57	0.97	0.00057	HCD (High Energy Collision Dissociation)	MS2	0	17.072	26.9738	12826	IgG-1.raw	F3	2.44	2	0.001886	0.08061
		FALSE	High	Sequest HT (A2)	Unambiguous	MRPFEGFQR		4	Q9BUJ2; A0A0A0MRA5	M0R3F1; Q9BUJ2; A0A0A0MRA5; B7Z4B8	0	3	0.4774	0	1	1	389.863	1167.57	1167.57	0.73	0.00028	HCD (High Energy Collision Dissociation)	MS2	46.1527	30	26.9551	12807	IgG-1.raw	F3	2.66	2	0.0002502	0.0001776
	FALSE	High	NCAVEFNFGQR	1xCarbamidomethyl [C2]	0.00333336	0.000259674	2	5	2	Q9BUJ2; A0A0A0MRA5	0	1341.6	High	High	0.0002502	0.001819	2.63
		Checked	Confidence	Identifying Node	PSM Ambiguity	Annotated Sequence	Modifications	# Proteins	Master Protein Accessions	Protein Accessions	# Missed Cleavages	Charge	DeltaScore	DeltaCn	Rank	Search Engine Rank	m/z [Da]	MH+ [Da]	Theo. MH+ [Da]	DeltaM [ppm]	Deltam/z [Da]	Activation Type	MS Order	Isolation Interference [%]	Ion Inject Time [ms]	RT [min]	First Scan	Spectrum File	File ID	XCorr	# Protein Groups	Percolator q-Value	Percolator PEP
		FALSE	High	Sequest HT (A2)	Unambiguous	NcAVEFNFGQR	C2(Carbamidomethyl)	5	Q9BUJ2; A0A0A0MRA5	M0R3F1; Q9BUJ2; A0A0A0MRA5; M0QYZ0; B7Z4B8	0	2	0.526	0	1	1	671.304	1341.6	1341.6	0.32	0.00022	HCD (High Energy Collision Dissociation)	MS2	54.1106	25.618	31.9893	17218	IgG-1.raw	F3	1.73	2	0.007084	0.2194
		FALSE	High	Sequest HT (A2)	Unambiguous	NcAVEFNFGQR	C2(Carbamidomethyl)	5	Q9BUJ2; A0A0A0MRA5	M0R3F1; Q9BUJ2; A0A0A0MRA5; M0QYZ0; B7Z4B8	0	2	0.6692	0	1	1	671.305	1341.6	1341.6	1.05	0.00071	HCD (High Energy Collision Dissociation)	MS2	64.5916	14.028	31.8218	17058	IgG-1.raw	F3	2.63	2	0.0002502	0.001819
	FALSE	High	NYILDQTNVYGSAQR		8.02781e-07	0.000259674	2	4	4	Q9BUJ2; A0A0A0MRA5	0	1741.85	High	High	0.0002502	2.234e-07	3.37
		Checked	Confidence	Identifying Node	PSM Ambiguity	Annotated Sequence	Modifications	# Proteins	Master Protein Accessions	Protein Accessions	# Missed Cleavages	Charge	DeltaScore	DeltaCn	Rank	Search Engine Rank	m/z [Da]	MH+ [Da]	Theo. MH+ [Da]	DeltaM [ppm]	Deltam/z [Da]	Activation Type	MS Order	Isolation Interference [%]	Ion Inject Time [ms]	RT [min]	First Scan	Spectrum File	File ID	XCorr	# Protein Groups	Percolator q-Value	Percolator PEP
		FALSE	High	Sequest HT (A2)	Unambiguous	NYILDQTNVYGSAQR		4	Q9BUJ2; A0A0A0MRA5	M0R3F1; Q9BUJ2; A0A0A0MRA5; B7Z4B8	0	2	0.7567	0	1	1	871.428	1741.85	1741.85	-0.78	-0.00068	HCD (High Energy Collision Dissociation)	MS2	1.86299	16.245	31.9739	17204	IgG-1.raw	F3	3.37	2	0.0002502	2.234e-07
		FALSE	High	Sequest HT (A2)	Unambiguous	NYILDQTNVYGSAQR		4	Q9BUJ2; A0A0A0MRA5	M0R3F1; Q9BUJ2; A0A0A0MRA5; B7Z4B8	0	2	0.6717	0	1	1	871.43	1741.85	1741.85	1.43	0.00125	HCD (High Energy Collision Dissociation)	MS2	50.2883	30	32.9902	18141	IgG-1.raw	F3	2.65	2	0.0002502	0.0001191
		FALSE	High	Sequest HT (A2)	Unambiguous	NYILDQTNVYGSAQR		4	Q9BUJ2; A0A0A0MRA5	M0R3F1; Q9BUJ2; A0A0A0MRA5; B7Z4B8	0	3	0.7447	0	1	1	581.289	1741.85	1741.85	0.46	0.00027	HCD (High Energy Collision Dissociation)	MS2	8.29573	4.549	32.1355	17355	IgG-1.raw	F3	3.33	2	0.0002502	1.705e-05
		FALSE	High	Sequest HT (A2)	Unambiguous	NYILDQTNVYGSAQR		4	Q9BUJ2; A0A0A0MRA5	M0R3F1; Q9BUJ2; A0A0A0MRA5; B7Z4B8	0	2	0.6157	0	1	1	871.429	1741.85	1741.85	0.54	0.00047	HCD (High Energy Collision Dissociation)	MS2	33.6455	30	32.1466	17364	IgG-1.raw	F3	2.42	2	0.0002502	0.0005188
	FALSE	High	QGAPTSFLPPEASQLKPDR		4.9404e-08	0.000259674	2	8	3	Q9BUJ2; A0A0A0MRA5	0	2039.06	High	High	0.0002502	1.093e-08	4.06
		Checked	Confidence	Identifying Node	PSM Ambiguity	Annotated Sequence	Modifications	# Proteins	Master Protein Accessions	Protein Accessions	# Missed Cleavages	Charge	DeltaScore	DeltaCn	Rank	Search Engine Rank	m/z [Da]	MH+ [Da]	Theo. MH+ [Da]	DeltaM [ppm]	Deltam/z [Da]	Activation Type	MS Order	Isolation Interference [%]	Ion Inject Time [ms]	RT [min]	First Scan	Spectrum File	File ID	XCorr	# Protein Groups	Percolator q-Value	Percolator PEP
		FALSE	High	Sequest HT (A2)	Unambiguous	QGAPTSFLPPEASQLKPDR		8	Q9BUJ2; A0A0A0MRA5	Q9BUJ2; M0R203; M0R0K8; M0QZV6; A0A0A0MRA5; M0QYZ0; M0QYI8; B7Z4B8	0	3	0.4924	0	1	1	680.357	2039.06	2039.06	0.48	0.00032	HCD (High Energy Collision Dissociation)	MS2	0.541897	1.343	32.2482	17454	IgG-1.raw	F3	3.31	2	0.0002502	0.0006247
		FALSE	High	Sequest HT (A2)	Unambiguous	QGAPTSFLPPEASQLKPDR		8	Q9BUJ2; A0A0A0MRA5	Q9BUJ2; M0R203; M0R0K8; M0QZV6; A0A0A0MRA5; M0QYZ0; M0QYI8; B7Z4B8	0	3	0.6758	0	1	1	680.356	2039.05	2039.06	-1.49	-0.00101	HCD (High Energy Collision Dissociation)	MS2	37.9068	6.311	31.985	17213	IgG-1.raw	F3	2.93	2	0.0002502	7.214e-06
		FALSE	High	Sequest HT (A2)	Unambiguous	QGAPTSFLPPEASQLKPDR		8	Q9BUJ2; A0A0A0MRA5	Q9BUJ2; M0R203; M0R0K8; M0QZV6; A0A0A0MRA5; M0QYZ0; M0QYI8; B7Z4B8	0	2	0.6404	0	1	1	1020.04	2039.06	2039.06	3.87	0.00395	HCD (High Energy Collision Dissociation)	MS2	10.5193	18.309	32.083	17304	IgG-1.raw	F3	4.06	2	0.0002502	1.093e-08
	FALSE	High	QNQFYDTQVIK		0.00127081	0.000259674	2	7	2	Q9BUJ2; A0A0A0MRA5	0	1383.69	High	High	0.0002502	0.0006399	2.21
		Checked	Confidence	Identifying Node	PSM Ambiguity	Annotated Sequence	Modifications	# Proteins	Master Protein Accessions	Protein Accessions	# Missed Cleavages	Charge	DeltaScore	DeltaCn	Rank	Search Engine Rank	m/z [Da]	MH+ [Da]	Theo. MH+ [Da]	DeltaM [ppm]	Deltam/z [Da]	Activation Type	MS Order	Isolation Interference [%]	Ion Inject Time [ms]	RT [min]	First Scan	Spectrum File	File ID	XCorr	# Protein Groups	Percolator q-Value	Percolator PEP
		FALSE	High	Sequest HT (A2)	Unambiguous	QNQFYDTQVIK		7	Q9BUJ2; A0A0A0MRA5	Q9BUJ2; M0R203; M0R0K8; M0QZV6; A0A0A0MRA5; M0QYZ0; B7Z4B8	0	2	0.6606	0	1	1	692.35	1383.69	1383.69	1.66	0.00115	HCD (High Energy Collision Dissociation)	MS2	63.1087	20.742	28.9199	14599	IgG-1.raw	F3	2.21	2	0.0002502	0.0006399
		FALSE	High	Sequest HT (A2)	Unambiguous	QNQFYDTQVIK		7	Q9BUJ2; A0A0A0MRA5	Q9BUJ2; M0R203; M0R0K8; M0QZV6; A0A0A0MRA5; M0QYZ0; B7Z4B8	0	2	0.6567	0	1	1	692.349	1383.69	1383.69	-0.18	-0.00012	HCD (High Energy Collision Dissociation)	MS2	5.58474	2.265	29.0174	14685	IgG-1.raw	F3	2.68	2	0.0002502	0.005227
	FALSE	High	RNYILDQTNVYGSAQR		0.00335058	0.000259674	2	4	2	Q9BUJ2; A0A0A0MRA5	1	1897.95	High	High	0.0002502	0.001823	3.36
		Checked	Confidence	Identifying Node	PSM Ambiguity	Annotated Sequence	Modifications	# Proteins	Master Protein Accessions	Protein Accessions	# Missed Cleavages	Charge	DeltaScore	DeltaCn	Rank	Search Engine Rank	m/z [Da]	MH+ [Da]	Theo. MH+ [Da]	DeltaM [ppm]	Deltam/z [Da]	Activation Type	MS Order	Isolation Interference [%]	Ion Inject Time [ms]	RT [min]	First Scan	Spectrum File	File ID	XCorr	# Protein Groups	Percolator q-Value	Percolator PEP
		FALSE	High	Sequest HT (A2)	Unambiguous	RNYILDQTNVYGSAQR		4	Q9BUJ2; A0A0A0MRA5	M0R3F1; Q9BUJ2; A0A0A0MRA5; B7Z4B8	1	3	0.7232	0	1	1	633.321	1897.95	1897.95	-1.08	-0.00068	HCD (High Energy Collision Dissociation)	MS2	53.3666	17.167	29.2011	14856	IgG-1.raw	F3	3.36	2	0.0002502	0.001823
		FALSE	High	Sequest HT (A2)	Unambiguous	RNYILDQTNVYGSAQR		4	Q9BUJ2; A0A0A0MRA5	M0R3F1; Q9BUJ2; A0A0A0MRA5; B7Z4B8	1	2	0.543	0	1	1	949.482	1897.96	1897.95	2.33	0.00221	HCD (High Energy Collision Dissociation)	MS2	50.9835	30	29.1671	14823	IgG-1.raw	F3	2.21	2	0.0002502	0.02955
	FALSE	High	RPLEMEQQQAYRPEMK		1.39483e-06	0.000259674	2	7	2	Q9BUJ2; A0A0A0MRA5	0	2033.99	High	High	0.0002502	4.05e-07	3.21
		Checked	Confidence	Identifying Node	PSM Ambiguity	Annotated Sequence	Modifications	# Proteins	Master Protein Accessions	Protein Accessions	# Missed Cleavages	Charge	DeltaScore	DeltaCn	Rank	Search Engine Rank	m/z [Da]	MH+ [Da]	Theo. MH+ [Da]	DeltaM [ppm]	Deltam/z [Da]	Activation Type	MS Order	Isolation Interference [%]	Ion Inject Time [ms]	RT [min]	First Scan	Spectrum File	File ID	XCorr	# Protein Groups	Percolator q-Value	Percolator PEP
		FALSE	High	Sequest HT (A2)	Unambiguous	RPLEMEQQQAYRPEMK		7	Q9BUJ2; A0A0A0MRA5	Q9BUJ2; M0R203; M0R0K8; M0QZV6; A0A0A0MRA5; M0QYZ0; B7Z4B8	0	4	0.7332	0	1	1	509.253	2033.99	2033.99	-0.43	-0.00022	HCD (High Energy Collision Dissociation)	MS2	71.4608	30	24.7072	10957	IgG-1.raw	F3	4.31	2	0.0002502	1.587e-06
		FALSE	High	Sequest HT (A2)	Unambiguous	RPLEMEQQQAYRPEMK		7	Q9BUJ2; A0A0A0MRA5	Q9BUJ2; M0R203; M0R0K8; M0QZV6; A0A0A0MRA5; M0QYZ0; B7Z4B8	0	3	0.6947	0	1	1	678.667	2033.99	2033.99	-1.53	-0.00104	HCD (High Energy Collision Dissociation)	MS2	0	30	24.6668	10923	IgG-1.raw	F3	3.21	2	0.0002502	4.05e-07
	FALSE	High	RPLEMEQQQAYRPEMK	1xOxidation [M5]	1.99204e-05	0.000259674	2	7	2	Q9BUJ2; A0A0A0MRA5	0	2049.98	High	High	0.0002502	7.159e-06	2.81
		Checked	Confidence	Identifying Node	PSM Ambiguity	Annotated Sequence	Modifications	# Proteins	Master Protein Accessions	Protein Accessions	# Missed Cleavages	Charge	DeltaScore	DeltaCn	Rank	Search Engine Rank	m/z [Da]	MH+ [Da]	Theo. MH+ [Da]	DeltaM [ppm]	Deltam/z [Da]	Activation Type	MS Order	Isolation Interference [%]	Ion Inject Time [ms]	RT [min]	First Scan	Spectrum File	File ID	XCorr	# Protein Groups	Percolator q-Value	Percolator PEP
		FALSE	High	Sequest HT (A2)	Unambiguous	RPLEmEQQQAYRPEMK	M5(Oxidation)	7	Q9BUJ2; A0A0A0MRA5	Q9BUJ2; M0R203; M0R0K8; M0QZV6; A0A0A0MRA5; M0QYZ0; B7Z4B8	0	3	0.6512	0	1	1	684	2049.98	2049.98	0	0	HCD (High Energy Collision Dissociation)	MS2	0	30	22.5208	9174	IgG-1.raw	F3	2.81	2	0.0002502	7.159e-06
		FALSE	High	Sequest HT (A2)	Unambiguous	RPLEmEQQQAYRPEMK	M5(Oxidation)	7	Q9BUJ2; A0A0A0MRA5	Q9BUJ2; M0R203; M0R0K8; M0QZV6; A0A0A0MRA5; M0QYZ0; B7Z4B8	0	4	0.487	0	1	1	513.252	2049.98	2049.98	-0.1	-5e-05	HCD (High Energy Collision Dissociation)	MS2	18.6397	30	22.4646	9129	IgG-1.raw	F3	1.93	2	0.0002502	0.00327
	FALSE	High	RTDEEGKDVPDHAVLEMK		6.39553e-08	0.000259674	2	4	1	Q9BUJ2; A0A0A0MRA5	2	2069	High	High	0.0002502	1.448e-08	5.33
		Checked	Confidence	Identifying Node	PSM Ambiguity	Annotated Sequence	Modifications	# Proteins	Master Protein Accessions	Protein Accessions	# Missed Cleavages	Charge	DeltaScore	DeltaCn	Rank	Search Engine Rank	m/z [Da]	MH+ [Da]	Theo. MH+ [Da]	DeltaM [ppm]	Deltam/z [Da]	Activation Type	MS Order	Isolation Interference [%]	Ion Inject Time [ms]	RT [min]	First Scan	Spectrum File	File ID	XCorr	# Protein Groups	Percolator q-Value	Percolator PEP
		FALSE	High	Sequest HT (A2)	Unambiguous	RTDEEGKDVPDHAVLEMK		4	Q9BUJ2; A0A0A0MRA5	M0R3F1; Q9BUJ2; A0A0A0MRA5; B7Z4B8	2	4	0.7467	0	1	1	518.005	2069	2069	0.86	0.00044	HCD (High Energy Collision Dissociation)	MS2	0	30	23.553	10051	IgG-1.raw	F3	5.33	2	0.0002502	1.448e-08
	FALSE	High	RTDEEGKDVPDHAVLEMK	1xOxidation [M17]	0.0022183	0.000259674	2	4	1	Q9BUJ2; A0A0A0MRA5	2	2084.99	High	High	0.0002502	0.001172	3.43
		Checked	Confidence	Identifying Node	PSM Ambiguity	Annotated Sequence	Modifications	# Proteins	Master Protein Accessions	Protein Accessions	# Missed Cleavages	Charge	DeltaScore	DeltaCn	Rank	Search Engine Rank	m/z [Da]	MH+ [Da]	Theo. MH+ [Da]	DeltaM [ppm]	Deltam/z [Da]	Activation Type	MS Order	Isolation Interference [%]	Ion Inject Time [ms]	RT [min]	First Scan	Spectrum File	File ID	XCorr	# Protein Groups	Percolator q-Value	Percolator PEP
		FALSE	High	Sequest HT (A2)	Unambiguous	RTDEEGKDVPDHAVLEmK	M17(Oxidation)	4	Q9BUJ2; A0A0A0MRA5	M0R3F1; Q9BUJ2; A0A0A0MRA5; B7Z4B8	2	4	0.7201	0	1	1	522.003	2084.99	2084.99	-0.14	-7e-05	HCD (High Energy Collision Dissociation)	MS2	19.8481	30	20.9725	7856	IgG-1.raw	F3	3.43	2	0.0002502	0.001172
	FALSE	High	SKAECEILMMVGLPAAGK	1xCarbamidomethyl [C5]	6.0137e-05	0.000259674	2	5	2	Q9BUJ2; A0A0A0MRA5	1	1904.96	High	High	0.0002502	2.372e-05	1.87
		Checked	Confidence	Identifying Node	PSM Ambiguity	Annotated Sequence	Modifications	# Proteins	Master Protein Accessions	Protein Accessions	# Missed Cleavages	Charge	DeltaScore	DeltaCn	Rank	Search Engine Rank	m/z [Da]	MH+ [Da]	Theo. MH+ [Da]	DeltaM [ppm]	Deltam/z [Da]	Activation Type	MS Order	Isolation Interference [%]	Ion Inject Time [ms]	RT [min]	First Scan	Spectrum File	File ID	XCorr	# Protein Groups	Percolator q-Value	Percolator PEP
		FALSE	High	Sequest HT (A2)	Unambiguous	SKAEcEILMMVGLPAAGK	C5(Carbamidomethyl)	5	Q9BUJ2; A0A0A0MRA5	M0R3F1; Q9BUJ2; A0A0A0MRA5; M0QYZ0; B7Z4B8	1	2	0.6845	0	1	1	952.995	1904.98	1904.96	9.55	0.00909	HCD (High Energy Collision Dissociation)	MS2	0	30	39.1839	23753	IgG-1.raw	F3	1.87	2	0.0002502	2.372e-05
		FALSE	High	Sequest HT (A2)	Unambiguous	SKAEcEILMMVGLPAAGK	C5(Carbamidomethyl)	5	Q9BUJ2; A0A0A0MRA5	M0R3F1; Q9BUJ2; A0A0A0MRA5; M0QYZ0; B7Z4B8	1	3	0.7273	0	1	1	635.659	1904.96	1904.96	-0.2	-0.00013	HCD (High Energy Collision Dissociation)	MS2	12.113	30	39.2121	23774	IgG-1.raw	F3	4.07	2	0.0002502	5.936e-05
	FALSE	High	SPQPPAEEDEDDFDDTLVAIDTYNCDLHFK	1xCarbamidomethyl [C25]	1.23159e-10	0.000259674	2	7	1	Q9BUJ2; A0A0A0MRA5	0	3496.5	High	High	0.0002502	1.685e-11	5.48
		Checked	Confidence	Identifying Node	PSM Ambiguity	Annotated Sequence	Modifications	# Proteins	Master Protein Accessions	Protein Accessions	# Missed Cleavages	Charge	DeltaScore	DeltaCn	Rank	Search Engine Rank	m/z [Da]	MH+ [Da]	Theo. MH+ [Da]	DeltaM [ppm]	Deltam/z [Da]	Activation Type	MS Order	Isolation Interference [%]	Ion Inject Time [ms]	RT [min]	First Scan	Spectrum File	File ID	XCorr	# Protein Groups	Percolator q-Value	Percolator PEP
		FALSE	High	Sequest HT (A2)	Unambiguous	SPQPPAEEDEDDFDDTLVAIDTYNcDLHFK	C25(Carbamidomethyl)	7	Q9BUJ2; A0A0A0MRA5	M0R3F1; Q9BUJ2; M0R0K8; A0A0A0MRA5; M0QYZ0; M0QYI8; B7Z4B8	0	3	0.896	0	1	1	1166.18	3496.52	3496.5	4.28	0.00499	HCD (High Energy Collision Dissociation)	MS2	5.01322	30	43.8466	28063	IgG-1.raw	F3	5.48	2	0.0002502	1.685e-11
	FALSE	High	SSGYPLTIEGFAYLWSGAR		1.01274e-06	0.000259674	2	8	4	Q9BUJ2; A0A0A0MRA5	0	2075.02	High	High	0.0002502	2.866e-07	3.69
		Checked	Confidence	Identifying Node	PSM Ambiguity	Annotated Sequence	Modifications	# Proteins	Master Protein Accessions	Protein Accessions	# Missed Cleavages	Charge	DeltaScore	DeltaCn	Rank	Search Engine Rank	m/z [Da]	MH+ [Da]	Theo. MH+ [Da]	DeltaM [ppm]	Deltam/z [Da]	Activation Type	MS Order	Isolation Interference [%]	Ion Inject Time [ms]	RT [min]	First Scan	Spectrum File	File ID	XCorr	# Protein Groups	Percolator q-Value	Percolator PEP
		FALSE	High	Sequest HT (A2)	Unambiguous	SSGYPLTIEGFAYLWSGAR		8	Q9BUJ2; A0A0A0MRA5	M0QYM5; M0R3F1; Q9BUJ2; M0R0K8; A0A0A0MRA5; M0QYZ0; M0QYI8; B7Z4B8	0	2	0.1429	0	1	1	1038.02	2075.03	2075.02	1.72	0.00178	HCD (High Energy Collision Dissociation)	MS2	67.7042	30	50.6178	34396	IgG-1.raw	F3	0.42	2	0.0009629	0.06473
		FALSE	High	Sequest HT (A2)	Unambiguous	SSGYPLTIEGFAYLWSGAR		8	Q9BUJ2; A0A0A0MRA5	M0QYM5; M0R3F1; Q9BUJ2; M0R0K8; A0A0A0MRA5; M0QYZ0; M0QYI8; B7Z4B8	0	3	0.436	0	1	1	692.343	2075.01	2075.02	-4.57	-0.00316	HCD (High Energy Collision Dissociation)	MS2	14.7734	30	48.4546	32409	IgG-1.raw	F3	1.72	2	0.0002502	0.0007553
		FALSE	High	Sequest HT (A2)	Unambiguous	SSGYPLTIEGFAYLWSGAR		8	Q9BUJ2; A0A0A0MRA5	M0QYM5; M0R3F1; Q9BUJ2; M0R0K8; A0A0A0MRA5; M0QYZ0; M0QYI8; B7Z4B8	0	2	0.459	0	1	1	1038.02	2075.03	2075.02	2.89	0.003	HCD (High Energy Collision Dissociation)	MS2	74.4754	30	49.6051	33464	IgG-1.raw	F3	1.22	2	0.0002502	0.0003623
		FALSE	High	Sequest HT (A2)	Unambiguous	SSGYPLTIEGFAYLWSGAR		8	Q9BUJ2; A0A0A0MRA5	M0QYM5; M0R3F1; Q9BUJ2; M0R0K8; A0A0A0MRA5; M0QYZ0; M0QYI8; B7Z4B8	0	2	0.7805	0	1	1	1038.01	2075.02	2075.02	-2.74	-0.00285	HCD (High Energy Collision Dissociation)	MS2	13.6815	30	48.4128	32372	IgG-1.raw	F3	3.69	2	0.0002502	2.866e-07
	FALSE	High	TDEEGKDVPDHAVLEMK		1.66203e-08	0.000259674	2	4	3	Q9BUJ2; A0A0A0MRA5	1	1912.9	High	High	0.0002502	3.376e-09	5.68
		Checked	Confidence	Identifying Node	PSM Ambiguity	Annotated Sequence	Modifications	# Proteins	Master Protein Accessions	Protein Accessions	# Missed Cleavages	Charge	DeltaScore	DeltaCn	Rank	Search Engine Rank	m/z [Da]	MH+ [Da]	Theo. MH+ [Da]	DeltaM [ppm]	Deltam/z [Da]	Activation Type	MS Order	Isolation Interference [%]	Ion Inject Time [ms]	RT [min]	First Scan	Spectrum File	File ID	XCorr	# Protein Groups	Percolator q-Value	Percolator PEP
		FALSE	High	Sequest HT (A2)	Unambiguous	TDEEGKDVPDHAVLEMK		4	Q9BUJ2; A0A0A0MRA5	M0R3F1; Q9BUJ2; A0A0A0MRA5; B7Z4B8	1	2	0.7349	0	1	1	956.951	1912.9	1912.9	-0.12	-0.00012	HCD (High Energy Collision Dissociation)	MS2	37.9406	30	25.3161	11451	IgG-1.raw	F3	4.64	2	0.0002502	6.768e-09
		FALSE	High	Sequest HT (A2)	Unambiguous	TDEEGKDVPDHAVLEMK		4	Q9BUJ2; A0A0A0MRA5	M0R3F1; Q9BUJ2; A0A0A0MRA5; B7Z4B8	1	4	0.7059	0	1	1	478.98	1912.9	1912.9	1.02	0.00049	HCD (High Energy Collision Dissociation)	MS2	72.9189	20.492	25.2602	11403	IgG-1.raw	F3	2.55	2	0.0002502	0.003046
		FALSE	High	Sequest HT (A2)	Unambiguous	TDEEGKDVPDHAVLEMK		4	Q9BUJ2; A0A0A0MRA5	M0R3F1; Q9BUJ2; A0A0A0MRA5; B7Z4B8	1	3	0.8028	0	1	1	638.303	1912.9	1912.9	-0.16	-0.0001	HCD (High Energy Collision Dissociation)	MS2	23.3691	7.569	25.3138	11450	IgG-1.raw	F3	5.68	2	0.0002502	3.376e-09
	FALSE	High	TDEEGKDVPDHAVLEMK	1xOxidation [M16]	0.00037592	0.000259674	2	4	2	Q9BUJ2; A0A0A0MRA5	1	1928.89	High	High	0.0002502	0.0001718	3.47
		Checked	Confidence	Identifying Node	PSM Ambiguity	Annotated Sequence	Modifications	# Proteins	Master Protein Accessions	Protein Accessions	# Missed Cleavages	Charge	DeltaScore	DeltaCn	Rank	Search Engine Rank	m/z [Da]	MH+ [Da]	Theo. MH+ [Da]	DeltaM [ppm]	Deltam/z [Da]	Activation Type	MS Order	Isolation Interference [%]	Ion Inject Time [ms]	RT [min]	First Scan	Spectrum File	File ID	XCorr	# Protein Groups	Percolator q-Value	Percolator PEP
		FALSE	High	Sequest HT (A2)	Unambiguous	TDEEGKDVPDHAVLEmK	M16(Oxidation)	4	Q9BUJ2; A0A0A0MRA5	M0R3F1; Q9BUJ2; A0A0A0MRA5; B7Z4B8	1	4	0.5925	0	1	1	482.978	1928.89	1928.89	-0.34	-0.00016	HCD (High Energy Collision Dissociation)	MS2	12.3391	30	22.3271	9017	IgG-1.raw	F3	2.65	2	0.0002502	0.014
		FALSE	High	Sequest HT (A2)	Unambiguous	TDEEGKDVPDHAVLEmK	M16(Oxidation)	4	Q9BUJ2; A0A0A0MRA5	M0R3F1; Q9BUJ2; A0A0A0MRA5; B7Z4B8	1	3	0.7378	0	1	1	643.635	1928.89	1928.89	-0.43	-0.00028	HCD (High Energy Collision Dissociation)	MS2	15.6497	30	22.3191	9013	IgG-1.raw	F3	3.47	2	0.0002502	0.0001718
	FALSE	High	TTWAIK		0.25277	0.00778999	2	5	1	Q9BUJ2; A0A0A0MRA5	0	719.409	High	High	0.006004	0.2052	1.57
		Checked	Confidence	Identifying Node	PSM Ambiguity	Annotated Sequence	Modifications	# Proteins	Master Protein Accessions	Protein Accessions	# Missed Cleavages	Charge	DeltaScore	DeltaCn	Rank	Search Engine Rank	m/z [Da]	MH+ [Da]	Theo. MH+ [Da]	DeltaM [ppm]	Deltam/z [Da]	Activation Type	MS Order	Isolation Interference [%]	Ion Inject Time [ms]	RT [min]	First Scan	Spectrum File	File ID	XCorr	# Protein Groups	Percolator q-Value	Percolator PEP
		FALSE	High	Sequest HT (A2)	Unambiguous	TTWAIK		5	Q9BUJ2; A0A0A0MRA5	M0R3F1; Q9BUJ2; A0A0A0MRA5; M0QYZ0; B7Z4B8	0	2	0.1401	0	1	1	360.208	719.408	719.409	-0.37	-0.00013	HCD (High Energy Collision Dissociation)	MS2	0	30	24.4162	10723	IgG-1.raw	F3	1.57	2	0.006004	0.2052
	FALSE	High	WDVLIQQATQCLNR	1xCarbamidomethyl [C11]	7.78186e-08	0.000259674	2	4	2	Q9BUJ2; A0A0A0MRA5	0	1744.88	High	High	0.0002502	1.793e-08	3.92
		Checked	Confidence	Identifying Node	PSM Ambiguity	Annotated Sequence	Modifications	# Proteins	Master Protein Accessions	Protein Accessions	# Missed Cleavages	Charge	DeltaScore	DeltaCn	Rank	Search Engine Rank	m/z [Da]	MH+ [Da]	Theo. MH+ [Da]	DeltaM [ppm]	Deltam/z [Da]	Activation Type	MS Order	Isolation Interference [%]	Ion Inject Time [ms]	RT [min]	First Scan	Spectrum File	File ID	XCorr	# Protein Groups	Percolator q-Value	Percolator PEP
		FALSE	High	Sequest HT (A2)	Unambiguous	WDVLIQQATQcLNR	C11(Carbamidomethyl)	4	Q9BUJ2; A0A0A0MRA5	M0R3F1; Q9BUJ2; A0A0A0MRA5; B7Z4B8	0	2	0.6811	0	1	1	872.939	1744.87	1744.88	-4.9	-0.00428	HCD (High Energy Collision Dissociation)	MS2	57.8404	30	38.6439	23242	IgG-1.raw	F3	3.92	2	0.0002502	1.793e-08
		FALSE	High	Sequest HT (A2)	Unambiguous	WDVLIQQATQcLNR	C11(Carbamidomethyl)	4	Q9BUJ2; A0A0A0MRA5	M0R3F1; Q9BUJ2; A0A0A0MRA5; B7Z4B8	0	3	0.6459	0	1	1	582.299	1744.88	1744.88	0.72	0.00042	HCD (High Energy Collision Dissociation)	MS2	41.2222	30	38.6736	23267	IgG-1.raw	F3	4.01	2	0.0002502	9.629e-06
	FALSE	High	WMGIAFR		0.0501805	0.000259674	2	5	1	Q9BUJ2; A0A0A0MRA5	0	880.45	High	High	0.0002502	0.03434	1.86
		Checked	Confidence	Identifying Node	PSM Ambiguity	Annotated Sequence	Modifications	# Proteins	Master Protein Accessions	Protein Accessions	# Missed Cleavages	Charge	DeltaScore	DeltaCn	Rank	Search Engine Rank	m/z [Da]	MH+ [Da]	Theo. MH+ [Da]	DeltaM [ppm]	Deltam/z [Da]	Activation Type	MS Order	Isolation Interference [%]	Ion Inject Time [ms]	RT [min]	First Scan	Spectrum File	File ID	XCorr	# Protein Groups	Percolator q-Value	Percolator PEP
		FALSE	High	Sequest HT (A2)	Unambiguous	WMGIAFR		5	Q9BUJ2; A0A0A0MRA5	M0R3F1; Q9BUJ2; A0A0A0MRA5; M0QYZ0; B7Z4B8	0	2	0.3602	0	1	1	440.728	880.449	880.45	-1.2	-0.00053	HCD (High Energy Collision Dissociation)	MS2	0	30	36.2476	21066	IgG-1.raw	F3	1.86	2	0.0002502	0.03434
	FALSE	High	WMGIAFR	1xOxidation [M2]	0.142549	0.00328286	2	5	1	Q9BUJ2; A0A0A0MRA5	0	896.445	High	High	0.00254	0.1082	1.52
		Checked	Confidence	Identifying Node	PSM Ambiguity	Annotated Sequence	Modifications	# Proteins	Master Protein Accessions	Protein Accessions	# Missed Cleavages	Charge	DeltaScore	DeltaCn	Rank	Search Engine Rank	m/z [Da]	MH+ [Da]	Theo. MH+ [Da]	DeltaM [ppm]	Deltam/z [Da]	Activation Type	MS Order	Isolation Interference [%]	Ion Inject Time [ms]	RT [min]	First Scan	Spectrum File	File ID	XCorr	# Protein Groups	Percolator q-Value	Percolator PEP
		FALSE	High	Sequest HT (A2)	Unambiguous	WmGIAFR	M2(Oxidation)	5	Q9BUJ2; A0A0A0MRA5	M0R3F1; Q9BUJ2; A0A0A0MRA5; M0QYZ0; B7Z4B8	0	2	0.5197	0	1	1	448.727	896.446	896.445	1.79	0.0008	HCD (High Energy Collision Dissociation)	MS2	67.6735	30	32.2621	17466	IgG-1.raw	F3	1.52	2	0.00254	0.1082
	FALSE	High	YNILGTNAIMDK		0.00121314	0.000259674	2	5	2	Q9BUJ2; A0A0A0MRA5	0	1352.69	High	High	0.0002502	0.000609	2.78
		Checked	Confidence	Identifying Node	PSM Ambiguity	Annotated Sequence	Modifications	# Proteins	Master Protein Accessions	Protein Accessions	# Missed Cleavages	Charge	DeltaScore	DeltaCn	Rank	Search Engine Rank	m/z [Da]	MH+ [Da]	Theo. MH+ [Da]	DeltaM [ppm]	Deltam/z [Da]	Activation Type	MS Order	Isolation Interference [%]	Ion Inject Time [ms]	RT [min]	First Scan	Spectrum File	File ID	XCorr	# Protein Groups	Percolator q-Value	Percolator PEP
		FALSE	High	Sequest HT (A2)	Unambiguous	YNILGTNAIMDK		5	Q9BUJ2; A0A0A0MRA5	M0R3F1; Q9BUJ2; A0A0A0MRA5; M0QYZ0; B7Z4B8	0	2	0.4396	0	1	1	676.849	1352.69	1352.69	2.16	0.00146	HCD (High Energy Collision Dissociation)	MS2	68.3611	30	33.9137	18990	IgG-1.raw	F3	1.82	2	0.0002502	0.0008144
		FALSE	High	Sequest HT (A2)	Unambiguous	YNILGTNAIMDK		5	Q9BUJ2; A0A0A0MRA5	M0R3F1; Q9BUJ2; A0A0A0MRA5; M0QYZ0; B7Z4B8	0	2	0.6799	0	1	1	676.843	1352.68	1352.69	-6.42	-0.00434	HCD (High Energy Collision Dissociation)	MS2	0	3.992	33.9698	19023	IgG-1.raw	F3	2.78	2	0.0002502	0.000609
FALSE	High	Master Protein	O43707	Alpha-actinin-4 OS=Homo sapiens OX=9606 GN=ACTN4 PE=1 SV=2	0	272.356	54	38	51	24	911	104.8	5.44	160.53	38	0	High	1
	Checked	Confidence	Sequence	Modifications	Qvality PEP	Qvality q-value	# Protein Groups	# Proteins	# PSMs	Master Protein Accessions	# Missed Cleavages	Theo. MH+ [Da]	Found in Sample: [S3] F3: Sample	Confidence (by Search Engine): Sequest HT	Percolator q-Value (by Search Engine): Sequest HT	Percolator PEP (by Search Engine): Sequest HT	XCorr (by Search Engine): Sequest HT
	FALSE	High	ACLISLGYDVENDR	1xCarbamidomethyl [C2]	2.05471e-05	0.000259674	1	2	1	O43707	0	1624.76	High	High	0.0002502	7.412e-06	2.51
		Checked	Confidence	Identifying Node	PSM Ambiguity	Annotated Sequence	Modifications	# Proteins	Master Protein Accessions	Protein Accessions	# Missed Cleavages	Charge	DeltaScore	DeltaCn	Rank	Search Engine Rank	m/z [Da]	MH+ [Da]	Theo. MH+ [Da]	DeltaM [ppm]	Deltam/z [Da]	Activation Type	MS Order	Isolation Interference [%]	Ion Inject Time [ms]	RT [min]	First Scan	Spectrum File	File ID	XCorr	# Protein Groups	Percolator q-Value	Percolator PEP
		FALSE	High	Sequest HT (A2)	Unambiguous	AcLISLGYDVENDR	C2(Carbamidomethyl)	2	O43707	F5GXS2; O43707	0	2	0.7331	0	1	1	812.886	1624.76	1624.76	0.13	0.00011	HCD (High Energy Collision Dissociation)	MS2	52.0106	30	36.3325	21145	IgG-1.raw	F3	2.51	1	0.0002502	7.412e-06
	FALSE	High	AGTQIENIDEDFR		3.21938e-06	0.000259674	1	3	1	O43707	0	1507.7	High	High	0.0002502	1.003e-06	3.27
		Checked	Confidence	Identifying Node	PSM Ambiguity	Annotated Sequence	Modifications	# Proteins	Master Protein Accessions	Protein Accessions	# Missed Cleavages	Charge	DeltaScore	DeltaCn	Rank	Search Engine Rank	m/z [Da]	MH+ [Da]	Theo. MH+ [Da]	DeltaM [ppm]	Deltam/z [Da]	Activation Type	MS Order	Isolation Interference [%]	Ion Inject Time [ms]	RT [min]	First Scan	Spectrum File	File ID	XCorr	# Protein Groups	Percolator q-Value	Percolator PEP
		FALSE	High	Sequest HT (A2)	Unambiguous	AGTQIENIDEDFR		3	O43707	F5GXS2; K7EP19; O43707	0	2	0.7095	0	1	1	754.355	1507.7	1507.7	0.29	0.00022	HCD (High Energy Collision Dissociation)	MS2	0	15.174	32.1971	17412	IgG-1.raw	F3	3.27	1	0.0002502	1.003e-06
	FALSE	High	AGTQIENIDEDFRDGLK		0.000129119	0.000259674	1	3	1	O43707	1	1920.93	High	High	0.0002502	5.418e-05	3.49
		Checked	Confidence	Identifying Node	PSM Ambiguity	Annotated Sequence	Modifications	# Proteins	Master Protein Accessions	Protein Accessions	# Missed Cleavages	Charge	DeltaScore	DeltaCn	Rank	Search Engine Rank	m/z [Da]	MH+ [Da]	Theo. MH+ [Da]	DeltaM [ppm]	Deltam/z [Da]	Activation Type	MS Order	Isolation Interference [%]	Ion Inject Time [ms]	RT [min]	First Scan	Spectrum File	File ID	XCorr	# Protein Groups	Percolator q-Value	Percolator PEP
		FALSE	High	Sequest HT (A2)	Unambiguous	AGTQIENIDEDFRDGLK		3	O43707	F5GXS2; K7EP19; O43707	1	3	0.6533	0	1	1	640.979	1920.92	1920.93	-3.32	-0.00212	HCD (High Energy Collision Dissociation)	MS2	0	14.899	34.1685	19139	IgG-1.raw	F3	3.49	1	0.0002502	5.418e-05
	FALSE	High	AIMTYVSSFYHAFSGAQK		3.51472e-06	0.000259674	2	5	1	P12814; O43707	0	2007.96	High	High	0.0002502	1.098e-06	3.58
		Checked	Confidence	Identifying Node	PSM Ambiguity	Annotated Sequence	Modifications	# Proteins	Master Protein Accessions	Protein Accessions	# Missed Cleavages	Charge	DeltaScore	DeltaCn	Rank	Search Engine Rank	m/z [Da]	MH+ [Da]	Theo. MH+ [Da]	DeltaM [ppm]	Deltam/z [Da]	Activation Type	MS Order	Isolation Interference [%]	Ion Inject Time [ms]	RT [min]	First Scan	Spectrum File	File ID	XCorr	# Protein Groups	Percolator q-Value	Percolator PEP
		FALSE	High	Sequest HT (A2)	Unambiguous	AIMTYVSSFYHAFSGAQK		5	P12814; O43707	G3V2W4; H9KV75; P12814; O43707; G3V2N5	0	3	0.7542	0	1	1	669.992	2007.96	2007.96	-1.38	-0.00092	HCD (High Energy Collision Dissociation)	MS2	0	30	42.0998	26391	IgG-1.raw	F3	3.58	2	0.0002502	1.098e-06
	FALSE	High	ASFNHFDKDHGGALGPEEFK		0.000271551	0.000259674	1	2	2	O43707	1	2203.02	High	High	0.0002502	0.0001208	3.14
		Checked	Confidence	Identifying Node	PSM Ambiguity	Annotated Sequence	Modifications	# Proteins	Master Protein Accessions	Protein Accessions	# Missed Cleavages	Charge	DeltaScore	DeltaCn	Rank	Search Engine Rank	m/z [Da]	MH+ [Da]	Theo. MH+ [Da]	DeltaM [ppm]	Deltam/z [Da]	Activation Type	MS Order	Isolation Interference [%]	Ion Inject Time [ms]	RT [min]	First Scan	Spectrum File	File ID	XCorr	# Protein Groups	Percolator q-Value	Percolator PEP
		FALSE	High	Sequest HT (A2)	Unambiguous	ASFNHFDKDHGGALGPEEFK		2	O43707	F5GXS2; O43707	1	3	0.8089	0	1	1	735.011	2203.02	2203.02	-0.34	-0.00025	HCD (High Energy Collision Dissociation)	MS2	0	12.802	27.6625	13445	IgG-1.raw	F3	3.14	1	0.0002502	0.0001208
		FALSE	High	Sequest HT (A2)	Unambiguous	ASFNHFDKDHGGALGPEEFK		2	O43707	F5GXS2; O43707	1	4	0.6323	0	1	1	551.511	2203.02	2203.02	0.18	0.0001	HCD (High Energy Collision Dissociation)	MS2	23.1093	23.978	27.4968	13290	IgG-1.raw	F3	3.78	1	0.0002502	0.002782
	FALSE	High	ASIHEAWTDGK		5.95192e-05	0.000259674	2	3	1	P12814; O43707	0	1214.58	High	High	0.0002502	2.336e-05	2.91
		Checked	Confidence	Identifying Node	PSM Ambiguity	Annotated Sequence	Modifications	# Proteins	Master Protein Accessions	Protein Accessions	# Missed Cleavages	Charge	DeltaScore	DeltaCn	Rank	Search Engine Rank	m/z [Da]	MH+ [Da]	Theo. MH+ [Da]	DeltaM [ppm]	Deltam/z [Da]	Activation Type	MS Order	Isolation Interference [%]	Ion Inject Time [ms]	RT [min]	First Scan	Spectrum File	File ID	XCorr	# Protein Groups	Percolator q-Value	Percolator PEP
		FALSE	High	Sequest HT (A2)	Unambiguous	ASIHEAWTDGK		3	P12814; O43707	H9KV75; P12814; O43707	0	3	0.4845	0	1	1	405.532	1214.58	1214.58	0.49	0.0002	HCD (High Energy Collision Dissociation)	MS2	40.3319	30	22.7683	9384	IgG-1.raw	F3	2.91	2	0.0002502	2.336e-05
	FALSE	High	CQLEINFNTLQTK	1xCarbamidomethyl [C1]	2.67331e-06	0.000259674	3	9	1	P12814; A0A494C1A0; O43707	0	1608.81	High	High	0.0002502	8.19e-07	3.34
		Checked	Confidence	Identifying Node	PSM Ambiguity	Annotated Sequence	Modifications	# Proteins	Master Protein Accessions	Protein Accessions	# Missed Cleavages	Charge	DeltaScore	DeltaCn	Rank	Search Engine Rank	m/z [Da]	MH+ [Da]	Theo. MH+ [Da]	DeltaM [ppm]	Deltam/z [Da]	Activation Type	MS Order	Isolation Interference [%]	Ion Inject Time [ms]	RT [min]	First Scan	Spectrum File	File ID	XCorr	# Protein Groups	Percolator q-Value	Percolator PEP
		FALSE	High	Sequest HT (A2)	Unambiguous	cQLEINFNTLQTK	C1(Carbamidomethyl)	9	P12814; A0A494C1A0; O43707	K7EJH8; H9KV75; P12814; A0A494C1A0; Q08043; P35609; O43707; A0A087WSZ2; F6THM6	0	2	0.7994	0	1	1	804.907	1608.81	1608.81	0.69	0.00055	HCD (High Energy Collision Dissociation)	MS2	0	25.487	35.4022	20270	IgG-1.raw	F3	3.34	3	0.0002502	8.19e-07
	FALSE	High	DGLAFNALIHR		0.000293415	0.000259674	1	4	2	O43707	0	1226.66	High	High	0.0002502	0.0001312	3.07
		Checked	Confidence	Identifying Node	PSM Ambiguity	Annotated Sequence	Modifications	# Proteins	Master Protein Accessions	Protein Accessions	# Missed Cleavages	Charge	DeltaScore	DeltaCn	Rank	Search Engine Rank	m/z [Da]	MH+ [Da]	Theo. MH+ [Da]	DeltaM [ppm]	Deltam/z [Da]	Activation Type	MS Order	Isolation Interference [%]	Ion Inject Time [ms]	RT [min]	First Scan	Spectrum File	File ID	XCorr	# Protein Groups	Percolator q-Value	Percolator PEP
		FALSE	High	Sequest HT (A2)	Unambiguous	DGLAFNALIHR		4	O43707	M0QZQ3; C9JY79; Q9H254; O43707	0	3	0.6044	0	1	1	409.559	1226.66	1226.66	-0.77	-0.00031	HCD (High Energy Collision Dissociation)	MS2	0	30	33.9191	18996	IgG-1.raw	F3	2.25	1	0.0002502	0.001253
		FALSE	High	Sequest HT (A2)	Unambiguous	DGLAFNALIHR		4	O43707	M0QZQ3; C9JY79; Q9H254; O43707	0	2	0.6645	0	1	1	613.834	1226.66	1226.66	-2.41	-0.00148	HCD (High Energy Collision Dissociation)	MS2	0	17.669	33.986	19032	IgG-1.raw	F3	3.07	1	0.0002502	0.0001312
	FALSE	High	DLLLDPAWEK		0.00115213	0.000259674	3	11	1	P12814; A0A494C1A0; O43707	0	1199.63	High	High	0.0002502	0.0005764	2.36
		Checked	Confidence	Identifying Node	PSM Ambiguity	Annotated Sequence	Modifications	# Proteins	Master Protein Accessions	Protein Accessions	# Missed Cleavages	Charge	DeltaScore	DeltaCn	Rank	Search Engine Rank	m/z [Da]	MH+ [Da]	Theo. MH+ [Da]	DeltaM [ppm]	Deltam/z [Da]	Activation Type	MS Order	Isolation Interference [%]	Ion Inject Time [ms]	RT [min]	First Scan	Spectrum File	File ID	XCorr	# Protein Groups	Percolator q-Value	Percolator PEP
		FALSE	High	Sequest HT (A2)	Unambiguous	DLLLDPAWEK		11	P12814; A0A494C1A0; O43707	A0A494C166; F5GXS2; A0A494C033; D6RH00; K7EP19; A0A494C0Q3; P12814; A0A494C1A0; Q08043; P35609; O43707	0	2	0.4195	0	1	1	600.321	1199.63	1199.63	2.54	0.00153	HCD (High Energy Collision Dissociation)	MS2	0	30	38.6078	23209	IgG-1.raw	F3	2.36	3	0.0002502	0.0005764
	FALSE	High	EGLLLWCQR	1xCarbamidomethyl [C7]	0.00107184	0.000259674	3	12	1	P12814; A0A494C1A0; O43707	0	1174.6	High	High	0.0002502	0.0005334	2.74
		Checked	Confidence	Identifying Node	PSM Ambiguity	Annotated Sequence	Modifications	# Proteins	Master Protein Accessions	Protein Accessions	# Missed Cleavages	Charge	DeltaScore	DeltaCn	Rank	Search Engine Rank	m/z [Da]	MH+ [Da]	Theo. MH+ [Da]	DeltaM [ppm]	Deltam/z [Da]	Activation Type	MS Order	Isolation Interference [%]	Ion Inject Time [ms]	RT [min]	First Scan	Spectrum File	File ID	XCorr	# Protein Groups	Percolator q-Value	Percolator PEP
		FALSE	High	Sequest HT (A2)	Unambiguous	EGLLLWcQR	C7(Carbamidomethyl)	12	P12814; A0A494C1A0; O43707	A0A494C166; G3V2W4; H9KV75; A0A494C033; P12814; A0A494C1A0; Q08043; P35609; O43707; G3V2X9; A0A087WSZ2; G3V2N5	0	2	0.4343	0	1	1	587.805	1174.6	1174.6	-0.61	-0.00036	HCD (High Energy Collision Dissociation)	MS2	11.0727	30	36.7924	21554	IgG-1.raw	F3	2.74	3	0.0002502	0.0005334
	FALSE	High	ELPPDQAEYCIAR	1xCarbamidomethyl [C10]	0.000217492	0.000259674	2	6	1	P12814; O43707	0	1561.73	High	High	0.0002502	9.5e-05	1.91
		Checked	Confidence	Identifying Node	PSM Ambiguity	Annotated Sequence	Modifications	# Proteins	Master Protein Accessions	Protein Accessions	# Missed Cleavages	Charge	DeltaScore	DeltaCn	Rank	Search Engine Rank	m/z [Da]	MH+ [Da]	Theo. MH+ [Da]	DeltaM [ppm]	Deltam/z [Da]	Activation Type	MS Order	Isolation Interference [%]	Ion Inject Time [ms]	RT [min]	First Scan	Spectrum File	File ID	XCorr	# Protein Groups	Percolator q-Value	Percolator PEP
		FALSE	High	Sequest HT (A2)	Unambiguous	ELPPDQAEYcIAR	C10(Carbamidomethyl)	6	P12814; O43707	H0YJW3; F5GXS2; H9KV75; P12814; H7C144; O43707	0	2	0.5916	0	1	1	781.37	1561.73	1561.73	1.35	0.00105	HCD (High Energy Collision Dissociation)	MS2	14.9818	21.527	28.7883	14479	IgG-1.raw	F3	1.91	2	0.0002502	9.5e-05
	FALSE	High	ETTDTDTADQVIASFK		4.91631e-06	0.000259674	1	3	1	O43707	0	1741.81	High	High	0.0002502	1.586e-06	4.24
		Checked	Confidence	Identifying Node	PSM Ambiguity	Annotated Sequence	Modifications	# Proteins	Master Protein Accessions	Protein Accessions	# Missed Cleavages	Charge	DeltaScore	DeltaCn	Rank	Search Engine Rank	m/z [Da]	MH+ [Da]	Theo. MH+ [Da]	DeltaM [ppm]	Deltam/z [Da]	Activation Type	MS Order	Isolation Interference [%]	Ion Inject Time [ms]	RT [min]	First Scan	Spectrum File	File ID	XCorr	# Protein Groups	Percolator q-Value	Percolator PEP
		FALSE	High	Sequest HT (A2)	Unambiguous	ETTDTDTADQVIASFK		3	O43707	F5GXS2; H7C144; O43707	0	2	0.7807	0	1	1	871.411	1741.81	1741.81	0.69	0.0006	HCD (High Energy Collision Dissociation)	MS2	41.633	22.808	36.4299	21233	IgG-1.raw	F3	4.24	1	0.0002502	1.586e-06
	FALSE	High	FAIQDISVEETSAK		7.94643e-06	0.000259674	3	14	1	P12814; A0A494C1A0; O43707	0	1537.77	High	High	0.0002502	2.652e-06	3.62
		Checked	Confidence	Identifying Node	PSM Ambiguity	Annotated Sequence	Modifications	# Proteins	Master Protein Accessions	Protein Accessions	# Missed Cleavages	Charge	DeltaScore	DeltaCn	Rank	Search Engine Rank	m/z [Da]	MH+ [Da]	Theo. MH+ [Da]	DeltaM [ppm]	Deltam/z [Da]	Activation Type	MS Order	Isolation Interference [%]	Ion Inject Time [ms]	RT [min]	First Scan	Spectrum File	File ID	XCorr	# Protein Groups	Percolator q-Value	Percolator PEP
		FALSE	High	Sequest HT (A2)	Unambiguous	FAIQDISVEETSAK		14	P12814; A0A494C1A0; O43707	A0A494C166; G3V2W4; H9KV75; G3V2E8; A0A494C033; P12814; A0A494C1A0; Q08043; P35609; O43707; G3V2X9; A0A087WSZ2; G3V5M4; G3V2N5	0	2	0.7928	0	1	1	769.392	1537.78	1537.77	1.92	0.00147	HCD (High Energy Collision Dissociation)	MS2	0	30	33.4209	18548	IgG-1.raw	F3	3.62	3	0.0002502	2.652e-06
	FALSE	High	GISQEQMQEFR		0.00142355	0.000259674	1	3	1	O43707	0	1352.63	High	High	0.0002502	0.0007263	2.96
		Checked	Confidence	Identifying Node	PSM Ambiguity	Annotated Sequence	Modifications	# Proteins	Master Protein Accessions	Protein Accessions	# Missed Cleavages	Charge	DeltaScore	DeltaCn	Rank	Search Engine Rank	m/z [Da]	MH+ [Da]	Theo. MH+ [Da]	DeltaM [ppm]	Deltam/z [Da]	Activation Type	MS Order	Isolation Interference [%]	Ion Inject Time [ms]	RT [min]	First Scan	Spectrum File	File ID	XCorr	# Protein Groups	Percolator q-Value	Percolator PEP
		FALSE	High	Sequest HT (A2)	Unambiguous	GISQEQMQEFR		3	O43707	F5GXS2; H7C144; O43707	0	2	0.5946	0	1	1	676.815	1352.62	1352.63	-2.31	-0.00156	HCD (High Energy Collision Dissociation)	MS2	22.5085	30	28.1736	13906	IgG-1.raw	F3	2.96	1	0.0002502	0.0007263
	FALSE	High	GYEEWLLNEIR		0.000125828	0.000259674	3	7	2	P12814; A0A494C1A0; O43707	0	1421.71	High	High	0.0002502	5.251e-05	3.5
		Checked	Confidence	Identifying Node	PSM Ambiguity	Annotated Sequence	Modifications	# Proteins	Master Protein Accessions	Protein Accessions	# Missed Cleavages	Charge	DeltaScore	DeltaCn	Rank	Search Engine Rank	m/z [Da]	MH+ [Da]	Theo. MH+ [Da]	DeltaM [ppm]	Deltam/z [Da]	Activation Type	MS Order	Isolation Interference [%]	Ion Inject Time [ms]	RT [min]	First Scan	Spectrum File	File ID	XCorr	# Protein Groups	Percolator q-Value	Percolator PEP
		FALSE	High	Sequest HT (A2)	Unambiguous	GYEEWLLNEIR		7	P12814; A0A494C1A0; O43707	A0A494C060; H9KV75; P12814; A0A494C1A0; P35609; O43707; F6THM6	0	3	0.4813	0	1	1	474.574	1421.71	1421.71	0.69	0.00033	HCD (High Energy Collision Dissociation)	MS2	11.701	30	42.9405	27194	IgG-1.raw	F3	2.41	3	0.0002502	0.0004871
		FALSE	High	Sequest HT (A2)	Unambiguous	GYEEWLLNEIR		7	P12814; A0A494C1A0; O43707	A0A494C060; H9KV75; P12814; A0A494C1A0; P35609; O43707; F6THM6	0	2	0.6714	0	1	1	711.357	1421.71	1421.71	0.1	7e-05	HCD (High Energy Collision Dissociation)	MS2	6.45185	9.211	42.9026	27157	IgG-1.raw	F3	3.5	3	0.0002502	5.251e-05
	FALSE	High	HEAFESDLAAHQDR		8.36634e-07	0.000259674	3	10	1	P12814; A0A494C1A0; O43707	0	1625.73	High	High	0.0002502	2.33e-07	4.27
		Checked	Confidence	Identifying Node	PSM Ambiguity	Annotated Sequence	Modifications	# Proteins	Master Protein Accessions	Protein Accessions	# Missed Cleavages	Charge	DeltaScore	DeltaCn	Rank	Search Engine Rank	m/z [Da]	MH+ [Da]	Theo. MH+ [Da]	DeltaM [ppm]	Deltam/z [Da]	Activation Type	MS Order	Isolation Interference [%]	Ion Inject Time [ms]	RT [min]	First Scan	Spectrum File	File ID	XCorr	# Protein Groups	Percolator q-Value	Percolator PEP
		FALSE	High	Sequest HT (A2)	Unambiguous	HEAFESDLAAHQDR		10	P12814; A0A494C1A0; O43707	A0A494C060; H9KV75; H7C5W8; P12814; A0A494C1A0; Q08043; P35609; O43707; A0A087WSZ2; F6THM6	0	3	0.7143	0	1	1	542.583	1625.74	1625.73	3.08	0.00167	HCD (High Energy Collision Dissociation)	MS2	53.9164	30	22.7706	9385	IgG-1.raw	F3	4.27	3	0.0002502	2.33e-07
	FALSE	High	HRDYETATLSDIK		6.39553e-08	0.000259674	1	1	1	O43707	1	1548.77	High	High	0.0002502	1.451e-08	4.26
		Checked	Confidence	Identifying Node	PSM Ambiguity	Annotated Sequence	Modifications	# Proteins	Master Protein Accessions	Protein Accessions	# Missed Cleavages	Charge	DeltaScore	DeltaCn	Rank	Search Engine Rank	m/z [Da]	MH+ [Da]	Theo. MH+ [Da]	DeltaM [ppm]	Deltam/z [Da]	Activation Type	MS Order	Isolation Interference [%]	Ion Inject Time [ms]	RT [min]	First Scan	Spectrum File	File ID	XCorr	# Protein Groups	Percolator q-Value	Percolator PEP
		FALSE	High	Sequest HT (A2)	Unambiguous	HRDYETATLSDIK		1	O43707	O43707	1	3	0.6901	0	1	1	516.927	1548.77	1548.77	0.01	0	HCD (High Energy Collision Dissociation)	MS2	56.6098	28.681	24.5366	10821	IgG-1.raw	F3	4.26	1	0.0002502	1.451e-08
	FALSE	High	HRPELIEYDK		0.000346119	0.000259674	1	2	2	O43707	0	1299.67	High	High	0.0002502	0.0001574	3.7
		Checked	Confidence	Identifying Node	PSM Ambiguity	Annotated Sequence	Modifications	# Proteins	Master Protein Accessions	Protein Accessions	# Missed Cleavages	Charge	DeltaScore	DeltaCn	Rank	Search Engine Rank	m/z [Da]	MH+ [Da]	Theo. MH+ [Da]	DeltaM [ppm]	Deltam/z [Da]	Activation Type	MS Order	Isolation Interference [%]	Ion Inject Time [ms]	RT [min]	First Scan	Spectrum File	File ID	XCorr	# Protein Groups	Percolator q-Value	Percolator PEP
		FALSE	High	Sequest HT (A2)	Unambiguous	HRPELIEYDK		2	O43707	K7EJH8; O43707	0	3	0.5784	0	1	1	433.895	1299.67	1299.67	0.24	0.00011	HCD (High Energy Collision Dissociation)	MS2	70.0793	30	22.3526	9038	IgG-1.raw	F3	3.7	1	0.0002502	0.0001574
		FALSE	High	Sequest HT (A2)	Unambiguous	HRPELIEYDK		2	O43707	K7EJH8; O43707	0	2	0.4917	0	1	1	650.338	1299.67	1299.67	-0.03	-2e-05	HCD (High Energy Collision Dissociation)	MS2	0	30	22.3795	9060	IgG-1.raw	F3	1.81	1	0.0002502	0.0003056
	FALSE	High	HTNYTMEHIR		5.28549e-05	0.000259674	3	12	1	P12814; A0A494C1A0; O43707	0	1301.61	High	High	0.0002502	2.062e-05	2.18
		Checked	Confidence	Identifying Node	PSM Ambiguity	Annotated Sequence	Modifications	# Proteins	Master Protein Accessions	Protein Accessions	# Missed Cleavages	Charge	DeltaScore	DeltaCn	Rank	Search Engine Rank	m/z [Da]	MH+ [Da]	Theo. MH+ [Da]	DeltaM [ppm]	Deltam/z [Da]	Activation Type	MS Order	Isolation Interference [%]	Ion Inject Time [ms]	RT [min]	First Scan	Spectrum File	File ID	XCorr	# Protein Groups	Percolator q-Value	Percolator PEP
		FALSE	High	Sequest HT (A2)	Unambiguous	HTNYTMEHIR		12	P12814; A0A494C1A0; O43707	H0YJW3; A0A494C060; F5GXS2; H9KV75; H0YJ11; H7C5W8; P12814; A0A494C1A0; H7C144; P35609; O43707; F6THM6	0	3	0.6376	0	1	1	434.54	1301.61	1301.61	-0.09	-4e-05	HCD (High Energy Collision Dissociation)	MS2	34.6565	30	20.1721	7214	IgG-1.raw	F3	2.18	3	0.0002502	2.062e-05
	FALSE	High	KAGTQIENIDEDFR		0.00272638	0.000259674	1	3	2	O43707	1	1635.8	High	High	0.0002502	0.001466	1.02
		Checked	Confidence	Identifying Node	PSM Ambiguity	Annotated Sequence	Modifications	# Proteins	Master Protein Accessions	Protein Accessions	# Missed Cleavages	Charge	DeltaScore	DeltaCn	Rank	Search Engine Rank	m/z [Da]	MH+ [Da]	Theo. MH+ [Da]	DeltaM [ppm]	Deltam/z [Da]	Activation Type	MS Order	Isolation Interference [%]	Ion Inject Time [ms]	RT [min]	First Scan	Spectrum File	File ID	XCorr	# Protein Groups	Percolator q-Value	Percolator PEP
		FALSE	High	Sequest HT (A2)	Unambiguous	KAGTQIENIDEDFR		3	O43707	F5GXS2; K7EP19; O43707	1	3	0.3133	0	1	1	545.937	1635.8	1635.8	-1.29	-0.0007	HCD (High Energy Collision Dissociation)	MS2	52.6724	22.511	28.6674	14363	IgG-1.raw	F3	1.66	1	0.0002502	0.02195
		FALSE	High	Sequest HT (A2)	Unambiguous	KAGTQIENIDEDFR		3	O43707	F5GXS2; K7EP19; O43707	1	2	0.2549	0	1	1	818.403	1635.8	1635.8	0.69	0.00057	HCD (High Energy Collision Dissociation)	MS2	0	30	28.6111	14311	IgG-1.raw	F3	1.02	1	0.0002502	0.001466
	FALSE	High	KAGTQIENIDEDFRDGLK		3.79669e-08	0.000259674	1	3	1	O43707	2	2049.02	High	High	0.0002502	8.255e-09	4.84
		Checked	Confidence	Identifying Node	PSM Ambiguity	Annotated Sequence	Modifications	# Proteins	Master Protein Accessions	Protein Accessions	# Missed Cleavages	Charge	DeltaScore	DeltaCn	Rank	Search Engine Rank	m/z [Da]	MH+ [Da]	Theo. MH+ [Da]	DeltaM [ppm]	Deltam/z [Da]	Activation Type	MS Order	Isolation Interference [%]	Ion Inject Time [ms]	RT [min]	First Scan	Spectrum File	File ID	XCorr	# Protein Groups	Percolator q-Value	Percolator PEP
		FALSE	High	Sequest HT (A2)	Unambiguous	KAGTQIENIDEDFRDGLK		3	O43707	F5GXS2; K7EP19; O43707	2	3	0.6736	0	1	1	683.68	2049.03	2049.02	0.61	0.00042	HCD (High Energy Collision Dissociation)	MS2	36.5305	30	31.3346	16650	IgG-1.raw	F3	4.84	1	0.0002502	8.255e-09
	FALSE	High	KDDPVTNLNNAFEVAEK		9.71497e-09	0.000259674	1	2	2	O43707	1	1903.94	High	High	0.0002502	1.885e-09	3.55
		Checked	Confidence	Identifying Node	PSM Ambiguity	Annotated Sequence	Modifications	# Proteins	Master Protein Accessions	Protein Accessions	# Missed Cleavages	Charge	DeltaScore	DeltaCn	Rank	Search Engine Rank	m/z [Da]	MH+ [Da]	Theo. MH+ [Da]	DeltaM [ppm]	Deltam/z [Da]	Activation Type	MS Order	Isolation Interference [%]	Ion Inject Time [ms]	RT [min]	First Scan	Spectrum File	File ID	XCorr	# Protein Groups	Percolator q-Value	Percolator PEP
		FALSE	High	Sequest HT (A2)	Unambiguous	KDDPVTNLNNAFEVAEK		2	O43707	K7EJH8; O43707	1	2	0.8282	0	1	1	952.471	1903.93	1903.94	-2.89	-0.00275	HCD (High Energy Collision Dissociation)	MS2	0	30	33.1575	18300	IgG-1.raw	F3	3.55	1	0.0002502	1.885e-09
		FALSE	High	Sequest HT (A2)	Unambiguous	KDDPVTNLNNAFEVAEK		2	O43707	K7EJH8; O43707	1	3	0.7412	0	1	1	635.319	1903.94	1903.94	1.1	0.0007	HCD (High Energy Collision Dissociation)	MS2	12.562	22.956	33.1638	18307	IgG-1.raw	F3	4.56	1	0.0002502	8.824e-05
	FALSE	High	KHEAFESDLAAHQDR		7.46991e-05	0.000259674	3	8	2	P12814; A0A494C1A0; O43707	1	1753.83	High	High	0.0002502	2.995e-05	2.18
		Checked	Confidence	Identifying Node	PSM Ambiguity	Annotated Sequence	Modifications	# Proteins	Master Protein Accessions	Protein Accessions	# Missed Cleavages	Charge	DeltaScore	DeltaCn	Rank	Search Engine Rank	m/z [Da]	MH+ [Da]	Theo. MH+ [Da]	DeltaM [ppm]	Deltam/z [Da]	Activation Type	MS Order	Isolation Interference [%]	Ion Inject Time [ms]	RT [min]	First Scan	Spectrum File	File ID	XCorr	# Protein Groups	Percolator q-Value	Percolator PEP
		FALSE	High	Sequest HT (A2)	Unambiguous	KHEAFESDLAAHQDR		8	P12814; A0A494C1A0; O43707	A0A494C060; H9KV75; H7C5W8; P12814; A0A494C1A0; P35609; O43707; F6THM6	1	3	0.6972	0	1	1	585.281	1753.83	1753.83	1.46	0.00085	HCD (High Energy Collision Dissociation)	MS2	16.0342	30	21.0887	7953	IgG-1.raw	F3	2.18	3	0.0002502	2.995e-05
		FALSE	High	Sequest HT (A2)	Unambiguous	KHEAFESDLAAHQDR		8	P12814; A0A494C1A0; O43707	A0A494C060; H9KV75; H7C5W8; P12814; A0A494C1A0; P35609; O43707; F6THM6	1	4	0.6558	0	1	1	439.212	1753.83	1753.83	1.04	0.00045	HCD (High Energy Collision Dissociation)	MS2	73.9911	30	21.0104	7887	IgG-1.raw	F3	2.76	3	0.0002502	0.0001032
	FALSE	High	LASDLLEWIR		0.00311736	0.000259674	2	5	1	P12814; O43707	0	1215.67	High	High	0.0002502	0.001695	1.43
		Checked	Confidence	Identifying Node	PSM Ambiguity	Annotated Sequence	Modifications	# Proteins	Master Protein Accessions	Protein Accessions	# Missed Cleavages	Charge	DeltaScore	DeltaCn	Rank	Search Engine Rank	m/z [Da]	MH+ [Da]	Theo. MH+ [Da]	DeltaM [ppm]	Deltam/z [Da]	Activation Type	MS Order	Isolation Interference [%]	Ion Inject Time [ms]	RT [min]	First Scan	Spectrum File	File ID	XCorr	# Protein Groups	Percolator q-Value	Percolator PEP
		FALSE	High	Sequest HT (A2)	Unambiguous	LASDLLEWIR		5	P12814; O43707	K7EJH8; G3V2W4; H9KV75; P12814; O43707	0	2	0.2867	0	1	1	608.344	1215.68	1215.67	5.7	0.00346	HCD (High Energy Collision Dissociation)	MS2	51.9882	30	42.7315	26992	IgG-1.raw	F3	1.43	2	0.0002502	0.001695
	FALSE	High	ICDQWDALGSLTHSR	1xCarbamidomethyl [C2]	5.56255e-09	0.000259674	1	2	2	O43707	0	1758.82	High	High	0.0002502	1.036e-09	4.12
		Checked	Confidence	Identifying Node	PSM Ambiguity	Annotated Sequence	Modifications	# Proteins	Master Protein Accessions	Protein Accessions	# Missed Cleavages	Charge	DeltaScore	DeltaCn	Rank	Search Engine Rank	m/z [Da]	MH+ [Da]	Theo. MH+ [Da]	DeltaM [ppm]	Deltam/z [Da]	Activation Type	MS Order	Isolation Interference [%]	Ion Inject Time [ms]	RT [min]	First Scan	Spectrum File	File ID	XCorr	# Protein Groups	Percolator q-Value	Percolator PEP
		FALSE	High	Sequest HT (A2)	Unambiguous	IcDQWDALGSLTHSR	C2(Carbamidomethyl)	2	O43707	F5GXS2; O43707	0	2	0.7429	0	1	1	879.915	1758.82	1758.82	0.53	0.00047	HCD (High Energy Collision Dissociation)	MS2	0	15.614	34.8801	19793	IgG-1.raw	F3	3.5	1	0.0002502	4.465e-08
		FALSE	High	Sequest HT (A2)	Unambiguous	IcDQWDALGSLTHSR	C2(Carbamidomethyl)	2	O43707	F5GXS2; O43707	0	3	0.7767	0	1	1	586.946	1758.82	1758.82	0.8	0.00047	HCD (High Energy Collision Dissociation)	MS2	32.7737	13.688	34.8332	19756	IgG-1.raw	F3	4.12	1	0.0002502	1.036e-09
	FALSE	High	LSGSNPYTTVTPQIINSK		0.000107774	0.000259674	1	3	1	O43707	0	1920.01	High	High	0.0002502	4.448e-05	2.69
		Checked	Confidence	Identifying Node	PSM Ambiguity	Annotated Sequence	Modifications	# Proteins	Master Protein Accessions	Protein Accessions	# Missed Cleavages	Charge	DeltaScore	DeltaCn	Rank	Search Engine Rank	m/z [Da]	MH+ [Da]	Theo. MH+ [Da]	DeltaM [ppm]	Deltam/z [Da]	Activation Type	MS Order	Isolation Interference [%]	Ion Inject Time [ms]	RT [min]	First Scan	Spectrum File	File ID	XCorr	# Protein Groups	Percolator q-Value	Percolator PEP
		FALSE	High	Sequest HT (A2)	Unambiguous	LSGSNPYTTVTPQIINSK		3	O43707	F5GXS2; H7C144; O43707	0	2	0.6952	0	1	1	960.508	1920.01	1920.01	1.1	0.00106	HCD (High Energy Collision Dissociation)	MS2	53.9551	30	31.7575	16999	IgG-1.raw	F3	2.69	1	0.0002502	4.448e-05
	FALSE	High	MAPYQGPDAVPGALDYK		1.3455e-05	0.000259674	1	3	1	O43707	0	1792.86	High	High	0.0002502	4.686e-06	2.56
		Checked	Confidence	Identifying Node	PSM Ambiguity	Annotated Sequence	Modifications	# Proteins	Master Protein Accessions	Protein Accessions	# Missed Cleavages	Charge	DeltaScore	DeltaCn	Rank	Search Engine Rank	m/z [Da]	MH+ [Da]	Theo. MH+ [Da]	DeltaM [ppm]	Deltam/z [Da]	Activation Type	MS Order	Isolation Interference [%]	Ion Inject Time [ms]	RT [min]	First Scan	Spectrum File	File ID	XCorr	# Protein Groups	Percolator q-Value	Percolator PEP
		FALSE	High	Sequest HT (A2)	Unambiguous	MAPYQGPDAVPGALDYK		3	O43707	F5GXS2; H7C144; O43707	0	2	0.75	0	1	1	896.932	1792.86	1792.86	-0.77	-0.00069	HCD (High Energy Collision Dissociation)	MS2	25.6405	17.83	33.5338	18656	IgG-1.raw	F3	2.56	1	0.0002502	4.686e-06
	FALSE	High	MLDAEDIVNTARPDEK		5.59057e-10	0.000259674	1	1	1	O43707	0	1816.87	High	High	0.0002502	8.66e-11	4.77
		Checked	Confidence	Identifying Node	PSM Ambiguity	Annotated Sequence	Modifications	# Proteins	Master Protein Accessions	Protein Accessions	# Missed Cleavages	Charge	DeltaScore	DeltaCn	Rank	Search Engine Rank	m/z [Da]	MH+ [Da]	Theo. MH+ [Da]	DeltaM [ppm]	Deltam/z [Da]	Activation Type	MS Order	Isolation Interference [%]	Ion Inject Time [ms]	RT [min]	First Scan	Spectrum File	File ID	XCorr	# Protein Groups	Percolator q-Value	Percolator PEP
		FALSE	High	Sequest HT (A2)	Unambiguous	MLDAEDIVNTARPDEK		1	O43707	O43707	0	2	0.7778	0	1	1	908.942	1816.88	1816.87	0.75	0.00068	HCD (High Energy Collision Dissociation)	MS2	29.4786	30	31.9676	17197	IgG-1.raw	F3	4.77	1	0.0002502	8.66e-11
	FALSE	High	MVSDINNGWQHLEQAEK		7.20293e-07	0.000259674	1	1	2	O43707	0	1998.93	High	High	0.0002502	1.989e-07	2.8
		Checked	Confidence	Identifying Node	PSM Ambiguity	Annotated Sequence	Modifications	# Proteins	Master Protein Accessions	Protein Accessions	# Missed Cleavages	Charge	DeltaScore	DeltaCn	Rank	Search Engine Rank	m/z [Da]	MH+ [Da]	Theo. MH+ [Da]	DeltaM [ppm]	Deltam/z [Da]	Activation Type	MS Order	Isolation Interference [%]	Ion Inject Time [ms]	RT [min]	First Scan	Spectrum File	File ID	XCorr	# Protein Groups	Percolator q-Value	Percolator PEP
		FALSE	High	Sequest HT (A2)	Unambiguous	MVSDINNGWQHLEQAEK		1	O43707	O43707	0	3	0.6	0	1	1	666.983	1998.93	1998.93	0.37	0.00024	HCD (High Energy Collision Dissociation)	MS2	16.4966	29.649	32.0029	17230	IgG-1.raw	F3	2.8	1	0.0002502	1.989e-07
		FALSE	High	Sequest HT (A2)	Unambiguous	MVSDINNGWQHLEQAEK		1	O43707	O43707	0	2	0.8508	0	1	1	999.968	1998.93	1998.93	-2.16	-0.00216	HCD (High Energy Collision Dissociation)	MS2	56.278	30	32.0529	17276	IgG-1.raw	F3	2.95	1	0.0002502	4.838e-06
	FALSE	High	NFITAEELR		0.000871932	0.000259674	1	3	1	O43707	0	1092.57	High	High	0.0002502	0.0004272	2.39
		Checked	Confidence	Identifying Node	PSM Ambiguity	Annotated Sequence	Modifications	# Proteins	Master Protein Accessions	Protein Accessions	# Missed Cleavages	Charge	DeltaScore	DeltaCn	Rank	Search Engine Rank	m/z [Da]	MH+ [Da]	Theo. MH+ [Da]	DeltaM [ppm]	Deltam/z [Da]	Activation Type	MS Order	Isolation Interference [%]	Ion Inject Time [ms]	RT [min]	First Scan	Spectrum File	File ID	XCorr	# Protein Groups	Percolator q-Value	Percolator PEP
		FALSE	High	Sequest HT (A2)	Unambiguous	NFITAEELR		3	O43707	F5GXS2; H7C144; O43707	0	2	0.5649	0	1	1	546.788	1092.57	1092.57	-0.28	-0.00016	HCD (High Energy Collision Dissociation)	MS2	60.789	26.191	30.9247	16302	IgG-1.raw	F3	2.39	1	0.0002502	0.0004272
	FALSE	High	QFASQANVVGPWIQTK		8.94592e-08	0.000259674	1	3	1	O43707	0	1773.93	High	High	0.0002502	2.082e-08	4.01
		Checked	Confidence	Identifying Node	PSM Ambiguity	Annotated Sequence	Modifications	# Proteins	Master Protein Accessions	Protein Accessions	# Missed Cleavages	Charge	DeltaScore	DeltaCn	Rank	Search Engine Rank	m/z [Da]	MH+ [Da]	Theo. MH+ [Da]	DeltaM [ppm]	Deltam/z [Da]	Activation Type	MS Order	Isolation Interference [%]	Ion Inject Time [ms]	RT [min]	First Scan	Spectrum File	File ID	XCorr	# Protein Groups	Percolator q-Value	Percolator PEP
		FALSE	High	Sequest HT (A2)	Unambiguous	QFASQANVVGPWIQTK		3	O43707	F5GXS2; H7C144; O43707	0	2	0.7382	0	1	1	887.463	1773.92	1773.93	-5.02	-0.00445	HCD (High Energy Collision Dissociation)	MS2	0	15.511	35.6099	20466	IgG-1.raw	F3	4.01	1	0.0002502	2.082e-08
	FALSE	High	QLEAIDQLHLEYAK		1.0556e-05	0.000259674	1	2	2	O43707	0	1670.87	High	High	0.0002502	3.622e-06	4.41
		Checked	Confidence	Identifying Node	PSM Ambiguity	Annotated Sequence	Modifications	# Proteins	Master Protein Accessions	Protein Accessions	# Missed Cleavages	Charge	DeltaScore	DeltaCn	Rank	Search Engine Rank	m/z [Da]	MH+ [Da]	Theo. MH+ [Da]	DeltaM [ppm]	Deltam/z [Da]	Activation Type	MS Order	Isolation Interference [%]	Ion Inject Time [ms]	RT [min]	First Scan	Spectrum File	File ID	XCorr	# Protein Groups	Percolator q-Value	Percolator PEP
		FALSE	High	Sequest HT (A2)	Unambiguous	QLEAIDQLHLEYAK		2	O43707	F5GXS2; O43707	0	3	0.6145	0	1	1	557.63	1670.88	1670.87	0.54	0.0003	HCD (High Energy Collision Dissociation)	MS2	15.4645	18.21	33.5226	18645	IgG-1.raw	F3	4.41	1	0.0002502	3.622e-06
		FALSE	High	Sequest HT (A2)	Unambiguous	QLEAIDQLHLEYAK		2	O43707	F5GXS2; O43707	0	2	0.6005	0	1	1	835.94	1670.87	1670.87	-1.68	-0.0014	HCD (High Energy Collision Dissociation)	MS2	0	30	33.514	18637	IgG-1.raw	F3	4.18	1	0.0002502	7.96e-06
	FALSE	High	SIVDYKPNLDLLEQQHQLIQEALIFDNK		1.21317e-07	0.000259674	1	3	1	O43707	0	3324.75	High	High	0.0002502	2.886e-08	5.58
		Checked	Confidence	Identifying Node	PSM Ambiguity	Annotated Sequence	Modifications	# Proteins	Master Protein Accessions	Protein Accessions	# Missed Cleavages	Charge	DeltaScore	DeltaCn	Rank	Search Engine Rank	m/z [Da]	MH+ [Da]	Theo. MH+ [Da]	DeltaM [ppm]	Deltam/z [Da]	Activation Type	MS Order	Isolation Interference [%]	Ion Inject Time [ms]	RT [min]	First Scan	Spectrum File	File ID	XCorr	# Protein Groups	Percolator q-Value	Percolator PEP
		FALSE	High	Sequest HT (A2)	Unambiguous	SIVDYKPNLDLLEQQHQLIQEALIFDNK		3	O43707	F5GXS2; H7C144; O43707	0	3	0.7419	0	1	1	1108.92	3324.74	3324.75	-1.14	-0.00126	HCD (High Energy Collision Dissociation)	MS2	13.6419	30	44.6205	28807	IgG-1.raw	F3	5.58	1	0.0002502	2.886e-08
	FALSE	High	TINEVENQILTR		0.000464527	0.000259674	2	8	1	P12814; O43707	0	1429.76	High	High	0.0002502	0.0002162	3.16
		Checked	Confidence	Identifying Node	PSM Ambiguity	Annotated Sequence	Modifications	# Proteins	Master Protein Accessions	Protein Accessions	# Missed Cleavages	Charge	DeltaScore	DeltaCn	Rank	Search Engine Rank	m/z [Da]	MH+ [Da]	Theo. MH+ [Da]	DeltaM [ppm]	Deltam/z [Da]	Activation Type	MS Order	Isolation Interference [%]	Ion Inject Time [ms]	RT [min]	First Scan	Spectrum File	File ID	XCorr	# Protein Groups	Percolator q-Value	Percolator PEP
		FALSE	High	Sequest HT (A2)	Unambiguous	TINEVENQILTR		8	P12814; O43707	H0YJW3; F5GXS2; H9KV75; H0YJ11; H7C5W8; P12814; H7C144; O43707	0	2	0.6962	0	1	1	715.39	1429.77	1429.76	6.29	0.0045	HCD (High Energy Collision Dissociation)	MS2	34.2776	6.082	32.0548	17278	IgG-1.raw	F3	3.16	2	0.0002502	0.0002162
	FALSE	High	TIPWLEDR		0.207624	0.00585452	1	2	1	O43707	0	1029.54	High	High	0.004509	0.1643	1.26
		Checked	Confidence	Identifying Node	PSM Ambiguity	Annotated Sequence	Modifications	# Proteins	Master Protein Accessions	Protein Accessions	# Missed Cleavages	Charge	DeltaScore	DeltaCn	Rank	Search Engine Rank	m/z [Da]	MH+ [Da]	Theo. MH+ [Da]	DeltaM [ppm]	Deltam/z [Da]	Activation Type	MS Order	Isolation Interference [%]	Ion Inject Time [ms]	RT [min]	First Scan	Spectrum File	File ID	XCorr	# Protein Groups	Percolator q-Value	Percolator PEP
		FALSE	High	Sequest HT (A2)	Unambiguous	TIPWLEDR		2	O43707	K7EJH8; O43707	0	2	0.381	0	1	1	515.271	1029.53	1029.54	-1.6	-0.00082	HCD (High Energy Collision Dissociation)	MS2	27.1948	30	35.0087	19912	IgG-1.raw	F3	1.26	1	0.004509	0.1643
	FALSE	High	VEQIAAIAQELNELDYYDSHNVNTR		6.56005e-11	0.000259674	1	1	3	O43707	0	2905.4	High	High	0.0002502	8.537e-12	4.05
		Checked	Confidence	Identifying Node	PSM Ambiguity	Annotated Sequence	Modifications	# Proteins	Master Protein Accessions	Protein Accessions	# Missed Cleavages	Charge	DeltaScore	DeltaCn	Rank	Search Engine Rank	m/z [Da]	MH+ [Da]	Theo. MH+ [Da]	DeltaM [ppm]	Deltam/z [Da]	Activation Type	MS Order	Isolation Interference [%]	Ion Inject Time [ms]	RT [min]	First Scan	Spectrum File	File ID	XCorr	# Protein Groups	Percolator q-Value	Percolator PEP
		FALSE	High	Sequest HT (A2)	Unambiguous	VEQIAAIAQELNELDYYDSHNVNTR		1	O43707	O43707	0	4	0.7219	0	1	1	727.104	2905.39	2905.4	-0.45	-0.00032	HCD (High Energy Collision Dissociation)	MS2	16.781	30	43.0895	27337	IgG-1.raw	F3	6.76	1	0.0002502	9.297e-10
		FALSE	High	Sequest HT (A2)	Unambiguous	VEQIAAIAQELNELDYYDSHNVNTR		1	O43707	O43707	0	3	0.7742	0	1	1	969.137	2905.4	2905.4	-0.26	-0.00025	HCD (High Energy Collision Dissociation)	MS2	20.8427	18.689	42.9788	27231	IgG-1.raw	F3	5.27	1	0.0002502	9.62e-12
		FALSE	High	Sequest HT (A2)	Unambiguous	VEQIAAIAQELNELDYYDSHNVNTR		1	O43707	O43707	0	2	0.8494	0	1	1	1453.19	2905.38	2905.4	-6.61	-0.0096	HCD (High Energy Collision Dissociation)	MS2	50.321	30	43.1658	27412	IgG-1.raw	F3	4.05	1	0.0002502	8.537e-12
	FALSE	High	VGWEQLLTTIAR		1.52279e-06	0.000259674	2	8	1	P12814; O43707	0	1386.77	High	High	0.0002502	4.46e-07	3.35
		Checked	Confidence	Identifying Node	PSM Ambiguity	Annotated Sequence	Modifications	# Proteins	Master Protein Accessions	Protein Accessions	# Missed Cleavages	Charge	DeltaScore	DeltaCn	Rank	Search Engine Rank	m/z [Da]	MH+ [Da]	Theo. MH+ [Da]	DeltaM [ppm]	Deltam/z [Da]	Activation Type	MS Order	Isolation Interference [%]	Ion Inject Time [ms]	RT [min]	First Scan	Spectrum File	File ID	XCorr	# Protein Groups	Percolator q-Value	Percolator PEP
		FALSE	High	Sequest HT (A2)	Unambiguous	VGWEQLLTTIAR		8	P12814; O43707	H0YJW3; F5GXS2; H9KV75; H0YJ11; H7C5W8; P12814; H7C144; O43707	0	2	0.7433	0	1	1	693.89	1386.77	1386.77	-0.8	-0.00055	HCD (High Energy Collision Dissociation)	MS2	27.7175	30	44.8943	29069	IgG-1.raw	F3	3.35	2	0.0002502	4.46e-07
	FALSE	High	VLAVNQENEHLMEDYEK		2.03333e-06	0.000259674	1	2	2	O43707	0	2060.96	High	High	0.0002502	6.077e-07	3.04
		Checked	Confidence	Identifying Node	PSM Ambiguity	Annotated Sequence	Modifications	# Proteins	Master Protein Accessions	Protein Accessions	# Missed Cleavages	Charge	DeltaScore	DeltaCn	Rank	Search Engine Rank	m/z [Da]	MH+ [Da]	Theo. MH+ [Da]	DeltaM [ppm]	Deltam/z [Da]	Activation Type	MS Order	Isolation Interference [%]	Ion Inject Time [ms]	RT [min]	First Scan	Spectrum File	File ID	XCorr	# Protein Groups	Percolator q-Value	Percolator PEP
		FALSE	High	Sequest HT (A2)	Unambiguous	VLAVNQENEHLMEDYEK		2	O43707	K7EJH8; O43707	0	3	0.8191	0	1	1	687.659	2060.96	2060.96	1.46	0.001	HCD (High Energy Collision Dissociation)	MS2	20.3268	9.529	30.4073	15866	IgG-1.raw	F3	3.04	1	0.0002502	6.077e-07
		FALSE	High	Sequest HT (A2)	Unambiguous	VLAVNQENEHLMEDYEK		2	O43707	K7EJH8; O43707	0	2	0.4773	0	1	1	1030.98	2060.96	2060.96	1.56	0.00161	HCD (High Energy Collision Dissociation)	MS2	0	30	30.4182	15875	IgG-1.raw	F3	1.76	1	0.0002502	1.218e-06
FALSE	High	Master Protein	P60709	Actin, cytoplasmic 1 OS=Homo sapiens OX=9606 GN=ACTB PE=1 SV=1	0	243.135	73	19	154	4	375	41.7	5.48	355.02	19	0	High	1
	Checked	Confidence	Sequence	Modifications	Qvality PEP	Qvality q-value	# Protein Groups	# Proteins	# PSMs	Master Protein Accessions	# Missed Cleavages	Theo. MH+ [Da]	Found in Sample: [S3] F3: Sample	Confidence (by Search Engine): Sequest HT	Percolator q-Value (by Search Engine): Sequest HT	Percolator PEP (by Search Engine): Sequest HT	XCorr (by Search Engine): Sequest HT
	FALSE	High	AGFAGDDAPR		0.000469348	0.000259674	4	28	1	P0CG39; P60709; P68133; K7EM38	0	976.448	High	High	0.0002502	0.0002186	2.35
		Checked	Confidence	Identifying Node	PSM Ambiguity	Annotated Sequence	Modifications	# Proteins	Master Protein Accessions	Protein Accessions	# Missed Cleavages	Charge	DeltaScore	DeltaCn	Rank	Search Engine Rank	m/z [Da]	MH+ [Da]	Theo. MH+ [Da]	DeltaM [ppm]	Deltam/z [Da]	Activation Type	MS Order	Isolation Interference [%]	Ion Inject Time [ms]	RT [min]	First Scan	Spectrum File	File ID	XCorr	# Protein Groups	Percolator q-Value	Percolator PEP
		FALSE	High	Sequest HT (A2)	Unambiguous	AGFAGDDAPR		28	P0CG39; P60709; P68133; K7EM38	E7EVS6; G5E9R0; J3KT65; A5A3E0; A0A2R8Y793; P63267; C9JUM1; F8WCH0; A0A2R8YGF8; P0CG39; A6NL76; P60709; F6UVQ4; Q6S8J3; P62736; P68133; I3L3I0; C9JTX5; K7EM38; I3L4N8; C9JFL5; F8WB63; C9JZR7; P0CG38; P68032; I3L3R2; P63261; B8ZZJ2	0	2	0.6766	0	1	1	488.728	976.448	976.448	-0.54	-0.00026	HCD (High Energy Collision Dissociation)	MS2	44.5855	30	20.9593	7848	IgG-1.raw	F3	2.35	4	0.0002502	0.0002186
	FALSE	High	AVFPSIVGRPR		0.000981817	0.000259674	3	27	2	P60709; P68133; K7EM38	0	1198.71	High	High	0.0002502	0.000484	2.47
		Checked	Confidence	Identifying Node	PSM Ambiguity	Annotated Sequence	Modifications	# Proteins	Master Protein Accessions	Protein Accessions	# Missed Cleavages	Charge	DeltaScore	DeltaCn	Rank	Search Engine Rank	m/z [Da]	MH+ [Da]	Theo. MH+ [Da]	DeltaM [ppm]	Deltam/z [Da]	Activation Type	MS Order	Isolation Interference [%]	Ion Inject Time [ms]	RT [min]	First Scan	Spectrum File	File ID	XCorr	# Protein Groups	Percolator q-Value	Percolator PEP
		FALSE	High	Sequest HT (A2)	Unambiguous	AVFPSIVGRPR		27	P60709; P68133; K7EM38	E7EVS6; G5E9R0; J3KT65; A5A3E0; A0A2R8Y793; P63267; C9JUM1; F8WCH0; A0A2R8YGF8; A6NL76; P60709; F6UVQ4; Q6S8J3; P62736; P68133; I3L3I0; C9JTX5; K7EM38; I3L4N8; C9JFL5; F8WB63; C9JZR7; P0CG38; P68032; I3L3R2; P63261; B8ZZJ2	0	3	0.5547	0	1	1	400.24	1198.71	1198.71	0.17	7e-05	HCD (High Energy Collision Dissociation)	MS2	34.6068	6.303	27.8777	13642	IgG-1.raw	F3	2.47	3	0.0002502	0.000484
		FALSE	High	Sequest HT (A2)	Unambiguous	AVFPSIVGRPR		27	P60709; P68133; K7EM38	E7EVS6; G5E9R0; J3KT65; A5A3E0; A0A2R8Y793; P63267; C9JUM1; F8WCH0; A0A2R8YGF8; A6NL76; P60709; F6UVQ4; Q6S8J3; P62736; P68133; I3L3I0; C9JTX5; K7EM38; I3L4N8; C9JFL5; F8WB63; C9JZR7; P0CG38; P68032; I3L3R2; P63261; B8ZZJ2	0	2	0.4361	0	1	1	599.857	1198.71	1198.71	0.91	0.00055	HCD (High Energy Collision Dissociation)	MS2	84.6408	11.711	27.7276	13507	IgG-1.raw	F3	1.33	3	0.00254	0.1066
	FALSE	High	CPEALFQPSFLGMESCGIHETTFNSIMK	2xCarbamidomethyl [C1; C16]	3.05484e-12	0.000259674	1	3	2	P60709	0	3231.46	High	High	0.0002502	3.09e-13	6.62
		Checked	Confidence	Identifying Node	PSM Ambiguity	Annotated Sequence	Modifications	# Proteins	Master Protein Accessions	Protein Accessions	# Missed Cleavages	Charge	DeltaScore	DeltaCn	Rank	Search Engine Rank	m/z [Da]	MH+ [Da]	Theo. MH+ [Da]	DeltaM [ppm]	Deltam/z [Da]	Activation Type	MS Order	Isolation Interference [%]	Ion Inject Time [ms]	RT [min]	First Scan	Spectrum File	File ID	XCorr	# Protein Groups	Percolator q-Value	Percolator PEP
		FALSE	High	Sequest HT (A2)	Unambiguous	cPEALFQPSFLGMEScGIHETTFNSIMK	C1(Carbamidomethyl); C16(Carbamidomethyl)	3	P60709	A0A2R8Y793; P60709; P63261	0	4	0.7589	0	1	1	808.62	3231.46	3231.46	-0.61	-0.00049	HCD (High Energy Collision Dissociation)	MS2	7.6708	30	43.3166	27560	IgG-1.raw	F3	5.31	1	0.0002502	4.422e-12
		FALSE	High	Sequest HT (A2)	Unambiguous	cPEALFQPSFLGMEScGIHETTFNSIMK	C1(Carbamidomethyl); C16(Carbamidomethyl)	3	P60709	A0A2R8Y793; P60709; P63261	0	3	0.8414	0	1	1	1077.83	3231.46	3231.46	0.58	0.00063	HCD (High Energy Collision Dissociation)	MS2	10.909	29.925	43.2472	27491	IgG-1.raw	F3	6.62	1	0.0002502	3.09e-13
	FALSE	High	CPEALFQPSFLGMESCGIHETTFNSIMK	2xCarbamidomethyl [C1; C16]; 1xOxidation [M13]	2.84456e-05	0.000259674	1	3	1	P60709	0	3247.46	High	High	0.0002502	1.058e-05	4.18
		Checked	Confidence	Identifying Node	PSM Ambiguity	Annotated Sequence	Modifications	# Proteins	Master Protein Accessions	Protein Accessions	# Missed Cleavages	Charge	DeltaScore	DeltaCn	Rank	Search Engine Rank	m/z [Da]	MH+ [Da]	Theo. MH+ [Da]	DeltaM [ppm]	Deltam/z [Da]	Activation Type	MS Order	Isolation Interference [%]	Ion Inject Time [ms]	RT [min]	First Scan	Spectrum File	File ID	XCorr	# Protein Groups	Percolator q-Value	Percolator PEP
		FALSE	High	Sequest HT (A2)	Unambiguous	cPEALFQPSFLGmEScGIHETTFNSIMK	C1(Carbamidomethyl); M13(Oxidation); C16(Carbamidomethyl)	3	P60709	A0A2R8Y793; P60709; P63261	0	3	0.0335	0	1	1	1083.16	3247.45	3247.46	-0.65	-0.0007	HCD (High Energy Collision Dissociation)	MS2	26.2866	28.921	41.4665	25822	IgG-1.raw	F3	4.18	1	0.0002502	1.058e-05
	FALSE	High	DLTDYLMK		0.0888498	0.00120507	4	11	1	A0A2R8YEA7; P60709; P68133; Q562R1	0	998.486	High	High	0.0009629	0.06446	1.91
		Checked	Confidence	Identifying Node	PSM Ambiguity	Annotated Sequence	Modifications	# Proteins	Master Protein Accessions	Protein Accessions	# Missed Cleavages	Charge	DeltaScore	DeltaCn	Rank	Search Engine Rank	m/z [Da]	MH+ [Da]	Theo. MH+ [Da]	DeltaM [ppm]	Deltam/z [Da]	Activation Type	MS Order	Isolation Interference [%]	Ion Inject Time [ms]	RT [min]	First Scan	Spectrum File	File ID	XCorr	# Protein Groups	Percolator q-Value	Percolator PEP
		FALSE	High	Sequest HT (A2)	Unambiguous	DLTDYLMK		11	A0A2R8YEA7; P60709; P68133; Q562R1	A0A2R8Y793; P63267; A0A2R8YEA7; P60709; P62736; P68133; I3L3I0; Q562R1; I3L4N8; P68032; P63261	0	2	0.3613	0	1	1	499.747	998.487	998.486	0.93	0.00046	HCD (High Energy Collision Dissociation)	MS2	0	30	36.8303	21592	IgG-1.raw	F3	1.91	4	0.0009629	0.06446
	FALSE	High	DLTDYLMK	1xOxidation [M7]	0.0830717	0.000891471	4	11	3	A0A2R8YEA7; P60709; P68133; Q562R1	0	1014.48	High	High	0.0007253	0.0596	1.48
		Checked	Confidence	Identifying Node	PSM Ambiguity	Annotated Sequence	Modifications	# Proteins	Master Protein Accessions	Protein Accessions	# Missed Cleavages	Charge	DeltaScore	DeltaCn	Rank	Search Engine Rank	m/z [Da]	MH+ [Da]	Theo. MH+ [Da]	DeltaM [ppm]	Deltam/z [Da]	Activation Type	MS Order	Isolation Interference [%]	Ion Inject Time [ms]	RT [min]	First Scan	Spectrum File	File ID	XCorr	# Protein Groups	Percolator q-Value	Percolator PEP
		FALSE	High	Sequest HT (A2)	Unambiguous	DLTDYLmK	M7(Oxidation)	11	A0A2R8YEA7; P60709; P68133; Q562R1	A0A2R8Y793; P63267; A0A2R8YEA7; P60709; P62736; P68133; I3L3I0; Q562R1; I3L4N8; P68032; P63261	0	2	0.3548	0	1	1	507.743	1014.48	1014.48	-1.53	-0.00078	HCD (High Energy Collision Dissociation)	MS2	0	8.59	33.1264	18273	IgG-1.raw	F3	1.86	4	0.001886	0.0811
		FALSE	High	Sequest HT (A2)	Unambiguous	DLTDYLmK	M7(Oxidation)	11	A0A2R8YEA7; P60709; P68133; Q562R1	A0A2R8Y793; P63267; A0A2R8YEA7; P60709; P62736; P68133; I3L3I0; Q562R1; I3L4N8; P68032; P63261	0	2	0.3108	0	1	1	507.744	1014.48	1014.48	-1.47	-0.00074	HCD (High Energy Collision Dissociation)	MS2	0	30	36.8429	21604	IgG-1.raw	F3	1.48	4	0.0007253	0.0596
		FALSE	High	Sequest HT (A2)	Unambiguous	DLTDYLmK	M7(Oxidation)	11	A0A2R8YEA7; P60709; P68133; Q562R1	A0A2R8Y793; P63267; A0A2R8YEA7; P60709; P62736; P68133; I3L3I0; Q562R1; I3L4N8; P68032; P63261	0	2	0.4142	0	1	1	507.745	1014.48	1014.48	0.59	0.0003	HCD (High Energy Collision Dissociation)	MS2	0	30	35.5907	20452	IgG-1.raw	F3	1.69	4	0.0009629	0.06545
	FALSE	High	DLYANTVLSGGTTMYPGIADR		2.99323e-10	0.000259674	1	3	47	P60709	0	2215.07	High	High	0.0002502	4.403e-11	5.63
		Checked	Confidence	Identifying Node	PSM Ambiguity	Annotated Sequence	Modifications	# Proteins	Master Protein Accessions	Protein Accessions	# Missed Cleavages	Charge	DeltaScore	DeltaCn	Rank	Search Engine Rank	m/z [Da]	MH+ [Da]	Theo. MH+ [Da]	DeltaM [ppm]	Deltam/z [Da]	Activation Type	MS Order	Isolation Interference [%]	Ion Inject Time [ms]	RT [min]	First Scan	Spectrum File	File ID	XCorr	# Protein Groups	Percolator q-Value	Percolator PEP
		FALSE	High	Sequest HT (A2)	Unambiguous	DLYANTVLSGGTTMYPGIADR		3	P60709	A0A2R8Y793; P60709; P63261	0	3	0.6442	0	1	1	739.028	2215.07	2215.07	-0.62	-0.00046	HCD (High Energy Collision Dissociation)	MS2	19.5743	30	49.8307	33677	IgG-1.raw	F3	1.63	1	0.0002502	0.0006137
		FALSE	High	Sequest HT (A2)	Unambiguous	DLYANTVLSGGTTMYPGIADR		3	P60709	A0A2R8Y793; P60709; P63261	0	2	0.8009	0	1	1	1108.04	2215.06	2215.07	-3.04	-0.00337	HCD (High Energy Collision Dissociation)	MS2	0	30	65.3769	45954	IgG-1.raw	F3	2.11	1	0.0002502	5.792e-06
		FALSE	High	Sequest HT (A2)	Unambiguous	DLYANTVLSGGTTMYPGIADR		3	P60709	A0A2R8Y793; P60709; P63261	0	3	0.5829	0	1	1	739.027	2215.07	2215.07	-1.5	-0.00111	HCD (High Energy Collision Dissociation)	MS2	82.8376	30	48.8153	32742	IgG-1.raw	F3	1.75	1	0.0002502	0.0003131
		FALSE	High	Sequest HT (A2)	Unambiguous	DLYANTVLSGGTTMYPGIADR		3	P60709	A0A2R8Y793; P60709; P63261	0	2	0.7934	0	1	1	1108.04	2215.07	2215.07	-0.46	-0.00051	HCD (High Energy Collision Dissociation)	MS2	16.5294	30	58.29	40729	IgG-1.raw	F3	3.05	1	0.0002502	5.698e-07
		FALSE	High	Sequest HT (A2)	Unambiguous	DLYANTVLSGGTTMYPGIADR		3	P60709	A0A2R8Y793; P60709; P63261	0	2	0.7204	0	1	1	1108.04	2215.07	2215.07	-1.58	-0.00176	HCD (High Energy Collision Dissociation)	MS2	6.5953	30	53.1096	36568	IgG-1.raw	F3	2.11	1	0.0002502	3.249e-06
		FALSE	High	Sequest HT (A2)	Unambiguous	DLYANTVLSGGTTMYPGIADR		3	P60709	A0A2R8Y793; P60709; P63261	0	3	0.5755	0	1	1	739.028	2215.07	2215.07	-0.48	-0.00036	HCD (High Energy Collision Dissociation)	MS2	10.8172	30	60.0163	42105	IgG-1.raw	F3	1.06	1	0.0004885	0.05325
		FALSE	High	Sequest HT (A2)	Unambiguous	DLYANTVLSGGTTMYPGIADR		3	P60709	A0A2R8Y793; P60709; P63261	0	2	0.676	0	1	1	1108.04	2215.07	2215.07	-1.83	-0.00203	HCD (High Energy Collision Dissociation)	MS2	0	30	70.4251	48286	IgG-1.raw	F3	1.79	1	0.0002502	0.0001224
		FALSE	High	Sequest HT (A2)	Unambiguous	DLYANTVLSGGTTMYPGIADR		3	P60709	A0A2R8Y793; P60709; P63261	0	3	0.6084	0	1	1	739.024	2215.06	2215.07	-6.27	-0.00463	HCD (High Energy Collision Dissociation)	MS2	83.3935	30	47.7963	31795	IgG-1.raw	F3	1.43	1	0.0002502	0.02432
		FALSE	High	Sequest HT (A2)	Unambiguous	DLYANTVLSGGTTMYPGIADR		3	P60709	A0A2R8Y793; P60709; P63261	0	3	0.6624	0	1	1	739.029	2215.07	2215.07	1.41	0.00104	HCD (High Energy Collision Dissociation)	MS2	9.66792	30	57.9645	40462	IgG-1.raw	F3	1.57	1	0.0002502	0.0002035
		FALSE	High	Sequest HT (A2)	Unambiguous	DLYANTVLSGGTTMYPGIADR		3	P60709	A0A2R8Y793; P60709; P63261	0	3	0.5654	0	1	1	739.029	2215.07	2215.07	1.57	0.00116	HCD (High Energy Collision Dissociation)	MS2	61.9954	30	50.8517	34611	IgG-1.raw	F3	1.91	1	0.0002502	0.005729
		FALSE	High	Sequest HT (A2)	Unambiguous	DLYANTVLSGGTTMYPGIADR		3	P60709	A0A2R8Y793; P60709; P63261	0	2	0.5854	0	1	1	1108.04	2215.07	2215.07	-0.15	-0.00017	HCD (High Energy Collision Dissociation)	MS2	0	30	67.4091	46844	IgG-1.raw	F3	0.82	1	0.0002502	0.02514
		FALSE	High	Sequest HT (A2)	Unambiguous	DLYANTVLSGGTTMYPGIADR		3	P60709	A0A2R8Y793; P60709; P63261	0	2	0.7095	0	1	1	1108.04	2215.07	2215.07	-1.65	-0.00183	HCD (High Energy Collision Dissociation)	MS2	0	30	49.0339	32948	IgG-1.raw	F3	3.27	1	0.0002502	5.736e-08
		FALSE	High	Sequest HT (A2)	Unambiguous	DLYANTVLSGGTTMYPGIADR		3	P60709	A0A2R8Y793; P60709; P63261	0	3	0.5091	0	1	1	739.026	2215.06	2215.07	-3.09	-0.00228	HCD (High Energy Collision Dissociation)	MS2	66.2671	30	53.8857	37206	IgG-1.raw	F3	1.1	1	0.0002502	0.01157
		FALSE	High	Sequest HT (A2)	Unambiguous	DLYANTVLSGGTTMYPGIADR		3	P60709	A0A2R8Y793; P60709; P63261	0	3	0.2688	0	1	1	739.029	2215.07	2215.07	0.91	0.00067	HCD (High Energy Collision Dissociation)	MS2	15.4729	30	45.6288	29743	IgG-1.raw	F3	1.6	1	0.0002502	0.01286
		FALSE	High	Sequest HT (A2)	Unambiguous	DLYANTVLSGGTTMYPGIADR		3	P60709	A0A2R8Y793; P60709; P63261	0	2	0.755	0	1	1	1108.04	2215.08	2215.07	3.2	0.00354	HCD (High Energy Collision Dissociation)	MS2	14.5269	30	44.8797	29055	IgG-1.raw	F3	3.47	1	0.0002502	1.707e-09
		FALSE	High	Sequest HT (A2)	Unambiguous	DLYANTVLSGGTTMYPGIADR		3	P60709	A0A2R8Y793; P60709; P63261	0	3	0.7063	0	1	1	739.027	2215.07	2215.07	-1.6	-0.00118	HCD (High Energy Collision Dissociation)	MS2	68.6089	30	64.5481	45498	IgG-1.raw	F3	1.26	1	0.0002502	0.006191
		FALSE	High	Sequest HT (A2)	Unambiguous	DLYANTVLSGGTTMYPGIADR		3	P60709	A0A2R8Y793; P60709; P63261	0	2	0.6853	0	1	1	1108.04	2215.07	2215.07	-0.4	-0.00044	HCD (High Energy Collision Dissociation)	MS2	7.4846	30	59.2992	41533	IgG-1.raw	F3	2.51	1	0.0002502	5.206e-06
		FALSE	High	Sequest HT (A2)	Unambiguous	DLYANTVLSGGTTMYPGIADR		3	P60709	A0A2R8Y793; P60709; P63261	0	3	0.7044	0	1	1	739.028	2215.07	2215.07	-0.75	-0.00055	HCD (High Energy Collision Dissociation)	MS2	38.0377	30	70.2992	48184	IgG-1.raw	F3	1.59	1	0.0002502	0.002581
		FALSE	High	Sequest HT (A2)	Unambiguous	DLYANTVLSGGTTMYPGIADR		3	P60709	A0A2R8Y793; P60709; P63261	0	2	0.5505	0	1	1	1108.04	2215.08	2215.07	2.74	0.00304	HCD (High Energy Collision Dissociation)	MS2	0	30	66.4078	46412	IgG-1.raw	F3	1.09	1	0.0002502	0.0157
		FALSE	High	Sequest HT (A2)	Unambiguous	DLYANTVLSGGTTMYPGIADR		3	P60709	A0A2R8Y793; P60709; P63261	0	3	0.7637	0	1	1	739.028	2215.07	2215.07	-0.23	-0.00017	HCD (High Energy Collision Dissociation)	MS2	0	30	41.4955	25849	IgG-1.raw	F3	3.47	1	0.0002502	5.347e-06
		FALSE	High	Sequest HT (A2)	Unambiguous	DLYANTVLSGGTTMYPGIADR		3	P60709	A0A2R8Y793; P60709; P63261	0	2	0.7137	0	1	1	1108.04	2215.07	2215.07	0.44	0.00049	HCD (High Energy Collision Dissociation)	MS2	0	30	52.0992	35705	IgG-1.raw	F3	2.41	1	0.0002502	0.000474
		FALSE	High	Sequest HT (A2)	Unambiguous	DLYANTVLSGGTTMYPGIADR		3	P60709	A0A2R8Y793; P60709; P63261	0	3	0.5616	0	1	1	739.028	2215.07	2215.07	0.22	0.00017	HCD (High Energy Collision Dissociation)	MS2	69.1714	30	54.8972	37945	IgG-1.raw	F3	1.46	1	0.0002502	0.004905
		FALSE	High	Sequest HT (A2)	Unambiguous	DLYANTVLSGGTTMYPGIADR		3	P60709	A0A2R8Y793; P60709; P63261	0	2	0.8218	0	1	1	1108.04	2215.06	2215.07	-3.05	-0.00337	HCD (High Energy Collision Dissociation)	MS2	0	30	64.3768	45350	IgG-1.raw	F3	4.32	1	0.0002502	1.447e-09
		FALSE	High	Sequest HT (A2)	Unambiguous	DLYANTVLSGGTTMYPGIADR		3	P60709	A0A2R8Y793; P60709; P63261	0	2	0.76	0	1	1	1108.04	2215.06	2215.07	-2.35	-0.0026	HCD (High Energy Collision Dissociation)	MS2	0	30	60.3074	42336	IgG-1.raw	F3	2.5	1	0.0002502	7.39e-07
		FALSE	High	Sequest HT (A2)	Unambiguous	DLYANTVLSGGTTMYPGIADR		3	P60709	A0A2R8Y793; P60709; P63261	0	3	0.5938	0	1	1	739.028	2215.07	2215.07	0.04	3e-05	HCD (High Energy Collision Dissociation)	MS2	20.036	30	58.9825	41275	IgG-1.raw	F3	1.6	1	0.0002502	0.001764
		FALSE	High	Sequest HT (A2)	Unambiguous	DLYANTVLSGGTTMYPGIADR		3	P60709	A0A2R8Y793; P60709; P63261	0	3	0.6709	0	1	1	739.026	2215.06	2215.07	-2.63	-0.00194	HCD (High Energy Collision Dissociation)	MS2	28.4522	30	51.8623	35498	IgG-1.raw	F3	1.58	1	0.0002502	0.008237
		FALSE	High	Sequest HT (A2)	Unambiguous	DLYANTVLSGGTTMYPGIADR		3	P60709	A0A2R8Y793; P60709; P63261	0	2	0.7401	0	1	1	1108.03	2215.06	2215.07	-3.57	-0.00395	HCD (High Energy Collision Dissociation)	MS2	23.4186	30	47.9644	31952	IgG-1.raw	F3	3.27	1	0.0002502	1.898e-08
		FALSE	High	Sequest HT (A2)	Unambiguous	DLYANTVLSGGTTMYPGIADR		3	P60709	A0A2R8Y793; P60709; P63261	0	3	0.7872	0	1	1	739.028	2215.07	2215.07	-0.05	-4e-05	HCD (High Energy Collision Dissociation)	MS2	60.7593	30	40.457	24918	IgG-1.raw	F3	4.37	1	0.0002502	8.944e-09
		FALSE	High	Sequest HT (A2)	Unambiguous	DLYANTVLSGGTTMYPGIADR		3	P60709	A0A2R8Y793; P60709; P63261	0	3	0.6543	0	1	1	739.028	2215.07	2215.07	0.2	0.00015	HCD (High Energy Collision Dissociation)	MS2	0	30	56.9246	39596	IgG-1.raw	F3	1.62	1	0.0002502	0.03879
		FALSE	High	Sequest HT (A2)	Unambiguous	DLYANTVLSGGTTMYPGIADR		3	P60709	A0A2R8Y793; P60709; P63261	0	3	0.7306	0	1	1	739.027	2215.07	2215.07	-1.43	-0.00106	HCD (High Energy Collision Dissociation)	MS2	14.7984	30	62.0386	43800	IgG-1.raw	F3	2.97	1	0.0002502	3.079e-07
		FALSE	High	Sequest HT (A2)	Unambiguous	DLYANTVLSGGTTMYPGIADR		3	P60709	A0A2R8Y793; P60709; P63261	0	3	0.6147	0	1	1	739.035	2215.09	2215.07	8.66	0.00639	HCD (High Energy Collision Dissociation)	MS2	25.9351	30	62.2547	43983	IgG-1.raw	F3	2.18	1	0.0002502	0.0003744
		FALSE	High	Sequest HT (A2)	Unambiguous	DLYANTVLSGGTTMYPGIADR		3	P60709	A0A2R8Y793; P60709; P63261	0	2	0.8358	0	1	1	1108.04	2215.07	2215.07	0.48	0.00054	HCD (High Energy Collision Dissociation)	MS2	0	30	62.3251	44038	IgG-1.raw	F3	4.75	1	0.0002502	2.468e-09
		FALSE	High	Sequest HT (A2)	Unambiguous	DLYANTVLSGGTTMYPGIADR		3	P60709	A0A2R8Y793; P60709; P63261	0	3	0.7455	0	1	1	739.029	2215.07	2215.07	0.84	0.00062	HCD (High Energy Collision Dissociation)	MS2	64.3702	30	42.5593	26830	IgG-1.raw	F3	3.93	1	0.0002502	1.075e-07
		FALSE	High	Sequest HT (A2)	Unambiguous	DLYANTVLSGGTTMYPGIADR		3	P60709	A0A2R8Y793; P60709; P63261	0	2	0.8005	0	1	1	1108.03	2215.06	2215.07	-4.29	-0.00475	HCD (High Energy Collision Dissociation)	MS2	12.193	30	46.941	30981	IgG-1.raw	F3	3.81	1	0.0002502	2.405e-08
		FALSE	High	Sequest HT (A2)	Unambiguous	DLYANTVLSGGTTMYPGIADR		3	P60709	A0A2R8Y793; P60709; P63261	0	2	0.8153	0	1	1	1108.04	2215.07	2215.07	1.52	0.00168	HCD (High Energy Collision Dissociation)	MS2	0	28.205	41.4688	25823	IgG-1.raw	F3	5.63	1	0.0002502	4.403e-11
		FALSE	High	Sequest HT (A2)	Unambiguous	DLYANTVLSGGTTMYPGIADR		3	P60709	A0A2R8Y793; P60709; P63261	0	2	0.8012	0	1	1	1108.04	2215.07	2215.07	-1.74	-0.00192	HCD (High Energy Collision Dissociation)	MS2	0	30	51.0757	34808	IgG-1.raw	F3	3.37	1	0.0002502	5.508e-07
		FALSE	High	Sequest HT (A2)	Unambiguous	DLYANTVLSGGTTMYPGIADR		3	P60709	A0A2R8Y793; P60709; P63261	0	2	0.7886	0	1	1	1108.04	2215.08	2215.07	2.69	0.00298	HCD (High Energy Collision Dissociation)	MS2	10.0854	30	42.4799	26753	IgG-1.raw	F3	5.25	1	0.0002502	1.185e-10
		FALSE	High	Sequest HT (A2)	Unambiguous	DLYANTVLSGGTTMYPGIADR		3	P60709	A0A2R8Y793; P60709; P63261	0	3	0.6276	0	1	1	739.027	2215.07	2215.07	-1.74	-0.00128	HCD (High Energy Collision Dissociation)	MS2	44.8107	30	46.6836	30734	IgG-1.raw	F3	1.96	1	0.0002502	0.01397
		FALSE	High	Sequest HT (A2)	Unambiguous	DLYANTVLSGGTTMYPGIADR		3	P60709	A0A2R8Y793; P60709; P63261	0	2	0.7695	0	1	1	1108.04	2215.06	2215.07	-3.12	-0.00345	HCD (High Energy Collision Dissociation)	MS2	18.3151	30	50.0631	33892	IgG-1.raw	F3	2.56	1	0.0002502	9.87e-07
		FALSE	High	Sequest HT (A2)	Unambiguous	DLYANTVLSGGTTMYPGIADR		3	P60709	A0A2R8Y793; P60709; P63261	0	2	0.6429	0	1	1	1108.04	2215.07	2215.07	-0.54	-0.00059	HCD (High Energy Collision Dissociation)	MS2	0	30	63.3314	44788	IgG-1.raw	F3	0.7	1	0.0002502	0.007708
		FALSE	High	Sequest HT (A2)	Unambiguous	DLYANTVLSGGTTMYPGIADR		3	P60709	A0A2R8Y793; P60709; P63261	0	2	0.8022	0	1	1	1108.04	2215.07	2215.07	-2.03	-0.00225	HCD (High Energy Collision Dissociation)	MS2	7.60053	30	61.3147	43183	IgG-1.raw	F3	4.55	1	0.0002502	6.52e-10
		FALSE	High	Sequest HT (A2)	Unambiguous	DLYANTVLSGGTTMYPGIADR		3	P60709	A0A2R8Y793; P60709; P63261	0	3	0.581	0	1	1	739.027	2215.07	2215.07	-1.66	-0.00122	HCD (High Energy Collision Dissociation)	MS2	21.2734	30	55.9181	38772	IgG-1.raw	F3	1.79	1	0.0002502	0.00164
		FALSE	High	Sequest HT (A2)	Unambiguous	DLYANTVLSGGTTMYPGIADR		3	P60709	A0A2R8Y793; P60709; P63261	0	2	0.7348	0	1	1	1108.04	2215.07	2215.07	-1.61	-0.00178	HCD (High Energy Collision Dissociation)	MS2	0	30	57.2869	39905	IgG-1.raw	F3	2.79	1	0.0002502	4.864e-07
		FALSE	High	Sequest HT (A2)	Unambiguous	DLYANTVLSGGTTMYPGIADR		3	P60709	A0A2R8Y793; P60709; P63261	0	2	0.7683	0	1	1	1108.04	2215.07	2215.07	-2.19	-0.00242	HCD (High Energy Collision Dissociation)	MS2	12.9041	30	56.283	39074	IgG-1.raw	F3	2.59	1	0.0002502	0.0001258
		FALSE	High	Sequest HT (A2)	Unambiguous	DLYANTVLSGGTTMYPGIADR		3	P60709	A0A2R8Y793; P60709; P63261	0	3	0.6996	0	1	1	739.028	2215.07	2215.07	-0.22	-0.00016	HCD (High Energy Collision Dissociation)	MS2	0	30	61.0229	42935	IgG-1.raw	F3	2.43	1	0.0002502	1.477e-05
		FALSE	High	Sequest HT (A2)	Unambiguous	DLYANTVLSGGTTMYPGIADR		3	P60709	A0A2R8Y793; P60709; P63261	0	3	0.5181	0	1	1	739.027	2215.07	2215.07	-1.78	-0.00132	HCD (High Energy Collision Dissociation)	MS2	17.1945	30	63.0764	44597	IgG-1.raw	F3	0.83	1	0.0002502	0.03394
		FALSE	High	Sequest HT (A2)	Unambiguous	DLYANTVLSGGTTMYPGIADR		3	P60709	A0A2R8Y793; P60709; P63261	0	2	0.7222	0	1	1	1108.04	2215.07	2215.07	-0.68	-0.00075	HCD (High Energy Collision Dissociation)	MS2	0	30	55.268	38245	IgG-1.raw	F3	2.52	1	0.0002502	9.975e-05
	FALSE	High	DLYANTVLSGGTTMYPGIADR	1xOxidation [M14]	1.96034e-09	0.000259674	1	3	2	P60709	0	2231.06	High	High	0.0002502	3.345e-10	5.27
		Checked	Confidence	Identifying Node	PSM Ambiguity	Annotated Sequence	Modifications	# Proteins	Master Protein Accessions	Protein Accessions	# Missed Cleavages	Charge	DeltaScore	DeltaCn	Rank	Search Engine Rank	m/z [Da]	MH+ [Da]	Theo. MH+ [Da]	DeltaM [ppm]	Deltam/z [Da]	Activation Type	MS Order	Isolation Interference [%]	Ion Inject Time [ms]	RT [min]	First Scan	Spectrum File	File ID	XCorr	# Protein Groups	Percolator q-Value	Percolator PEP
		FALSE	High	Sequest HT (A2)	Unambiguous	DLYANTVLSGGTTmYPGIADR	M14(Oxidation)	3	P60709	A0A2R8Y793; P60709; P63261	0	2	0.5287	0	1	1	1116.04	2231.07	2231.06	3.29	0.00367	HCD (High Energy Collision Dissociation)	MS2	53.964	30	39.9183	24413	IgG-1.raw	F3	1.74	1	0.0002502	0.004942
		FALSE	High	Sequest HT (A2)	Unambiguous	DLYANTVLSGGTTmYPGIADR	M14(Oxidation)	3	P60709	A0A2R8Y793; P60709; P63261	0	2	0.7306	0	1	1	1116.03	2231.06	2231.06	-2.58	-0.00288	HCD (High Energy Collision Dissociation)	MS2	0	30	38.1172	22738	IgG-1.raw	F3	5.27	1	0.0002502	3.345e-10
	FALSE	High	DSYVGDEAQSK		0.000574014	0.000259674	3	22	1	P60709; P68133; K7EM38	0	1198.52	High	High	0.0002502	0.0002706	1.85
		Checked	Confidence	Identifying Node	PSM Ambiguity	Annotated Sequence	Modifications	# Proteins	Master Protein Accessions	Protein Accessions	# Missed Cleavages	Charge	DeltaScore	DeltaCn	Rank	Search Engine Rank	m/z [Da]	MH+ [Da]	Theo. MH+ [Da]	DeltaM [ppm]	Deltam/z [Da]	Activation Type	MS Order	Isolation Interference [%]	Ion Inject Time [ms]	RT [min]	First Scan	Spectrum File	File ID	XCorr	# Protein Groups	Percolator q-Value	Percolator PEP
		FALSE	High	Sequest HT (A2)	Unambiguous	DSYVGDEAQSK		22	P60709; P68133; K7EM38	E7EVS6; G5E9R0; J3KT65; A0A2R8Y793; P63267; C9JUM1; A0A2R8YGF8; A6NL76; P60709; F6UVQ4; P62736; P68133; I3L3I0; C9JTX5; K7EM38; C9JFL5; F8WB63; C9JZR7; P68032; I3L3R2; P63261; B8ZZJ2	0	2	0.7838	0	1	1	599.765	1198.52	1198.52	0.23	0.00014	HCD (High Energy Collision Dissociation)	MS2	30.6806	30	20.3392	7338	IgG-1.raw	F3	1.85	3	0.0002502	0.0002706
	FALSE	High	EITALAPSTMK		0.000501924	0.000259674	2	8	2	P60709; P68133	0	1161.62	High	High	0.0002502	0.000235	2.68
		Checked	Confidence	Identifying Node	PSM Ambiguity	Annotated Sequence	Modifications	# Proteins	Master Protein Accessions	Protein Accessions	# Missed Cleavages	Charge	DeltaScore	DeltaCn	Rank	Search Engine Rank	m/z [Da]	MH+ [Da]	Theo. MH+ [Da]	DeltaM [ppm]	Deltam/z [Da]	Activation Type	MS Order	Isolation Interference [%]	Ion Inject Time [ms]	RT [min]	First Scan	Spectrum File	File ID	XCorr	# Protein Groups	Percolator q-Value	Percolator PEP
		FALSE	High	Sequest HT (A2)	Unambiguous	EITALAPSTMK		8	P60709; P68133	P63267; A0A2R8YFE2; A6NL76; P60709; P62736; P68133; P68032; P63261	0	2	0.5672	0	1	1	581.313	1161.62	1161.62	0.24	0.00014	HCD (High Energy Collision Dissociation)	MS2	0	20.724	26.6321	12604	IgG-1.raw	F3	2.68	2	0.0002502	0.000235
		FALSE	High	Sequest HT (A2)	Unambiguous	EITALAPSTMK		8	P60709; P68133	P63267; A0A2R8YFE2; A6NL76; P60709; P62736; P68133; P68032; P63261	0	2	0.4155	0	1	1	581.311	1161.61	1161.62	-3.64	-0.00211	HCD (High Energy Collision Dissociation)	MS2	45.5673	21.754	28.2126	13933	IgG-1.raw	F3	2.19	2	0.0002502	0.009049
	FALSE	High	EITALAPSTMK	1xOxidation [M10]	5.12427e-05	0.000259674	2	8	5	P60709; P68133	0	1177.61	High	High	0.0002502	1.993e-05	2.78
		Checked	Confidence	Identifying Node	PSM Ambiguity	Annotated Sequence	Modifications	# Proteins	Master Protein Accessions	Protein Accessions	# Missed Cleavages	Charge	DeltaScore	DeltaCn	Rank	Search Engine Rank	m/z [Da]	MH+ [Da]	Theo. MH+ [Da]	DeltaM [ppm]	Deltam/z [Da]	Activation Type	MS Order	Isolation Interference [%]	Ion Inject Time [ms]	RT [min]	First Scan	Spectrum File	File ID	XCorr	# Protein Groups	Percolator q-Value	Percolator PEP
		FALSE	High	Sequest HT (A2)	Unambiguous	EITALAPSTmK	M10(Oxidation)	8	P60709; P68133	P63267; A0A2R8YFE2; A6NL76; P60709; P62736; P68133; P68032; P63261	0	2	0.5068	0	1	1	589.311	1177.61	1177.61	1.4	0.00083	HCD (High Energy Collision Dissociation)	MS2	45.6606	16.411	26.36	12353	IgG-1.raw	F3	2.19	2	0.0002502	0.002242
		FALSE	High	Sequest HT (A2)	Unambiguous	EITALAPSTmK	M10(Oxidation)	8	P60709; P68133	P63267; A0A2R8YFE2; A6NL76; P60709; P62736; P68133; P68032; P63261	0	2	0.4593	0	1	1	589.311	1177.61	1177.61	1.17	0.00069	HCD (High Energy Collision Dissociation)	MS2	45.948	19.446	24.289	10625	IgG-1.raw	F3	1.72	2	0.0004885	0.04847
		FALSE	High	Sequest HT (A2)	Unambiguous	EITALAPSTmK	M10(Oxidation)	8	P60709; P68133	P63267; A0A2R8YFE2; A6NL76; P60709; P62736; P68133; P68032; P63261	0	2	0.4575	0	1	1	589.311	1177.61	1177.61	0.95	0.00056	HCD (High Energy Collision Dissociation)	MS2	58.2057	14.096	25.3562	11487	IgG-1.raw	F3	2.12	2	0.0002502	0.001879
		FALSE	High	Sequest HT (A2)	Unambiguous	EITALAPSTmK	M10(Oxidation)	8	P60709; P68133	P63267; A0A2R8YFE2; A6NL76; P60709; P62736; P68133; P68032; P63261	0	2	0.536	0	1	1	589.311	1177.61	1177.61	1.22	0.00072	HCD (High Energy Collision Dissociation)	MS2	10.4654	30	23.271	9815	IgG-1.raw	F3	2.78	2	0.0002502	1.993e-05
		FALSE	High	Sequest HT (A2)	Unambiguous	EITALAPSTmK	M10(Oxidation)	8	P60709; P68133	P63267; A0A2R8YFE2; A6NL76; P60709; P62736; P68133; P68032; P63261	0	2	0.4249	0	1	1	589.31	1177.61	1177.61	0.32	0.00019	HCD (High Energy Collision Dissociation)	MS2	24.9824	16.444	23.4293	9960	IgG-1.raw	F3	1.93	2	0.0002502	0.03884
	FALSE	High	GYSFTTTAER		0.00913613	0.000259674	2	6	2	A0A2R8YEA7; P60709	0	1132.53	High	High	0.0002502	0.005422	2.53
		Checked	Confidence	Identifying Node	PSM Ambiguity	Annotated Sequence	Modifications	# Proteins	Master Protein Accessions	Protein Accessions	# Missed Cleavages	Charge	DeltaScore	DeltaCn	Rank	Search Engine Rank	m/z [Da]	MH+ [Da]	Theo. MH+ [Da]	DeltaM [ppm]	Deltam/z [Da]	Activation Type	MS Order	Isolation Interference [%]	Ion Inject Time [ms]	RT [min]	First Scan	Spectrum File	File ID	XCorr	# Protein Groups	Percolator q-Value	Percolator PEP
		FALSE	High	Sequest HT (A2)	Unambiguous	GYSFTTTAER		6	A0A2R8YEA7; P60709	A0A2R8Y793; A0A2R8YEA7; P60709; I3L3I0; I3L4N8; P63261	0	2	0.6146	0	1	1	566.768	1132.53	1132.53	1.45	0.00082	HCD (High Energy Collision Dissociation)	MS2	82.4187	17.687	27.2117	13048	IgG-1.raw	F3	2.05	2	0.0002502	0.008952
		FALSE	High	Sequest HT (A2)	Unambiguous	GYSFTTTAER		6	A0A2R8YEA7; P60709	A0A2R8Y793; A0A2R8YEA7; P60709; I3L3I0; I3L4N8; P63261	0	2	0.7391	0	1	1	566.767	1132.53	1132.53	0.46	0.00026	HCD (High Energy Collision Dissociation)	MS2	0	13.743	25.6027	11700	IgG-1.raw	F3	2.53	2	0.0002502	0.005422
	FALSE	High	HQGVMVGMGQK		0.00385063	0.000259674	4	23	2	P60709; P68133; K7EM38; Q562R1	0	1171.57	High	High	0.0002502	0.002123	2.79
		Checked	Confidence	Identifying Node	PSM Ambiguity	Annotated Sequence	Modifications	# Proteins	Master Protein Accessions	Protein Accessions	# Missed Cleavages	Charge	DeltaScore	DeltaCn	Rank	Search Engine Rank	m/z [Da]	MH+ [Da]	Theo. MH+ [Da]	DeltaM [ppm]	Deltam/z [Da]	Activation Type	MS Order	Isolation Interference [%]	Ion Inject Time [ms]	RT [min]	First Scan	Spectrum File	File ID	XCorr	# Protein Groups	Percolator q-Value	Percolator PEP
		FALSE	High	Sequest HT (A2)	Unambiguous	HQGVMVGMGQK		23	P60709; P68133; K7EM38; Q562R1	E7EVS6; G5E9R0; J3KT65; A0A2R8Y793; P63267; C9JUM1; A0A2R8YGF8; A6NL76; P60709; F6UVQ4; P62736; P68133; I3L3I0; C9JTX5; K7EM38; Q562R1; C9JFL5; F8WB63; C9JZR7; P68032; I3L3R2; P63261; B8ZZJ2	0	3	0.7097	0	1	1	391.195	1171.57	1171.57	0.76	0.0003	HCD (High Energy Collision Dissociation)	MS2	21.473	30	20.0644	7134	IgG-1.raw	F3	2.79	4	0.0002502	0.002123
		FALSE	High	Sequest HT (A2)	Unambiguous	HQGVMVGMGQK		23	P60709; P68133; K7EM38; Q562R1	E7EVS6; G5E9R0; J3KT65; A0A2R8Y793; P63267; C9JUM1; A0A2R8YGF8; A6NL76; P60709; F6UVQ4; P62736; P68133; I3L3I0; C9JTX5; K7EM38; Q562R1; C9JFL5; F8WB63; C9JZR7; P68032; I3L3R2; P63261; B8ZZJ2	0	2	0.4519	0	1	1	586.29	1171.57	1171.57	0.7	0.00041	HCD (High Energy Collision Dissociation)	MS2	0	30	20.0406	7128	IgG-1.raw	F3	1.04	4	0.008153	0.2363
	FALSE	High	KDLYANTVLSGGTTMYPGIADR		5.19857e-13	0.000259674	1	3	3	P60709	1	2343.16	High	High	0.0002502	4.576e-14	7.35
		Checked	Confidence	Identifying Node	PSM Ambiguity	Annotated Sequence	Modifications	# Proteins	Master Protein Accessions	Protein Accessions	# Missed Cleavages	Charge	DeltaScore	DeltaCn	Rank	Search Engine Rank	m/z [Da]	MH+ [Da]	Theo. MH+ [Da]	DeltaM [ppm]	Deltam/z [Da]	Activation Type	MS Order	Isolation Interference [%]	Ion Inject Time [ms]	RT [min]	First Scan	Spectrum File	File ID	XCorr	# Protein Groups	Percolator q-Value	Percolator PEP
		FALSE	High	Sequest HT (A2)	Unambiguous	KDLYANTVLSGGTTMYPGIADR		3	P60709	A0A2R8Y793; P60709; P63261	1	3	0.7961	0	1	1	781.727	2343.17	2343.16	1.12	0.00088	HCD (High Energy Collision Dissociation)	MS2	0	6.186	35.2063	20083	IgG-1.raw	F3	5.1	1	0.0002502	2.815e-09
		FALSE	High	Sequest HT (A2)	Unambiguous	KDLYANTVLSGGTTMYPGIADR		3	P60709	A0A2R8Y793; P60709; P63261	1	2	0.8408	0	1	1	1172.09	2343.17	2343.16	3.97	0.00465	HCD (High Energy Collision Dissociation)	MS2	51.9997	30	35.1764	20053	IgG-1.raw	F3	7.35	1	0.0002502	4.576e-14
		FALSE	High	Sequest HT (A2)	Unambiguous	KDLYANTVLSGGTTMYPGIADR		3	P60709	A0A2R8Y793; P60709; P63261	1	3	0.823	0	1	1	781.727	2343.17	2343.16	1.04	0.00082	HCD (High Energy Collision Dissociation)	MS2	1.12601	3.655	35.2723	20145	IgG-1.raw	F3	6.1	1	0.0002502	2.182e-10
	FALSE	High	KDLYANTVLSGGTTMYPGIADR	1xOxidation [M15]	7.20093e-09	0.000259674	1	3	1	P60709	1	2359.16	High	High	0.0002502	1.371e-09	3.4
		Checked	Confidence	Identifying Node	PSM Ambiguity	Annotated Sequence	Modifications	# Proteins	Master Protein Accessions	Protein Accessions	# Missed Cleavages	Charge	DeltaScore	DeltaCn	Rank	Search Engine Rank	m/z [Da]	MH+ [Da]	Theo. MH+ [Da]	DeltaM [ppm]	Deltam/z [Da]	Activation Type	MS Order	Isolation Interference [%]	Ion Inject Time [ms]	RT [min]	First Scan	Spectrum File	File ID	XCorr	# Protein Groups	Percolator q-Value	Percolator PEP
		FALSE	High	Sequest HT (A2)	Unambiguous	KDLYANTVLSGGTTmYPGIADR	M15(Oxidation)	3	P60709	A0A2R8Y793; P60709; P63261	1	2	0.7559	0	1	1	1180.08	2359.16	2359.16	-1.19	-0.0014	HCD (High Energy Collision Dissociation)	MS2	0	30	33.2314	18371	IgG-1.raw	F3	3.4	1	0.0002502	1.371e-09
	FALSE	High	LCYVALDFEQEMATAASSSSLEK	1xCarbamidomethyl [C2]	5.73598e-11	0.000259674	2	6	44	A0A2R8YEA7; P60709	0	2550.17	High	High	0.0002502	7.36e-12	5.03
		Checked	Confidence	Identifying Node	PSM Ambiguity	Annotated Sequence	Modifications	# Proteins	Master Protein Accessions	Protein Accessions	# Missed Cleavages	Charge	DeltaScore	DeltaCn	Rank	Search Engine Rank	m/z [Da]	MH+ [Da]	Theo. MH+ [Da]	DeltaM [ppm]	Deltam/z [Da]	Activation Type	MS Order	Isolation Interference [%]	Ion Inject Time [ms]	RT [min]	First Scan	Spectrum File	File ID	XCorr	# Protein Groups	Percolator q-Value	Percolator PEP
		FALSE	High	Sequest HT (A2)	Unambiguous	LcYVALDFEQEMATAASSSSLEK	C2(Carbamidomethyl)	6	A0A2R8YEA7; P60709	A0A2R8Y793; A0A2R8YEA7; P60709; Q6S8J3; I3L4N8; P63261	0	2	0.8239	0	1	1	1275.59	2550.17	2550.17	0.38	0.00049	HCD (High Energy Collision Dissociation)	MS2	0	30	44.8319	29009	IgG-1.raw	F3	3.35	2	0.0002502	8.252e-09
		FALSE	High	Sequest HT (A2)	Unambiguous	LcYVALDFEQEMATAASSSSLEK	C2(Carbamidomethyl)	6	A0A2R8YEA7; P60709	A0A2R8Y793; A0A2R8YEA7; P60709; Q6S8J3; I3L4N8; P63261	0	2	0.5	0	1	1	1275.59	2550.17	2550.17	-0.47	-0.0006	HCD (High Energy Collision Dissociation)	MS2	17.7509	30	58.0614	40538	IgG-1.raw	F3	0.5	2	0.004943	0.1746
		FALSE	High	Sequest HT (A2)	Unambiguous	LcYVALDFEQEMATAASSSSLEK	C2(Carbamidomethyl)	6	A0A2R8YEA7; P60709	A0A2R8Y793; A0A2R8YEA7; P60709; Q6S8J3; I3L4N8; P63261	0	2	0.8485	0	1	1	1275.59	2550.17	2550.17	-2.86	-0.00364	HCD (High Energy Collision Dissociation)	MS2	0	30	49.1303	33039	IgG-1.raw	F3	2.64	2	0.0002502	6.545e-06
		FALSE	High	Sequest HT (A2)	Unambiguous	LcYVALDFEQEMATAASSSSLEK	C2(Carbamidomethyl)	6	A0A2R8YEA7; P60709	A0A2R8Y793; A0A2R8YEA7; P60709; Q6S8J3; I3L4N8; P63261	0	3	0.5882	0	1	1	850.73	2550.17	2550.17	0.31	0.00026	HCD (High Energy Collision Dissociation)	MS2	26.6357	30	59.2366	41481	IgG-1.raw	F3	1.87	2	0.0002502	0.0001485
		FALSE	High	Sequest HT (A2)	Unambiguous	LcYVALDFEQEMATAASSSSLEK	C2(Carbamidomethyl)	6	A0A2R8YEA7; P60709	A0A2R8Y793; A0A2R8YEA7; P60709; Q6S8J3; I3L4N8; P63261	0	3	0.7297	0	1	1	850.729	2550.17	2550.17	-0.58	-0.00049	HCD (High Energy Collision Dissociation)	MS2	16.5116	30	70.8589	48649	IgG-1.raw	F3	4.55	2	0.0002502	3.686e-08
		FALSE	High	Sequest HT (A2)	Unambiguous	LcYVALDFEQEMATAASSSSLEK	C2(Carbamidomethyl)	6	A0A2R8YEA7; P60709	A0A2R8Y793; A0A2R8YEA7; P60709; Q6S8J3; I3L4N8; P63261	0	2	0.7423	0	1	1	1275.59	2550.18	2550.17	0.64	0.00081	HCD (High Energy Collision Dissociation)	MS2	16.9671	30	51.9532	35576	IgG-1.raw	F3	0.97	2	0.0002502	8.544e-07
		FALSE	High	Sequest HT (A2)	Unambiguous	LcYVALDFEQEMATAASSSSLEK	C2(Carbamidomethyl)	6	A0A2R8YEA7; P60709	A0A2R8Y793; A0A2R8YEA7; P60709; Q6S8J3; I3L4N8; P63261	0	3	0.5714	0	1	1	850.729	2550.17	2550.17	-0.62	-0.00053	HCD (High Energy Collision Dissociation)	MS2	6.42775	30	55.1729	38173	IgG-1.raw	F3	1.4	2	0.0002502	0.0007787
		FALSE	High	Sequest HT (A2)	Unambiguous	LcYVALDFEQEMATAASSSSLEK	C2(Carbamidomethyl)	6	A0A2R8YEA7; P60709	A0A2R8Y793; A0A2R8YEA7; P60709; Q6S8J3; I3L4N8; P63261	0	2	0.8171	0	1	1	1275.6	2550.19	2550.17	4.7	0.006	HCD (High Energy Collision Dissociation)	MS2	0	30	61.0864	42990	IgG-1.raw	F3	3.39	2	0.0002502	6.054e-08
		FALSE	High	Sequest HT (A2)	Unambiguous	LcYVALDFEQEMATAASSSSLEK	C2(Carbamidomethyl)	6	A0A2R8YEA7; P60709	A0A2R8Y793; A0A2R8YEA7; P60709; Q6S8J3; I3L4N8; P63261	0	3	0.6644	0	1	1	850.73	2550.17	2550.17	0.26	0.00022	HCD (High Energy Collision Dissociation)	MS2	77.2152	30	51.106	34834	IgG-1.raw	F3	2.89	2	0.0002502	1.019e-05
		FALSE	High	Sequest HT (A2)	Unambiguous	LcYVALDFEQEMATAASSSSLEK	C2(Carbamidomethyl)	6	A0A2R8YEA7; P60709	A0A2R8Y793; A0A2R8YEA7; P60709; Q6S8J3; I3L4N8; P63261	0	3	0.5586	0	1	1	850.73	2550.18	2550.17	0.74	0.00063	HCD (High Energy Collision Dissociation)	MS2	72.7892	30	64.8019	45665	IgG-1.raw	F3	1.11	2	0.0002502	0.001448
		FALSE	High	Sequest HT (A2)	Unambiguous	LcYVALDFEQEMATAASSSSLEK	C2(Carbamidomethyl)	6	A0A2R8YEA7; P60709	A0A2R8Y793; A0A2R8YEA7; P60709; Q6S8J3; I3L4N8; P63261	0	2	0.7917	0	1	1	1275.59	2550.17	2550.17	-1.66	-0.00212	HCD (High Energy Collision Dissociation)	MS2	12.1467	30	59.0674	41347	IgG-1.raw	F3	1.2	2	0.0002502	0.004831
		FALSE	High	Sequest HT (A2)	Unambiguous	LcYVALDFEQEMATAASSSSLEK	C2(Carbamidomethyl)	6	A0A2R8YEA7; P60709	A0A2R8Y793; A0A2R8YEA7; P60709; Q6S8J3; I3L4N8; P63261	0	2	0.8221	0	1	1	1275.59	2550.17	2550.17	-0.52	-0.00067	HCD (High Energy Collision Dissociation)	MS2	0	30	53.9923	37291	IgG-1.raw	F3	1.63	2	0.0002502	0.0001375
		FALSE	High	Sequest HT (A2)	Unambiguous	LcYVALDFEQEMATAASSSSLEK	C2(Carbamidomethyl)	6	A0A2R8YEA7; P60709	A0A2R8Y793; A0A2R8YEA7; P60709; Q6S8J3; I3L4N8; P63261	0	3	0.6829	0	1	1	850.729	2550.17	2550.17	-0.89	-0.00076	HCD (High Energy Collision Dissociation)	MS2	4.43776	30	62.2763	43998	IgG-1.raw	F3	3.5	2	0.0002502	1.152e-07
		FALSE	High	Sequest HT (A2)	Unambiguous	LcYVALDFEQEMATAASSSSLEK	C2(Carbamidomethyl)	6	A0A2R8YEA7; P60709	A0A2R8Y793; A0A2R8YEA7; P60709; Q6S8J3; I3L4N8; P63261	0	2	0.8567	0	1	1	1275.59	2550.18	2550.17	0.93	0.00118	HCD (High Energy Collision Dissociation)	MS2	0	30	62.092	43846	IgG-1.raw	F3	3.35	2	0.0002502	1.603e-08
		FALSE	High	Sequest HT (A2)	Unambiguous	LcYVALDFEQEMATAASSSSLEK	C2(Carbamidomethyl)	6	A0A2R8YEA7; P60709	A0A2R8Y793; A0A2R8YEA7; P60709; Q6S8J3; I3L4N8; P63261	0	2	0.8626	0	1	1	1275.59	2550.17	2550.17	-0.28	-0.00035	HCD (High Energy Collision Dissociation)	MS2	0	30	56.0194	38856	IgG-1.raw	F3	1.82	2	0.0002502	0.0002637
		FALSE	High	Sequest HT (A2)	Unambiguous	LcYVALDFEQEMATAASSSSLEK	C2(Carbamidomethyl)	6	A0A2R8YEA7; P60709	A0A2R8Y793; A0A2R8YEA7; P60709; Q6S8J3; I3L4N8; P63261	0	3	0.8052	0	1	1	850.728	2550.17	2550.17	-1.3	-0.00111	HCD (High Energy Collision Dissociation)	MS2	8.59451	30	61.2716	43145	IgG-1.raw	F3	3.85	2	0.0002502	4.697e-08
		FALSE	High	Sequest HT (A2)	Unambiguous	LcYVALDFEQEMATAASSSSLEK	C2(Carbamidomethyl)	6	A0A2R8YEA7; P60709	A0A2R8Y793; A0A2R8YEA7; P60709; Q6S8J3; I3L4N8; P63261	0	2	0.7987	0	1	1	1275.59	2550.17	2550.17	-1.09	-0.00139	HCD (High Energy Collision Dissociation)	MS2	0	30	46.8745	30917	IgG-1.raw	F3	3.18	2	0.0002502	3.255e-09
		FALSE	High	Sequest HT (A2)	Unambiguous	LcYVALDFEQEMATAASSSSLEK	C2(Carbamidomethyl)	6	A0A2R8YEA7; P60709	A0A2R8Y793; A0A2R8YEA7; P60709; Q6S8J3; I3L4N8; P63261	0	2	0.8667	0	1	1	1275.6	2550.2	2550.17	9.24	0.01178	HCD (High Energy Collision Dissociation)	MS2	73.2968	30	47.1934	31222	IgG-1.raw	F3	2.25	2	0.0002502	4.262e-05
		FALSE	High	Sequest HT (A2)	Unambiguous	LcYVALDFEQEMATAASSSSLEK	C2(Carbamidomethyl)	6	A0A2R8YEA7; P60709	A0A2R8Y793; A0A2R8YEA7; P60709; Q6S8J3; I3L4N8; P63261	0	3	0.7112	0	1	1	850.729	2550.17	2550.17	-0.92	-0.00078	HCD (High Energy Collision Dissociation)	MS2	16.1758	30	52.1493	35749	IgG-1.raw	F3	1.87	2	0.0002502	1.218e-05
		FALSE	High	Sequest HT (A2)	Unambiguous	LcYVALDFEQEMATAASSSSLEK	C2(Carbamidomethyl)	6	A0A2R8YEA7; P60709	A0A2R8Y793; A0A2R8YEA7; P60709; Q6S8J3; I3L4N8; P63261	0	2	0.8835	0	1	1	1275.59	2550.17	2550.17	-0.94	-0.00119	HCD (High Energy Collision Dissociation)	MS2	0	30	47.9884	31973	IgG-1.raw	F3	2.49	2	0.0002502	4.025e-08
		FALSE	High	Sequest HT (A2)	Unambiguous	LcYVALDFEQEMATAASSSSLEK	C2(Carbamidomethyl)	6	A0A2R8YEA7; P60709	A0A2R8Y793; A0A2R8YEA7; P60709; Q6S8J3; I3L4N8; P63261	0	2	0.8479	0	1	1	1275.59	2550.18	2550.17	1.56	0.00199	HCD (High Energy Collision Dissociation)	MS2	0	30	63.0958	44612	IgG-1.raw	F3	2.17	2	0.0002502	6.514e-07
		FALSE	High	Sequest HT (A2)	Unambiguous	LcYVALDFEQEMATAASSSSLEK	C2(Carbamidomethyl)	6	A0A2R8YEA7; P60709	A0A2R8Y793; A0A2R8YEA7; P60709; Q6S8J3; I3L4N8; P63261	0	3	0.3205	0	1	1	850.729	2550.17	2550.17	-0.64	-0.00055	HCD (High Energy Collision Dissociation)	MS2	8.55044	30	53.1587	36609	IgG-1.raw	F3	0.78	2	0.0002502	0.01313
		FALSE	High	Sequest HT (A2)	Unambiguous	LcYVALDFEQEMATAASSSSLEK	C2(Carbamidomethyl)	6	A0A2R8YEA7; P60709	A0A2R8Y793; A0A2R8YEA7; P60709; Q6S8J3; I3L4N8; P63261	0	3	0.6106	0	1	1	850.729	2550.17	2550.17	-0.07	-6e-05	HCD (High Energy Collision Dissociation)	MS2	24.3025	30	70.1374	48066	IgG-1.raw	F3	1.13	2	0.0002502	0.01044
		FALSE	High	Sequest HT (A2)	Unambiguous	LcYVALDFEQEMATAASSSSLEK	C2(Carbamidomethyl)	6	A0A2R8YEA7; P60709	A0A2R8Y793; A0A2R8YEA7; P60709; Q6S8J3; I3L4N8; P63261	0	2	0.8688	0	1	1	1275.59	2550.18	2550.17	3.35	0.00428	HCD (High Energy Collision Dissociation)	MS2	0	30	45.8597	29956	IgG-1.raw	F3	5.03	2	0.0002502	7.36e-12
		FALSE	High	Sequest HT (A2)	Unambiguous	LcYVALDFEQEMATAASSSSLEK	C2(Carbamidomethyl)	6	A0A2R8YEA7; P60709	A0A2R8Y793; A0A2R8YEA7; P60709; Q6S8J3; I3L4N8; P63261	0	2	0.734	0	1	1	1275.59	2550.17	2550.17	-1.04	-0.00132	HCD (High Energy Collision Dissociation)	MS2	0	30	52.9612	36439	IgG-1.raw	F3	0.94	2	0.0002502	0.003525
		FALSE	High	Sequest HT (A2)	Unambiguous	LcYVALDFEQEMATAASSSSLEK	C2(Carbamidomethyl)	6	A0A2R8YEA7; P60709	A0A2R8Y793; A0A2R8YEA7; P60709; Q6S8J3; I3L4N8; P63261	0	3	0.6113	0	1	1	850.727	2550.17	2550.17	-3.31	-0.00282	HCD (High Energy Collision Dissociation)	MS2	8.2366	30	56.1755	38982	IgG-1.raw	F3	2.47	2	0.0002502	4.166e-06
		FALSE	High	Sequest HT (A2)	Unambiguous	LcYVALDFEQEMATAASSSSLEK	C2(Carbamidomethyl)	6	A0A2R8YEA7; P60709	A0A2R8Y793; A0A2R8YEA7; P60709; Q6S8J3; I3L4N8; P63261	0	2	0.7568	0	1	1	1275.6	2550.2	2550.17	9.4	0.01199	HCD (High Energy Collision Dissociation)	MS2	0	30	48.8144	32741	IgG-1.raw	F3	2.22	2	0.0002502	5.021e-07
		FALSE	High	Sequest HT (A2)	Unambiguous	LcYVALDFEQEMATAASSSSLEK	C2(Carbamidomethyl)	6	A0A2R8YEA7; P60709	A0A2R8Y793; A0A2R8YEA7; P60709; Q6S8J3; I3L4N8; P63261	0	3	0.6212	0	1	1	850.729	2550.17	2550.17	-0.89	-0.00076	HCD (High Energy Collision Dissociation)	MS2	23.4754	30	47.0276	31062	IgG-1.raw	F3	3.96	2	0.0002502	3.977e-07
		FALSE	High	Sequest HT (A2)	Unambiguous	LcYVALDFEQEMATAASSSSLEK	C2(Carbamidomethyl)	6	A0A2R8YEA7; P60709	A0A2R8Y793; A0A2R8YEA7; P60709; Q6S8J3; I3L4N8; P63261	0	2	0.8621	0	1	1	1275.59	2550.18	2550.17	2.94	0.00374	HCD (High Energy Collision Dissociation)	MS2	0	30	64.1332	45219	IgG-1.raw	F3	3.48	2	0.0002502	4.623e-10
		FALSE	High	Sequest HT (A2)	Unambiguous	LcYVALDFEQEMATAASSSSLEK	C2(Carbamidomethyl)	6	A0A2R8YEA7; P60709	A0A2R8Y793; A0A2R8YEA7; P60709; Q6S8J3; I3L4N8; P63261	0	3	0.7515	0	1	1	850.73	2550.17	2550.17	0.05	5e-05	HCD (High Energy Collision Dissociation)	MS2	5.96679	30	60.2423	42283	IgG-1.raw	F3	3.38	2	0.0002502	3.228e-08
		FALSE	High	Sequest HT (A2)	Unambiguous	LcYVALDFEQEMATAASSSSLEK	C2(Carbamidomethyl)	6	A0A2R8YEA7; P60709	A0A2R8Y793; A0A2R8YEA7; P60709; Q6S8J3; I3L4N8; P63261	0	3	0.6969	0	1	1	850.729	2550.17	2550.17	0.03	2e-05	HCD (High Energy Collision Dissociation)	MS2	23.6494	30	50.0952	33920	IgG-1.raw	F3	3.2	2	0.0002502	1.053e-06
		FALSE	High	Sequest HT (A2)	Unambiguous	LcYVALDFEQEMATAASSSSLEK	C2(Carbamidomethyl)	6	A0A2R8YEA7; P60709	A0A2R8Y793; A0A2R8YEA7; P60709; Q6S8J3; I3L4N8; P63261	0	3	0.6388	0	1	1	850.73	2550.17	2550.17	0.27	0.00023	HCD (High Energy Collision Dissociation)	MS2	7.82055	30	48.0635	32043	IgG-1.raw	F3	2.99	2	0.0002502	3.014e-08
		FALSE	High	Sequest HT (A2)	Unambiguous	LcYVALDFEQEMATAASSSSLEK	C2(Carbamidomethyl)	6	A0A2R8YEA7; P60709	A0A2R8Y793; A0A2R8YEA7; P60709; Q6S8J3; I3L4N8; P63261	0	2	0.8384	0	1	1	1275.59	2550.17	2550.17	-2.24	-0.00285	HCD (High Energy Collision Dissociation)	MS2	55.766	30	50.9327	34682	IgG-1.raw	F3	1.98	2	0.0002502	0.000199
		FALSE	High	Sequest HT (A2)	Unambiguous	LcYVALDFEQEMATAASSSSLEK	C2(Carbamidomethyl)	6	A0A2R8YEA7; P60709	A0A2R8Y793; A0A2R8YEA7; P60709; Q6S8J3; I3L4N8; P63261	0	3	0.4065	0	1	1	850.73	2550.18	2550.17	1.21	0.00103	HCD (High Energy Collision Dissociation)	MS2	17.8499	30	66.1456	46308	IgG-1.raw	F3	1.23	2	0.0002502	0.006701
		FALSE	High	Sequest HT (A2)	Unambiguous	LcYVALDFEQEMATAASSSSLEK	C2(Carbamidomethyl)	6	A0A2R8YEA7; P60709	A0A2R8Y793; A0A2R8YEA7; P60709; Q6S8J3; I3L4N8; P63261	0	3	0.7314	0	1	1	850.73	2550.18	2550.17	0.61	0.00052	HCD (High Energy Collision Dissociation)	MS2	0	30	58.2174	40668	IgG-1.raw	F3	2.42	2	0.0002502	6.474e-07
		FALSE	High	Sequest HT (A2)	Unambiguous	LcYVALDFEQEMATAASSSSLEK	C2(Carbamidomethyl)	6	A0A2R8YEA7; P60709	A0A2R8Y793; A0A2R8YEA7; P60709; Q6S8J3; I3L4N8; P63261	0	2	0.8077	0	1	1	1275.59	2550.17	2550.17	-1.1	-0.0014	HCD (High Energy Collision Dissociation)	MS2	36.3217	30	57.0312	39687	IgG-1.raw	F3	2.34	2	0.0002502	1.687e-07
		FALSE	High	Sequest HT (A2)	Unambiguous	LcYVALDFEQEMATAASSSSLEK	C2(Carbamidomethyl)	6	A0A2R8YEA7; P60709	A0A2R8Y793; A0A2R8YEA7; P60709; Q6S8J3; I3L4N8; P63261	0	3	0.5523	0	1	1	850.728	2550.17	2550.17	-2.08	-0.00177	HCD (High Energy Collision Dissociation)	MS2	0	30	54.1679	37411	IgG-1.raw	F3	1.72	2	0.0002502	0.003742
		FALSE	High	Sequest HT (A2)	Unambiguous	LcYVALDFEQEMATAASSSSLEK	C2(Carbamidomethyl)	6	A0A2R8YEA7; P60709	A0A2R8Y793; A0A2R8YEA7; P60709; Q6S8J3; I3L4N8; P63261	0	2	0.8276	0	1	1	1275.59	2550.18	2550.17	1.52	0.00193	HCD (High Energy Collision Dissociation)	MS2	11.8773	30	55.0039	38036	IgG-1.raw	F3	1.45	2	0.0002502	0.0002863
		FALSE	High	Sequest HT (A2)	Unambiguous	LcYVALDFEQEMATAASSSSLEK	C2(Carbamidomethyl)	6	A0A2R8YEA7; P60709	A0A2R8Y793; A0A2R8YEA7; P60709; Q6S8J3; I3L4N8; P63261	0	3	0.7201	0	1	1	850.73	2550.18	2550.17	1.1	0.00094	HCD (High Energy Collision Dissociation)	MS2	51.0126	30	49.0847	32996	IgG-1.raw	F3	2.93	2	0.0002502	3.702e-05
		FALSE	High	Sequest HT (A2)	Unambiguous	LcYVALDFEQEMATAASSSSLEK	C2(Carbamidomethyl)	6	A0A2R8YEA7; P60709	A0A2R8Y793; A0A2R8YEA7; P60709; Q6S8J3; I3L4N8; P63261	0	3	0.6159	0	1	1	850.729	2550.17	2550.17	-0.77	-0.00066	HCD (High Energy Collision Dissociation)	MS2	23.8191	29.651	46.0073	30091	IgG-1.raw	F3	3.15	2	0.0002502	4.936e-06
		FALSE	High	Sequest HT (A2)	Unambiguous	LcYVALDFEQEMATAASSSSLEK	C2(Carbamidomethyl)	6	A0A2R8YEA7; P60709	A0A2R8Y793; A0A2R8YEA7; P60709; Q6S8J3; I3L4N8; P63261	0	3	0.6926	0	1	1	850.73	2550.17	2550.17	0.3	0.00025	HCD (High Energy Collision Dissociation)	MS2	15.1286	30	44.8952	29070	IgG-1.raw	F3	4.75	2	0.0002502	7.054e-09
		FALSE	High	Sequest HT (A2)	Unambiguous	LcYVALDFEQEMATAASSSSLEK	C2(Carbamidomethyl)	6	A0A2R8YEA7; P60709	A0A2R8Y793; A0A2R8YEA7; P60709; Q6S8J3; I3L4N8; P63261	0	2	0.7951	0	1	1	1275.6	2550.19	2550.17	6	0.00765	HCD (High Energy Collision Dissociation)	MS2	0	30	60.0821	42155	IgG-1.raw	F3	1.22	2	0.0002502	0.00299
		FALSE	High	Sequest HT (A2)	Unambiguous	LcYVALDFEQEMATAASSSSLEK	C2(Carbamidomethyl)	6	A0A2R8YEA7; P60709	A0A2R8Y793; A0A2R8YEA7; P60709; Q6S8J3; I3L4N8; P63261	0	2	0.8171	0	1	1	1275.6	2550.19	2550.17	7.88	0.01005	HCD (High Energy Collision Dissociation)	MS2	19.5213	30	50.1739	33990	IgG-1.raw	F3	1.64	2	0.0002502	0.01921
		FALSE	High	Sequest HT (A2)	Unambiguous	LcYVALDFEQEMATAASSSSLEK	C2(Carbamidomethyl)	6	A0A2R8YEA7; P60709	A0A2R8Y793; A0A2R8YEA7; P60709; Q6S8J3; I3L4N8; P63261	0	3	0.7383	0	1	1	850.73	2550.18	2550.17	0.62	0.00053	HCD (High Energy Collision Dissociation)	MS2	8.49208	30	63.2814	44748	IgG-1.raw	F3	2.56	2	0.0002502	3.518e-07
	FALSE	High	LCYVALDFEQEMATAASSSSLEK	1xCarbamidomethyl [C2]; 1xOxidation [M12]	0.0159622	0.000259674	2	6	1	A0A2R8YEA7; P60709	0	2566.17	High	High	0.0002502	0.009879	1.2
		Checked	Confidence	Identifying Node	PSM Ambiguity	Annotated Sequence	Modifications	# Proteins	Master Protein Accessions	Protein Accessions	# Missed Cleavages	Charge	DeltaScore	DeltaCn	Rank	Search Engine Rank	m/z [Da]	MH+ [Da]	Theo. MH+ [Da]	DeltaM [ppm]	Deltam/z [Da]	Activation Type	MS Order	Isolation Interference [%]	Ion Inject Time [ms]	RT [min]	First Scan	Spectrum File	File ID	XCorr	# Protein Groups	Percolator q-Value	Percolator PEP
		FALSE	High	Sequest HT (A2)	Unambiguous	LcYVALDFEQEmATAASSSSLEK	C2(Carbamidomethyl); M12(Oxidation)	6	A0A2R8YEA7; P60709	A0A2R8Y793; A0A2R8YEA7; P60709; Q6S8J3; I3L4N8; P63261	0	3	0.7	0	1	1	856.062	2566.17	2566.17	1.1	0.00094	HCD (High Energy Collision Dissociation)	MS2	0	30	62.8018	44403	IgG-1.raw	F3	1.2	2	0.0002502	0.009879
	FALSE	High	IIAPPER		0.0371985	0.000259674	3	9	1	P60709; P68133; Q562R1	0	795.472	High	High	0.0002502	0.02489	1.69
		Checked	Confidence	Identifying Node	PSM Ambiguity	Annotated Sequence	Modifications	# Proteins	Master Protein Accessions	Protein Accessions	# Missed Cleavages	Charge	DeltaScore	DeltaCn	Rank	Search Engine Rank	m/z [Da]	MH+ [Da]	Theo. MH+ [Da]	DeltaM [ppm]	Deltam/z [Da]	Activation Type	MS Order	Isolation Interference [%]	Ion Inject Time [ms]	RT [min]	First Scan	Spectrum File	File ID	XCorr	# Protein Groups	Percolator q-Value	Percolator PEP
		FALSE	High	Sequest HT (A2)	Unambiguous	IIAPPER		9	P60709; P68133; Q562R1	P63267; A0A2R8YFE2; A6NL76; P60709; P62736; P68133; Q562R1; P68032; P63261	0	2	0.1598	0	1	1	398.24	795.472	795.472	0.06	2e-05	HCD (High Energy Collision Dissociation)	MS2	36.6372	30	20.5447	7515	IgG-1.raw	F3	1.69	3	0.0002502	0.02489
	FALSE	High	IWHHTFYNELR		3.10551e-05	0.000259674	4	21	7	P0CG39; P60709; P68133; K7EM38	0	1515.75	High	High	0.0002502	1.163e-05	4.39
		Checked	Confidence	Identifying Node	PSM Ambiguity	Annotated Sequence	Modifications	# Proteins	Master Protein Accessions	Protein Accessions	# Missed Cleavages	Charge	DeltaScore	DeltaCn	Rank	Search Engine Rank	m/z [Da]	MH+ [Da]	Theo. MH+ [Da]	DeltaM [ppm]	Deltam/z [Da]	Activation Type	MS Order	Isolation Interference [%]	Ion Inject Time [ms]	RT [min]	First Scan	Spectrum File	File ID	XCorr	# Protein Groups	Percolator q-Value	Percolator PEP
		FALSE	High	Sequest HT (A2)	Unambiguous	IWHHTFYNELR		21	P0CG39; P60709; P68133; K7EM38	E7EVS6; G5E9R0; J3KT65; A5A3E0; A0A2R8Y793; C9JUM1; Q9BYX7; A0A2R8YGF8; P0CG39; A6NL76; P60709; Q6S8J3; P68133; I3L3I0; K7EM38; I3L4N8; C9JZR7; P0CG38; P68032; I3L3R2; P63261	0	3	0.6048	0	1	1	505.921	1515.75	1515.75	0.01	0	HCD (High Energy Collision Dissociation)	MS2	30.5632	15.332	29.3614	15007	IgG-1.raw	F3	3.34	4	0.0002502	5.087e-05
		FALSE	High	Sequest HT (A2)	Unambiguous	IWHHTFYNELR		21	P0CG39; P60709; P68133; K7EM38	E7EVS6; G5E9R0; J3KT65; A5A3E0; A0A2R8Y793; C9JUM1; Q9BYX7; A0A2R8YGF8; P0CG39; A6NL76; P60709; Q6S8J3; P68133; I3L3I0; K7EM38; I3L4N8; C9JZR7; P0CG38; P68032; I3L3R2; P63261	0	2	0.588	0	1	1	758.38	1515.75	1515.75	2.32	0.00175	HCD (High Energy Collision Dissociation)	MS2	32.1958	27.425	29.3753	15019	IgG-1.raw	F3	2.16	4	0.0002502	0.005019
		FALSE	High	Sequest HT (A2)	Unambiguous	IWHHTFYNELR		21	P0CG39; P60709; P68133; K7EM38	E7EVS6; G5E9R0; J3KT65; A5A3E0; A0A2R8Y793; C9JUM1; Q9BYX7; A0A2R8YGF8; P0CG39; A6NL76; P60709; Q6S8J3; P68133; I3L3I0; K7EM38; I3L4N8; C9JZR7; P0CG38; P68032; I3L3R2; P63261	0	4	0.5203	0	1	1	379.693	1515.75	1515.75	-0.15	-6e-05	HCD (High Energy Collision Dissociation)	MS2	0	20.557	28.366	14080	IgG-1.raw	F3	3.69	4	0.001886	0.07823
		FALSE	High	Sequest HT (A2)	Unambiguous	IWHHTFYNELR		21	P0CG39; P60709; P68133; K7EM38	E7EVS6; G5E9R0; J3KT65; A5A3E0; A0A2R8Y793; C9JUM1; Q9BYX7; A0A2R8YGF8; P0CG39; A6NL76; P60709; Q6S8J3; P68133; I3L3I0; K7EM38; I3L4N8; C9JZR7; P0CG38; P68032; I3L3R2; P63261	0	2	0.5474	0	1	1	758.379	1515.75	1515.75	0.75	0.00057	HCD (High Energy Collision Dissociation)	MS2	0	30	28.357	14072	IgG-1.raw	F3	2.32	4	0.0002502	5.278e-05
		FALSE	High	Sequest HT (A2)	Unambiguous	IWHHTFYNELR		21	P0CG39; P60709; P68133; K7EM38	E7EVS6; G5E9R0; J3KT65; A5A3E0; A0A2R8Y793; C9JUM1; Q9BYX7; A0A2R8YGF8; P0CG39; A6NL76; P60709; Q6S8J3; P68133; I3L3I0; K7EM38; I3L4N8; C9JZR7; P0CG38; P68032; I3L3R2; P63261	0	3	0.6355	0	1	1	505.922	1515.75	1515.75	0.8	0.00041	HCD (High Energy Collision Dissociation)	MS2	3.98674	30	28.3452	14060	IgG-1.raw	F3	4.39	4	0.0002502	1.163e-05
		FALSE	High	Sequest HT (A2)	Unambiguous	IWHHTFYNELR		21	P0CG39; P60709; P68133; K7EM38	E7EVS6; G5E9R0; J3KT65; A5A3E0; A0A2R8Y793; C9JUM1; Q9BYX7; A0A2R8YGF8; P0CG39; A6NL76; P60709; Q6S8J3; P68133; I3L3I0; K7EM38; I3L4N8; C9JZR7; P0CG38; P68032; I3L3R2; P63261	0	4	0.3105	0	1	1	379.693	1515.75	1515.75	0.45	0.00017	HCD (High Energy Collision Dissociation)	MS2	0	30	29.3761	15020	IgG-1.raw	F3	1.9	4	0.003627	0.1494
		FALSE	High	Sequest HT (A2)	Unambiguous	IWHHTFYNELR		21	P0CG39; P60709; P68133; K7EM38	E7EVS6; G5E9R0; J3KT65; A5A3E0; A0A2R8Y793; C9JUM1; Q9BYX7; A0A2R8YGF8; P0CG39; A6NL76; P60709; Q6S8J3; P68133; I3L3I0; K7EM38; I3L4N8; C9JZR7; P0CG38; P68032; I3L3R2; P63261	0	3	0.5455	0	1	1	505.922	1515.75	1515.75	0.9	0.00045	HCD (High Energy Collision Dissociation)	MS2	52.5488	30	53.9797	37282	IgG-1.raw	F3	0.88	4	0.0002502	0.002721
	FALSE	High	MDDDIAALVVDNGSGMCK	1xCarbamidomethyl [C17]; 1xMet-loss+Acetyl [N-Term]	1.93048e-08	0.000259674	1	8	2	P60709	0	1821.8	High	High	0.0002502	3.972e-09	4.89
		Checked	Confidence	Identifying Node	PSM Ambiguity	Annotated Sequence	Modifications	# Proteins	Master Protein Accessions	Protein Accessions	# Missed Cleavages	Charge	DeltaScore	DeltaCn	Rank	Search Engine Rank	m/z [Da]	MH+ [Da]	Theo. MH+ [Da]	DeltaM [ppm]	Deltam/z [Da]	Activation Type	MS Order	Isolation Interference [%]	Ion Inject Time [ms]	RT [min]	First Scan	Spectrum File	File ID	XCorr	# Protein Groups	Percolator q-Value	Percolator PEP
		FALSE	High	Sequest HT (A2)	Unambiguous	mDDDIAALVVDNGSGMcK	N-Term(Prot)(Met-loss+Acetyl); C17(Carbamidomethyl)	8	P60709	E7EVS6; G5E9R0; A0A2R8Y793; C9JUM1; A0A2R8YGF8; P60709; C9JTX5; C9JZR7	0	3	0.7757	0	1	1	607.938	1821.8	1821.8	0.3	0.00018	HCD (High Energy Collision Dissociation)	MS2	35.6576	30	43.4384	27678	IgG-1.raw	F3	2.14	1	0.0002502	0.0003337
		FALSE	High	Sequest HT (A2)	Unambiguous	mDDDIAALVVDNGSGMcK	N-Term(Prot)(Met-loss+Acetyl); C17(Carbamidomethyl)	8	P60709	E7EVS6; G5E9R0; A0A2R8Y793; C9JUM1; A0A2R8YGF8; P60709; C9JTX5; C9JZR7	0	2	0.8998	0	1	1	911.403	1821.8	1821.8	0.04	3e-05	HCD (High Energy Collision Dissociation)	MS2	22.2653	10.05	43.2906	27535	IgG-1.raw	F3	4.89	1	0.0002502	3.972e-09
	FALSE	High	MDDDIAALVVDNGSGMCK	1xCarbamidomethyl [C17]; 1xOxidation [M16]; 1xMet-loss+Acetyl [N-Term]	1.1055e-07	0.000259674	1	8	1	P60709	0	1837.79	High	High	0.0002502	2.621e-08	4.4
		Checked	Confidence	Identifying Node	PSM Ambiguity	Annotated Sequence	Modifications	# Proteins	Master Protein Accessions	Protein Accessions	# Missed Cleavages	Charge	DeltaScore	DeltaCn	Rank	Search Engine Rank	m/z [Da]	MH+ [Da]	Theo. MH+ [Da]	DeltaM [ppm]	Deltam/z [Da]	Activation Type	MS Order	Isolation Interference [%]	Ion Inject Time [ms]	RT [min]	First Scan	Spectrum File	File ID	XCorr	# Protein Groups	Percolator q-Value	Percolator PEP
		FALSE	High	Sequest HT (A2)	Unambiguous	mDDDIAALVVDNGSGmcK	N-Term(Prot)(Met-loss+Acetyl); M16(Oxidation); C17(Carbamidomethyl)	8	P60709	E7EVS6; G5E9R0; A0A2R8Y793; C9JUM1; A0A2R8YGF8; P60709; C9JTX5; C9JZR7	0	2	0.9182	0	1	1	919.403	1837.8	1837.79	2.21	0.00203	HCD (High Energy Collision Dissociation)	MS2	0	21.9	41.0544	25444	IgG-1.raw	F3	4.4	1	0.0002502	2.621e-08
	FALSE	High	QEYDESGPSIVHR		6.32983e-08	0.000259674	2	8	5	P0CG39; P60709	0	1516.7	High	High	0.0002502	1.433e-08	4.07
		Checked	Confidence	Identifying Node	PSM Ambiguity	Annotated Sequence	Modifications	# Proteins	Master Protein Accessions	Protein Accessions	# Missed Cleavages	Charge	DeltaScore	DeltaCn	Rank	Search Engine Rank	m/z [Da]	MH+ [Da]	Theo. MH+ [Da]	DeltaM [ppm]	Deltam/z [Da]	Activation Type	MS Order	Isolation Interference [%]	Ion Inject Time [ms]	RT [min]	First Scan	Spectrum File	File ID	XCorr	# Protein Groups	Percolator q-Value	Percolator PEP
		FALSE	High	Sequest HT (A2)	Unambiguous	QEYDESGPSIVHR		8	P0CG39; P60709	A5A3E0; A0A2R8YFE2; Q9BYX7; P0CG39; P60709; Q6S8J3; P0CG38; P63261	0	2	0.7553	0	1	1	758.855	1516.7	1516.7	0.06	4e-05	HCD (High Energy Collision Dissociation)	MS2	0	30	24.3078	10640	IgG-1.raw	F3	2.82	2	0.0002502	1.424e-05
		FALSE	High	Sequest HT (A2)	Unambiguous	QEYDESGPSIVHR		8	P0CG39; P60709	A5A3E0; A0A2R8YFE2; Q9BYX7; P0CG39; P60709; Q6S8J3; P0CG38; P63261	0	3	0.8084	0	1	1	506.239	1516.7	1516.7	0.24	0.00012	HCD (High Energy Collision Dissociation)	MS2	0	0.417	23.5389	10043	IgG-1.raw	F3	4.07	2	0.0002502	1.433e-08
		FALSE	High	Sequest HT (A2)	Unambiguous	QEYDESGPSIVHR		8	P0CG39; P60709	A5A3E0; A0A2R8YFE2; Q9BYX7; P0CG39; P60709; Q6S8J3; P0CG38; P63261	0	2	0.7121	0	1	1	758.856	1516.7	1516.7	1.19	0.0009	HCD (High Energy Collision Dissociation)	MS2	0	30	23.289	9831	IgG-1.raw	F3	1.98	2	0.0002502	7.05e-05
		FALSE	High	Sequest HT (A2)	Unambiguous	QEYDESGPSIVHR		8	P0CG39; P60709	A5A3E0; A0A2R8YFE2; Q9BYX7; P0CG39; P60709; Q6S8J3; P0CG38; P63261	0	3	0.2619	0	1	1	506.24	1516.71	1516.7	2.41	0.00122	HCD (High Energy Collision Dissociation)	MS2	49.5508	30	22.5288	9181	IgG-1.raw	F3	0.84	2	0.0002502	0.04043
		FALSE	High	Sequest HT (A2)	Unambiguous	QEYDESGPSIVHR		8	P0CG39; P60709	A5A3E0; A0A2R8YFE2; Q9BYX7; P0CG39; P60709; Q6S8J3; P0CG38; P63261	0	3	0.7575	0	1	1	506.24	1516.7	1516.7	0.91	0.00046	HCD (High Energy Collision Dissociation)	MS2	16.7069	30	24.5468	10830	IgG-1.raw	F3	3.34	2	0.0002502	2.137e-06
	FALSE	High	SYELPDGQVITIGNER		4.54868e-08	0.000259674	4	12	8	A0A2R8YEA7; P60709; P68133; Q562R1	0	1790.89	High	High	0.0002502	1.003e-08	3.35
		Checked	Confidence	Identifying Node	PSM Ambiguity	Annotated Sequence	Modifications	# Proteins	Master Protein Accessions	Protein Accessions	# Missed Cleavages	Charge	DeltaScore	DeltaCn	Rank	Search Engine Rank	m/z [Da]	MH+ [Da]	Theo. MH+ [Da]	DeltaM [ppm]	Deltam/z [Da]	Activation Type	MS Order	Isolation Interference [%]	Ion Inject Time [ms]	RT [min]	First Scan	Spectrum File	File ID	XCorr	# Protein Groups	Percolator q-Value	Percolator PEP
		FALSE	High	Sequest HT (A2)	Unambiguous	SYELPDGQVITIGNER		12	A0A2R8YEA7; P60709; P68133; Q562R1	A5A3E0; A0A2R8Y793; P63267; Q9BYX7; A0A2R8YEA7; P60709; Q6S8J3; P62736; P68133; Q562R1; P68032; P63261	0	2	0.5478	0	1	1	895.951	1790.89	1790.89	1.03	0.00092	HCD (High Energy Collision Dissociation)	MS2	0.279094	0.469	37.9372	22577	IgG-1.raw	F3	2.3	4	0.0002502	3.829e-05
		FALSE	High	Sequest HT (A2)	Unambiguous	SYELPDGQVITIGNER		12	A0A2R8YEA7; P60709; P68133; Q562R1	A5A3E0; A0A2R8Y793; P63267; Q9BYX7; A0A2R8YEA7; P60709; Q6S8J3; P62736; P68133; Q562R1; P68032; P63261	0	2	0.613	0	1	1	895.951	1790.89	1790.89	1.67	0.00149	HCD (High Energy Collision Dissociation)	MS2	58.8798	30	35.0958	19989	IgG-1.raw	F3	2.92	4	0.0002502	9.802e-08
		FALSE	High	Sequest HT (A2)	Unambiguous	SYELPDGQVITIGNER		12	A0A2R8YEA7; P60709; P68133; Q562R1	A5A3E0; A0A2R8Y793; P63267; Q9BYX7; A0A2R8YEA7; P60709; Q6S8J3; P62736; P68133; Q562R1; P68032; P63261	0	2	0.467	0	1	1	895.95	1790.89	1790.89	0.31	0.00028	HCD (High Energy Collision Dissociation)	MS2	0	30	40.2256	24700	IgG-1.raw	F3	1.82	4	0.0002502	1.408e-05
		FALSE	High	Sequest HT (A2)	Unambiguous	SYELPDGQVITIGNER		12	A0A2R8YEA7; P60709; P68133; Q562R1	A5A3E0; A0A2R8Y793; P63267; Q9BYX7; A0A2R8YEA7; P60709; Q6S8J3; P62736; P68133; Q562R1; P68032; P63261	0	2	0.5254	0	1	1	895.952	1790.9	1790.89	2.87	0.00257	HCD (High Energy Collision Dissociation)	MS2	67.7019	30	39.1951	23762	IgG-1.raw	F3	3.35	4	0.0002502	1.003e-08
		FALSE	High	Sequest HT (A2)	Unambiguous	SYELPDGQVITIGNER		12	A0A2R8YEA7; P60709; P68133; Q562R1	A5A3E0; A0A2R8Y793; P63267; Q9BYX7; A0A2R8YEA7; P60709; Q6S8J3; P62736; P68133; Q562R1; P68032; P63261	0	2	0.6735	0	1	1	895.951	1790.89	1790.89	1.64	0.00147	HCD (High Energy Collision Dissociation)	MS2	0	0.25	37.9819	22618	IgG-1.raw	F3	2.91	4	0.0002502	3.183e-08
		FALSE	High	Sequest HT (A2)	Unambiguous	SYELPDGQVITIGNER		12	A0A2R8YEA7; P60709; P68133; Q562R1	A5A3E0; A0A2R8Y793; P63267; Q9BYX7; A0A2R8YEA7; P60709; Q6S8J3; P62736; P68133; Q562R1; P68032; P63261	0	3	0.6647	0	1	1	597.636	1790.89	1790.89	0.44	0.00026	HCD (High Energy Collision Dissociation)	MS2	17.2537	10.867	37.7572	22407	IgG-1.raw	F3	3.37	4	0.0002502	9.617e-05
		FALSE	High	Sequest HT (A2)	Unambiguous	SYELPDGQVITIGNER		12	A0A2R8YEA7; P60709; P68133; Q562R1	A5A3E0; A0A2R8Y793; P63267; Q9BYX7; A0A2R8YEA7; P60709; Q6S8J3; P62736; P68133; Q562R1; P68032; P63261	0	2	0.7608	0	1	1	895.942	1790.88	1790.89	-8.97	-0.00803	HCD (High Energy Collision Dissociation)	MS2	0	30	35.0201	19923	IgG-1.raw	F3	2.55	4	0.0002502	0.0001858
		FALSE	High	Sequest HT (A2)	Unambiguous	SYELPDGQVITIGNER		12	A0A2R8YEA7; P60709; P68133; Q562R1	A5A3E0; A0A2R8Y793; P63267; Q9BYX7; A0A2R8YEA7; P60709; Q6S8J3; P62736; P68133; Q562R1; P68032; P63261	0	2	0.5021	0	1	1	895.952	1790.9	1790.89	2.62	0.00235	HCD (High Energy Collision Dissociation)	MS2	23.9789	18.923	36.979	21737	IgG-1.raw	F3	2.41	4	0.0002502	0.0008337
	FALSE	High	TTGIVMDSGDGVTHTVPIYEGYALPHAILR		3.97452e-13	0.000259674	2	6	2	A0A2R8YEA7; P60709	0	3183.61	High	High	0.0002502	3.425e-14	6.72
		Checked	Confidence	Identifying Node	PSM Ambiguity	Annotated Sequence	Modifications	# Proteins	Master Protein Accessions	Protein Accessions	# Missed Cleavages	Charge	DeltaScore	DeltaCn	Rank	Search Engine Rank	m/z [Da]	MH+ [Da]	Theo. MH+ [Da]	DeltaM [ppm]	Deltam/z [Da]	Activation Type	MS Order	Isolation Interference [%]	Ion Inject Time [ms]	RT [min]	First Scan	Spectrum File	File ID	XCorr	# Protein Groups	Percolator q-Value	Percolator PEP
		FALSE	High	Sequest HT (A2)	Unambiguous	TTGIVMDSGDGVTHTVPIYEGYALPHAILR		6	A0A2R8YEA7; P60709	A0A2R8Y793; A0A2R8YEA7; P60709; I3L3I0; I3L4N8; P63261	0	4	0.7878	0	1	1	796.659	3183.61	3183.61	-0.54	-0.00043	HCD (High Energy Collision Dissociation)	MS2	25.0251	7.655	38.1128	22735	IgG-1.raw	F3	5.56	2	0.0002502	1.987e-08
		FALSE	High	Sequest HT (A2)	Unambiguous	TTGIVMDSGDGVTHTVPIYEGYALPHAILR		6	A0A2R8YEA7; P60709	A0A2R8Y793; A0A2R8YEA7; P60709; I3L3I0; I3L4N8; P63261	0	3	0.814	0	1	1	1061.87	3183.61	3183.61	-2.17	-0.0023	HCD (High Energy Collision Dissociation)	MS2	11.6182	23.429	38.1284	22749	IgG-1.raw	F3	6.72	2	0.0002502	3.425e-14
	FALSE	High	TTGIVMDSGDGVTHTVPIYEGYALPHAILR	1xOxidation [M6]	3.30357e-06	0.000259674	2	6	1	A0A2R8YEA7; P60709	0	3199.61	High	High	0.0002502	1.031e-06	4.96
		Checked	Confidence	Identifying Node	PSM Ambiguity	Annotated Sequence	Modifications	# Proteins	Master Protein Accessions	Protein Accessions	# Missed Cleavages	Charge	DeltaScore	DeltaCn	Rank	Search Engine Rank	m/z [Da]	MH+ [Da]	Theo. MH+ [Da]	DeltaM [ppm]	Deltam/z [Da]	Activation Type	MS Order	Isolation Interference [%]	Ion Inject Time [ms]	RT [min]	First Scan	Spectrum File	File ID	XCorr	# Protein Groups	Percolator q-Value	Percolator PEP
		FALSE	High	Sequest HT (A2)	Unambiguous	TTGIVmDSGDGVTHTVPIYEGYALPHAILR	M6(Oxidation)	6	A0A2R8YEA7; P60709	A0A2R8Y793; A0A2R8YEA7; P60709; I3L3I0; I3L4N8; P63261	0	4	0.7702	0	1	1	800.657	3199.6	3199.61	-1.36	-0.00109	HCD (High Energy Collision Dissociation)	MS2	12.2055	11.014	36.8478	21608	IgG-1.raw	F3	4.96	2	0.0002502	1.031e-06
	FALSE	High	VAPEEHPVLLTEAPLNPK		3.23515e-08	0.000259674	2	11	6	P60709; K7EM38	0	1954.06	High	High	0.0002502	6.934e-09	2.95
		Checked	Confidence	Identifying Node	PSM Ambiguity	Annotated Sequence	Modifications	# Proteins	Master Protein Accessions	Protein Accessions	# Missed Cleavages	Charge	DeltaScore	DeltaCn	Rank	Search Engine Rank	m/z [Da]	MH+ [Da]	Theo. MH+ [Da]	DeltaM [ppm]	Deltam/z [Da]	Activation Type	MS Order	Isolation Interference [%]	Ion Inject Time [ms]	RT [min]	First Scan	Spectrum File	File ID	XCorr	# Protein Groups	Percolator q-Value	Percolator PEP
		FALSE	High	Sequest HT (A2)	Unambiguous	VAPEEHPVLLTEAPLNPK		11	P60709; K7EM38	E7EVS6; G5E9R0; J3KT65; A0A2R8Y793; A0A2R8YGF8; P60709; I3L3I0; K7EM38; I3L4N8; I3L3R2; P63261	0	3	0.1633	0	1	1	652.027	1954.07	1954.06	0.57	0.00037	HCD (High Energy Collision Dissociation)	MS2	13.4286	7.703	30.9929	16365	IgG-1.raw	F3	3.92	2	0.0002502	1.389e-05
		FALSE	High	Sequest HT (A2)	Unambiguous	VAPEEHPVLLTEAPLNPK		11	P60709; K7EM38	E7EVS6; G5E9R0; J3KT65; A0A2R8Y793; A0A2R8YGF8; P60709; I3L3I0; K7EM38; I3L4N8; I3L3R2; P63261	0	3	0.1645	0	1	1	652.025	1954.06	1954.06	-2.32	-0.00151	HCD (High Energy Collision Dissociation)	MS2	0	10.798	29.9836	15490	IgG-1.raw	F3	3.83	2	0.0002502	6.181e-06
		FALSE	High	Sequest HT (A2)	Unambiguous	VAPEEHPVLLTEAPLNPK		11	P60709; K7EM38	E7EVS6; G5E9R0; J3KT65; A0A2R8Y793; A0A2R8YGF8; P60709; I3L3I0; K7EM38; I3L4N8; I3L3R2; P63261	0	3	0.1329	0	1	1	652.028	1954.07	1954.06	1.94	0.00126	HCD (High Energy Collision Dissociation)	MS2	45.3218	30	32.9186	18074	IgG-1.raw	F3	2.86	2	0.0002502	0.0004842
		FALSE	High	Sequest HT (A2)	Unambiguous	VAPEEHPVLLTEAPLNPK		11	P60709; K7EM38	E7EVS6; G5E9R0; J3KT65; A0A2R8Y793; A0A2R8YGF8; P60709; I3L3I0; K7EM38; I3L4N8; I3L3R2; P63261	0	2	0.1867	0	1	1	977.532	1954.06	1954.06	-3.75	-0.00367	HCD (High Energy Collision Dissociation)	MS2	0	30	29.9845	15491	IgG-1.raw	F3	1.5	2	0.0002502	7.782e-05
		FALSE	High	Sequest HT (A2)	Unambiguous	VAPEEHPVLLTEAPLNPK		11	P60709; K7EM38	E7EVS6; G5E9R0; J3KT65; A0A2R8Y793; A0A2R8YGF8; P60709; I3L3I0; K7EM38; I3L4N8; I3L3R2; P63261	0	2	0.4545	0	1	1	977.536	1954.06	1954.06	0.27	0.00026	HCD (High Energy Collision Dissociation)	MS2	0	30	32.276	17480	IgG-1.raw	F3	1.21	2	0.0002502	0.006052
		FALSE	High	Sequest HT (A2)	Unambiguous	VAPEEHPVLLTEAPLNPK		11	P60709; K7EM38	E7EVS6; G5E9R0; J3KT65; A0A2R8Y793; A0A2R8YGF8; P60709; I3L3I0; K7EM38; I3L4N8; I3L3R2; P63261	0	2	0.1525	0	1	1	977.536	1954.06	1954.06	-0.26	-0.00026	HCD (High Energy Collision Dissociation)	MS2	0	30	30.9961	16367	IgG-1.raw	F3	2.95	2	0.0002502	6.934e-09
	FALSE	High	YPIEHGIVTNWDDMEK		7.82105e-09	0.000259674	2	13	1	P60709; K7EM38	0	1946.9	High	High	0.0002502	1.493e-09	3.62
		Checked	Confidence	Identifying Node	PSM Ambiguity	Annotated Sequence	Modifications	# Proteins	Master Protein Accessions	Protein Accessions	# Missed Cleavages	Charge	DeltaScore	DeltaCn	Rank	Search Engine Rank	m/z [Da]	MH+ [Da]	Theo. MH+ [Da]	DeltaM [ppm]	Deltam/z [Da]	Activation Type	MS Order	Isolation Interference [%]	Ion Inject Time [ms]	RT [min]	First Scan	Spectrum File	File ID	XCorr	# Protein Groups	Percolator q-Value	Percolator PEP
		FALSE	High	Sequest HT (A2)	Unambiguous	YPIEHGIVTNWDDMEK		13	P60709; K7EM38	E7EVS6; G5E9R0; J3KT65; A0A2R8Y793; C9JUM1; A0A2R8YGF8; P60709; I3L3I0; K7EM38; I3L4N8; C9JZR7; I3L3R2; P63261	0	2	0.8204	0	1	1	973.951	1946.89	1946.9	-0.4	-0.00039	HCD (High Energy Collision Dissociation)	MS2	0	30	34.2954	19252	IgG-1.raw	F3	3.62	2	0.0002502	1.493e-09
FALSE	High	Master Protein	Q08211	ATP-dependent RNA helicase A OS=Homo sapiens OX=9606 GN=DHX9 PE=1 SV=4	0	231.15	35	34	49	34	1270	140.9	6.84	149.75	34	0	High	1
	Checked	Confidence	Sequence	Modifications	Qvality PEP	Qvality q-value	# Protein Groups	# Proteins	# PSMs	Master Protein Accessions	# Missed Cleavages	Theo. MH+ [Da]	Found in Sample: [S3] F3: Sample	Confidence (by Search Engine): Sequest HT	Percolator q-Value (by Search Engine): Sequest HT	Percolator PEP (by Search Engine): Sequest HT	XCorr (by Search Engine): Sequest HT
	FALSE	High	AAECNIVVTQPR	1xCarbamidomethyl [C4]	9.71899e-06	0.000259674	1	1	1	Q08211	0	1357.69	High	High	0.0002502	3.301e-06	3.01
		Checked	Confidence	Identifying Node	PSM Ambiguity	Annotated Sequence	Modifications	# Proteins	Master Protein Accessions	Protein Accessions	# Missed Cleavages	Charge	DeltaScore	DeltaCn	Rank	Search Engine Rank	m/z [Da]	MH+ [Da]	Theo. MH+ [Da]	DeltaM [ppm]	Deltam/z [Da]	Activation Type	MS Order	Isolation Interference [%]	Ion Inject Time [ms]	RT [min]	First Scan	Spectrum File	File ID	XCorr	# Protein Groups	Percolator q-Value	Percolator PEP
		FALSE	High	Sequest HT (A2)	Unambiguous	AAEcNIVVTQPR	C4(Carbamidomethyl)	1	Q08211	Q08211	0	2	0.7508	0	1	1	679.347	1357.69	1357.69	-1.92	-0.00131	HCD (High Energy Collision Dissociation)	MS2	21.0042	30	24.1303	10509	IgG-1.raw	F3	3.01	1	0.0002502	3.301e-06
	FALSE	High	AAMEALVVEVTK		1.35247e-05	0.000259674	1	1	1	Q08211	0	1260.69	High	High	0.0002502	4.715e-06	3.42
		Checked	Confidence	Identifying Node	PSM Ambiguity	Annotated Sequence	Modifications	# Proteins	Master Protein Accessions	Protein Accessions	# Missed Cleavages	Charge	DeltaScore	DeltaCn	Rank	Search Engine Rank	m/z [Da]	MH+ [Da]	Theo. MH+ [Da]	DeltaM [ppm]	Deltam/z [Da]	Activation Type	MS Order	Isolation Interference [%]	Ion Inject Time [ms]	RT [min]	First Scan	Spectrum File	File ID	XCorr	# Protein Groups	Percolator q-Value	Percolator PEP
		FALSE	High	Sequest HT (A2)	Unambiguous	AAMEALVVEVTK		1	Q08211	Q08211	0	2	0.693	0	1	1	630.847	1260.69	1260.69	-0.02	-2e-05	HCD (High Energy Collision Dissociation)	MS2	30.5998	17.195	34.7303	19662	IgG-1.raw	F3	3.42	1	0.0002502	4.715e-06
	FALSE	High	AENNSEVGASGYGVPGPTWDR		9.91769e-09	0.000259674	1	1	3	Q08211	0	2162.97	High	High	0.0002502	1.935e-09	4.49
		Checked	Confidence	Identifying Node	PSM Ambiguity	Annotated Sequence	Modifications	# Proteins	Master Protein Accessions	Protein Accessions	# Missed Cleavages	Charge	DeltaScore	DeltaCn	Rank	Search Engine Rank	m/z [Da]	MH+ [Da]	Theo. MH+ [Da]	DeltaM [ppm]	Deltam/z [Da]	Activation Type	MS Order	Isolation Interference [%]	Ion Inject Time [ms]	RT [min]	First Scan	Spectrum File	File ID	XCorr	# Protein Groups	Percolator q-Value	Percolator PEP
		FALSE	High	Sequest HT (A2)	Unambiguous	AENNSEVGASGYGVPGPTWDR		1	Q08211	Q08211	0	3	0.5725	0	1	1	721.663	2162.98	2162.97	0.79	0.00057	HCD (High Energy Collision Dissociation)	MS2	7.23086	21.266	33.1346	18279	IgG-1.raw	F3	2.76	1	0.0002502	0.003833
		FALSE	High	Sequest HT (A2)	Unambiguous	AENNSEVGASGYGVPGPTWDR		1	Q08211	Q08211	0	2	0.7412	0	1	1	1082	2162.99	2162.97	6.36	0.00687	HCD (High Energy Collision Dissociation)	MS2	63.2222	30	33.3017	18434	IgG-1.raw	F3	3.4	1	0.0002502	6.335e-08
		FALSE	High	Sequest HT (A2)	Unambiguous	AENNSEVGASGYGVPGPTWDR		1	Q08211	Q08211	0	2	0.7483	0	1	1	1081.99	2162.98	2162.97	2.21	0.00239	HCD (High Energy Collision Dissociation)	MS2	41.257	30	33.0859	18233	IgG-1.raw	F3	4.49	1	0.0002502	1.935e-09
	FALSE	High	AIEPPPLDAVIEAEHTLR		8.06713e-09	0.000259674	1	1	2	Q08211	0	1971.05	High	High	0.0002502	1.547e-09	4.09
		Checked	Confidence	Identifying Node	PSM Ambiguity	Annotated Sequence	Modifications	# Proteins	Master Protein Accessions	Protein Accessions	# Missed Cleavages	Charge	DeltaScore	DeltaCn	Rank	Search Engine Rank	m/z [Da]	MH+ [Da]	Theo. MH+ [Da]	DeltaM [ppm]	Deltam/z [Da]	Activation Type	MS Order	Isolation Interference [%]	Ion Inject Time [ms]	RT [min]	First Scan	Spectrum File	File ID	XCorr	# Protein Groups	Percolator q-Value	Percolator PEP
		FALSE	High	Sequest HT (A2)	Unambiguous	AIEPPPLDAVIEAEHTLR		1	Q08211	Q08211	0	3	0.7237	0	1	1	657.69	1971.06	1971.05	1.08	0.00071	HCD (High Energy Collision Dissociation)	MS2	42.9436	30	39.2257	23786	IgG-1.raw	F3	4.09	1	0.0002502	1.547e-09
		FALSE	High	Sequest HT (A2)	Unambiguous	AIEPPPLDAVIEAEHTLR		1	Q08211	Q08211	0	2	0.6073	0	1	1	986.032	1971.06	1971.05	0.66	0.00065	HCD (High Energy Collision Dissociation)	MS2	16.1326	30	39.4806	24014	IgG-1.raw	F3	2.47	1	0.0002502	9.439e-07
	FALSE	High	DFVNYLVR		0.0440936	0.000259674	1	1	1	Q08211	0	1025.54	High	High	0.0002502	0.02984	2.09
		Checked	Confidence	Identifying Node	PSM Ambiguity	Annotated Sequence	Modifications	# Proteins	Master Protein Accessions	Protein Accessions	# Missed Cleavages	Charge	DeltaScore	DeltaCn	Rank	Search Engine Rank	m/z [Da]	MH+ [Da]	Theo. MH+ [Da]	DeltaM [ppm]	Deltam/z [Da]	Activation Type	MS Order	Isolation Interference [%]	Ion Inject Time [ms]	RT [min]	First Scan	Spectrum File	File ID	XCorr	# Protein Groups	Percolator q-Value	Percolator PEP
		FALSE	High	Sequest HT (A2)	Unambiguous	DFVNYLVR		1	Q08211	Q08211	0	2	0.5837	0	1	1	513.274	1025.54	1025.54	-0.86	-0.00044	HCD (High Energy Collision Dissociation)	MS2	0	18.158	36.6519	21424	IgG-1.raw	F3	2.09	1	0.0002502	0.02984
	FALSE	High	DKDDDGGEDDDANCNLICGDEYGPETR	2xCarbamidomethyl [C14; C18]	6.66522e-08	0.000259674	1	1	1	Q08211	1	3045.16	High	High	0.0002502	1.517e-08	3.3
		Checked	Confidence	Identifying Node	PSM Ambiguity	Annotated Sequence	Modifications	# Proteins	Master Protein Accessions	Protein Accessions	# Missed Cleavages	Charge	DeltaScore	DeltaCn	Rank	Search Engine Rank	m/z [Da]	MH+ [Da]	Theo. MH+ [Da]	DeltaM [ppm]	Deltam/z [Da]	Activation Type	MS Order	Isolation Interference [%]	Ion Inject Time [ms]	RT [min]	First Scan	Spectrum File	File ID	XCorr	# Protein Groups	Percolator q-Value	Percolator PEP
		FALSE	High	Sequest HT (A2)	Unambiguous	DKDDDGGEDDDANcNLIcGDEYGPETR	C14(Carbamidomethyl); C18(Carbamidomethyl)	1	Q08211	Q08211	1	3	0.9424	0	1	1	1015.73	3045.16	3045.16	1.15	0.00117	HCD (High Energy Collision Dissociation)	MS2	57.5515	30	31.4742	16748	IgG-1.raw	F3	3.3	1	0.0002502	1.517e-08
	FALSE	High	DINTDFLLVVLR		2.68715e-06	0.000259674	1	1	1	Q08211	0	1417.8	High	High	0.0002502	8.24e-07	2.85
		Checked	Confidence	Identifying Node	PSM Ambiguity	Annotated Sequence	Modifications	# Proteins	Master Protein Accessions	Protein Accessions	# Missed Cleavages	Charge	DeltaScore	DeltaCn	Rank	Search Engine Rank	m/z [Da]	MH+ [Da]	Theo. MH+ [Da]	DeltaM [ppm]	Deltam/z [Da]	Activation Type	MS Order	Isolation Interference [%]	Ion Inject Time [ms]	RT [min]	First Scan	Spectrum File	File ID	XCorr	# Protein Groups	Percolator q-Value	Percolator PEP
		FALSE	High	Sequest HT (A2)	Unambiguous	DINTDFLLVVLR		1	Q08211	Q08211	0	2	0.8105	0	1	1	709.407	1417.81	1417.8	0.66	0.00047	HCD (High Energy Collision Dissociation)	MS2	0	30	49.6926	33545	IgG-1.raw	F3	2.85	1	0.0002502	8.24e-07
	FALSE	High	DVVQAYPEVR		0.00572382	0.000259674	1	1	1	Q08211	0	1175.61	High	High	0.0002502	0.003253	2.23
		Checked	Confidence	Identifying Node	PSM Ambiguity	Annotated Sequence	Modifications	# Proteins	Master Protein Accessions	Protein Accessions	# Missed Cleavages	Charge	DeltaScore	DeltaCn	Rank	Search Engine Rank	m/z [Da]	MH+ [Da]	Theo. MH+ [Da]	DeltaM [ppm]	Deltam/z [Da]	Activation Type	MS Order	Isolation Interference [%]	Ion Inject Time [ms]	RT [min]	First Scan	Spectrum File	File ID	XCorr	# Protein Groups	Percolator q-Value	Percolator PEP
		FALSE	High	Sequest HT (A2)	Unambiguous	DVVQAYPEVR		1	Q08211	Q08211	0	2	0.6951	0	1	1	588.306	1175.6	1175.61	-0.62	-0.00037	HCD (High Energy Collision Dissociation)	MS2	40.8607	13.397	27.0274	12876	IgG-1.raw	F3	2.23	1	0.0002502	0.003253
	FALSE	High	EGETVEPYK		0.0155599	0.000259674	1	1	1	Q08211	0	1051.49	High	High	0.0002502	0.009639	1.94
		Checked	Confidence	Identifying Node	PSM Ambiguity	Annotated Sequence	Modifications	# Proteins	Master Protein Accessions	Protein Accessions	# Missed Cleavages	Charge	DeltaScore	DeltaCn	Rank	Search Engine Rank	m/z [Da]	MH+ [Da]	Theo. MH+ [Da]	DeltaM [ppm]	Deltam/z [Da]	Activation Type	MS Order	Isolation Interference [%]	Ion Inject Time [ms]	RT [min]	First Scan	Spectrum File	File ID	XCorr	# Protein Groups	Percolator q-Value	Percolator PEP
		FALSE	High	Sequest HT (A2)	Unambiguous	EGETVEPYK		1	Q08211	Q08211	0	2	0.6392	0	1	1	526.25	1051.49	1051.49	-0.8	-0.00042	HCD (High Energy Collision Dissociation)	MS2	34.1226	30	20.7067	7645	IgG-1.raw	F3	1.94	1	0.0002502	0.009639
	FALSE	High	ELDALDANDELTPLGR		1.81476e-07	0.000259674	1	1	1	Q08211	0	1741.86	High	High	0.0002502	4.47e-08	3.4
		Checked	Confidence	Identifying Node	PSM Ambiguity	Annotated Sequence	Modifications	# Proteins	Master Protein Accessions	Protein Accessions	# Missed Cleavages	Charge	DeltaScore	DeltaCn	Rank	Search Engine Rank	m/z [Da]	MH+ [Da]	Theo. MH+ [Da]	DeltaM [ppm]	Deltam/z [Da]	Activation Type	MS Order	Isolation Interference [%]	Ion Inject Time [ms]	RT [min]	First Scan	Spectrum File	File ID	XCorr	# Protein Groups	Percolator q-Value	Percolator PEP
		FALSE	High	Sequest HT (A2)	Unambiguous	ELDALDANDELTPLGR		1	Q08211	Q08211	0	2	0.7	0	1	1	871.433	1741.86	1741.86	-0.54	-0.00047	HCD (High Energy Collision Dissociation)	MS2	52.6326	4.778	36.881	21642	IgG-1.raw	F3	3.4	1	0.0002502	4.47e-08
	FALSE	High	FSDHVALLSVFQAWDDAR		1.52258e-07	0.000259674	1	1	2	Q08211	0	2077.01	High	High	0.0002502	3.706e-08	4.99
		Checked	Confidence	Identifying Node	PSM Ambiguity	Annotated Sequence	Modifications	# Proteins	Master Protein Accessions	Protein Accessions	# Missed Cleavages	Charge	DeltaScore	DeltaCn	Rank	Search Engine Rank	m/z [Da]	MH+ [Da]	Theo. MH+ [Da]	DeltaM [ppm]	Deltam/z [Da]	Activation Type	MS Order	Isolation Interference [%]	Ion Inject Time [ms]	RT [min]	First Scan	Spectrum File	File ID	XCorr	# Protein Groups	Percolator q-Value	Percolator PEP
		FALSE	High	Sequest HT (A2)	Unambiguous	FSDHVALLSVFQAWDDAR		1	Q08211	Q08211	0	3	0.8477	0	1	1	693.009	2077.01	2077.01	-0.91	-0.00063	HCD (High Energy Collision Dissociation)	MS2	4.2768	26.583	45.1981	29339	IgG-1.raw	F3	4.99	1	0.0002502	3.706e-08
		FALSE	High	Sequest HT (A2)	Unambiguous	FSDHVALLSVFQAWDDAR		1	Q08211	Q08211	0	2	0.6699	0	1	1	1039.01	2077.01	2077.01	0.33	0.00034	HCD (High Energy Collision Dissociation)	MS2	31.3962	30	45.0536	29206	IgG-1.raw	F3	3.06	1	0.0002502	1.474e-05
	FALSE	High	GISHVIVDEIHER		3.42373e-09	0.000259674	1	1	3	Q08211	0	1503.79	High	High	0.0002502	6.136e-10	5.04
		Checked	Confidence	Identifying Node	PSM Ambiguity	Annotated Sequence	Modifications	# Proteins	Master Protein Accessions	Protein Accessions	# Missed Cleavages	Charge	DeltaScore	DeltaCn	Rank	Search Engine Rank	m/z [Da]	MH+ [Da]	Theo. MH+ [Da]	DeltaM [ppm]	Deltam/z [Da]	Activation Type	MS Order	Isolation Interference [%]	Ion Inject Time [ms]	RT [min]	First Scan	Spectrum File	File ID	XCorr	# Protein Groups	Percolator q-Value	Percolator PEP
		FALSE	High	Sequest HT (A2)	Unambiguous	GISHVIVDEIHER		1	Q08211	Q08211	0	4	0.6648	0	1	1	376.703	1503.79	1503.79	-0.13	-5e-05	HCD (High Energy Collision Dissociation)	MS2	11.3267	23.476	27.5976	13385	IgG-1.raw	F3	3.64	1	0.0002502	7.114e-05
		FALSE	High	Sequest HT (A2)	Unambiguous	GISHVIVDEIHER		1	Q08211	Q08211	0	2	0.4796	0	1	1	752.399	1503.79	1503.79	-0.01	-1e-05	HCD (High Energy Collision Dissociation)	MS2	50.1227	30	27.439	13247	IgG-1.raw	F3	1.96	1	0.0002502	0.006601
		FALSE	High	Sequest HT (A2)	Unambiguous	GISHVIVDEIHER		1	Q08211	Q08211	0	3	0.6726	0	1	1	501.935	1503.79	1503.79	-0.15	-7e-05	HCD (High Energy Collision Dissociation)	MS2	12.8455	24.16	27.4373	13245	IgG-1.raw	F3	5.04	1	0.0002502	6.136e-10
	FALSE	High	GMTLVTPLQLLLFASK		0.00775195	0.000259674	1	1	1	Q08211	0	1732.01	High	High	0.0002502	0.004533	1.28
		Checked	Confidence	Identifying Node	PSM Ambiguity	Annotated Sequence	Modifications	# Proteins	Master Protein Accessions	Protein Accessions	# Missed Cleavages	Charge	DeltaScore	DeltaCn	Rank	Search Engine Rank	m/z [Da]	MH+ [Da]	Theo. MH+ [Da]	DeltaM [ppm]	Deltam/z [Da]	Activation Type	MS Order	Isolation Interference [%]	Ion Inject Time [ms]	RT [min]	First Scan	Spectrum File	File ID	XCorr	# Protein Groups	Percolator q-Value	Percolator PEP
		FALSE	High	Sequest HT (A2)	Unambiguous	GMTLVTPLQLLLFASK		1	Q08211	Q08211	0	3	0.7188	0	1	1	578.007	1732.01	1732.01	-0.29	-0.00017	HCD (High Energy Collision Dissociation)	MS2	24.2891	30	51.4576	35153	IgG-1.raw	F3	1.28	1	0.0002502	0.004533
	FALSE	High	LAAQSCALSLVR	1xCarbamidomethyl [C6]	1.38784e-05	0.000259674	1	1	1	Q08211	0	1288.7	High	High	0.0002502	4.859e-06	3.68
		Checked	Confidence	Identifying Node	PSM Ambiguity	Annotated Sequence	Modifications	# Proteins	Master Protein Accessions	Protein Accessions	# Missed Cleavages	Charge	DeltaScore	DeltaCn	Rank	Search Engine Rank	m/z [Da]	MH+ [Da]	Theo. MH+ [Da]	DeltaM [ppm]	Deltam/z [Da]	Activation Type	MS Order	Isolation Interference [%]	Ion Inject Time [ms]	RT [min]	First Scan	Spectrum File	File ID	XCorr	# Protein Groups	Percolator q-Value	Percolator PEP
		FALSE	High	Sequest HT (A2)	Unambiguous	LAAQScALSLVR	C6(Carbamidomethyl)	1	Q08211	Q08211	0	2	0.4918	0	1	1	644.856	1288.7	1288.7	-0.01	0	HCD (High Energy Collision Dissociation)	MS2	0	13.492	30.3496	15815	IgG-1.raw	F3	3.68	1	0.0002502	4.859e-06
	FALSE	High	LAQFEPSQR		0.00596428	0.000259674	1	1	1	Q08211	0	1075.55	High	High	0.0002502	0.003414	2.48
		Checked	Confidence	Identifying Node	PSM Ambiguity	Annotated Sequence	Modifications	# Proteins	Master Protein Accessions	Protein Accessions	# Missed Cleavages	Charge	DeltaScore	DeltaCn	Rank	Search Engine Rank	m/z [Da]	MH+ [Da]	Theo. MH+ [Da]	DeltaM [ppm]	Deltam/z [Da]	Activation Type	MS Order	Isolation Interference [%]	Ion Inject Time [ms]	RT [min]	First Scan	Spectrum File	File ID	XCorr	# Protein Groups	Percolator q-Value	Percolator PEP
		FALSE	High	Sequest HT (A2)	Unambiguous	LAQFEPSQR		1	Q08211	Q08211	0	2	0.5645	0	1	1	538.281	1075.56	1075.55	1.78	0.00096	HCD (High Energy Collision Dissociation)	MS2	17.3398	30	23.2423	9792	IgG-1.raw	F3	2.48	1	0.0002502	0.003414
	FALSE	High	LETHMTPEMFR		0.00112279	0.000259674	1	1	2	Q08211	0	1391.64	High	High	0.0002502	0.0005588	2.44
		Checked	Confidence	Identifying Node	PSM Ambiguity	Annotated Sequence	Modifications	# Proteins	Master Protein Accessions	Protein Accessions	# Missed Cleavages	Charge	DeltaScore	DeltaCn	Rank	Search Engine Rank	m/z [Da]	MH+ [Da]	Theo. MH+ [Da]	DeltaM [ppm]	Deltam/z [Da]	Activation Type	MS Order	Isolation Interference [%]	Ion Inject Time [ms]	RT [min]	First Scan	Spectrum File	File ID	XCorr	# Protein Groups	Percolator q-Value	Percolator PEP
		FALSE	High	Sequest HT (A2)	Unambiguous	LETHMTPEMFR		1	Q08211	Q08211	0	2	0.6508	0	1	1	696.326	1391.64	1391.64	-0.6	-0.00042	HCD (High Energy Collision Dissociation)	MS2	42.8627	19.389	28.9266	14603	IgG-1.raw	F3	2.52	1	0.0002502	0.001114
		FALSE	High	Sequest HT (A2)	Unambiguous	LETHMTPEMFR		1	Q08211	Q08211	0	3	0.5287	0	1	1	464.553	1391.65	1391.64	0.56	0.00026	HCD (High Energy Collision Dissociation)	MS2	51.8075	30	28.967	14640	IgG-1.raw	F3	2.44	1	0.0002502	0.0005588
	FALSE	High	LFTAHNNMTNYATVWASK		4.89161e-05	0.000259674	1	1	1	Q08211	0	2068.99	High	High	0.0002502	1.89e-05	3.28
		Checked	Confidence	Identifying Node	PSM Ambiguity	Annotated Sequence	Modifications	# Proteins	Master Protein Accessions	Protein Accessions	# Missed Cleavages	Charge	DeltaScore	DeltaCn	Rank	Search Engine Rank	m/z [Da]	MH+ [Da]	Theo. MH+ [Da]	DeltaM [ppm]	Deltam/z [Da]	Activation Type	MS Order	Isolation Interference [%]	Ion Inject Time [ms]	RT [min]	First Scan	Spectrum File	File ID	XCorr	# Protein Groups	Percolator q-Value	Percolator PEP
		FALSE	High	Sequest HT (A2)	Unambiguous	LFTAHNNMTNYATVWASK		1	Q08211	Q08211	0	3	0.7073	0	1	1	690.334	2068.99	2068.99	-1.69	-0.00117	HCD (High Energy Collision Dissociation)	MS2	30.3245	13.025	34.3316	19288	IgG-1.raw	F3	3.28	1	0.0002502	1.89e-05
	FALSE	High	LGGIGQFLAK		0.000601308	0.000259674	1	1	1	Q08211	0	1003.59	High	High	0.0002502	0.0002846	2.65
		Checked	Confidence	Identifying Node	PSM Ambiguity	Annotated Sequence	Modifications	# Proteins	Master Protein Accessions	Protein Accessions	# Missed Cleavages	Charge	DeltaScore	DeltaCn	Rank	Search Engine Rank	m/z [Da]	MH+ [Da]	Theo. MH+ [Da]	DeltaM [ppm]	Deltam/z [Da]	Activation Type	MS Order	Isolation Interference [%]	Ion Inject Time [ms]	RT [min]	First Scan	Spectrum File	File ID	XCorr	# Protein Groups	Percolator q-Value	Percolator PEP
		FALSE	High	Sequest HT (A2)	Unambiguous	LGGIGQFLAK		1	Q08211	Q08211	0	2	0.5434	0	1	1	502.301	1003.59	1003.59	0.56	0.00028	HCD (High Energy Collision Dissociation)	MS2	17.3432	10.689	33.5216	18644	IgG-1.raw	F3	2.65	1	0.0002502	0.0002846
	FALSE	High	LNMATLR		0.0680919	0.000578009	1	1	1	Q08211	0	818.455	High	High	0.0004885	0.04809	2.15
		Checked	Confidence	Identifying Node	PSM Ambiguity	Annotated Sequence	Modifications	# Proteins	Master Protein Accessions	Protein Accessions	# Missed Cleavages	Charge	DeltaScore	DeltaCn	Rank	Search Engine Rank	m/z [Da]	MH+ [Da]	Theo. MH+ [Da]	DeltaM [ppm]	Deltam/z [Da]	Activation Type	MS Order	Isolation Interference [%]	Ion Inject Time [ms]	RT [min]	First Scan	Spectrum File	File ID	XCorr	# Protein Groups	Percolator q-Value	Percolator PEP
		FALSE	High	Sequest HT (A2)	Unambiguous	LNMATLR		1	Q08211	Q08211	0	2	0.4279	0	1	1	409.731	818.455	818.455	0.14	6e-05	HCD (High Energy Collision Dissociation)	MS2	14.5863	30	25.6123	11709	IgG-1.raw	F3	2.15	1	0.0004885	0.04809
	FALSE	High	LPIEPR		0.144509	0.00328286	1	1	1	Q08211	0	724.435	High	High	0.00254	0.1102	1.66
		Checked	Confidence	Identifying Node	PSM Ambiguity	Annotated Sequence	Modifications	# Proteins	Master Protein Accessions	Protein Accessions	# Missed Cleavages	Charge	DeltaScore	DeltaCn	Rank	Search Engine Rank	m/z [Da]	MH+ [Da]	Theo. MH+ [Da]	DeltaM [ppm]	Deltam/z [Da]	Activation Type	MS Order	Isolation Interference [%]	Ion Inject Time [ms]	RT [min]	First Scan	Spectrum File	File ID	XCorr	# Protein Groups	Percolator q-Value	Percolator PEP
		FALSE	High	Sequest HT (A2)	Unambiguous	LPIEPR		1	Q08211	Q08211	0	2	0.3313	0	1	1	362.721	724.435	724.435	0.17	6e-05	HCD (High Energy Collision Dissociation)	MS2	38.4457	30	21.3375	8166	IgG-1.raw	F3	1.66	1	0.00254	0.1102
	FALSE	High	LQISHEAAACITGLR	1xCarbamidomethyl [C10]	7.23921e-08	0.000259674	1	1	2	Q08211	0	1639.86	High	High	0.0002502	1.66e-08	4.71
		Checked	Confidence	Identifying Node	PSM Ambiguity	Annotated Sequence	Modifications	# Proteins	Master Protein Accessions	Protein Accessions	# Missed Cleavages	Charge	DeltaScore	DeltaCn	Rank	Search Engine Rank	m/z [Da]	MH+ [Da]	Theo. MH+ [Da]	DeltaM [ppm]	Deltam/z [Da]	Activation Type	MS Order	Isolation Interference [%]	Ion Inject Time [ms]	RT [min]	First Scan	Spectrum File	File ID	XCorr	# Protein Groups	Percolator q-Value	Percolator PEP
		FALSE	High	Sequest HT (A2)	Unambiguous	LQISHEAAAcITGLR	C10(Carbamidomethyl)	1	Q08211	Q08211	0	3	0.7622	0	1	1	547.291	1639.86	1639.86	-0.52	-0.00028	HCD (High Energy Collision Dissociation)	MS2	14.0527	18.032	30.1231	15615	IgG-1.raw	F3	4.71	1	0.0002502	1.66e-08
		FALSE	High	Sequest HT (A2)	Unambiguous	LQISHEAAAcITGLR	C10(Carbamidomethyl)	1	Q08211	Q08211	0	2	0.7298	0	1	1	820.434	1639.86	1639.86	1.39	0.00114	HCD (High Energy Collision Dissociation)	MS2	0	30	30.1268	15619	IgG-1.raw	F3	2.85	1	0.0002502	1.202e-06
	FALSE	High	LSMSQLNEK		0.0116254	0.000259674	1	1	1	Q08211	0	1049.53	High	High	0.0002502	0.007007	2.34
		Checked	Confidence	Identifying Node	PSM Ambiguity	Annotated Sequence	Modifications	# Proteins	Master Protein Accessions	Protein Accessions	# Missed Cleavages	Charge	DeltaScore	DeltaCn	Rank	Search Engine Rank	m/z [Da]	MH+ [Da]	Theo. MH+ [Da]	DeltaM [ppm]	Deltam/z [Da]	Activation Type	MS Order	Isolation Interference [%]	Ion Inject Time [ms]	RT [min]	First Scan	Spectrum File	File ID	XCorr	# Protein Groups	Percolator q-Value	Percolator PEP
		FALSE	High	Sequest HT (A2)	Unambiguous	LSMSQLNEK		1	Q08211	Q08211	0	2	0.5513	0	1	1	525.269	1049.53	1049.53	0.44	0.00023	HCD (High Energy Collision Dissociation)	MS2	76.3532	14.802	25.0791	11269	IgG-1.raw	F3	2.34	1	0.0002502	0.007007
	FALSE	High	MTPSYEIR		0.0366428	0.000259674	1	1	1	Q08211	0	996.482	High	High	0.0002502	0.02442	1.97
		Checked	Confidence	Identifying Node	PSM Ambiguity	Annotated Sequence	Modifications	# Proteins	Master Protein Accessions	Protein Accessions	# Missed Cleavages	Charge	DeltaScore	DeltaCn	Rank	Search Engine Rank	m/z [Da]	MH+ [Da]	Theo. MH+ [Da]	DeltaM [ppm]	Deltam/z [Da]	Activation Type	MS Order	Isolation Interference [%]	Ion Inject Time [ms]	RT [min]	First Scan	Spectrum File	File ID	XCorr	# Protein Groups	Percolator q-Value	Percolator PEP
		FALSE	High	Sequest HT (A2)	Unambiguous	MTPSYEIR		1	Q08211	Q08211	0	2	0.5635	0	1	1	498.745	996.482	996.482	0.45	0.00022	HCD (High Energy Collision Dissociation)	MS2	52.7033	29.879	24.9813	11180	IgG-1.raw	F3	1.97	1	0.0002502	0.02442
	FALSE	High	NELMYQLEQDHDLQAILQER		1.54549e-11	0.000259674	1	1	2	Q08211	0	2486.2	High	High	0.0002502	1.783e-12	4.19
		Checked	Confidence	Identifying Node	PSM Ambiguity	Annotated Sequence	Modifications	# Proteins	Master Protein Accessions	Protein Accessions	# Missed Cleavages	Charge	DeltaScore	DeltaCn	Rank	Search Engine Rank	m/z [Da]	MH+ [Da]	Theo. MH+ [Da]	DeltaM [ppm]	Deltam/z [Da]	Activation Type	MS Order	Isolation Interference [%]	Ion Inject Time [ms]	RT [min]	First Scan	Spectrum File	File ID	XCorr	# Protein Groups	Percolator q-Value	Percolator PEP
		FALSE	High	Sequest HT (A2)	Unambiguous	NELMYQLEQDHDLQAILQER		1	Q08211	Q08211	0	3	0.7633	0	1	1	829.404	2486.2	2486.2	0.1	8e-05	HCD (High Energy Collision Dissociation)	MS2	54.6809	30	41.9697	26268	IgG-1.raw	F3	5.45	1	0.0002502	1.604e-10
		FALSE	High	Sequest HT (A2)	Unambiguous	NELMYQLEQDHDLQAILQER		1	Q08211	Q08211	0	2	0.8401	0	1	1	1243.6	2486.19	2486.2	-2.96	-0.00368	HCD (High Energy Collision Dissociation)	MS2	0	30	42.052	26345	IgG-1.raw	F3	4.19	1	0.0002502	1.783e-12
	FALSE	High	NFLYAWCGK	1xCarbamidomethyl [C7]	0.0409117	0.000259674	1	1	1	Q08211	0	1158.54	High	High	0.0002502	0.02753	2.26
		Checked	Confidence	Identifying Node	PSM Ambiguity	Annotated Sequence	Modifications	# Proteins	Master Protein Accessions	Protein Accessions	# Missed Cleavages	Charge	DeltaScore	DeltaCn	Rank	Search Engine Rank	m/z [Da]	MH+ [Da]	Theo. MH+ [Da]	DeltaM [ppm]	Deltam/z [Da]	Activation Type	MS Order	Isolation Interference [%]	Ion Inject Time [ms]	RT [min]	First Scan	Spectrum File	File ID	XCorr	# Protein Groups	Percolator q-Value	Percolator PEP
		FALSE	High	Sequest HT (A2)	Unambiguous	NFLYAWcGK	C7(Carbamidomethyl)	1	Q08211	Q08211	0	2	0.6195	0	1	1	579.774	1158.54	1158.54	0.74	0.00043	HCD (High Energy Collision Dissociation)	MS2	39.0241	30	36.1532	20980	IgG-1.raw	F3	2.26	1	0.0002502	0.02753
	FALSE	High	QLYHLGVVEAYSGLTK		2.02202e-09	0.000259674	1	1	2	Q08211	0	1777.95	High	High	0.0002502	3.475e-10	5.45
		Checked	Confidence	Identifying Node	PSM Ambiguity	Annotated Sequence	Modifications	# Proteins	Master Protein Accessions	Protein Accessions	# Missed Cleavages	Charge	DeltaScore	DeltaCn	Rank	Search Engine Rank	m/z [Da]	MH+ [Da]	Theo. MH+ [Da]	DeltaM [ppm]	Deltam/z [Da]	Activation Type	MS Order	Isolation Interference [%]	Ion Inject Time [ms]	RT [min]	First Scan	Spectrum File	File ID	XCorr	# Protein Groups	Percolator q-Value	Percolator PEP
		FALSE	High	Sequest HT (A2)	Unambiguous	QLYHLGVVEAYSGLTK		1	Q08211	Q08211	0	3	0.7265	0	1	1	593.32	1777.95	1777.95	-1.24	-0.00073	HCD (High Energy Collision Dissociation)	MS2	0	21.855	34.5951	19532	IgG-1.raw	F3	4.46	1	0.0002502	1.097e-07
		FALSE	High	Sequest HT (A2)	Unambiguous	QLYHLGVVEAYSGLTK		1	Q08211	Q08211	0	2	0.6349	0	1	1	889.478	1777.95	1777.95	-0.03	-2e-05	HCD (High Energy Collision Dissociation)	MS2	68.8037	30	34.6194	19556	IgG-1.raw	F3	5.45	1	0.0002502	3.475e-10
	FALSE	High	QPAIISQLDPVNER		8.11318e-05	0.000259674	1	1	2	Q08211	0	1579.84	High	High	0.0002502	3.272e-05	1.92
		Checked	Confidence	Identifying Node	PSM Ambiguity	Annotated Sequence	Modifications	# Proteins	Master Protein Accessions	Protein Accessions	# Missed Cleavages	Charge	DeltaScore	DeltaCn	Rank	Search Engine Rank	m/z [Da]	MH+ [Da]	Theo. MH+ [Da]	DeltaM [ppm]	Deltam/z [Da]	Activation Type	MS Order	Isolation Interference [%]	Ion Inject Time [ms]	RT [min]	First Scan	Spectrum File	File ID	XCorr	# Protein Groups	Percolator q-Value	Percolator PEP
		FALSE	High	Sequest HT (A2)	Unambiguous	QPAIISQLDPVNER		1	Q08211	Q08211	0	2	0.6875	0	1	1	790.425	1579.84	1579.84	-0.71	-0.00056	HCD (High Energy Collision Dissociation)	MS2	56.8947	6.149	33.3339	18466	IgG-1.raw	F3	1.92	1	0.0002502	3.272e-05
		FALSE	High	Sequest HT (A2)	Unambiguous	QPAIISQLDPVNER		1	Q08211	Q08211	0	3	0.4703	0	1	1	527.285	1579.84	1579.84	-1.33	-0.0007	HCD (High Energy Collision Dissociation)	MS2	55.3813	30	33.3096	18441	IgG-1.raw	F3	2.19	1	0.0002502	0.01808
	FALSE	High	SSVNCPFSSQDMK	1xCarbamidomethyl [C5]	8.63075e-06	0.000259674	1	1	1	Q08211	0	1486.63	High	High	0.0002502	2.909e-06	3.04
		Checked	Confidence	Identifying Node	PSM Ambiguity	Annotated Sequence	Modifications	# Proteins	Master Protein Accessions	Protein Accessions	# Missed Cleavages	Charge	DeltaScore	DeltaCn	Rank	Search Engine Rank	m/z [Da]	MH+ [Da]	Theo. MH+ [Da]	DeltaM [ppm]	Deltam/z [Da]	Activation Type	MS Order	Isolation Interference [%]	Ion Inject Time [ms]	RT [min]	First Scan	Spectrum File	File ID	XCorr	# Protein Groups	Percolator q-Value	Percolator PEP
		FALSE	High	Sequest HT (A2)	Unambiguous	SSVNcPFSSQDMK	C5(Carbamidomethyl)	1	Q08211	Q08211	0	2	0.7961	0	1	1	743.818	1486.63	1486.63	-0.74	-0.00055	HCD (High Energy Collision Dissociation)	MS2	15.0041	24.824	26.3267	12323	IgG-1.raw	F3	3.04	1	0.0002502	2.909e-06
	FALSE	High	TPLHEIALSIK		3.04163e-06	0.000259674	1	1	2	Q08211	0	1221.72	High	High	0.0002502	9.39e-07	2.17
		Checked	Confidence	Identifying Node	PSM Ambiguity	Annotated Sequence	Modifications	# Proteins	Master Protein Accessions	Protein Accessions	# Missed Cleavages	Charge	DeltaScore	DeltaCn	Rank	Search Engine Rank	m/z [Da]	MH+ [Da]	Theo. MH+ [Da]	DeltaM [ppm]	Deltam/z [Da]	Activation Type	MS Order	Isolation Interference [%]	Ion Inject Time [ms]	RT [min]	First Scan	Spectrum File	File ID	XCorr	# Protein Groups	Percolator q-Value	Percolator PEP
		FALSE	High	Sequest HT (A2)	Unambiguous	TPLHEIALSIK		1	Q08211	Q08211	0	3	0.6404	0	1	1	407.912	1221.72	1221.72	0.18	7e-05	HCD (High Energy Collision Dissociation)	MS2	30.823	24.404	29.3637	15008	IgG-1.raw	F3	3.81	1	0.0002502	3.113e-05
		FALSE	High	Sequest HT (A2)	Unambiguous	TPLHEIALSIK		1	Q08211	Q08211	0	2	0.682	0	1	1	611.364	1221.72	1221.72	0.1	6e-05	HCD (High Energy Collision Dissociation)	MS2	47.6475	13.084	29.4032	15046	IgG-1.raw	F3	2.17	1	0.0002502	9.39e-07
	FALSE	High	TTQVPQFILDDFIQNDR		3.56959e-06	0.000259674	1	1	3	Q08211	0	2050.02	High	High	0.0002502	1.117e-06	3.6
		Checked	Confidence	Identifying Node	PSM Ambiguity	Annotated Sequence	Modifications	# Proteins	Master Protein Accessions	Protein Accessions	# Missed Cleavages	Charge	DeltaScore	DeltaCn	Rank	Search Engine Rank	m/z [Da]	MH+ [Da]	Theo. MH+ [Da]	DeltaM [ppm]	Deltam/z [Da]	Activation Type	MS Order	Isolation Interference [%]	Ion Inject Time [ms]	RT [min]	First Scan	Spectrum File	File ID	XCorr	# Protein Groups	Percolator q-Value	Percolator PEP
		FALSE	High	Sequest HT (A2)	Unambiguous	TTQVPQFILDDFIQNDR		1	Q08211	Q08211	0	2	0.75	0	1	1	1025.52	2050.03	2050.02	2.69	0.00275	HCD (High Energy Collision Dissociation)	MS2	0	30	44.4914	28683	IgG-1.raw	F3	3.6	1	0.0002502	1.117e-06
		FALSE	High	Sequest HT (A2)	Unambiguous	TTQVPQFILDDFIQNDR		1	Q08211	Q08211	0	2	0.7411	0	1	1	1025.51	2050.01	2050.02	-9.04	-0.00927	HCD (High Energy Collision Dissociation)	MS2	0	30	44.9057	29080	IgG-1.raw	F3	3.09	1	0.0002502	0.0004211
		FALSE	High	Sequest HT (A2)	Unambiguous	TTQVPQFILDDFIQNDR		1	Q08211	Q08211	0	3	0.7292	0	1	1	684.013	2050.03	2050.02	0.63	0.00043	HCD (High Energy Collision Dissociation)	MS2	7.62794	30	44.4764	28668	IgG-1.raw	F3	3.73	1	0.0002502	1.526e-06
	FALSE	High	VFDPVPVGVTK		0.00468295	0.000259674	1	1	1	Q08211	0	1157.66	High	High	0.0002502	0.002623	2.08
		Checked	Confidence	Identifying Node	PSM Ambiguity	Annotated Sequence	Modifications	# Proteins	Master Protein Accessions	Protein Accessions	# Missed Cleavages	Charge	DeltaScore	DeltaCn	Rank	Search Engine Rank	m/z [Da]	MH+ [Da]	Theo. MH+ [Da]	DeltaM [ppm]	Deltam/z [Da]	Activation Type	MS Order	Isolation Interference [%]	Ion Inject Time [ms]	RT [min]	First Scan	Spectrum File	File ID	XCorr	# Protein Groups	Percolator q-Value	Percolator PEP
		FALSE	High	Sequest HT (A2)	Unambiguous	VFDPVPVGVTK		1	Q08211	Q08211	0	2	0.7067	0	1	1	579.332	1157.66	1157.66	-0.09	-5e-05	HCD (High Energy Collision Dissociation)	MS2	60.0022	15.824	30.3142	15788	IgG-1.raw	F3	2.08	1	0.0002502	0.002623
	FALSE	High	VQSDGQIVLVDDWIK		4.29814e-07	0.000259674	1	1	1	Q08211	0	1714.9	High	High	0.0002502	1.137e-07	3.87
		Checked	Confidence	Identifying Node	PSM Ambiguity	Annotated Sequence	Modifications	# Proteins	Master Protein Accessions	Protein Accessions	# Missed Cleavages	Charge	DeltaScore	DeltaCn	Rank	Search Engine Rank	m/z [Da]	MH+ [Da]	Theo. MH+ [Da]	DeltaM [ppm]	Deltam/z [Da]	Activation Type	MS Order	Isolation Interference [%]	Ion Inject Time [ms]	RT [min]	First Scan	Spectrum File	File ID	XCorr	# Protein Groups	Percolator q-Value	Percolator PEP
		FALSE	High	Sequest HT (A2)	Unambiguous	VQSDGQIVLVDDWIK		1	Q08211	Q08211	0	2	0.677	0	1	1	857.955	1714.9	1714.9	0.54	0.00046	HCD (High Energy Collision Dissociation)	MS2	23.2256	16.129	40.5322	24990	IgG-1.raw	F3	3.87	1	0.0002502	1.137e-07
	FALSE	High	YPSPFFVFGEK		0.000636436	0.000259674	1	1	1	Q08211	0	1317.65	High	High	0.0002502	0.0003026	1.92
		Checked	Confidence	Identifying Node	PSM Ambiguity	Annotated Sequence	Modifications	# Proteins	Master Protein Accessions	Protein Accessions	# Missed Cleavages	Charge	DeltaScore	DeltaCn	Rank	Search Engine Rank	m/z [Da]	MH+ [Da]	Theo. MH+ [Da]	DeltaM [ppm]	Deltam/z [Da]	Activation Type	MS Order	Isolation Interference [%]	Ion Inject Time [ms]	RT [min]	First Scan	Spectrum File	File ID	XCorr	# Protein Groups	Percolator q-Value	Percolator PEP
		FALSE	High	Sequest HT (A2)	Unambiguous	YPSPFFVFGEK		1	Q08211	Q08211	0	2	0.5781	0	1	1	659.331	1317.65	1317.65	2.09	0.00138	HCD (High Energy Collision Dissociation)	MS2	0	30	40.8794	25282	IgG-1.raw	F3	1.92	1	0.0002502	0.0003026
	FALSE	High	YQILPLHSQIPR		7.24206e-05	0.000259674	1	1	2	Q08211	0	1464.83	High	High	0.0002502	2.895e-05	3.29
		Checked	Confidence	Identifying Node	PSM Ambiguity	Annotated Sequence	Modifications	# Proteins	Master Protein Accessions	Protein Accessions	# Missed Cleavages	Charge	DeltaScore	DeltaCn	Rank	Search Engine Rank	m/z [Da]	MH+ [Da]	Theo. MH+ [Da]	DeltaM [ppm]	Deltam/z [Da]	Activation Type	MS Order	Isolation Interference [%]	Ion Inject Time [ms]	RT [min]	First Scan	Spectrum File	File ID	XCorr	# Protein Groups	Percolator q-Value	Percolator PEP
		FALSE	High	Sequest HT (A2)	Unambiguous	YQILPLHSQIPR		1	Q08211	Q08211	0	2	0.4915	0	1	1	732.919	1464.83	1464.83	-0.38	-0.00028	HCD (High Energy Collision Dissociation)	MS2	0	30	30.4909	15941	IgG-1.raw	F3	2.36	1	0.0002502	0.0001666
		FALSE	High	Sequest HT (A2)	Unambiguous	YQILPLHSQIPR		1	Q08211	Q08211	0	3	0.5805	0	1	1	488.949	1464.83	1464.83	-0.11	-6e-05	HCD (High Energy Collision Dissociation)	MS2	47.399	9.68	30.538	15983	IgG-1.raw	F3	3.29	1	0.0002502	2.895e-05
FALSE	High	Master Protein	P11021	Endoplasmic reticulum chaperone BiP OS=Homo sapiens OX=9606 GN=HSPA5 PE=1 SV=2	0	199.295	46	30	66	29	654	72.3	5.16	134.61	30	0	High	1
	Checked	Confidence	Sequence	Modifications	Qvality PEP	Qvality q-value	# Protein Groups	# Proteins	# PSMs	Master Protein Accessions	# Missed Cleavages	Theo. MH+ [Da]	Found in Sample: [S3] F3: Sample	Confidence (by Search Engine): Sequest HT	Percolator q-Value (by Search Engine): Sequest HT	Percolator PEP (by Search Engine): Sequest HT	XCorr (by Search Engine): Sequest HT
	FALSE	High	AKFEELNMDLFR		0.00281202	0.000259674	1	1	2	P11021	1	1512.75	High	High	0.0002502	0.001511	2.49
		Checked	Confidence	Identifying Node	PSM Ambiguity	Annotated Sequence	Modifications	# Proteins	Master Protein Accessions	Protein Accessions	# Missed Cleavages	Charge	DeltaScore	DeltaCn	Rank	Search Engine Rank	m/z [Da]	MH+ [Da]	Theo. MH+ [Da]	DeltaM [ppm]	Deltam/z [Da]	Activation Type	MS Order	Isolation Interference [%]	Ion Inject Time [ms]	RT [min]	First Scan	Spectrum File	File ID	XCorr	# Protein Groups	Percolator q-Value	Percolator PEP
		FALSE	High	Sequest HT (A2)	Unambiguous	AKFEELNMDLFR		1	P11021	P11021	1	3	0.6569	0	1	1	504.922	1512.75	1512.75	-0.35	-0.00018	HCD (High Energy Collision Dissociation)	MS2	0	30	36.8504	21611	IgG-1.raw	F3	3.06	1	0.0002502	0.03626
		FALSE	High	Sequest HT (A2)	Unambiguous	AKFEELNMDLFR		1	P11021	P11021	1	2	0.751	0	1	1	756.875	1512.74	1512.75	-5.61	-0.00424	HCD (High Energy Collision Dissociation)	MS2	0	30	36.8159	21578	IgG-1.raw	F3	2.49	1	0.0002502	0.001511
	FALSE	High	DAGTIAGLNVMR		0.000151529	0.000259674	1	1	1	P11021	0	1217.63	High	High	0.0002502	6.419e-05	3.13
		Checked	Confidence	Identifying Node	PSM Ambiguity	Annotated Sequence	Modifications	# Proteins	Master Protein Accessions	Protein Accessions	# Missed Cleavages	Charge	DeltaScore	DeltaCn	Rank	Search Engine Rank	m/z [Da]	MH+ [Da]	Theo. MH+ [Da]	DeltaM [ppm]	Deltam/z [Da]	Activation Type	MS Order	Isolation Interference [%]	Ion Inject Time [ms]	RT [min]	First Scan	Spectrum File	File ID	XCorr	# Protein Groups	Percolator q-Value	Percolator PEP
		FALSE	High	Sequest HT (A2)	Unambiguous	DAGTIAGLNVMR		1	P11021	P11021	0	2	0.5719	0	1	1	609.319	1217.63	1217.63	0.04	2e-05	HCD (High Energy Collision Dissociation)	MS2	24.4672	21.269	32.952	18103	IgG-1.raw	F3	3.13	1	0.0002502	6.419e-05
	FALSE	High	DAGTIAGLNVMR	1xOxidation [M11]	0.00637666	0.000259674	1	1	1	P11021	0	1233.63	High	High	0.0002502	0.00366	2.42
		Checked	Confidence	Identifying Node	PSM Ambiguity	Annotated Sequence	Modifications	# Proteins	Master Protein Accessions	Protein Accessions	# Missed Cleavages	Charge	DeltaScore	DeltaCn	Rank	Search Engine Rank	m/z [Da]	MH+ [Da]	Theo. MH+ [Da]	DeltaM [ppm]	Deltam/z [Da]	Activation Type	MS Order	Isolation Interference [%]	Ion Inject Time [ms]	RT [min]	First Scan	Spectrum File	File ID	XCorr	# Protein Groups	Percolator q-Value	Percolator PEP
		FALSE	High	Sequest HT (A2)	Unambiguous	DAGTIAGLNVmR	M11(Oxidation)	1	P11021	P11021	0	2	0.6198	0	1	1	617.318	1233.63	1233.63	2.26	0.00139	HCD (High Energy Collision Dissociation)	MS2	42.5847	17.877	28.9427	14619	IgG-1.raw	F3	2.42	1	0.0002502	0.00366
	FALSE	High	DNHLLGTFDLTGIPPAPR		1.59478e-08	0.000259674	1	1	5	P11021	0	1934.01	High	High	0.0002502	3.236e-09	3.75
		Checked	Confidence	Identifying Node	PSM Ambiguity	Annotated Sequence	Modifications	# Proteins	Master Protein Accessions	Protein Accessions	# Missed Cleavages	Charge	DeltaScore	DeltaCn	Rank	Search Engine Rank	m/z [Da]	MH+ [Da]	Theo. MH+ [Da]	DeltaM [ppm]	Deltam/z [Da]	Activation Type	MS Order	Isolation Interference [%]	Ion Inject Time [ms]	RT [min]	First Scan	Spectrum File	File ID	XCorr	# Protein Groups	Percolator q-Value	Percolator PEP
		FALSE	High	Sequest HT (A2)	Unambiguous	DNHLLGTFDLTGIPPAPR		1	P11021	P11021	0	2	0.8293	0	1	1	967.511	1934.01	1934.01	0.68	0.00065	HCD (High Energy Collision Dissociation)	MS2	0	30	38.9118	23494	IgG-1.raw	F3	3.75	1	0.0002502	3.236e-09
		FALSE	High	Sequest HT (A2)	Unambiguous	DNHLLGTFDLTGIPPAPR		1	P11021	P11021	0	2	0.7474	0	1	1	967.508	1934.01	1934.01	-1.88	-0.00182	HCD (High Energy Collision Dissociation)	MS2	32.2062	13.174	41.1429	25529	IgG-1.raw	F3	2.85	1	0.0002502	7.419e-07
		FALSE	High	Sequest HT (A2)	Unambiguous	DNHLLGTFDLTGIPPAPR		1	P11021	P11021	0	3	0.7461	0	1	1	645.342	1934.01	1934.01	-0.09	-6e-05	HCD (High Energy Collision Dissociation)	MS2	0	30	39.9243	24418	IgG-1.raw	F3	3.23	1	0.0002502	0.0002709
		FALSE	High	Sequest HT (A2)	Unambiguous	DNHLLGTFDLTGIPPAPR		1	P11021	P11021	0	3	0.7239	0	1	1	645.341	1934.01	1934.01	-2.43	-0.00156	HCD (High Energy Collision Dissociation)	MS2	14.8991	30	40.9398	25338	IgG-1.raw	F3	3.26	1	0.0002502	4.117e-05
		FALSE	High	Sequest HT (A2)	Unambiguous	DNHLLGTFDLTGIPPAPR		1	P11021	P11021	0	3	0.8307	0	1	1	645.342	1934.01	1934.01	-1.51	-0.00097	HCD (High Energy Collision Dissociation)	MS2	13.277	27.414	38.8836	23466	IgG-1.raw	F3	4.37	1	0.0002502	1.011e-07
	FALSE	High	ELEEIVQPIISK		3.68237e-05	0.000259674	1	1	1	P11021	0	1397.79	High	High	0.0002502	1.393e-05	3.31
		Checked	Confidence	Identifying Node	PSM Ambiguity	Annotated Sequence	Modifications	# Proteins	Master Protein Accessions	Protein Accessions	# Missed Cleavages	Charge	DeltaScore	DeltaCn	Rank	Search Engine Rank	m/z [Da]	MH+ [Da]	Theo. MH+ [Da]	DeltaM [ppm]	Deltam/z [Da]	Activation Type	MS Order	Isolation Interference [%]	Ion Inject Time [ms]	RT [min]	First Scan	Spectrum File	File ID	XCorr	# Protein Groups	Percolator q-Value	Percolator PEP
		FALSE	High	Sequest HT (A2)	Unambiguous	ELEEIVQPIISK		1	P11021	P11021	0	2	0.7704	0	1	1	699.396	1397.79	1397.79	-2.41	-0.00168	HCD (High Energy Collision Dissociation)	MS2	69.79	6.138	34.0781	19076	IgG-1.raw	F3	3.31	1	0.0002502	1.393e-05
	FALSE	High	ETAEAYLGK		0.0039511	0.000259674	1	1	1	P11021	0	981.489	High	High	0.0002502	0.002179	2.28
		Checked	Confidence	Identifying Node	PSM Ambiguity	Annotated Sequence	Modifications	# Proteins	Master Protein Accessions	Protein Accessions	# Missed Cleavages	Charge	DeltaScore	DeltaCn	Rank	Search Engine Rank	m/z [Da]	MH+ [Da]	Theo. MH+ [Da]	DeltaM [ppm]	Deltam/z [Da]	Activation Type	MS Order	Isolation Interference [%]	Ion Inject Time [ms]	RT [min]	First Scan	Spectrum File	File ID	XCorr	# Protein Groups	Percolator q-Value	Percolator PEP
		FALSE	High	Sequest HT (A2)	Unambiguous	ETAEAYLGK		1	P11021	P11021	0	2	0.5175	0	1	1	491.248	981.49	981.489	0.81	0.0004	HCD (High Energy Collision Dissociation)	MS2	45.2255	18.84	24.0407	10445	IgG-1.raw	F3	2.28	1	0.0002502	0.002179
	FALSE	High	FEELNMDLFR		0.000880978	0.000259674	1	1	1	P11021	0	1313.62	High	High	0.0002502	0.000432	3.03
		Checked	Confidence	Identifying Node	PSM Ambiguity	Annotated Sequence	Modifications	# Proteins	Master Protein Accessions	Protein Accessions	# Missed Cleavages	Charge	DeltaScore	DeltaCn	Rank	Search Engine Rank	m/z [Da]	MH+ [Da]	Theo. MH+ [Da]	DeltaM [ppm]	Deltam/z [Da]	Activation Type	MS Order	Isolation Interference [%]	Ion Inject Time [ms]	RT [min]	First Scan	Spectrum File	File ID	XCorr	# Protein Groups	Percolator q-Value	Percolator PEP
		FALSE	High	Sequest HT (A2)	Unambiguous	FEELNMDLFR		1	P11021	P11021	0	2	0.6106	0	1	1	657.313	1313.62	1313.62	-0.05	-3e-05	HCD (High Energy Collision Dissociation)	MS2	16.4879	5.283	40.541	24998	IgG-1.raw	F3	3.03	1	0.0002502	0.000432
	FALSE	High	KSDIDEIVLVGGSTR		2.94763e-09	0.000259674	1	1	2	P11021	1	1588.85	High	High	0.0002502	5.198e-10	4.88
		Checked	Confidence	Identifying Node	PSM Ambiguity	Annotated Sequence	Modifications	# Proteins	Master Protein Accessions	Protein Accessions	# Missed Cleavages	Charge	DeltaScore	DeltaCn	Rank	Search Engine Rank	m/z [Da]	MH+ [Da]	Theo. MH+ [Da]	DeltaM [ppm]	Deltam/z [Da]	Activation Type	MS Order	Isolation Interference [%]	Ion Inject Time [ms]	RT [min]	First Scan	Spectrum File	File ID	XCorr	# Protein Groups	Percolator q-Value	Percolator PEP
		FALSE	High	Sequest HT (A2)	Unambiguous	KSDIDEIVLVGGSTR		1	P11021	P11021	1	3	0.7254	0	1	1	530.29	1588.85	1588.85	0.28	0.00015	HCD (High Energy Collision Dissociation)	MS2	0	14.625	30.9601	16335	IgG-1.raw	F3	3.35	1	0.0002502	6.69e-05
		FALSE	High	Sequest HT (A2)	Unambiguous	KSDIDEIVLVGGSTR		1	P11021	P11021	1	2	0.8176	0	1	1	794.931	1588.85	1588.85	0.49	0.00039	HCD (High Energy Collision Dissociation)	MS2	5.61994	7.949	31.0013	16373	IgG-1.raw	F3	4.88	1	0.0002502	5.198e-10
	FALSE	High	KSQIFSTASDNQPTVTIK		4.25457e-06	0.000259674	1	1	2	P11021	1	1965.03	High	High	0.0002502	1.354e-06	2.25
		Checked	Confidence	Identifying Node	PSM Ambiguity	Annotated Sequence	Modifications	# Proteins	Master Protein Accessions	Protein Accessions	# Missed Cleavages	Charge	DeltaScore	DeltaCn	Rank	Search Engine Rank	m/z [Da]	MH+ [Da]	Theo. MH+ [Da]	DeltaM [ppm]	Deltam/z [Da]	Activation Type	MS Order	Isolation Interference [%]	Ion Inject Time [ms]	RT [min]	First Scan	Spectrum File	File ID	XCorr	# Protein Groups	Percolator q-Value	Percolator PEP
		FALSE	High	Sequest HT (A2)	Unambiguous	KSQIFSTASDNQPTVTIK		1	P11021	P11021	1	2	0.8	0	1	1	983.015	1965.02	1965.03	-2.71	-0.00267	HCD (High Energy Collision Dissociation)	MS2	0	30	27.3661	13185	IgG-1.raw	F3	2.25	1	0.0002502	1.354e-06
		FALSE	High	Sequest HT (A2)	Unambiguous	KSQIFSTASDNQPTVTIK		1	P11021	P11021	1	3	0.6717	0	1	1	655.68	1965.03	1965.03	-1.08	-0.00071	HCD (High Energy Collision Dissociation)	MS2	0	16.256	27.3801	13197	IgG-1.raw	F3	3.32	1	0.0002502	6.577e-05
	FALSE	High	KTKPYIQVDIGGGQTK		0.0419469	0.000259674	1	1	1	P11021	1	1732.96	High	High	0.0002502	0.02832	2.3
		Checked	Confidence	Identifying Node	PSM Ambiguity	Annotated Sequence	Modifications	# Proteins	Master Protein Accessions	Protein Accessions	# Missed Cleavages	Charge	DeltaScore	DeltaCn	Rank	Search Engine Rank	m/z [Da]	MH+ [Da]	Theo. MH+ [Da]	DeltaM [ppm]	Deltam/z [Da]	Activation Type	MS Order	Isolation Interference [%]	Ion Inject Time [ms]	RT [min]	First Scan	Spectrum File	File ID	XCorr	# Protein Groups	Percolator q-Value	Percolator PEP
		FALSE	High	Sequest HT (A2)	Unambiguous	KTKPYIQVDIGGGQTK		1	P11021	P11021	1	3	0.5609	0	1	1	578.323	1732.95	1732.96	-3.36	-0.00194	HCD (High Energy Collision Dissociation)	MS2	65.5029	30	23.7246	10166	IgG-1.raw	F3	2.3	1	0.0002502	0.02832
	FALSE	High	KVTHAVVTVPAYFNDAQR		1.97157e-05	0.000259674	1	1	1	P11021	1	2016.07	High	High	0.0002502	7.103e-06	4.05
		Checked	Confidence	Identifying Node	PSM Ambiguity	Annotated Sequence	Modifications	# Proteins	Master Protein Accessions	Protein Accessions	# Missed Cleavages	Charge	DeltaScore	DeltaCn	Rank	Search Engine Rank	m/z [Da]	MH+ [Da]	Theo. MH+ [Da]	DeltaM [ppm]	Deltam/z [Da]	Activation Type	MS Order	Isolation Interference [%]	Ion Inject Time [ms]	RT [min]	First Scan	Spectrum File	File ID	XCorr	# Protein Groups	Percolator q-Value	Percolator PEP
		FALSE	High	Sequest HT (A2)	Unambiguous	KVTHAVVTVPAYFNDAQR		1	P11021	P11021	1	3	0.8198	0	1	1	672.693	2016.06	2016.07	-1.03	-0.00069	HCD (High Energy Collision Dissociation)	MS2	20.6325	22.835	28.4244	14138	IgG-1.raw	F3	4.05	1	0.0002502	7.103e-06
	FALSE	High	IEIESFYEGEDFSETLTR		4.52525e-08	0.000259674	1	1	17	P11021	0	2164.99	High	High	0.0002502	9.951e-09	2.73
		Checked	Confidence	Identifying Node	PSM Ambiguity	Annotated Sequence	Modifications	# Proteins	Master Protein Accessions	Protein Accessions	# Missed Cleavages	Charge	DeltaScore	DeltaCn	Rank	Search Engine Rank	m/z [Da]	MH+ [Da]	Theo. MH+ [Da]	DeltaM [ppm]	Deltam/z [Da]	Activation Type	MS Order	Isolation Interference [%]	Ion Inject Time [ms]	RT [min]	First Scan	Spectrum File	File ID	XCorr	# Protein Groups	Percolator q-Value	Percolator PEP
		FALSE	High	Sequest HT (A2)	Unambiguous	IEIESFYEGEDFSETLTR		1	P11021	P11021	0	2	0.7917	0	1	1	1083	2165	2164.99	2.79	0.00302	HCD (High Energy Collision Dissociation)	MS2	0	30	54.8849	37935	IgG-1.raw	F3	1.2	1	0.003414	0.1349
		FALSE	High	Sequest HT (A2)	Unambiguous	IEIESFYEGEDFSETLTR		1	P11021	P11021	0	2	0.7474	0	1	1	1083	2165	2164.99	4.88	0.00528	HCD (High Energy Collision Dissociation)	MS2	0	30	49.5307	33397	IgG-1.raw	F3	0.95	1	0.0002502	0.02393
		FALSE	High	Sequest HT (A2)	Unambiguous	IEIESFYEGEDFSETLTR		1	P11021	P11021	0	2	0.766	0	1	1	1083	2165	2164.99	2.04	0.00221	HCD (High Energy Collision Dissociation)	MS2	0	30	63.318	44777	IgG-1.raw	F3	1.41	1	0.0002502	0.0001026
		FALSE	High	Sequest HT (A2)	Unambiguous	IEIESFYEGEDFSETLTR		1	P11021	P11021	0	2	0.7465	0	1	1	1083	2164.99	2164.99	1.28	0.00139	HCD (High Energy Collision Dissociation)	MS2	32.7051	30	62.3045	44019	IgG-1.raw	F3	1.42	1	0.0002502	0.0003947
		FALSE	High	Sequest HT (A2)	Unambiguous	IEIESFYEGEDFSETLTR		1	P11021	P11021	0	2	0.7895	0	1	1	1082.99	2164.98	2164.99	-6.57	-0.00711	HCD (High Energy Collision Dissociation)	MS2	0	30	49.358	33242	IgG-1.raw	F3	0.57	1	0.004731	0.1684
		FALSE	High	Sequest HT (A2)	Unambiguous	IEIESFYEGEDFSETLTR		1	P11021	P11021	0	2	0.6379	0	1	1	1083	2165	2164.99	3.51	0.0038	HCD (High Energy Collision Dissociation)	MS2	0	30	48.2791	32249	IgG-1.raw	F3	0.58	1	0.003627	0.1475
		FALSE	High	Sequest HT (A2)	Unambiguous	IEIESFYEGEDFSETLTR		1	P11021	P11021	0	2	0.4054	0	1	1	1083	2164.99	2164.99	-1.32	-0.00143	HCD (High Energy Collision Dissociation)	MS2	52.2173	30	64.3468	45335	IgG-1.raw	F3	0.37	1	0.001199	0.06848
		FALSE	High	Sequest HT (A2)	Unambiguous	IEIESFYEGEDFSETLTR		1	P11021	P11021	0	2	0.7899	0	1	1	1083	2164.99	2164.99	-2.35	-0.00255	HCD (High Energy Collision Dissociation)	MS2	0	30	51.603	35278	IgG-1.raw	F3	1.19	1	0.0002502	0.01421
		FALSE	High	Sequest HT (A2)	Unambiguous	IEIESFYEGEDFSETLTR		1	P11021	P11021	0	2	0.8634	0	1	1	1083	2165	2164.99	2.66	0.00288	HCD (High Energy Collision Dissociation)	MS2	0	30	61.2801	43154	IgG-1.raw	F3	1.83	1	0.0002502	4.096e-05
		FALSE	High	Sequest HT (A2)	Unambiguous	IEIESFYEGEDFSETLTR		1	P11021	P11021	0	2	0.821	0	1	1	1082.99	2164.97	2164.99	-8.03	-0.00869	HCD (High Energy Collision Dissociation)	MS2	0	30	43.9477	28158	IgG-1.raw	F3	2.29	1	0.0002502	7.111e-06
		FALSE	High	Sequest HT (A2)	Unambiguous	IEIESFYEGEDFSETLTR		1	P11021	P11021	0	2	0.7707	0	1	1	1083	2165	2164.99	2.85	0.00309	HCD (High Energy Collision Dissociation)	MS2	71.9861	30	46.653	30704	IgG-1.raw	F3	1.57	1	0.0002502	0.004477
		FALSE	High	Sequest HT (A2)	Unambiguous	IEIESFYEGEDFSETLTR		1	P11021	P11021	0	2	0.5217	0	1	1	1083	2164.99	2164.99	-0.28	-0.0003	HCD (High Energy Collision Dissociation)	MS2	56.9939	30	50.5812	34363	IgG-1.raw	F3	1.15	1	0.0002502	0.003462
		FALSE	High	Sequest HT (A2)	Unambiguous	IEIESFYEGEDFSETLTR		1	P11021	P11021	0	2	0.7475	0	1	1	1083.01	2165	2164.99	5.21	0.00564	HCD (High Energy Collision Dissociation)	MS2	0	30	52.6496	36173	IgG-1.raw	F3	0.99	1	0.0002502	0.03912
		FALSE	High	Sequest HT (A2)	Unambiguous	IEIESFYEGEDFSETLTR		1	P11021	P11021	0	2	0.8023	0	1	1	1082.99	2164.97	2164.99	-9.3	-0.01007	HCD (High Energy Collision Dissociation)	MS2	0	30	61.4164	43273	IgG-1.raw	F3	1.77	1	0.0002502	0.0006662
		FALSE	High	Sequest HT (A2)	Unambiguous	IEIESFYEGEDFSETLTR		1	P11021	P11021	0	2	0.7818	0	1	1	1083	2165	2164.99	4.61	0.00499	HCD (High Energy Collision Dissociation)	MS2	22.9139	30	58.1321	40597	IgG-1.raw	F3	0.55	1	0.0002502	0.001462
		FALSE	High	Sequest HT (A2)	Unambiguous	IEIESFYEGEDFSETLTR		1	P11021	P11021	0	2	0.7949	0	1	1	1083	2165	2164.99	2.03	0.0022	HCD (High Energy Collision Dissociation)	MS2	27.3063	30	42.1289	26418	IgG-1.raw	F3	2.73	1	0.0002502	9.951e-09
		FALSE	High	Sequest HT (A2)	Unambiguous	IEIESFYEGEDFSETLTR		1	P11021	P11021	0	2	0.6795	0	1	1	1083	2165	2164.99	2.42	0.00262	HCD (High Energy Collision Dissociation)	MS2	0	30	59.1915	41448	IgG-1.raw	F3	0.78	1	0.0002502	0.02535
	FALSE	High	IEWLESHQDADIEDFK		1.7314e-11	0.000259674	1	1	2	P11021	0	1974.91	High	High	0.0002502	2.017e-12	5.27
		Checked	Confidence	Identifying Node	PSM Ambiguity	Annotated Sequence	Modifications	# Proteins	Master Protein Accessions	Protein Accessions	# Missed Cleavages	Charge	DeltaScore	DeltaCn	Rank	Search Engine Rank	m/z [Da]	MH+ [Da]	Theo. MH+ [Da]	DeltaM [ppm]	Deltam/z [Da]	Activation Type	MS Order	Isolation Interference [%]	Ion Inject Time [ms]	RT [min]	First Scan	Spectrum File	File ID	XCorr	# Protein Groups	Percolator q-Value	Percolator PEP
		FALSE	High	Sequest HT (A2)	Unambiguous	IEWLESHQDADIEDFK		1	P11021	P11021	0	2	0.8273	0	1	1	987.955	1974.9	1974.91	-3.09	-0.00305	HCD (High Energy Collision Dissociation)	MS2	0	30	35.8639	20695	IgG-1.raw	F3	5.27	1	0.0002502	2.017e-12
		FALSE	High	Sequest HT (A2)	Unambiguous	IEWLESHQDADIEDFK		1	P11021	P11021	0	3	0.643	0	1	1	658.973	1974.9	1974.91	-2.02	-0.00133	HCD (High Energy Collision Dissociation)	MS2	0	14.444	35.8737	20703	IgG-1.raw	F3	4.23	1	0.0002502	6.867e-06
	FALSE	High	IINEPTAAAIAYGLDK		4.14557e-07	0.000259674	2	9	2	P11142; P11021	0	1659.9	High	High	0.0002502	1.092e-07	4.04
		Checked	Confidence	Identifying Node	PSM Ambiguity	Annotated Sequence	Modifications	# Proteins	Master Protein Accessions	Protein Accessions	# Missed Cleavages	Charge	DeltaScore	DeltaCn	Rank	Search Engine Rank	m/z [Da]	MH+ [Da]	Theo. MH+ [Da]	DeltaM [ppm]	Deltam/z [Da]	Activation Type	MS Order	Isolation Interference [%]	Ion Inject Time [ms]	RT [min]	First Scan	Spectrum File	File ID	XCorr	# Protein Groups	Percolator q-Value	Percolator PEP
		FALSE	High	Sequest HT (A2)	Unambiguous	IINEPTAAAIAYGLDK		9	P11142; P11021	E9PLF4; E9PKE3; E9PI65; P54652; P11142; P11021; P34931; E9PN89; Q53FA3	0	2	0.7203	0	1	1	830.45	1659.89	1659.9	-0.94	-0.00078	HCD (High Energy Collision Dissociation)	MS2	8.77328	30	36.2973	21111	IgG-1.raw	F3	4.04	2	0.0002502	1.092e-07
		FALSE	High	Sequest HT (A2)	Unambiguous	IINEPTAAAIAYGLDK		9	P11142; P11021	E9PLF4; E9PKE3; E9PI65; P54652; P11142; P11021; P34931; E9PN89; Q53FA3	0	3	0.3967	0	1	1	553.971	1659.9	1659.9	1.19	0.00066	HCD (High Energy Collision Dissociation)	MS2	28.3843	30	36.34	21150	IgG-1.raw	F3	1.84	2	0.0002502	0.0005344
	FALSE	High	IINEPTAAAIAYGLDKR		6.84141e-06	0.000259674	1	1	1	P11021	1	1816	High	High	0.0002502	2.261e-06	3.86
		Checked	Confidence	Identifying Node	PSM Ambiguity	Annotated Sequence	Modifications	# Proteins	Master Protein Accessions	Protein Accessions	# Missed Cleavages	Charge	DeltaScore	DeltaCn	Rank	Search Engine Rank	m/z [Da]	MH+ [Da]	Theo. MH+ [Da]	DeltaM [ppm]	Deltam/z [Da]	Activation Type	MS Order	Isolation Interference [%]	Ion Inject Time [ms]	RT [min]	First Scan	Spectrum File	File ID	XCorr	# Protein Groups	Percolator q-Value	Percolator PEP
		FALSE	High	Sequest HT (A2)	Unambiguous	IINEPTAAAIAYGLDKR		1	P11021	P11021	1	3	0.7902	0	1	1	606.003	1815.99	1816	-1.04	-0.00063	HCD (High Energy Collision Dissociation)	MS2	48.9836	7.311	34.0244	19052	IgG-1.raw	F3	3.86	1	0.0002502	2.261e-06
	FALSE	High	ITITNDQNR		0.0178576	0.000259674	1	1	1	P11021	0	1074.55	High	High	0.0002502	0.01121	1.67
		Checked	Confidence	Identifying Node	PSM Ambiguity	Annotated Sequence	Modifications	# Proteins	Master Protein Accessions	Protein Accessions	# Missed Cleavages	Charge	DeltaScore	DeltaCn	Rank	Search Engine Rank	m/z [Da]	MH+ [Da]	Theo. MH+ [Da]	DeltaM [ppm]	Deltam/z [Da]	Activation Type	MS Order	Isolation Interference [%]	Ion Inject Time [ms]	RT [min]	First Scan	Spectrum File	File ID	XCorr	# Protein Groups	Percolator q-Value	Percolator PEP
		FALSE	High	Sequest HT (A2)	Unambiguous	ITITNDQNR		1	P11021	P11021	0	2	0.5569	0	1	1	537.781	1074.55	1074.55	0.04	2e-05	HCD (High Energy Collision Dissociation)	MS2	42.6002	30	19.637	6824	IgG-1.raw	F3	1.67	1	0.0002502	0.01121
	FALSE	High	ITPSYVAFTPEGER		0.000438886	0.000259674	1	1	3	P11021	0	1566.78	High	High	0.0002502	0.0002029	2.83
		Checked	Confidence	Identifying Node	PSM Ambiguity	Annotated Sequence	Modifications	# Proteins	Master Protein Accessions	Protein Accessions	# Missed Cleavages	Charge	DeltaScore	DeltaCn	Rank	Search Engine Rank	m/z [Da]	MH+ [Da]	Theo. MH+ [Da]	DeltaM [ppm]	Deltam/z [Da]	Activation Type	MS Order	Isolation Interference [%]	Ion Inject Time [ms]	RT [min]	First Scan	Spectrum File	File ID	XCorr	# Protein Groups	Percolator q-Value	Percolator PEP
		FALSE	High	Sequest HT (A2)	Unambiguous	ITPSYVAFTPEGER		1	P11021	P11021	0	2	0.629	0	1	1	783.894	1566.78	1566.78	-0.02	-2e-05	HCD (High Energy Collision Dissociation)	MS2	20.4781	30	32.2532	17458	IgG-1.raw	F3	2.83	1	0.0002502	0.0002029
		FALSE	High	Sequest HT (A2)	Unambiguous	ITPSYVAFTPEGER		1	P11021	P11021	0	3	0.2513	0	1	1	522.932	1566.78	1566.78	1.67	0.00087	HCD (High Energy Collision Dissociation)	MS2	12.9259	21.033	32.3507	17546	IgG-1.raw	F3	1.91	1	0.0002502	0.005918
		FALSE	High	Sequest HT (A2)	Unambiguous	ITPSYVAFTPEGER		1	P11021	P11021	0	2	0.5319	0	1	1	783.898	1566.79	1566.78	5.93	0.00465	HCD (High Energy Collision Dissociation)	MS2	12.1125	30	33.2651	18400	IgG-1.raw	F3	1.41	1	0.0002502	0.01918
	FALSE	High	LYGSAGPPPTGEEDTAEKDEL		1.80566e-06	0.000259674	1	1	2	P11021	1	2175.99	High	High	0.0002502	5.354e-07	2.58
		Checked	Confidence	Identifying Node	PSM Ambiguity	Annotated Sequence	Modifications	# Proteins	Master Protein Accessions	Protein Accessions	# Missed Cleavages	Charge	DeltaScore	DeltaCn	Rank	Search Engine Rank	m/z [Da]	MH+ [Da]	Theo. MH+ [Da]	DeltaM [ppm]	Deltam/z [Da]	Activation Type	MS Order	Isolation Interference [%]	Ion Inject Time [ms]	RT [min]	First Scan	Spectrum File	File ID	XCorr	# Protein Groups	Percolator q-Value	Percolator PEP
		FALSE	High	Sequest HT (A2)	Unambiguous	LYGSAGPPPTGEEDTAEKDEL		1	P11021	P11021	1	2	0.6458	0	1	1	1088.5	2175.99	2175.99	0.59	0.00064	HCD (High Energy Collision Dissociation)	MS2	0	30	31.1589	16508	IgG-1.raw	F3	1.44	1	0.0002502	0.02836
		FALSE	High	Sequest HT (A2)	Unambiguous	LYGSAGPPPTGEEDTAEKDEL		1	P11021	P11021	1	2	0.7403	0	1	1	1088.5	2175.99	2175.99	0.07	8e-05	HCD (High Energy Collision Dissociation)	MS2	0	30	30.0712	15571	IgG-1.raw	F3	2.58	1	0.0002502	5.354e-07
	FALSE	High	MKETAEAYLGK		2.94924e-05	0.000259674	1	1	2	P11021	1	1240.62	High	High	0.0002502	1.095e-05	3.39
		Checked	Confidence	Identifying Node	PSM Ambiguity	Annotated Sequence	Modifications	# Proteins	Master Protein Accessions	Protein Accessions	# Missed Cleavages	Charge	DeltaScore	DeltaCn	Rank	Search Engine Rank	m/z [Da]	MH+ [Da]	Theo. MH+ [Da]	DeltaM [ppm]	Deltam/z [Da]	Activation Type	MS Order	Isolation Interference [%]	Ion Inject Time [ms]	RT [min]	First Scan	Spectrum File	File ID	XCorr	# Protein Groups	Percolator q-Value	Percolator PEP
		FALSE	High	Sequest HT (A2)	Unambiguous	MKETAEAYLGK		1	P11021	P11021	1	2	0.7906	0	1	1	620.816	1240.63	1240.62	0.97	0.0006	HCD (High Energy Collision Dissociation)	MS2	25.5269	30	23.3903	9926	IgG-1.raw	F3	3.39	1	0.0002502	1.095e-05
		FALSE	High	Sequest HT (A2)	Unambiguous	MKETAEAYLGK		1	P11021	P11021	1	3	0.6398	0	1	1	414.213	1240.62	1240.62	0.16	7e-05	HCD (High Energy Collision Dissociation)	MS2	4.00735	28.396	23.3076	9848	IgG-1.raw	F3	3.22	1	0.0002502	0.0006124
	FALSE	High	NELESYAYSLK		0.000372059	0.000259674	1	1	1	P11021	0	1316.64	High	High	0.0002502	0.0001694	2.63
		Checked	Confidence	Identifying Node	PSM Ambiguity	Annotated Sequence	Modifications	# Proteins	Master Protein Accessions	Protein Accessions	# Missed Cleavages	Charge	DeltaScore	DeltaCn	Rank	Search Engine Rank	m/z [Da]	MH+ [Da]	Theo. MH+ [Da]	DeltaM [ppm]	Deltam/z [Da]	Activation Type	MS Order	Isolation Interference [%]	Ion Inject Time [ms]	RT [min]	First Scan	Spectrum File	File ID	XCorr	# Protein Groups	Percolator q-Value	Percolator PEP
		FALSE	High	Sequest HT (A2)	Unambiguous	NELESYAYSLK		1	P11021	P11021	0	2	0.6388	0	1	1	658.822	1316.64	1316.64	-0.53	-0.00035	HCD (High Energy Collision Dissociation)	MS2	32.9934	9.916	33.4296	18556	IgG-1.raw	F3	2.63	1	0.0002502	0.0001694
	FALSE	High	NQLTSNPENTVFDAK		1.44616e-06	0.000259674	1	1	2	P11021	0	1677.81	High	High	0.0002502	4.215e-07	3.16
		Checked	Confidence	Identifying Node	PSM Ambiguity	Annotated Sequence	Modifications	# Proteins	Master Protein Accessions	Protein Accessions	# Missed Cleavages	Charge	DeltaScore	DeltaCn	Rank	Search Engine Rank	m/z [Da]	MH+ [Da]	Theo. MH+ [Da]	DeltaM [ppm]	Deltam/z [Da]	Activation Type	MS Order	Isolation Interference [%]	Ion Inject Time [ms]	RT [min]	First Scan	Spectrum File	File ID	XCorr	# Protein Groups	Percolator q-Value	Percolator PEP
		FALSE	High	Sequest HT (A2)	Unambiguous	NQLTSNPENTVFDAK		1	P11021	P11021	0	3	0.5896	0	1	1	559.942	1677.81	1677.81	1.72	0.00096	HCD (High Energy Collision Dissociation)	MS2	71.07	30	29.4332	15076	IgG-1.raw	F3	3.46	1	0.0002502	0.0006416
		FALSE	High	Sequest HT (A2)	Unambiguous	NQLTSNPENTVFDAK		1	P11021	P11021	0	2	0.6044	0	1	1	839.409	1677.81	1677.81	1.24	0.00104	HCD (High Energy Collision Dissociation)	MS2	0	30	29.3341	14980	IgG-1.raw	F3	3.16	1	0.0002502	4.215e-07
	FALSE	High	NTVVPTK		0.262199	0.00863085	1	1	1	P11021	0	758.441	High	High	0.006653	0.2134	0.66
		Checked	Confidence	Identifying Node	PSM Ambiguity	Annotated Sequence	Modifications	# Proteins	Master Protein Accessions	Protein Accessions	# Missed Cleavages	Charge	DeltaScore	DeltaCn	Rank	Search Engine Rank	m/z [Da]	MH+ [Da]	Theo. MH+ [Da]	DeltaM [ppm]	Deltam/z [Da]	Activation Type	MS Order	Isolation Interference [%]	Ion Inject Time [ms]	RT [min]	First Scan	Spectrum File	File ID	XCorr	# Protein Groups	Percolator q-Value	Percolator PEP
		FALSE	High	Sequest HT (A2)	Unambiguous	NTVVPTK		1	P11021	P11021	0	2	0.1818	0	1	1	379.724	758.441	758.441	0.93	0.00035	HCD (High Energy Collision Dissociation)	MS2	24.3933	30	16.3241	4576	IgG-1.raw	F3	0.66	1	0.006653	0.2134
	FALSE	High	SDIDEIVLVGGSTR		3.15357e-06	0.000259674	1	1	2	P11021	0	1460.76	High	High	0.0002502	9.81e-07	3.21
		Checked	Confidence	Identifying Node	PSM Ambiguity	Annotated Sequence	Modifications	# Proteins	Master Protein Accessions	Protein Accessions	# Missed Cleavages	Charge	DeltaScore	DeltaCn	Rank	Search Engine Rank	m/z [Da]	MH+ [Da]	Theo. MH+ [Da]	DeltaM [ppm]	Deltam/z [Da]	Activation Type	MS Order	Isolation Interference [%]	Ion Inject Time [ms]	RT [min]	First Scan	Spectrum File	File ID	XCorr	# Protein Groups	Percolator q-Value	Percolator PEP
		FALSE	High	Sequest HT (A2)	Unambiguous	SDIDEIVLVGGSTR		1	P11021	P11021	0	2	0.676	0	1	1	730.883	1460.76	1460.76	-0.53	-0.00038	HCD (High Energy Collision Dissociation)	MS2	0	13.954	35.1577	20034	IgG-1.raw	F3	3.21	1	0.0002502	9.81e-07
		FALSE	High	Sequest HT (A2)	Unambiguous	SDIDEIVLVGGSTR		1	P11021	P11021	0	3	0.6042	0	1	1	487.592	1460.76	1460.76	1.43	0.0007	HCD (High Energy Collision Dissociation)	MS2	0	30	35.2704	20143	IgG-1.raw	F3	2.88	1	0.0002502	0.004782
	FALSE	High	SQIFSTASDNQPTVTIK		0.000266001	0.000259674	1	1	1	P11021	0	1836.93	High	High	0.0002502	0.0001184	2.23
		Checked	Confidence	Identifying Node	PSM Ambiguity	Annotated Sequence	Modifications	# Proteins	Master Protein Accessions	Protein Accessions	# Missed Cleavages	Charge	DeltaScore	DeltaCn	Rank	Search Engine Rank	m/z [Da]	MH+ [Da]	Theo. MH+ [Da]	DeltaM [ppm]	Deltam/z [Da]	Activation Type	MS Order	Isolation Interference [%]	Ion Inject Time [ms]	RT [min]	First Scan	Spectrum File	File ID	XCorr	# Protein Groups	Percolator q-Value	Percolator PEP
		FALSE	High	Sequest HT (A2)	Unambiguous	SQIFSTASDNQPTVTIK		1	P11021	P11021	0	2	0.4215	0	1	1	918.971	1836.94	1836.93	1.03	0.00095	HCD (High Energy Collision Dissociation)	MS2	43.5832	7.41	30.6219	16055	IgG-1.raw	F3	2.23	1	0.0002502	0.0001184
	FALSE	High	TFAPEEISAMVLTK		3.77818e-06	0.000259674	1	1	2	P11021	0	1536.8	High	High	0.0002502	1.19e-06	2.62
		Checked	Confidence	Identifying Node	PSM Ambiguity	Annotated Sequence	Modifications	# Proteins	Master Protein Accessions	Protein Accessions	# Missed Cleavages	Charge	DeltaScore	DeltaCn	Rank	Search Engine Rank	m/z [Da]	MH+ [Da]	Theo. MH+ [Da]	DeltaM [ppm]	Deltam/z [Da]	Activation Type	MS Order	Isolation Interference [%]	Ion Inject Time [ms]	RT [min]	First Scan	Spectrum File	File ID	XCorr	# Protein Groups	Percolator q-Value	Percolator PEP
		FALSE	High	Sequest HT (A2)	Unambiguous	TFAPEEISAMVLTK		1	P11021	P11021	0	3	0.589	0	1	1	512.938	1536.8	1536.8	1.13	0.00058	HCD (High Energy Collision Dissociation)	MS2	0	30	39.5607	24088	IgG-1.raw	F3	1.63	1	0.0002502	0.001788
		FALSE	High	Sequest HT (A2)	Unambiguous	TFAPEEISAMVLTK		1	P11021	P11021	0	2	0.7672	0	1	1	768.902	1536.8	1536.8	-0.18	-0.00014	HCD (High Energy Collision Dissociation)	MS2	5.98575	10.356	39.5823	24107	IgG-1.raw	F3	2.62	1	0.0002502	1.19e-06
	FALSE	High	TKPYIQVDIGGGQTK		3.83716e-06	0.000259674	1	1	2	P11021	0	1604.86	High	High	0.0002502	1.213e-06	3.09
		Checked	Confidence	Identifying Node	PSM Ambiguity	Annotated Sequence	Modifications	# Proteins	Master Protein Accessions	Protein Accessions	# Missed Cleavages	Charge	DeltaScore	DeltaCn	Rank	Search Engine Rank	m/z [Da]	MH+ [Da]	Theo. MH+ [Da]	DeltaM [ppm]	Deltam/z [Da]	Activation Type	MS Order	Isolation Interference [%]	Ion Inject Time [ms]	RT [min]	First Scan	Spectrum File	File ID	XCorr	# Protein Groups	Percolator q-Value	Percolator PEP
		FALSE	High	Sequest HT (A2)	Unambiguous	TKPYIQVDIGGGQTK		1	P11021	P11021	0	2	0.7217	0	1	1	802.935	1604.86	1604.86	-0.71	-0.00057	HCD (High Energy Collision Dissociation)	MS2	2.88228	7.26	26.4747	12452	IgG-1.raw	F3	3.09	1	0.0002502	1.213e-06
		FALSE	High	Sequest HT (A2)	Unambiguous	TKPYIQVDIGGGQTK		1	P11021	P11021	0	3	0.6034	0	1	1	535.627	1604.87	1604.86	0.6	0.00032	HCD (High Energy Collision Dissociation)	MS2	37.0654	8.551	26.3472	12342	IgG-1.raw	F3	2.9	1	0.0002502	1.165e-05
	FALSE	High	TWNDPSVQQDIK		0.000266001	0.000259674	1	1	1	P11021	0	1430.69	High	High	0.0002502	0.0001184	2.61
		Checked	Confidence	Identifying Node	PSM Ambiguity	Annotated Sequence	Modifications	# Proteins	Master Protein Accessions	Protein Accessions	# Missed Cleavages	Charge	DeltaScore	DeltaCn	Rank	Search Engine Rank	m/z [Da]	MH+ [Da]	Theo. MH+ [Da]	DeltaM [ppm]	Deltam/z [Da]	Activation Type	MS Order	Isolation Interference [%]	Ion Inject Time [ms]	RT [min]	First Scan	Spectrum File	File ID	XCorr	# Protein Groups	Percolator q-Value	Percolator PEP
		FALSE	High	Sequest HT (A2)	Unambiguous	TWNDPSVQQDIK		1	P11021	P11021	0	2	0.6284	0	1	1	715.848	1430.69	1430.69	-0.99	-0.00071	HCD (High Energy Collision Dissociation)	MS2	13.0364	19.058	28.1067	13846	IgG-1.raw	F3	2.61	1	0.0002502	0.0001184
	FALSE	High	VLEDSDLK		0.00593368	0.000259674	1	1	1	P11021	0	918.478	High	High	0.0002502	0.003401	1.99
		Checked	Confidence	Identifying Node	PSM Ambiguity	Annotated Sequence	Modifications	# Proteins	Master Protein Accessions	Protein Accessions	# Missed Cleavages	Charge	DeltaScore	DeltaCn	Rank	Search Engine Rank	m/z [Da]	MH+ [Da]	Theo. MH+ [Da]	DeltaM [ppm]	Deltam/z [Da]	Activation Type	MS Order	Isolation Interference [%]	Ion Inject Time [ms]	RT [min]	First Scan	Spectrum File	File ID	XCorr	# Protein Groups	Percolator q-Value	Percolator PEP
		FALSE	High	Sequest HT (A2)	Unambiguous	VLEDSDLK		1	P11021	P11021	0	2	0.5226	0	1	1	459.743	918.479	918.478	0.71	0.00032	HCD (High Energy Collision Dissociation)	MS2	13.7689	30	21.3228	8155	IgG-1.raw	F3	1.99	1	0.0002502	0.003401
	FALSE	High	VLEDSDLKK		0.0736098	0.000578009	1	1	1	P11021	1	1046.57	High	High	0.0004885	0.05239	1.37
		Checked	Confidence	Identifying Node	PSM Ambiguity	Annotated Sequence	Modifications	# Proteins	Master Protein Accessions	Protein Accessions	# Missed Cleavages	Charge	DeltaScore	DeltaCn	Rank	Search Engine Rank	m/z [Da]	MH+ [Da]	Theo. MH+ [Da]	DeltaM [ppm]	Deltam/z [Da]	Activation Type	MS Order	Isolation Interference [%]	Ion Inject Time [ms]	RT [min]	First Scan	Spectrum File	File ID	XCorr	# Protein Groups	Percolator q-Value	Percolator PEP
		FALSE	High	Sequest HT (A2)	Unambiguous	VLEDSDLKK		1	P11021	P11021	1	2	0.1679	0	1	1	523.79	1046.57	1046.57	0.22	0.00012	HCD (High Energy Collision Dissociation)	MS2	13.0625	30	18.4158	5982	IgG-1.raw	F3	1.37	1	0.0004885	0.05239
	FALSE	High	VTHAVVTVPAYFNDAQR		7.58563e-06	0.000259674	1	1	2	P11021	0	1887.97	High	High	0.0002502	2.533e-06	4.37
		Checked	Confidence	Identifying Node	PSM Ambiguity	Annotated Sequence	Modifications	# Proteins	Master Protein Accessions	Protein Accessions	# Missed Cleavages	Charge	DeltaScore	DeltaCn	Rank	Search Engine Rank	m/z [Da]	MH+ [Da]	Theo. MH+ [Da]	DeltaM [ppm]	Deltam/z [Da]	Activation Type	MS Order	Isolation Interference [%]	Ion Inject Time [ms]	RT [min]	First Scan	Spectrum File	File ID	XCorr	# Protein Groups	Percolator q-Value	Percolator PEP
		FALSE	High	Sequest HT (A2)	Unambiguous	VTHAVVTVPAYFNDAQR		1	P11021	P11021	0	2	0.556	0	1	1	944.482	1887.96	1887.97	-7.25	-0.00684	HCD (High Energy Collision Dissociation)	MS2	0	30	30.7906	16185	IgG-1.raw	F3	2.41	1	0.0002502	3.047e-06
		FALSE	High	Sequest HT (A2)	Unambiguous	VTHAVVTVPAYFNDAQR		1	P11021	P11021	0	3	0.7757	0	1	1	629.994	1887.97	1887.97	-1.95	-0.00123	HCD (High Energy Collision Dissociation)	MS2	5.74196	9.884	30.8375	16227	IgG-1.raw	F3	4.37	1	0.0002502	2.533e-06
	FALSE	High	VYEGERPLTK		0.00222977	0.000259674	1	1	2	P11021	0	1191.64	High	High	0.0002502	0.00118	1.62
		Checked	Confidence	Identifying Node	PSM Ambiguity	Annotated Sequence	Modifications	# Proteins	Master Protein Accessions	Protein Accessions	# Missed Cleavages	Charge	DeltaScore	DeltaCn	Rank	Search Engine Rank	m/z [Da]	MH+ [Da]	Theo. MH+ [Da]	DeltaM [ppm]	Deltam/z [Da]	Activation Type	MS Order	Isolation Interference [%]	Ion Inject Time [ms]	RT [min]	First Scan	Spectrum File	File ID	XCorr	# Protein Groups	Percolator q-Value	Percolator PEP
		FALSE	High	Sequest HT (A2)	Unambiguous	VYEGERPLTK		1	P11021	P11021	0	2	0.5263	0	1	1	596.321	1191.64	1191.64	-1.12	-0.00067	HCD (High Energy Collision Dissociation)	MS2	21.0696	30	19.4083	6668	IgG-1.raw	F3	0.95	1	0.0004885	0.0535
		FALSE	High	Sequest HT (A2)	Unambiguous	VYEGERPLTK		1	P11021	P11021	0	3	0.5309	0	1	1	397.884	1191.64	1191.64	-0.18	-7e-05	HCD (High Energy Collision Dissociation)	MS2	14.012	30	19.3648	6635	IgG-1.raw	F3	1.62	1	0.0002502	0.00118
FALSE	High	Master Protein	O00159	Unconventional myosin-Ic OS=Homo sapiens OX=9606 GN=MYO1C PE=1 SV=4	0	194.771	45	38	48	38	1063	121.6	9.41	121.18	38	0	High	1
	Checked	Confidence	Sequence	Modifications	Qvality PEP	Qvality q-value	# Protein Groups	# Proteins	# PSMs	Master Protein Accessions	# Missed Cleavages	Theo. MH+ [Da]	Found in Sample: [S3] F3: Sample	Confidence (by Search Engine): Sequest HT	Percolator q-Value (by Search Engine): Sequest HT	Percolator PEP (by Search Engine): Sequest HT	XCorr (by Search Engine): Sequest HT
	FALSE	High	AVASEIFK		0.0310384	0.000259674	1	2	1	O00159	0	864.483	High	High	0.0002502	0.02044	1.69
		Checked	Confidence	Identifying Node	PSM Ambiguity	Annotated Sequence	Modifications	# Proteins	Master Protein Accessions	Protein Accessions	# Missed Cleavages	Charge	DeltaScore	DeltaCn	Rank	Search Engine Rank	m/z [Da]	MH+ [Da]	Theo. MH+ [Da]	DeltaM [ppm]	Deltam/z [Da]	Activation Type	MS Order	Isolation Interference [%]	Ion Inject Time [ms]	RT [min]	First Scan	Spectrum File	File ID	XCorr	# Protein Groups	Percolator q-Value	Percolator PEP
		FALSE	High	Sequest HT (A2)	Unambiguous	AVASEIFK		2	O00159	O00159; F5H6E2	0	2	1	0	1	1	432.745	864.482	864.483	-0.05	-2e-05	HCD (High Energy Collision Dissociation)	MS2	0	26.444	25.7668	11838	IgG-1.raw	F3	1.69	1	0.0002502	0.02044
	FALSE	High	CPENAFFLDHVR	1xCarbamidomethyl [C1]	4.69114e-09	0.000259674	1	2	1	O00159	0	1504.7	High	High	0.0002502	8.612e-10	3.55
		Checked	Confidence	Identifying Node	PSM Ambiguity	Annotated Sequence	Modifications	# Proteins	Master Protein Accessions	Protein Accessions	# Missed Cleavages	Charge	DeltaScore	DeltaCn	Rank	Search Engine Rank	m/z [Da]	MH+ [Da]	Theo. MH+ [Da]	DeltaM [ppm]	Deltam/z [Da]	Activation Type	MS Order	Isolation Interference [%]	Ion Inject Time [ms]	RT [min]	First Scan	Spectrum File	File ID	XCorr	# Protein Groups	Percolator q-Value	Percolator PEP
		FALSE	High	Sequest HT (A2)	Unambiguous	cPENAFFLDHVR	C1(Carbamidomethyl)	2	O00159	O00159; F5H6E2	0	3	0.7718	0	1	1	502.239	1504.7	1504.7	2.4	0.0012	HCD (High Energy Collision Dissociation)	MS2	31.5694	11.139	31.7339	16977	IgG-1.raw	F3	3.55	1	0.0002502	8.612e-10
	FALSE	High	DGTIDFTPGSELLITK		6.87683e-06	0.000259674	1	2	1	O00159	0	1706.88	High	High	0.0002502	2.27e-06	2.71
		Checked	Confidence	Identifying Node	PSM Ambiguity	Annotated Sequence	Modifications	# Proteins	Master Protein Accessions	Protein Accessions	# Missed Cleavages	Charge	DeltaScore	DeltaCn	Rank	Search Engine Rank	m/z [Da]	MH+ [Da]	Theo. MH+ [Da]	DeltaM [ppm]	Deltam/z [Da]	Activation Type	MS Order	Isolation Interference [%]	Ion Inject Time [ms]	RT [min]	First Scan	Spectrum File	File ID	XCorr	# Protein Groups	Percolator q-Value	Percolator PEP
		FALSE	High	Sequest HT (A2)	Unambiguous	DGTIDFTPGSELLITK		2	O00159	O00159; F5H6E2	0	2	0.6531	0	1	1	853.948	1706.89	1706.88	2.05	0.00175	HCD (High Energy Collision Dissociation)	MS2	0	30	40.018	24505	IgG-1.raw	F3	2.71	1	0.0002502	2.27e-06
	FALSE	High	DLQIYSR		0.229824	0.00724156	1	5	1	O00159	0	894.468	High	High	0.005574	0.1841	1.83
		Checked	Confidence	Identifying Node	PSM Ambiguity	Annotated Sequence	Modifications	# Proteins	Master Protein Accessions	Protein Accessions	# Missed Cleavages	Charge	DeltaScore	DeltaCn	Rank	Search Engine Rank	m/z [Da]	MH+ [Da]	Theo. MH+ [Da]	DeltaM [ppm]	Deltam/z [Da]	Activation Type	MS Order	Isolation Interference [%]	Ion Inject Time [ms]	RT [min]	First Scan	Spectrum File	File ID	XCorr	# Protein Groups	Percolator q-Value	Percolator PEP
		FALSE	High	Sequest HT (A2)	Unambiguous	DLQIYSR		5	O00159	O00159; F5H6E2; I3L501; I3L3F5; I3L3Y6	0	2	0.3115	0	1	1	447.738	894.468	894.468	0.41	0.00018	HCD (High Energy Collision Dissociation)	MS2	56.1311	15.834	26.3007	12300	IgG-1.raw	F3	1.83	1	0.005574	0.1841
	FALSE	High	DNYPQSVPR		0.0111016	0.000259674	1	2	1	O00159	0	1075.52	High	High	0.0002502	0.006666	1.89
		Checked	Confidence	Identifying Node	PSM Ambiguity	Annotated Sequence	Modifications	# Proteins	Master Protein Accessions	Protein Accessions	# Missed Cleavages	Charge	DeltaScore	DeltaCn	Rank	Search Engine Rank	m/z [Da]	MH+ [Da]	Theo. MH+ [Da]	DeltaM [ppm]	Deltam/z [Da]	Activation Type	MS Order	Isolation Interference [%]	Ion Inject Time [ms]	RT [min]	First Scan	Spectrum File	File ID	XCorr	# Protein Groups	Percolator q-Value	Percolator PEP
		FALSE	High	Sequest HT (A2)	Unambiguous	DNYPQSVPR		2	O00159	O00159; F5H6E2	0	2	0.5926	0	1	1	538.262	1075.52	1075.52	0.34	0.00018	HCD (High Energy Collision Dissociation)	MS2	31.4005	30	22.7434	9362	IgG-1.raw	F3	1.89	1	0.0002502	0.006666
	FALSE	High	DQAVMISGESGAGK		1.09996e-06	0.000259674	1	5	1	O00159	0	1349.64	High	High	0.0002502	3.143e-07	3.56
		Checked	Confidence	Identifying Node	PSM Ambiguity	Annotated Sequence	Modifications	# Proteins	Master Protein Accessions	Protein Accessions	# Missed Cleavages	Charge	DeltaScore	DeltaCn	Rank	Search Engine Rank	m/z [Da]	MH+ [Da]	Theo. MH+ [Da]	DeltaM [ppm]	Deltam/z [Da]	Activation Type	MS Order	Isolation Interference [%]	Ion Inject Time [ms]	RT [min]	First Scan	Spectrum File	File ID	XCorr	# Protein Groups	Percolator q-Value	Percolator PEP
		FALSE	High	Sequest HT (A2)	Unambiguous	DQAVMISGESGAGK		5	O00159	O00159; F5H6E2; I3L501; I3L3F5; I3L3Y6	0	2	0.7669	0	1	1	675.322	1349.64	1349.64	0.03	2e-05	HCD (High Energy Collision Dissociation)	MS2	0	30	23.508	10019	IgG-1.raw	F3	3.56	1	0.0002502	3.143e-07
	FALSE	High	DVESPSWR		0.0697732	0.000578009	1	2	1	O00159	0	975.453	High	High	0.0004885	0.0494	2.15
		Checked	Confidence	Identifying Node	PSM Ambiguity	Annotated Sequence	Modifications	# Proteins	Master Protein Accessions	Protein Accessions	# Missed Cleavages	Charge	DeltaScore	DeltaCn	Rank	Search Engine Rank	m/z [Da]	MH+ [Da]	Theo. MH+ [Da]	DeltaM [ppm]	Deltam/z [Da]	Activation Type	MS Order	Isolation Interference [%]	Ion Inject Time [ms]	RT [min]	First Scan	Spectrum File	File ID	XCorr	# Protein Groups	Percolator q-Value	Percolator PEP
		FALSE	High	Sequest HT (A2)	Unambiguous	DVESPSWR		2	O00159	O00159; F5H6E2	0	2	0.6512	0	1	1	488.23	975.453	975.453	-0.25	-0.00012	HCD (High Energy Collision Dissociation)	MS2	0	23.409	25.973	12016	IgG-1.raw	F3	2.15	1	0.0004885	0.0494
	FALSE	High	ENLIYTYIGPVLVSVNPYR		7.39231e-06	0.000259674	1	5	2	O00159	0	2210.19	High	High	0.0002502	2.459e-06	3.18
		Checked	Confidence	Identifying Node	PSM Ambiguity	Annotated Sequence	Modifications	# Proteins	Master Protein Accessions	Protein Accessions	# Missed Cleavages	Charge	DeltaScore	DeltaCn	Rank	Search Engine Rank	m/z [Da]	MH+ [Da]	Theo. MH+ [Da]	DeltaM [ppm]	Deltam/z [Da]	Activation Type	MS Order	Isolation Interference [%]	Ion Inject Time [ms]	RT [min]	First Scan	Spectrum File	File ID	XCorr	# Protein Groups	Percolator q-Value	Percolator PEP
		FALSE	High	Sequest HT (A2)	Unambiguous	ENLIYTYIGPVLVSVNPYR		5	O00159	O00159; F5H6E2; I3L501; I3L3F5; I3L3Y6	0	2	0.7736	0	1	1	1105.59	2210.18	2210.19	-2.25	-0.00249	HCD (High Energy Collision Dissociation)	MS2	0	30	47.58	31592	IgG-1.raw	F3	3.18	1	0.0002502	2.459e-06
		FALSE	High	Sequest HT (A2)	Unambiguous	ENLIYTYIGPVLVSVNPYR		5	O00159	O00159; F5H6E2; I3L501; I3L3F5; I3L3Y6	0	3	0.0645	0	1	1	737.398	2210.18	2210.19	-2.57	-0.00189	HCD (High Energy Collision Dissociation)	MS2	56.2591	30	47.4742	31492	IgG-1.raw	F3	0.62	1	0.001199	0.06845
	FALSE	High	FDEVLIR		0.0548571	0.000259674	1	2	1	O00159	0	891.493	High	High	0.0002502	0.03796	2.37
		Checked	Confidence	Identifying Node	PSM Ambiguity	Annotated Sequence	Modifications	# Proteins	Master Protein Accessions	Protein Accessions	# Missed Cleavages	Charge	DeltaScore	DeltaCn	Rank	Search Engine Rank	m/z [Da]	MH+ [Da]	Theo. MH+ [Da]	DeltaM [ppm]	Deltam/z [Da]	Activation Type	MS Order	Isolation Interference [%]	Ion Inject Time [ms]	RT [min]	First Scan	Spectrum File	File ID	XCorr	# Protein Groups	Percolator q-Value	Percolator PEP
		FALSE	High	Sequest HT (A2)	Unambiguous	FDEVLIR		2	O00159	O00159; F5H6E2	0	2	0.5485	0	1	1	446.251	891.495	891.493	1.32	0.00059	HCD (High Energy Collision Dissociation)	MS2	0	9.04	29.7852	15338	IgG-1.raw	F3	2.37	1	0.0002502	0.03796
	FALSE	High	GAPVGGHILSYLLEK		3.53292e-06	0.000259674	1	2	2	O00159	0	1553.87	High	High	0.0002502	1.109e-06	3.19
		Checked	Confidence	Identifying Node	PSM Ambiguity	Annotated Sequence	Modifications	# Proteins	Master Protein Accessions	Protein Accessions	# Missed Cleavages	Charge	DeltaScore	DeltaCn	Rank	Search Engine Rank	m/z [Da]	MH+ [Da]	Theo. MH+ [Da]	DeltaM [ppm]	Deltam/z [Da]	Activation Type	MS Order	Isolation Interference [%]	Ion Inject Time [ms]	RT [min]	First Scan	Spectrum File	File ID	XCorr	# Protein Groups	Percolator q-Value	Percolator PEP
		FALSE	High	Sequest HT (A2)	Unambiguous	GAPVGGHILSYLLEK		2	O00159	O00159; F5H6E2	0	3	0.6752	0	1	1	518.628	1553.87	1553.87	0.92	0.00048	HCD (High Energy Collision Dissociation)	MS2	22.9274	30	37.1455	21891	IgG-1.raw	F3	2.74	1	0.0002502	0.0007455
		FALSE	High	Sequest HT (A2)	Unambiguous	GAPVGGHILSYLLEK		2	O00159	O00159; F5H6E2	0	2	0.6301	0	1	1	777.439	1553.87	1553.87	1.56	0.00122	HCD (High Energy Collision Dissociation)	MS2	35.5873	16.314	37.1838	21926	IgG-1.raw	F3	3.19	1	0.0002502	1.109e-06
	FALSE	High	GDVVLQSDHVIETLTK		5.12222e-08	0.000259674	1	2	2	O00159	0	1753.93	High	High	0.0002502	1.142e-08	4.62
		Checked	Confidence	Identifying Node	PSM Ambiguity	Annotated Sequence	Modifications	# Proteins	Master Protein Accessions	Protein Accessions	# Missed Cleavages	Charge	DeltaScore	DeltaCn	Rank	Search Engine Rank	m/z [Da]	MH+ [Da]	Theo. MH+ [Da]	DeltaM [ppm]	Deltam/z [Da]	Activation Type	MS Order	Isolation Interference [%]	Ion Inject Time [ms]	RT [min]	First Scan	Spectrum File	File ID	XCorr	# Protein Groups	Percolator q-Value	Percolator PEP
		FALSE	High	Sequest HT (A2)	Unambiguous	GDVVLQSDHVIETLTK		2	O00159	O00159; F5H6E2	0	3	0.6722	0	1	1	585.316	1753.93	1753.93	0.63	0.00037	HCD (High Energy Collision Dissociation)	MS2	52.0844	4.682	33.7858	18900	IgG-1.raw	F3	3.63	1	0.0002502	2.071e-07
		FALSE	High	Sequest HT (A2)	Unambiguous	GDVVLQSDHVIETLTK		2	O00159	O00159; F5H6E2	0	2	0.7597	0	1	1	877.47	1753.93	1753.93	0.19	0.00017	HCD (High Energy Collision Dissociation)	MS2	78.4622	22.35	33.7364	18851	IgG-1.raw	F3	4.62	1	0.0002502	1.142e-08
	FALSE	High	GEELLSPLNLEQAAYAR		1.59544e-05	0.000259674	1	2	2	O00159	0	1873.97	High	High	0.0002502	5.633e-06	3.82
		Checked	Confidence	Identifying Node	PSM Ambiguity	Annotated Sequence	Modifications	# Proteins	Master Protein Accessions	Protein Accessions	# Missed Cleavages	Charge	DeltaScore	DeltaCn	Rank	Search Engine Rank	m/z [Da]	MH+ [Da]	Theo. MH+ [Da]	DeltaM [ppm]	Deltam/z [Da]	Activation Type	MS Order	Isolation Interference [%]	Ion Inject Time [ms]	RT [min]	First Scan	Spectrum File	File ID	XCorr	# Protein Groups	Percolator q-Value	Percolator PEP
		FALSE	High	Sequest HT (A2)	Unambiguous	GEELLSPLNLEQAAYAR		2	O00159	O00159; F5H6E2	0	2	0.6224	0	1	1	937.484	1873.96	1873.97	-2.87	-0.00269	HCD (High Energy Collision Dissociation)	MS2	0	30	40.0129	24501	IgG-1.raw	F3	1.96	1	0.0002502	3.997e-05
		FALSE	High	Sequest HT (A2)	Unambiguous	GEELLSPLNLEQAAYAR		2	O00159	O00159; F5H6E2	0	3	0.6649	0	1	1	625.327	1873.97	1873.97	0.36	0.00022	HCD (High Energy Collision Dissociation)	MS2	38.0833	30	40.257	24728	IgG-1.raw	F3	3.82	1	0.0002502	5.633e-06
	FALSE	High	GIISILDEECLRPGEATDLTFLEK	1xCarbamidomethyl [C10]	5.31073e-08	0.000259674	1	2	2	O00159	0	2719.39	High	High	0.0002502	1.182e-08	3.1
		Checked	Confidence	Identifying Node	PSM Ambiguity	Annotated Sequence	Modifications	# Proteins	Master Protein Accessions	Protein Accessions	# Missed Cleavages	Charge	DeltaScore	DeltaCn	Rank	Search Engine Rank	m/z [Da]	MH+ [Da]	Theo. MH+ [Da]	DeltaM [ppm]	Deltam/z [Da]	Activation Type	MS Order	Isolation Interference [%]	Ion Inject Time [ms]	RT [min]	First Scan	Spectrum File	File ID	XCorr	# Protein Groups	Percolator q-Value	Percolator PEP
		FALSE	High	Sequest HT (A2)	Unambiguous	GIISILDEEcLRPGEATDLTFLEK	C10(Carbamidomethyl)	2	O00159	O00159; F5H6E2	0	2	0.7806	0	1	1	1360.2	2719.38	2719.39	-0.84	-0.00114	HCD (High Energy Collision Dissociation)	MS2	0	30	43.9746	28182	IgG-1.raw	F3	3.1	1	0.0002502	1.182e-08
		FALSE	High	Sequest HT (A2)	Unambiguous	GIISILDEEcLRPGEATDLTFLEK	C10(Carbamidomethyl)	2	O00159	O00159; F5H6E2	0	3	0.7931	0	1	1	907.134	2719.39	2719.39	0.5	0.00046	HCD (High Energy Collision Dissociation)	MS2	21.5485	17.084	43.9388	28150	IgG-1.raw	F3	4.35	1	0.0002502	1.819e-06
	FALSE	High	GVSFYEVPPHLFAVADTVYR		3.35468e-07	0.000259674	1	5	1	O00159	0	2267.15	High	High	0.0002502	8.702e-08	4.36
		Checked	Confidence	Identifying Node	PSM Ambiguity	Annotated Sequence	Modifications	# Proteins	Master Protein Accessions	Protein Accessions	# Missed Cleavages	Charge	DeltaScore	DeltaCn	Rank	Search Engine Rank	m/z [Da]	MH+ [Da]	Theo. MH+ [Da]	DeltaM [ppm]	Deltam/z [Da]	Activation Type	MS Order	Isolation Interference [%]	Ion Inject Time [ms]	RT [min]	First Scan	Spectrum File	File ID	XCorr	# Protein Groups	Percolator q-Value	Percolator PEP
		FALSE	High	Sequest HT (A2)	Unambiguous	GVSFYEVPPHLFAVADTVYR		5	O00159	O00159; F5H6E2; I3L501; I3L3F5; I3L3Y6	0	3	0.5757	0	1	1	756.386	2267.14	2267.15	-2.12	-0.00161	HCD (High Energy Collision Dissociation)	MS2	0	19.125	41.8517	26161	IgG-1.raw	F3	4.36	1	0.0002502	8.702e-08
	FALSE	High	HLGYKPEEYK		0.0415299	0.000259674	1	2	1	O00159	0	1263.64	High	High	0.0002502	0.02807	1.27
		Checked	Confidence	Identifying Node	PSM Ambiguity	Annotated Sequence	Modifications	# Proteins	Master Protein Accessions	Protein Accessions	# Missed Cleavages	Charge	DeltaScore	DeltaCn	Rank	Search Engine Rank	m/z [Da]	MH+ [Da]	Theo. MH+ [Da]	DeltaM [ppm]	Deltam/z [Da]	Activation Type	MS Order	Isolation Interference [%]	Ion Inject Time [ms]	RT [min]	First Scan	Spectrum File	File ID	XCorr	# Protein Groups	Percolator q-Value	Percolator PEP
		FALSE	High	Sequest HT (A2)	Unambiguous	HLGYKPEEYK		2	O00159	O00159; F5H6E2	0	3	0.4882	0	1	1	421.884	1263.64	1263.64	1.35	0.00057	HCD (High Energy Collision Dissociation)	MS2	6.30784	30	20.4705	7453	IgG-1.raw	F3	1.27	1	0.0002502	0.02807
	FALSE	High	KRPETVATQFK		0.0282	0.000259674	1	2	1	O00159	1	1304.73	High	High	0.0002502	0.01835	1.12
		Checked	Confidence	Identifying Node	PSM Ambiguity	Annotated Sequence	Modifications	# Proteins	Master Protein Accessions	Protein Accessions	# Missed Cleavages	Charge	DeltaScore	DeltaCn	Rank	Search Engine Rank	m/z [Da]	MH+ [Da]	Theo. MH+ [Da]	DeltaM [ppm]	Deltam/z [Da]	Activation Type	MS Order	Isolation Interference [%]	Ion Inject Time [ms]	RT [min]	First Scan	Spectrum File	File ID	XCorr	# Protein Groups	Percolator q-Value	Percolator PEP
		FALSE	High	Sequest HT (A2)	Unambiguous	KRPETVATQFK		2	O00159	O00159; F5H6E2	1	3	0.4464	0	1	1	435.583	1304.73	1304.73	1.73	0.00075	HCD (High Energy Collision Dissociation)	MS2	59.0363	30	18.9367	6341	IgG-1.raw	F3	1.12	1	0.0002502	0.01835
	FALSE	High	KYEAFLQR		0.0305724	0.000259674	1	2	2	O00159	1	1054.57	High	High	0.0002502	0.0201	2.26
		Checked	Confidence	Identifying Node	PSM Ambiguity	Annotated Sequence	Modifications	# Proteins	Master Protein Accessions	Protein Accessions	# Missed Cleavages	Charge	DeltaScore	DeltaCn	Rank	Search Engine Rank	m/z [Da]	MH+ [Da]	Theo. MH+ [Da]	DeltaM [ppm]	Deltam/z [Da]	Activation Type	MS Order	Isolation Interference [%]	Ion Inject Time [ms]	RT [min]	First Scan	Spectrum File	File ID	XCorr	# Protein Groups	Percolator q-Value	Percolator PEP
		FALSE	High	Sequest HT (A2)	Unambiguous	KYEAFLQR		2	O00159	O00159; F5H6E2	1	2	0.5664	0	1	1	527.788	1054.57	1054.57	0.45	0.00024	HCD (High Energy Collision Dissociation)	MS2	53.1017	30	24.4074	10715	IgG-1.raw	F3	2.26	1	0.0002502	0.0201
		FALSE	High	Sequest HT (A2)	Unambiguous	KYEAFLQR		2	O00159	O00159; F5H6E2	1	3	0.275	0	1	1	352.194	1054.57	1054.57	-0.69	-0.00024	HCD (High Energy Collision Dissociation)	MS2	48.3822	30	24.4522	10752	IgG-1.raw	F3	1.6	1	0.0009629	0.06657
	FALSE	High	IICDLVEEK	1xCarbamidomethyl [C3]	0.0035827	0.000259674	1	2	1	O00159	0	1118.58	High	High	0.0002502	0.001963	2.62
		Checked	Confidence	Identifying Node	PSM Ambiguity	Annotated Sequence	Modifications	# Proteins	Master Protein Accessions	Protein Accessions	# Missed Cleavages	Charge	DeltaScore	DeltaCn	Rank	Search Engine Rank	m/z [Da]	MH+ [Da]	Theo. MH+ [Da]	DeltaM [ppm]	Deltam/z [Da]	Activation Type	MS Order	Isolation Interference [%]	Ion Inject Time [ms]	RT [min]	First Scan	Spectrum File	File ID	XCorr	# Protein Groups	Percolator q-Value	Percolator PEP
		FALSE	High	Sequest HT (A2)	Unambiguous	IIcDLVEEK	C3(Carbamidomethyl)	2	O00159	O00159; F5H6E2	0	2	0.5496	0	1	1	559.791	1118.57	1118.58	-1.32	-0.00074	HCD (High Energy Collision Dissociation)	MS2	33.8054	17.271	27.1974	13035	IgG-1.raw	F3	2.62	1	0.0002502	0.001963
	FALSE	High	LLHYAGEVTYSVTGFLDK		0.00310134	0.000259674	1	2	1	O00159	0	2013.03	High	High	0.0002502	0.001682	2.68
		Checked	Confidence	Identifying Node	PSM Ambiguity	Annotated Sequence	Modifications	# Proteins	Master Protein Accessions	Protein Accessions	# Missed Cleavages	Charge	DeltaScore	DeltaCn	Rank	Search Engine Rank	m/z [Da]	MH+ [Da]	Theo. MH+ [Da]	DeltaM [ppm]	Deltam/z [Da]	Activation Type	MS Order	Isolation Interference [%]	Ion Inject Time [ms]	RT [min]	First Scan	Spectrum File	File ID	XCorr	# Protein Groups	Percolator q-Value	Percolator PEP
		FALSE	High	Sequest HT (A2)	Unambiguous	LLHYAGEVTYSVTGFLDK		2	O00159	O00159; F5H6E2	0	3	0.5746	0	1	1	671.682	2013.03	2013.03	-0.89	-0.00059	HCD (High Energy Collision Dissociation)	MS2	44.1419	30	38.7528	23341	IgG-1.raw	F3	2.68	1	0.0002502	0.001682
	FALSE	High	LLQSNPVLEAFGNAK		0.000315406	0.000259674	1	4	1	O00159	0	1600.87	High	High	0.0002502	0.0001423	2.42
		Checked	Confidence	Identifying Node	PSM Ambiguity	Annotated Sequence	Modifications	# Proteins	Master Protein Accessions	Protein Accessions	# Missed Cleavages	Charge	DeltaScore	DeltaCn	Rank	Search Engine Rank	m/z [Da]	MH+ [Da]	Theo. MH+ [Da]	DeltaM [ppm]	Deltam/z [Da]	Activation Type	MS Order	Isolation Interference [%]	Ion Inject Time [ms]	RT [min]	First Scan	Spectrum File	File ID	XCorr	# Protein Groups	Percolator q-Value	Percolator PEP
		FALSE	High	Sequest HT (A2)	Unambiguous	LLQSNPVLEAFGNAK		4	O00159	O00159; F5H6E2; I3L501; I3L3Y6	0	2	0.8182	0	1	1	800.936	1600.86	1600.87	-2.94	-0.00236	HCD (High Energy Collision Dissociation)	MS2	0	12.407	37.6404	22299	IgG-1.raw	F3	2.42	1	0.0002502	0.0001423
	FALSE	High	LLSVEGSTLR		0.00759428	0.000259674	1	2	1	O00159	0	1074.62	High	High	0.0002502	0.00443	1.98
		Checked	Confidence	Identifying Node	PSM Ambiguity	Annotated Sequence	Modifications	# Proteins	Master Protein Accessions	Protein Accessions	# Missed Cleavages	Charge	DeltaScore	DeltaCn	Rank	Search Engine Rank	m/z [Da]	MH+ [Da]	Theo. MH+ [Da]	DeltaM [ppm]	Deltam/z [Da]	Activation Type	MS Order	Isolation Interference [%]	Ion Inject Time [ms]	RT [min]	First Scan	Spectrum File	File ID	XCorr	# Protein Groups	Percolator q-Value	Percolator PEP
		FALSE	High	Sequest HT (A2)	Unambiguous	LLSVEGSTLR		2	O00159	O00159; F5H6E2	0	2	0.3788	0	1	1	537.812	1074.62	1074.62	0.63	0.00034	HCD (High Energy Collision Dissociation)	MS2	23.1265	13.317	27.5528	13343	IgG-1.raw	F3	1.98	1	0.0002502	0.00443
	FALSE	High	MSLLQLVEILQSK		6.2029e-05	0.000259674	1	2	2	O00159	0	1501.87	High	High	0.0002502	2.446e-05	3.42
		Checked	Confidence	Identifying Node	PSM Ambiguity	Annotated Sequence	Modifications	# Proteins	Master Protein Accessions	Protein Accessions	# Missed Cleavages	Charge	DeltaScore	DeltaCn	Rank	Search Engine Rank	m/z [Da]	MH+ [Da]	Theo. MH+ [Da]	DeltaM [ppm]	Deltam/z [Da]	Activation Type	MS Order	Isolation Interference [%]	Ion Inject Time [ms]	RT [min]	First Scan	Spectrum File	File ID	XCorr	# Protein Groups	Percolator q-Value	Percolator PEP
		FALSE	High	Sequest HT (A2)	Unambiguous	MSLLQLVEILQSK		2	O00159	O00159; F5H6E2	0	2	0.7953	0	1	1	751.436	1501.86	1501.87	-0.98	-0.00074	HCD (High Energy Collision Dissociation)	MS2	23.0181	30	49.902	33744	IgG-1.raw	F3	3.42	1	0.0002502	2.446e-05
		FALSE	High	Sequest HT (A2)	Unambiguous	MSLLQLVEILQSK		2	O00159	O00159; F5H6E2	0	3	0.6845	0	1	1	501.293	1501.87	1501.87	-0.15	-7e-05	HCD (High Energy Collision Dissociation)	MS2	0	30	49.9451	33786	IgG-1.raw	F3	3.17	1	0.0002502	0.0004358
	FALSE	High	MSLLQLVEILQSK	1xOxidation [M1]	1.43131e-06	0.000259674	1	2	1	O00159	0	1517.86	High	High	0.0002502	4.164e-07	3.05
		Checked	Confidence	Identifying Node	PSM Ambiguity	Annotated Sequence	Modifications	# Proteins	Master Protein Accessions	Protein Accessions	# Missed Cleavages	Charge	DeltaScore	DeltaCn	Rank	Search Engine Rank	m/z [Da]	MH+ [Da]	Theo. MH+ [Da]	DeltaM [ppm]	Deltam/z [Da]	Activation Type	MS Order	Isolation Interference [%]	Ion Inject Time [ms]	RT [min]	First Scan	Spectrum File	File ID	XCorr	# Protein Groups	Percolator q-Value	Percolator PEP
		FALSE	High	Sequest HT (A2)	Unambiguous	mSLLQLVEILQSK	M1(Oxidation)	2	O00159	O00159; F5H6E2	0	2	0.7738	0	1	1	759.435	1517.86	1517.86	0.76	0.00058	HCD (High Energy Collision Dissociation)	MS2	0	30	46.8952	30938	IgG-1.raw	F3	3.05	1	0.0002502	4.164e-07
	FALSE	High	NFHIFYQLLEGGEEETLR		5.80024e-05	0.000259674	1	2	1	O00159	0	2195.08	High	High	0.0002502	2.283e-05	2.4
		Checked	Confidence	Identifying Node	PSM Ambiguity	Annotated Sequence	Modifications	# Proteins	Master Protein Accessions	Protein Accessions	# Missed Cleavages	Charge	DeltaScore	DeltaCn	Rank	Search Engine Rank	m/z [Da]	MH+ [Da]	Theo. MH+ [Da]	DeltaM [ppm]	Deltam/z [Da]	Activation Type	MS Order	Isolation Interference [%]	Ion Inject Time [ms]	RT [min]	First Scan	Spectrum File	File ID	XCorr	# Protein Groups	Percolator q-Value	Percolator PEP
		FALSE	High	Sequest HT (A2)	Unambiguous	NFHIFYQLLEGGEEETLR		2	O00159	O00159; F5H6E2	0	2	0.4833	0	1	1	1098.04	2195.07	2195.08	-3	-0.00329	HCD (High Energy Collision Dissociation)	MS2	0	30	43.8367	28054	IgG-1.raw	F3	2.4	1	0.0002502	2.283e-05
	FALSE	High	NNDLLFR		0.179928	0.00470326	1	4	1	O00159	0	891.468	High	High	0.003414	0.1403	2.25
		Checked	Confidence	Identifying Node	PSM Ambiguity	Annotated Sequence	Modifications	# Proteins	Master Protein Accessions	Protein Accessions	# Missed Cleavages	Charge	DeltaScore	DeltaCn	Rank	Search Engine Rank	m/z [Da]	MH+ [Da]	Theo. MH+ [Da]	DeltaM [ppm]	Deltam/z [Da]	Activation Type	MS Order	Isolation Interference [%]	Ion Inject Time [ms]	RT [min]	First Scan	Spectrum File	File ID	XCorr	# Protein Groups	Percolator q-Value	Percolator PEP
		FALSE	High	Sequest HT (A2)	Unambiguous	NNDLLFR		4	O00159	O00159; Q9UBC5; F5H6E2; G3V342	0	2	0.4889	0	1	1	446.237	891.468	891.468	-0.76	-0.00034	HCD (High Energy Collision Dissociation)	MS2	26.4701	25.68	28.7841	14474	IgG-1.raw	F3	2.25	1	0.003414	0.1403
	FALSE	High	NPIMSQCFDR	1xCarbamidomethyl [C7]	0.00634395	0.000259674	1	2	1	O00159	0	1267.56	High	High	0.0002502	0.003644	2.89
		Checked	Confidence	Identifying Node	PSM Ambiguity	Annotated Sequence	Modifications	# Proteins	Master Protein Accessions	Protein Accessions	# Missed Cleavages	Charge	DeltaScore	DeltaCn	Rank	Search Engine Rank	m/z [Da]	MH+ [Da]	Theo. MH+ [Da]	DeltaM [ppm]	Deltam/z [Da]	Activation Type	MS Order	Isolation Interference [%]	Ion Inject Time [ms]	RT [min]	First Scan	Spectrum File	File ID	XCorr	# Protein Groups	Percolator q-Value	Percolator PEP
		FALSE	High	Sequest HT (A2)	Unambiguous	NPIMSQcFDR	C7(Carbamidomethyl)	2	O00159	O00159; F5H6E2	0	2	0.7093	0	1	1	634.28	1267.55	1267.56	-2.77	-0.00176	HCD (High Energy Collision Dissociation)	MS2	29.0562	18.12	27.88	13643	IgG-1.raw	F3	2.89	1	0.0002502	0.003644
	FALSE	High	NPQSYLYLVK		0.00305376	0.000259674	1	2	1	O00159	0	1224.66	High	High	0.0002502	0.001655	2.94
		Checked	Confidence	Identifying Node	PSM Ambiguity	Annotated Sequence	Modifications	# Proteins	Master Protein Accessions	Protein Accessions	# Missed Cleavages	Charge	DeltaScore	DeltaCn	Rank	Search Engine Rank	m/z [Da]	MH+ [Da]	Theo. MH+ [Da]	DeltaM [ppm]	Deltam/z [Da]	Activation Type	MS Order	Isolation Interference [%]	Ion Inject Time [ms]	RT [min]	First Scan	Spectrum File	File ID	XCorr	# Protein Groups	Percolator q-Value	Percolator PEP
		FALSE	High	Sequest HT (A2)	Unambiguous	NPQSYLYLVK		2	O00159	O00159; F5H6E2	0	2	0.6803	0	1	1	612.834	1224.66	1224.66	-0.56	-0.00034	HCD (High Energy Collision Dissociation)	MS2	29.4513	5.586	33.6558	18769	IgG-1.raw	F3	2.94	1	0.0002502	0.001655
	FALSE	High	QKGDVVLQSDHVIETLTK		0.000161214	0.000259674	1	2	1	O00159	1	2010.09	High	High	0.0002502	6.866e-05	3.59
		Checked	Confidence	Identifying Node	PSM Ambiguity	Annotated Sequence	Modifications	# Proteins	Master Protein Accessions	Protein Accessions	# Missed Cleavages	Charge	DeltaScore	DeltaCn	Rank	Search Engine Rank	m/z [Da]	MH+ [Da]	Theo. MH+ [Da]	DeltaM [ppm]	Deltam/z [Da]	Activation Type	MS Order	Isolation Interference [%]	Ion Inject Time [ms]	RT [min]	First Scan	Spectrum File	File ID	XCorr	# Protein Groups	Percolator q-Value	Percolator PEP
		FALSE	High	Sequest HT (A2)	Unambiguous	QKGDVVLQSDHVIETLTK		2	O00159	O00159; F5H6E2	1	3	0.6713	0	1	1	670.701	2010.09	2010.09	0.77	0.00051	HCD (High Energy Collision Dissociation)	MS2	13.6965	14.51	30.9859	16359	IgG-1.raw	F3	3.59	1	0.0002502	6.866e-05
	FALSE	High	QLLLTPNAVVIVEDAK		5.76966e-06	0.000259674	1	2	1	O00159	0	1723	High	High	0.0002502	1.878e-06	3.49
		Checked	Confidence	Identifying Node	PSM Ambiguity	Annotated Sequence	Modifications	# Proteins	Master Protein Accessions	Protein Accessions	# Missed Cleavages	Charge	DeltaScore	DeltaCn	Rank	Search Engine Rank	m/z [Da]	MH+ [Da]	Theo. MH+ [Da]	DeltaM [ppm]	Deltam/z [Da]	Activation Type	MS Order	Isolation Interference [%]	Ion Inject Time [ms]	RT [min]	First Scan	Spectrum File	File ID	XCorr	# Protein Groups	Percolator q-Value	Percolator PEP
		FALSE	High	Sequest HT (A2)	Unambiguous	QLLLTPNAVVIVEDAK		2	O00159	O00159; F5H6E2	0	2	0.765	0	1	1	862.004	1723	1723	-0.04	-4e-05	HCD (High Energy Collision Dissociation)	MS2	57.3031	30	39.8638	24359	IgG-1.raw	F3	3.49	1	0.0002502	1.878e-06
	FALSE	High	SAICIQSWWR	1xCarbamidomethyl [C4]	0.0201788	0.000259674	1	2	1	O00159	0	1306.64	High	High	0.0002502	0.01278	2.61
		Checked	Confidence	Identifying Node	PSM Ambiguity	Annotated Sequence	Modifications	# Proteins	Master Protein Accessions	Protein Accessions	# Missed Cleavages	Charge	DeltaScore	DeltaCn	Rank	Search Engine Rank	m/z [Da]	MH+ [Da]	Theo. MH+ [Da]	DeltaM [ppm]	Deltam/z [Da]	Activation Type	MS Order	Isolation Interference [%]	Ion Inject Time [ms]	RT [min]	First Scan	Spectrum File	File ID	XCorr	# Protein Groups	Percolator q-Value	Percolator PEP
		FALSE	High	Sequest HT (A2)	Unambiguous	SAIcIQSWWR	C4(Carbamidomethyl)	2	O00159	O00159; F5H6E2	0	2	0.6015	0	1	1	653.822	1306.64	1306.64	-0.26	-0.00017	HCD (High Energy Collision Dissociation)	MS2	38.3949	9.305	39.2605	23818	IgG-1.raw	F3	2.61	1	0.0002502	0.01278
	FALSE	High	SEQEEYEAEGIAWEPVQYFNNK		2.21864e-10	0.000259674	1	2	2	O00159	0	2660.18	High	High	0.0002502	3.173e-11	3.65
		Checked	Confidence	Identifying Node	PSM Ambiguity	Annotated Sequence	Modifications	# Proteins	Master Protein Accessions	Protein Accessions	# Missed Cleavages	Charge	DeltaScore	DeltaCn	Rank	Search Engine Rank	m/z [Da]	MH+ [Da]	Theo. MH+ [Da]	DeltaM [ppm]	Deltam/z [Da]	Activation Type	MS Order	Isolation Interference [%]	Ion Inject Time [ms]	RT [min]	First Scan	Spectrum File	File ID	XCorr	# Protein Groups	Percolator q-Value	Percolator PEP
		FALSE	High	Sequest HT (A2)	Unambiguous	SEQEEYEAEGIAWEPVQYFNNK		2	O00159	O00159; F5H6E2	0	3	0.7174	0	1	1	887.397	2660.18	2660.18	-1.39	-0.00123	HCD (High Energy Collision Dissociation)	MS2	65.8166	30	41.8123	26128	IgG-1.raw	F3	3.22	1	0.0002502	4.786e-07
		FALSE	High	Sequest HT (A2)	Unambiguous	SEQEEYEAEGIAWEPVQYFNNK		2	O00159	O00159; F5H6E2	0	2	0.8329	0	1	1	1330.59	2660.17	2660.18	-2.49	-0.00332	HCD (High Energy Collision Dissociation)	MS2	0	30	41.711	26047	IgG-1.raw	F3	3.65	1	0.0002502	3.173e-11
	FALSE	High	TFTWLVGK		0.00947022	0.000259674	1	2	1	O00159	0	951.53	High	High	0.0002502	0.005632	1.66
		Checked	Confidence	Identifying Node	PSM Ambiguity	Annotated Sequence	Modifications	# Proteins	Master Protein Accessions	Protein Accessions	# Missed Cleavages	Charge	DeltaScore	DeltaCn	Rank	Search Engine Rank	m/z [Da]	MH+ [Da]	Theo. MH+ [Da]	DeltaM [ppm]	Deltam/z [Da]	Activation Type	MS Order	Isolation Interference [%]	Ion Inject Time [ms]	RT [min]	First Scan	Spectrum File	File ID	XCorr	# Protein Groups	Percolator q-Value	Percolator PEP
		FALSE	High	Sequest HT (A2)	Unambiguous	TFTWLVGK		2	O00159	O00159; F5H6E2	0	2	0.6205	0	1	1	476.269	951.531	951.53	0.84	0.0004	HCD (High Energy Collision Dissociation)	MS2	54.6695	30	35.5675	20429	IgG-1.raw	F3	1.66	1	0.0002502	0.005632
	FALSE	High	TLFATEDALEVR		0.000287418	0.000259674	1	2	1	O00159	0	1364.71	High	High	0.0002502	0.0001288	2.85
		Checked	Confidence	Identifying Node	PSM Ambiguity	Annotated Sequence	Modifications	# Proteins	Master Protein Accessions	Protein Accessions	# Missed Cleavages	Charge	DeltaScore	DeltaCn	Rank	Search Engine Rank	m/z [Da]	MH+ [Da]	Theo. MH+ [Da]	DeltaM [ppm]	Deltam/z [Da]	Activation Type	MS Order	Isolation Interference [%]	Ion Inject Time [ms]	RT [min]	First Scan	Spectrum File	File ID	XCorr	# Protein Groups	Percolator q-Value	Percolator PEP
		FALSE	High	Sequest HT (A2)	Unambiguous	TLFATEDALEVR		2	O00159	O00159; F5H6E2	0	2	0.5684	0	1	1	682.856	1364.71	1364.71	-0.38	-0.00026	HCD (High Energy Collision Dissociation)	MS2	17.6931	14.527	34.7529	19683	IgG-1.raw	F3	2.85	1	0.0002502	0.0001288
	FALSE	High	TSFLLNLR		0.0162084	0.000259674	1	2	1	O00159	0	963.562	High	High	0.0002502	0.01005	2.23
		Checked	Confidence	Identifying Node	PSM Ambiguity	Annotated Sequence	Modifications	# Proteins	Master Protein Accessions	Protein Accessions	# Missed Cleavages	Charge	DeltaScore	DeltaCn	Rank	Search Engine Rank	m/z [Da]	MH+ [Da]	Theo. MH+ [Da]	DeltaM [ppm]	Deltam/z [Da]	Activation Type	MS Order	Isolation Interference [%]	Ion Inject Time [ms]	RT [min]	First Scan	Spectrum File	File ID	XCorr	# Protein Groups	Percolator q-Value	Percolator PEP
		FALSE	High	Sequest HT (A2)	Unambiguous	TSFLLNLR		2	O00159	O00159; F5H6E2	0	2	0.6906	0	1	1	482.285	963.563	963.562	0.49	0.00024	HCD (High Energy Collision Dissociation)	MS2	0	30	35.1049	19996	IgG-1.raw	F3	2.23	1	0.0002502	0.01005
	FALSE	High	VGVQDFVLLENFTSEAAFIENLR		1.06655e-05	0.000259674	1	5	2	O00159	0	2611.34	High	High	0.0002502	3.658e-06	1.61
		Checked	Confidence	Identifying Node	PSM Ambiguity	Annotated Sequence	Modifications	# Proteins	Master Protein Accessions	Protein Accessions	# Missed Cleavages	Charge	DeltaScore	DeltaCn	Rank	Search Engine Rank	m/z [Da]	MH+ [Da]	Theo. MH+ [Da]	DeltaM [ppm]	Deltam/z [Da]	Activation Type	MS Order	Isolation Interference [%]	Ion Inject Time [ms]	RT [min]	First Scan	Spectrum File	File ID	XCorr	# Protein Groups	Percolator q-Value	Percolator PEP
		FALSE	High	Sequest HT (A2)	Unambiguous	VGVQDFVLLENFTSEAAFIENLR		5	O00159	O00159; F5H6E2; I3L501; I3L3F5; I3L3Y6	0	2	0.7456	0	1	1	1306.18	2611.35	2611.34	3.5	0.00457	HCD (High Energy Collision Dissociation)	MS2	0	30	54.6138	37712	IgG-1.raw	F3	1.14	1	0.0002502	0.006532
		FALSE	High	Sequest HT (A2)	Unambiguous	VGVQDFVLLENFTSEAAFIENLR		5	O00159	O00159; F5H6E2; I3L501; I3L3F5; I3L3Y6	0	3	0.7143	0	1	1	871.119	2611.34	2611.34	0.67	0.00058	HCD (High Energy Collision Dissociation)	MS2	0	30	54.5584	37667	IgG-1.raw	F3	1.61	1	0.0002502	3.658e-06
	FALSE	High	VLQALGSEPIQYAVPVVK		7.5077e-06	0.000259674	1	2	1	O00159	0	1911.09	High	High	0.0002502	2.499e-06	2.78
		Checked	Confidence	Identifying Node	PSM Ambiguity	Annotated Sequence	Modifications	# Proteins	Master Protein Accessions	Protein Accessions	# Missed Cleavages	Charge	DeltaScore	DeltaCn	Rank	Search Engine Rank	m/z [Da]	MH+ [Da]	Theo. MH+ [Da]	DeltaM [ppm]	Deltam/z [Da]	Activation Type	MS Order	Isolation Interference [%]	Ion Inject Time [ms]	RT [min]	First Scan	Spectrum File	File ID	XCorr	# Protein Groups	Percolator q-Value	Percolator PEP
		FALSE	High	Sequest HT (A2)	Unambiguous	VLQALGSEPIQYAVPVVK		2	O00159	O00159; F5H6E2	0	2	0.7338	0	1	1	956.053	1911.1	1911.09	2.03	0.00194	HCD (High Energy Collision Dissociation)	MS2	35.9823	30	37.2658	22007	IgG-1.raw	F3	2.78	1	0.0002502	2.499e-06
	FALSE	High	VNSININQGSITFAGGPGR		2.68641e-08	0.000259674	1	2	1	O00159	0	1901.98	High	High	0.0002502	5.669e-09	4.54
		Checked	Confidence	Identifying Node	PSM Ambiguity	Annotated Sequence	Modifications	# Proteins	Master Protein Accessions	Protein Accessions	# Missed Cleavages	Charge	DeltaScore	DeltaCn	Rank	Search Engine Rank	m/z [Da]	MH+ [Da]	Theo. MH+ [Da]	DeltaM [ppm]	Deltam/z [Da]	Activation Type	MS Order	Isolation Interference [%]	Ion Inject Time [ms]	RT [min]	First Scan	Spectrum File	File ID	XCorr	# Protein Groups	Percolator q-Value	Percolator PEP
		FALSE	High	Sequest HT (A2)	Unambiguous	VNSININQGSITFAGGPGR		2	O00159	O00159; F5H6E2	0	2	0.7819	0	1	1	951.491	1901.98	1901.98	-3.86	-0.00367	HCD (High Energy Collision Dissociation)	MS2	0	19.256	34.1585	19128	IgG-1.raw	F3	4.54	1	0.0002502	5.669e-09
	FALSE	High	YEAFLQR		0.0470427	0.000259674	1	2	1	O00159	0	926.473	High	High	0.0002502	0.03208	1.63
		Checked	Confidence	Identifying Node	PSM Ambiguity	Annotated Sequence	Modifications	# Proteins	Master Protein Accessions	Protein Accessions	# Missed Cleavages	Charge	DeltaScore	DeltaCn	Rank	Search Engine Rank	m/z [Da]	MH+ [Da]	Theo. MH+ [Da]	DeltaM [ppm]	Deltam/z [Da]	Activation Type	MS Order	Isolation Interference [%]	Ion Inject Time [ms]	RT [min]	First Scan	Spectrum File	File ID	XCorr	# Protein Groups	Percolator q-Value	Percolator PEP
		FALSE	High	Sequest HT (A2)	Unambiguous	YEAFLQR		2	O00159	O00159; F5H6E2	0	2	0.5767	0	1	1	463.74	926.473	926.473	-0.06	-3e-05	HCD (High Energy Collision Dissociation)	MS2	13.6486	30	27.2074	13043	IgG-1.raw	F3	1.63	1	0.0002502	0.03208
	FALSE	High	YLGLLENLR		0.00319873	0.000259674	1	2	1	O00159	0	1090.63	High	High	0.0002502	0.001736	2.14
		Checked	Confidence	Identifying Node	PSM Ambiguity	Annotated Sequence	Modifications	# Proteins	Master Protein Accessions	Protein Accessions	# Missed Cleavages	Charge	DeltaScore	DeltaCn	Rank	Search Engine Rank	m/z [Da]	MH+ [Da]	Theo. MH+ [Da]	DeltaM [ppm]	Deltam/z [Da]	Activation Type	MS Order	Isolation Interference [%]	Ion Inject Time [ms]	RT [min]	First Scan	Spectrum File	File ID	XCorr	# Protein Groups	Percolator q-Value	Percolator PEP
		FALSE	High	Sequest HT (A2)	Unambiguous	YLGLLENLR		2	O00159	O00159; F5H6E2	0	2	0.6776	0	1	1	545.817	1090.63	1090.63	1.66	0.00091	HCD (High Energy Collision Dissociation)	MS2	17.8581	6.441	37.3807	22115	IgG-1.raw	F3	2.14	1	0.0002502	0.001736
FALSE	High	Master Protein	P35527	Keratin, type I cytoskeletal 9 OS=Homo sapiens OX=9606 GN=KRT9 PE=1 SV=3	0	193.495	68	27	39	26	623	62	5.24	118	27	0	High	1
	Checked	Confidence	Sequence	Modifications	Qvality PEP	Qvality q-value	# Protein Groups	# Proteins	# PSMs	Master Protein Accessions	# Missed Cleavages	Theo. MH+ [Da]	Found in Sample: [S3] F3: Sample	Confidence (by Search Engine): Sequest HT	Percolator q-Value (by Search Engine): Sequest HT	Percolator PEP (by Search Engine): Sequest HT	XCorr (by Search Engine): Sequest HT
	FALSE	High	DIENQYETQITQIEHEVSSSGQEVQSSAK		1.1055e-07	0.000259674	1	2	2	P35527	0	3264.51	High	High	0.0002502	2.624e-08	5.06
		Checked	Confidence	Identifying Node	PSM Ambiguity	Annotated Sequence	Modifications	# Proteins	Master Protein Accessions	Protein Accessions	# Missed Cleavages	Charge	DeltaScore	DeltaCn	Rank	Search Engine Rank	m/z [Da]	MH+ [Da]	Theo. MH+ [Da]	DeltaM [ppm]	Deltam/z [Da]	Activation Type	MS Order	Isolation Interference [%]	Ion Inject Time [ms]	RT [min]	First Scan	Spectrum File	File ID	XCorr	# Protein Groups	Percolator q-Value	Percolator PEP
		FALSE	High	Sequest HT (A2)	Unambiguous	DIENQYETQITQIEHEVSSSGQEVQSSAK		2	P35527	P35527; K7EQQ3	0	3	0.7905	0	1	1	1088.85	3264.52	3264.51	2.5	0.00272	HCD (High Energy Collision Dissociation)	MS2	19.3797	30	42.2102	26494	IgG-1.raw	F3	5.06	1	0.0002502	2.624e-08
		FALSE	High	Sequest HT (A2)	Unambiguous	DIENQYETQITQIEHEVSSSGQEVQSSAK		2	P35527	P35527; K7EQQ3	0	4	0.7666	0	1	1	816.883	3264.51	3264.51	-1.22	-0.00099	HCD (High Energy Collision Dissociation)	MS2	28.1524	29.88	42.3484	26627	IgG-1.raw	F3	3.47	1	0.0002502	3.72e-07
	FALSE	High	DQIVDLTVGNNK		0.000754613	0.000259674	1	1	1	P35527	0	1315.69	High	High	0.0002502	0.000364	2.44
		Checked	Confidence	Identifying Node	PSM Ambiguity	Annotated Sequence	Modifications	# Proteins	Master Protein Accessions	Protein Accessions	# Missed Cleavages	Charge	DeltaScore	DeltaCn	Rank	Search Engine Rank	m/z [Da]	MH+ [Da]	Theo. MH+ [Da]	DeltaM [ppm]	Deltam/z [Da]	Activation Type	MS Order	Isolation Interference [%]	Ion Inject Time [ms]	RT [min]	First Scan	Spectrum File	File ID	XCorr	# Protein Groups	Percolator q-Value	Percolator PEP
		FALSE	High	Sequest HT (A2)	Unambiguous	DQIVDLTVGNNK		1	P35527	P35527	0	2	0.4959	0	1	1	658.343	1315.68	1315.69	-4.41	-0.0029	HCD (High Energy Collision Dissociation)	MS2	0	21.704	29.9591	15469	IgG-1.raw	F3	2.44	1	0.0002502	0.000364
	FALSE	High	EIETYHNLLEGGQEDFESSGAGK		3.58409e-14	0.000259674	1	2	1	P35527	0	2510.13	High	High	0.0002502	2.539e-15	6.7
		Checked	Confidence	Identifying Node	PSM Ambiguity	Annotated Sequence	Modifications	# Proteins	Master Protein Accessions	Protein Accessions	# Missed Cleavages	Charge	DeltaScore	DeltaCn	Rank	Search Engine Rank	m/z [Da]	MH+ [Da]	Theo. MH+ [Da]	DeltaM [ppm]	Deltam/z [Da]	Activation Type	MS Order	Isolation Interference [%]	Ion Inject Time [ms]	RT [min]	First Scan	Spectrum File	File ID	XCorr	# Protein Groups	Percolator q-Value	Percolator PEP
		FALSE	High	Sequest HT (A2)	Unambiguous	EIETYHNLLEGGQEDFESSGAGK		2	P35527	P35527; K7EQQ3	0	2	0.8746	0	1	1	1255.57	2510.13	2510.13	-0.95	-0.00119	HCD (High Energy Collision Dissociation)	MS2	0	28.739	34.4632	19407	IgG-1.raw	F3	6.7	1	0.0002502	2.539e-15
	FALSE	High	FEMEQNLR		0.0104394	0.000259674	1	2	1	P35527	0	1066.5	High	High	0.0002502	0.006257	1.84
		Checked	Confidence	Identifying Node	PSM Ambiguity	Annotated Sequence	Modifications	# Proteins	Master Protein Accessions	Protein Accessions	# Missed Cleavages	Charge	DeltaScore	DeltaCn	Rank	Search Engine Rank	m/z [Da]	MH+ [Da]	Theo. MH+ [Da]	DeltaM [ppm]	Deltam/z [Da]	Activation Type	MS Order	Isolation Interference [%]	Ion Inject Time [ms]	RT [min]	First Scan	Spectrum File	File ID	XCorr	# Protein Groups	Percolator q-Value	Percolator PEP
		FALSE	High	Sequest HT (A2)	Unambiguous	FEMEQNLR		2	P35527	P35527; K7EQQ3	0	2	0.7609	0	1	1	533.753	1066.5	1066.5	0.79	0.00042	HCD (High Energy Collision Dissociation)	MS2	0	13.794	26.852	12720	IgG-1.raw	F3	1.84	1	0.0002502	0.006257
	FALSE	High	FSSSSGYGGGSSR		4.57407e-05	0.000259674	1	1	1	P35527	0	1235.53	High	High	0.0002502	1.763e-05	2.28
		Checked	Confidence	Identifying Node	PSM Ambiguity	Annotated Sequence	Modifications	# Proteins	Master Protein Accessions	Protein Accessions	# Missed Cleavages	Charge	DeltaScore	DeltaCn	Rank	Search Engine Rank	m/z [Da]	MH+ [Da]	Theo. MH+ [Da]	DeltaM [ppm]	Deltam/z [Da]	Activation Type	MS Order	Isolation Interference [%]	Ion Inject Time [ms]	RT [min]	First Scan	Spectrum File	File ID	XCorr	# Protein Groups	Percolator q-Value	Percolator PEP
		FALSE	High	Sequest HT (A2)	Unambiguous	FSSSSGYGGGSSR		1	P35527	P35527	0	2	0.7368	0	1	1	618.268	1235.53	1235.53	-0.07	-4e-05	HCD (High Energy Collision Dissociation)	MS2	40.2412	30	19.6107	6806	IgG-1.raw	F3	2.28	1	0.0002502	1.763e-05
	FALSE	High	GGGGSFGYSYGGGSGGGFSASSLGGGFGGGSR		6.72974e-13	0.000259674	1	1	2	P35527	0	2705.16	High	High	0.0002502	6.029e-14	4.3
		Checked	Confidence	Identifying Node	PSM Ambiguity	Annotated Sequence	Modifications	# Proteins	Master Protein Accessions	Protein Accessions	# Missed Cleavages	Charge	DeltaScore	DeltaCn	Rank	Search Engine Rank	m/z [Da]	MH+ [Da]	Theo. MH+ [Da]	DeltaM [ppm]	Deltam/z [Da]	Activation Type	MS Order	Isolation Interference [%]	Ion Inject Time [ms]	RT [min]	First Scan	Spectrum File	File ID	XCorr	# Protein Groups	Percolator q-Value	Percolator PEP
		FALSE	High	Sequest HT (A2)	Unambiguous	GGGGSFGYSYGGGSGGGFSASSLGGGFGGGSR		1	P35527	P35527	0	2	0.814	0	1	1	1353.08	2705.16	2705.16	-0.45	-0.0006	HCD (High Energy Collision Dissociation)	MS2	0	30	37.9353	22575	IgG-1.raw	F3	4.3	1	0.0002502	6.029e-14
		FALSE	High	Sequest HT (A2)	Unambiguous	GGGGSFGYSYGGGSGGGFSASSLGGGFGGGSR		1	P35527	P35527	0	3	0.8028	0	1	1	902.394	2705.17	2705.16	2.01	0.00181	HCD (High Energy Collision Dissociation)	MS2	32.4396	20.212	38.012	22644	IgG-1.raw	F3	2.18	1	0.0002502	0.001061
	FALSE	High	GGSGGSHGGGSGFGGESGGSYGGGEEASGSGGGYGGGSGK		2.57744e-16	0.000259674	1	2	1	P35527	0	3223.28	High	High	0.000250188	1.22525e-17	7.78
		Checked	Confidence	Identifying Node	PSM Ambiguity	Annotated Sequence	Modifications	# Proteins	Master Protein Accessions	Protein Accessions	# Missed Cleavages	Charge	DeltaScore	DeltaCn	Rank	Search Engine Rank	m/z [Da]	MH+ [Da]	Theo. MH+ [Da]	DeltaM [ppm]	Deltam/z [Da]	Activation Type	MS Order	Isolation Interference [%]	Ion Inject Time [ms]	RT [min]	First Scan	Spectrum File	File ID	XCorr	# Protein Groups	Percolator q-Value	Percolator PEP
		FALSE	High	Sequest HT (A2)	Unambiguous	GGSGGSHGGGSGFGGESGGSYGGGEEASGSGGGYGGGSGK		2	P35527	P35527; K7EQQ3	0	3	0.9293	0	1	1	1075.1	3223.27	3223.28	-2.65	-0.00285	HCD (High Energy Collision Dissociation)	MS2	0	30	23.9669	10381	IgG-1.raw	F3	7.78	1	0.000250188	1.22525e-17
	FALSE	High	GGSGGSYGGGSGSGGGSGGGYGGGSGGGHSGGSGGGHSGGSGGNYGGGSGSGGGSGGGYGGGSGSR		0.0045405	0.000259674	1	2	1	P35527	0	4972.94	High	High	0.0002502	0.002545	1.65
		Checked	Confidence	Identifying Node	PSM Ambiguity	Annotated Sequence	Modifications	# Proteins	Master Protein Accessions	Protein Accessions	# Missed Cleavages	Charge	DeltaScore	DeltaCn	Rank	Search Engine Rank	m/z [Da]	MH+ [Da]	Theo. MH+ [Da]	DeltaM [ppm]	Deltam/z [Da]	Activation Type	MS Order	Isolation Interference [%]	Ion Inject Time [ms]	RT [min]	First Scan	Spectrum File	File ID	XCorr	# Protein Groups	Percolator q-Value	Percolator PEP
		FALSE	High	Sequest HT (A2)	Unambiguous	GGSGGSYGGGSGSGGGSGGGYGGGSGGGHSGGSGGGHSGGSGGNYGGGSGSGGGSGGGYGGGSGSR		2	P35527	P35527; K7EQQ3	0	4	1	0	1	1	1243.99	4972.92	4972.94	-3.54	-0.0044	HCD (High Energy Collision Dissociation)	MS2	0	30	21.2487	8090	IgG-1.raw	F3	1.65	1	0.0002502	0.002545
	FALSE	High	HGVQELEIELQSQLSK		1.98984e-13	0.000259674	1	2	2	P35527	0	1837.97	High	High	0.0002502	1.621e-14	5.75
		Checked	Confidence	Identifying Node	PSM Ambiguity	Annotated Sequence	Modifications	# Proteins	Master Protein Accessions	Protein Accessions	# Missed Cleavages	Charge	DeltaScore	DeltaCn	Rank	Search Engine Rank	m/z [Da]	MH+ [Da]	Theo. MH+ [Da]	DeltaM [ppm]	Deltam/z [Da]	Activation Type	MS Order	Isolation Interference [%]	Ion Inject Time [ms]	RT [min]	First Scan	Spectrum File	File ID	XCorr	# Protein Groups	Percolator q-Value	Percolator PEP
		FALSE	High	Sequest HT (A2)	Unambiguous	HGVQELEIELQSQLSK		2	P35527	P35527; K7EQQ3	0	3	0.7383	0	1	1	613.326	1837.96	1837.97	-1.28	-0.00079	HCD (High Energy Collision Dissociation)	MS2	62.3345	24.185	37.2204	21963	IgG-1.raw	F3	4.28	1	0.0002502	2.404e-06
		FALSE	High	Sequest HT (A2)	Unambiguous	HGVQELEIELQSQLSK		2	P35527	P35527; K7EQQ3	0	2	0.7861	0	1	1	919.487	1837.97	1837.97	1.18	0.00109	HCD (High Energy Collision Dissociation)	MS2	32.1704	30	37.273	22013	IgG-1.raw	F3	5.75	1	0.0002502	1.621e-14
	FALSE	High	KDIENQYETQITQIEHEVSSSGQEVQSSAK		0.182314	0.00470326	1	2	1	P35527	1	3392.61	High	High	0.003627	0.1427	2.56
		Checked	Confidence	Identifying Node	PSM Ambiguity	Annotated Sequence	Modifications	# Proteins	Master Protein Accessions	Protein Accessions	# Missed Cleavages	Charge	DeltaScore	DeltaCn	Rank	Search Engine Rank	m/z [Da]	MH+ [Da]	Theo. MH+ [Da]	DeltaM [ppm]	Deltam/z [Da]	Activation Type	MS Order	Isolation Interference [%]	Ion Inject Time [ms]	RT [min]	First Scan	Spectrum File	File ID	XCorr	# Protein Groups	Percolator q-Value	Percolator PEP
		FALSE	High	Sequest HT (A2)	Unambiguous	KDIENQYETQITQIEHEVSSSGQEVQSSAK		2	P35527	P35527; K7EQQ3	1	4	0.3984	0	1	1	848.909	3392.61	3392.61	1.7	0.00145	HCD (High Energy Collision Dissociation)	MS2	0	17.709	38.387	23002	IgG-1.raw	F3	2.56	1	0.003627	0.1427
	FALSE	High	LASYLDK		0.0293628	0.000259674	6	11	1	P02533; P08727; P13645; Q04695; P35527; P08779	0	809.44	High	High	0.0002502	0.01925	1.64
		Checked	Confidence	Identifying Node	PSM Ambiguity	Annotated Sequence	Modifications	# Proteins	Master Protein Accessions	Protein Accessions	# Missed Cleavages	Charge	DeltaScore	DeltaCn	Rank	Search Engine Rank	m/z [Da]	MH+ [Da]	Theo. MH+ [Da]	DeltaM [ppm]	Deltam/z [Da]	Activation Type	MS Order	Isolation Interference [%]	Ion Inject Time [ms]	RT [min]	First Scan	Spectrum File	File ID	XCorr	# Protein Groups	Percolator q-Value	Percolator PEP
		FALSE	High	Sequest HT (A2)	Unambiguous	LASYLDK		11	P02533; P08727; P13645; Q04695; P35527; P08779	C9JM50; P02533; P08727; A0A3B3ITG2; P13645; K7EPJ9; P19012; Q99456; Q04695; P35527; P08779	0	2	0.3659	0	1	1	405.224	809.441	809.44	0.52	0.00021	HCD (High Energy Collision Dissociation)	MS2	16.2204	30	22.3548	9040	IgG-1.raw	F3	1.64	6	0.0002502	0.01925
	FALSE	High	IKFEMEQNLR		0.00238436	0.000259674	1	2	2	P35527	1	1307.68	High	High	0.0002502	0.001262	2.53
		Checked	Confidence	Identifying Node	PSM Ambiguity	Annotated Sequence	Modifications	# Proteins	Master Protein Accessions	Protein Accessions	# Missed Cleavages	Charge	DeltaScore	DeltaCn	Rank	Search Engine Rank	m/z [Da]	MH+ [Da]	Theo. MH+ [Da]	DeltaM [ppm]	Deltam/z [Da]	Activation Type	MS Order	Isolation Interference [%]	Ion Inject Time [ms]	RT [min]	First Scan	Spectrum File	File ID	XCorr	# Protein Groups	Percolator q-Value	Percolator PEP
		FALSE	High	Sequest HT (A2)	Unambiguous	IKFEMEQNLR		2	P35527	P35527; K7EQQ3	1	3	0.4204	0	1	1	436.564	1307.68	1307.68	0	0	HCD (High Energy Collision Dissociation)	MS2	47.8726	14.183	28.0849	13824	IgG-1.raw	F3	2.26	1	0.0002502	0.02206
		FALSE	High	Sequest HT (A2)	Unambiguous	IKFEMEQNLR		2	P35527	P35527; K7EQQ3	1	2	0.6166	0	1	1	654.343	1307.68	1307.68	0.76	0.0005	HCD (High Energy Collision Dissociation)	MS2	31.9536	17.704	28.1009	13839	IgG-1.raw	F3	2.53	1	0.0002502	0.001262
	FALSE	High	IKFEMEQNLR	1xOxidation [M5]	0.00717696	0.000259674	1	2	1	P35527	1	1323.67	High	High	0.0002502	0.004177	2.45
		Checked	Confidence	Identifying Node	PSM Ambiguity	Annotated Sequence	Modifications	# Proteins	Master Protein Accessions	Protein Accessions	# Missed Cleavages	Charge	DeltaScore	DeltaCn	Rank	Search Engine Rank	m/z [Da]	MH+ [Da]	Theo. MH+ [Da]	DeltaM [ppm]	Deltam/z [Da]	Activation Type	MS Order	Isolation Interference [%]	Ion Inject Time [ms]	RT [min]	First Scan	Spectrum File	File ID	XCorr	# Protein Groups	Percolator q-Value	Percolator PEP
		FALSE	High	Sequest HT (A2)	Unambiguous	IKFEmEQNLR	M5(Oxidation)	2	P35527	P35527; K7EQQ3	1	3	0.4653	0	1	1	441.896	1323.67	1323.67	1.61	0.00071	HCD (High Energy Collision Dissociation)	MS2	62.8126	30	23.7899	10225	IgG-1.raw	F3	2.45	1	0.0002502	0.004177
	FALSE	High	MTLDDFR		0.129466	0.00328286	1	2	1	P35527	0	897.413	High	High	0.00254	0.09739	2.06
		Checked	Confidence	Identifying Node	PSM Ambiguity	Annotated Sequence	Modifications	# Proteins	Master Protein Accessions	Protein Accessions	# Missed Cleavages	Charge	DeltaScore	DeltaCn	Rank	Search Engine Rank	m/z [Da]	MH+ [Da]	Theo. MH+ [Da]	DeltaM [ppm]	Deltam/z [Da]	Activation Type	MS Order	Isolation Interference [%]	Ion Inject Time [ms]	RT [min]	First Scan	Spectrum File	File ID	XCorr	# Protein Groups	Percolator q-Value	Percolator PEP
		FALSE	High	Sequest HT (A2)	Unambiguous	MTLDDFR		2	P35527	P35527; K7EQQ3	0	2	0.6748	0	1	1	449.209	897.411	897.413	-2.76	-0.00124	HCD (High Energy Collision Dissociation)	MS2	0	30	30.8398	16228	IgG-1.raw	F3	2.06	1	0.00254	0.09739
	FALSE	High	MTLDDFR	1xOxidation [M1]	0.0834726	0.000891471	1	2	1	P35527	0	913.408	High	High	0.0007253	0.06013	1.66
		Checked	Confidence	Identifying Node	PSM Ambiguity	Annotated Sequence	Modifications	# Proteins	Master Protein Accessions	Protein Accessions	# Missed Cleavages	Charge	DeltaScore	DeltaCn	Rank	Search Engine Rank	m/z [Da]	MH+ [Da]	Theo. MH+ [Da]	DeltaM [ppm]	Deltam/z [Da]	Activation Type	MS Order	Isolation Interference [%]	Ion Inject Time [ms]	RT [min]	First Scan	Spectrum File	File ID	XCorr	# Protein Groups	Percolator q-Value	Percolator PEP
		FALSE	High	Sequest HT (A2)	Unambiguous	mTLDDFR	M1(Oxidation)	2	P35527	P35527; K7EQQ3	0	2	0.5	0	1	1	457.208	913.409	913.408	1.13	0.00052	HCD (High Energy Collision Dissociation)	MS2	25.9935	30	25.5804	11681	IgG-1.raw	F3	1.66	1	0.0007253	0.06013
	FALSE	High	NYSPYYNTIDDLKDQIVDLTVGNNK		6.23501e-05	0.000259674	1	1	2	P35527	1	2902.41	High	High	0.0002502	2.461e-05	4.71
		Checked	Confidence	Identifying Node	PSM Ambiguity	Annotated Sequence	Modifications	# Proteins	Master Protein Accessions	Protein Accessions	# Missed Cleavages	Charge	DeltaScore	DeltaCn	Rank	Search Engine Rank	m/z [Da]	MH+ [Da]	Theo. MH+ [Da]	DeltaM [ppm]	Deltam/z [Da]	Activation Type	MS Order	Isolation Interference [%]	Ion Inject Time [ms]	RT [min]	First Scan	Spectrum File	File ID	XCorr	# Protein Groups	Percolator q-Value	Percolator PEP
		FALSE	High	Sequest HT (A2)	Unambiguous	NYSPYYNTIDDLKDQIVDLTVGNNK		1	P35527	P35527	1	3	0.8047	0	1	1	968.144	2902.42	2902.41	2.19	0.00212	HCD (High Energy Collision Dissociation)	MS2	19.7893	16.172	45.264	29402	IgG-1.raw	F3	4.71	1	0.0002502	2.461e-05
		FALSE	High	Sequest HT (A2)	Unambiguous	NYSPYYNTIDDLKDQIVDLTVGNNK		1	P35527	P35527	1	4	0.5542	0	1	1	726.356	2902.4	2902.41	-2.41	-0.00175	HCD (High Energy Collision Dissociation)	MS2	62.1516	30	45.3104	29446	IgG-1.raw	F3	2.49	1	0.0002502	0.04114
	FALSE	High	QEIECQNQEYSLLLSIK	1xCarbamidomethyl [C5]	5.67863e-09	0.000259674	1	2	1	P35527	0	2095.04	High	High	0.0002502	1.059e-09	3.95
		Checked	Confidence	Identifying Node	PSM Ambiguity	Annotated Sequence	Modifications	# Proteins	Master Protein Accessions	Protein Accessions	# Missed Cleavages	Charge	DeltaScore	DeltaCn	Rank	Search Engine Rank	m/z [Da]	MH+ [Da]	Theo. MH+ [Da]	DeltaM [ppm]	Deltam/z [Da]	Activation Type	MS Order	Isolation Interference [%]	Ion Inject Time [ms]	RT [min]	First Scan	Spectrum File	File ID	XCorr	# Protein Groups	Percolator q-Value	Percolator PEP
		FALSE	High	Sequest HT (A2)	Unambiguous	QEIEcQNQEYSLLLSIK	C5(Carbamidomethyl)	2	P35527	P35527; K7EQQ3	0	2	0.8506	0	1	1	1048.02	2095.04	2095.04	2.3	0.00241	HCD (High Energy Collision Dissociation)	MS2	0	28.173	39.7764	24278	IgG-1.raw	F3	3.95	1	0.0002502	1.059e-09
	FALSE	High	QEYEQLIAK		0.00243405	0.000259674	1	2	1	P35527	0	1121.58	High	High	0.0002502	0.001297	3.08
		Checked	Confidence	Identifying Node	PSM Ambiguity	Annotated Sequence	Modifications	# Proteins	Master Protein Accessions	Protein Accessions	# Missed Cleavages	Charge	DeltaScore	DeltaCn	Rank	Search Engine Rank	m/z [Da]	MH+ [Da]	Theo. MH+ [Da]	DeltaM [ppm]	Deltam/z [Da]	Activation Type	MS Order	Isolation Interference [%]	Ion Inject Time [ms]	RT [min]	First Scan	Spectrum File	File ID	XCorr	# Protein Groups	Percolator q-Value	Percolator PEP
		FALSE	High	Sequest HT (A2)	Unambiguous	QEYEQLIAK		2	P35527	P35527; K7EQQ3	0	2	0.6396	0	1	1	561.296	1121.58	1121.58	0.88	0.00049	HCD (High Energy Collision Dissociation)	MS2	0	9.76	26.7137	12657	IgG-1.raw	F3	3.08	1	0.0002502	0.001297
	FALSE	High	QFSSSYLSR		0.00538112	0.000259674	1	1	1	P35527	0	1074.52	High	High	0.0002502	0.003054	2.17
		Checked	Confidence	Identifying Node	PSM Ambiguity	Annotated Sequence	Modifications	# Proteins	Master Protein Accessions	Protein Accessions	# Missed Cleavages	Charge	DeltaScore	DeltaCn	Rank	Search Engine Rank	m/z [Da]	MH+ [Da]	Theo. MH+ [Da]	DeltaM [ppm]	Deltam/z [Da]	Activation Type	MS Order	Isolation Interference [%]	Ion Inject Time [ms]	RT [min]	First Scan	Spectrum File	File ID	XCorr	# Protein Groups	Percolator q-Value	Percolator PEP
		FALSE	High	Sequest HT (A2)	Unambiguous	QFSSSYLSR		1	P35527	P35527	0	2	0.6267	0	1	1	537.765	1074.52	1074.52	1.97	0.00106	HCD (High Energy Collision Dissociation)	MS2	57.6622	17.893	26.5839	12555	IgG-1.raw	F3	2.17	1	0.0002502	0.003054
	FALSE	High	QGVDADINGLR		0.000126479	0.000259674	1	2	1	P35527	0	1157.59	High	High	0.0002502	5.276e-05	3.29
		Checked	Confidence	Identifying Node	PSM Ambiguity	Annotated Sequence	Modifications	# Proteins	Master Protein Accessions	Protein Accessions	# Missed Cleavages	Charge	DeltaScore	DeltaCn	Rank	Search Engine Rank	m/z [Da]	MH+ [Da]	Theo. MH+ [Da]	DeltaM [ppm]	Deltam/z [Da]	Activation Type	MS Order	Isolation Interference [%]	Ion Inject Time [ms]	RT [min]	First Scan	Spectrum File	File ID	XCorr	# Protein Groups	Percolator q-Value	Percolator PEP
		FALSE	High	Sequest HT (A2)	Unambiguous	QGVDADINGLR		2	P35527	P35527; K7EQQ3	0	2	0.6748	0	1	1	579.299	1157.59	1157.59	0.55	0.00032	HCD (High Energy Collision Dissociation)	MS2	35.4783	13.5	27.1735	13013	IgG-1.raw	F3	3.29	1	0.0002502	5.276e-05
	FALSE	High	QVLDNLTMEK		0.000381787	0.000259674	1	2	1	P35527	0	1190.61	High	High	0.0002502	0.000175	3.06
		Checked	Confidence	Identifying Node	PSM Ambiguity	Annotated Sequence	Modifications	# Proteins	Master Protein Accessions	Protein Accessions	# Missed Cleavages	Charge	DeltaScore	DeltaCn	Rank	Search Engine Rank	m/z [Da]	MH+ [Da]	Theo. MH+ [Da]	DeltaM [ppm]	Deltam/z [Da]	Activation Type	MS Order	Isolation Interference [%]	Ion Inject Time [ms]	RT [min]	First Scan	Spectrum File	File ID	XCorr	# Protein Groups	Percolator q-Value	Percolator PEP
		FALSE	High	Sequest HT (A2)	Unambiguous	QVLDNLTMEK		2	P35527	P35527; K7EQQ3	0	2	0.6078	0	1	1	595.808	1190.61	1190.61	0.11	6e-05	HCD (High Energy Collision Dissociation)	MS2	40.3157	7.046	28.5054	14215	IgG-1.raw	F3	3.06	1	0.0002502	0.000175
	FALSE	High	QVLDNLTMEK	1xOxidation [M8]	0.063897	0.000578009	1	2	1	P35527	0	1206.6	High	High	0.0004885	0.04493	1.8
		Checked	Confidence	Identifying Node	PSM Ambiguity	Annotated Sequence	Modifications	# Proteins	Master Protein Accessions	Protein Accessions	# Missed Cleavages	Charge	DeltaScore	DeltaCn	Rank	Search Engine Rank	m/z [Da]	MH+ [Da]	Theo. MH+ [Da]	DeltaM [ppm]	Deltam/z [Da]	Activation Type	MS Order	Isolation Interference [%]	Ion Inject Time [ms]	RT [min]	First Scan	Spectrum File	File ID	XCorr	# Protein Groups	Percolator q-Value	Percolator PEP
		FALSE	High	Sequest HT (A2)	Unambiguous	QVLDNLTmEK	M8(Oxidation)	2	P35527	P35527; K7EQQ3	0	2	0.4333	0	1	1	603.806	1206.61	1206.6	1.64	0.00099	HCD (High Energy Collision Dissociation)	MS2	48.9814	14.022	25.8544	11909	IgG-1.raw	F3	1.8	1	0.0004885	0.04493
	FALSE	High	SDLEMQYETLQEELMALK		7.70085e-09	0.000259674	1	2	1	P35527	0	2171.02	High	High	0.0002502	1.472e-09	3.12
		Checked	Confidence	Identifying Node	PSM Ambiguity	Annotated Sequence	Modifications	# Proteins	Master Protein Accessions	Protein Accessions	# Missed Cleavages	Charge	DeltaScore	DeltaCn	Rank	Search Engine Rank	m/z [Da]	MH+ [Da]	Theo. MH+ [Da]	DeltaM [ppm]	Deltam/z [Da]	Activation Type	MS Order	Isolation Interference [%]	Ion Inject Time [ms]	RT [min]	First Scan	Spectrum File	File ID	XCorr	# Protein Groups	Percolator q-Value	Percolator PEP
		FALSE	High	Sequest HT (A2)	Unambiguous	SDLEMQYETLQEELMALK		2	P35527	P35527; K7EQQ3	0	2	0.8365	0	1	1	1086.02	2171.03	2171.02	0.19	0.0002	HCD (High Energy Collision Dissociation)	MS2	0	30	47.3014	31323	IgG-1.raw	F3	3.12	1	0.0002502	1.472e-09
	FALSE	High	SDLEMQYETLQEELMALK	1xOxidation [M]	1.48357e-08	0.000259674	1	2	2	P35527	0	2187.02	High	High	0.0002502	2.981e-09	4.23
		Checked	Confidence	Identifying Node	PSM Ambiguity	Annotated Sequence	Modifications	# Proteins	Master Protein Accessions	Protein Accessions	# Missed Cleavages	Charge	DeltaScore	DeltaCn	Rank	Search Engine Rank	m/z [Da]	MH+ [Da]	Theo. MH+ [Da]	DeltaM [ppm]	Deltam/z [Da]	Activation Type	MS Order	Isolation Interference [%]	Ion Inject Time [ms]	RT [min]	First Scan	Spectrum File	File ID	XCorr	# Protein Groups	Percolator q-Value	Percolator PEP
		FALSE	High	Sequest HT (A2)	Unambiguous	SDLEmQYETLQEELMALK	M5(Oxidation)	2	P35527	P35527; K7EQQ3	0	2	0.7541	0	1	1	1094.01	2187.02	2187.02	0.72	0.00079	HCD (High Energy Collision Dissociation)	MS2	0	30	47.0719	31105	IgG-1.raw	F3	4.23	1	0.0002502	2.981e-09
		FALSE	High	Sequest HT (A2)	Unambiguous	SDLEMQYETLQEELmALK	M15(Oxidation)	2	P35527	P35527; K7EQQ3	0	2	0.7324	0	1	1	1094.01	2187.02	2187.02	-0.73	-0.00079	HCD (High Energy Collision Dissociation)	MS2	0	30	46.0429	30123	IgG-1.raw	F3	2.84	1	0.0002502	6.815e-07
	FALSE	High	SDLEMQYETLQEELMALKK	1xOxidation [M15]	0.00688786	0.000259674	1	2	1	P35527	1	2315.11	High	High	0.0002502	0.003976	2.44
		Checked	Confidence	Identifying Node	PSM Ambiguity	Annotated Sequence	Modifications	# Proteins	Master Protein Accessions	Protein Accessions	# Missed Cleavages	Charge	DeltaScore	DeltaCn	Rank	Search Engine Rank	m/z [Da]	MH+ [Da]	Theo. MH+ [Da]	DeltaM [ppm]	Deltam/z [Da]	Activation Type	MS Order	Isolation Interference [%]	Ion Inject Time [ms]	RT [min]	First Scan	Spectrum File	File ID	XCorr	# Protein Groups	Percolator q-Value	Percolator PEP
		FALSE	High	Sequest HT (A2)	Unambiguous	SDLEMQYETLQEELmALKK	M15(Oxidation)	2	P35527	P35527; K7EQQ3	1	3	0.5738	0	1	1	772.377	2315.12	2315.11	1.46	0.00112	HCD (High Energy Collision Dissociation)	MS2	69.7888	30	42.3377	26617	IgG-1.raw	F3	2.44	1	0.0002502	0.003976
	FALSE	High	SGGGGGGGLGSGGSIR		3.13774e-05	0.000259674	1	1	1	P35527	0	1232.6	High	High	0.0002502	1.171e-05	3.75
		Checked	Confidence	Identifying Node	PSM Ambiguity	Annotated Sequence	Modifications	# Proteins	Master Protein Accessions	Protein Accessions	# Missed Cleavages	Charge	DeltaScore	DeltaCn	Rank	Search Engine Rank	m/z [Da]	MH+ [Da]	Theo. MH+ [Da]	DeltaM [ppm]	Deltam/z [Da]	Activation Type	MS Order	Isolation Interference [%]	Ion Inject Time [ms]	RT [min]	First Scan	Spectrum File	File ID	XCorr	# Protein Groups	Percolator q-Value	Percolator PEP
		FALSE	High	Sequest HT (A2)	Unambiguous	SGGGGGGGLGSGGSIR		1	P35527	P35527	0	2	0.7653	0	1	1	616.803	1232.6	1232.6	-0.02	-1e-05	HCD (High Energy Collision Dissociation)	MS2	0	30	20.016	7115	IgG-1.raw	F3	3.75	1	0.0002502	1.171e-05
	FALSE	High	STMQELNSR		0.0180405	0.000259674	1	1	1	P35527	0	1065.5	High	High	0.0002502	0.01129	1.8
		Checked	Confidence	Identifying Node	PSM Ambiguity	Annotated Sequence	Modifications	# Proteins	Master Protein Accessions	Protein Accessions	# Missed Cleavages	Charge	DeltaScore	DeltaCn	Rank	Search Engine Rank	m/z [Da]	MH+ [Da]	Theo. MH+ [Da]	DeltaM [ppm]	Deltam/z [Da]	Activation Type	MS Order	Isolation Interference [%]	Ion Inject Time [ms]	RT [min]	First Scan	Spectrum File	File ID	XCorr	# Protein Groups	Percolator q-Value	Percolator PEP
		FALSE	High	Sequest HT (A2)	Unambiguous	STMQELNSR		1	P35527	P35527	0	2	0.65	0	1	1	533.253	1065.5	1065.5	-0.32	-0.00017	HCD (High Energy Collision Dissociation)	MS2	46.5206	30	20.765	7694	IgG-1.raw	F3	1.8	1	0.0002502	0.01129
	FALSE	High	TLLDIDNTR		0.0232635	0.000259674	1	1	1	P35527	0	1060.56	High	High	0.0002502	0.01492	2.1
		Checked	Confidence	Identifying Node	PSM Ambiguity	Annotated Sequence	Modifications	# Proteins	Master Protein Accessions	Protein Accessions	# Missed Cleavages	Charge	DeltaScore	DeltaCn	Rank	Search Engine Rank	m/z [Da]	MH+ [Da]	Theo. MH+ [Da]	DeltaM [ppm]	Deltam/z [Da]	Activation Type	MS Order	Isolation Interference [%]	Ion Inject Time [ms]	RT [min]	First Scan	Spectrum File	File ID	XCorr	# Protein Groups	Percolator q-Value	Percolator PEP
		FALSE	High	Sequest HT (A2)	Unambiguous	TLLDIDNTR		1	P35527	P35527	0	2	0.5571	0	1	1	530.786	1060.56	1060.56	1.11	0.00059	HCD (High Energy Collision Dissociation)	MS2	34.8091	9.708	28.6732	14368	IgG-1.raw	F3	2.1	1	0.0002502	0.01492
	FALSE	High	TLNDMRQEYEQLIAK		0.00173184	0.000259674	1	2	1	P35527	1	1851.93	High	High	0.0002502	0.0008958	1.86
		Checked	Confidence	Identifying Node	PSM Ambiguity	Annotated Sequence	Modifications	# Proteins	Master Protein Accessions	Protein Accessions	# Missed Cleavages	Charge	DeltaScore	DeltaCn	Rank	Search Engine Rank	m/z [Da]	MH+ [Da]	Theo. MH+ [Da]	DeltaM [ppm]	Deltam/z [Da]	Activation Type	MS Order	Isolation Interference [%]	Ion Inject Time [ms]	RT [min]	First Scan	Spectrum File	File ID	XCorr	# Protein Groups	Percolator q-Value	Percolator PEP
		FALSE	High	Sequest HT (A2)	Unambiguous	TLNDMRQEYEQLIAK		2	P35527	P35527; K7EQQ3	1	3	0.1989	0	1	1	617.98	1851.93	1851.93	-0.74	-0.00045	HCD (High Energy Collision Dissociation)	MS2	0	27.114	37.0267	21782	IgG-1.raw	F3	1.86	1	0.0002502	0.0008958
	FALSE	High	VQALEEANNDLENK		6.94821e-06	0.000259674	1	1	1	P35527	0	1586.77	High	High	0.0002502	2.301e-06	2.3
		Checked	Confidence	Identifying Node	PSM Ambiguity	Annotated Sequence	Modifications	# Proteins	Master Protein Accessions	Protein Accessions	# Missed Cleavages	Charge	DeltaScore	DeltaCn	Rank	Search Engine Rank	m/z [Da]	MH+ [Da]	Theo. MH+ [Da]	DeltaM [ppm]	Deltam/z [Da]	Activation Type	MS Order	Isolation Interference [%]	Ion Inject Time [ms]	RT [min]	First Scan	Spectrum File	File ID	XCorr	# Protein Groups	Percolator q-Value	Percolator PEP
		FALSE	High	Sequest HT (A2)	Unambiguous	VQALEEANNDLENK		1	P35527	P35527	0	2	0.613	0	1	1	793.887	1586.77	1586.77	0.06	5e-05	HCD (High Energy Collision Dissociation)	MS2	0	15.044	26.6611	12629	IgG-1.raw	F3	2.3	1	0.0002502	2.301e-06
	FALSE	High	YCGQLQMIQEQISNLEAQITDVR	1xCarbamidomethyl [C2]	1.18225e-07	0.000259674	1	2	1	P35527	0	2737.33	High	High	0.0002502	2.821e-08	3.8
		Checked	Confidence	Identifying Node	PSM Ambiguity	Annotated Sequence	Modifications	# Proteins	Master Protein Accessions	Protein Accessions	# Missed Cleavages	Charge	DeltaScore	DeltaCn	Rank	Search Engine Rank	m/z [Da]	MH+ [Da]	Theo. MH+ [Da]	DeltaM [ppm]	Deltam/z [Da]	Activation Type	MS Order	Isolation Interference [%]	Ion Inject Time [ms]	RT [min]	First Scan	Spectrum File	File ID	XCorr	# Protein Groups	Percolator q-Value	Percolator PEP
		FALSE	High	Sequest HT (A2)	Unambiguous	YcGQLQMIQEQISNLEAQITDVR	C2(Carbamidomethyl)	2	P35527	P35527; K7EQQ3	0	3	0.7763	0	1	1	913.113	2737.32	2737.33	-1.53	-0.0014	HCD (High Energy Collision Dissociation)	MS2	7.71571	30	51.158	34882	IgG-1.raw	F3	3.8	1	0.0002502	2.821e-08
	FALSE	High	YCGQLQMIQEQISNLEAQITDVR	1xCarbamidomethyl [C2]; 1xOxidation [M7]	4.69245e-07	0.000259674	1	2	2	P35527	0	2753.32	High	High	0.0002502	1.248e-07	2.1
		Checked	Confidence	Identifying Node	PSM Ambiguity	Annotated Sequence	Modifications	# Proteins	Master Protein Accessions	Protein Accessions	# Missed Cleavages	Charge	DeltaScore	DeltaCn	Rank	Search Engine Rank	m/z [Da]	MH+ [Da]	Theo. MH+ [Da]	DeltaM [ppm]	Deltam/z [Da]	Activation Type	MS Order	Isolation Interference [%]	Ion Inject Time [ms]	RT [min]	First Scan	Spectrum File	File ID	XCorr	# Protein Groups	Percolator q-Value	Percolator PEP
		FALSE	High	Sequest HT (A2)	Unambiguous	YcGQLQmIQEQISNLEAQITDVR	C2(Carbamidomethyl); M7(Oxidation)	2	P35527	P35527; K7EQQ3	0	3	0.807	0	1	1	918.448	2753.33	2753.32	1.78	0.00163	HCD (High Energy Collision Dissociation)	MS2	14.8927	30	49.5209	33388	IgG-1.raw	F3	3.73	1	0.0002502	5.029e-07
		FALSE	High	Sequest HT (A2)	Unambiguous	YcGQLQmIQEQISNLEAQITDVR	C2(Carbamidomethyl); M7(Oxidation)	2	P35527	P35527; K7EQQ3	0	2	0.819	0	1	1	1377.15	2753.3	2753.32	-9.68	-0.01333	HCD (High Energy Collision Dissociation)	MS2	50.8594	30	49.5874	33448	IgG-1.raw	F3	2.1	1	0.0002502	1.248e-07
FALSE	High	Master Protein	P13645	Keratin, type I cytoskeletal 10 OS=Homo sapiens OX=9606 GN=KRT10 PE=1 SV=6	0	189.546	58	27	44	24	584	58.8	5.21	113.42	27	0	High	1
	Checked	Confidence	Sequence	Modifications	Qvality PEP	Qvality q-value	# Protein Groups	# Proteins	# PSMs	Master Protein Accessions	# Missed Cleavages	Theo. MH+ [Da]	Found in Sample: [S3] F3: Sample	Confidence (by Search Engine): Sequest HT	Percolator q-Value (by Search Engine): Sequest HT	Percolator PEP (by Search Engine): Sequest HT	XCorr (by Search Engine): Sequest HT
	FALSE	High	ADLEMQIESLTEELAYLK		0.00323187	0.000259674	1	1	1	P13645	0	2096.05	High	High	0.0002502	0.001757	1.78
		Checked	Confidence	Identifying Node	PSM Ambiguity	Annotated Sequence	Modifications	# Proteins	Master Protein Accessions	Protein Accessions	# Missed Cleavages	Charge	DeltaScore	DeltaCn	Rank	Search Engine Rank	m/z [Da]	MH+ [Da]	Theo. MH+ [Da]	DeltaM [ppm]	Deltam/z [Da]	Activation Type	MS Order	Isolation Interference [%]	Ion Inject Time [ms]	RT [min]	First Scan	Spectrum File	File ID	XCorr	# Protein Groups	Percolator q-Value	Percolator PEP
		FALSE	High	Sequest HT (A2)	Unambiguous	ADLEMQIESLTEELAYLK		1	P13645	P13645	0	3	0.7697	0	1	1	699.355	2096.05	2096.05	1.68	0.00117	HCD (High Energy Collision Dissociation)	MS2	11.863	30	51.4343	35133	IgG-1.raw	F3	1.78	1	0.0002502	0.001757
	FALSE	High	ADLEMQIESLTEELAYLK	1xOxidation [M5]	1.71503e-05	0.000259674	1	1	2	P13645	0	2112.04	High	High	0.0002502	6.092e-06	4.38
		Checked	Confidence	Identifying Node	PSM Ambiguity	Annotated Sequence	Modifications	# Proteins	Master Protein Accessions	Protein Accessions	# Missed Cleavages	Charge	DeltaScore	DeltaCn	Rank	Search Engine Rank	m/z [Da]	MH+ [Da]	Theo. MH+ [Da]	DeltaM [ppm]	Deltam/z [Da]	Activation Type	MS Order	Isolation Interference [%]	Ion Inject Time [ms]	RT [min]	First Scan	Spectrum File	File ID	XCorr	# Protein Groups	Percolator q-Value	Percolator PEP
		FALSE	High	Sequest HT (A2)	Unambiguous	ADLEmQIESLTEELAYLK	M5(Oxidation)	1	P13645	P13645	0	2	0.791	0	1	1	1056.52	2112.03	2112.04	-3.49	-0.00368	HCD (High Energy Collision Dissociation)	MS2	0	30	51.6384	35308	IgG-1.raw	F3	1.77	1	0.0002502	4.534e-05
		FALSE	High	Sequest HT (A2)	Unambiguous	ADLEmQIESLTEELAYLK	M5(Oxidation)	1	P13645	P13645	0	3	0.8174	0	1	1	704.685	2112.04	2112.04	-0.13	-9e-05	HCD (High Energy Collision Dissociation)	MS2	61.1807	30	51.907	35538	IgG-1.raw	F3	4.38	1	0.0002502	6.092e-06
	FALSE	High	ADLEMQIESLTEELAYLKK		0.00222977	0.000259674	1	1	1	P13645	1	2224.14	High	High	0.0002502	0.001176	1.52
		Checked	Confidence	Identifying Node	PSM Ambiguity	Annotated Sequence	Modifications	# Proteins	Master Protein Accessions	Protein Accessions	# Missed Cleavages	Charge	DeltaScore	DeltaCn	Rank	Search Engine Rank	m/z [Da]	MH+ [Da]	Theo. MH+ [Da]	DeltaM [ppm]	Deltam/z [Da]	Activation Type	MS Order	Isolation Interference [%]	Ion Inject Time [ms]	RT [min]	First Scan	Spectrum File	File ID	XCorr	# Protein Groups	Percolator q-Value	Percolator PEP
		FALSE	High	Sequest HT (A2)	Unambiguous	ADLEMQIESLTEELAYLKK		1	P13645	P13645	1	3	0.3882	0	1	1	742.055	2224.15	2224.14	3.73	0.00277	HCD (High Energy Collision Dissociation)	MS2	64.609	30	46.4555	30516	IgG-1.raw	F3	1.52	1	0.0002502	0.001176
	FALSE	High	ADLEMQIESLTEELAYLKK	1xOxidation [M5]	0.0370123	0.000259674	1	1	1	P13645	1	2240.14	High	High	0.0002502	0.02465	1.86
		Checked	Confidence	Identifying Node	PSM Ambiguity	Annotated Sequence	Modifications	# Proteins	Master Protein Accessions	Protein Accessions	# Missed Cleavages	Charge	DeltaScore	DeltaCn	Rank	Search Engine Rank	m/z [Da]	MH+ [Da]	Theo. MH+ [Da]	DeltaM [ppm]	Deltam/z [Da]	Activation Type	MS Order	Isolation Interference [%]	Ion Inject Time [ms]	RT [min]	First Scan	Spectrum File	File ID	XCorr	# Protein Groups	Percolator q-Value	Percolator PEP
		FALSE	High	Sequest HT (A2)	Unambiguous	ADLEmQIESLTEELAYLKK	M5(Oxidation)	1	P13645	P13645	1	3	0.7366	0	1	1	747.387	2240.15	2240.14	4.7	0.00351	HCD (High Energy Collision Dissociation)	MS2	0	30	46.6154	30668	IgG-1.raw	F3	1.86	1	0.0002502	0.02465
	FALSE	High	AETECQNTEYQQLLDIK	1xCarbamidomethyl [C5]	6.46191e-08	0.000259674	1	1	2	P13645	0	2082.96	High	High	0.0002502	1.467e-08	4.74
		Checked	Confidence	Identifying Node	PSM Ambiguity	Annotated Sequence	Modifications	# Proteins	Master Protein Accessions	Protein Accessions	# Missed Cleavages	Charge	DeltaScore	DeltaCn	Rank	Search Engine Rank	m/z [Da]	MH+ [Da]	Theo. MH+ [Da]	DeltaM [ppm]	Deltam/z [Da]	Activation Type	MS Order	Isolation Interference [%]	Ion Inject Time [ms]	RT [min]	First Scan	Spectrum File	File ID	XCorr	# Protein Groups	Percolator q-Value	Percolator PEP
		FALSE	High	Sequest HT (A2)	Unambiguous	AETEcQNTEYQQLLDIK	C5(Carbamidomethyl)	1	P13645	P13645	0	3	0.6964	0	1	1	694.993	2082.96	2082.96	-0.44	-0.0003	HCD (High Energy Collision Dissociation)	MS2	73.5827	12.445	36.042	20875	IgG-1.raw	F3	2.24	1	0.0002502	0.0001226
		FALSE	High	Sequest HT (A2)	Unambiguous	AETEcQNTEYQQLLDIK	C5(Carbamidomethyl)	1	P13645	P13645	0	2	0.865	0	1	1	1041.98	2082.96	2082.96	-2.61	-0.00272	HCD (High Energy Collision Dissociation)	MS2	0	30	35.8964	20727	IgG-1.raw	F3	4.74	1	0.0002502	1.467e-08
	FALSE	High	ALEESNYELEGK		5.59436e-05	0.000259674	1	1	1	P13645	0	1381.65	High	High	0.0002502	2.185e-05	1.88
		Checked	Confidence	Identifying Node	PSM Ambiguity	Annotated Sequence	Modifications	# Proteins	Master Protein Accessions	Protein Accessions	# Missed Cleavages	Charge	DeltaScore	DeltaCn	Rank	Search Engine Rank	m/z [Da]	MH+ [Da]	Theo. MH+ [Da]	DeltaM [ppm]	Deltam/z [Da]	Activation Type	MS Order	Isolation Interference [%]	Ion Inject Time [ms]	RT [min]	First Scan	Spectrum File	File ID	XCorr	# Protein Groups	Percolator q-Value	Percolator PEP
		FALSE	High	Sequest HT (A2)	Unambiguous	ALEESNYELEGK		1	P13645	P13645	0	2	0.6543	0	1	1	691.327	1381.65	1381.65	-1.51	-0.00104	HCD (High Energy Collision Dissociation)	MS2	10.7602	30	26.2022	12211	IgG-1.raw	F3	1.88	1	0.0002502	2.185e-05
	FALSE	High	DAEAWFNEK		0.00913613	0.000259674	1	4	1	P13645	0	1109.49	High	High	0.0002502	0.005404	2.48
		Checked	Confidence	Identifying Node	PSM Ambiguity	Annotated Sequence	Modifications	# Proteins	Master Protein Accessions	Protein Accessions	# Missed Cleavages	Charge	DeltaScore	DeltaCn	Rank	Search Engine Rank	m/z [Da]	MH+ [Da]	Theo. MH+ [Da]	DeltaM [ppm]	Deltam/z [Da]	Activation Type	MS Order	Isolation Interference [%]	Ion Inject Time [ms]	RT [min]	First Scan	Spectrum File	File ID	XCorr	# Protein Groups	Percolator q-Value	Percolator PEP
		FALSE	High	Sequest HT (A2)	Unambiguous	DAEAWFNEK		4	P13645	Q7Z3Y7; P13645; Q7Z3Z0; Q7Z3Y8	0	2	0.5968	0	1	1	555.248	1109.49	1109.49	-0.17	-9e-05	HCD (High Energy Collision Dissociation)	MS2	77.1592	13.535	32.4856	17665	IgG-1.raw	F3	2.48	1	0.0002502	0.005404
	FALSE	High	ELTTEIDNNIEQISSYK		2.34991e-05	0.000259674	1	1	1	P13645	0	1996.97	High	High	0.0002502	8.571e-06	3.11
		Checked	Confidence	Identifying Node	PSM Ambiguity	Annotated Sequence	Modifications	# Proteins	Master Protein Accessions	Protein Accessions	# Missed Cleavages	Charge	DeltaScore	DeltaCn	Rank	Search Engine Rank	m/z [Da]	MH+ [Da]	Theo. MH+ [Da]	DeltaM [ppm]	Deltam/z [Da]	Activation Type	MS Order	Isolation Interference [%]	Ion Inject Time [ms]	RT [min]	First Scan	Spectrum File	File ID	XCorr	# Protein Groups	Percolator q-Value	Percolator PEP
		FALSE	High	Sequest HT (A2)	Unambiguous	ELTTEIDNNIEQISSYK		1	P13645	P13645	0	2	0.791	0	1	1	998.991	1996.97	1996.97	1.62	0.00162	HCD (High Energy Collision Dissociation)	MS2	0	30	35.473	20336	IgG-1.raw	F3	3.11	1	0.0002502	8.571e-06
	FALSE	High	GSLGGGFSSGGFSGGSFSR		1.13441e-07	0.000259674	1	1	1	P13645	0	1707.77	High	High	0.0002502	2.699e-08	4.3
		Checked	Confidence	Identifying Node	PSM Ambiguity	Annotated Sequence	Modifications	# Proteins	Master Protein Accessions	Protein Accessions	# Missed Cleavages	Charge	DeltaScore	DeltaCn	Rank	Search Engine Rank	m/z [Da]	MH+ [Da]	Theo. MH+ [Da]	DeltaM [ppm]	Deltam/z [Da]	Activation Type	MS Order	Isolation Interference [%]	Ion Inject Time [ms]	RT [min]	First Scan	Spectrum File	File ID	XCorr	# Protein Groups	Percolator q-Value	Percolator PEP
		FALSE	High	Sequest HT (A2)	Unambiguous	GSLGGGFSSGGFSGGSFSR		1	P13645	P13645	0	2	0.7	0	1	1	854.389	1707.77	1707.77	-0.87	-0.00074	HCD (High Energy Collision Dissociation)	MS2	18.8689	28.569	33.7672	18881	IgG-1.raw	F3	4.3	1	0.0002502	2.699e-08
	FALSE	High	GSSGGGCFGGSSGGYGGLGGFGGGSFR	1xCarbamidomethyl [C7]	6.00881e-11	0.000259674	1	1	2	P13645	0	2342.98	High	High	0.0002502	7.746e-12	4.61
		Checked	Confidence	Identifying Node	PSM Ambiguity	Annotated Sequence	Modifications	# Proteins	Master Protein Accessions	Protein Accessions	# Missed Cleavages	Charge	DeltaScore	DeltaCn	Rank	Search Engine Rank	m/z [Da]	MH+ [Da]	Theo. MH+ [Da]	DeltaM [ppm]	Deltam/z [Da]	Activation Type	MS Order	Isolation Interference [%]	Ion Inject Time [ms]	RT [min]	First Scan	Spectrum File	File ID	XCorr	# Protein Groups	Percolator q-Value	Percolator PEP
		FALSE	High	Sequest HT (A2)	Unambiguous	GSSGGGcFGGSSGGYGGLGGFGGGSFR	C7(Carbamidomethyl)	1	P13645	P13645	0	2	0.8698	0	1	1	1172	2342.98	2342.98	-0.43	-0.0005	HCD (High Energy Collision Dissociation)	MS2	0	30	36.7575	21522	IgG-1.raw	F3	4.61	1	0.0002502	7.746e-12
		FALSE	High	Sequest HT (A2)	Unambiguous	GSSGGGcFGGSSGGYGGLGGFGGGSFR	C7(Carbamidomethyl)	1	P13645	P13645	0	3	0.7744	0	1	1	781.666	2342.98	2342.98	-0.06	-4e-05	HCD (High Energy Collision Dissociation)	MS2	47.309	12.793	36.886	21646	IgG-1.raw	F3	2.66	1	0.0002502	0.0001773
	FALSE	High	LAADDFR		0.161038	0.00442676	6	24	1	P02533; P08727; P13645; P05783; Q04695; P08779	0	807.4	High	High	0.003414	0.1237	2.19
		Checked	Confidence	Identifying Node	PSM Ambiguity	Annotated Sequence	Modifications	# Proteins	Master Protein Accessions	Protein Accessions	# Missed Cleavages	Charge	DeltaScore	DeltaCn	Rank	Search Engine Rank	m/z [Da]	MH+ [Da]	Theo. MH+ [Da]	DeltaM [ppm]	Deltam/z [Da]	Activation Type	MS Order	Isolation Interference [%]	Ion Inject Time [ms]	RT [min]	First Scan	Spectrum File	File ID	XCorr	# Protein Groups	Percolator q-Value	Percolator PEP
		FALSE	High	Sequest HT (A2)	Unambiguous	LAADDFR		24	P02533; P08727; P13645; P05783; Q04695; P08779	Q14532; O76015; O76013; C9JM50; P02533; Q15323; Q7Z3Y7; P08727; Q2M2I5; Q14525; P13645; Q92764; K7ERE3; K7EPJ9; P05783; K7EMD9; P19012; F8VZY9; F5GWP8; P13646; Q04695; C4AM86; O76014; P08779	0	2	0.3379	0	1	1	404.204	807.4	807.4	0.54	0.00022	HCD (High Energy Collision Dissociation)	MS2	0	30	24.0019	10411	IgG-1.raw	F3	2.19	6	0.003414	0.1237
	FALSE	High	LASYLDK		0.0293628	0.000259674	6	11	1	P02533; P08727; P13645; Q04695; P35527; P08779	0	809.44	High	High	0.0002502	0.01925	1.64
		Checked	Confidence	Identifying Node	PSM Ambiguity	Annotated Sequence	Modifications	# Proteins	Master Protein Accessions	Protein Accessions	# Missed Cleavages	Charge	DeltaScore	DeltaCn	Rank	Search Engine Rank	m/z [Da]	MH+ [Da]	Theo. MH+ [Da]	DeltaM [ppm]	Deltam/z [Da]	Activation Type	MS Order	Isolation Interference [%]	Ion Inject Time [ms]	RT [min]	First Scan	Spectrum File	File ID	XCorr	# Protein Groups	Percolator q-Value	Percolator PEP
		FALSE	High	Sequest HT (A2)	Unambiguous	LASYLDK		11	P02533; P08727; P13645; Q04695; P35527; P08779	C9JM50; P02533; P08727; A0A3B3ITG2; P13645; K7EPJ9; P19012; Q99456; Q04695; P35527; P08779	0	2	0.3659	0	1	1	405.224	809.441	809.44	0.52	0.00021	HCD (High Energy Collision Dissociation)	MS2	16.2204	30	22.3548	9040	IgG-1.raw	F3	1.64	6	0.0002502	0.01925
	FALSE	High	LENEIQTYR		0.00321526	0.000259674	1	1	3	P13645	0	1165.58	High	High	0.0002502	0.001744	3.18
		Checked	Confidence	Identifying Node	PSM Ambiguity	Annotated Sequence	Modifications	# Proteins	Master Protein Accessions	Protein Accessions	# Missed Cleavages	Charge	DeltaScore	DeltaCn	Rank	Search Engine Rank	m/z [Da]	MH+ [Da]	Theo. MH+ [Da]	DeltaM [ppm]	Deltam/z [Da]	Activation Type	MS Order	Isolation Interference [%]	Ion Inject Time [ms]	RT [min]	First Scan	Spectrum File	File ID	XCorr	# Protein Groups	Percolator q-Value	Percolator PEP
		FALSE	High	Sequest HT (A2)	Unambiguous	LENEIQTYR		1	P13645	P13645	0	2	0.6173	0	1	1	583.296	1165.58	1165.58	0.01	1e-05	HCD (High Energy Collision Dissociation)	MS2	71.0157	6.887	24.8825	11100	IgG-1.raw	F3	1.62	1	0.001886	0.07849
		FALSE	High	Sequest HT (A2)	Unambiguous	LENEIQTYR		1	P13645	P13645	0	2	0.6751	0	1	1	583.296	1165.58	1165.58	-0.2	-0.00012	HCD (High Energy Collision Dissociation)	MS2	32.6521	30	24.8324	11061	IgG-1.raw	F3	2.77	1	0.0002502	0.02796
		FALSE	High	Sequest HT (A2)	Unambiguous	LENEIQTYR		1	P13645	P13645	0	2	0.6069	0	1	1	583.296	1165.58	1165.58	-0.62	-0.00036	HCD (High Energy Collision Dissociation)	MS2	30.3745	29.357	24.693	10945	IgG-1.raw	F3	3.18	1	0.0002502	0.001744
	FALSE	High	LKYENEVALR		0.00113444	0.000259674	1	1	1	P13645	1	1234.68	High	High	0.0002502	0.0005672	3.34
		Checked	Confidence	Identifying Node	PSM Ambiguity	Annotated Sequence	Modifications	# Proteins	Master Protein Accessions	Protein Accessions	# Missed Cleavages	Charge	DeltaScore	DeltaCn	Rank	Search Engine Rank	m/z [Da]	MH+ [Da]	Theo. MH+ [Da]	DeltaM [ppm]	Deltam/z [Da]	Activation Type	MS Order	Isolation Interference [%]	Ion Inject Time [ms]	RT [min]	First Scan	Spectrum File	File ID	XCorr	# Protein Groups	Percolator q-Value	Percolator PEP
		FALSE	High	Sequest HT (A2)	Unambiguous	LKYENEVALR		1	P13645	P13645	1	3	0.6108	0	1	1	412.231	1234.68	1234.68	0.2	8e-05	HCD (High Energy Collision Dissociation)	MS2	11.4976	30	24.7136	10964	IgG-1.raw	F3	3.34	1	0.0002502	0.0005672
	FALSE	High	IRLENEIQTYR		0.00027579	0.000259674	1	1	2	P13645	1	1434.77	High	High	0.0002502	0.0001225	4.1
		Checked	Confidence	Identifying Node	PSM Ambiguity	Annotated Sequence	Modifications	# Proteins	Master Protein Accessions	Protein Accessions	# Missed Cleavages	Charge	DeltaScore	DeltaCn	Rank	Search Engine Rank	m/z [Da]	MH+ [Da]	Theo. MH+ [Da]	DeltaM [ppm]	Deltam/z [Da]	Activation Type	MS Order	Isolation Interference [%]	Ion Inject Time [ms]	RT [min]	First Scan	Spectrum File	File ID	XCorr	# Protein Groups	Percolator q-Value	Percolator PEP
		FALSE	High	Sequest HT (A2)	Unambiguous	IRLENEIQTYR		1	P13645	P13645	1	2	0.6854	0	1	1	717.889	1434.77	1434.77	0.09	6e-05	HCD (High Energy Collision Dissociation)	MS2	26.6804	22.004	27.8912	13654	IgG-1.raw	F3	4.1	1	0.0002502	0.0001225
		FALSE	High	Sequest HT (A2)	Unambiguous	IRLENEIQTYR		1	P13645	P13645	1	3	0.5922	0	1	1	478.928	1434.77	1434.77	-0.24	-0.00012	HCD (High Energy Collision Dissociation)	MS2	13.8902	11.749	27.8999	13662	IgG-1.raw	F3	3.85	1	0.0002502	0.01218
	FALSE	High	NQILNLTTDNANILLQIDNAR		3.83504e-10	0.000259674	1	1	2	P13645	0	2367.26	High	High	0.0002502	5.759e-11	4.33
		Checked	Confidence	Identifying Node	PSM Ambiguity	Annotated Sequence	Modifications	# Proteins	Master Protein Accessions	Protein Accessions	# Missed Cleavages	Charge	DeltaScore	DeltaCn	Rank	Search Engine Rank	m/z [Da]	MH+ [Da]	Theo. MH+ [Da]	DeltaM [ppm]	Deltam/z [Da]	Activation Type	MS Order	Isolation Interference [%]	Ion Inject Time [ms]	RT [min]	First Scan	Spectrum File	File ID	XCorr	# Protein Groups	Percolator q-Value	Percolator PEP
		FALSE	High	Sequest HT (A2)	Unambiguous	NQILNLTTDNANILLQIDNAR		1	P13645	P13645	0	2	0.8083	0	1	1	1184.13	2367.26	2367.26	-1.46	-0.00172	HCD (High Energy Collision Dissociation)	MS2	0	30	43.6656	27890	IgG-1.raw	F3	4.33	1	0.0002502	5.759e-11
		FALSE	High	Sequest HT (A2)	Unambiguous	NQILNLTTDNANILLQIDNAR		1	P13645	P13645	0	3	0.6556	0	1	1	789.759	2367.26	2367.26	-0.69	-0.00054	HCD (High Energy Collision Dissociation)	MS2	20.5038	30	43.6781	27902	IgG-1.raw	F3	3.6	1	0.0002502	7.181e-07
	FALSE	High	NVQALEIELQSQLALK		0.00490502	0.000259674	1	1	1	P13645	0	1797.01	High	High	0.0002502	0.002762	2.08
		Checked	Confidence	Identifying Node	PSM Ambiguity	Annotated Sequence	Modifications	# Proteins	Master Protein Accessions	Protein Accessions	# Missed Cleavages	Charge	DeltaScore	DeltaCn	Rank	Search Engine Rank	m/z [Da]	MH+ [Da]	Theo. MH+ [Da]	DeltaM [ppm]	Deltam/z [Da]	Activation Type	MS Order	Isolation Interference [%]	Ion Inject Time [ms]	RT [min]	First Scan	Spectrum File	File ID	XCorr	# Protein Groups	Percolator q-Value	Percolator PEP
		FALSE	High	Sequest HT (A2)	Unambiguous	NVQALEIELQSQLALK		1	P13645	P13645	0	3	0.5	0	1	1	599.675	1797.01	1797.01	-0.05	-3e-05	HCD (High Energy Collision Dissociation)	MS2	19.233	30	42.7708	27030	IgG-1.raw	F3	2.08	1	0.0002502	0.002762
	FALSE	High	NVSTGDVNVEMNAAPGVDLTQLLNNMR		1.44536e-10	0.000259674	1	1	2	P13645	0	2872.39	High	High	0.0002502	2.007e-11	4.81
		Checked	Confidence	Identifying Node	PSM Ambiguity	Annotated Sequence	Modifications	# Proteins	Master Protein Accessions	Protein Accessions	# Missed Cleavages	Charge	DeltaScore	DeltaCn	Rank	Search Engine Rank	m/z [Da]	MH+ [Da]	Theo. MH+ [Da]	DeltaM [ppm]	Deltam/z [Da]	Activation Type	MS Order	Isolation Interference [%]	Ion Inject Time [ms]	RT [min]	First Scan	Spectrum File	File ID	XCorr	# Protein Groups	Percolator q-Value	Percolator PEP
		FALSE	High	Sequest HT (A2)	Unambiguous	NVSTGDVNVEMNAAPGVDLTQLLNNMR		1	P13645	P13645	0	2	0.8108	0	1	1	1436.7	2872.39	2872.39	-0.48	-0.00069	HCD (High Energy Collision Dissociation)	MS2	0	30	46.4003	30463	IgG-1.raw	F3	4.81	1	0.0002502	2.007e-11
		FALSE	High	Sequest HT (A2)	Unambiguous	NVSTGDVNVEMNAAPGVDLTQLLNNMR		1	P13645	P13645	0	3	0.2455	0	1	1	958.137	2872.4	2872.39	0.93	0.00089	HCD (High Energy Collision Dissociation)	MS2	22.4005	30	46.3109	30376	IgG-1.raw	F3	1.67	1	0.0002502	0.001096
	FALSE	High	NVSTGDVNVEMNAAPGVDLTQLLNNMR	1xOxidation [M11]	1.25064e-11	0.000259674	1	1	2	P13645	0	2888.39	High	High	0.0002502	1.42e-12	4.51
[truncated: 12,862 more rows]
