# Supplementary material for: HJURP inhibits sensitivity to ferroptosis inducers in prostate cancer cells by enhancing the peroxidase activity of PRDX1
Source: Redox Biol. 2024 Oct 10;77:103392. doi: 10.1016/j.redox.2024.103392 (PMC11525750; doi:10.1016/j.redox.2024.103392)
Supplement: Multimedia component 4 [file mmc4.xlsx]

## Sheet: LC-MS result of Fig-4E-IP IgG
Checked	Protein FDR Confidence: Combined	Master	Accession	Description	Exp. q-value: Combined	Sum PEP Score	Coverage [%]	# Peptides	# PSMs	# Unique Peptides	# AAs	MW [kDa]	calc. pI	Score Sequest HT: Sequest HT	# Peptides (by Search Engine): Sequest HT	# Protein Pathway Groups	Found in Sample: [S4] F4: Sample	# Protein Groups
FALSE	High	Master Protein	O43707	Alpha-actinin-4 OS=Homo sapiens OX=9606 GN=ACTN4 PE=1 SV=2	0	345.23	62	46	68	31	911	104.8	5.44	195.32	46	0	High	1
	Checked	Confidence	Sequence	Modifications	Qvality PEP	Qvality q-value	# Protein Groups	# Proteins	# PSMs	Master Protein Accessions	# Missed Cleavages	Theo. MH+ [Da]	Found in Sample: [S4] F4: Sample	Confidence (by Search Engine): Sequest HT	Percolator q-Value (by Search Engine): Sequest HT	Percolator PEP (by Search Engine): Sequest HT	XCorr (by Search Engine): Sequest HT
	FALSE	High	ACLISLGYDVENDR	1xCarbamidomethyl [C2]	6.58858e-06	0.000317075	1	2	1	O43707	0	1624.76	High	High	0.0003128	2.183e-06	3.26
		Checked	Confidence	Identifying Node	PSM Ambiguity	Annotated Sequence	Modifications	# Proteins	Master Protein Accessions	Protein Accessions	# Missed Cleavages	Charge	DeltaScore	DeltaCn	Rank	Search Engine Rank	m/z [Da]	MH+ [Da]	Theo. MH+ [Da]	DeltaM [ppm]	Deltam/z [Da]	Activation Type	MS Order	Isolation Interference [%]	Ion Inject Time [ms]	RT [min]	First Scan	Spectrum File	File ID	XCorr	# Protein Groups	Percolator q-Value	Percolator PEP
		FALSE	High	Sequest HT (A2)	Unambiguous	AcLISLGYDVENDR	C2(Carbamidomethyl)	2	O43707	F5GXS2; O43707	0	2	0.8006	0	1	1	812.887	1624.77	1624.76	1.4	0.00114	HCD (High Energy Collision Dissociation)	MS2	32.7629	17.748	36.2707	19946	IgG-2.raw	F4	3.26	1	0.0003128	2.183e-06
	FALSE	High	AGTQIENIDEDFR		5.4339e-06	0.000317075	1	3	1	O43707	0	1507.7	High	High	0.0003128	1.768e-06	3.69
		Checked	Confidence	Identifying Node	PSM Ambiguity	Annotated Sequence	Modifications	# Proteins	Master Protein Accessions	Protein Accessions	# Missed Cleavages	Charge	DeltaScore	DeltaCn	Rank	Search Engine Rank	m/z [Da]	MH+ [Da]	Theo. MH+ [Da]	DeltaM [ppm]	Deltam/z [Da]	Activation Type	MS Order	Isolation Interference [%]	Ion Inject Time [ms]	RT [min]	First Scan	Spectrum File	File ID	XCorr	# Protein Groups	Percolator q-Value	Percolator PEP
		FALSE	High	Sequest HT (A2)	Unambiguous	AGTQIENIDEDFR		3	O43707	F5GXS2; K7EP19; O43707	0	2	0.748	0	1	1	754.354	1507.7	1507.7	-0.85	-0.00064	HCD (High Energy Collision Dissociation)	MS2	43.0063	22.167	32.1441	16317	IgG-2.raw	F4	3.69	1	0.0003128	1.768e-06
	FALSE	High	AGTQIENIDEDFRDGLK		2.18644e-07	0.000317075	1	3	2	O43707	1	1920.93	High	High	0.0003128	5.487e-08	3.65
		Checked	Confidence	Identifying Node	PSM Ambiguity	Annotated Sequence	Modifications	# Proteins	Master Protein Accessions	Protein Accessions	# Missed Cleavages	Charge	DeltaScore	DeltaCn	Rank	Search Engine Rank	m/z [Da]	MH+ [Da]	Theo. MH+ [Da]	DeltaM [ppm]	Deltam/z [Da]	Activation Type	MS Order	Isolation Interference [%]	Ion Inject Time [ms]	RT [min]	First Scan	Spectrum File	File ID	XCorr	# Protein Groups	Percolator q-Value	Percolator PEP
		FALSE	High	Sequest HT (A2)	Unambiguous	AGTQIENIDEDFRDGLK		3	O43707	F5GXS2; K7EP19; O43707	1	3	0.6736	0	1	1	640.981	1920.93	1920.93	-0.53	-0.00034	HCD (High Energy Collision Dissociation)	MS2	10.8597	13.268	34.1078	18001	IgG-2.raw	F4	4.84	1	0.0003128	6.699e-07
		FALSE	High	Sequest HT (A2)	Unambiguous	AGTQIENIDEDFRDGLK		3	O43707	F5GXS2; K7EP19; O43707	1	2	0.7644	0	1	1	960.969	1920.93	1920.93	0.09	8e-05	HCD (High Energy Collision Dissociation)	MS2	0	30	34.218	18097	IgG-2.raw	F4	3.65	1	0.0003128	5.487e-08
	FALSE	High	AIMTYVSSFYHAFSGAQK		5.48733e-10	0.000317075	2	5	1	P12814; O43707	0	2007.96	High	High	0.0003128	8.531e-11	3.66
		Checked	Confidence	Identifying Node	PSM Ambiguity	Annotated Sequence	Modifications	# Proteins	Master Protein Accessions	Protein Accessions	# Missed Cleavages	Charge	DeltaScore	DeltaCn	Rank	Search Engine Rank	m/z [Da]	MH+ [Da]	Theo. MH+ [Da]	DeltaM [ppm]	Deltam/z [Da]	Activation Type	MS Order	Isolation Interference [%]	Ion Inject Time [ms]	RT [min]	First Scan	Spectrum File	File ID	XCorr	# Protein Groups	Percolator q-Value	Percolator PEP
		FALSE	High	Sequest HT (A2)	Unambiguous	AIMTYVSSFYHAFSGAQK		5	P12814; O43707	G3V2W4; H9KV75; P12814; O43707; G3V2N5	0	3	0.7295	0	1	1	669.992	2007.96	2007.96	-0.42	-0.00028	HCD (High Energy Collision Dissociation)	MS2	68.9879	30	42.1308	25245	IgG-2.raw	F4	3.66	2	0.0003128	8.531e-11
	FALSE	High	ASFNHFDKDHGGALGPEEFK		2.09375e-08	0.000317075	1	2	2	O43707	1	2203.02	High	High	0.0003128	4.36e-09	4.94
		Checked	Confidence	Identifying Node	PSM Ambiguity	Annotated Sequence	Modifications	# Proteins	Master Protein Accessions	Protein Accessions	# Missed Cleavages	Charge	DeltaScore	DeltaCn	Rank	Search Engine Rank	m/z [Da]	MH+ [Da]	Theo. MH+ [Da]	DeltaM [ppm]	Deltam/z [Da]	Activation Type	MS Order	Isolation Interference [%]	Ion Inject Time [ms]	RT [min]	First Scan	Spectrum File	File ID	XCorr	# Protein Groups	Percolator q-Value	Percolator PEP
		FALSE	High	Sequest HT (A2)	Unambiguous	ASFNHFDKDHGGALGPEEFK		2	O43707	F5GXS2; O43707	1	4	0.6829	0	1	1	551.511	2203.02	2203.02	0.59	0.00032	HCD (High Energy Collision Dissociation)	MS2	19.2994	24.908	27.6043	12386	IgG-2.raw	F4	4.51	1	0.0003128	4.137e-06
		FALSE	High	Sequest HT (A2)	Unambiguous	ASFNHFDKDHGGALGPEEFK		2	O43707	F5GXS2; O43707	1	3	0.8219	0	1	1	735.012	2203.02	2203.02	-0.15	-0.00011	HCD (High Energy Collision Dissociation)	MS2	15.4982	23.029	27.7728	12535	IgG-2.raw	F4	4.94	1	0.0003128	4.36e-09
	FALSE	High	ASIHEAWTDGK		0.000318278	0.000317075	2	3	1	P12814; O43707	0	1214.58	High	High	0.0003128	0.0001443	2.98
		Checked	Confidence	Identifying Node	PSM Ambiguity	Annotated Sequence	Modifications	# Proteins	Master Protein Accessions	Protein Accessions	# Missed Cleavages	Charge	DeltaScore	DeltaCn	Rank	Search Engine Rank	m/z [Da]	MH+ [Da]	Theo. MH+ [Da]	DeltaM [ppm]	Deltam/z [Da]	Activation Type	MS Order	Isolation Interference [%]	Ion Inject Time [ms]	RT [min]	First Scan	Spectrum File	File ID	XCorr	# Protein Groups	Percolator q-Value	Percolator PEP
		FALSE	High	Sequest HT (A2)	Unambiguous	ASIHEAWTDGK		3	P12814; O43707	H9KV75; P12814; O43707	0	3	0.5235	0	1	1	405.532	1214.58	1214.58	1.34	0.00054	HCD (High Energy Collision Dissociation)	MS2	31.295	30	22.7462	8519	IgG-2.raw	F4	2.98	2	0.0003128	0.0001443
	FALSE	High	CQLEINFNTLQTK	1xCarbamidomethyl [C1]	5.51269e-05	0.000317075	2	9	1	P12814; O43707	0	1608.81	High	High	0.0003128	2.172e-05	2.97
		Checked	Confidence	Identifying Node	PSM Ambiguity	Annotated Sequence	Modifications	# Proteins	Master Protein Accessions	Protein Accessions	# Missed Cleavages	Charge	DeltaScore	DeltaCn	Rank	Search Engine Rank	m/z [Da]	MH+ [Da]	Theo. MH+ [Da]	DeltaM [ppm]	Deltam/z [Da]	Activation Type	MS Order	Isolation Interference [%]	Ion Inject Time [ms]	RT [min]	First Scan	Spectrum File	File ID	XCorr	# Protein Groups	Percolator q-Value	Percolator PEP
		FALSE	High	Sequest HT (A2)	Unambiguous	cQLEINFNTLQTK	C1(Carbamidomethyl)	9	P12814; O43707	K7EJH8; H9KV75; P12814; A0A494C1A0; Q08043; P35609; O43707; A0A087WSZ2; F6THM6	0	2	0.7172	0	1	1	804.905	1608.8	1608.81	-0.9	-0.00072	HCD (High Energy Collision Dissociation)	MS2	72.1809	30	35.3659	19113	IgG-2.raw	F4	2.97	2	0.0003128	2.172e-05
	FALSE	High	DDPVTNLNNAFEVAEK		2.60046e-07	0.000317075	1	2	1	O43707	0	1775.84	High	High	0.0003128	6.647e-08	4.12
		Checked	Confidence	Identifying Node	PSM Ambiguity	Annotated Sequence	Modifications	# Proteins	Master Protein Accessions	Protein Accessions	# Missed Cleavages	Charge	DeltaScore	DeltaCn	Rank	Search Engine Rank	m/z [Da]	MH+ [Da]	Theo. MH+ [Da]	DeltaM [ppm]	Deltam/z [Da]	Activation Type	MS Order	Isolation Interference [%]	Ion Inject Time [ms]	RT [min]	First Scan	Spectrum File	File ID	XCorr	# Protein Groups	Percolator q-Value	Percolator PEP
		FALSE	High	Sequest HT (A2)	Unambiguous	DDPVTNLNNAFEVAEK		2	O43707	K7EJH8; O43707	0	2	0.7379	0	1	1	888.425	1775.84	1775.84	-0.66	-0.00059	HCD (High Energy Collision Dissociation)	MS2	25.3248	30	38.3297	21767	IgG-2.raw	F4	4.12	1	0.0003128	6.647e-08
	FALSE	High	DGLAFNALIHR		0.000146564	0.000317075	1	4	2	O43707	0	1226.66	High	High	0.0003128	6.237e-05	3.41
		Checked	Confidence	Identifying Node	PSM Ambiguity	Annotated Sequence	Modifications	# Proteins	Master Protein Accessions	Protein Accessions	# Missed Cleavages	Charge	DeltaScore	DeltaCn	Rank	Search Engine Rank	m/z [Da]	MH+ [Da]	Theo. MH+ [Da]	DeltaM [ppm]	Deltam/z [Da]	Activation Type	MS Order	Isolation Interference [%]	Ion Inject Time [ms]	RT [min]	First Scan	Spectrum File	File ID	XCorr	# Protein Groups	Percolator q-Value	Percolator PEP
		FALSE	High	Sequest HT (A2)	Unambiguous	DGLAFNALIHR		4	O43707	M0QZQ3; C9JY79; Q9H254; O43707	0	3	0.697	0	1	1	409.561	1226.67	1226.66	2.4	0.00098	HCD (High Energy Collision Dissociation)	MS2	3.28061	30	33.9478	17911	IgG-2.raw	F4	2.97	1	0.0003128	0.0003431
		FALSE	High	Sequest HT (A2)	Unambiguous	DGLAFNALIHR		4	O43707	M0QZQ3; C9JY79; Q9H254; O43707	0	2	0.695	0	1	1	613.839	1226.67	1226.66	4.65	0.00285	HCD (High Energy Collision Dissociation)	MS2	7.02535	30	33.9468	17910	IgG-2.raw	F4	3.41	1	0.0003128	6.237e-05
	FALSE	High	DHGGALGPEEFK		3.66099e-08	0.000317075	1	2	1	O43707	0	1256.59	High	High	0.0003128	7.967e-09	3.53
		Checked	Confidence	Identifying Node	PSM Ambiguity	Annotated Sequence	Modifications	# Proteins	Master Protein Accessions	Protein Accessions	# Missed Cleavages	Charge	DeltaScore	DeltaCn	Rank	Search Engine Rank	m/z [Da]	MH+ [Da]	Theo. MH+ [Da]	DeltaM [ppm]	Deltam/z [Da]	Activation Type	MS Order	Isolation Interference [%]	Ion Inject Time [ms]	RT [min]	First Scan	Spectrum File	File ID	XCorr	# Protein Groups	Percolator q-Value	Percolator PEP
		FALSE	High	Sequest HT (A2)	Unambiguous	DHGGALGPEEFK		2	O43707	F5GXS2; O43707	0	2	0.7734	0	1	1	628.799	1256.59	1256.59	-0.13	-8e-05	HCD (High Energy Collision Dissociation)	MS2	0	30	24.856	10182	IgG-2.raw	F4	3.53	1	0.0003128	7.967e-09
	FALSE	High	DLLLDPAWEK		0.000783268	0.000317075	2	11	1	P12814; O43707	0	1199.63	High	High	0.0003128	0.0003816	2.37
		Checked	Confidence	Identifying Node	PSM Ambiguity	Annotated Sequence	Modifications	# Proteins	Master Protein Accessions	Protein Accessions	# Missed Cleavages	Charge	DeltaScore	DeltaCn	Rank	Search Engine Rank	m/z [Da]	MH+ [Da]	Theo. MH+ [Da]	DeltaM [ppm]	Deltam/z [Da]	Activation Type	MS Order	Isolation Interference [%]	Ion Inject Time [ms]	RT [min]	First Scan	Spectrum File	File ID	XCorr	# Protein Groups	Percolator q-Value	Percolator PEP
		FALSE	High	Sequest HT (A2)	Unambiguous	DLLLDPAWEK		11	P12814; O43707	A0A494C166; F5GXS2; A0A494C033; D6RH00; K7EP19; A0A494C0Q3; P12814; A0A494C1A0; Q08043; P35609; O43707	0	2	0.4051	0	1	1	600.32	1199.63	1199.63	2.31	0.00139	HCD (High Energy Collision Dissociation)	MS2	0	30	38.5837	21999	IgG-2.raw	F4	2.37	2	0.0003128	0.0003816
	FALSE	High	EAILAIHK		0.0255417	0.000582273	1	3	1	O43707	0	894.541	High	High	0.0005038	0.01661	1.92
		Checked	Confidence	Identifying Node	PSM Ambiguity	Annotated Sequence	Modifications	# Proteins	Master Protein Accessions	Protein Accessions	# Missed Cleavages	Charge	DeltaScore	DeltaCn	Rank	Search Engine Rank	m/z [Da]	MH+ [Da]	Theo. MH+ [Da]	DeltaM [ppm]	Deltam/z [Da]	Activation Type	MS Order	Isolation Interference [%]	Ion Inject Time [ms]	RT [min]	First Scan	Spectrum File	File ID	XCorr	# Protein Groups	Percolator q-Value	Percolator PEP
		FALSE	High	Sequest HT (A2)	Unambiguous	EAILAIHK		3	O43707	F5GXS2; H7C144; O43707	0	2	0.5104	0	1	1	447.774	894.541	894.541	0.09	4e-05	HCD (High Energy Collision Dissociation)	MS2	49.7572	30	21.9707	7907	IgG-2.raw	F4	1.92	1	0.0005038	0.01661
	FALSE	High	EGLLLWCQR	1xCarbamidomethyl [C7]	0.000332378	0.000317075	2	12	1	P12814; O43707	0	1174.6	High	High	0.0003128	0.0001513	3.2
		Checked	Confidence	Identifying Node	PSM Ambiguity	Annotated Sequence	Modifications	# Proteins	Master Protein Accessions	Protein Accessions	# Missed Cleavages	Charge	DeltaScore	DeltaCn	Rank	Search Engine Rank	m/z [Da]	MH+ [Da]	Theo. MH+ [Da]	DeltaM [ppm]	Deltam/z [Da]	Activation Type	MS Order	Isolation Interference [%]	Ion Inject Time [ms]	RT [min]	First Scan	Spectrum File	File ID	XCorr	# Protein Groups	Percolator q-Value	Percolator PEP
		FALSE	High	Sequest HT (A2)	Unambiguous	EGLLLWcQR	C7(Carbamidomethyl)	12	P12814; O43707	A0A494C166; G3V2W4; H9KV75; A0A494C033; P12814; A0A494C1A0; Q08043; P35609; O43707; G3V2X9; A0A087WSZ2; G3V2N5	0	2	0.5344	0	1	1	587.805	1174.6	1174.6	-0.18	-0.0001	HCD (High Energy Collision Dissociation)	MS2	8.54388	30	36.7938	20420	IgG-2.raw	F4	3.2	2	0.0003128	0.0001513
	FALSE	High	ELPPDQAEYCIAR	1xCarbamidomethyl [C10]	8.7537e-05	0.000317075	2	6	3	P12814; O43707	0	1561.73	High	High	0.0003128	3.571e-05	1.57
		Checked	Confidence	Identifying Node	PSM Ambiguity	Annotated Sequence	Modifications	# Proteins	Master Protein Accessions	Protein Accessions	# Missed Cleavages	Charge	DeltaScore	DeltaCn	Rank	Search Engine Rank	m/z [Da]	MH+ [Da]	Theo. MH+ [Da]	DeltaM [ppm]	Deltam/z [Da]	Activation Type	MS Order	Isolation Interference [%]	Ion Inject Time [ms]	RT [min]	First Scan	Spectrum File	File ID	XCorr	# Protein Groups	Percolator q-Value	Percolator PEP
		FALSE	High	Sequest HT (A2)	Unambiguous	ELPPDQAEYcIAR	C10(Carbamidomethyl)	6	P12814; O43707	H0YJW3; F5GXS2; H9KV75; P12814; H7C144; O43707	0	2	0.5796	0	1	1	781.369	1561.73	1561.73	-0.27	-0.00021	HCD (High Energy Collision Dissociation)	MS2	11.8272	30	28.8469	13498	IgG-2.raw	F4	1.57	2	0.0003128	3.571e-05
		FALSE	High	Sequest HT (A2)	Unambiguous	ELPPDQAEYcIAR	C10(Carbamidomethyl)	6	P12814; O43707	H0YJW3; F5GXS2; H9KV75; P12814; H7C144; O43707	0	2	0.6271	0	1	1	781.372	1561.74	1561.73	3.7	0.00289	HCD (High Energy Collision Dissociation)	MS2	53.913	30	30.2428	14688	IgG-2.raw	F4	1.77	2	0.0005038	0.02432
		FALSE	High	Sequest HT (A2)	Unambiguous	ELPPDQAEYcIAR	C10(Carbamidomethyl)	6	P12814; O43707	H0YJW3; F5GXS2; H9KV75; P12814; H7C144; O43707	0	2	0.4146	0	1	1	781.366	1561.72	1561.73	-4.71	-0.00368	HCD (High Energy Collision Dissociation)	MS2	0	30	31.9432	16137	IgG-2.raw	F4	1.23	2	0.0003128	0.001501
	FALSE	High	ETTDTDTADQVIASFK		8.50488e-06	0.000317075	1	3	1	O43707	0	1741.81	High	High	0.0003128	2.869e-06	3.88
		Checked	Confidence	Identifying Node	PSM Ambiguity	Annotated Sequence	Modifications	# Proteins	Master Protein Accessions	Protein Accessions	# Missed Cleavages	Charge	DeltaScore	DeltaCn	Rank	Search Engine Rank	m/z [Da]	MH+ [Da]	Theo. MH+ [Da]	DeltaM [ppm]	Deltam/z [Da]	Activation Type	MS Order	Isolation Interference [%]	Ion Inject Time [ms]	RT [min]	First Scan	Spectrum File	File ID	XCorr	# Protein Groups	Percolator q-Value	Percolator PEP
		FALSE	High	Sequest HT (A2)	Unambiguous	ETTDTDTADQVIASFK		3	O43707	F5GXS2; H7C144; O43707	0	2	0.8144	0	1	1	871.41	1741.81	1741.81	0.33	0.00029	HCD (High Energy Collision Dissociation)	MS2	23.912	9.692	36.4249	20090	IgG-2.raw	F4	3.88	1	0.0003128	2.869e-06
	FALSE	High	FAIQDISVEETSAK		2.41919e-07	0.000317075	2	14	1	P12814; O43707	0	1537.77	High	High	0.0003128	6.122e-08	3.92
		Checked	Confidence	Identifying Node	PSM Ambiguity	Annotated Sequence	Modifications	# Proteins	Master Protein Accessions	Protein Accessions	# Missed Cleavages	Charge	DeltaScore	DeltaCn	Rank	Search Engine Rank	m/z [Da]	MH+ [Da]	Theo. MH+ [Da]	DeltaM [ppm]	Deltam/z [Da]	Activation Type	MS Order	Isolation Interference [%]	Ion Inject Time [ms]	RT [min]	First Scan	Spectrum File	File ID	XCorr	# Protein Groups	Percolator q-Value	Percolator PEP
		FALSE	High	Sequest HT (A2)	Unambiguous	FAIQDISVEETSAK		14	P12814; O43707	A0A494C166; G3V2W4; H9KV75; G3V2E8; A0A494C033; P12814; A0A494C1A0; Q08043; P35609; O43707; G3V2X9; A0A087WSZ2; G3V5M4; G3V2N5	0	2	0.7934	0	1	1	769.388	1537.77	1537.77	-3.68	-0.00283	HCD (High Energy Collision Dissociation)	MS2	0	30	33.4157	17464	IgG-2.raw	F4	3.92	2	0.0003128	6.122e-08
	FALSE	High	GISQEQMQEFR		0.000196621	0.000317075	1	3	1	O43707	0	1352.63	High	High	0.0003128	8.588e-05	2.7
		Checked	Confidence	Identifying Node	PSM Ambiguity	Annotated Sequence	Modifications	# Proteins	Master Protein Accessions	Protein Accessions	# Missed Cleavages	Charge	DeltaScore	DeltaCn	Rank	Search Engine Rank	m/z [Da]	MH+ [Da]	Theo. MH+ [Da]	DeltaM [ppm]	Deltam/z [Da]	Activation Type	MS Order	Isolation Interference [%]	Ion Inject Time [ms]	RT [min]	First Scan	Spectrum File	File ID	XCorr	# Protein Groups	Percolator q-Value	Percolator PEP
		FALSE	High	Sequest HT (A2)	Unambiguous	GISQEQMQEFR		3	O43707	F5GXS2; H7C144; O43707	0	2	0.5889	0	1	1	676.813	1352.62	1352.63	-5.86	-0.00396	HCD (High Energy Collision Dissociation)	MS2	21.9338	30	28.2998	12997	IgG-2.raw	F4	2.7	1	0.0003128	8.588e-05
	FALSE	High	GYEEWLLNEIR		0.000493336	0.000317075	2	7	2	P12814; O43707	0	1421.71	High	High	0.0003128	0.0002312	2.7
		Checked	Confidence	Identifying Node	PSM Ambiguity	Annotated Sequence	Modifications	# Proteins	Master Protein Accessions	Protein Accessions	# Missed Cleavages	Charge	DeltaScore	DeltaCn	Rank	Search Engine Rank	m/z [Da]	MH+ [Da]	Theo. MH+ [Da]	DeltaM [ppm]	Deltam/z [Da]	Activation Type	MS Order	Isolation Interference [%]	Ion Inject Time [ms]	RT [min]	First Scan	Spectrum File	File ID	XCorr	# Protein Groups	Percolator q-Value	Percolator PEP
		FALSE	High	Sequest HT (A2)	Unambiguous	GYEEWLLNEIR		7	P12814; O43707	A0A494C060; H9KV75; P12814; A0A494C1A0; P35609; O43707; F6THM6	0	3	0.568	0	1	1	474.574	1421.71	1421.71	0.41	0.00019	HCD (High Energy Collision Dissociation)	MS2	40.2512	30	42.9407	26010	IgG-2.raw	F4	2.5	2	0.0003128	0.002332
		FALSE	High	Sequest HT (A2)	Unambiguous	GYEEWLLNEIR		7	P12814; O43707	A0A494C060; H9KV75; P12814; A0A494C1A0; P35609; O43707; F6THM6	0	2	0.6111	0	1	1	711.36	1421.71	1421.71	4.52	0.00322	HCD (High Energy Collision Dissociation)	MS2	31.6024	20.074	42.8411	25912	IgG-2.raw	F4	2.7	2	0.0003128	0.0002312
	FALSE	High	HEAFESDLAAHQDR		2.23974e-07	0.000317075	2	10	1	P12814; O43707	0	1625.73	High	High	0.0003128	5.654e-08	4.32
		Checked	Confidence	Identifying Node	PSM Ambiguity	Annotated Sequence	Modifications	# Proteins	Master Protein Accessions	Protein Accessions	# Missed Cleavages	Charge	DeltaScore	DeltaCn	Rank	Search Engine Rank	m/z [Da]	MH+ [Da]	Theo. MH+ [Da]	DeltaM [ppm]	Deltam/z [Da]	Activation Type	MS Order	Isolation Interference [%]	Ion Inject Time [ms]	RT [min]	First Scan	Spectrum File	File ID	XCorr	# Protein Groups	Percolator q-Value	Percolator PEP
		FALSE	High	Sequest HT (A2)	Unambiguous	HEAFESDLAAHQDR		10	P12814; O43707	A0A494C060; H9KV75; H7C5W8; P12814; A0A494C1A0; Q08043; P35609; O43707; A0A087WSZ2; F6THM6	0	3	0.7593	0	1	1	542.582	1625.73	1625.73	0.47	0.00026	HCD (High Energy Collision Dissociation)	MS2	44.8337	30	22.7669	8538	IgG-2.raw	F4	4.32	2	0.0003128	5.654e-08
	FALSE	High	HRDYETATLSDIK		1.94766e-06	0.000317075	1	1	1	O43707	1	1548.77	High	High	0.0003128	5.858e-07	4.13
		Checked	Confidence	Identifying Node	PSM Ambiguity	Annotated Sequence	Modifications	# Proteins	Master Protein Accessions	Protein Accessions	# Missed Cleavages	Charge	DeltaScore	DeltaCn	Rank	Search Engine Rank	m/z [Da]	MH+ [Da]	Theo. MH+ [Da]	DeltaM [ppm]	Deltam/z [Da]	Activation Type	MS Order	Isolation Interference [%]	Ion Inject Time [ms]	RT [min]	First Scan	Spectrum File	File ID	XCorr	# Protein Groups	Percolator q-Value	Percolator PEP
		FALSE	High	Sequest HT (A2)	Unambiguous	HRDYETATLSDIK		1	O43707	O43707	1	3	0.6634	0	1	1	516.927	1548.77	1548.77	0.45	0.00023	HCD (High Energy Collision Dissociation)	MS2	36.5243	30	24.5099	9929	IgG-2.raw	F4	4.13	1	0.0003128	5.858e-07
	FALSE	High	HRPELIEYDK		6.18829e-05	0.000317075	1	2	2	O43707	0	1299.67	High	High	0.0003128	2.459e-05	3.82
		Checked	Confidence	Identifying Node	PSM Ambiguity	Annotated Sequence	Modifications	# Proteins	Master Protein Accessions	Protein Accessions	# Missed Cleavages	Charge	DeltaScore	DeltaCn	Rank	Search Engine Rank	m/z [Da]	MH+ [Da]	Theo. MH+ [Da]	DeltaM [ppm]	Deltam/z [Da]	Activation Type	MS Order	Isolation Interference [%]	Ion Inject Time [ms]	RT [min]	First Scan	Spectrum File	File ID	XCorr	# Protein Groups	Percolator q-Value	Percolator PEP
		FALSE	High	Sequest HT (A2)	Unambiguous	HRPELIEYDK		2	O43707	K7EJH8; O43707	0	2	0.4701	0	1	1	650.337	1299.67	1299.67	-2.2	-0.00143	HCD (High Energy Collision Dissociation)	MS2	0	30	22.4491	8280	IgG-2.raw	F4	1.34	1	0.005703	0.189
		FALSE	High	Sequest HT (A2)	Unambiguous	HRPELIEYDK		2	O43707	K7EJH8; O43707	0	3	0.5759	0	1	1	433.895	1299.67	1299.67	0.51	0.00022	HCD (High Energy Collision Dissociation)	MS2	30.058	30	22.3005	8172	IgG-2.raw	F4	3.82	1	0.0003128	2.459e-05
	FALSE	High	HTNYTMEHIR		0.00272418	0.000317075	2	12	1	P12814; O43707	0	1301.61	High	High	0.0003128	0.001469	1.55
		Checked	Confidence	Identifying Node	PSM Ambiguity	Annotated Sequence	Modifications	# Proteins	Master Protein Accessions	Protein Accessions	# Missed Cleavages	Charge	DeltaScore	DeltaCn	Rank	Search Engine Rank	m/z [Da]	MH+ [Da]	Theo. MH+ [Da]	DeltaM [ppm]	Deltam/z [Da]	Activation Type	MS Order	Isolation Interference [%]	Ion Inject Time [ms]	RT [min]	First Scan	Spectrum File	File ID	XCorr	# Protein Groups	Percolator q-Value	Percolator PEP
		FALSE	High	Sequest HT (A2)	Unambiguous	HTNYTMEHIR		12	P12814; O43707	H0YJW3; A0A494C060; F5GXS2; H9KV75; H0YJ11; H7C5W8; P12814; A0A494C1A0; H7C144; P35609; O43707; F6THM6	0	3	0.6839	0	1	1	434.54	1301.61	1301.61	-0.03	-2e-05	HCD (High Energy Collision Dissociation)	MS2	29.0275	30	20.1307	6471	IgG-2.raw	F4	1.55	2	0.0003128	0.001469
	FALSE	High	KAGTQIENIDEDFR		0.00164386	0.000317075	1	3	2	O43707	1	1635.8	High	High	0.0003128	0.0008488	1.82
		Checked	Confidence	Identifying Node	PSM Ambiguity	Annotated Sequence	Modifications	# Proteins	Master Protein Accessions	Protein Accessions	# Missed Cleavages	Charge	DeltaScore	DeltaCn	Rank	Search Engine Rank	m/z [Da]	MH+ [Da]	Theo. MH+ [Da]	DeltaM [ppm]	Deltam/z [Da]	Activation Type	MS Order	Isolation Interference [%]	Ion Inject Time [ms]	RT [min]	First Scan	Spectrum File	File ID	XCorr	# Protein Groups	Percolator q-Value	Percolator PEP
		FALSE	High	Sequest HT (A2)	Unambiguous	KAGTQIENIDEDFR		3	O43707	F5GXS2; K7EP19; O43707	1	3	0.5549	0	1	1	545.938	1635.8	1635.8	0.8	0.00043	HCD (High Energy Collision Dissociation)	MS2	18.5866	22.574	28.774	13429	IgG-2.raw	F4	1.82	1	0.0003128	0.0008488
		FALSE	High	Sequest HT (A2)	Unambiguous	KAGTQIENIDEDFR		3	O43707	F5GXS2; K7EP19; O43707	1	2	0.0778	0	1	1	818.403	1635.8	1635.8	0.87	0.00071	HCD (High Energy Collision Dissociation)	MS2	0	30	28.7012	13361	IgG-2.raw	F4	0.9	1	0.001427	0.0832
	FALSE	High	KAGTQIENIDEDFRDGLK		2.03395e-06	0.000317075	1	3	2	O43707	2	2049.02	High	High	0.0003128	6.142e-07	5.73
		Checked	Confidence	Identifying Node	PSM Ambiguity	Annotated Sequence	Modifications	# Proteins	Master Protein Accessions	Protein Accessions	# Missed Cleavages	Charge	DeltaScore	DeltaCn	Rank	Search Engine Rank	m/z [Da]	MH+ [Da]	Theo. MH+ [Da]	DeltaM [ppm]	Deltam/z [Da]	Activation Type	MS Order	Isolation Interference [%]	Ion Inject Time [ms]	RT [min]	First Scan	Spectrum File	File ID	XCorr	# Protein Groups	Percolator q-Value	Percolator PEP
		FALSE	High	Sequest HT (A2)	Unambiguous	KAGTQIENIDEDFRDGLK		3	O43707	F5GXS2; K7EP19; O43707	2	3	0.6457	0	1	1	683.679	2049.02	2049.02	-1.15	-0.00078	HCD (High Energy Collision Dissociation)	MS2	7.94744	27.214	31.2983	15574	IgG-2.raw	F4	5.73	1	0.0003128	6.142e-07
		FALSE	High	Sequest HT (A2)	Unambiguous	KAGTQIENIDEDFRDGLK		3	O43707	F5GXS2; K7EP19; O43707	2	4	0.5789	0	1	1	513.012	2049.03	2049.02	1.02	0.00052	HCD (High Energy Collision Dissociation)	MS2	27.6528	30	31.2994	15575	IgG-2.raw	F4	2.47	1	0.0005038	0.01997
	FALSE	High	KDDPVTNLNNAFEVAEK		3.01916e-06	0.000317075	1	2	2	O43707	1	1903.94	High	High	0.0003128	9.384e-07	2.51
		Checked	Confidence	Identifying Node	PSM Ambiguity	Annotated Sequence	Modifications	# Proteins	Master Protein Accessions	Protein Accessions	# Missed Cleavages	Charge	DeltaScore	DeltaCn	Rank	Search Engine Rank	m/z [Da]	MH+ [Da]	Theo. MH+ [Da]	DeltaM [ppm]	Deltam/z [Da]	Activation Type	MS Order	Isolation Interference [%]	Ion Inject Time [ms]	RT [min]	First Scan	Spectrum File	File ID	XCorr	# Protein Groups	Percolator q-Value	Percolator PEP
		FALSE	High	Sequest HT (A2)	Unambiguous	KDDPVTNLNNAFEVAEK		2	O43707	K7EJH8; O43707	1	3	0.6701	0	1	1	635.318	1903.94	1903.94	0.3	0.00019	HCD (High Energy Collision Dissociation)	MS2	18.1241	30	33.0973	17176	IgG-2.raw	F4	4.82	1	0.0003128	2.286e-05
		FALSE	High	Sequest HT (A2)	Unambiguous	KDDPVTNLNNAFEVAEK		2	O43707	K7EJH8; O43707	1	2	0.7291	0	1	1	952.476	1903.94	1903.94	2.72	0.00259	HCD (High Energy Collision Dissociation)	MS2	0	30	33.0479	17131	IgG-2.raw	F4	2.51	1	0.0003128	9.384e-07
	FALSE	High	KHEAFESDLAAHQDR		3.78608e-05	0.000317075	2	8	2	P12814; O43707	1	1753.83	High	High	0.0003128	1.444e-05	3.14
		Checked	Confidence	Identifying Node	PSM Ambiguity	Annotated Sequence	Modifications	# Proteins	Master Protein Accessions	Protein Accessions	# Missed Cleavages	Charge	DeltaScore	DeltaCn	Rank	Search Engine Rank	m/z [Da]	MH+ [Da]	Theo. MH+ [Da]	DeltaM [ppm]	Deltam/z [Da]	Activation Type	MS Order	Isolation Interference [%]	Ion Inject Time [ms]	RT [min]	First Scan	Spectrum File	File ID	XCorr	# Protein Groups	Percolator q-Value	Percolator PEP
		FALSE	High	Sequest HT (A2)	Unambiguous	KHEAFESDLAAHQDR		8	P12814; O43707	A0A494C060; H9KV75; H7C5W8; P12814; A0A494C1A0; P35609; O43707; F6THM6	1	4	0.5308	0	1	1	439.211	1753.82	1753.83	-0.74	-0.00033	HCD (High Energy Collision Dissociation)	MS2	0	30	21.0066	7112	IgG-2.raw	F4	2.11	2	0.0003128	0.00182
		FALSE	High	Sequest HT (A2)	Unambiguous	KHEAFESDLAAHQDR		8	P12814; O43707	A0A494C060; H9KV75; H7C5W8; P12814; A0A494C1A0; P35609; O43707; F6THM6	1	3	0.7643	0	1	1	585.28	1753.83	1753.83	0.27	0.00016	HCD (High Energy Collision Dissociation)	MS2	0	30	21.0685	7159	IgG-2.raw	F4	3.14	2	0.0003128	1.444e-05
	FALSE	High	ICDQWDALGSLTHSR	1xCarbamidomethyl [C2]	1.77765e-11	0.000317075	1	2	2	O43707	0	1758.82	High	High	0.0003128	2.087e-12	5.05
		Checked	Confidence	Identifying Node	PSM Ambiguity	Annotated Sequence	Modifications	# Proteins	Master Protein Accessions	Protein Accessions	# Missed Cleavages	Charge	DeltaScore	DeltaCn	Rank	Search Engine Rank	m/z [Da]	MH+ [Da]	Theo. MH+ [Da]	DeltaM [ppm]	Deltam/z [Da]	Activation Type	MS Order	Isolation Interference [%]	Ion Inject Time [ms]	RT [min]	First Scan	Spectrum File	File ID	XCorr	# Protein Groups	Percolator q-Value	Percolator PEP
		FALSE	High	Sequest HT (A2)	Unambiguous	IcDQWDALGSLTHSR	C2(Carbamidomethyl)	2	O43707	F5GXS2; O43707	0	2	0.7952	0	1	1	879.915	1758.82	1758.82	-0.26	-0.00023	HCD (High Energy Collision Dissociation)	MS2	36.0658	18.481	34.8754	18690	IgG-2.raw	F4	4.2	1	0.0003128	9.602e-09
		FALSE	High	Sequest HT (A2)	Unambiguous	IcDQWDALGSLTHSR	C2(Carbamidomethyl)	2	O43707	F5GXS2; O43707	0	3	0.8317	0	1	1	586.946	1758.82	1758.82	-0.41	-0.00024	HCD (High Energy Collision Dissociation)	MS2	24.1603	25.747	34.7881	18614	IgG-2.raw	F4	5.05	1	0.0003128	2.087e-12
	FALSE	High	LMLLLEVISGER		0.000248959	0.000317075	2	11	1	P12814; O43707	0	1372.79	High	High	0.0003128	0.0001107	1.28
		Checked	Confidence	Identifying Node	PSM Ambiguity	Annotated Sequence	Modifications	# Proteins	Master Protein Accessions	Protein Accessions	# Missed Cleavages	Charge	DeltaScore	DeltaCn	Rank	Search Engine Rank	m/z [Da]	MH+ [Da]	Theo. MH+ [Da]	DeltaM [ppm]	Deltam/z [Da]	Activation Type	MS Order	Isolation Interference [%]	Ion Inject Time [ms]	RT [min]	First Scan	Spectrum File	File ID	XCorr	# Protein Groups	Percolator q-Value	Percolator PEP
		FALSE	High	Sequest HT (A2)	Unambiguous	LMLLLEVISGER		11	P12814; O43707	A0A494C166; A0A494C033; A0A494C0Q3; P12814; A0A494C1A0; Q08043; P35609; O43707; A0A087WSZ2; G3V5M4; G3V2N5	0	2	0.6094	0	1	1	686.897	1372.79	1372.79	0.57	0.00039	HCD (High Energy Collision Dissociation)	MS2	32.8498	30	47.1887	30013	IgG-2.raw	F4	1.28	2	0.0003128	0.0001107
	FALSE	High	LSGSNPYTTVTPQIINSK		7.79803e-05	0.000317075	1	3	1	O43707	0	1920.01	High	High	0.0003128	3.147e-05	2.45
		Checked	Confidence	Identifying Node	PSM Ambiguity	Annotated Sequence	Modifications	# Proteins	Master Protein Accessions	Protein Accessions	# Missed Cleavages	Charge	DeltaScore	DeltaCn	Rank	Search Engine Rank	m/z [Da]	MH+ [Da]	Theo. MH+ [Da]	DeltaM [ppm]	Deltam/z [Da]	Activation Type	MS Order	Isolation Interference [%]	Ion Inject Time [ms]	RT [min]	First Scan	Spectrum File	File ID	XCorr	# Protein Groups	Percolator q-Value	Percolator PEP
		FALSE	High	Sequest HT (A2)	Unambiguous	LSGSNPYTTVTPQIINSK		3	O43707	F5GXS2; H7C144; O43707	0	2	0.8082	0	1	1	960.508	1920.01	1920.01	0.51	0.00049	HCD (High Energy Collision Dissociation)	MS2	0	30	31.7667	15969	IgG-2.raw	F4	2.45	1	0.0003128	3.147e-05
	FALSE	High	LSNRPAFMPSEGK		0.0134469	0.000582273	1	2	1	O43707	0	1433.72	High	High	0.0005038	0.008268	1.72
		Checked	Confidence	Identifying Node	PSM Ambiguity	Annotated Sequence	Modifications	# Proteins	Master Protein Accessions	Protein Accessions	# Missed Cleavages	Charge	DeltaScore	DeltaCn	Rank	Search Engine Rank	m/z [Da]	MH+ [Da]	Theo. MH+ [Da]	DeltaM [ppm]	Deltam/z [Da]	Activation Type	MS Order	Isolation Interference [%]	Ion Inject Time [ms]	RT [min]	First Scan	Spectrum File	File ID	XCorr	# Protein Groups	Percolator q-Value	Percolator PEP
		FALSE	High	Sequest HT (A2)	Unambiguous	LSNRPAFMPSEGK		2	O43707	K7EJH8; O43707	0	2	0	0	1	1	717.363	1433.72	1433.72	-0.68	-0.00049	HCD (High Energy Collision Dissociation)	MS2	24.9462	30	24.4429	9878	IgG-2.raw	F4	1.72	1	0.0005038	0.008268
	FALSE	High	LVSIGAEEIVDGNAK		1.83826e-06	0.000317075	1	1	2	O43707	0	1514.81	High	High	0.0003128	5.5e-07	3.07
		Checked	Confidence	Identifying Node	PSM Ambiguity	Annotated Sequence	Modifications	# Proteins	Master Protein Accessions	Protein Accessions	# Missed Cleavages	Charge	DeltaScore	DeltaCn	Rank	Search Engine Rank	m/z [Da]	MH+ [Da]	Theo. MH+ [Da]	DeltaM [ppm]	Deltam/z [Da]	Activation Type	MS Order	Isolation Interference [%]	Ion Inject Time [ms]	RT [min]	First Scan	Spectrum File	File ID	XCorr	# Protein Groups	Percolator q-Value	Percolator PEP
		FALSE	High	Sequest HT (A2)	Unambiguous	LVSIGAEEIVDGNAK		1	O43707	O43707	0	2	0.684	0	1	1	757.907	1514.81	1514.81	0.3	0.00023	HCD (High Energy Collision Dissociation)	MS2	22.1472	30	32.0886	16270	IgG-2.raw	F4	3.07	1	0.0003128	5.5e-07
		FALSE	High	Sequest HT (A2)	Unambiguous	LVSIGAEEIVDGNAK		1	O43707	O43707	0	2	0.6168	0	1	1	757.905	1514.8	1514.81	-2.54	-0.00192	HCD (High Energy Collision Dissociation)	MS2	24.5081	30	33.4033	17452	IgG-2.raw	F4	2.14	1	0.0003128	0.003282
	FALSE	High	MAPYQGPDAVPGALDYK		2.62541e-05	0.000317075	1	3	1	O43707	0	1792.86	High	High	0.0003128	9.711e-06	2.8
		Checked	Confidence	Identifying Node	PSM Ambiguity	Annotated Sequence	Modifications	# Proteins	Master Protein Accessions	Protein Accessions	# Missed Cleavages	Charge	DeltaScore	DeltaCn	Rank	Search Engine Rank	m/z [Da]	MH+ [Da]	Theo. MH+ [Da]	DeltaM [ppm]	Deltam/z [Da]	Activation Type	MS Order	Isolation Interference [%]	Ion Inject Time [ms]	RT [min]	First Scan	Spectrum File	File ID	XCorr	# Protein Groups	Percolator q-Value	Percolator PEP
		FALSE	High	Sequest HT (A2)	Unambiguous	MAPYQGPDAVPGALDYK		3	O43707	F5GXS2; H7C144; O43707	0	2	0.7607	0	1	1	896.931	1792.85	1792.86	-1.77	-0.00159	HCD (High Energy Collision Dissociation)	MS2	0	30	33.4879	17530	IgG-2.raw	F4	2.8	1	0.0003128	9.711e-06
	FALSE	High	MLDAEDIVNTARPDEK		3.24538e-06	0.000317075	1	1	1	O43707	0	1816.87	High	High	0.0003128	1.013e-06	3.03
		Checked	Confidence	Identifying Node	PSM Ambiguity	Annotated Sequence	Modifications	# Proteins	Master Protein Accessions	Protein Accessions	# Missed Cleavages	Charge	DeltaScore	DeltaCn	Rank	Search Engine Rank	m/z [Da]	MH+ [Da]	Theo. MH+ [Da]	DeltaM [ppm]	Deltam/z [Da]	Activation Type	MS Order	Isolation Interference [%]	Ion Inject Time [ms]	RT [min]	First Scan	Spectrum File	File ID	XCorr	# Protein Groups	Percolator q-Value	Percolator PEP
		FALSE	High	Sequest HT (A2)	Unambiguous	MLDAEDIVNTARPDEK		1	O43707	O43707	0	2	0.7261	0	1	1	908.933	1816.86	1816.87	-8.68	-0.00789	HCD (High Energy Collision Dissociation)	MS2	0	30	31.9125	16107	IgG-2.raw	F4	3.03	1	0.0003128	1.013e-06
	FALSE	High	MVSDINNGWQHLEQAEK		1.62199e-08	0.000317075	1	1	2	O43707	0	1998.93	High	High	0.0003128	3.315e-09	3.54
		Checked	Confidence	Identifying Node	PSM Ambiguity	Annotated Sequence	Modifications	# Proteins	Master Protein Accessions	Protein Accessions	# Missed Cleavages	Charge	DeltaScore	DeltaCn	Rank	Search Engine Rank	m/z [Da]	MH+ [Da]	Theo. MH+ [Da]	DeltaM [ppm]	Deltam/z [Da]	Activation Type	MS Order	Isolation Interference [%]	Ion Inject Time [ms]	RT [min]	First Scan	Spectrum File	File ID	XCorr	# Protein Groups	Percolator q-Value	Percolator PEP
		FALSE	High	Sequest HT (A2)	Unambiguous	MVSDINNGWQHLEQAEK		1	O43707	O43707	0	2	0.7785	0	1	1	999.97	1998.93	1998.93	-0.51	-0.00051	HCD (High Energy Collision Dissociation)	MS2	0	30	32.0321	16219	IgG-2.raw	F4	2.89	1	0.0003128	1.316e-06
		FALSE	High	Sequest HT (A2)	Unambiguous	MVSDINNGWQHLEQAEK		1	O43707	O43707	0	3	0.6723	0	1	1	666.984	1998.94	1998.93	2.24	0.00149	HCD (High Energy Collision Dissociation)	MS2	0	30	31.9656	16158	IgG-2.raw	F4	3.54	1	0.0003128	3.315e-09
	FALSE	High	NFITAEELR		0.00241557	0.000317075	1	3	1	O43707	0	1092.57	High	High	0.0003128	0.00129	2.23
		Checked	Confidence	Identifying Node	PSM Ambiguity	Annotated Sequence	Modifications	# Proteins	Master Protein Accessions	Protein Accessions	# Missed Cleavages	Charge	DeltaScore	DeltaCn	Rank	Search Engine Rank	m/z [Da]	MH+ [Da]	Theo. MH+ [Da]	DeltaM [ppm]	Deltam/z [Da]	Activation Type	MS Order	Isolation Interference [%]	Ion Inject Time [ms]	RT [min]	First Scan	Spectrum File	File ID	XCorr	# Protein Groups	Percolator q-Value	Percolator PEP
		FALSE	High	Sequest HT (A2)	Unambiguous	NFITAEELR		3	O43707	F5GXS2; H7C144; O43707	0	2	0.5516	0	1	1	546.789	1092.57	1092.57	1.54	0.00084	HCD (High Energy Collision Dissociation)	MS2	65.4324	30	30.9234	15242	IgG-2.raw	F4	2.23	1	0.0003128	0.00129
	FALSE	High	NVNVQNFHISWK		0.000345434	0.000317075	1	1	1	O43707	0	1485.76	High	High	0.0003128	0.0001575	2.92
		Checked	Confidence	Identifying Node	PSM Ambiguity	Annotated Sequence	Modifications	# Proteins	Master Protein Accessions	Protein Accessions	# Missed Cleavages	Charge	DeltaScore	DeltaCn	Rank	Search Engine Rank	m/z [Da]	MH+ [Da]	Theo. MH+ [Da]	DeltaM [ppm]	Deltam/z [Da]	Activation Type	MS Order	Isolation Interference [%]	Ion Inject Time [ms]	RT [min]	First Scan	Spectrum File	File ID	XCorr	# Protein Groups	Percolator q-Value	Percolator PEP
		FALSE	High	Sequest HT (A2)	Unambiguous	NVNVQNFHISWK		1	O43707	O43707	0	3	0.5342	0	1	1	495.925	1485.76	1485.76	-0.02	-1e-05	HCD (High Energy Collision Dissociation)	MS2	34.6378	26.89	33.4394	17487	IgG-2.raw	F4	2.92	1	0.0003128	0.0001575
	FALSE	High	QFASQANVVGPWIQTK		7.0493e-10	0.000317075	1	3	2	O43707	0	1773.93	High	High	0.0003128	1.115e-10	4.25
		Checked	Confidence	Identifying Node	PSM Ambiguity	Annotated Sequence	Modifications	# Proteins	Master Protein Accessions	Protein Accessions	# Missed Cleavages	Charge	DeltaScore	DeltaCn	Rank	Search Engine Rank	m/z [Da]	MH+ [Da]	Theo. MH+ [Da]	DeltaM [ppm]	Deltam/z [Da]	Activation Type	MS Order	Isolation Interference [%]	Ion Inject Time [ms]	RT [min]	First Scan	Spectrum File	File ID	XCorr	# Protein Groups	Percolator q-Value	Percolator PEP
		FALSE	High	Sequest HT (A2)	Unambiguous	QFASQANVVGPWIQTK		3	O43707	F5GXS2; H7C144; O43707	0	2	0.7647	0	1	1	887.468	1773.93	1773.93	0.37	0.00033	HCD (High Energy Collision Dissociation)	MS2	10.8458	29.657	35.5255	19259	IgG-2.raw	F4	4.25	1	0.0003128	1.115e-10
		FALSE	High	Sequest HT (A2)	Unambiguous	QFASQANVVGPWIQTK		3	O43707	F5GXS2; H7C144; O43707	0	3	0.4901	0	1	1	591.981	1773.93	1773.93	0.31	0.00018	HCD (High Energy Collision Dissociation)	MS2	23.0374	30	35.681	19399	IgG-2.raw	F4	2.02	1	0.0003128	0.0001956
	FALSE	High	QLEAIDQLHLEYAK		7.91235e-07	0.000317075	1	2	2	O43707	0	1670.87	High	High	0.0003128	2.206e-07	3.02
		Checked	Confidence	Identifying Node	PSM Ambiguity	Annotated Sequence	Modifications	# Proteins	Master Protein Accessions	Protein Accessions	# Missed Cleavages	Charge	DeltaScore	DeltaCn	Rank	Search Engine Rank	m/z [Da]	MH+ [Da]	Theo. MH+ [Da]	DeltaM [ppm]	Deltam/z [Da]	Activation Type	MS Order	Isolation Interference [%]	Ion Inject Time [ms]	RT [min]	First Scan	Spectrum File	File ID	XCorr	# Protein Groups	Percolator q-Value	Percolator PEP
		FALSE	High	Sequest HT (A2)	Unambiguous	QLEAIDQLHLEYAK		2	O43707	F5GXS2; O43707	0	2	0.4404	0	1	1	835.94	1670.87	1670.87	-0.91	-0.00076	HCD (High Energy Collision Dissociation)	MS2	0	30	33.704	17733	IgG-2.raw	F4	3.02	1	0.0003128	2.206e-07
		FALSE	High	Sequest HT (A2)	Unambiguous	QLEAIDQLHLEYAK		2	O43707	F5GXS2; O43707	0	3	0.6014	0	1	1	557.63	1670.88	1670.87	0.36	0.0002	HCD (High Energy Collision Dissociation)	MS2	8.65702	24.112	33.4803	17523	IgG-2.raw	F4	4.19	1	0.0003128	3.502e-06
	FALSE	High	SFSTALYGESDL		0.0718885	0.000891337	1	3	1	O43707	0	1289.59	High	High	0.0007402	0.05142	1.35
		Checked	Confidence	Identifying Node	PSM Ambiguity	Annotated Sequence	Modifications	# Proteins	Master Protein Accessions	Protein Accessions	# Missed Cleavages	Charge	DeltaScore	DeltaCn	Rank	Search Engine Rank	m/z [Da]	MH+ [Da]	Theo. MH+ [Da]	DeltaM [ppm]	Deltam/z [Da]	Activation Type	MS Order	Isolation Interference [%]	Ion Inject Time [ms]	RT [min]	First Scan	Spectrum File	File ID	XCorr	# Protein Groups	Percolator q-Value	Percolator PEP
		FALSE	High	Sequest HT (A2)	Unambiguous	SFSTALYGESDL		3	O43707	F5GXS2; H7C144; O43707	0	2	0.4593	0	1	1	645.298	1289.59	1289.59	-0.15	-0.0001	HCD (High Energy Collision Dissociation)	MS2	18.5073	30	39.5798	22910	IgG-2.raw	F4	1.35	1	0.0007402	0.05142
	FALSE	High	SIVDYKPNLDLLEQQHQLIQEALIFDNK		7.68693e-07	0.000317075	1	3	2	O43707	0	3324.75	High	High	0.0003128	2.142e-07	4.43
		Checked	Confidence	Identifying Node	PSM Ambiguity	Annotated Sequence	Modifications	# Proteins	Master Protein Accessions	Protein Accessions	# Missed Cleavages	Charge	DeltaScore	DeltaCn	Rank	Search Engine Rank	m/z [Da]	MH+ [Da]	Theo. MH+ [Da]	DeltaM [ppm]	Deltam/z [Da]	Activation Type	MS Order	Isolation Interference [%]	Ion Inject Time [ms]	RT [min]	First Scan	Spectrum File	File ID	XCorr	# Protein Groups	Percolator q-Value	Percolator PEP
		FALSE	High	Sequest HT (A2)	Unambiguous	SIVDYKPNLDLLEQQHQLIQEALIFDNK		3	O43707	F5GXS2; H7C144; O43707	0	3	0.7689	0	1	1	1108.92	3324.75	3324.75	0.27	0.0003	HCD (High Energy Collision Dissociation)	MS2	4.32099	21.614	44.6676	27674	IgG-2.raw	F4	5.28	1	0.0003128	8.473e-06
		FALSE	High	Sequest HT (A2)	Unambiguous	SIVDYKPNLDLLEQQHQLIQEALIFDNK		3	O43707	F5GXS2; H7C144; O43707	0	4	0.6659	0	1	1	831.942	3324.75	3324.75	0.21	0.00017	HCD (High Energy Collision Dissociation)	MS2	1.63741	6.87	44.7161	27720	IgG-2.raw	F4	4.43	1	0.0003128	2.142e-07
	FALSE	High	TFTAWCNSHLR	1xCarbamidomethyl [C6]	0.000646043	0.000317075	2	11	2	P12814; O43707	0	1392.65	High	High	0.0003128	0.00031	1.73
		Checked	Confidence	Identifying Node	PSM Ambiguity	Annotated Sequence	Modifications	# Proteins	Master Protein Accessions	Protein Accessions	# Missed Cleavages	Charge	DeltaScore	DeltaCn	Rank	Search Engine Rank	m/z [Da]	MH+ [Da]	Theo. MH+ [Da]	DeltaM [ppm]	Deltam/z [Da]	Activation Type	MS Order	Isolation Interference [%]	Ion Inject Time [ms]	RT [min]	First Scan	Spectrum File	File ID	XCorr	# Protein Groups	Percolator q-Value	Percolator PEP
		FALSE	High	Sequest HT (A2)	Unambiguous	TFTAWcNSHLR	C6(Carbamidomethyl)	11	P12814; O43707	A0A494C166; F5GXS2; A0A494C033; K7EP19; A0A494C0Q3; P12814; A0A494C1A0; Q08043; P35609; O43707; G3V2N5	0	3	0.5371	0	1	1	464.887	1392.65	1392.65	0.16	7e-05	HCD (High Energy Collision Dissociation)	MS2	82.5455	19.219	28.3754	13067	IgG-2.raw	F4	1.75	2	0.0003128	0.001827
		FALSE	High	Sequest HT (A2)	Unambiguous	TFTAWcNSHLR	C6(Carbamidomethyl)	11	P12814; O43707	A0A494C166; F5GXS2; A0A494C033; K7EP19; A0A494C0Q3; P12814; A0A494C1A0; Q08043; P35609; O43707; G3V2N5	0	2	0.5491	0	1	1	696.827	1392.65	1392.65	-0.98	-0.00068	HCD (High Energy Collision Dissociation)	MS2	56.0029	11.645	28.2936	12992	IgG-2.raw	F4	1.73	2	0.0003128	0.00031
	FALSE	High	TINEVENQILTR		5.89727e-05	0.000317075	2	8	1	P12814; O43707	0	1429.76	High	High	0.0003128	2.326e-05	3.2
		Checked	Confidence	Identifying Node	PSM Ambiguity	Annotated Sequence	Modifications	# Proteins	Master Protein Accessions	Protein Accessions	# Missed Cleavages	Charge	DeltaScore	DeltaCn	Rank	Search Engine Rank	m/z [Da]	MH+ [Da]	Theo. MH+ [Da]	DeltaM [ppm]	Deltam/z [Da]	Activation Type	MS Order	Isolation Interference [%]	Ion Inject Time [ms]	RT [min]	First Scan	Spectrum File	File ID	XCorr	# Protein Groups	Percolator q-Value	Percolator PEP
		FALSE	High	Sequest HT (A2)	Unambiguous	TINEVENQILTR		8	P12814; O43707	H0YJW3; F5GXS2; H9KV75; H0YJ11; H7C5W8; P12814; H7C144; O43707	0	2	0.6875	0	1	1	715.39	1429.77	1429.76	5.36	0.00383	HCD (High Energy Collision Dissociation)	MS2	33.2774	5.115	32.0474	16234	IgG-2.raw	F4	3.2	2	0.0003128	2.326e-05
	FALSE	High	TIPWLEDR		0.0311422	0.000582273	1	2	1	O43707	0	1029.54	High	High	0.0005038	0.02057	1.56
		Checked	Confidence	Identifying Node	PSM Ambiguity	Annotated Sequence	Modifications	# Proteins	Master Protein Accessions	Protein Accessions	# Missed Cleavages	Charge	DeltaScore	DeltaCn	Rank	Search Engine Rank	m/z [Da]	MH+ [Da]	Theo. MH+ [Da]	DeltaM [ppm]	Deltam/z [Da]	Activation Type	MS Order	Isolation Interference [%]	Ion Inject Time [ms]	RT [min]	First Scan	Spectrum File	File ID	XCorr	# Protein Groups	Percolator q-Value	Percolator PEP
		FALSE	High	Sequest HT (A2)	Unambiguous	TIPWLEDR		2	O43707	K7EJH8; O43707	0	2	0.5128	0	1	1	515.273	1029.54	1029.54	1.85	0.00095	HCD (High Energy Collision Dissociation)	MS2	14.9269	30	34.5547	18397	IgG-2.raw	F4	1.56	1	0.0005038	0.02057
	FALSE	High	VEQIAAIAQELNELDYYDSHNVNTR		2.75572e-12	0.000317075	1	1	3	O43707	0	2905.4	High	High	0.0003128	2.792e-13	4.54
		Checked	Confidence	Identifying Node	PSM Ambiguity	Annotated Sequence	Modifications	# Proteins	Master Protein Accessions	Protein Accessions	# Missed Cleavages	Charge	DeltaScore	DeltaCn	Rank	Search Engine Rank	m/z [Da]	MH+ [Da]	Theo. MH+ [Da]	DeltaM [ppm]	Deltam/z [Da]	Activation Type	MS Order	Isolation Interference [%]	Ion Inject Time [ms]	RT [min]	First Scan	Spectrum File	File ID	XCorr	# Protein Groups	Percolator q-Value	Percolator PEP
		FALSE	High	Sequest HT (A2)	Unambiguous	VEQIAAIAQELNELDYYDSHNVNTR		1	O43707	O43707	0	2	0.837	0	1	1	1453.2	2905.39	2905.4	-0.96	-0.0014	HCD (High Energy Collision Dissociation)	MS2	0	30	43.1164	26181	IgG-2.raw	F4	4.54	1	0.0003128	2.792e-13
		FALSE	High	Sequest HT (A2)	Unambiguous	VEQIAAIAQELNELDYYDSHNVNTR		1	O43707	O43707	0	3	0.7873	0	1	1	969.136	2905.39	2905.4	-1.11	-0.00107	HCD (High Energy Collision Dissociation)	MS2	17.6984	25.693	42.9865	26056	IgG-2.raw	F4	5.69	1	0.0003128	1.558e-12
		FALSE	High	Sequest HT (A2)	Unambiguous	VEQIAAIAQELNELDYYDSHNVNTR		1	O43707	O43707	0	4	0.7516	0	1	1	727.105	2905.4	2905.4	0.33	0.00024	HCD (High Energy Collision Dissociation)	MS2	0	20.283	43.0786	26145	IgG-2.raw	F4	6.32	1	0.0003128	1.371e-10
	FALSE	High	VGWEQLLTTIAR		3.18345e-06	0.000317075	2	8	2	P12814; O43707	0	1386.77	High	High	0.0003128	9.933e-07	3.69
		Checked	Confidence	Identifying Node	PSM Ambiguity	Annotated Sequence	Modifications	# Proteins	Master Protein Accessions	Protein Accessions	# Missed Cleavages	Charge	DeltaScore	DeltaCn	Rank	Search Engine Rank	m/z [Da]	MH+ [Da]	Theo. MH+ [Da]	DeltaM [ppm]	Deltam/z [Da]	Activation Type	MS Order	Isolation Interference [%]	Ion Inject Time [ms]	RT [min]	First Scan	Spectrum File	File ID	XCorr	# Protein Groups	Percolator q-Value	Percolator PEP
		FALSE	High	Sequest HT (A2)	Unambiguous	VGWEQLLTTIAR		8	P12814; O43707	H0YJW3; F5GXS2; H9KV75; H0YJ11; H7C5W8; P12814; H7C144; O43707	0	2	0.7669	0	1	1	693.89	1386.77	1386.77	-1.31	-0.00091	HCD (High Energy Collision Dissociation)	MS2	53.0423	30	44.9525	27940	IgG-2.raw	F4	3.69	2	0.0003128	9.933e-07
		FALSE	High	Sequest HT (A2)	Unambiguous	VGWEQLLTTIAR		8	P12814; O43707	H0YJW3; F5GXS2; H9KV75; H0YJ11; H7C5W8; P12814; H7C144; O43707	0	3	0.5	0	1	1	462.929	1386.77	1386.77	-0.4	-0.00018	HCD (High Energy Collision Dissociation)	MS2	13.345	30	45.1083	28084	IgG-2.raw	F4	1.78	2	0.0003128	0.00206
	FALSE	High	VLAVNQENEHLMEDYEK		1.58339e-08	0.000317075	1	2	2	O43707	0	2060.96	High	High	0.0003128	3.222e-09	3.77
		Checked	Confidence	Identifying Node	PSM Ambiguity	Annotated Sequence	Modifications	# Proteins	Master Protein Accessions	Protein Accessions	# Missed Cleavages	Charge	DeltaScore	DeltaCn	Rank	Search Engine Rank	m/z [Da]	MH+ [Da]	Theo. MH+ [Da]	DeltaM [ppm]	Deltam/z [Da]	Activation Type	MS Order	Isolation Interference [%]	Ion Inject Time [ms]	RT [min]	First Scan	Spectrum File	File ID	XCorr	# Protein Groups	Percolator q-Value	Percolator PEP
		FALSE	High	Sequest HT (A2)	Unambiguous	VLAVNQENEHLMEDYEK		2	O43707	K7EJH8; O43707	0	3	0.6145	0	1	1	687.658	2060.96	2060.96	0.42	0.00029	HCD (High Energy Collision Dissociation)	MS2	15.148	25.551	30.364	14784	IgG-2.raw	F4	2.75	1	0.0003128	5.329e-06
		FALSE	High	Sequest HT (A2)	Unambiguous	VLAVNQENEHLMEDYEK		2	O43707	K7EJH8; O43707	0	2	0.9098	0	1	1	1030.98	2060.96	2060.96	0.75	0.00078	HCD (High Energy Collision Dissociation)	MS2	0	30	30.3765	14796	IgG-2.raw	F4	3.77	1	0.0003128	3.222e-09
FALSE	High	Master Protein	P38646	Stress-70 protein, mitochondrial OS=Homo sapiens OX=9606 GN=HSPA9 PE=1 SV=2	0	324.539	54	30	174	30	679	73.6	6.16	348.94	30	0	High	1
	Checked	Confidence	Sequence	Modifications	Qvality PEP	Qvality q-value	# Protein Groups	# Proteins	# PSMs	Master Protein Accessions	# Missed Cleavages	Theo. MH+ [Da]	Found in Sample: [S4] F4: Sample	Confidence (by Search Engine): Sequest HT	Percolator q-Value (by Search Engine): Sequest HT	Percolator PEP (by Search Engine): Sequest HT	XCorr (by Search Engine): Sequest HT
	FALSE	High	AQFEGIVTDLIR		0.000303312	0.000317075	1	2	12	P38646	0	1361.74	High	High	0.0003128	0.0001372	1.67
		Checked	Confidence	Identifying Node	PSM Ambiguity	Annotated Sequence	Modifications	# Proteins	Master Protein Accessions	Protein Accessions	# Missed Cleavages	Charge	DeltaScore	DeltaCn	Rank	Search Engine Rank	m/z [Da]	MH+ [Da]	Theo. MH+ [Da]	DeltaM [ppm]	Deltam/z [Da]	Activation Type	MS Order	Isolation Interference [%]	Ion Inject Time [ms]	RT [min]	First Scan	Spectrum File	File ID	XCorr	# Protein Groups	Percolator q-Value	Percolator PEP
		FALSE	High	Sequest HT (A2)	Unambiguous	AQFEGIVTDLIR		2	P38646	H0YBG6; P38646	0	2	0.6611	0	1	1	681.375	1361.74	1361.74	0.22	0.00015	HCD (High Energy Collision Dissociation)	MS2	22.0477	30	42.7458	25822	IgG-2.raw	F4	2.39	1	0.0003128	0.00199
		FALSE	High	Sequest HT (A2)	Unambiguous	AQFEGIVTDLIR		2	P38646	H0YBG6; P38646	0	3	0.5942	0	1	1	454.586	1361.74	1361.74	0.3	0.00014	HCD (High Energy Collision Dissociation)	MS2	0	9.052	40.0471	23346	IgG-2.raw	F4	3.08	1	0.0003128	0.001185
		FALSE	High	Sequest HT (A2)	Unambiguous	AQFEGIVTDLIR		2	P38646	H0YBG6; P38646	0	2	0.0727	0	1	1	681.372	1361.74	1361.74	-3.99	-0.00272	HCD (High Energy Collision Dissociation)	MS2	0	30	44.1067	27136	IgG-2.raw	F4	1.1	1	0.0005038	0.03954
		FALSE	High	Sequest HT (A2)	Unambiguous	AQFEGIVTDLIR		2	P38646	H0YBG6; P38646	0	2	0.6364	0	1	1	681.375	1361.74	1361.74	0.72	0.00049	HCD (High Energy Collision Dissociation)	MS2	0	30	62.516	43229	IgG-2.raw	F4	1.43	1	0.0005038	0.01267
		FALSE	High	Sequest HT (A2)	Unambiguous	AQFEGIVTDLIR		2	P38646	H0YBG6; P38646	0	2	0.5175	0	1	1	681.373	1361.74	1361.74	-2.51	-0.00171	HCD (High Energy Collision Dissociation)	MS2	0	29.655	40.6833	23952	IgG-2.raw	F4	2.57	1	0.0003128	0.002005
		FALSE	High	Sequest HT (A2)	Unambiguous	AQFEGIVTDLIR		2	P38646	H0YBG6; P38646	0	2	0.6587	0	1	1	681.375	1361.74	1361.74	0.51	0.00034	HCD (High Energy Collision Dissociation)	MS2	0	30	61.4103	42306	IgG-2.raw	F4	1.67	1	0.0003128	0.0001372
		FALSE	High	Sequest HT (A2)	Unambiguous	AQFEGIVTDLIR		2	P38646	H0YBG6; P38646	0	2	0.7059	0	1	1	681.373	1361.74	1361.74	-1.96	-0.00133	HCD (High Energy Collision Dissociation)	MS2	0	30	50.1482	32756	IgG-2.raw	F4	1.53	1	0.0005038	0.01483
		FALSE	High	Sequest HT (A2)	Unambiguous	AQFEGIVTDLIR		2	P38646	H0YBG6; P38646	0	2	0.3047	0	1	1	681.376	1361.74	1361.74	1.76	0.0012	HCD (High Energy Collision Dissociation)	MS2	0	30	41.7041	24871	IgG-2.raw	F4	1.28	1	0.0003128	0.003538
		FALSE	High	Sequest HT (A2)	Unambiguous	AQFEGIVTDLIR		2	P38646	H0YBG6; P38646	0	2	0.3247	0	1	1	681.375	1361.74	1361.74	0.93	0.00064	HCD (High Energy Collision Dissociation)	MS2	0	30	51.5764	34078	IgG-2.raw	F4	0.77	1	0.0009721	0.07228
		FALSE	High	Sequest HT (A2)	Unambiguous	AQFEGIVTDLIR		2	P38646	H0YBG6; P38646	0	2	0.697	0	1	1	681.373	1361.74	1361.74	-2.59	-0.00176	HCD (High Energy Collision Dissociation)	MS2	0	30	58.1723	39661	IgG-2.raw	F4	0.66	1	0.007022	0.2122
		FALSE	High	Sequest HT (A2)	Unambiguous	AQFEGIVTDLIR		2	P38646	H0YBG6; P38646	0	2	0.3571	0	1	1	681.374	1361.74	1361.74	-0.95	-0.00065	HCD (High Energy Collision Dissociation)	MS2	23.1155	30	57.0429	38712	IgG-2.raw	F4	0.7	1	0.007469	0.2164
		FALSE	High	Sequest HT (A2)	Unambiguous	AQFEGIVTDLIR		2	P38646	H0YBG6; P38646	0	2	0.5158	0	1	1	681.371	1361.74	1361.74	-5.2	-0.00354	HCD (High Energy Collision Dissociation)	MS2	28.6844	30	60.3137	41393	IgG-2.raw	F4	0.95	1	0.0007402	0.05028
	FALSE	High	ASNGDAWVEAHGK		3.00465e-06	0.000317075	1	3	2	P38646	0	1341.62	High	High	0.0003128	9.318e-07	2.26
		Checked	Confidence	Identifying Node	PSM Ambiguity	Annotated Sequence	Modifications	# Proteins	Master Protein Accessions	Protein Accessions	# Missed Cleavages	Charge	DeltaScore	DeltaCn	Rank	Search Engine Rank	m/z [Da]	MH+ [Da]	Theo. MH+ [Da]	DeltaM [ppm]	Deltam/z [Da]	Activation Type	MS Order	Isolation Interference [%]	Ion Inject Time [ms]	RT [min]	First Scan	Spectrum File	File ID	XCorr	# Protein Groups	Percolator q-Value	Percolator PEP
		FALSE	High	Sequest HT (A2)	Unambiguous	ASNGDAWVEAHGK		3	P38646	A0A3B3ITI4; D6RJI2; P38646	0	3	0.7053	0	1	1	447.878	1341.62	1341.62	0.43	0.00019	HCD (High Energy Collision Dissociation)	MS2	30.7787	30	21.5454	7546	IgG-2.raw	F4	3.02	1	0.0003128	0.0001272
		FALSE	High	Sequest HT (A2)	Unambiguous	ASNGDAWVEAHGK		3	P38646	A0A3B3ITI4; D6RJI2; P38646	0	2	0.823	0	1	1	671.312	1341.62	1341.62	-0.49	-0.00033	HCD (High Energy Collision Dissociation)	MS2	0	30	21.5497	7549	IgG-2.raw	F4	2.26	1	0.0003128	9.318e-07
	FALSE	High	CELSSSVQTDINLPYLTMDSSGPK	1xCarbamidomethyl [C1]	3.0343e-11	0.000317075	1	2	8	P38646	0	2642.23	High	High	0.0003128	3.717e-12	3
		Checked	Confidence	Identifying Node	PSM Ambiguity	Annotated Sequence	Modifications	# Proteins	Master Protein Accessions	Protein Accessions	# Missed Cleavages	Charge	DeltaScore	DeltaCn	Rank	Search Engine Rank	m/z [Da]	MH+ [Da]	Theo. MH+ [Da]	DeltaM [ppm]	Deltam/z [Da]	Activation Type	MS Order	Isolation Interference [%]	Ion Inject Time [ms]	RT [min]	First Scan	Spectrum File	File ID	XCorr	# Protein Groups	Percolator q-Value	Percolator PEP
		FALSE	High	Sequest HT (A2)	Unambiguous	cELSSSVQTDINLPYLTMDSSGPK	C1(Carbamidomethyl)	2	P38646	H0YBG6; P38646	0	3	0.525	0	1	1	881.414	2642.23	2642.23	-2.26	-0.00199	HCD (High Energy Collision Dissociation)	MS2	51.8835	30	61.6609	42518	IgG-2.raw	F4	1.2	1	0.0003128	0.001672
		FALSE	High	Sequest HT (A2)	Unambiguous	cELSSSVQTDINLPYLTMDSSGPK	C1(Carbamidomethyl)	2	P38646	H0YBG6; P38646	0	3	0.7123	0	1	1	881.415	2642.23	2642.23	-1.09	-0.00096	HCD (High Energy Collision Dissociation)	MS2	16.9104	16.339	41.1287	24353	IgG-2.raw	F4	3.65	1	0.0003128	1.807e-06
		FALSE	High	Sequest HT (A2)	Unambiguous	cELSSSVQTDINLPYLTMDSSGPK	C1(Carbamidomethyl)	2	P38646	H0YBG6; P38646	0	3	0.5789	0	1	1	881.416	2642.23	2642.23	0.01	1e-05	HCD (High Energy Collision Dissociation)	MS2	65.1037	30	50.3488	32944	IgG-2.raw	F4	0.95	1	0.0009721	0.07199
		FALSE	High	Sequest HT (A2)	Unambiguous	cELSSSVQTDINLPYLTMDSSGPK	C1(Carbamidomethyl)	2	P38646	H0YBG6; P38646	0	3	0.7007	0	1	1	881.416	2642.23	2642.23	-0.12	-0.00011	HCD (High Energy Collision Dissociation)	MS2	15.6717	30	43.0805	26147	IgG-2.raw	F4	2.84	1	0.0003128	0.001364
		FALSE	High	Sequest HT (A2)	Unambiguous	cELSSSVQTDINLPYLTMDSSGPK	C1(Carbamidomethyl)	2	P38646	H0YBG6; P38646	0	2	0.7919	0	1	1	1321.63	2642.25	2642.23	7.23	0.00956	HCD (High Energy Collision Dissociation)	MS2	0	30	43.0421	26110	IgG-2.raw	F4	1.73	1	0.0003128	0.0003524
		FALSE	High	Sequest HT (A2)	Unambiguous	cELSSSVQTDINLPYLTMDSSGPK	C1(Carbamidomethyl)	2	P38646	H0YBG6; P38646	0	3	0.521	0	1	1	881.424	2642.26	2642.23	9.43	0.0083	HCD (High Energy Collision Dissociation)	MS2	41.4806	30	60.8678	41856	IgG-2.raw	F4	1.19	1	0.0003128	0.001053
		FALSE	High	Sequest HT (A2)	Unambiguous	cELSSSVQTDINLPYLTMDSSGPK	C1(Carbamidomethyl)	2	P38646	H0YBG6; P38646	0	2	0.6479	0	1	1	1321.62	2642.23	2642.23	-1.74	-0.0023	HCD (High Energy Collision Dissociation)	MS2	0	30	49.4171	32095	IgG-2.raw	F4	0.71	1	0.001427	0.09621
		FALSE	High	Sequest HT (A2)	Unambiguous	cELSSSVQTDINLPYLTMDSSGPK	C1(Carbamidomethyl)	2	P38646	H0YBG6; P38646	0	2	0.8667	0	1	1	1321.63	2642.25	2642.23	6.4	0.00846	HCD (High Energy Collision Dissociation)	MS2	0	30	41.0826	24309	IgG-2.raw	F4	3	1	0.0003128	3.717e-12
	FALSE	High	CELSSSVQTDINLPYLTMDSSGPK	1xCarbamidomethyl [C1]; 1xOxidation [M18]	0.00634426	0.000317075	1	2	1	P38646	0	2658.23	High	High	0.0003128	0.003667	2.17
		Checked	Confidence	Identifying Node	PSM Ambiguity	Annotated Sequence	Modifications	# Proteins	Master Protein Accessions	Protein Accessions	# Missed Cleavages	Charge	DeltaScore	DeltaCn	Rank	Search Engine Rank	m/z [Da]	MH+ [Da]	Theo. MH+ [Da]	DeltaM [ppm]	Deltam/z [Da]	Activation Type	MS Order	Isolation Interference [%]	Ion Inject Time [ms]	RT [min]	First Scan	Spectrum File	File ID	XCorr	# Protein Groups	Percolator q-Value	Percolator PEP
		FALSE	High	Sequest HT (A2)	Unambiguous	cELSSSVQTDINLPYLTmDSSGPK	C1(Carbamidomethyl); M18(Oxidation)	2	P38646	H0YBG6; P38646	0	3	0.5899	0	1	1	886.756	2658.25	2658.23	9.59	0.0085	HCD (High Energy Collision Dissociation)	MS2	58.9657	30	39.1501	22529	IgG-2.raw	F4	2.17	1	0.0003128	0.003667
	FALSE	High	DAGQISGLNVLR		2.1653e-05	0.000317075	1	1	2	P38646	0	1242.68	High	High	0.0003128	7.908e-06	3.64
		Checked	Confidence	Identifying Node	PSM Ambiguity	Annotated Sequence	Modifications	# Proteins	Master Protein Accessions	Protein Accessions	# Missed Cleavages	Charge	DeltaScore	DeltaCn	Rank	Search Engine Rank	m/z [Da]	MH+ [Da]	Theo. MH+ [Da]	DeltaM [ppm]	Deltam/z [Da]	Activation Type	MS Order	Isolation Interference [%]	Ion Inject Time [ms]	RT [min]	First Scan	Spectrum File	File ID	XCorr	# Protein Groups	Percolator q-Value	Percolator PEP
		FALSE	High	Sequest HT (A2)	Unambiguous	DAGQISGLNVLR		1	P38646	P38646	0	2	0.7649	0	1	1	621.844	1242.68	1242.68	0.52	0.00032	HCD (High Energy Collision Dissociation)	MS2	28.0917	1.809	33.0841	17165	IgG-2.raw	F4	3.19	1	0.0003128	0.0004847
		FALSE	High	Sequest HT (A2)	Unambiguous	DAGQISGLNVLR		1	P38646	P38646	0	2	0.7885	0	1	1	621.844	1242.68	1242.68	0.42	0.00026	HCD (High Energy Collision Dissociation)	MS2	3.24666	3.994	33.0624	17145	IgG-2.raw	F4	3.64	1	0.0003128	7.908e-06
	FALSE	High	DDIENMVK		0.0203454	0.000582273	1	2	1	P38646	0	963.445	High	High	0.0005038	0.01298	1.99
		Checked	Confidence	Identifying Node	PSM Ambiguity	Annotated Sequence	Modifications	# Proteins	Master Protein Accessions	Protein Accessions	# Missed Cleavages	Charge	DeltaScore	DeltaCn	Rank	Search Engine Rank	m/z [Da]	MH+ [Da]	Theo. MH+ [Da]	DeltaM [ppm]	Deltam/z [Da]	Activation Type	MS Order	Isolation Interference [%]	Ion Inject Time [ms]	RT [min]	First Scan	Spectrum File	File ID	XCorr	# Protein Groups	Percolator q-Value	Percolator PEP
		FALSE	High	Sequest HT (A2)	Unambiguous	DDIENMVK		2	P38646	H0Y8S0; P38646	0	2	0.4925	0	1	1	482.226	963.445	963.445	-0.3	-0.00015	HCD (High Energy Collision Dissociation)	MS2	40.0997	26.321	26.9645	11834	IgG-2.raw	F4	1.99	1	0.0005038	0.01298
	FALSE	High	DNMALQR		0.0584746	0.000582273	1	3	1	P38646	0	847.409	High	High	0.0005038	0.04103	0.97
		Checked	Confidence	Identifying Node	PSM Ambiguity	Annotated Sequence	Modifications	# Proteins	Master Protein Accessions	Protein Accessions	# Missed Cleavages	Charge	DeltaScore	DeltaCn	Rank	Search Engine Rank	m/z [Da]	MH+ [Da]	Theo. MH+ [Da]	DeltaM [ppm]	Deltam/z [Da]	Activation Type	MS Order	Isolation Interference [%]	Ion Inject Time [ms]	RT [min]	First Scan	Spectrum File	File ID	XCorr	# Protein Groups	Percolator q-Value	Percolator PEP
		FALSE	High	Sequest HT (A2)	Unambiguous	DNMALQR		3	P38646	A0A3B3ITN1; H0YBG6; P38646	0	2	0.4845	0	1	1	424.208	847.408	847.409	-1.51	-0.00064	HCD (High Energy Collision Dissociation)	MS2	56.245	30	19.9519	6361	IgG-2.raw	F4	0.97	1	0.0005038	0.04103
	FALSE	High	EQQIVIQSSGGLSK		1.15212e-07	0.000317075	1	2	10	P38646	0	1473.79	High	High	0.0003128	2.752e-08	2.92
		Checked	Confidence	Identifying Node	PSM Ambiguity	Annotated Sequence	Modifications	# Proteins	Master Protein Accessions	Protein Accessions	# Missed Cleavages	Charge	DeltaScore	DeltaCn	Rank	Search Engine Rank	m/z [Da]	MH+ [Da]	Theo. MH+ [Da]	DeltaM [ppm]	Deltam/z [Da]	Activation Type	MS Order	Isolation Interference [%]	Ion Inject Time [ms]	RT [min]	First Scan	Spectrum File	File ID	XCorr	# Protein Groups	Percolator q-Value	Percolator PEP
		FALSE	High	Sequest HT (A2)	Unambiguous	EQQIVIQSSGGLSK		2	P38646	H0Y8S0; P38646	0	2	0.6844	0	1	1	737.398	1473.79	1473.79	-0.81	-0.0006	HCD (High Energy Collision Dissociation)	MS2	41.2114	30	70.9667	48021	IgG-2.raw	F4	2.63	1	0.0003128	5.49e-06
		FALSE	High	Sequest HT (A2)	Unambiguous	EQQIVIQSSGGLSK		2	P38646	H0Y8S0; P38646	0	2	0.7158	0	1	1	737.399	1473.79	1473.79	-0.26	-0.00019	HCD (High Energy Collision Dissociation)	MS2	16.8298	30	26.017	11106	IgG-2.raw	F4	2.92	1	0.0003128	2.752e-08
		FALSE	High	Sequest HT (A2)	Unambiguous	EQQIVIQSSGGLSK		2	P38646	H0Y8S0; P38646	0	2	0.5155	0	1	1	737.398	1473.79	1473.79	-0.79	-0.00058	HCD (High Energy Collision Dissociation)	MS2	12.1014	30	61.5432	42421	IgG-2.raw	F4	1.61	1	0.0003128	0.00292
		FALSE	High	Sequest HT (A2)	Unambiguous	EQQIVIQSSGGLSK		2	P38646	H0Y8S0; P38646	0	2	0.7275	0	1	1	737.399	1473.79	1473.79	-0.03	-2e-05	HCD (High Energy Collision Dissociation)	MS2	0	25.619	27.0199	11882	IgG-2.raw	F4	3.45	1	0.0003128	4.212e-08
		FALSE	High	Sequest HT (A2)	Unambiguous	EQQIVIQSSGGLSK		2	P38646	H0Y8S0; P38646	0	2	0.5185	0	1	1	737.397	1473.79	1473.79	-2.82	-0.00208	HCD (High Energy Collision Dissociation)	MS2	0	30	33.3694	17420	IgG-2.raw	F4	1.89	1	0.0005038	0.009037
		FALSE	High	Sequest HT (A2)	Unambiguous	EQQIVIQSSGGLSK		2	P38646	H0Y8S0; P38646	0	2	0.7138	0	1	1	737.397	1473.79	1473.79	-2.78	-0.00205	HCD (High Energy Collision Dissociation)	MS2	11.0443	30	29.0818	13708	IgG-2.raw	F4	2.83	1	0.0003128	6.995e-06
		FALSE	High	Sequest HT (A2)	Unambiguous	EQQIVIQSSGGLSK		2	P38646	H0Y8S0; P38646	0	2	0.662	0	1	1	737.4	1473.79	1473.79	0.72	0.00053	HCD (High Energy Collision Dissociation)	MS2	40.3556	30	30.0921	14549	IgG-2.raw	F4	2.13	1	0.0003128	0.0007591
		FALSE	High	Sequest HT (A2)	Unambiguous	EQQIVIQSSGGLSK		2	P38646	H0Y8S0; P38646	0	3	0.6014	0	1	1	491.936	1473.79	1473.79	1.07	0.00052	HCD (High Energy Collision Dissociation)	MS2	58.8451	30	26.1432	11214	IgG-2.raw	F4	2.96	1	0.0003128	0.0001641
		FALSE	High	Sequest HT (A2)	Unambiguous	EQQIVIQSSGGLSK		2	P38646	H0Y8S0; P38646	0	2	0.7132	0	1	1	737.4	1473.79	1473.79	1.24	0.00091	HCD (High Energy Collision Dissociation)	MS2	0	30	64.7146	44688	IgG-2.raw	F4	1.29	1	0.0005038	0.006084
		FALSE	High	Sequest HT (A2)	Unambiguous	EQQIVIQSSGGLSK		2	P38646	H0Y8S0; P38646	0	2	0.7508	0	1	1	737.399	1473.79	1473.79	-0.31	-0.00023	HCD (High Energy Collision Dissociation)	MS2	15.3307	30	28.0531	12782	IgG-2.raw	F4	3.33	1	0.0003128	1.087e-05
	FALSE	High	EQQIVIQSSGGLSKDDIENMVK		4.37575e-11	0.000317075	1	2	2	P38646	1	2418.22	High	High	0.0003128	5.534e-12	3.3
		Checked	Confidence	Identifying Node	PSM Ambiguity	Annotated Sequence	Modifications	# Proteins	Master Protein Accessions	Protein Accessions	# Missed Cleavages	Charge	DeltaScore	DeltaCn	Rank	Search Engine Rank	m/z [Da]	MH+ [Da]	Theo. MH+ [Da]	DeltaM [ppm]	Deltam/z [Da]	Activation Type	MS Order	Isolation Interference [%]	Ion Inject Time [ms]	RT [min]	First Scan	Spectrum File	File ID	XCorr	# Protein Groups	Percolator q-Value	Percolator PEP
		FALSE	High	Sequest HT (A2)	Unambiguous	EQQIVIQSSGGLSKDDIENMVK		2	P38646	H0Y8S0; P38646	1	2	0.7667	0	1	1	1209.61	2418.21	2418.22	-1.37	-0.00165	HCD (High Energy Collision Dissociation)	MS2	0	30	34.5328	18376	IgG-2.raw	F4	3.3	1	0.0003128	5.534e-12
		FALSE	High	Sequest HT (A2)	Unambiguous	EQQIVIQSSGGLSKDDIENMVK		2	P38646	H0Y8S0; P38646	1	3	0.742	0	1	1	806.744	2418.22	2418.22	0.02	1e-05	HCD (High Energy Collision Dissociation)	MS2	40.5005	6.371	34.5401	18384	IgG-2.raw	F4	3.76	1	0.0003128	1.481e-08
	FALSE	High	ERVEAVNMAEGIIHDTETK		1.27501e-12	0.000317075	1	1	3	P38646	1	2142.05	High	High	0.0003128	1.213e-13	5.88
		Checked	Confidence	Identifying Node	PSM Ambiguity	Annotated Sequence	Modifications	# Proteins	Master Protein Accessions	Protein Accessions	# Missed Cleavages	Charge	DeltaScore	DeltaCn	Rank	Search Engine Rank	m/z [Da]	MH+ [Da]	Theo. MH+ [Da]	DeltaM [ppm]	Deltam/z [Da]	Activation Type	MS Order	Isolation Interference [%]	Ion Inject Time [ms]	RT [min]	First Scan	Spectrum File	File ID	XCorr	# Protein Groups	Percolator q-Value	Percolator PEP
		FALSE	High	Sequest HT (A2)	Unambiguous	ERVEAVNMAEGIIHDTETK		1	P38646	P38646	1	3	0.767	0	1	1	714.69	2142.06	2142.05	3.05	0.00217	HCD (High Energy Collision Dissociation)	MS2	4.7785	30	33.9441	17907	IgG-2.raw	F4	5.88	1	0.0003128	1.213e-13
		FALSE	High	Sequest HT (A2)	Unambiguous	ERVEAVNMAEGIIHDTETK		1	P38646	P38646	1	4	0.702	0	1	1	536.268	2142.05	2142.05	1.19	0.00064	HCD (High Energy Collision Dissociation)	MS2	56.0259	19.71	34.0041	17946	IgG-2.raw	F4	5.47	1	0.0003128	2.85e-07
		FALSE	High	Sequest HT (A2)	Unambiguous	ERVEAVNMAEGIIHDTETK		1	P38646	P38646	1	2	0.6127	0	1	1	1071.53	2142.05	2142.05	-1.7	-0.00182	HCD (High Energy Collision Dissociation)	MS2	0	30	34.1093	18003	IgG-2.raw	F4	3.15	1	0.0003128	7.129e-11
	FALSE	High	ERVEAVNMAEGIIHDTETK	1xOxidation [M8]	7.15164e-09	0.000317075	1	1	2	P38646	1	2158.04	High	High	0.0003128	1.367e-09	2.59
		Checked	Confidence	Identifying Node	PSM Ambiguity	Annotated Sequence	Modifications	# Proteins	Master Protein Accessions	Protein Accessions	# Missed Cleavages	Charge	DeltaScore	DeltaCn	Rank	Search Engine Rank	m/z [Da]	MH+ [Da]	Theo. MH+ [Da]	DeltaM [ppm]	Deltam/z [Da]	Activation Type	MS Order	Isolation Interference [%]	Ion Inject Time [ms]	RT [min]	First Scan	Spectrum File	File ID	XCorr	# Protein Groups	Percolator q-Value	Percolator PEP
		FALSE	High	Sequest HT (A2)	Unambiguous	ERVEAVNmAEGIIHDTETK	M8(Oxidation)	1	P38646	P38646	1	4	0.6484	0	1	1	540.267	2158.05	2158.04	0.84	0.00046	HCD (High Energy Collision Dissociation)	MS2	37.8884	19.777	29.2511	13863	IgG-2.raw	F4	3.64	1	0.0003128	7.393e-06
		FALSE	High	Sequest HT (A2)	Unambiguous	ERVEAVNmAEGIIHDTETK	M8(Oxidation)	1	P38646	P38646	1	3	0.7452	0	1	1	720.02	2158.04	2158.04	-0.2	-0.00015	HCD (High Energy Collision Dissociation)	MS2	23.0059	30	29.2048	13822	IgG-2.raw	F4	2.59	1	0.0003128	1.367e-09
	FALSE	High	ETAENYLGHTAK		2.05355e-05	0.000317075	1	1	2	P38646	0	1333.64	High	High	0.0003128	7.458e-06	2.78
		Checked	Confidence	Identifying Node	PSM Ambiguity	Annotated Sequence	Modifications	# Proteins	Master Protein Accessions	Protein Accessions	# Missed Cleavages	Charge	DeltaScore	DeltaCn	Rank	Search Engine Rank	m/z [Da]	MH+ [Da]	Theo. MH+ [Da]	DeltaM [ppm]	Deltam/z [Da]	Activation Type	MS Order	Isolation Interference [%]	Ion Inject Time [ms]	RT [min]	First Scan	Spectrum File	File ID	XCorr	# Protein Groups	Percolator q-Value	Percolator PEP
		FALSE	High	Sequest HT (A2)	Unambiguous	ETAENYLGHTAK		1	P38646	P38646	0	2	0.7143	0	1	1	667.322	1333.64	1333.64	-1.04	-0.00069	HCD (High Energy Collision Dissociation)	MS2	17.6277	30	21.8847	7833	IgG-2.raw	F4	2.52	1	0.0003128	0.0002259
		FALSE	High	Sequest HT (A2)	Unambiguous	ETAENYLGHTAK		1	P38646	P38646	0	3	0.6151	0	1	1	445.218	1333.64	1333.64	-0.19	-8e-05	HCD (High Energy Collision Dissociation)	MS2	3.14696	13.975	21.9529	7893	IgG-2.raw	F4	2.78	1	0.0003128	7.458e-06
	FALSE	High	ETGVDLTK		0.00981045	0.000582273	1	2	1	P38646	0	862.452	High	High	0.0005038	0.005888	1.52
		Checked	Confidence	Identifying Node	PSM Ambiguity	Annotated Sequence	Modifications	# Proteins	Master Protein Accessions	Protein Accessions	# Missed Cleavages	Charge	DeltaScore	DeltaCn	Rank	Search Engine Rank	m/z [Da]	MH+ [Da]	Theo. MH+ [Da]	DeltaM [ppm]	Deltam/z [Da]	Activation Type	MS Order	Isolation Interference [%]	Ion Inject Time [ms]	RT [min]	First Scan	Spectrum File	File ID	XCorr	# Protein Groups	Percolator q-Value	Percolator PEP
		FALSE	High	Sequest HT (A2)	Unambiguous	ETGVDLTK		2	P38646	A0A3B3ITN1; P38646	0	2	0.1053	0	1	1	431.729	862.451	862.452	-0.21	-9e-05	HCD (High Energy Collision Dissociation)	MS2	62.0272	30	19.6827	6175	IgG-2.raw	F4	1.52	1	0.0005038	0.005888
	FALSE	High	GAVVGIDLGTTNSCVAVMEGK	1xCarbamidomethyl [C14]	5.81365e-09	0.000317075	1	2	5	P38646	0	2078.03	High	High	0.0003128	1.094e-09	3.54
		Checked	Confidence	Identifying Node	PSM Ambiguity	Annotated Sequence	Modifications	# Proteins	Master Protein Accessions	Protein Accessions	# Missed Cleavages	Charge	DeltaScore	DeltaCn	Rank	Search Engine Rank	m/z [Da]	MH+ [Da]	Theo. MH+ [Da]	DeltaM [ppm]	Deltam/z [Da]	Activation Type	MS Order	Isolation Interference [%]	Ion Inject Time [ms]	RT [min]	First Scan	Spectrum File	File ID	XCorr	# Protein Groups	Percolator q-Value	Percolator PEP
		FALSE	High	Sequest HT (A2)	Unambiguous	GAVVGIDLGTTNScVAVMEGK	C14(Carbamidomethyl)	2	P38646	A0A3B3ITI4; P38646	0	2	0.7171	0	1	1	1039.52	2078.03	2078.03	0.86	0.0009	HCD (High Energy Collision Dissociation)	MS2	54.1653	30	41.2054	24424	IgG-2.raw	F4	2.05	1	0.0003128	6.889e-06
		FALSE	High	Sequest HT (A2)	Unambiguous	GAVVGIDLGTTNScVAVMEGK	C14(Carbamidomethyl)	2	P38646	A0A3B3ITI4; P38646	0	2	0.8338	0	1	1	1039.51	2078.02	2078.03	-4.86	-0.00505	HCD (High Energy Collision Dissociation)	MS2	0	30	39.9996	23300	IgG-2.raw	F4	3.73	1	0.0003128	2.22e-07
		FALSE	High	Sequest HT (A2)	Unambiguous	GAVVGIDLGTTNScVAVMEGK	C14(Carbamidomethyl)	2	P38646	A0A3B3ITI4; P38646	0	2	0.5298	0	1	1	1039.52	2078.04	2078.03	8.03	0.00835	HCD (High Energy Collision Dissociation)	MS2	21.1559	30	42.9194	25990	IgG-2.raw	F4	1.68	1	0.0003128	6.584e-05
		FALSE	High	Sequest HT (A2)	Unambiguous	GAVVGIDLGTTNScVAVMEGK	C14(Carbamidomethyl)	2	P38646	A0A3B3ITI4; P38646	0	2	0.8484	0	1	1	1039.52	2078.03	2078.03	3.31	0.00344	HCD (High Energy Collision Dissociation)	MS2	0	30	37.3529	20933	IgG-2.raw	F4	2.77	1	0.0003128	1.253e-08
		FALSE	High	Sequest HT (A2)	Unambiguous	GAVVGIDLGTTNScVAVMEGK	C14(Carbamidomethyl)	2	P38646	A0A3B3ITI4; P38646	0	2	0.7994	0	1	1	1039.52	2078.04	2078.03	6.28	0.00653	HCD (High Energy Collision Dissociation)	MS2	53.4625	30	38.6593	22070	IgG-2.raw	F4	3.54	1	0.0003128	1.094e-09
	FALSE	High	GVPQIEVTFDIDANGIVHVSAK		0.00060684	0.000317075	1	2	13	P38646	0	2309.21	High	High	0.0003128	0.0002898	1.41
		Checked	Confidence	Identifying Node	PSM Ambiguity	Annotated Sequence	Modifications	# Proteins	Master Protein Accessions	Protein Accessions	# Missed Cleavages	Charge	DeltaScore	DeltaCn	Rank	Search Engine Rank	m/z [Da]	MH+ [Da]	Theo. MH+ [Da]	DeltaM [ppm]	Deltam/z [Da]	Activation Type	MS Order	Isolation Interference [%]	Ion Inject Time [ms]	RT [min]	First Scan	Spectrum File	File ID	XCorr	# Protein Groups	Percolator q-Value	Percolator PEP
		FALSE	High	Sequest HT (A2)	Unambiguous	GVPQIEVTFDIDANGIVHVSAK		2	P38646	H0Y8S0; P38646	0	2	0.2373	0	1	1	1155.11	2309.22	2309.21	2.99	0.00346	HCD (High Energy Collision Dissociation)	MS2	56.2229	30	61.8516	42682	IgG-2.raw	F4	0.59	1	0.00347	0.1445
		FALSE	High	Sequest HT (A2)	Unambiguous	GVPQIEVTFDIDANGIVHVSAK		2	P38646	H0Y8S0; P38646	0	3	0.6742	0	1	1	770.409	2309.21	2309.21	-0.23	-0.00018	HCD (High Energy Collision Dissociation)	MS2	0	30	62.1492	42929	IgG-2.raw	F4	2.21	1	0.0003128	0.0008012
		FALSE	High	Sequest HT (A2)	Unambiguous	GVPQIEVTFDIDANGIVHVSAK		2	P38646	H0Y8S0; P38646	0	3	0.6884	0	1	1	770.407	2309.21	2309.21	-2.62	-0.00201	HCD (High Energy Collision Dissociation)	MS2	0	30	61.1402	42082	IgG-2.raw	F4	1.99	1	0.0003128	0.0009924
		FALSE	High	Sequest HT (A2)	Unambiguous	GVPQIEVTFDIDANGIVHVSAK		2	P38646	H0Y8S0; P38646	0	3	0.5035	0	1	1	770.409	2309.21	2309.21	-0.7	-0.00054	HCD (High Energy Collision Dissociation)	MS2	59.2871	30	50.2896	32888	IgG-2.raw	F4	1.41	1	0.0003128	0.0002898
		FALSE	High	Sequest HT (A2)	Unambiguous	GVPQIEVTFDIDANGIVHVSAK		2	P38646	H0Y8S0; P38646	0	3	0.3902	0	1	1	770.411	2309.22	2309.21	1.85	0.00142	HCD (High Energy Collision Dissociation)	MS2	75.2259	30	47.6866	30481	IgG-2.raw	F4	1.23	1	0.0005038	0.01814
		FALSE	High	Sequest HT (A2)	Unambiguous	GVPQIEVTFDIDANGIVHVSAK		2	P38646	H0Y8S0; P38646	0	3	0.3548	0	1	1	770.409	2309.21	2309.21	-0.18	-0.00013	HCD (High Energy Collision Dissociation)	MS2	11.1152	30	60.1162	41232	IgG-2.raw	F4	0.93	1	0.00236	0.1132
		FALSE	High	Sequest HT (A2)	Unambiguous	GVPQIEVTFDIDANGIVHVSAK		2	P38646	H0Y8S0; P38646	0	3	0.6205	0	1	1	770.41	2309.22	2309.21	0.7	0.00054	HCD (High Energy Collision Dissociation)	MS2	0	30	52.3495	34767	IgG-2.raw	F4	1.66	1	0.0003128	0.003589
		FALSE	High	Sequest HT (A2)	Unambiguous	GVPQIEVTFDIDANGIVHVSAK		2	P38646	H0Y8S0; P38646	0	3	0.5214	0	1	1	770.41	2309.21	2309.21	0.3	0.00023	HCD (High Energy Collision Dissociation)	MS2	25.1624	30	58.0755	39585	IgG-2.raw	F4	1.17	1	0.0005038	0.0211
		FALSE	High	Sequest HT (A2)	Unambiguous	GVPQIEVTFDIDANGIVHVSAK		2	P38646	H0Y8S0; P38646	0	3	0.6286	0	1	1	770.409	2309.21	2309.21	-0.87	-0.00067	HCD (High Energy Collision Dissociation)	MS2	0	30	59.0863	40384	IgG-2.raw	F4	1.4	1	0.0003128	0.003261
		FALSE	High	Sequest HT (A2)	Unambiguous	GVPQIEVTFDIDANGIVHVSAK		2	P38646	H0Y8S0; P38646	0	3	0.539	0	1	1	770.41	2309.21	2309.21	0.41	0.00032	HCD (High Energy Collision Dissociation)	MS2	12.3393	30	54.6472	36685	IgG-2.raw	F4	1.54	1	0.0005038	0.01375
		FALSE	High	Sequest HT (A2)	Unambiguous	GVPQIEVTFDIDANGIVHVSAK		2	P38646	H0Y8S0; P38646	0	3	0.3542	0	1	1	770.41	2309.22	2309.21	1.1	0.00085	HCD (High Energy Collision Dissociation)	MS2	0	30	51.3306	33848	IgG-2.raw	F4	0.96	1	0.0005038	0.04473
		FALSE	High	Sequest HT (A2)	Unambiguous	GVPQIEVTFDIDANGIVHVSAK		2	P38646	H0Y8S0; P38646	0	3	0.4516	0	1	1	770.41	2309.21	2309.21	0.29	0.00023	HCD (High Energy Collision Dissociation)	MS2	83.0678	30	55.6518	37531	IgG-2.raw	F4	1.24	1	0.0009721	0.07023
		FALSE	High	Sequest HT (A2)	Unambiguous	GVPQIEVTFDIDANGIVHVSAK		2	P38646	H0Y8S0; P38646	0	3	0.4936	0	1	1	770.409	2309.21	2309.21	-0.08	-6e-05	HCD (High Energy Collision Dissociation)	MS2	27.8671	30	49.2626	31949	IgG-2.raw	F4	1.56	1	0.0003128	0.003264
	FALSE	High	LFEMAYK		0.0938856	0.00119624	1	1	2	P38646	0	901.449	High	High	0.0009721	0.06866	1.69
		Checked	Confidence	Identifying Node	PSM Ambiguity	Annotated Sequence	Modifications	# Proteins	Master Protein Accessions	Protein Accessions	# Missed Cleavages	Charge	DeltaScore	DeltaCn	Rank	Search Engine Rank	m/z [Da]	MH+ [Da]	Theo. MH+ [Da]	DeltaM [ppm]	Deltam/z [Da]	Activation Type	MS Order	Isolation Interference [%]	Ion Inject Time [ms]	RT [min]	First Scan	Spectrum File	File ID	XCorr	# Protein Groups	Percolator q-Value	Percolator PEP
		FALSE	High	Sequest HT (A2)	Unambiguous	LFEMAYK		1	P38646	P38646	0	2	0.4873	0	1	1	451.228	901.449	901.449	0.25	0.00011	HCD (High Energy Collision Dissociation)	MS2	0	15.705	29.9706	14436	IgG-2.raw	F4	1.97	1	0.00236	0.111
		FALSE	High	Sequest HT (A2)	Unambiguous	LFEMAYK		1	P38646	P38646	0	2	0.2899	0	1	1	451.228	901.449	901.449	-0.02	-1e-05	HCD (High Energy Collision Dissociation)	MS2	18.1332	30	31.0818	15385	IgG-2.raw	F4	1.69	1	0.0009721	0.06866
	FALSE	High	LFEMAYK	1xOxidation [M4]	0.0384734	0.000582273	1	1	2	P38646	0	917.444	High	High	0.0005038	0.0259	1.7
		Checked	Confidence	Identifying Node	PSM Ambiguity	Annotated Sequence	Modifications	# Proteins	Master Protein Accessions	Protein Accessions	# Missed Cleavages	Charge	DeltaScore	DeltaCn	Rank	Search Engine Rank	m/z [Da]	MH+ [Da]	Theo. MH+ [Da]	DeltaM [ppm]	Deltam/z [Da]	Activation Type	MS Order	Isolation Interference [%]	Ion Inject Time [ms]	RT [min]	First Scan	Spectrum File	File ID	XCorr	# Protein Groups	Percolator q-Value	Percolator PEP
		FALSE	High	Sequest HT (A2)	Unambiguous	LFEmAYK	M4(Oxidation)	1	P38646	P38646	0	2	0.4462	0	1	1	459.225	917.443	917.444	-0.9	-0.00041	HCD (High Energy Collision Dissociation)	MS2	42.3732	30	28.3069	13003	IgG-2.raw	F4	1.3	1	0.001427	0.08189
		FALSE	High	Sequest HT (A2)	Unambiguous	LFEmAYK	M4(Oxidation)	1	P38646	P38646	0	2	0.5706	0	1	1	459.225	917.443	917.444	-0.61	-0.00028	HCD (High Energy Collision Dissociation)	MS2	15.2781	30	25.0757	10353	IgG-2.raw	F4	1.7	1	0.0005038	0.0259
	FALSE	High	LLGQFTLIGIPPAPR		2.99043e-08	0.000317075	1	2	6	P38646	0	1592.95	High	High	0.0003128	6.42e-09	4.13
		Checked	Confidence	Identifying Node	PSM Ambiguity	Annotated Sequence	Modifications	# Proteins	Master Protein Accessions	Protein Accessions	# Missed Cleavages	Charge	DeltaScore	DeltaCn	Rank	Search Engine Rank	m/z [Da]	MH+ [Da]	Theo. MH+ [Da]	DeltaM [ppm]	Deltam/z [Da]	Activation Type	MS Order	Isolation Interference [%]	Ion Inject Time [ms]	RT [min]	First Scan	Spectrum File	File ID	XCorr	# Protein Groups	Percolator q-Value	Percolator PEP
		FALSE	High	Sequest HT (A2)	Unambiguous	LLGQFTLIGIPPAPR		2	P38646	H0Y8S0; P38646	0	3	0.791	0	1	1	531.654	1592.95	1592.95	-2.18	-0.00116	HCD (High Energy Collision Dissociation)	MS2	0	16.784	41.9129	25034	IgG-2.raw	F4	3.35	1	0.0003128	4.386e-05
		FALSE	High	Sequest HT (A2)	Unambiguous	LLGQFTLIGIPPAPR		2	P38646	H0Y8S0; P38646	0	2	0.8308	0	1	1	796.98	1592.95	1592.95	0.72	0.00058	HCD (High Energy Collision Dissociation)	MS2	1.89562	7.12	43.8885	26926	IgG-2.raw	F4	3.9	1	0.0003128	1.278e-08
		FALSE	High	Sequest HT (A2)	Unambiguous	LLGQFTLIGIPPAPR		2	P38646	H0Y8S0; P38646	0	2	0.7918	0	1	1	796.977	1592.95	1592.95	-3.32	-0.00265	HCD (High Energy Collision Dissociation)	MS2	0	30	41.8606	24991	IgG-2.raw	F4	4.13	1	0.0003128	6.42e-09
		FALSE	High	Sequest HT (A2)	Unambiguous	LLGQFTLIGIPPAPR		2	P38646	H0Y8S0; P38646	0	3	0.6976	0	1	1	531.656	1592.95	1592.95	-0.03	-2e-05	HCD (High Energy Collision Dissociation)	MS2	0	30	43.0269	26095	IgG-2.raw	F4	2.05	1	0.0003128	0.001077
		FALSE	High	Sequest HT (A2)	Unambiguous	LLGQFTLIGIPPAPR		2	P38646	H0Y8S0; P38646	0	2	0.6744	0	1	1	796.979	1592.95	1592.95	-0.62	-0.00049	HCD (High Energy Collision Dissociation)	MS2	70.0784	30	44.8533	27843	IgG-2.raw	F4	2.15	1	0.0003128	0.0009309
		FALSE	High	Sequest HT (A2)	Unambiguous	LLGQFTLIGIPPAPR		2	P38646	H0Y8S0; P38646	0	2	0.8149	0	1	1	796.98	1592.95	1592.95	0.03	2e-05	HCD (High Energy Collision Dissociation)	MS2	17.0969	12.364	42.8775	25947	IgG-2.raw	F4	3.89	1	0.0003128	7.613e-09
	FALSE	High	LYSPSQIGAFVLMK		2.87717e-06	0.000317075	1	2	2	P38646	0	1553.84	High	High	0.0003128	8.89e-07	2.86
		Checked	Confidence	Identifying Node	PSM Ambiguity	Annotated Sequence	Modifications	# Proteins	Master Protein Accessions	Protein Accessions	# Missed Cleavages	Charge	DeltaScore	DeltaCn	Rank	Search Engine Rank	m/z [Da]	MH+ [Da]	Theo. MH+ [Da]	DeltaM [ppm]	Deltam/z [Da]	Activation Type	MS Order	Isolation Interference [%]	Ion Inject Time [ms]	RT [min]	First Scan	Spectrum File	File ID	XCorr	# Protein Groups	Percolator q-Value	Percolator PEP
		FALSE	High	Sequest HT (A2)	Unambiguous	LYSPSQIGAFVLMK		2	P38646	A0A3B3ITI4; P38646	0	3	0.3333	0	1	1	518.618	1553.84	1553.84	-0.8	-0.00041	HCD (High Energy Collision Dissociation)	MS2	41.6612	30	41.7463	24906	IgG-2.raw	F4	1.11	1	0.0003128	0.001424
		FALSE	High	Sequest HT (A2)	Unambiguous	LYSPSQIGAFVLMK		2	P38646	A0A3B3ITI4; P38646	0	2	0.7448	0	1	1	777.423	1553.84	1553.84	-1	-0.00078	HCD (High Energy Collision Dissociation)	MS2	55.6621	30	41.4885	24676	IgG-2.raw	F4	2.86	1	0.0003128	8.89e-07
	FALSE	High	LYSPSQIGAFVLMK	1xOxidation [M13]	7.6497e-06	0.000317075	1	2	2	P38646	0	1569.83	High	High	0.0003128	2.563e-06	2.67
		Checked	Confidence	Identifying Node	PSM Ambiguity	Annotated Sequence	Modifications	# Proteins	Master Protein Accessions	Protein Accessions	# Missed Cleavages	Charge	DeltaScore	DeltaCn	Rank	Search Engine Rank	m/z [Da]	MH+ [Da]	Theo. MH+ [Da]	DeltaM [ppm]	Deltam/z [Da]	Activation Type	MS Order	Isolation Interference [%]	Ion Inject Time [ms]	RT [min]	First Scan	Spectrum File	File ID	XCorr	# Protein Groups	Percolator q-Value	Percolator PEP
		FALSE	High	Sequest HT (A2)	Unambiguous	LYSPSQIGAFVLmK	M13(Oxidation)	2	P38646	A0A3B3ITI4; P38646	0	3	0.7059	0	1	1	523.95	1569.84	1569.83	1.25	0.00066	HCD (High Energy Collision Dissociation)	MS2	16.8633	21.783	40.006	23307	IgG-2.raw	F4	3.06	1	0.0003128	0.001071
		FALSE	High	Sequest HT (A2)	Unambiguous	LYSPSQIGAFVLmK	M13(Oxidation)	2	P38646	A0A3B3ITI4; P38646	0	2	0.6592	0	1	1	785.421	1569.83	1569.83	0.29	0.00023	HCD (High Energy Collision Dissociation)	MS2	0	26.907	39.9473	23251	IgG-2.raw	F4	2.67	1	0.0003128	2.563e-06
	FALSE	High	MEEFKDQLPADECNK	1xCarbamidomethyl [C13]	2.27234e-07	0.000317075	1	1	3	P38646	1	1853.8	High	High	0.0003128	5.721e-08	3.2
		Checked	Confidence	Identifying Node	PSM Ambiguity	Annotated Sequence	Modifications	# Proteins	Master Protein Accessions	Protein Accessions	# Missed Cleavages	Charge	DeltaScore	DeltaCn	Rank	Search Engine Rank	m/z [Da]	MH+ [Da]	Theo. MH+ [Da]	DeltaM [ppm]	Deltam/z [Da]	Activation Type	MS Order	Isolation Interference [%]	Ion Inject Time [ms]	RT [min]	First Scan	Spectrum File	File ID	XCorr	# Protein Groups	Percolator q-Value	Percolator PEP
		FALSE	High	Sequest HT (A2)	Unambiguous	MEEFKDQLPADEcNK	C13(Carbamidomethyl)	1	P38646	P38646	1	3	0.6734	0	1	1	618.606	1853.8	1853.8	0.27	0.00017	HCD (High Energy Collision Dissociation)	MS2	42.6525	16.779	26.3177	11360	IgG-2.raw	F4	1.99	1	0.0005038	0.02594
		FALSE	High	Sequest HT (A2)	Unambiguous	MEEFKDQLPADEcNK	C13(Carbamidomethyl)	1	P38646	P38646	1	2	0.8344	0	1	1	927.406	1853.8	1853.8	0.21	0.00019	HCD (High Energy Collision Dissociation)	MS2	70.4316	30	26.3442	11384	IgG-2.raw	F4	3.2	1	0.0003128	5.721e-08
		FALSE	High	Sequest HT (A2)	Unambiguous	MEEFKDQLPADEcNK	C13(Carbamidomethyl)	1	P38646	P38646	1	3	0.6258	0	1	1	618.607	1853.81	1853.8	0.8	0.0005	HCD (High Energy Collision Dissociation)	MS2	39.8036	30	27.4891	12286	IgG-2.raw	F4	1.55	1	0.002804	0.1205
	FALSE	High	MEEFKDQLPADECNK	1xCarbamidomethyl [C13]; 1xOxidation [M1]	2.43087e-07	0.000317075	1	1	3	P38646	1	1869.8	High	High	0.0003128	6.181e-08	3.54
		Checked	Confidence	Identifying Node	PSM Ambiguity	Annotated Sequence	Modifications	# Proteins	Master Protein Accessions	Protein Accessions	# Missed Cleavages	Charge	DeltaScore	DeltaCn	Rank	Search Engine Rank	m/z [Da]	MH+ [Da]	Theo. MH+ [Da]	DeltaM [ppm]	Deltam/z [Da]	Activation Type	MS Order	Isolation Interference [%]	Ion Inject Time [ms]	RT [min]	First Scan	Spectrum File	File ID	XCorr	# Protein Groups	Percolator q-Value	Percolator PEP
		FALSE	High	Sequest HT (A2)	Unambiguous	mEEFKDQLPADEcNK	M1(Oxidation); C13(Carbamidomethyl)	1	P38646	P38646	1	2	0.8811	0	1	1	935.4	1869.79	1869.8	-3.8	-0.00356	HCD (High Energy Collision Dissociation)	MS2	50.7681	30	24.7634	10121	IgG-2.raw	F4	2.27	1	0.0003128	5.25e-06
		FALSE	High	Sequest HT (A2)	Unambiguous	mEEFKDQLPADEcNK	M1(Oxidation); C13(Carbamidomethyl)	1	P38646	P38646	1	3	0.631	0	1	1	623.939	1869.8	1869.8	1.32	0.00082	HCD (High Energy Collision Dissociation)	MS2	0	30	25.7083	10856	IgG-2.raw	F4	1.87	1	0.0005038	0.02676
		FALSE	High	Sequest HT (A2)	Unambiguous	mEEFKDQLPADEcNK	M1(Oxidation); C13(Carbamidomethyl)	1	P38646	P38646	1	2	0.8701	0	1	1	935.411	1869.81	1869.8	7.87	0.00736	HCD (High Energy Collision Dissociation)	MS2	60.3126	30	24.9146	10227	IgG-2.raw	F4	3.54	1	0.0003128	6.181e-08
	FALSE	High	MKETAENYLGHTAK		0.00506334	0.000317075	1	1	2	P38646	1	1592.77	High	High	0.0003128	0.002877	1.35
		Checked	Confidence	Identifying Node	PSM Ambiguity	Annotated Sequence	Modifications	# Proteins	Master Protein Accessions	Protein Accessions	# Missed Cleavages	Charge	DeltaScore	DeltaCn	Rank	Search Engine Rank	m/z [Da]	MH+ [Da]	Theo. MH+ [Da]	DeltaM [ppm]	Deltam/z [Da]	Activation Type	MS Order	Isolation Interference [%]	Ion Inject Time [ms]	RT [min]	First Scan	Spectrum File	File ID	XCorr	# Protein Groups	Percolator q-Value	Percolator PEP
		FALSE	High	Sequest HT (A2)	Unambiguous	MKETAENYLGHTAK		1	P38646	P38646	1	2	0.2162	0	1	1	796.89	1592.77	1592.77	-0.8	-0.00063	HCD (High Energy Collision Dissociation)	MS2	0	30	21.3381	7370	IgG-2.raw	F4	1.11	1	0.00347	0.1465
		FALSE	High	Sequest HT (A2)	Unambiguous	MKETAENYLGHTAK		1	P38646	P38646	1	3	0.4444	0	1	1	531.596	1592.77	1592.77	-0.16	-8e-05	HCD (High Energy Collision Dissociation)	MS2	59.8809	30	21.243	7295	IgG-2.raw	F4	1.35	1	0.0003128	0.002877
	FALSE	High	NAVITVPAYFNDSQR		3.85992e-06	0.000317075	1	1	3	P38646	0	1694.85	High	High	0.0003128	1.223e-06	3.35
		Checked	Confidence	Identifying Node	PSM Ambiguity	Annotated Sequence	Modifications	# Proteins	Master Protein Accessions	Protein Accessions	# Missed Cleavages	Charge	DeltaScore	DeltaCn	Rank	Search Engine Rank	m/z [Da]	MH+ [Da]	Theo. MH+ [Da]	DeltaM [ppm]	Deltam/z [Da]	Activation Type	MS Order	Isolation Interference [%]	Ion Inject Time [ms]	RT [min]	First Scan	Spectrum File	File ID	XCorr	# Protein Groups	Percolator q-Value	Percolator PEP
		FALSE	High	Sequest HT (A2)	Unambiguous	NAVITVPAYFNDSQR		1	P38646	P38646	0	2	0.6	0	1	1	847.928	1694.85	1694.85	-0.94	-0.0008	HCD (High Energy Collision Dissociation)	MS2	8.08804	17.483	34.809	18634	IgG-2.raw	F4	3.35	1	0.0003128	1.223e-06
		FALSE	High	Sequest HT (A2)	Unambiguous	NAVITVPAYFNDSQR		1	P38646	P38646	0	2	0.3618	0	1	1	847.931	1694.85	1694.85	2.62	0.00222	HCD (High Energy Collision Dissociation)	MS2	64.9826	22.959	36.7713	20398	IgG-2.raw	F4	1.99	1	0.001427	0.09943
		FALSE	High	Sequest HT (A2)	Unambiguous	NAVITVPAYFNDSQR		1	P38646	P38646	0	3	0.6901	0	1	1	565.621	1694.85	1694.85	-0.1	-6e-05	HCD (High Energy Collision Dissociation)	MS2	21.7393	20.45	35.3124	19062	IgG-2.raw	F4	3.13	1	0.0003128	1.997e-06
	FALSE	High	QAASSLQQASLK		1.25039e-06	0.000317075	1	1	1	P38646	0	1231.66	High	High	0.0003128	3.617e-07	3.62
		Checked	Confidence	Identifying Node	PSM Ambiguity	Annotated Sequence	Modifications	# Proteins	Master Protein Accessions	Protein Accessions	# Missed Cleavages	Charge	DeltaScore	DeltaCn	Rank	Search Engine Rank	m/z [Da]	MH+ [Da]	Theo. MH+ [Da]	DeltaM [ppm]	Deltam/z [Da]	Activation Type	MS Order	Isolation Interference [%]	Ion Inject Time [ms]	RT [min]	First Scan	Spectrum File	File ID	XCorr	# Protein Groups	Percolator q-Value	Percolator PEP
		FALSE	High	Sequest HT (A2)	Unambiguous	QAASSLQQASLK		1	P38646	P38646	0	2	0.6077	0	1	1	616.335	1231.66	1231.66	-0.53	-0.00032	HCD (High Energy Collision Dissociation)	MS2	0	30	21.6899	7663	IgG-2.raw	F4	3.62	1	0.0003128	3.617e-07
	FALSE	High	QAVTNPNNTFYATK		6.91372e-06	0.000317075	1	4	2	P38646	0	1568.77	High	High	0.0003128	2.301e-06	3.53
		Checked	Confidence	Identifying Node	PSM Ambiguity	Annotated Sequence	Modifications	# Proteins	Master Protein Accessions	Protein Accessions	# Missed Cleavages	Charge	DeltaScore	DeltaCn	Rank	Search Engine Rank	m/z [Da]	MH+ [Da]	Theo. MH+ [Da]	DeltaM [ppm]	Deltam/z [Da]	Activation Type	MS Order	Isolation Interference [%]	Ion Inject Time [ms]	RT [min]	First Scan	Spectrum File	File ID	XCorr	# Protein Groups	Percolator q-Value	Percolator PEP
		FALSE	High	Sequest HT (A2)	Unambiguous	QAVTNPNNTFYATK		4	P38646	A0A3B3ITI4; D6RJI2; D6RA73; P38646	0	2	0.5811	0	1	1	784.889	1568.77	1568.77	0	0	HCD (High Energy Collision Dissociation)	MS2	0	30	27.0547	11915	IgG-2.raw	F4	1.48	1	0.0003128	0.002942
		FALSE	High	Sequest HT (A2)	Unambiguous	QAVTNPNNTFYATK		4	P38646	A0A3B3ITI4; D6RJI2; D6RA73; P38646	0	2	0.711	0	1	1	784.889	1568.77	1568.77	0.46	0.00036	HCD (High Energy Collision Dissociation)	MS2	71.1968	17.739	25.7504	10890	IgG-2.raw	F4	3.53	1	0.0003128	2.301e-06
	FALSE	High	SDIGEVILVGGMTR		4.8642e-07	0.000317075	1	2	25	P38646	0	1446.76	High	High	0.0003128	1.304e-07	3.19
		Checked	Confidence	Identifying Node	PSM Ambiguity	Annotated Sequence	Modifications	# Proteins	Master Protein Accessions	Protein Accessions	# Missed Cleavages	Charge	DeltaScore	DeltaCn	Rank	Search Engine Rank	m/z [Da]	MH+ [Da]	Theo. MH+ [Da]	DeltaM [ppm]	Deltam/z [Da]	Activation Type	MS Order	Isolation Interference [%]	Ion Inject Time [ms]	RT [min]	First Scan	Spectrum File	File ID	XCorr	# Protein Groups	Percolator q-Value	Percolator PEP
		FALSE	High	Sequest HT (A2)	Unambiguous	SDIGEVILVGGMTR		2	P38646	H0YBG6; P38646	0	2	0.6583	0	1	1	723.884	1446.76	1446.76	-0.38	-0.00027	HCD (High Energy Collision Dissociation)	MS2	22.475	26.852	39.0674	22448	IgG-2.raw	F4	3.19	1	0.0003128	1.304e-07
		FALSE	High	Sequest HT (A2)	Unambiguous	SDIGEVILVGGMTR		2	P38646	H0YBG6; P38646	0	2	0.6706	0	1	1	723.884	1446.76	1446.76	-0.6	-0.00044	HCD (High Energy Collision Dissociation)	MS2	28.5651	30	70.8905	47956	IgG-2.raw	F4	1.7	1	0.0003128	0.0001755
		FALSE	High	Sequest HT (A2)	Unambiguous	SDIGEVILVGGMTR		2	P38646	H0YBG6; P38646	0	2	0.6379	0	1	1	723.884	1446.76	1446.76	-1.18	-0.00085	HCD (High Energy Collision Dissociation)	MS2	43.9391	30	49.3237	32007	IgG-2.raw	F4	2.32	1	0.0003128	2.499e-05
		FALSE	High	Sequest HT (A2)	Unambiguous	SDIGEVILVGGMTR		2	P38646	H0YBG6; P38646	0	2	0.7269	0	1	1	723.885	1446.76	1446.76	-0.14	-0.0001	HCD (High Energy Collision Dissociation)	MS2	0	30	61.6326	42496	IgG-2.raw	F4	2.6	1	0.0003128	4.592e-07
		FALSE	High	Sequest HT (A2)	Unambiguous	SDIGEVILVGGMTR		2	P38646	H0YBG6; P38646	0	2	0.6909	0	1	1	723.885	1446.76	1446.76	0.61	0.00044	HCD (High Energy Collision Dissociation)	MS2	0	30	50.389	32979	IgG-2.raw	F4	1.65	1	0.0003128	0.0009421
		FALSE	High	Sequest HT (A2)	Unambiguous	SDIGEVILVGGMTR		2	P38646	H0YBG6; P38646	0	2	0.6564	0	1	1	723.885	1446.76	1446.76	0.77	0.00056	HCD (High Energy Collision Dissociation)	MS2	12.6319	30	60.6241	41645	IgG-2.raw	F4	1.95	1	0.0003128	3.372e-06
		FALSE	High	Sequest HT (A2)	Unambiguous	SDIGEVILVGGMTR		2	P38646	H0YBG6; P38646	0	2	0.6718	0	1	1	723.884	1446.76	1446.76	-0.52	-0.00038	HCD (High Energy Collision Dissociation)	MS2	21.3372	30	62.6524	43340	IgG-2.raw	F4	2.62	1	0.0003128	2.792e-07
		FALSE	High	Sequest HT (A2)	Unambiguous	SDIGEVILVGGMTR		2	P38646	H0YBG6; P38646	0	2	0.6532	0	1	1	723.885	1446.76	1446.76	-0.19	-0.00014	HCD (High Energy Collision Dissociation)	MS2	0	30	53.4467	35720	IgG-2.raw	F4	1.73	1	0.0003128	0.0003803
		FALSE	High	Sequest HT (A2)	Unambiguous	SDIGEVILVGGMTR		2	P38646	H0YBG6; P38646	0	2	0.7525	0	1	1	723.885	1446.76	1446.76	0.04	3e-05	HCD (High Energy Collision Dissociation)	MS2	18.8044	30	63.8315	44127	IgG-2.raw	F4	2.02	1	0.0003128	0.0003879
		FALSE	High	Sequest HT (A2)	Unambiguous	SDIGEVILVGGMTR		2	P38646	H0YBG6; P38646	0	3	0.6304	0	1	1	482.926	1446.76	1446.76	0.81	0.00039	HCD (High Energy Collision Dissociation)	MS2	39.8147	30	37.7936	21283	IgG-2.raw	F4	3.22	1	0.0003128	3.205e-05
		FALSE	High	Sequest HT (A2)	Unambiguous	SDIGEVILVGGMTR		2	P38646	H0YBG6; P38646	0	2	0.6795	0	1	1	723.885	1446.76	1446.76	0.28	0.00021	HCD (High Energy Collision Dissociation)	MS2	50.8194	30	46.5656	29418	IgG-2.raw	F4	2.34	1	0.0003128	0.0003134
		FALSE	High	Sequest HT (A2)	Unambiguous	SDIGEVILVGGMTR		2	P38646	H0YBG6; P38646	0	2	0.6532	0	1	1	723.884	1446.76	1446.76	-0.85	-0.00061	HCD (High Energy Collision Dissociation)	MS2	20.3689	30	57.5131	39108	IgG-2.raw	F4	1.24	1	0.0003128	0.001664
		FALSE	High	Sequest HT (A2)	Unambiguous	SDIGEVILVGGMTR		2	P38646	H0YBG6; P38646	0	2	0.6161	0	1	1	723.885	1446.76	1446.76	0.61	0.00044	HCD (High Energy Collision Dissociation)	MS2	73.5953	17.292	37.7146	21208	IgG-2.raw	F4	3.1	1	0.0003128	4.122e-07
		FALSE	High	Sequest HT (A2)	Unambiguous	SDIGEVILVGGMTR		2	P38646	H0YBG6; P38646	0	2	0.5378	0	1	1	723.885	1446.76	1446.76	0.03	2e-05	HCD (High Energy Collision Dissociation)	MS2	0	30	55.4865	37388	IgG-2.raw	F4	1.19	1	0.0003128	0.0005961
		FALSE	High	Sequest HT (A2)	Unambiguous	SDIGEVILVGGMTR		2	P38646	H0YBG6; P38646	0	2	0.6429	0	1	1	723.883	1446.76	1446.76	-2.83	-0.00205	HCD (High Energy Collision Dissociation)	MS2	0	30	58.5232	39947	IgG-2.raw	F4	1.4	1	0.0003128	0.0002258
		FALSE	High	Sequest HT (A2)	Unambiguous	SDIGEVILVGGMTR		2	P38646	H0YBG6; P38646	0	2	0.4646	0	1	1	723.884	1446.76	1446.76	-0.9	-0.00065	HCD (High Energy Collision Dissociation)	MS2	12.517	30	52.4301	34837	IgG-2.raw	F4	0.99	1	0.0003128	0.0008766
		FALSE	High	Sequest HT (A2)	Unambiguous	SDIGEVILVGGMTR		2	P38646	H0YBG6; P38646	0	2	0.4821	0	1	1	723.885	1446.76	1446.76	0.41	0.00029	HCD (High Energy Collision Dissociation)	MS2	32.7561	30	47.9141	30697	IgG-2.raw	F4	1.12	1	0.0003128	0.0002597
		FALSE	High	Sequest HT (A2)	Unambiguous	SDIGEVILVGGMTR		2	P38646	H0YBG6; P38646	0	2	0.7557	0	1	1	723.884	1446.76	1446.76	-0.91	-0.00066	HCD (High Energy Collision Dissociation)	MS2	54.0247	30	59.602	40814	IgG-2.raw	F4	1.76	1	0.0003128	0.002469
		FALSE	High	Sequest HT (A2)	Unambiguous	SDIGEVILVGGMTR		2	P38646	H0YBG6; P38646	0	2	0.6545	0	1	1	723.884	1446.76	1446.76	-0.35	-0.00026	HCD (High Energy Collision Dissociation)	MS2	37.3192	30	65.1541	44951	IgG-2.raw	F4	1.1	1	0.0005038	0.01141
		FALSE	High	Sequest HT (A2)	Unambiguous	SDIGEVILVGGMTR		2	P38646	H0YBG6; P38646	0	2	0.6815	0	1	1	723.884	1446.76	1446.76	-1.19	-0.00086	HCD (High Energy Collision Dissociation)	MS2	22.4613	30	44.1613	27189	IgG-2.raw	F4	2.48	1	0.0003128	1.648e-05
		FALSE	High	Sequest HT (A2)	Unambiguous	SDIGEVILVGGMTR		2	P38646	H0YBG6; P38646	0	2	0.4563	0	1	1	723.885	1446.76	1446.76	-0.09	-6e-05	HCD (High Energy Collision Dissociation)	MS2	0	30	56.4954	38250	IgG-2.raw	F4	1.03	1	0.0003128	0.0005903
		FALSE	High	Sequest HT (A2)	Unambiguous	SDIGEVILVGGMTR		2	P38646	H0YBG6; P38646	0	2	0.6801	0	1	1	723.886	1446.76	1446.76	1.78	0.00129	HCD (High Energy Collision Dissociation)	MS2	0	30	40.3623	23649	IgG-2.raw	F4	2.72	1	0.0003128	1.658e-06
		FALSE	High	Sequest HT (A2)	Unambiguous	SDIGEVILVGGMTR		2	P38646	H0YBG6; P38646	0	2	0.6594	0	1	1	723.885	1446.76	1446.76	0.18	0.00013	HCD (High Energy Collision Dissociation)	MS2	37.9385	30	51.4078	33920	IgG-2.raw	F4	1.38	1	0.0003128	0.0008656
		FALSE	High	Sequest HT (A2)	Unambiguous	SDIGEVILVGGMTR		2	P38646	H0YBG6; P38646	0	2	0.6906	0	1	1	723.887	1446.77	1446.76	2.88	0.00208	HCD (High Energy Collision Dissociation)	MS2	34.1918	30	42.4025	25501	IgG-2.raw	F4	2.65	1	0.0003128	1.073e-05
		FALSE	High	Sequest HT (A2)	Unambiguous	SDIGEVILVGGMTR		2	P38646	H0YBG6; P38646	0	2	0.6509	0	1	1	723.885	1446.76	1446.76	0.06	4e-05	HCD (High Energy Collision Dissociation)	MS2	27.0696	30	54.4564	36533	IgG-2.raw	F4	1.06	1	0.0003128	0.0009928
	FALSE	High	SDIGEVILVGGMTR	1xOxidation [M12]	5.30458e-06	0.000317075	1	2	1	P38646	0	1462.76	High	High	0.0003128	1.723e-06	3.04
		Checked	Confidence	Identifying Node	PSM Ambiguity	Annotated Sequence	Modifications	# Proteins	Master Protein Accessions	Protein Accessions	# Missed Cleavages	Charge	DeltaScore	DeltaCn	Rank	Search Engine Rank	m/z [Da]	MH+ [Da]	Theo. MH+ [Da]	DeltaM [ppm]	Deltam/z [Da]	Activation Type	MS Order	Isolation Interference [%]	Ion Inject Time [ms]	RT [min]	First Scan	Spectrum File	File ID	XCorr	# Protein Groups	Percolator q-Value	Percolator PEP
		FALSE	High	Sequest HT (A2)	Unambiguous	SDIGEVILVGGmTR	M12(Oxidation)	2	P38646	H0YBG6; P38646	0	2	0.6612	0	1	1	731.882	1462.76	1462.76	-0.6	-0.00044	HCD (High Energy Collision Dissociation)	MS2	11.3118	10.922	34.2493	18125	IgG-2.raw	F4	3.04	1	0.0003128	1.723e-06
	FALSE	High	SQVFSTAADGQTQVEIK		1.04136e-09	0.000317075	1	1	40	P38646	0	1808.9	High	High	0.0003128	1.7e-10	4.25
		Checked	Confidence	Identifying Node	PSM Ambiguity	Annotated Sequence	Modifications	# Proteins	Master Protein Accessions	Protein Accessions	# Missed Cleavages	Charge	DeltaScore	DeltaCn	Rank	Search Engine Rank	m/z [Da]	MH+ [Da]	Theo. MH+ [Da]	DeltaM [ppm]	Deltam/z [Da]	Activation Type	MS Order	Isolation Interference [%]	Ion Inject Time [ms]	RT [min]	First Scan	Spectrum File	File ID	XCorr	# Protein Groups	Percolator q-Value	Percolator PEP
		FALSE	High	Sequest HT (A2)	Unambiguous	SQVFSTAADGQTQVEIK		1	P38646	P38646	0	2	0.2703	0	1	1	904.954	1808.9	1808.9	-0.62	-0.00056	HCD (High Energy Collision Dissociation)	MS2	21.2985	30	65.9288	45316	IgG-2.raw	F4	0.74	1	0.0007402	0.0614
		FALSE	High	Sequest HT (A2)	Unambiguous	SQVFSTAADGQTQVEIK		1	P38646	P38646	0	3	0.5528	0	1	1	603.64	1808.9	1808.9	1.24	0.00075	HCD (High Energy Collision Dissociation)	MS2	61.5591	30	61.7438	42587	IgG-2.raw	F4	1.61	1	0.0003128	0.002273
		FALSE	High	Sequest HT (A2)	Unambiguous	SQVFSTAADGQTQVEIK		1	P38646	P38646	0	2	0.7068	0	1	1	904.955	1808.9	1808.9	0.32	0.00029	HCD (High Energy Collision Dissociation)	MS2	27.2992	30	62.9215	43559	IgG-2.raw	F4	4.4	1	0.0003128	4.406e-09
		FALSE	High	Sequest HT (A2)	Unambiguous	SQVFSTAADGQTQVEIK		1	P38646	P38646	0	2	0.6264	0	1	1	904.957	1808.91	1808.9	2.51	0.00227	HCD (High Energy Collision Dissociation)	MS2	41.4082	30	43.6493	26695	IgG-2.raw	F4	2.73	1	0.0003128	1.063e-06
		FALSE	High	Sequest HT (A2)	Unambiguous	SQVFSTAADGQTQVEIK		1	P38646	P38646	0	2	0.6295	0	1	1	904.955	1808.9	1808.9	0.01	1e-05	HCD (High Energy Collision Dissociation)	MS2	27.8771	30	53.5821	35831	IgG-2.raw	F4	2.24	1	0.0003128	2.68e-05
		FALSE	High	Sequest HT (A2)	Unambiguous	SQVFSTAADGQTQVEIK		1	P38646	P38646	0	2	0.4315	0	1	1	904.962	1808.92	1808.9	7.41	0.0067	HCD (High Energy Collision Dissociation)	MS2	0	30	41.0835	24310	IgG-2.raw	F4	1.46	1	0.0003128	1.407e-05
		FALSE	High	Sequest HT (A2)	Unambiguous	SQVFSTAADGQTQVEIK		1	P38646	P38646	0	3	0.6966	0	1	1	603.641	1808.91	1808.9	3.48	0.0021	HCD (High Energy Collision Dissociation)	MS2	0	30	62.755	43422	IgG-2.raw	F4	2.34	1	0.0003128	3.042e-07
		FALSE	High	Sequest HT (A2)	Unambiguous	SQVFSTAADGQTQVEIK		1	P38646	P38646	0	2	0.5505	0	1	1	904.955	1808.9	1808.9	0.42	0.00038	HCD (High Energy Collision Dissociation)	MS2	0	30	66.9296	45757	IgG-2.raw	F4	1.09	1	0.0005038	0.006539
		FALSE	High	Sequest HT (A2)	Unambiguous	SQVFSTAADGQTQVEIK		1	P38646	P38646	0	2	0.6395	0	1	1	904.954	1808.9	1808.9	-0.7	-0.00063	HCD (High Energy Collision Dissociation)	MS2	14.1751	16.682	30.2637	14708	IgG-2.raw	F4	3.44	1	0.0003128	3.22e-07
		FALSE	High	Sequest HT (A2)	Unambiguous	SQVFSTAADGQTQVEIK		1	P38646	P38646	0	2	0.6016	0	1	1	904.955	1808.9	1808.9	-0.1	-9e-05	HCD (High Energy Collision Dissociation)	MS2	0	30	67.9312	46249	IgG-2.raw	F4	1.23	1	0.0003128	0.002947
		FALSE	High	Sequest HT (A2)	Unambiguous	SQVFSTAADGQTQVEIK		1	P38646	P38646	0	2	0.5667	0	1	1	904.955	1808.9	1808.9	0.41	0.00037	HCD (High Energy Collision Dissociation)	MS2	0	30	31.2734	15555	IgG-2.raw	F4	2.4	1	0.0003128	1.858e-08
		FALSE	High	Sequest HT (A2)	Unambiguous	SQVFSTAADGQTQVEIK		1	P38646	P38646	0	3	0.5455	0	1	1	603.64	1808.9	1808.9	0.86	0.00052	HCD (High Energy Collision Dissociation)	MS2	51.989	30	65.0638	44902	IgG-2.raw	F4	1.1	1	0.0005038	0.02159
		FALSE	High	Sequest HT (A2)	Unambiguous	SQVFSTAADGQTQVEIK		1	P38646	P38646	0	2	0.5361	0	1	1	904.953	1808.9	1808.9	-1.78	-0.00161	HCD (High Energy Collision Dissociation)	MS2	32.4963	30	46.5906	29440	IgG-2.raw	F4	1.94	1	0.0003128	0.0002106
		FALSE	High	Sequest HT (A2)	Unambiguous	SQVFSTAADGQTQVEIK		1	P38646	P38646	0	2	0.5923	0	1	1	904.956	1808.9	1808.9	1.25	0.00113	HCD (High Energy Collision Dissociation)	MS2	0	20.014	37.4026	20978	IgG-2.raw	F4	2.6	1	0.0003128	1.905e-06
		FALSE	High	Sequest HT (A2)	Unambiguous	SQVFSTAADGQTQVEIK		1	P38646	P38646	0	2	0.5924	0	1	1	904.956	1808.9	1808.9	0.81	0.00074	HCD (High Energy Collision Dissociation)	MS2	59.1281	30	52.5544	34946	IgG-2.raw	F4	2.11	1	0.0003128	1.236e-05
		FALSE	High	Sequest HT (A2)	Unambiguous	SQVFSTAADGQTQVEIK		1	P38646	P38646	0	2	0.678	0	1	1	904.958	1808.91	1808.9	3.36	0.00304	HCD (High Energy Collision Dissociation)	MS2	14.7667	30	34.3368	18205	IgG-2.raw	F4	2.95	1	0.0003128	4.584e-09
		FALSE	High	Sequest HT (A2)	Unambiguous	SQVFSTAADGQTQVEIK		1	P38646	P38646	0	2	0.7225	0	1	1	904.952	1808.9	1808.9	-3.41	-0.00309	HCD (High Energy Collision Dissociation)	MS2	60.2495	30	32.1769	16346	IgG-2.raw	F4	4	1	0.0003128	2.609e-07
		FALSE	High	Sequest HT (A2)	Unambiguous	SQVFSTAADGQTQVEIK		1	P38646	P38646	0	2	0.4898	0	1	1	904.956	1808.9	1808.9	1.02	0.00093	HCD (High Energy Collision Dissociation)	MS2	77.0939	30	49.0446	31744	IgG-2.raw	F4	1.96	1	0.0003128	0.0002385
		FALSE	High	Sequest HT (A2)	Unambiguous	SQVFSTAADGQTQVEIK		1	P38646	P38646	0	2	0.5968	0	1	1	904.948	1808.89	1808.9	-8	-0.00724	HCD (High Energy Collision Dissociation)	MS2	0	30	34.7891	18615	IgG-2.raw	F4	2.48	1	0.0003128	0.0001301
		FALSE	High	Sequest HT (A2)	Unambiguous	SQVFSTAADGQTQVEIK		1	P38646	P38646	0	2	0.7391	0	1	1	904.955	1808.9	1808.9	0.3	0.00027	HCD (High Energy Collision Dissociation)	MS2	43.8807	30	60.9083	41886	IgG-2.raw	F4	3.45	1	0.0003128	1.201e-06
		FALSE	High	Sequest HT (A2)	Unambiguous	SQVFSTAADGQTQVEIK		1	P38646	P38646	0	2	0.7426	0	1	1	904.955	1808.9	1808.9	0.07	7e-05	HCD (High Energy Collision Dissociation)	MS2	10.6078	30	61.7573	42600	IgG-2.raw	F4	4.04	1	0.0003128	1.513e-09
		FALSE	High	Sequest HT (A2)	Unambiguous	SQVFSTAADGQTQVEIK		1	P38646	P38646	0	2	0.6194	0	1	1	904.955	1808.9	1808.9	-0.11	-0.0001	HCD (High Energy Collision Dissociation)	MS2	71.9364	30	51.2247	33750	IgG-2.raw	F4	2.47	1	0.0003128	9.6e-08
		FALSE	High	Sequest HT (A2)	Unambiguous	SQVFSTAADGQTQVEIK		1	P38646	P38646	0	2	0.3243	0	1	1	904.955	1808.9	1808.9	0.24	0.00022	HCD (High Energy Collision Dissociation)	MS2	9.99504	30	69.9401	47260	IgG-2.raw	F4	0.74	1	0.0005038	0.01718
		FALSE	High	Sequest HT (A2)	Unambiguous	SQVFSTAADGQTQVEIK		1	P38646	P38646	0	3	0.4211	0	1	1	603.639	1808.9	1808.9	-0.14	-8e-05	HCD (High Energy Collision Dissociation)	MS2	71.2477	30	64.0419	44230	IgG-2.raw	F4	1.33	1	0.0003128	0.002809
		FALSE	High	Sequest HT (A2)	Unambiguous	SQVFSTAADGQTQVEIK		1	P38646	P38646	0	2	0.6073	0	1	1	904.955	1808.9	1808.9	0.02	2e-05	HCD (High Energy Collision Dissociation)	MS2	21.3506	30	63.9231	44173	IgG-2.raw	F4	3.31	1	0.0003128	3.211e-08
		FALSE	High	Sequest HT (A2)	Unambiguous	SQVFSTAADGQTQVEIK		1	P38646	P38646	0	2	0.529	0	1	1	904.958	1808.91	1808.9	3.85	0.00349	HCD (High Energy Collision Dissociation)	MS2	64.6613	27.176	42.6052	25692	IgG-2.raw	F4	2.59	1	0.0003128	2.674e-06
		FALSE	High	Sequest HT (A2)	Unambiguous	SQVFSTAADGQTQVEIK		1	P38646	P38646	0	2	0.6025	0	1	1	904.956	1808.9	1808.9	1.08	0.00097	HCD (High Energy Collision Dissociation)	MS2	29.5072	30	54.5912	36638	IgG-2.raw	F4	2.39	1	0.0003128	1.386e-07
		FALSE	High	Sequest HT (A2)	Unambiguous	SQVFSTAADGQTQVEIK		1	P38646	P38646	0	2	0.6614	0	1	1	904.957	1808.91	1808.9	2.12	0.00192	HCD (High Energy Collision Dissociation)	MS2	0	30	47.8541	30640	IgG-2.raw	F4	2.51	1	0.0003128	2.157e-07
		FALSE	High	Sequest HT (A2)	Unambiguous	SQVFSTAADGQTQVEIK		1	P38646	P38646	0	2	0.6844	0	1	1	904.955	1808.9	1808.9	-0.2	-0.00018	HCD (High Energy Collision Dissociation)	MS2	11.0811	30	55.6012	37488	IgG-2.raw	F4	2.44	1	0.0003128	4.114e-07
		FALSE	High	Sequest HT (A2)	Unambiguous	SQVFSTAADGQTQVEIK		1	P38646	P38646	0	2	0.7018	0	1	1	904.956	1808.91	1808.9	1.51	0.00136	HCD (High Energy Collision Dissociation)	MS2	11.9265	30	70.9525	48009	IgG-2.raw	F4	4.46	1	0.0003128	8.838e-09
		FALSE	High	Sequest HT (A2)	Unambiguous	SQVFSTAADGQTQVEIK		1	P38646	P38646	0	2	0.7507	0	1	1	904.955	1808.9	1808.9	0.09	8e-05	HCD (High Energy Collision Dissociation)	MS2	17.7033	30	29.2521	13864	IgG-2.raw	F4	3.77	1	0.0003128	2.067e-10
		FALSE	High	Sequest HT (A2)	Unambiguous	SQVFSTAADGQTQVEIK		1	P38646	P38646	0	2	0.5503	0	1	1	904.955	1808.9	1808.9	0.6	0.00054	HCD (High Energy Collision Dissociation)	MS2	44.3897	30	59.8596	41026	IgG-2.raw	F4	1.89	1	0.0003128	2.27e-05
		FALSE	High	Sequest HT (A2)	Unambiguous	SQVFSTAADGQTQVEIK		1	P38646	P38646	0	2	0.3333	0	1	1	904.955	1808.9	1808.9	-0.06	-6e-05	HCD (High Energy Collision Dissociation)	MS2	82.9406	24.146	50.2065	32808	IgG-2.raw	F4	1.44	1	0.0005038	0.006014
		FALSE	High	Sequest HT (A2)	Unambiguous	SQVFSTAADGQTQVEIK		1	P38646	P38646	0	2	0.6	0	1	1	904.952	1808.9	1808.9	-3.54	-0.0032	HCD (High Energy Collision Dissociation)	MS2	0	25.777	40.8786	24121	IgG-2.raw	F4	2.1	1	0.0003128	0.0001892
		FALSE	High	Sequest HT (A2)	Unambiguous	SQVFSTAADGQTQVEIK		1	P38646	P38646	0	2	0.6062	0	1	1	904.955	1808.9	1808.9	0.32	0.00029	HCD (High Energy Collision Dissociation)	MS2	24.2015	30	58.2646	39736	IgG-2.raw	F4	2.26	1	0.0003128	6.458e-08
		FALSE	High	Sequest HT (A2)	Unambiguous	SQVFSTAADGQTQVEIK		1	P38646	P38646	0	2	0.7245	0	1	1	904.951	1808.9	1808.9	-4.04	-0.00366	HCD (High Energy Collision Dissociation)	MS2	0	30	33.2912	17349	IgG-2.raw	F4	4.32	1	0.0003128	1.548e-09
		FALSE	High	Sequest HT (A2)	Unambiguous	SQVFSTAADGQTQVEIK		1	P38646	P38646	0	2	0.6867	0	1	1	904.955	1808.9	1808.9	-0.03	-3e-05	HCD (High Energy Collision Dissociation)	MS2	16.5008	30	61.9159	42738	IgG-2.raw	F4	3.83	1	0.0003128	1.016e-06
		FALSE	High	Sequest HT (A2)	Unambiguous	SQVFSTAADGQTQVEIK		1	P38646	P38646	0	3	0.6225	0	1	1	603.639	1808.9	1808.9	-0.72	-0.00044	HCD (High Energy Collision Dissociation)	MS2	0	30	70.8273	47908	IgG-2.raw	F4	2.04	1	0.0003128	0.0002391
		FALSE	High	Sequest HT (A2)	Unambiguous	SQVFSTAADGQTQVEIK		1	P38646	P38646	0	2	0.6223	0	1	1	904.955	1808.9	1808.9	-0.04	-4e-05	HCD (High Energy Collision Dissociation)	MS2	25.9749	30	56.6254	38362	IgG-2.raw	F4	2.33	1	0.0003128	6.568e-07
		FALSE	High	Sequest HT (A2)	Unambiguous	SQVFSTAADGQTQVEIK		1	P38646	P38646	0	2	0.7176	0	1	1	904.954	1808.9	1808.9	-1.2	-0.00108	HCD (High Energy Collision Dissociation)	MS2	0	30	32.2806	16438	IgG-2.raw	F4	4.25	1	0.0003128	1.7e-10
	FALSE	High	STNGDTFLGGEDFDQALLR		1.73528e-10	0.000317075	1	1	3	P38646	0	2055.96	High	High	0.0003128	2.447e-11	4.55
		Checked	Confidence	Identifying Node	PSM Ambiguity	Annotated Sequence	Modifications	# Proteins	Master Protein Accessions	Protein Accessions	# Missed Cleavages	Charge	DeltaScore	DeltaCn	Rank	Search Engine Rank	m/z [Da]	MH+ [Da]	Theo. MH+ [Da]	DeltaM [ppm]	Deltam/z [Da]	Activation Type	MS Order	Isolation Interference [%]	Ion Inject Time [ms]	RT [min]	First Scan	Spectrum File	File ID	XCorr	# Protein Groups	Percolator q-Value	Percolator PEP
		FALSE	High	Sequest HT (A2)	Unambiguous	STNGDTFLGGEDFDQALLR		1	P38646	P38646	0	3	0.5928	0	1	1	685.993	2055.96	2055.96	0.65	0.00045	HCD (High Energy Collision Dissociation)	MS2	0	23.996	41.0143	24246	IgG-2.raw	F4	3.34	1	0.0003128	1.292e-05
		FALSE	High	Sequest HT (A2)	Unambiguous	STNGDTFLGGEDFDQALLR		1	P38646	P38646	0	2	0.8176	0	1	1	1028.48	2055.96	2055.96	-0.15	-0.00015	HCD (High Energy Collision Dissociation)	MS2	0	25.811	40.969	24206	IgG-2.raw	F4	4.55	1	0.0003128	2.447e-11
		FALSE	High	Sequest HT (A2)	Unambiguous	STNGDTFLGGEDFDQALLR		1	P38646	P38646	0	2	0.6092	0	1	1	1028.48	2055.96	2055.96	0.11	0.00011	HCD (High Energy Collision Dissociation)	MS2	11.8902	30	41.1907	24409	IgG-2.raw	F4	2.38	1	0.0003128	1.011e-05
	FALSE	High	TTPSVVAFTADGER		0.000360737	0.000317075	1	4	2	P38646	0	1450.72	High	High	0.0003128	0.0001649	3.08
		Checked	Confidence	Identifying Node	PSM Ambiguity	Annotated Sequence	Modifications	# Proteins	Master Protein Accessions	Protein Accessions	# Missed Cleavages	Charge	DeltaScore	DeltaCn	Rank	Search Engine Rank	m/z [Da]	MH+ [Da]	Theo. MH+ [Da]	DeltaM [ppm]	Deltam/z [Da]	Activation Type	MS Order	Isolation Interference [%]	Ion Inject Time [ms]	RT [min]	First Scan	Spectrum File	File ID	XCorr	# Protein Groups	Percolator q-Value	Percolator PEP
		FALSE	High	Sequest HT (A2)	Unambiguous	TTPSVVAFTADGER		4	P38646	A0A3B3ITI4; D6RJI2; D6RA73; P38646	0	2	0.711	0	1	1	725.864	1450.72	1450.72	2.09	0.00151	HCD (High Energy Collision Dissociation)	MS2	50.4036	30	30.6436	15019	IgG-2.raw	F4	3.08	1	0.0003128	0.0001649
		FALSE	High	Sequest HT (A2)	Unambiguous	TTPSVVAFTADGER		4	P38646	A0A3B3ITI4; D6RJI2; D6RA73; P38646	0	2	0.7585	0	1	1	725.863	1450.72	1450.72	0.78	0.00057	HCD (High Energy Collision Dissociation)	MS2	13.3189	30	29.637	14224	IgG-2.raw	F4	2.94	1	0.0003128	0.0001764
	FALSE	High	VEAVNMAEGIIHDTETK		5.8415e-08	0.000317075	1	1	2	P38646	0	1856.91	High	High	0.0003128	1.318e-08	5.16
		Checked	Confidence	Identifying Node	PSM Ambiguity	Annotated Sequence	Modifications	# Proteins	Master Protein Accessions	Protein Accessions	# Missed Cleavages	Charge	DeltaScore	DeltaCn	Rank	Search Engine Rank	m/z [Da]	MH+ [Da]	Theo. MH+ [Da]	DeltaM [ppm]	Deltam/z [Da]	Activation Type	MS Order	Isolation Interference [%]	Ion Inject Time [ms]	RT [min]	First Scan	Spectrum File	File ID	XCorr	# Protein Groups	Percolator q-Value	Percolator PEP
		FALSE	High	Sequest HT (A2)	Unambiguous	VEAVNMAEGIIHDTETK		1	P38646	P38646	0	2	0.8016	0	1	1	928.956	1856.9	1856.91	-1.08	-0.001	HCD (High Energy Collision Dissociation)	MS2	0	30	35.173	18939	IgG-2.raw	F4	3.83	1	0.0003128	1.713e-07
		FALSE	High	Sequest HT (A2)	Unambiguous	VEAVNMAEGIIHDTETK		1	P38646	P38646	0	3	0.8101	0	1	1	619.639	1856.9	1856.91	-1.15	-0.00071	HCD (High Energy Collision Dissociation)	MS2	0	21.23	35.1703	18936	IgG-2.raw	F4	5.16	1	0.0003128	1.318e-08
	FALSE	High	VEAVNMAEGIIHDTETK	1xOxidation [M6]	6.04161e-07	0.000317075	1	1	2	P38646	0	1872.9	High	High	0.0003128	1.65e-07	3.76
		Checked	Confidence	Identifying Node	PSM Ambiguity	Annotated Sequence	Modifications	# Proteins	Master Protein Accessions	Protein Accessions	# Missed Cleavages	Charge	DeltaScore	DeltaCn	Rank	Search Engine Rank	m/z [Da]	MH+ [Da]	Theo. MH+ [Da]	DeltaM [ppm]	Deltam/z [Da]	Activation Type	MS Order	Isolation Interference [%]	Ion Inject Time [ms]	RT [min]	First Scan	Spectrum File	File ID	XCorr	# Protein Groups	Percolator q-Value	Percolator PEP
		FALSE	High	Sequest HT (A2)	Unambiguous	VEAVNmAEGIIHDTETK	M6(Oxidation)	1	P38646	P38646	0	3	0.6835	0	1	1	624.972	1872.9	1872.9	-0.11	-7e-05	HCD (High Energy Collision Dissociation)	MS2	50.6043	7.953	30.2218	14670	IgG-2.raw	F4	3.76	1	0.0003128	1.65e-07
		FALSE	High	Sequest HT (A2)	Unambiguous	VEAVNmAEGIIHDTETK	M6(Oxidation)	1	P38646	P38646	0	2	0.814	0	1	1	936.954	1872.9	1872.9	0.18	0.00017	HCD (High Energy Collision Dissociation)	MS2	12.6119	30	30.1061	14561	IgG-2.raw	F4	3.01	1	0.0003128	2.074e-07
	FALSE	High	VLENAEGAR		0.0686771	0.000582273	1	4	1	P38646	0	958.495	High	High	0.0005038	0.0489	1.18
		Checked	Confidence	Identifying Node	PSM Ambiguity	Annotated Sequence	Modifications	# Proteins	Master Protein Accessions	Protein Accessions	# Missed Cleavages	Charge	DeltaScore	DeltaCn	Rank	Search Engine Rank	m/z [Da]	MH+ [Da]	Theo. MH+ [Da]	DeltaM [ppm]	Deltam/z [Da]	Activation Type	MS Order	Isolation Interference [%]	Ion Inject Time [ms]	RT [min]	First Scan	Spectrum File	File ID	XCorr	# Protein Groups	Percolator q-Value	Percolator PEP
		FALSE	High	Sequest HT (A2)	Unambiguous	VLENAEGAR		4	P38646	A0A3B3ITI4; D6RJI2; D6RA73; P38646	0	2	0.6864	0	1	1	479.751	958.495	958.495	0.08	4e-05	HCD (High Energy Collision Dissociation)	MS2	13.5703	30	17.7579	5062	IgG-2.raw	F4	1.18	1	0.0005038	0.0489
	FALSE	High	VINEPTAAALAYGLDK		3.64326e-07	0.000317075	1	1	2	P38646	0	1645.88	High	High	0.0003128	9.573e-08	4.06
		Checked	Confidence	Identifying Node	PSM Ambiguity	Annotated Sequence	Modifications	# Proteins	Master Protein Accessions	Protein Accessions	# Missed Cleavages	Charge	DeltaScore	DeltaCn	Rank	Search Engine Rank	m/z [Da]	MH+ [Da]	Theo. MH+ [Da]	DeltaM [ppm]	Deltam/z [Da]	Activation Type	MS Order	Isolation Interference [%]	Ion Inject Time [ms]	RT [min]	First Scan	Spectrum File	File ID	XCorr	# Protein Groups	Percolator q-Value	Percolator PEP
		FALSE	High	Sequest HT (A2)	Unambiguous	VINEPTAAALAYGLDK		1	P38646	P38646	0	2	0.7217	0	1	1	823.444	1645.88	1645.88	0.81	0.00067	HCD (High Energy Collision Dissociation)	MS2	34.5518	25.47	35.6425	19365	IgG-2.raw	F4	4.06	1	0.0003128	9.573e-08
		FALSE	High	Sequest HT (A2)	Unambiguous	VINEPTAAALAYGLDK		1	P38646	P38646	0	3	0.695	0	1	1	549.298	1645.88	1645.88	-0.75	-0.00041	HCD (High Energy Collision Dissociation)	MS2	38.9822	30	35.6591	19380	IgG-2.raw	F4	4.23	1	0.0003128	6.54e-07
	FALSE	High	VINEPTAAALAYGLDKSEDK		3.67822e-05	0.000317075	1	1	1	P38646	1	2105.08	High	High	0.0003128	1.403e-05	3.23
		Checked	Confidence	Identifying Node	PSM Ambiguity	Annotated Sequence	Modifications	# Proteins	Master Protein Accessions	Protein Accessions	# Missed Cleavages	Charge	DeltaScore	DeltaCn	Rank	Search Engine Rank	m/z [Da]	MH+ [Da]	Theo. MH+ [Da]	DeltaM [ppm]	Deltam/z [Da]	Activation Type	MS Order	Isolation Interference [%]	Ion Inject Time [ms]	RT [min]	First Scan	Spectrum File	File ID	XCorr	# Protein Groups	Percolator q-Value	Percolator PEP
		FALSE	High	Sequest HT (A2)	Unambiguous	VINEPTAAALAYGLDKSEDK		1	P38646	P38646	1	3	0.6502	0	1	1	702.366	2105.08	2105.08	3.05	0.00214	HCD (High Energy Collision Dissociation)	MS2	18.4593	30	33.9541	17918	IgG-2.raw	F4	3.23	1	0.0003128	1.403e-05
	FALSE	High	VQQTVQDLFGR		0.00032291	0.000317075	1	1	2	P38646	0	1290.68	High	High	0.0003128	0.0001465	2.97
		Checked	Confidence	Identifying Node	PSM Ambiguity	Annotated Sequence	Modifications	# Proteins	Master Protein Accessions	Protein Accessions	# Missed Cleavages	Charge	DeltaScore	DeltaCn	Rank	Search Engine Rank	m/z [Da]	MH+ [Da]	Theo. MH+ [Da]	DeltaM [ppm]	Deltam/z [Da]	Activation Type	MS Order	Isolation Interference [%]	Ion Inject Time [ms]	RT [min]	First Scan	Spectrum File	File ID	XCorr	# Protein Groups	Percolator q-Value	Percolator PEP
		FALSE	High	Sequest HT (A2)	Unambiguous	VQQTVQDLFGR		1	P38646	P38646	0	2	0.5589	0	1	1	645.843	1290.68	1290.68	-0.93	-0.0006	HCD (High Energy Collision Dissociation)	MS2	0	21.865	32.2007	16369	IgG-2.raw	F4	2.97	1	0.0003128	0.0001465
		FALSE	High	Sequest HT (A2)	Unambiguous	VQQTVQDLFGR		1	P38646	P38646	0	2	0.5385	0	1	1	645.844	1290.68	1290.68	0.4	0.00026	HCD (High Energy Collision Dissociation)	MS2	0	22.601	33.2199	17285	IgG-2.raw	F4	3.12	1	0.0003128	0.0002174
FALSE	High	Master Protein	Q9BUJ2	Heterogeneous nuclear ribonucleoprotein U-like protein 1 OS=Homo sapiens OX=9606 GN=HNRNPUL1 PE=1 SV=2	0	270.818	45	32	66	1	856	95.7	6.92	168.21	32	0	High	1
	Checked	Confidence	Sequence	Modifications	Qvality PEP	Qvality q-value	# Protein Groups	# Proteins	# PSMs	Master Protein Accessions	# Missed Cleavages	Theo. MH+ [Da]	Found in Sample: [S4] F4: Sample	Confidence (by Search Engine): Sequest HT	Percolator q-Value (by Search Engine): Sequest HT	Percolator PEP (by Search Engine): Sequest HT	XCorr (by Search Engine): Sequest HT
	FALSE	High	AECEILMMVGLPAAGK	1xCarbamidomethyl [C3]	4.74826e-06	0.000317075	2	5	1	Q9BUJ2; A0A0A0MRA5	0	1689.84	High	High	0.0003128	1.535e-06	3.63
		Checked	Confidence	Identifying Node	PSM Ambiguity	Annotated Sequence	Modifications	# Proteins	Master Protein Accessions	Protein Accessions	# Missed Cleavages	Charge	DeltaScore	DeltaCn	Rank	Search Engine Rank	m/z [Da]	MH+ [Da]	Theo. MH+ [Da]	DeltaM [ppm]	Deltam/z [Da]	Activation Type	MS Order	Isolation Interference [%]	Ion Inject Time [ms]	RT [min]	First Scan	Spectrum File	File ID	XCorr	# Protein Groups	Percolator q-Value	Percolator PEP
		FALSE	High	Sequest HT (A2)	Unambiguous	AEcEILMMVGLPAAGK	C3(Carbamidomethyl)	5	Q9BUJ2; A0A0A0MRA5	M0R3F1; Q9BUJ2; A0A0A0MRA5; M0QYZ0; B7Z4B8	0	3	0.73	0	1	1	563.95	1689.84	1689.84	-0.21	-0.00012	HCD (High Energy Collision Dissociation)	MS2	35.9338	30	41.6621	24831	IgG-2.raw	F4	3.63	2	0.0003128	1.535e-06
	FALSE	High	AEPYCSVLPGFTFIQHLPLSER	1xCarbamidomethyl [C5]	9.87687e-12	0.000317075	2	5	4	Q9BUJ2; A0A0A0MRA5	0	2561.29	High	High	0.0003128	1.106e-12	4.22
		Checked	Confidence	Identifying Node	PSM Ambiguity	Annotated Sequence	Modifications	# Proteins	Master Protein Accessions	Protein Accessions	# Missed Cleavages	Charge	DeltaScore	DeltaCn	Rank	Search Engine Rank	m/z [Da]	MH+ [Da]	Theo. MH+ [Da]	DeltaM [ppm]	Deltam/z [Da]	Activation Type	MS Order	Isolation Interference [%]	Ion Inject Time [ms]	RT [min]	First Scan	Spectrum File	File ID	XCorr	# Protein Groups	Percolator q-Value	Percolator PEP
		FALSE	High	Sequest HT (A2)	Unambiguous	AEPYcSVLPGFTFIQHLPLSER	C5(Carbamidomethyl)	5	Q9BUJ2; A0A0A0MRA5	M0R3F1; Q9BUJ2; A0A0A0MRA5; M0QYZ0; B7Z4B8	0	2	0.6854	0	1	1	1281.14	2561.27	2561.29	-7.62	-0.00976	HCD (High Energy Collision Dissociation)	MS2	61.5912	30	44.21	27237	IgG-2.raw	F4	1.78	2	0.0003128	9.147e-06
		FALSE	High	Sequest HT (A2)	Unambiguous	AEPYcSVLPGFTFIQHLPLSER	C5(Carbamidomethyl)	5	Q9BUJ2; A0A0A0MRA5	M0R3F1; Q9BUJ2; A0A0A0MRA5; M0QYZ0; B7Z4B8	0	3	0.7023	0	1	1	854.435	2561.29	2561.29	1.8	0.00154	HCD (High Energy Collision Dissociation)	MS2	2.83548	15.76	43.9012	26938	IgG-2.raw	F4	3.46	2	0.0003128	1.707e-12
		FALSE	High	Sequest HT (A2)	Unambiguous	AEPYcSVLPGFTFIQHLPLSER	C5(Carbamidomethyl)	5	Q9BUJ2; A0A0A0MRA5	M0R3F1; Q9BUJ2; A0A0A0MRA5; M0QYZ0; B7Z4B8	0	2	0.763	0	1	1	1281.15	2561.29	2561.29	1.83	0.00234	HCD (High Energy Collision Dissociation)	MS2	0	30	43.9325	26969	IgG-2.raw	F4	4.22	2	0.0003128	1.106e-12
		FALSE	High	Sequest HT (A2)	Unambiguous	AEPYcSVLPGFTFIQHLPLSER	C5(Carbamidomethyl)	5	Q9BUJ2; A0A0A0MRA5	M0R3F1; Q9BUJ2; A0A0A0MRA5; M0QYZ0; B7Z4B8	0	4	0.3	0	1	1	641.077	2561.29	2561.29	0.81	0.00052	HCD (High Energy Collision Dissociation)	MS2	32.0627	30	44.0844	27115	IgG-2.raw	F4	1.1	2	0.0005038	0.01969
	FALSE	High	AIVICPTDEDLK	1xCarbamidomethyl [C5]	0.000435275	0.000317075	2	4	1	Q9BUJ2; A0A0A0MRA5	0	1373.7	High	High	0.0003128	0.0002024	2.78
		Checked	Confidence	Identifying Node	PSM Ambiguity	Annotated Sequence	Modifications	# Proteins	Master Protein Accessions	Protein Accessions	# Missed Cleavages	Charge	DeltaScore	DeltaCn	Rank	Search Engine Rank	m/z [Da]	MH+ [Da]	Theo. MH+ [Da]	DeltaM [ppm]	Deltam/z [Da]	Activation Type	MS Order	Isolation Interference [%]	Ion Inject Time [ms]	RT [min]	First Scan	Spectrum File	File ID	XCorr	# Protein Groups	Percolator q-Value	Percolator PEP
		FALSE	High	Sequest HT (A2)	Unambiguous	AIVIcPTDEDLK	C5(Carbamidomethyl)	4	Q9BUJ2; A0A0A0MRA5	M0R3F1; Q9BUJ2; A0A0A0MRA5; B7Z4B8	0	2	0.6367	0	1	1	687.354	1373.7	1373.7	2.33	0.0016	HCD (High Energy Collision Dissociation)	MS2	57.7978	19.112	29.8509	14348	IgG-2.raw	F4	2.78	2	0.0003128	0.0002024
	FALSE	High	AIVICPTDEDLKDR	1xCarbamidomethyl [C5]	1.31844e-06	0.000317075	2	4	2	Q9BUJ2; A0A0A0MRA5	1	1644.83	High	High	0.0003128	3.832e-07	3.27
		Checked	Confidence	Identifying Node	PSM Ambiguity	Annotated Sequence	Modifications	# Proteins	Master Protein Accessions	Protein Accessions	# Missed Cleavages	Charge	DeltaScore	DeltaCn	Rank	Search Engine Rank	m/z [Da]	MH+ [Da]	Theo. MH+ [Da]	DeltaM [ppm]	Deltam/z [Da]	Activation Type	MS Order	Isolation Interference [%]	Ion Inject Time [ms]	RT [min]	First Scan	Spectrum File	File ID	XCorr	# Protein Groups	Percolator q-Value	Percolator PEP
		FALSE	High	Sequest HT (A2)	Unambiguous	AIVIcPTDEDLKDR	C5(Carbamidomethyl)	4	Q9BUJ2; A0A0A0MRA5	M0R3F1; Q9BUJ2; A0A0A0MRA5; B7Z4B8	1	3	0.7055	0	1	1	548.946	1644.82	1644.83	-1.35	-0.00074	HCD (High Energy Collision Dissociation)	MS2	11.7699	30	27.6053	12387	IgG-2.raw	F4	3.26	2	0.0003128	4.216e-05
		FALSE	High	Sequest HT (A2)	Unambiguous	AIVIcPTDEDLKDR	C5(Carbamidomethyl)	4	Q9BUJ2; A0A0A0MRA5	M0R3F1; Q9BUJ2; A0A0A0MRA5; B7Z4B8	1	2	0.7278	0	1	1	822.913	1644.82	1644.83	-4.35	-0.00358	HCD (High Energy Collision Dissociation)	MS2	0	30	27.6638	12442	IgG-2.raw	F4	3.27	2	0.0003128	3.832e-07
	FALSE	High	APQQQPPPQQPPPPQPPPQQPPPPPSYSPAR		1.26893e-13	0.000317075	2	4	3	Q9BUJ2; A0A0A0MRA5	0	3328.69	High	High	0.0003128	9.981e-15	6.38
		Checked	Confidence	Identifying Node	PSM Ambiguity	Annotated Sequence	Modifications	# Proteins	Master Protein Accessions	Protein Accessions	# Missed Cleavages	Charge	DeltaScore	DeltaCn	Rank	Search Engine Rank	m/z [Da]	MH+ [Da]	Theo. MH+ [Da]	DeltaM [ppm]	Deltam/z [Da]	Activation Type	MS Order	Isolation Interference [%]	Ion Inject Time [ms]	RT [min]	First Scan	Spectrum File	File ID	XCorr	# Protein Groups	Percolator q-Value	Percolator PEP
		FALSE	High	Sequest HT (A2)	Unambiguous	APQQQPPPQQPPPPQPPPQQPPPPPSYSPAR		4	Q9BUJ2; A0A0A0MRA5	M0R3F1; Q9BUJ2; A0A0A0MRA5; B7Z4B8	0	3	0.7367	0	1	1	1110.24	3328.69	3328.69	1.71	0.00189	HCD (High Energy Collision Dissociation)	MS2	0	30	30.5027	14900	IgG-2.raw	F4	6.38	2	0.0003128	9.981e-15
		FALSE	High	Sequest HT (A2)	Unambiguous	APQQQPPPQQPPPPQPPPQQPPPPPSYSPAR		4	Q9BUJ2; A0A0A0MRA5	M0R3F1; Q9BUJ2; A0A0A0MRA5; B7Z4B8	0	4	0.6321	0	1	1	832.926	3328.68	3328.69	-1.68	-0.0014	HCD (High Energy Collision Dissociation)	MS2	32.4506	30	29.5102	14105	IgG-2.raw	F4	4.05	2	0.0003128	9.757e-09
		FALSE	High	Sequest HT (A2)	Unambiguous	APQQQPPPQQPPPPQPPPQQPPPPPSYSPAR		4	Q9BUJ2; A0A0A0MRA5	M0R3F1; Q9BUJ2; A0A0A0MRA5; B7Z4B8	0	3	0.6312	0	1	1	1110.23	3328.68	3328.69	-2.54	-0.00282	HCD (High Energy Collision Dissociation)	MS2	17.5793	30	29.468	14065	IgG-2.raw	F4	3.85	2	0.0003128	4.405e-09
	FALSE	High	DVPDHAVLEMK		0.000507799	0.000317075	2	4	2	Q9BUJ2; A0A0A0MRA5	0	1253.62	High	High	0.0003128	0.0002393	2.27
		Checked	Confidence	Identifying Node	PSM Ambiguity	Annotated Sequence	Modifications	# Proteins	Master Protein Accessions	Protein Accessions	# Missed Cleavages	Charge	DeltaScore	DeltaCn	Rank	Search Engine Rank	m/z [Da]	MH+ [Da]	Theo. MH+ [Da]	DeltaM [ppm]	Deltam/z [Da]	Activation Type	MS Order	Isolation Interference [%]	Ion Inject Time [ms]	RT [min]	First Scan	Spectrum File	File ID	XCorr	# Protein Groups	Percolator q-Value	Percolator PEP
		FALSE	High	Sequest HT (A2)	Unambiguous	DVPDHAVLEMK		4	Q9BUJ2; A0A0A0MRA5	M0R3F1; Q9BUJ2; A0A0A0MRA5; B7Z4B8	0	3	0.4299	0	1	1	418.544	1253.62	1253.62	-0.61	-0.00026	HCD (High Energy Collision Dissociation)	MS2	46.7489	30	26.629	11629	IgG-2.raw	F4	2.14	2	0.0005038	0.01636
		FALSE	High	Sequest HT (A2)	Unambiguous	DVPDHAVLEMK		4	Q9BUJ2; A0A0A0MRA5	M0R3F1; Q9BUJ2; A0A0A0MRA5; B7Z4B8	0	2	0.5639	0	1	1	627.313	1253.62	1253.62	-0.57	-0.00036	HCD (High Energy Collision Dissociation)	MS2	32.6133	26.99	26.6085	11612	IgG-2.raw	F4	2.27	2	0.0003128	0.0002393
	FALSE	High	EALGGQALYPHVLVK		5.56658e-07	0.000317075	2	5	2	Q9BUJ2; A0A0A0MRA5	0	1594.9	High	High	0.0003128	1.514e-07	3.19
		Checked	Confidence	Identifying Node	PSM Ambiguity	Annotated Sequence	Modifications	# Proteins	Master Protein Accessions	Protein Accessions	# Missed Cleavages	Charge	DeltaScore	DeltaCn	Rank	Search Engine Rank	m/z [Da]	MH+ [Da]	Theo. MH+ [Da]	DeltaM [ppm]	Deltam/z [Da]	Activation Type	MS Order	Isolation Interference [%]	Ion Inject Time [ms]	RT [min]	First Scan	Spectrum File	File ID	XCorr	# Protein Groups	Percolator q-Value	Percolator PEP
		FALSE	High	Sequest HT (A2)	Unambiguous	EALGGQALYPHVLVK		5	Q9BUJ2; A0A0A0MRA5	M0R3F1; Q9BUJ2; A0A0A0MRA5; M0QYZ0; B7Z4B8	0	2	0.6577	0	1	1	797.951	1594.9	1594.9	0.12	9e-05	HCD (High Energy Collision Dissociation)	MS2	45.1657	17.203	31.162	15455	IgG-2.raw	F4	2.22	2	0.0003128	1.902e-05
		FALSE	High	Sequest HT (A2)	Unambiguous	EALGGQALYPHVLVK		5	Q9BUJ2; A0A0A0MRA5	M0R3F1; Q9BUJ2; A0A0A0MRA5; M0QYZ0; B7Z4B8	0	3	0.7179	0	1	1	532.303	1594.89	1594.9	-0.31	-0.00016	HCD (High Energy Collision Dissociation)	MS2	1.56013	9.393	31.106	15407	IgG-2.raw	F4	3.19	2	0.0003128	1.514e-07
	FALSE	High	FAENDVIGCFADFECGNDVELSFTK	2xCarbamidomethyl [C9; C15]	0.0444724	0.000582273	2	5	5	Q9BUJ2; A0A0A0MRA5	0	2884.24	High	High	0.0005038	0.03043	0.63
		Checked	Confidence	Identifying Node	PSM Ambiguity	Annotated Sequence	Modifications	# Proteins	Master Protein Accessions	Protein Accessions	# Missed Cleavages	Charge	DeltaScore	DeltaCn	Rank	Search Engine Rank	m/z [Da]	MH+ [Da]	Theo. MH+ [Da]	DeltaM [ppm]	Deltam/z [Da]	Activation Type	MS Order	Isolation Interference [%]	Ion Inject Time [ms]	RT [min]	First Scan	Spectrum File	File ID	XCorr	# Protein Groups	Percolator q-Value	Percolator PEP
		FALSE	High	Sequest HT (A2)	Unambiguous	FAENDVIGcFADFEcGNDVELSFTK	C9(Carbamidomethyl); C15(Carbamidomethyl)	5	Q9BUJ2; A0A0A0MRA5	M0R3F1; Q9BUJ2; A0A0A0MRA5; M0QYZ0; B7Z4B8	0	3	0.619	0	1	1	962.087	2884.25	2884.24	0.69	0.00066	HCD (High Energy Collision Dissociation)	MS2	0	30	61.4051	42302	IgG-2.raw	F4	0.63	2	0.0005038	0.03043
		FALSE	High	Sequest HT (A2)	Unambiguous	FAENDVIGcFADFEcGNDVELSFTK	C9(Carbamidomethyl); C15(Carbamidomethyl)	5	Q9BUJ2; A0A0A0MRA5	M0R3F1; Q9BUJ2; A0A0A0MRA5; M0QYZ0; B7Z4B8	0	3	0.7571	0	1	1	962.088	2884.25	2884.24	2.15	0.00206	HCD (High Energy Collision Dissociation)	MS2	0	30	58.2532	39727	IgG-2.raw	F4	0.7	2	0.00917	0.2582
		FALSE	High	Sequest HT (A2)	Unambiguous	FAENDVIGcFADFEcGNDVELSFTK	C9(Carbamidomethyl); C15(Carbamidomethyl)	5	Q9BUJ2; A0A0A0MRA5	M0R3F1; Q9BUJ2; A0A0A0MRA5; M0QYZ0; B7Z4B8	0	3	0.6522	0	1	1	962.077	2884.22	2884.24	-9.78	-0.0094	HCD (High Energy Collision Dissociation)	MS2	76.5001	30	61.4263	42320	IgG-2.raw	F4	0.69	2	0.006804	0.2049
		FALSE	High	Sequest HT (A2)	Unambiguous	FAENDVIGcFADFEcGNDVELSFTK	C9(Carbamidomethyl); C15(Carbamidomethyl)	5	Q9BUJ2; A0A0A0MRA5	M0R3F1; Q9BUJ2; A0A0A0MRA5; M0QYZ0; B7Z4B8	0	3	0.6528	0	1	1	962.088	2884.25	2884.24	1.57	0.00151	HCD (High Energy Collision Dissociation)	MS2	70.6778	30	55.0072	36990	IgG-2.raw	F4	0.72	2	0.00236	0.1107
		FALSE	High	Sequest HT (A2)	Unambiguous	FAENDVIGcFADFEcGNDVELSFTK	C9(Carbamidomethyl); C15(Carbamidomethyl)	5	Q9BUJ2; A0A0A0MRA5	M0R3F1; Q9BUJ2; A0A0A0MRA5; M0QYZ0; B7Z4B8	0	3	0.4898	0	1	1	962.087	2884.25	2884.24	1.26	0.00121	HCD (High Energy Collision Dissociation)	MS2	24.4967	30	60.3501	41421	IgG-2.raw	F4	0.49	2	0.00917	0.2553
	FALSE	High	GYFEHR		0.0620833	0.000582273	2	8	1	Q9BUJ2; A0A0A0MRA5	0	808.374	High	High	0.0005038	0.04364	0.97
		Checked	Confidence	Identifying Node	PSM Ambiguity	Annotated Sequence	Modifications	# Proteins	Master Protein Accessions	Protein Accessions	# Missed Cleavages	Charge	DeltaScore	DeltaCn	Rank	Search Engine Rank	m/z [Da]	MH+ [Da]	Theo. MH+ [Da]	DeltaM [ppm]	Deltam/z [Da]	Activation Type	MS Order	Isolation Interference [%]	Ion Inject Time [ms]	RT [min]	First Scan	Spectrum File	File ID	XCorr	# Protein Groups	Percolator q-Value	Percolator PEP
		FALSE	High	Sequest HT (A2)	Unambiguous	GYFEHR		8	Q9BUJ2; A0A0A0MRA5	M0R3F1; Q9BUJ2; M0R0K8; M0QZV6; A0A0A0MRA5; M0QYZ0; M0QYI8; B7Z4B8	0	2	0.567	0	1	1	404.691	808.374	808.374	0.84	0.00034	HCD (High Energy Collision Dissociation)	MS2	42.421	30	19.3141	5937	IgG-2.raw	F4	0.97	2	0.0005038	0.04364
	FALSE	High	HLPSTEPDPHVVR		2.71545e-05	0.000317075	2	7	3	Q9BUJ2; A0A0A0MRA5	0	1483.77	High	High	0.0003128	1.006e-05	2.71
		Checked	Confidence	Identifying Node	PSM Ambiguity	Annotated Sequence	Modifications	# Proteins	Master Protein Accessions	Protein Accessions	# Missed Cleavages	Charge	DeltaScore	DeltaCn	Rank	Search Engine Rank	m/z [Da]	MH+ [Da]	Theo. MH+ [Da]	DeltaM [ppm]	Deltam/z [Da]	Activation Type	MS Order	Isolation Interference [%]	Ion Inject Time [ms]	RT [min]	First Scan	Spectrum File	File ID	XCorr	# Protein Groups	Percolator q-Value	Percolator PEP
		FALSE	High	Sequest HT (A2)	Unambiguous	HLPSTEPDPHVVR		7	Q9BUJ2; A0A0A0MRA5	M0QYM5; M0R3F1; Q9BUJ2; A0A0A0MRA5; M0QYZ0; M0QYI8; B7Z4B8	0	3	0.7675	0	1	1	495.259	1483.76	1483.77	-0.86	-0.00043	HCD (High Energy Collision Dissociation)	MS2	17.3211	30	21.9164	7859	IgG-2.raw	F4	2.71	2	0.0003128	1.006e-05
		FALSE	High	Sequest HT (A2)	Unambiguous	HLPSTEPDPHVVR		7	Q9BUJ2; A0A0A0MRA5	M0QYM5; M0R3F1; Q9BUJ2; A0A0A0MRA5; M0QYZ0; M0QYI8; B7Z4B8	0	3	0.6667	0	1	1	495.26	1483.76	1483.77	-0.27	-0.00013	HCD (High Energy Collision Dissociation)	MS2	0	30	20.906	7040	IgG-2.raw	F4	2.31	2	0.0003128	3.202e-05
		FALSE	High	Sequest HT (A2)	Unambiguous	HLPSTEPDPHVVR		7	Q9BUJ2; A0A0A0MRA5	M0QYM5; M0R3F1; Q9BUJ2; A0A0A0MRA5; M0QYZ0; M0QYI8; B7Z4B8	0	2	0.6118	0	1	1	742.386	1483.76	1483.77	-0.97	-0.00072	HCD (High Energy Collision Dissociation)	MS2	0	30	21.2332	7286	IgG-2.raw	F4	0.85	2	0.004826	0.1714
	FALSE	High	KAIVICPTDEDLKDR	1xCarbamidomethyl [C6]	5.22868e-07	0.000317075	2	4	2	Q9BUJ2; A0A0A0MRA5	2	1772.92	High	High	0.0003128	1.409e-07	4.42
		Checked	Confidence	Identifying Node	PSM Ambiguity	Annotated Sequence	Modifications	# Proteins	Master Protein Accessions	Protein Accessions	# Missed Cleavages	Charge	DeltaScore	DeltaCn	Rank	Search Engine Rank	m/z [Da]	MH+ [Da]	Theo. MH+ [Da]	DeltaM [ppm]	Deltam/z [Da]	Activation Type	MS Order	Isolation Interference [%]	Ion Inject Time [ms]	RT [min]	First Scan	Spectrum File	File ID	XCorr	# Protein Groups	Percolator q-Value	Percolator PEP
		FALSE	High	Sequest HT (A2)	Unambiguous	KAIVIcPTDEDLKDR	C6(Carbamidomethyl)	4	Q9BUJ2; A0A0A0MRA5	M0R3F1; Q9BUJ2; A0A0A0MRA5; B7Z4B8	2	3	0.6719	0	1	1	591.645	1772.92	1772.92	-1.06	-0.00062	HCD (High Energy Collision Dissociation)	MS2	16.5205	30	24.6254	10017	IgG-2.raw	F4	4.42	2	0.0003128	1.409e-07
		FALSE	High	Sequest HT (A2)	Unambiguous	KAIVIcPTDEDLKDR	C6(Carbamidomethyl)	4	Q9BUJ2; A0A0A0MRA5	M0R3F1; Q9BUJ2; A0A0A0MRA5; B7Z4B8	2	2	0.7003	0	1	1	886.963	1772.92	1772.92	-1.88	-0.00167	HCD (High Energy Collision Dissociation)	MS2	56.7298	30	24.8121	10158	IgG-2.raw	F4	3.37	2	0.0005038	0.02799
	FALSE	High	KYNILGTNAIMDK		3.99289e-10	0.000317075	2	5	2	Q9BUJ2; A0A0A0MRA5	1	1480.78	High	High	0.0003128	6.03e-11	4.68
		Checked	Confidence	Identifying Node	PSM Ambiguity	Annotated Sequence	Modifications	# Proteins	Master Protein Accessions	Protein Accessions	# Missed Cleavages	Charge	DeltaScore	DeltaCn	Rank	Search Engine Rank	m/z [Da]	MH+ [Da]	Theo. MH+ [Da]	DeltaM [ppm]	Deltam/z [Da]	Activation Type	MS Order	Isolation Interference [%]	Ion Inject Time [ms]	RT [min]	First Scan	Spectrum File	File ID	XCorr	# Protein Groups	Percolator q-Value	Percolator PEP
		FALSE	High	Sequest HT (A2)	Unambiguous	KYNILGTNAIMDK		5	Q9BUJ2; A0A0A0MRA5	M0R3F1; Q9BUJ2; A0A0A0MRA5; M0QYZ0; B7Z4B8	1	2	0.7244	0	1	1	740.895	1480.78	1480.78	0.37	0.00028	HCD (High Energy Collision Dissociation)	MS2	0	24.776	29.9458	14411	IgG-2.raw	F4	4.68	2	0.0003128	6.03e-11
		FALSE	High	Sequest HT (A2)	Unambiguous	KYNILGTNAIMDK		5	Q9BUJ2; A0A0A0MRA5	M0R3F1; Q9BUJ2; A0A0A0MRA5; M0QYZ0; B7Z4B8	1	3	0.6693	0	1	1	494.265	1480.78	1480.78	-0.98	-0.00048	HCD (High Energy Collision Dissociation)	MS2	62.6588	30	29.9345	14402	IgG-2.raw	F4	3.81	2	0.0003128	0.0001011
	FALSE	High	IGWSLDSCSTQLGEEPFSYGYGGTGK	1xCarbamidomethyl [C8]	2.97618e-09	0.000317075	2	6	2	Q9BUJ2; A0A0A0MRA5	0	2796.25	High	High	0.0003128	5.284e-10	3.99
		Checked	Confidence	Identifying Node	PSM Ambiguity	Annotated Sequence	Modifications	# Proteins	Master Protein Accessions	Protein Accessions	# Missed Cleavages	Charge	DeltaScore	DeltaCn	Rank	Search Engine Rank	m/z [Da]	MH+ [Da]	Theo. MH+ [Da]	DeltaM [ppm]	Deltam/z [Da]	Activation Type	MS Order	Isolation Interference [%]	Ion Inject Time [ms]	RT [min]	First Scan	Spectrum File	File ID	XCorr	# Protein Groups	Percolator q-Value	Percolator PEP
		FALSE	High	Sequest HT (A2)	Unambiguous	IGWSLDScSTQLGEEPFSYGYGGTGK	C8(Carbamidomethyl)	6	Q9BUJ2; A0A0A0MRA5	M0R3F1; Q9BUJ2; A0A0A0MRA5; M0QYZ0; M0QYI8; B7Z4B8	0	2	0.8672	0	1	1	1398.63	2796.25	2796.25	0.11	0.00015	HCD (High Energy Collision Dissociation)	MS2	0	30	42.3989	25497	IgG-2.raw	F4	3.99	2	0.0003128	5.284e-10
		FALSE	High	Sequest HT (A2)	Unambiguous	IGWSLDScSTQLGEEPFSYGYGGTGK	C8(Carbamidomethyl)	6	Q9BUJ2; A0A0A0MRA5	M0R3F1; Q9BUJ2; A0A0A0MRA5; M0QYZ0; M0QYI8; B7Z4B8	0	3	0.801	0	1	1	932.753	2796.25	2796.25	0.06	5e-05	HCD (High Energy Collision Dissociation)	MS2	12.4388	5.938	42.463	25559	IgG-2.raw	F4	3.82	2	0.0003128	1.518e-08
	FALSE	High	LIQIAAR		0.0809113	0.000891337	2	4	1	Q9BUJ2; A0A0A0MRA5	0	784.504	High	High	0.0007402	0.05839	2.13
		Checked	Confidence	Identifying Node	PSM Ambiguity	Annotated Sequence	Modifications	# Proteins	Master Protein Accessions	Protein Accessions	# Missed Cleavages	Charge	DeltaScore	DeltaCn	Rank	Search Engine Rank	m/z [Da]	MH+ [Da]	Theo. MH+ [Da]	DeltaM [ppm]	Deltam/z [Da]	Activation Type	MS Order	Isolation Interference [%]	Ion Inject Time [ms]	RT [min]	First Scan	Spectrum File	File ID	XCorr	# Protein Groups	Percolator q-Value	Percolator PEP
		FALSE	High	Sequest HT (A2)	Unambiguous	LIQIAAR		4	Q9BUJ2; A0A0A0MRA5	M0R3F1; Q9BUJ2; A0A0A0MRA5; B7Z4B8	0	2	0	0	1	1	392.756	784.504	784.504	0.2	8e-05	HCD (High Energy Collision Dissociation)	MS2	0	30	23.3648	9042	IgG-2.raw	F4	2.13	2	0.0007402	0.05839
	FALSE	High	INEEISVK		0.00971704	0.000582273	2	7	1	Q9BUJ2; A0A0A0MRA5	0	931.509	High	High	0.0005038	0.005811	1.71
		Checked	Confidence	Identifying Node	PSM Ambiguity	Annotated Sequence	Modifications	# Proteins	Master Protein Accessions	Protein Accessions	# Missed Cleavages	Charge	DeltaScore	DeltaCn	Rank	Search Engine Rank	m/z [Da]	MH+ [Da]	Theo. MH+ [Da]	DeltaM [ppm]	Deltam/z [Da]	Activation Type	MS Order	Isolation Interference [%]	Ion Inject Time [ms]	RT [min]	First Scan	Spectrum File	File ID	XCorr	# Protein Groups	Percolator q-Value	Percolator PEP
		FALSE	High	Sequest HT (A2)	Unambiguous	INEEISVK		7	Q9BUJ2; A0A0A0MRA5	M0QYM5; M0R3F1; Q9BUJ2; A0A0A0MRA5; M0QYZ0; M0QYI8; B7Z4B8	0	2	0.4503	0	1	1	466.257	931.508	931.509	-2.01	-0.00094	HCD (High Energy Collision Dissociation)	MS2	31.5811	30	21.975	7910	IgG-2.raw	F4	1.71	2	0.0005038	0.005811
	FALSE	High	LQAALEAEEPDDER		8.18337e-06	0.000317075	1	3	1	Q9BUJ2	0	1585.73	High	High	0.0003128	2.755e-06	2.8
		Checked	Confidence	Identifying Node	PSM Ambiguity	Annotated Sequence	Modifications	# Proteins	Master Protein Accessions	Protein Accessions	# Missed Cleavages	Charge	DeltaScore	DeltaCn	Rank	Search Engine Rank	m/z [Da]	MH+ [Da]	Theo. MH+ [Da]	DeltaM [ppm]	Deltam/z [Da]	Activation Type	MS Order	Isolation Interference [%]	Ion Inject Time [ms]	RT [min]	First Scan	Spectrum File	File ID	XCorr	# Protein Groups	Percolator q-Value	Percolator PEP
		FALSE	High	Sequest HT (A2)	Unambiguous	LQAALEAEEPDDER		3	Q9BUJ2	Q9BUJ2; M0R247; A0A087X1I2	0	2	0.8321	0	1	1	793.371	1585.73	1585.73	0.04	3e-05	HCD (High Energy Collision Dissociation)	MS2	36.6827	30	26.1901	11252	IgG-2.raw	F4	2.8	1	0.0003128	2.755e-06
	FALSE	High	MRPFEGFQR		0.00725573	0.000317075	2	4	1	Q9BUJ2; A0A0A0MRA5	0	1167.57	High	High	0.0003128	0.004229	2.43
		Checked	Confidence	Identifying Node	PSM Ambiguity	Annotated Sequence	Modifications	# Proteins	Master Protein Accessions	Protein Accessions	# Missed Cleavages	Charge	DeltaScore	DeltaCn	Rank	Search Engine Rank	m/z [Da]	MH+ [Da]	Theo. MH+ [Da]	DeltaM [ppm]	Deltam/z [Da]	Activation Type	MS Order	Isolation Interference [%]	Ion Inject Time [ms]	RT [min]	First Scan	Spectrum File	File ID	XCorr	# Protein Groups	Percolator q-Value	Percolator PEP
		FALSE	High	Sequest HT (A2)	Unambiguous	MRPFEGFQR		4	Q9BUJ2; A0A0A0MRA5	M0R3F1; Q9BUJ2; A0A0A0MRA5; B7Z4B8	0	3	0.4156	0	1	1	389.862	1167.57	1167.57	-1.12	-0.00044	HCD (High Energy Collision Dissociation)	MS2	0	30	27.0362	11898	IgG-2.raw	F4	2.43	2	0.0003128	0.004229
	FALSE	High	NCAVEFNFGQR	1xCarbamidomethyl [C2]	0.000326036	0.000317075	2	5	1	Q9BUJ2; A0A0A0MRA5	0	1341.6	High	High	0.0003128	0.0001482	2.53
		Checked	Confidence	Identifying Node	PSM Ambiguity	Annotated Sequence	Modifications	# Proteins	Master Protein Accessions	Protein Accessions	# Missed Cleavages	Charge	DeltaScore	DeltaCn	Rank	Search Engine Rank	m/z [Da]	MH+ [Da]	Theo. MH+ [Da]	DeltaM [ppm]	Deltam/z [Da]	Activation Type	MS Order	Isolation Interference [%]	Ion Inject Time [ms]	RT [min]	First Scan	Spectrum File	File ID	XCorr	# Protein Groups	Percolator q-Value	Percolator PEP
		FALSE	High	Sequest HT (A2)	Unambiguous	NcAVEFNFGQR	C2(Carbamidomethyl)	5	Q9BUJ2; A0A0A0MRA5	M0R3F1; Q9BUJ2; A0A0A0MRA5; M0QYZ0; B7Z4B8	0	2	0.6917	0	1	1	671.304	1341.6	1341.6	-0.26	-0.00018	HCD (High Energy Collision Dissociation)	MS2	60.9332	23.953	31.8487	16046	IgG-2.raw	F4	2.53	2	0.0003128	0.0001482
	FALSE	High	NYILDQTNVYGSAQR		2.67661e-06	0.000317075	2	4	3	Q9BUJ2; A0A0A0MRA5	0	1741.85	High	High	0.0003128	8.225e-07	2.89
		Checked	Confidence	Identifying Node	PSM Ambiguity	Annotated Sequence	Modifications	# Proteins	Master Protein Accessions	Protein Accessions	# Missed Cleavages	Charge	DeltaScore	DeltaCn	Rank	Search Engine Rank	m/z [Da]	MH+ [Da]	Theo. MH+ [Da]	DeltaM [ppm]	Deltam/z [Da]	Activation Type	MS Order	Isolation Interference [%]	Ion Inject Time [ms]	RT [min]	First Scan	Spectrum File	File ID	XCorr	# Protein Groups	Percolator q-Value	Percolator PEP
		FALSE	High	Sequest HT (A2)	Unambiguous	NYILDQTNVYGSAQR		4	Q9BUJ2; A0A0A0MRA5	M0R3F1; Q9BUJ2; A0A0A0MRA5; B7Z4B8	0	2	0.6159	0	1	1	871.428	1741.85	1741.85	-0.43	-0.00037	HCD (High Energy Collision Dissociation)	MS2	0	30	31.6912	15900	IgG-2.raw	F4	2.89	2	0.0003128	8.225e-07
		FALSE	High	Sequest HT (A2)	Unambiguous	NYILDQTNVYGSAQR		4	Q9BUJ2; A0A0A0MRA5	M0R3F1; Q9BUJ2; A0A0A0MRA5; B7Z4B8	0	2	0.6111	0	1	1	871.425	1741.84	1741.85	-4.47	-0.00389	HCD (High Energy Collision Dissociation)	MS2	0	30	32.7113	16824	IgG-2.raw	F4	1.98	2	0.0003128	2.355e-06
		FALSE	High	Sequest HT (A2)	Unambiguous	NYILDQTNVYGSAQR		4	Q9BUJ2; A0A0A0MRA5	M0R3F1; Q9BUJ2; A0A0A0MRA5; B7Z4B8	0	2	0.649	0	1	1	871.429	1741.85	1741.85	-0.21	-0.00018	HCD (High Energy Collision Dissociation)	MS2	34.0576	10.91	32.1666	16338	IgG-2.raw	F4	2.08	2	0.005703	0.1897
	FALSE	High	QGAPTSFLPPEASQLKPDR		2.67671e-07	0.000317075	2	8	2	Q9BUJ2; A0A0A0MRA5	0	2039.06	High	High	0.0003128	6.853e-08	2.5
		Checked	Confidence	Identifying Node	PSM Ambiguity	Annotated Sequence	Modifications	# Proteins	Master Protein Accessions	Protein Accessions	# Missed Cleavages	Charge	DeltaScore	DeltaCn	Rank	Search Engine Rank	m/z [Da]	MH+ [Da]	Theo. MH+ [Da]	DeltaM [ppm]	Deltam/z [Da]	Activation Type	MS Order	Isolation Interference [%]	Ion Inject Time [ms]	RT [min]	First Scan	Spectrum File	File ID	XCorr	# Protein Groups	Percolator q-Value	Percolator PEP
		FALSE	High	Sequest HT (A2)	Unambiguous	QGAPTSFLPPEASQLKPDR		8	Q9BUJ2; A0A0A0MRA5	Q9BUJ2; M0R203; M0R0K8; M0QZV6; A0A0A0MRA5; M0QYZ0; M0QYI8; B7Z4B8	0	2	0.7559	0	1	1	1020.03	2039.06	2039.06	1.05	0.00107	HCD (High Energy Collision Dissociation)	MS2	0	30	32.0947	16275	IgG-2.raw	F4	2.99	2	0.0003128	9.024e-08
		FALSE	High	Sequest HT (A2)	Unambiguous	QGAPTSFLPPEASQLKPDR		8	Q9BUJ2; A0A0A0MRA5	Q9BUJ2; M0R203; M0R0K8; M0QZV6; A0A0A0MRA5; M0QYZ0; M0QYI8; B7Z4B8	0	3	0.668	0	1	1	680.357	2039.06	2039.06	-0.02	-1e-05	HCD (High Energy Collision Dissociation)	MS2	39.082	15.199	31.9884	16178	IgG-2.raw	F4	2.5	2	0.0003128	6.853e-08
	FALSE	High	QNQFYDTQVIK		9.01038e-05	0.000317075	2	7	1	Q9BUJ2; A0A0A0MRA5	0	1383.69	High	High	0.0003128	3.68e-05	3.09
		Checked	Confidence	Identifying Node	PSM Ambiguity	Annotated Sequence	Modifications	# Proteins	Master Protein Accessions	Protein Accessions	# Missed Cleavages	Charge	DeltaScore	DeltaCn	Rank	Search Engine Rank	m/z [Da]	MH+ [Da]	Theo. MH+ [Da]	DeltaM [ppm]	Deltam/z [Da]	Activation Type	MS Order	Isolation Interference [%]	Ion Inject Time [ms]	RT [min]	First Scan	Spectrum File	File ID	XCorr	# Protein Groups	Percolator q-Value	Percolator PEP
		FALSE	High	Sequest HT (A2)	Unambiguous	QNQFYDTQVIK		7	Q9BUJ2; A0A0A0MRA5	Q9BUJ2; M0R203; M0R0K8; M0QZV6; A0A0A0MRA5; M0QYZ0; B7Z4B8	0	2	0.6926	0	1	1	692.35	1383.69	1383.69	1.06	0.00073	HCD (High Energy Collision Dissociation)	MS2	31.2108	16.335	29.0265	13658	IgG-2.raw	F4	3.09	2	0.0003128	3.68e-05
	FALSE	High	RNYILDQTNVYGSAQR		8.79597e-05	0.000317075	2	4	1	Q9BUJ2; A0A0A0MRA5	1	1897.95	High	High	0.0003128	3.598e-05	3.74
		Checked	Confidence	Identifying Node	PSM Ambiguity	Annotated Sequence	Modifications	# Proteins	Master Protein Accessions	Protein Accessions	# Missed Cleavages	Charge	DeltaScore	DeltaCn	Rank	Search Engine Rank	m/z [Da]	MH+ [Da]	Theo. MH+ [Da]	DeltaM [ppm]	Deltam/z [Da]	Activation Type	MS Order	Isolation Interference [%]	Ion Inject Time [ms]	RT [min]	First Scan	Spectrum File	File ID	XCorr	# Protein Groups	Percolator q-Value	Percolator PEP
		FALSE	High	Sequest HT (A2)	Unambiguous	RNYILDQTNVYGSAQR		4	Q9BUJ2; A0A0A0MRA5	M0R3F1; Q9BUJ2; A0A0A0MRA5; B7Z4B8	1	3	0.7166	0	1	1	633.322	1897.95	1897.95	0.64	0.0004	HCD (High Energy Collision Dissociation)	MS2	21.857	17.121	29.2488	13862	IgG-2.raw	F4	3.74	2	0.0003128	3.598e-05
	FALSE	High	RPLEMEQQQAYRPEMK		1.23245e-06	0.000317075	2	7	2	Q9BUJ2; A0A0A0MRA5	0	2033.99	High	High	0.0003128	3.561e-07	4.47
		Checked	Confidence	Identifying Node	PSM Ambiguity	Annotated Sequence	Modifications	# Proteins	Master Protein Accessions	Protein Accessions	# Missed Cleavages	Charge	DeltaScore	DeltaCn	Rank	Search Engine Rank	m/z [Da]	MH+ [Da]	Theo. MH+ [Da]	DeltaM [ppm]	Deltam/z [Da]	Activation Type	MS Order	Isolation Interference [%]	Ion Inject Time [ms]	RT [min]	First Scan	Spectrum File	File ID	XCorr	# Protein Groups	Percolator q-Value	Percolator PEP
		FALSE	High	Sequest HT (A2)	Unambiguous	RPLEMEQQQAYRPEMK		7	Q9BUJ2; A0A0A0MRA5	Q9BUJ2; M0R203; M0R0K8; M0QZV6; A0A0A0MRA5; M0QYZ0; B7Z4B8	0	4	0.651	0	1	1	509.249	2033.97	2033.99	-7.96	-0.00405	HCD (High Energy Collision Dissociation)	MS2	0	30	24.6913	10063	IgG-2.raw	F4	2.98	2	0.0003128	0.0007352
		FALSE	High	Sequest HT (A2)	Unambiguous	RPLEMEQQQAYRPEMK		7	Q9BUJ2; A0A0A0MRA5	Q9BUJ2; M0R203; M0R0K8; M0QZV6; A0A0A0MRA5; M0QYZ0; B7Z4B8	0	3	0.7226	0	1	1	678.669	2033.99	2033.99	1.97	0.00134	HCD (High Energy Collision Dissociation)	MS2	24.9874	30	24.6922	10064	IgG-2.raw	F4	4.47	2	0.0003128	3.561e-07
	FALSE	High	RPLEMEQQQAYRPEMK	1xOxidation [M5]	5.43431e-08	0.000317075	2	7	1	Q9BUJ2; A0A0A0MRA5	0	2049.98	High	High	0.0003128	1.219e-08	3.35
		Checked	Confidence	Identifying Node	PSM Ambiguity	Annotated Sequence	Modifications	# Proteins	Master Protein Accessions	Protein Accessions	# Missed Cleavages	Charge	DeltaScore	DeltaCn	Rank	Search Engine Rank	m/z [Da]	MH+ [Da]	Theo. MH+ [Da]	DeltaM [ppm]	Deltam/z [Da]	Activation Type	MS Order	Isolation Interference [%]	Ion Inject Time [ms]	RT [min]	First Scan	Spectrum File	File ID	XCorr	# Protein Groups	Percolator q-Value	Percolator PEP
		FALSE	High	Sequest HT (A2)	Unambiguous	RPLEmEQQQAYRPEMK	M5(Oxidation)	7	Q9BUJ2; A0A0A0MRA5	Q9BUJ2; M0R203; M0R0K8; M0QZV6; A0A0A0MRA5; M0QYZ0; B7Z4B8	0	3	0.6209	0	1	1	683.999	2049.98	2049.98	-0.99	-0.00068	HCD (High Energy Collision Dissociation)	MS2	4.91299	30	22.5255	8343	IgG-2.raw	F4	3.35	2	0.0003128	1.219e-08
	FALSE	High	RTDEEGKDVPDHAVLEMK		5.10405e-06	0.000317075	2	4	1	Q9BUJ2; A0A0A0MRA5	2	2069	High	High	0.0003128	1.653e-06	4.85
		Checked	Confidence	Identifying Node	PSM Ambiguity	Annotated Sequence	Modifications	# Proteins	Master Protein Accessions	Protein Accessions	# Missed Cleavages	Charge	DeltaScore	DeltaCn	Rank	Search Engine Rank	m/z [Da]	MH+ [Da]	Theo. MH+ [Da]	DeltaM [ppm]	Deltam/z [Da]	Activation Type	MS Order	Isolation Interference [%]	Ion Inject Time [ms]	RT [min]	First Scan	Spectrum File	File ID	XCorr	# Protein Groups	Percolator q-Value	Percolator PEP
		FALSE	High	Sequest HT (A2)	Unambiguous	RTDEEGKDVPDHAVLEMK		4	Q9BUJ2; A0A0A0MRA5	M0R3F1; Q9BUJ2; A0A0A0MRA5; B7Z4B8	2	4	0.7711	0	1	1	518.005	2069	2069	1.33	0.00069	HCD (High Energy Collision Dissociation)	MS2	0	30	23.5448	9185	IgG-2.raw	F4	4.85	2	0.0003128	1.653e-06
	FALSE	High	RTDEEGKDVPDHAVLEMK	1xOxidation [M17]	0.00311676	0.000317075	2	4	1	Q9BUJ2; A0A0A0MRA5	2	2084.99	High	High	0.0003128	0.0017	2.53
		Checked	Confidence	Identifying Node	PSM Ambiguity	Annotated Sequence	Modifications	# Proteins	Master Protein Accessions	Protein Accessions	# Missed Cleavages	Charge	DeltaScore	DeltaCn	Rank	Search Engine Rank	m/z [Da]	MH+ [Da]	Theo. MH+ [Da]	DeltaM [ppm]	Deltam/z [Da]	Activation Type	MS Order	Isolation Interference [%]	Ion Inject Time [ms]	RT [min]	First Scan	Spectrum File	File ID	XCorr	# Protein Groups	Percolator q-Value	Percolator PEP
		FALSE	High	Sequest HT (A2)	Unambiguous	RTDEEGKDVPDHAVLEmK	M17(Oxidation)	4	Q9BUJ2; A0A0A0MRA5	M0R3F1; Q9BUJ2; A0A0A0MRA5; B7Z4B8	2	4	0.6838	0	1	1	522.004	2084.99	2084.99	0.28	0.00015	HCD (High Energy Collision Dissociation)	MS2	0	30	20.9383	7065	IgG-2.raw	F4	2.53	2	0.0003128	0.0017
	FALSE	High	SKAECEILMMVGLPAAGK	1xCarbamidomethyl [C5]	5.03082e-06	0.000317075	2	5	1	Q9BUJ2; A0A0A0MRA5	1	1904.96	High	High	0.0003128	1.63e-06	3.81
		Checked	Confidence	Identifying Node	PSM Ambiguity	Annotated Sequence	Modifications	# Proteins	Master Protein Accessions	Protein Accessions	# Missed Cleavages	Charge	DeltaScore	DeltaCn	Rank	Search Engine Rank	m/z [Da]	MH+ [Da]	Theo. MH+ [Da]	DeltaM [ppm]	Deltam/z [Da]	Activation Type	MS Order	Isolation Interference [%]	Ion Inject Time [ms]	RT [min]	First Scan	Spectrum File	File ID	XCorr	# Protein Groups	Percolator q-Value	Percolator PEP
		FALSE	High	Sequest HT (A2)	Unambiguous	SKAEcEILMMVGLPAAGK	C5(Carbamidomethyl)	5	Q9BUJ2; A0A0A0MRA5	M0R3F1; Q9BUJ2; A0A0A0MRA5; M0QYZ0; B7Z4B8	1	3	0.7008	0	1	1	635.661	1904.97	1904.96	1.92	0.00122	HCD (High Energy Collision Dissociation)	MS2	0	30	39.2809	22649	IgG-2.raw	F4	3.81	2	0.0003128	1.63e-06
	FALSE	High	SPQPPAEEDEDDFDDTLVAIDTYNCDLHFK	1xCarbamidomethyl [C25]	0.000697785	0.000317075	2	7	1	Q9BUJ2; A0A0A0MRA5	0	3496.5	High	High	0.0003128	0.0003366	2.63
		Checked	Confidence	Identifying Node	PSM Ambiguity	Annotated Sequence	Modifications	# Proteins	Master Protein Accessions	Protein Accessions	# Missed Cleavages	Charge	DeltaScore	DeltaCn	Rank	Search Engine Rank	m/z [Da]	MH+ [Da]	Theo. MH+ [Da]	DeltaM [ppm]	Deltam/z [Da]	Activation Type	MS Order	Isolation Interference [%]	Ion Inject Time [ms]	RT [min]	First Scan	Spectrum File	File ID	XCorr	# Protein Groups	Percolator q-Value	Percolator PEP
		FALSE	High	Sequest HT (A2)	Unambiguous	SPQPPAEEDEDDFDDTLVAIDTYNcDLHFK	C25(Carbamidomethyl)	7	Q9BUJ2; A0A0A0MRA5	M0R3F1; Q9BUJ2; M0R0K8; A0A0A0MRA5; M0QYZ0; M0QYI8; B7Z4B8	0	3	0.7567	0	1	1	1166.18	3496.53	3496.5	7.18	0.00837	HCD (High Energy Collision Dissociation)	MS2	64.6267	30	43.7126	26756	IgG-2.raw	F4	2.63	2	0.0003128	0.0003366
	FALSE	High	SSGYPLTIEGFAYLWSGAR		2.68964e-07	0.000317075	2	8	5	Q9BUJ2; A0A0A0MRA5	0	2075.02	High	High	0.0003128	6.866e-08	2.9
		Checked	Confidence	Identifying Node	PSM Ambiguity	Annotated Sequence	Modifications	# Proteins	Master Protein Accessions	Protein Accessions	# Missed Cleavages	Charge	DeltaScore	DeltaCn	Rank	Search Engine Rank	m/z [Da]	MH+ [Da]	Theo. MH+ [Da]	DeltaM [ppm]	Deltam/z [Da]	Activation Type	MS Order	Isolation Interference [%]	Ion Inject Time [ms]	RT [min]	First Scan	Spectrum File	File ID	XCorr	# Protein Groups	Percolator q-Value	Percolator PEP
		FALSE	High	Sequest HT (A2)	Unambiguous	SSGYPLTIEGFAYLWSGAR		8	Q9BUJ2; A0A0A0MRA5	M0QYM5; M0R3F1; Q9BUJ2; M0R0K8; A0A0A0MRA5; M0QYZ0; M0QYI8; B7Z4B8	0	2	0.5263	0	1	1	1038.02	2075.02	2075.02	0.5	0.00052	HCD (High Energy Collision Dissociation)	MS2	30.2014	30	51.7737	34253	IgG-2.raw	F4	1.14	2	0.0003128	0.001429
		FALSE	High	Sequest HT (A2)	Unambiguous	SSGYPLTIEGFAYLWSGAR		8	Q9BUJ2; A0A0A0MRA5	M0QYM5; M0R3F1; Q9BUJ2; M0R0K8; A0A0A0MRA5; M0QYZ0; M0QYI8; B7Z4B8	0	3	0.5432	0	1	1	692.345	2075.02	2075.02	-1.36	-0.00094	HCD (High Energy Collision Dissociation)	MS2	35.6422	30	49.1774	31868	IgG-2.raw	F4	0.81	2	0.0005038	0.01108
		FALSE	High	Sequest HT (A2)	Unambiguous	SSGYPLTIEGFAYLWSGAR		8	Q9BUJ2; A0A0A0MRA5	M0QYM5; M0R3F1; Q9BUJ2; M0R0K8; A0A0A0MRA5; M0QYZ0; M0QYI8; B7Z4B8	0	2	0.7317	0	1	1	1038.01	2075.02	2075.02	-1.81	-0.00188	HCD (High Energy Collision Dissociation)	MS2	20.8972	30	48.4098	31158	IgG-2.raw	F4	3.28	2	0.0003128	7.492e-08
		FALSE	High	Sequest HT (A2)	Unambiguous	SSGYPLTIEGFAYLWSGAR		8	Q9BUJ2; A0A0A0MRA5	M0QYM5; M0R3F1; Q9BUJ2; M0R0K8; A0A0A0MRA5; M0QYZ0; M0QYI8; B7Z4B8	0	2	0.5128	0	1	1	1038.02	2075.03	2075.02	1.94	0.00202	HCD (High Energy Collision Dissociation)	MS2	43.9187	30	50.7555	33318	IgG-2.raw	F4	1.17	2	0.0005038	0.01449
		FALSE	High	Sequest HT (A2)	Unambiguous	SSGYPLTIEGFAYLWSGAR		8	Q9BUJ2; A0A0A0MRA5	M0QYM5; M0R3F1; Q9BUJ2; M0R0K8; A0A0A0MRA5; M0QYZ0; M0QYI8; B7Z4B8	0	2	0.7552	0	1	1	1038.01	2075.02	2075.02	-1.14	-0.00118	HCD (High Energy Collision Dissociation)	MS2	0	30	49.4404	32117	IgG-2.raw	F4	2.9	2	0.0003128	6.866e-08
	FALSE	High	TDEEGKDVPDHAVLEMK		1.431e-07	0.000317075	2	4	3	Q9BUJ2; A0A0A0MRA5	1	1912.9	High	High	0.0003128	3.486e-08	5.29
		Checked	Confidence	Identifying Node	PSM Ambiguity	Annotated Sequence	Modifications	# Proteins	Master Protein Accessions	Protein Accessions	# Missed Cleavages	Charge	DeltaScore	DeltaCn	Rank	Search Engine Rank	m/z [Da]	MH+ [Da]	Theo. MH+ [Da]	DeltaM [ppm]	Deltam/z [Da]	Activation Type	MS Order	Isolation Interference [%]	Ion Inject Time [ms]	RT [min]	First Scan	Spectrum File	File ID	XCorr	# Protein Groups	Percolator q-Value	Percolator PEP
		FALSE	High	Sequest HT (A2)	Unambiguous	TDEEGKDVPDHAVLEMK		4	Q9BUJ2; A0A0A0MRA5	M0R3F1; Q9BUJ2; A0A0A0MRA5; B7Z4B8	1	4	0.7635	0	1	1	478.98	1912.9	1912.9	0.81	0.00039	HCD (High Energy Collision Dissociation)	MS2	36.4896	30	25.2703	10493	IgG-2.raw	F4	3.51	2	0.0003128	8.908e-06
		FALSE	High	Sequest HT (A2)	Unambiguous	TDEEGKDVPDHAVLEMK		4	Q9BUJ2; A0A0A0MRA5	M0R3F1; Q9BUJ2; A0A0A0MRA5; B7Z4B8	1	2	0.7861	0	1	1	956.952	1912.9	1912.9	0.62	0.00059	HCD (High Energy Collision Dissociation)	MS2	47.3156	30	25.355	10562	IgG-2.raw	F4	4.02	2	0.0003128	1.328e-07
		FALSE	High	Sequest HT (A2)	Unambiguous	TDEEGKDVPDHAVLEMK		4	Q9BUJ2; A0A0A0MRA5	M0R3F1; Q9BUJ2; A0A0A0MRA5; B7Z4B8	1	3	0.8166	0	1	1	638.303	1912.89	1912.9	-0.98	-0.00062	HCD (High Energy Collision Dissociation)	MS2	24.5853	9.762	25.3	10518	IgG-2.raw	F4	5.29	2	0.0003128	3.486e-08
	FALSE	High	TDEEGKDVPDHAVLEMK	1xOxidation [M16]	4.20954e-06	0.000317075	2	4	2	Q9BUJ2; A0A0A0MRA5	1	1928.89	High	High	0.0003128	1.345e-06	2.33
		Checked	Confidence	Identifying Node	PSM Ambiguity	Annotated Sequence	Modifications	# Proteins	Master Protein Accessions	Protein Accessions	# Missed Cleavages	Charge	DeltaScore	DeltaCn	Rank	Search Engine Rank	m/z [Da]	MH+ [Da]	Theo. MH+ [Da]	DeltaM [ppm]	Deltam/z [Da]	Activation Type	MS Order	Isolation Interference [%]	Ion Inject Time [ms]	RT [min]	First Scan	Spectrum File	File ID	XCorr	# Protein Groups	Percolator q-Value	Percolator PEP
		FALSE	High	Sequest HT (A2)	Unambiguous	TDEEGKDVPDHAVLEmK	M16(Oxidation)	4	Q9BUJ2; A0A0A0MRA5	M0R3F1; Q9BUJ2; A0A0A0MRA5; B7Z4B8	1	4	0.4815	0	1	1	482.979	1928.89	1928.89	1.18	0.00057	HCD (High Energy Collision Dissociation)	MS2	0	30	22.3523	8207	IgG-2.raw	F4	1.89	2	0.003912	0.1649
		FALSE	High	Sequest HT (A2)	Unambiguous	TDEEGKDVPDHAVLEmK	M16(Oxidation)	4	Q9BUJ2; A0A0A0MRA5	M0R3F1; Q9BUJ2; A0A0A0MRA5; B7Z4B8	1	3	0.7682	0	1	1	643.635	1928.89	1928.89	0.59	0.00038	HCD (High Energy Collision Dissociation)	MS2	0	30	22.3363	8195	IgG-2.raw	F4	2.33	2	0.0003128	1.345e-06
	FALSE	High	TTWAIK		0.228549	0.00709634	2	5	1	Q9BUJ2; A0A0A0MRA5	0	719.409	High	High	0.005488	0.185	1.18
		Checked	Confidence	Identifying Node	PSM Ambiguity	Annotated Sequence	Modifications	# Proteins	Master Protein Accessions	Protein Accessions	# Missed Cleavages	Charge	DeltaScore	DeltaCn	Rank	Search Engine Rank	m/z [Da]	MH+ [Da]	Theo. MH+ [Da]	DeltaM [ppm]	Deltam/z [Da]	Activation Type	MS Order	Isolation Interference [%]	Ion Inject Time [ms]	RT [min]	First Scan	Spectrum File	File ID	XCorr	# Protein Groups	Percolator q-Value	Percolator PEP
		FALSE	High	Sequest HT (A2)	Unambiguous	TTWAIK		5	Q9BUJ2; A0A0A0MRA5	M0R3F1; Q9BUJ2; A0A0A0MRA5; M0QYZ0; B7Z4B8	0	2	0.2458	0	1	1	360.208	719.408	719.409	-0.44	-0.00016	HCD (High Energy Collision Dissociation)	MS2	0	30	24.4341	9870	IgG-2.raw	F4	1.18	2	0.005488	0.185
	FALSE	High	WDVLIQQATQCLNR	1xCarbamidomethyl [C11]	2.05372e-07	0.000317075	2	4	2	Q9BUJ2; A0A0A0MRA5	0	1744.88	High	High	0.0003128	5.143e-08	4.55
		Checked	Confidence	Identifying Node	PSM Ambiguity	Annotated Sequence	Modifications	# Proteins	Master Protein Accessions	Protein Accessions	# Missed Cleavages	Charge	DeltaScore	DeltaCn	Rank	Search Engine Rank	m/z [Da]	MH+ [Da]	Theo. MH+ [Da]	DeltaM [ppm]	Deltam/z [Da]	Activation Type	MS Order	Isolation Interference [%]	Ion Inject Time [ms]	RT [min]	First Scan	Spectrum File	File ID	XCorr	# Protein Groups	Percolator q-Value	Percolator PEP
		FALSE	High	Sequest HT (A2)	Unambiguous	WDVLIQQATQcLNR	C11(Carbamidomethyl)	4	Q9BUJ2; A0A0A0MRA5	M0R3F1; Q9BUJ2; A0A0A0MRA5; B7Z4B8	0	2	0.7209	0	1	1	872.944	1744.88	1744.88	0.91	0.0008	HCD (High Energy Collision Dissociation)	MS2	24.5198	26.93	38.6922	22101	IgG-2.raw	F4	4.55	2	0.0003128	5.143e-08
		FALSE	High	Sequest HT (A2)	Unambiguous	WDVLIQQATQcLNR	C11(Carbamidomethyl)	4	Q9BUJ2; A0A0A0MRA5	M0R3F1; Q9BUJ2; A0A0A0MRA5; B7Z4B8	0	3	0.6877	0	1	1	582.299	1744.88	1744.88	1.53	0.00089	HCD (High Energy Collision Dissociation)	MS2	63.7804	30	38.7028	22111	IgG-2.raw	F4	3.65	2	0.0003128	7.382e-05
	FALSE	High	WMGIAFR		0.0192183	0.000582273	2	5	1	Q9BUJ2; A0A0A0MRA5	0	880.45	High	High	0.0005038	0.01218	1.98
		Checked	Confidence	Identifying Node	PSM Ambiguity	Annotated Sequence	Modifications	# Proteins	Master Protein Accessions	Protein Accessions	# Missed Cleavages	Charge	DeltaScore	DeltaCn	Rank	Search Engine Rank	m/z [Da]	MH+ [Da]	Theo. MH+ [Da]	DeltaM [ppm]	Deltam/z [Da]	Activation Type	MS Order	Isolation Interference [%]	Ion Inject Time [ms]	RT [min]	First Scan	Spectrum File	File ID	XCorr	# Protein Groups	Percolator q-Value	Percolator PEP
		FALSE	High	Sequest HT (A2)	Unambiguous	WMGIAFR		5	Q9BUJ2; A0A0A0MRA5	M0R3F1; Q9BUJ2; A0A0A0MRA5; M0QYZ0; B7Z4B8	0	2	0.3939	0	1	1	440.729	880.45	880.45	0.34	0.00015	HCD (High Energy Collision Dissociation)	MS2	0	30	36.255	19932	IgG-2.raw	F4	1.98	2	0.0005038	0.01218
	FALSE	High	WMGIAFR	1xOxidation [M2]	0.105899	0.00179172	2	5	1	Q9BUJ2; A0A0A0MRA5	0	896.445	High	High	0.001212	0.07839	1.13
		Checked	Confidence	Identifying Node	PSM Ambiguity	Annotated Sequence	Modifications	# Proteins	Master Protein Accessions	Protein Accessions	# Missed Cleavages	Charge	DeltaScore	DeltaCn	Rank	Search Engine Rank	m/z [Da]	MH+ [Da]	Theo. MH+ [Da]	DeltaM [ppm]	Deltam/z [Da]	Activation Type	MS Order	Isolation Interference [%]	Ion Inject Time [ms]	RT [min]	First Scan	Spectrum File	File ID	XCorr	# Protein Groups	Percolator q-Value	Percolator PEP
		FALSE	High	Sequest HT (A2)	Unambiguous	WmGIAFR	M2(Oxidation)	5	Q9BUJ2; A0A0A0MRA5	M0R3F1; Q9BUJ2; A0A0A0MRA5; M0QYZ0; B7Z4B8	0	2	0.2832	0	1	1	448.726	896.445	896.445	0.51	0.00023	HCD (High Energy Collision Dissociation)	MS2	42.3148	30	32.2721	16432	IgG-2.raw	F4	1.13	2	0.001212	0.07839
	FALSE	High	YNILGTNAIMDK		0.000570015	0.000317075	2	5	1	Q9BUJ2; A0A0A0MRA5	0	1352.69	High	High	0.0003128	0.00027	3.17
		Checked	Confidence	Identifying Node	PSM Ambiguity	Annotated Sequence	Modifications	# Proteins	Master Protein Accessions	Protein Accessions	# Missed Cleavages	Charge	DeltaScore	DeltaCn	Rank	Search Engine Rank	m/z [Da]	MH+ [Da]	Theo. MH+ [Da]	DeltaM [ppm]	Deltam/z [Da]	Activation Type	MS Order	Isolation Interference [%]	Ion Inject Time [ms]	RT [min]	First Scan	Spectrum File	File ID	XCorr	# Protein Groups	Percolator q-Value	Percolator PEP
		FALSE	High	Sequest HT (A2)	Unambiguous	YNILGTNAIMDK		5	Q9BUJ2; A0A0A0MRA5	M0R3F1; Q9BUJ2; A0A0A0MRA5; M0QYZ0; B7Z4B8	0	2	0.7098	0	1	1	676.847	1352.69	1352.69	-0.65	-0.00044	HCD (High Energy Collision Dissociation)	MS2	0	3.503	33.9862	17938	IgG-2.raw	F4	3.17	2	0.0003128	0.00027
	FALSE	High	YNILGTNAIMDK	1xOxidation [M10]	0.000159838	0.000317075	2	5	1	Q9BUJ2; A0A0A0MRA5	0	1368.68	High	High	0.0003128	6.867e-05	2.39
		Checked	Confidence	Identifying Node	PSM Ambiguity	Annotated Sequence	Modifications	# Proteins	Master Protein Accessions	Protein Accessions	# Missed Cleavages	Charge	DeltaScore	DeltaCn	Rank	Search Engine Rank	m/z [Da]	MH+ [Da]	Theo. MH+ [Da]	DeltaM [ppm]	Deltam/z [Da]	Activation Type	MS Order	Isolation Interference [%]	Ion Inject Time [ms]	RT [min]	First Scan	Spectrum File	File ID	XCorr	# Protein Groups	Percolator q-Value	Percolator PEP
		FALSE	High	Sequest HT (A2)	Unambiguous	YNILGTNAImDK	M10(Oxidation)	5	Q9BUJ2; A0A0A0MRA5	M0R3F1; Q9BUJ2; A0A0A0MRA5; M0QYZ0; B7Z4B8	0	2	0.6318	0	1	1	684.844	1368.68	1368.68	-1.98	-0.00136	HCD (High Energy Collision Dissociation)	MS2	0	30	30.9297	15249	IgG-2.raw	F4	2.39	2	0.0003128	6.867e-05
FALSE	High	Master Protein	A0A0A0MRA5	Heterogeneous nuclear ribonucleoprotein U-like protein 1 OS=Homo sapiens OX=9606 GN=HNRNPUL1 PE=1 SV=1	0	265.957	50	32	66	1	766	85.9	8.78	165.41	32	0	High	1
	Checked	Confidence	Sequence	Modifications	Qvality PEP	Qvality q-value	# Protein Groups	# Proteins	# PSMs	Master Protein Accessions	# Missed Cleavages	Theo. MH+ [Da]	Found in Sample: [S4] F4: Sample	Confidence (by Search Engine): Sequest HT	Percolator q-Value (by Search Engine): Sequest HT	Percolator PEP (by Search Engine): Sequest HT	XCorr (by Search Engine): Sequest HT
	FALSE	High	AECEILMMVGLPAAGK	1xCarbamidomethyl [C3]	4.74826e-06	0.000317075	2	5	1	Q9BUJ2; A0A0A0MRA5	0	1689.84	High	High	0.0003128	1.535e-06	3.63
		Checked	Confidence	Identifying Node	PSM Ambiguity	Annotated Sequence	Modifications	# Proteins	Master Protein Accessions	Protein Accessions	# Missed Cleavages	Charge	DeltaScore	DeltaCn	Rank	Search Engine Rank	m/z [Da]	MH+ [Da]	Theo. MH+ [Da]	DeltaM [ppm]	Deltam/z [Da]	Activation Type	MS Order	Isolation Interference [%]	Ion Inject Time [ms]	RT [min]	First Scan	Spectrum File	File ID	XCorr	# Protein Groups	Percolator q-Value	Percolator PEP
		FALSE	High	Sequest HT (A2)	Unambiguous	AEcEILMMVGLPAAGK	C3(Carbamidomethyl)	5	Q9BUJ2; A0A0A0MRA5	M0R3F1; Q9BUJ2; A0A0A0MRA5; M0QYZ0; B7Z4B8	0	3	0.73	0	1	1	563.95	1689.84	1689.84	-0.21	-0.00012	HCD (High Energy Collision Dissociation)	MS2	35.9338	30	41.6621	24831	IgG-2.raw	F4	3.63	2	0.0003128	1.535e-06
	FALSE	High	AEPYCSVLPGFTFIQHLPLSER	1xCarbamidomethyl [C5]	9.87687e-12	0.000317075	2	5	4	Q9BUJ2; A0A0A0MRA5	0	2561.29	High	High	0.0003128	1.106e-12	4.22
		Checked	Confidence	Identifying Node	PSM Ambiguity	Annotated Sequence	Modifications	# Proteins	Master Protein Accessions	Protein Accessions	# Missed Cleavages	Charge	DeltaScore	DeltaCn	Rank	Search Engine Rank	m/z [Da]	MH+ [Da]	Theo. MH+ [Da]	DeltaM [ppm]	Deltam/z [Da]	Activation Type	MS Order	Isolation Interference [%]	Ion Inject Time [ms]	RT [min]	First Scan	Spectrum File	File ID	XCorr	# Protein Groups	Percolator q-Value	Percolator PEP
		FALSE	High	Sequest HT (A2)	Unambiguous	AEPYcSVLPGFTFIQHLPLSER	C5(Carbamidomethyl)	5	Q9BUJ2; A0A0A0MRA5	M0R3F1; Q9BUJ2; A0A0A0MRA5; M0QYZ0; B7Z4B8	0	2	0.6854	0	1	1	1281.14	2561.27	2561.29	-7.62	-0.00976	HCD (High Energy Collision Dissociation)	MS2	61.5912	30	44.21	27237	IgG-2.raw	F4	1.78	2	0.0003128	9.147e-06
		FALSE	High	Sequest HT (A2)	Unambiguous	AEPYcSVLPGFTFIQHLPLSER	C5(Carbamidomethyl)	5	Q9BUJ2; A0A0A0MRA5	M0R3F1; Q9BUJ2; A0A0A0MRA5; M0QYZ0; B7Z4B8	0	3	0.7023	0	1	1	854.435	2561.29	2561.29	1.8	0.00154	HCD (High Energy Collision Dissociation)	MS2	2.83548	15.76	43.9012	26938	IgG-2.raw	F4	3.46	2	0.0003128	1.707e-12
		FALSE	High	Sequest HT (A2)	Unambiguous	AEPYcSVLPGFTFIQHLPLSER	C5(Carbamidomethyl)	5	Q9BUJ2; A0A0A0MRA5	M0R3F1; Q9BUJ2; A0A0A0MRA5; M0QYZ0; B7Z4B8	0	2	0.763	0	1	1	1281.15	2561.29	2561.29	1.83	0.00234	HCD (High Energy Collision Dissociation)	MS2	0	30	43.9325	26969	IgG-2.raw	F4	4.22	2	0.0003128	1.106e-12
		FALSE	High	Sequest HT (A2)	Unambiguous	AEPYcSVLPGFTFIQHLPLSER	C5(Carbamidomethyl)	5	Q9BUJ2; A0A0A0MRA5	M0R3F1; Q9BUJ2; A0A0A0MRA5; M0QYZ0; B7Z4B8	0	4	0.3	0	1	1	641.077	2561.29	2561.29	0.81	0.00052	HCD (High Energy Collision Dissociation)	MS2	32.0627	30	44.0844	27115	IgG-2.raw	F4	1.1	2	0.0005038	0.01969
	FALSE	High	AIVICPTDEDLK	1xCarbamidomethyl [C5]	0.000435275	0.000317075	2	4	1	Q9BUJ2; A0A0A0MRA5	0	1373.7	High	High	0.0003128	0.0002024	2.78
		Checked	Confidence	Identifying Node	PSM Ambiguity	Annotated Sequence	Modifications	# Proteins	Master Protein Accessions	Protein Accessions	# Missed Cleavages	Charge	DeltaScore	DeltaCn	Rank	Search Engine Rank	m/z [Da]	MH+ [Da]	Theo. MH+ [Da]	DeltaM [ppm]	Deltam/z [Da]	Activation Type	MS Order	Isolation Interference [%]	Ion Inject Time [ms]	RT [min]	First Scan	Spectrum File	File ID	XCorr	# Protein Groups	Percolator q-Value	Percolator PEP
		FALSE	High	Sequest HT (A2)	Unambiguous	AIVIcPTDEDLK	C5(Carbamidomethyl)	4	Q9BUJ2; A0A0A0MRA5	M0R3F1; Q9BUJ2; A0A0A0MRA5; B7Z4B8	0	2	0.6367	0	1	1	687.354	1373.7	1373.7	2.33	0.0016	HCD (High Energy Collision Dissociation)	MS2	57.7978	19.112	29.8509	14348	IgG-2.raw	F4	2.78	2	0.0003128	0.0002024
	FALSE	High	AIVICPTDEDLKDR	1xCarbamidomethyl [C5]	1.31844e-06	0.000317075	2	4	2	Q9BUJ2; A0A0A0MRA5	1	1644.83	High	High	0.0003128	3.832e-07	3.27
		Checked	Confidence	Identifying Node	PSM Ambiguity	Annotated Sequence	Modifications	# Proteins	Master Protein Accessions	Protein Accessions	# Missed Cleavages	Charge	DeltaScore	DeltaCn	Rank	Search Engine Rank	m/z [Da]	MH+ [Da]	Theo. MH+ [Da]	DeltaM [ppm]	Deltam/z [Da]	Activation Type	MS Order	Isolation Interference [%]	Ion Inject Time [ms]	RT [min]	First Scan	Spectrum File	File ID	XCorr	# Protein Groups	Percolator q-Value	Percolator PEP
		FALSE	High	Sequest HT (A2)	Unambiguous	AIVIcPTDEDLKDR	C5(Carbamidomethyl)	4	Q9BUJ2; A0A0A0MRA5	M0R3F1; Q9BUJ2; A0A0A0MRA5; B7Z4B8	1	3	0.7055	0	1	1	548.946	1644.82	1644.83	-1.35	-0.00074	HCD (High Energy Collision Dissociation)	MS2	11.7699	30	27.6053	12387	IgG-2.raw	F4	3.26	2	0.0003128	4.216e-05
		FALSE	High	Sequest HT (A2)	Unambiguous	AIVIcPTDEDLKDR	C5(Carbamidomethyl)	4	Q9BUJ2; A0A0A0MRA5	M0R3F1; Q9BUJ2; A0A0A0MRA5; B7Z4B8	1	2	0.7278	0	1	1	822.913	1644.82	1644.83	-4.35	-0.00358	HCD (High Energy Collision Dissociation)	MS2	0	30	27.6638	12442	IgG-2.raw	F4	3.27	2	0.0003128	3.832e-07
	FALSE	High	APQQQPPPQQPPPPQPPPQQPPPPPSYSPAR		1.26893e-13	0.000317075	2	4	3	Q9BUJ2; A0A0A0MRA5	0	3328.69	High	High	0.0003128	9.981e-15	6.38
		Checked	Confidence	Identifying Node	PSM Ambiguity	Annotated Sequence	Modifications	# Proteins	Master Protein Accessions	Protein Accessions	# Missed Cleavages	Charge	DeltaScore	DeltaCn	Rank	Search Engine Rank	m/z [Da]	MH+ [Da]	Theo. MH+ [Da]	DeltaM [ppm]	Deltam/z [Da]	Activation Type	MS Order	Isolation Interference [%]	Ion Inject Time [ms]	RT [min]	First Scan	Spectrum File	File ID	XCorr	# Protein Groups	Percolator q-Value	Percolator PEP
		FALSE	High	Sequest HT (A2)	Unambiguous	APQQQPPPQQPPPPQPPPQQPPPPPSYSPAR		4	Q9BUJ2; A0A0A0MRA5	M0R3F1; Q9BUJ2; A0A0A0MRA5; B7Z4B8	0	3	0.7367	0	1	1	1110.24	3328.69	3328.69	1.71	0.00189	HCD (High Energy Collision Dissociation)	MS2	0	30	30.5027	14900	IgG-2.raw	F4	6.38	2	0.0003128	9.981e-15
		FALSE	High	Sequest HT (A2)	Unambiguous	APQQQPPPQQPPPPQPPPQQPPPPPSYSPAR		4	Q9BUJ2; A0A0A0MRA5	M0R3F1; Q9BUJ2; A0A0A0MRA5; B7Z4B8	0	4	0.6321	0	1	1	832.926	3328.68	3328.69	-1.68	-0.0014	HCD (High Energy Collision Dissociation)	MS2	32.4506	30	29.5102	14105	IgG-2.raw	F4	4.05	2	0.0003128	9.757e-09
		FALSE	High	Sequest HT (A2)	Unambiguous	APQQQPPPQQPPPPQPPPQQPPPPPSYSPAR		4	Q9BUJ2; A0A0A0MRA5	M0R3F1; Q9BUJ2; A0A0A0MRA5; B7Z4B8	0	3	0.6312	0	1	1	1110.23	3328.68	3328.69	-2.54	-0.00282	HCD (High Energy Collision Dissociation)	MS2	17.5793	30	29.468	14065	IgG-2.raw	F4	3.85	2	0.0003128	4.405e-09
	FALSE	High	DVPDHAVLEMK		0.000507799	0.000317075	2	4	2	Q9BUJ2; A0A0A0MRA5	0	1253.62	High	High	0.0003128	0.0002393	2.27
		Checked	Confidence	Identifying Node	PSM Ambiguity	Annotated Sequence	Modifications	# Proteins	Master Protein Accessions	Protein Accessions	# Missed Cleavages	Charge	DeltaScore	DeltaCn	Rank	Search Engine Rank	m/z [Da]	MH+ [Da]	Theo. MH+ [Da]	DeltaM [ppm]	Deltam/z [Da]	Activation Type	MS Order	Isolation Interference [%]	Ion Inject Time [ms]	RT [min]	First Scan	Spectrum File	File ID	XCorr	# Protein Groups	Percolator q-Value	Percolator PEP
		FALSE	High	Sequest HT (A2)	Unambiguous	DVPDHAVLEMK		4	Q9BUJ2; A0A0A0MRA5	M0R3F1; Q9BUJ2; A0A0A0MRA5; B7Z4B8	0	3	0.4299	0	1	1	418.544	1253.62	1253.62	-0.61	-0.00026	HCD (High Energy Collision Dissociation)	MS2	46.7489	30	26.629	11629	IgG-2.raw	F4	2.14	2	0.0005038	0.01636
		FALSE	High	Sequest HT (A2)	Unambiguous	DVPDHAVLEMK		4	Q9BUJ2; A0A0A0MRA5	M0R3F1; Q9BUJ2; A0A0A0MRA5; B7Z4B8	0	2	0.5639	0	1	1	627.313	1253.62	1253.62	-0.57	-0.00036	HCD (High Energy Collision Dissociation)	MS2	32.6133	26.99	26.6085	11612	IgG-2.raw	F4	2.27	2	0.0003128	0.0002393
	FALSE	High	EALGGQALYPHVLVK		5.56658e-07	0.000317075	2	5	2	Q9BUJ2; A0A0A0MRA5	0	1594.9	High	High	0.0003128	1.514e-07	3.19
		Checked	Confidence	Identifying Node	PSM Ambiguity	Annotated Sequence	Modifications	# Proteins	Master Protein Accessions	Protein Accessions	# Missed Cleavages	Charge	DeltaScore	DeltaCn	Rank	Search Engine Rank	m/z [Da]	MH+ [Da]	Theo. MH+ [Da]	DeltaM [ppm]	Deltam/z [Da]	Activation Type	MS Order	Isolation Interference [%]	Ion Inject Time [ms]	RT [min]	First Scan	Spectrum File	File ID	XCorr	# Protein Groups	Percolator q-Value	Percolator PEP
		FALSE	High	Sequest HT (A2)	Unambiguous	EALGGQALYPHVLVK		5	Q9BUJ2; A0A0A0MRA5	M0R3F1; Q9BUJ2; A0A0A0MRA5; M0QYZ0; B7Z4B8	0	2	0.6577	0	1	1	797.951	1594.9	1594.9	0.12	9e-05	HCD (High Energy Collision Dissociation)	MS2	45.1657	17.203	31.162	15455	IgG-2.raw	F4	2.22	2	0.0003128	1.902e-05
		FALSE	High	Sequest HT (A2)	Unambiguous	EALGGQALYPHVLVK		5	Q9BUJ2; A0A0A0MRA5	M0R3F1; Q9BUJ2; A0A0A0MRA5; M0QYZ0; B7Z4B8	0	3	0.7179	0	1	1	532.303	1594.89	1594.9	-0.31	-0.00016	HCD (High Energy Collision Dissociation)	MS2	1.56013	9.393	31.106	15407	IgG-2.raw	F4	3.19	2	0.0003128	1.514e-07
	FALSE	High	FAENDVIGCFADFECGNDVELSFTK	2xCarbamidomethyl [C9; C15]	0.0444724	0.000582273	2	5	5	Q9BUJ2; A0A0A0MRA5	0	2884.24	High	High	0.0005038	0.03043	0.63
		Checked	Confidence	Identifying Node	PSM Ambiguity	Annotated Sequence	Modifications	# Proteins	Master Protein Accessions	Protein Accessions	# Missed Cleavages	Charge	DeltaScore	DeltaCn	Rank	Search Engine Rank	m/z [Da]	MH+ [Da]	Theo. MH+ [Da]	DeltaM [ppm]	Deltam/z [Da]	Activation Type	MS Order	Isolation Interference [%]	Ion Inject Time [ms]	RT [min]	First Scan	Spectrum File	File ID	XCorr	# Protein Groups	Percolator q-Value	Percolator PEP
		FALSE	High	Sequest HT (A2)	Unambiguous	FAENDVIGcFADFEcGNDVELSFTK	C9(Carbamidomethyl); C15(Carbamidomethyl)	5	Q9BUJ2; A0A0A0MRA5	M0R3F1; Q9BUJ2; A0A0A0MRA5; M0QYZ0; B7Z4B8	0	3	0.619	0	1	1	962.087	2884.25	2884.24	0.69	0.00066	HCD (High Energy Collision Dissociation)	MS2	0	30	61.4051	42302	IgG-2.raw	F4	0.63	2	0.0005038	0.03043
		FALSE	High	Sequest HT (A2)	Unambiguous	FAENDVIGcFADFEcGNDVELSFTK	C9(Carbamidomethyl); C15(Carbamidomethyl)	5	Q9BUJ2; A0A0A0MRA5	M0R3F1; Q9BUJ2; A0A0A0MRA5; M0QYZ0; B7Z4B8	0	3	0.7571	0	1	1	962.088	2884.25	2884.24	2.15	0.00206	HCD (High Energy Collision Dissociation)	MS2	0	30	58.2532	39727	IgG-2.raw	F4	0.7	2	0.00917	0.2582
		FALSE	High	Sequest HT (A2)	Unambiguous	FAENDVIGcFADFEcGNDVELSFTK	C9(Carbamidomethyl); C15(Carbamidomethyl)	5	Q9BUJ2; A0A0A0MRA5	M0R3F1; Q9BUJ2; A0A0A0MRA5; M0QYZ0; B7Z4B8	0	3	0.6522	0	1	1	962.077	2884.22	2884.24	-9.78	-0.0094	HCD (High Energy Collision Dissociation)	MS2	76.5001	30	61.4263	42320	IgG-2.raw	F4	0.69	2	0.006804	0.2049
		FALSE	High	Sequest HT (A2)	Unambiguous	FAENDVIGcFADFEcGNDVELSFTK	C9(Carbamidomethyl); C15(Carbamidomethyl)	5	Q9BUJ2; A0A0A0MRA5	M0R3F1; Q9BUJ2; A0A0A0MRA5; M0QYZ0; B7Z4B8	0	3	0.6528	0	1	1	962.088	2884.25	2884.24	1.57	0.00151	HCD (High Energy Collision Dissociation)	MS2	70.6778	30	55.0072	36990	IgG-2.raw	F4	0.72	2	0.00236	0.1107
		FALSE	High	Sequest HT (A2)	Unambiguous	FAENDVIGcFADFEcGNDVELSFTK	C9(Carbamidomethyl); C15(Carbamidomethyl)	5	Q9BUJ2; A0A0A0MRA5	M0R3F1; Q9BUJ2; A0A0A0MRA5; M0QYZ0; B7Z4B8	0	3	0.4898	0	1	1	962.087	2884.25	2884.24	1.26	0.00121	HCD (High Energy Collision Dissociation)	MS2	24.4967	30	60.3501	41421	IgG-2.raw	F4	0.49	2	0.00917	0.2553
	FALSE	High	GYFEHR		0.0620833	0.000582273	2	8	1	Q9BUJ2; A0A0A0MRA5	0	808.374	High	High	0.0005038	0.04364	0.97
		Checked	Confidence	Identifying Node	PSM Ambiguity	Annotated Sequence	Modifications	# Proteins	Master Protein Accessions	Protein Accessions	# Missed Cleavages	Charge	DeltaScore	DeltaCn	Rank	Search Engine Rank	m/z [Da]	MH+ [Da]	Theo. MH+ [Da]	DeltaM [ppm]	Deltam/z [Da]	Activation Type	MS Order	Isolation Interference [%]	Ion Inject Time [ms]	RT [min]	First Scan	Spectrum File	File ID	XCorr	# Protein Groups	Percolator q-Value	Percolator PEP
		FALSE	High	Sequest HT (A2)	Unambiguous	GYFEHR		8	Q9BUJ2; A0A0A0MRA5	M0R3F1; Q9BUJ2; M0R0K8; M0QZV6; A0A0A0MRA5; M0QYZ0; M0QYI8; B7Z4B8	0	2	0.567	0	1	1	404.691	808.374	808.374	0.84	0.00034	HCD (High Energy Collision Dissociation)	MS2	42.421	30	19.3141	5937	IgG-2.raw	F4	0.97	2	0.0005038	0.04364
	FALSE	High	HLPSTEPDPHVVR		2.71545e-05	0.000317075	2	7	3	Q9BUJ2; A0A0A0MRA5	0	1483.77	High	High	0.0003128	1.006e-05	2.71
		Checked	Confidence	Identifying Node	PSM Ambiguity	Annotated Sequence	Modifications	# Proteins	Master Protein Accessions	Protein Accessions	# Missed Cleavages	Charge	DeltaScore	DeltaCn	Rank	Search Engine Rank	m/z [Da]	MH+ [Da]	Theo. MH+ [Da]	DeltaM [ppm]	Deltam/z [Da]	Activation Type	MS Order	Isolation Interference [%]	Ion Inject Time [ms]	RT [min]	First Scan	Spectrum File	File ID	XCorr	# Protein Groups	Percolator q-Value	Percolator PEP
		FALSE	High	Sequest HT (A2)	Unambiguous	HLPSTEPDPHVVR		7	Q9BUJ2; A0A0A0MRA5	M0QYM5; M0R3F1; Q9BUJ2; A0A0A0MRA5; M0QYZ0; M0QYI8; B7Z4B8	0	3	0.7675	0	1	1	495.259	1483.76	1483.77	-0.86	-0.00043	HCD (High Energy Collision Dissociation)	MS2	17.3211	30	21.9164	7859	IgG-2.raw	F4	2.71	2	0.0003128	1.006e-05
		FALSE	High	Sequest HT (A2)	Unambiguous	HLPSTEPDPHVVR		7	Q9BUJ2; A0A0A0MRA5	M0QYM5; M0R3F1; Q9BUJ2; A0A0A0MRA5; M0QYZ0; M0QYI8; B7Z4B8	0	3	0.6667	0	1	1	495.26	1483.76	1483.77	-0.27	-0.00013	HCD (High Energy Collision Dissociation)	MS2	0	30	20.906	7040	IgG-2.raw	F4	2.31	2	0.0003128	3.202e-05
		FALSE	High	Sequest HT (A2)	Unambiguous	HLPSTEPDPHVVR		7	Q9BUJ2; A0A0A0MRA5	M0QYM5; M0R3F1; Q9BUJ2; A0A0A0MRA5; M0QYZ0; M0QYI8; B7Z4B8	0	2	0.6118	0	1	1	742.386	1483.76	1483.77	-0.97	-0.00072	HCD (High Energy Collision Dissociation)	MS2	0	30	21.2332	7286	IgG-2.raw	F4	0.85	2	0.004826	0.1714
	FALSE	High	KAIVICPTDEDLKDR	1xCarbamidomethyl [C6]	5.22868e-07	0.000317075	2	4	2	Q9BUJ2; A0A0A0MRA5	2	1772.92	High	High	0.0003128	1.409e-07	4.42
		Checked	Confidence	Identifying Node	PSM Ambiguity	Annotated Sequence	Modifications	# Proteins	Master Protein Accessions	Protein Accessions	# Missed Cleavages	Charge	DeltaScore	DeltaCn	Rank	Search Engine Rank	m/z [Da]	MH+ [Da]	Theo. MH+ [Da]	DeltaM [ppm]	Deltam/z [Da]	Activation Type	MS Order	Isolation Interference [%]	Ion Inject Time [ms]	RT [min]	First Scan	Spectrum File	File ID	XCorr	# Protein Groups	Percolator q-Value	Percolator PEP
		FALSE	High	Sequest HT (A2)	Unambiguous	KAIVIcPTDEDLKDR	C6(Carbamidomethyl)	4	Q9BUJ2; A0A0A0MRA5	M0R3F1; Q9BUJ2; A0A0A0MRA5; B7Z4B8	2	3	0.6719	0	1	1	591.645	1772.92	1772.92	-1.06	-0.00062	HCD (High Energy Collision Dissociation)	MS2	16.5205	30	24.6254	10017	IgG-2.raw	F4	4.42	2	0.0003128	1.409e-07
		FALSE	High	Sequest HT (A2)	Unambiguous	KAIVIcPTDEDLKDR	C6(Carbamidomethyl)	4	Q9BUJ2; A0A0A0MRA5	M0R3F1; Q9BUJ2; A0A0A0MRA5; B7Z4B8	2	2	0.7003	0	1	1	886.963	1772.92	1772.92	-1.88	-0.00167	HCD (High Energy Collision Dissociation)	MS2	56.7298	30	24.8121	10158	IgG-2.raw	F4	3.37	2	0.0005038	0.02799
	FALSE	High	KYNILGTNAIMDK		3.99289e-10	0.000317075	2	5	2	Q9BUJ2; A0A0A0MRA5	1	1480.78	High	High	0.0003128	6.03e-11	4.68
		Checked	Confidence	Identifying Node	PSM Ambiguity	Annotated Sequence	Modifications	# Proteins	Master Protein Accessions	Protein Accessions	# Missed Cleavages	Charge	DeltaScore	DeltaCn	Rank	Search Engine Rank	m/z [Da]	MH+ [Da]	Theo. MH+ [Da]	DeltaM [ppm]	Deltam/z [Da]	Activation Type	MS Order	Isolation Interference [%]	Ion Inject Time [ms]	RT [min]	First Scan	Spectrum File	File ID	XCorr	# Protein Groups	Percolator q-Value	Percolator PEP
		FALSE	High	Sequest HT (A2)	Unambiguous	KYNILGTNAIMDK		5	Q9BUJ2; A0A0A0MRA5	M0R3F1; Q9BUJ2; A0A0A0MRA5; M0QYZ0; B7Z4B8	1	2	0.7244	0	1	1	740.895	1480.78	1480.78	0.37	0.00028	HCD (High Energy Collision Dissociation)	MS2	0	24.776	29.9458	14411	IgG-2.raw	F4	4.68	2	0.0003128	6.03e-11
		FALSE	High	Sequest HT (A2)	Unambiguous	KYNILGTNAIMDK		5	Q9BUJ2; A0A0A0MRA5	M0R3F1; Q9BUJ2; A0A0A0MRA5; M0QYZ0; B7Z4B8	1	3	0.6693	0	1	1	494.265	1480.78	1480.78	-0.98	-0.00048	HCD (High Energy Collision Dissociation)	MS2	62.6588	30	29.9345	14402	IgG-2.raw	F4	3.81	2	0.0003128	0.0001011
	FALSE	High	IGWSLDSCSTQLGEEPFSYGYGGTGK	1xCarbamidomethyl [C8]	2.97618e-09	0.000317075	2	6	2	Q9BUJ2; A0A0A0MRA5	0	2796.25	High	High	0.0003128	5.284e-10	3.99
		Checked	Confidence	Identifying Node	PSM Ambiguity	Annotated Sequence	Modifications	# Proteins	Master Protein Accessions	Protein Accessions	# Missed Cleavages	Charge	DeltaScore	DeltaCn	Rank	Search Engine Rank	m/z [Da]	MH+ [Da]	Theo. MH+ [Da]	DeltaM [ppm]	Deltam/z [Da]	Activation Type	MS Order	Isolation Interference [%]	Ion Inject Time [ms]	RT [min]	First Scan	Spectrum File	File ID	XCorr	# Protein Groups	Percolator q-Value	Percolator PEP
		FALSE	High	Sequest HT (A2)	Unambiguous	IGWSLDScSTQLGEEPFSYGYGGTGK	C8(Carbamidomethyl)	6	Q9BUJ2; A0A0A0MRA5	M0R3F1; Q9BUJ2; A0A0A0MRA5; M0QYZ0; M0QYI8; B7Z4B8	0	2	0.8672	0	1	1	1398.63	2796.25	2796.25	0.11	0.00015	HCD (High Energy Collision Dissociation)	MS2	0	30	42.3989	25497	IgG-2.raw	F4	3.99	2	0.0003128	5.284e-10
		FALSE	High	Sequest HT (A2)	Unambiguous	IGWSLDScSTQLGEEPFSYGYGGTGK	C8(Carbamidomethyl)	6	Q9BUJ2; A0A0A0MRA5	M0R3F1; Q9BUJ2; A0A0A0MRA5; M0QYZ0; M0QYI8; B7Z4B8	0	3	0.801	0	1	1	932.753	2796.25	2796.25	0.06	5e-05	HCD (High Energy Collision Dissociation)	MS2	12.4388	5.938	42.463	25559	IgG-2.raw	F4	3.82	2	0.0003128	1.518e-08
	FALSE	High	LIQIAAR		0.0809113	0.000891337	2	4	1	Q9BUJ2; A0A0A0MRA5	0	784.504	High	High	0.0007402	0.05839	2.13
		Checked	Confidence	Identifying Node	PSM Ambiguity	Annotated Sequence	Modifications	# Proteins	Master Protein Accessions	Protein Accessions	# Missed Cleavages	Charge	DeltaScore	DeltaCn	Rank	Search Engine Rank	m/z [Da]	MH+ [Da]	Theo. MH+ [Da]	DeltaM [ppm]	Deltam/z [Da]	Activation Type	MS Order	Isolation Interference [%]	Ion Inject Time [ms]	RT [min]	First Scan	Spectrum File	File ID	XCorr	# Protein Groups	Percolator q-Value	Percolator PEP
		FALSE	High	Sequest HT (A2)	Unambiguous	LIQIAAR		4	Q9BUJ2; A0A0A0MRA5	M0R3F1; Q9BUJ2; A0A0A0MRA5; B7Z4B8	0	2	0	0	1	1	392.756	784.504	784.504	0.2	8e-05	HCD (High Energy Collision Dissociation)	MS2	0	30	23.3648	9042	IgG-2.raw	F4	2.13	2	0.0007402	0.05839
	FALSE	High	INEEISVK		0.00971704	0.000582273	2	7	1	Q9BUJ2; A0A0A0MRA5	0	931.509	High	High	0.0005038	0.005811	1.71
		Checked	Confidence	Identifying Node	PSM Ambiguity	Annotated Sequence	Modifications	# Proteins	Master Protein Accessions	Protein Accessions	# Missed Cleavages	Charge	DeltaScore	DeltaCn	Rank	Search Engine Rank	m/z [Da]	MH+ [Da]	Theo. MH+ [Da]	DeltaM [ppm]	Deltam/z [Da]	Activation Type	MS Order	Isolation Interference [%]	Ion Inject Time [ms]	RT [min]	First Scan	Spectrum File	File ID	XCorr	# Protein Groups	Percolator q-Value	Percolator PEP
		FALSE	High	Sequest HT (A2)	Unambiguous	INEEISVK		7	Q9BUJ2; A0A0A0MRA5	M0QYM5; M0R3F1; Q9BUJ2; A0A0A0MRA5; M0QYZ0; M0QYI8; B7Z4B8	0	2	0.4503	0	1	1	466.257	931.508	931.509	-2.01	-0.00094	HCD (High Energy Collision Dissociation)	MS2	31.5811	30	21.975	7910	IgG-2.raw	F4	1.71	2	0.0005038	0.005811
	FALSE	High	MDNITR	1xAcetyl [N-Term]	0.245318	0.00823196	1	5	1	A0A0A0MRA5	0	791.372	High	High	0.006358	0.2001	1.4
		Checked	Confidence	Identifying Node	PSM Ambiguity	Annotated Sequence	Modifications	# Proteins	Master Protein Accessions	Protein Accessions	# Missed Cleavages	Charge	DeltaScore	DeltaCn	Rank	Search Engine Rank	m/z [Da]	MH+ [Da]	Theo. MH+ [Da]	DeltaM [ppm]	Deltam/z [Da]	Activation Type	MS Order	Isolation Interference [%]	Ion Inject Time [ms]	RT [min]	First Scan	Spectrum File	File ID	XCorr	# Protein Groups	Percolator q-Value	Percolator PEP
		FALSE	High	Sequest HT (A2)	Unambiguous	mDNITR	N-Term(Prot)(Acetyl)	5	A0A0A0MRA5	M0R203; M0R0K8; M0QZV6; A0A0A0MRA5; M0QYZ0	0	2	0.05	0	1	1	396.19	791.372	791.372	1.02	0.0004	HCD (High Energy Collision Dissociation)	MS2	0	30	27.2793	12108	IgG-2.raw	F4	1.4	1	0.006358	0.2001
	FALSE	High	MRPFEGFQR		0.00725573	0.000317075	2	4	1	Q9BUJ2; A0A0A0MRA5	0	1167.57	High	High	0.0003128	0.004229	2.43
		Checked	Confidence	Identifying Node	PSM Ambiguity	Annotated Sequence	Modifications	# Proteins	Master Protein Accessions	Protein Accessions	# Missed Cleavages	Charge	DeltaScore	DeltaCn	Rank	Search Engine Rank	m/z [Da]	MH+ [Da]	Theo. MH+ [Da]	DeltaM [ppm]	Deltam/z [Da]	Activation Type	MS Order	Isolation Interference [%]	Ion Inject Time [ms]	RT [min]	First Scan	Spectrum File	File ID	XCorr	# Protein Groups	Percolator q-Value	Percolator PEP
		FALSE	High	Sequest HT (A2)	Unambiguous	MRPFEGFQR		4	Q9BUJ2; A0A0A0MRA5	M0R3F1; Q9BUJ2; A0A0A0MRA5; B7Z4B8	0	3	0.4156	0	1	1	389.862	1167.57	1167.57	-1.12	-0.00044	HCD (High Energy Collision Dissociation)	MS2	0	30	27.0362	11898	IgG-2.raw	F4	2.43	2	0.0003128	0.004229
	FALSE	High	NCAVEFNFGQR	1xCarbamidomethyl [C2]	0.000326036	0.000317075	2	5	1	Q9BUJ2; A0A0A0MRA5	0	1341.6	High	High	0.0003128	0.0001482	2.53
		Checked	Confidence	Identifying Node	PSM Ambiguity	Annotated Sequence	Modifications	# Proteins	Master Protein Accessions	Protein Accessions	# Missed Cleavages	Charge	DeltaScore	DeltaCn	Rank	Search Engine Rank	m/z [Da]	MH+ [Da]	Theo. MH+ [Da]	DeltaM [ppm]	Deltam/z [Da]	Activation Type	MS Order	Isolation Interference [%]	Ion Inject Time [ms]	RT [min]	First Scan	Spectrum File	File ID	XCorr	# Protein Groups	Percolator q-Value	Percolator PEP
		FALSE	High	Sequest HT (A2)	Unambiguous	NcAVEFNFGQR	C2(Carbamidomethyl)	5	Q9BUJ2; A0A0A0MRA5	M0R3F1; Q9BUJ2; A0A0A0MRA5; M0QYZ0; B7Z4B8	0	2	0.6917	0	1	1	671.304	1341.6	1341.6	-0.26	-0.00018	HCD (High Energy Collision Dissociation)	MS2	60.9332	23.953	31.8487	16046	IgG-2.raw	F4	2.53	2	0.0003128	0.0001482
	FALSE	High	NYILDQTNVYGSAQR		2.67661e-06	0.000317075	2	4	3	Q9BUJ2; A0A0A0MRA5	0	1741.85	High	High	0.0003128	8.225e-07	2.89
		Checked	Confidence	Identifying Node	PSM Ambiguity	Annotated Sequence	Modifications	# Proteins	Master Protein Accessions	Protein Accessions	# Missed Cleavages	Charge	DeltaScore	DeltaCn	Rank	Search Engine Rank	m/z [Da]	MH+ [Da]	Theo. MH+ [Da]	DeltaM [ppm]	Deltam/z [Da]	Activation Type	MS Order	Isolation Interference [%]	Ion Inject Time [ms]	RT [min]	First Scan	Spectrum File	File ID	XCorr	# Protein Groups	Percolator q-Value	Percolator PEP
		FALSE	High	Sequest HT (A2)	Unambiguous	NYILDQTNVYGSAQR		4	Q9BUJ2; A0A0A0MRA5	M0R3F1; Q9BUJ2; A0A0A0MRA5; B7Z4B8	0	2	0.6159	0	1	1	871.428	1741.85	1741.85	-0.43	-0.00037	HCD (High Energy Collision Dissociation)	MS2	0	30	31.6912	15900	IgG-2.raw	F4	2.89	2	0.0003128	8.225e-07
		FALSE	High	Sequest HT (A2)	Unambiguous	NYILDQTNVYGSAQR		4	Q9BUJ2; A0A0A0MRA5	M0R3F1; Q9BUJ2; A0A0A0MRA5; B7Z4B8	0	2	0.6111	0	1	1	871.425	1741.84	1741.85	-4.47	-0.00389	HCD (High Energy Collision Dissociation)	MS2	0	30	32.7113	16824	IgG-2.raw	F4	1.98	2	0.0003128	2.355e-06
		FALSE	High	Sequest HT (A2)	Unambiguous	NYILDQTNVYGSAQR		4	Q9BUJ2; A0A0A0MRA5	M0R3F1; Q9BUJ2; A0A0A0MRA5; B7Z4B8	0	2	0.649	0	1	1	871.429	1741.85	1741.85	-0.21	-0.00018	HCD (High Energy Collision Dissociation)	MS2	34.0576	10.91	32.1666	16338	IgG-2.raw	F4	2.08	2	0.005703	0.1897
	FALSE	High	QGAPTSFLPPEASQLKPDR		2.67671e-07	0.000317075	2	8	2	Q9BUJ2; A0A0A0MRA5	0	2039.06	High	High	0.0003128	6.853e-08	2.5
		Checked	Confidence	Identifying Node	PSM Ambiguity	Annotated Sequence	Modifications	# Proteins	Master Protein Accessions	Protein Accessions	# Missed Cleavages	Charge	DeltaScore	DeltaCn	Rank	Search Engine Rank	m/z [Da]	MH+ [Da]	Theo. MH+ [Da]	DeltaM [ppm]	Deltam/z [Da]	Activation Type	MS Order	Isolation Interference [%]	Ion Inject Time [ms]	RT [min]	First Scan	Spectrum File	File ID	XCorr	# Protein Groups	Percolator q-Value	Percolator PEP
		FALSE	High	Sequest HT (A2)	Unambiguous	QGAPTSFLPPEASQLKPDR		8	Q9BUJ2; A0A0A0MRA5	Q9BUJ2; M0R203; M0R0K8; M0QZV6; A0A0A0MRA5; M0QYZ0; M0QYI8; B7Z4B8	0	2	0.7559	0	1	1	1020.03	2039.06	2039.06	1.05	0.00107	HCD (High Energy Collision Dissociation)	MS2	0	30	32.0947	16275	IgG-2.raw	F4	2.99	2	0.0003128	9.024e-08
		FALSE	High	Sequest HT (A2)	Unambiguous	QGAPTSFLPPEASQLKPDR		8	Q9BUJ2; A0A0A0MRA5	Q9BUJ2; M0R203; M0R0K8; M0QZV6; A0A0A0MRA5; M0QYZ0; M0QYI8; B7Z4B8	0	3	0.668	0	1	1	680.357	2039.06	2039.06	-0.02	-1e-05	HCD (High Energy Collision Dissociation)	MS2	39.082	15.199	31.9884	16178	IgG-2.raw	F4	2.5	2	0.0003128	6.853e-08
	FALSE	High	QNQFYDTQVIK		9.01038e-05	0.000317075	2	7	1	Q9BUJ2; A0A0A0MRA5	0	1383.69	High	High	0.0003128	3.68e-05	3.09
		Checked	Confidence	Identifying Node	PSM Ambiguity	Annotated Sequence	Modifications	# Proteins	Master Protein Accessions	Protein Accessions	# Missed Cleavages	Charge	DeltaScore	DeltaCn	Rank	Search Engine Rank	m/z [Da]	MH+ [Da]	Theo. MH+ [Da]	DeltaM [ppm]	Deltam/z [Da]	Activation Type	MS Order	Isolation Interference [%]	Ion Inject Time [ms]	RT [min]	First Scan	Spectrum File	File ID	XCorr	# Protein Groups	Percolator q-Value	Percolator PEP
		FALSE	High	Sequest HT (A2)	Unambiguous	QNQFYDTQVIK		7	Q9BUJ2; A0A0A0MRA5	Q9BUJ2; M0R203; M0R0K8; M0QZV6; A0A0A0MRA5; M0QYZ0; B7Z4B8	0	2	0.6926	0	1	1	692.35	1383.69	1383.69	1.06	0.00073	HCD (High Energy Collision Dissociation)	MS2	31.2108	16.335	29.0265	13658	IgG-2.raw	F4	3.09	2	0.0003128	3.68e-05
	FALSE	High	RNYILDQTNVYGSAQR		8.79597e-05	0.000317075	2	4	1	Q9BUJ2; A0A0A0MRA5	1	1897.95	High	High	0.0003128	3.598e-05	3.74
		Checked	Confidence	Identifying Node	PSM Ambiguity	Annotated Sequence	Modifications	# Proteins	Master Protein Accessions	Protein Accessions	# Missed Cleavages	Charge	DeltaScore	DeltaCn	Rank	Search Engine Rank	m/z [Da]	MH+ [Da]	Theo. MH+ [Da]	DeltaM [ppm]	Deltam/z [Da]	Activation Type	MS Order	Isolation Interference [%]	Ion Inject Time [ms]	RT [min]	First Scan	Spectrum File	File ID	XCorr	# Protein Groups	Percolator q-Value	Percolator PEP
		FALSE	High	Sequest HT (A2)	Unambiguous	RNYILDQTNVYGSAQR		4	Q9BUJ2; A0A0A0MRA5	M0R3F1; Q9BUJ2; A0A0A0MRA5; B7Z4B8	1	3	0.7166	0	1	1	633.322	1897.95	1897.95	0.64	0.0004	HCD (High Energy Collision Dissociation)	MS2	21.857	17.121	29.2488	13862	IgG-2.raw	F4	3.74	2	0.0003128	3.598e-05
	FALSE	High	RPLEMEQQQAYRPEMK		1.23245e-06	0.000317075	2	7	2	Q9BUJ2; A0A0A0MRA5	0	2033.99	High	High	0.0003128	3.561e-07	4.47
		Checked	Confidence	Identifying Node	PSM Ambiguity	Annotated Sequence	Modifications	# Proteins	Master Protein Accessions	Protein Accessions	# Missed Cleavages	Charge	DeltaScore	DeltaCn	Rank	Search Engine Rank	m/z [Da]	MH+ [Da]	Theo. MH+ [Da]	DeltaM [ppm]	Deltam/z [Da]	Activation Type	MS Order	Isolation Interference [%]	Ion Inject Time [ms]	RT [min]	First Scan	Spectrum File	File ID	XCorr	# Protein Groups	Percolator q-Value	Percolator PEP
		FALSE	High	Sequest HT (A2)	Unambiguous	RPLEMEQQQAYRPEMK		7	Q9BUJ2; A0A0A0MRA5	Q9BUJ2; M0R203; M0R0K8; M0QZV6; A0A0A0MRA5; M0QYZ0; B7Z4B8	0	4	0.651	0	1	1	509.249	2033.97	2033.99	-7.96	-0.00405	HCD (High Energy Collision Dissociation)	MS2	0	30	24.6913	10063	IgG-2.raw	F4	2.98	2	0.0003128	0.0007352
		FALSE	High	Sequest HT (A2)	Unambiguous	RPLEMEQQQAYRPEMK		7	Q9BUJ2; A0A0A0MRA5	Q9BUJ2; M0R203; M0R0K8; M0QZV6; A0A0A0MRA5; M0QYZ0; B7Z4B8	0	3	0.7226	0	1	1	678.669	2033.99	2033.99	1.97	0.00134	HCD (High Energy Collision Dissociation)	MS2	24.9874	30	24.6922	10064	IgG-2.raw	F4	4.47	2	0.0003128	3.561e-07
	FALSE	High	RPLEMEQQQAYRPEMK	1xOxidation [M5]	5.43431e-08	0.000317075	2	7	1	Q9BUJ2; A0A0A0MRA5	0	2049.98	High	High	0.0003128	1.219e-08	3.35
		Checked	Confidence	Identifying Node	PSM Ambiguity	Annotated Sequence	Modifications	# Proteins	Master Protein Accessions	Protein Accessions	# Missed Cleavages	Charge	DeltaScore	DeltaCn	Rank	Search Engine Rank	m/z [Da]	MH+ [Da]	Theo. MH+ [Da]	DeltaM [ppm]	Deltam/z [Da]	Activation Type	MS Order	Isolation Interference [%]	Ion Inject Time [ms]	RT [min]	First Scan	Spectrum File	File ID	XCorr	# Protein Groups	Percolator q-Value	Percolator PEP
		FALSE	High	Sequest HT (A2)	Unambiguous	RPLEmEQQQAYRPEMK	M5(Oxidation)	7	Q9BUJ2; A0A0A0MRA5	Q9BUJ2; M0R203; M0R0K8; M0QZV6; A0A0A0MRA5; M0QYZ0; B7Z4B8	0	3	0.6209	0	1	1	683.999	2049.98	2049.98	-0.99	-0.00068	HCD (High Energy Collision Dissociation)	MS2	4.91299	30	22.5255	8343	IgG-2.raw	F4	3.35	2	0.0003128	1.219e-08
	FALSE	High	RTDEEGKDVPDHAVLEMK		5.10405e-06	0.000317075	2	4	1	Q9BUJ2; A0A0A0MRA5	2	2069	High	High	0.0003128	1.653e-06	4.85
		Checked	Confidence	Identifying Node	PSM Ambiguity	Annotated Sequence	Modifications	# Proteins	Master Protein Accessions	Protein Accessions	# Missed Cleavages	Charge	DeltaScore	DeltaCn	Rank	Search Engine Rank	m/z [Da]	MH+ [Da]	Theo. MH+ [Da]	DeltaM [ppm]	Deltam/z [Da]	Activation Type	MS Order	Isolation Interference [%]	Ion Inject Time [ms]	RT [min]	First Scan	Spectrum File	File ID	XCorr	# Protein Groups	Percolator q-Value	Percolator PEP
		FALSE	High	Sequest HT (A2)	Unambiguous	RTDEEGKDVPDHAVLEMK		4	Q9BUJ2; A0A0A0MRA5	M0R3F1; Q9BUJ2; A0A0A0MRA5; B7Z4B8	2	4	0.7711	0	1	1	518.005	2069	2069	1.33	0.00069	HCD (High Energy Collision Dissociation)	MS2	0	30	23.5448	9185	IgG-2.raw	F4	4.85	2	0.0003128	1.653e-06
	FALSE	High	RTDEEGKDVPDHAVLEMK	1xOxidation [M17]	0.00311676	0.000317075	2	4	1	Q9BUJ2; A0A0A0MRA5	2	2084.99	High	High	0.0003128	0.0017	2.53
		Checked	Confidence	Identifying Node	PSM Ambiguity	Annotated Sequence	Modifications	# Proteins	Master Protein Accessions	Protein Accessions	# Missed Cleavages	Charge	DeltaScore	DeltaCn	Rank	Search Engine Rank	m/z [Da]	MH+ [Da]	Theo. MH+ [Da]	DeltaM [ppm]	Deltam/z [Da]	Activation Type	MS Order	Isolation Interference [%]	Ion Inject Time [ms]	RT [min]	First Scan	Spectrum File	File ID	XCorr	# Protein Groups	Percolator q-Value	Percolator PEP
		FALSE	High	Sequest HT (A2)	Unambiguous	RTDEEGKDVPDHAVLEmK	M17(Oxidation)	4	Q9BUJ2; A0A0A0MRA5	M0R3F1; Q9BUJ2; A0A0A0MRA5; B7Z4B8	2	4	0.6838	0	1	1	522.004	2084.99	2084.99	0.28	0.00015	HCD (High Energy Collision Dissociation)	MS2	0	30	20.9383	7065	IgG-2.raw	F4	2.53	2	0.0003128	0.0017
	FALSE	High	SKAECEILMMVGLPAAGK	1xCarbamidomethyl [C5]	5.03082e-06	0.000317075	2	5	1	Q9BUJ2; A0A0A0MRA5	1	1904.96	High	High	0.0003128	1.63e-06	3.81
		Checked	Confidence	Identifying Node	PSM Ambiguity	Annotated Sequence	Modifications	# Proteins	Master Protein Accessions	Protein Accessions	# Missed Cleavages	Charge	DeltaScore	DeltaCn	Rank	Search Engine Rank	m/z [Da]	MH+ [Da]	Theo. MH+ [Da]	DeltaM [ppm]	Deltam/z [Da]	Activation Type	MS Order	Isolation Interference [%]	Ion Inject Time [ms]	RT [min]	First Scan	Spectrum File	File ID	XCorr	# Protein Groups	Percolator q-Value	Percolator PEP
		FALSE	High	Sequest HT (A2)	Unambiguous	SKAEcEILMMVGLPAAGK	C5(Carbamidomethyl)	5	Q9BUJ2; A0A0A0MRA5	M0R3F1; Q9BUJ2; A0A0A0MRA5; M0QYZ0; B7Z4B8	1	3	0.7008	0	1	1	635.661	1904.97	1904.96	1.92	0.00122	HCD (High Energy Collision Dissociation)	MS2	0	30	39.2809	22649	IgG-2.raw	F4	3.81	2	0.0003128	1.63e-06
	FALSE	High	SPQPPAEEDEDDFDDTLVAIDTYNCDLHFK	1xCarbamidomethyl [C25]	0.000697785	0.000317075	2	7	1	Q9BUJ2; A0A0A0MRA5	0	3496.5	High	High	0.0003128	0.0003366	2.63
		Checked	Confidence	Identifying Node	PSM Ambiguity	Annotated Sequence	Modifications	# Proteins	Master Protein Accessions	Protein Accessions	# Missed Cleavages	Charge	DeltaScore	DeltaCn	Rank	Search Engine Rank	m/z [Da]	MH+ [Da]	Theo. MH+ [Da]	DeltaM [ppm]	Deltam/z [Da]	Activation Type	MS Order	Isolation Interference [%]	Ion Inject Time [ms]	RT [min]	First Scan	Spectrum File	File ID	XCorr	# Protein Groups	Percolator q-Value	Percolator PEP
		FALSE	High	Sequest HT (A2)	Unambiguous	SPQPPAEEDEDDFDDTLVAIDTYNcDLHFK	C25(Carbamidomethyl)	7	Q9BUJ2; A0A0A0MRA5	M0R3F1; Q9BUJ2; M0R0K8; A0A0A0MRA5; M0QYZ0; M0QYI8; B7Z4B8	0	3	0.7567	0	1	1	1166.18	3496.53	3496.5	7.18	0.00837	HCD (High Energy Collision Dissociation)	MS2	64.6267	30	43.7126	26756	IgG-2.raw	F4	2.63	2	0.0003128	0.0003366
	FALSE	High	SSGYPLTIEGFAYLWSGAR		2.68964e-07	0.000317075	2	8	5	Q9BUJ2; A0A0A0MRA5	0	2075.02	High	High	0.0003128	6.866e-08	2.9
		Checked	Confidence	Identifying Node	PSM Ambiguity	Annotated Sequence	Modifications	# Proteins	Master Protein Accessions	Protein Accessions	# Missed Cleavages	Charge	DeltaScore	DeltaCn	Rank	Search Engine Rank	m/z [Da]	MH+ [Da]	Theo. MH+ [Da]	DeltaM [ppm]	Deltam/z [Da]	Activation Type	MS Order	Isolation Interference [%]	Ion Inject Time [ms]	RT [min]	First Scan	Spectrum File	File ID	XCorr	# Protein Groups	Percolator q-Value	Percolator PEP
		FALSE	High	Sequest HT (A2)	Unambiguous	SSGYPLTIEGFAYLWSGAR		8	Q9BUJ2; A0A0A0MRA5	M0QYM5; M0R3F1; Q9BUJ2; M0R0K8; A0A0A0MRA5; M0QYZ0; M0QYI8; B7Z4B8	0	2	0.5263	0	1	1	1038.02	2075.02	2075.02	0.5	0.00052	HCD (High Energy Collision Dissociation)	MS2	30.2014	30	51.7737	34253	IgG-2.raw	F4	1.14	2	0.0003128	0.001429
		FALSE	High	Sequest HT (A2)	Unambiguous	SSGYPLTIEGFAYLWSGAR		8	Q9BUJ2; A0A0A0MRA5	M0QYM5; M0R3F1; Q9BUJ2; M0R0K8; A0A0A0MRA5; M0QYZ0; M0QYI8; B7Z4B8	0	3	0.5432	0	1	1	692.345	2075.02	2075.02	-1.36	-0.00094	HCD (High Energy Collision Dissociation)	MS2	35.6422	30	49.1774	31868	IgG-2.raw	F4	0.81	2	0.0005038	0.01108
		FALSE	High	Sequest HT (A2)	Unambiguous	SSGYPLTIEGFAYLWSGAR		8	Q9BUJ2; A0A0A0MRA5	M0QYM5; M0R3F1; Q9BUJ2; M0R0K8; A0A0A0MRA5; M0QYZ0; M0QYI8; B7Z4B8	0	2	0.7317	0	1	1	1038.01	2075.02	2075.02	-1.81	-0.00188	HCD (High Energy Collision Dissociation)	MS2	20.8972	30	48.4098	31158	IgG-2.raw	F4	3.28	2	0.0003128	7.492e-08
		FALSE	High	Sequest HT (A2)	Unambiguous	SSGYPLTIEGFAYLWSGAR		8	Q9BUJ2; A0A0A0MRA5	M0QYM5; M0R3F1; Q9BUJ2; M0R0K8; A0A0A0MRA5; M0QYZ0; M0QYI8; B7Z4B8	0	2	0.5128	0	1	1	1038.02	2075.03	2075.02	1.94	0.00202	HCD (High Energy Collision Dissociation)	MS2	43.9187	30	50.7555	33318	IgG-2.raw	F4	1.17	2	0.0005038	0.01449
		FALSE	High	Sequest HT (A2)	Unambiguous	SSGYPLTIEGFAYLWSGAR		8	Q9BUJ2; A0A0A0MRA5	M0QYM5; M0R3F1; Q9BUJ2; M0R0K8; A0A0A0MRA5; M0QYZ0; M0QYI8; B7Z4B8	0	2	0.7552	0	1	1	1038.01	2075.02	2075.02	-1.14	-0.00118	HCD (High Energy Collision Dissociation)	MS2	0	30	49.4404	32117	IgG-2.raw	F4	2.9	2	0.0003128	6.866e-08
	FALSE	High	TDEEGKDVPDHAVLEMK		1.431e-07	0.000317075	2	4	3	Q9BUJ2; A0A0A0MRA5	1	1912.9	High	High	0.0003128	3.486e-08	5.29
		Checked	Confidence	Identifying Node	PSM Ambiguity	Annotated Sequence	Modifications	# Proteins	Master Protein Accessions	Protein Accessions	# Missed Cleavages	Charge	DeltaScore	DeltaCn	Rank	Search Engine Rank	m/z [Da]	MH+ [Da]	Theo. MH+ [Da]	DeltaM [ppm]	Deltam/z [Da]	Activation Type	MS Order	Isolation Interference [%]	Ion Inject Time [ms]	RT [min]	First Scan	Spectrum File	File ID	XCorr	# Protein Groups	Percolator q-Value	Percolator PEP
		FALSE	High	Sequest HT (A2)	Unambiguous	TDEEGKDVPDHAVLEMK		4	Q9BUJ2; A0A0A0MRA5	M0R3F1; Q9BUJ2; A0A0A0MRA5; B7Z4B8	1	4	0.7635	0	1	1	478.98	1912.9	1912.9	0.81	0.00039	HCD (High Energy Collision Dissociation)	MS2	36.4896	30	25.2703	10493	IgG-2.raw	F4	3.51	2	0.0003128	8.908e-06
		FALSE	High	Sequest HT (A2)	Unambiguous	TDEEGKDVPDHAVLEMK		4	Q9BUJ2; A0A0A0MRA5	M0R3F1; Q9BUJ2; A0A0A0MRA5; B7Z4B8	1	2	0.7861	0	1	1	956.952	1912.9	1912.9	0.62	0.00059	HCD (High Energy Collision Dissociation)	MS2	47.3156	30	25.355	10562	IgG-2.raw	F4	4.02	2	0.0003128	1.328e-07
		FALSE	High	Sequest HT (A2)	Unambiguous	TDEEGKDVPDHAVLEMK		4	Q9BUJ2; A0A0A0MRA5	M0R3F1; Q9BUJ2; A0A0A0MRA5; B7Z4B8	1	3	0.8166	0	1	1	638.303	1912.89	1912.9	-0.98	-0.00062	HCD (High Energy Collision Dissociation)	MS2	24.5853	9.762	25.3	10518	IgG-2.raw	F4	5.29	2	0.0003128	3.486e-08
	FALSE	High	TDEEGKDVPDHAVLEMK	1xOxidation [M16]	4.20954e-06	0.000317075	2	4	2	Q9BUJ2; A0A0A0MRA5	1	1928.89	High	High	0.0003128	1.345e-06	2.33
		Checked	Confidence	Identifying Node	PSM Ambiguity	Annotated Sequence	Modifications	# Proteins	Master Protein Accessions	Protein Accessions	# Missed Cleavages	Charge	DeltaScore	DeltaCn	Rank	Search Engine Rank	m/z [Da]	MH+ [Da]	Theo. MH+ [Da]	DeltaM [ppm]	Deltam/z [Da]	Activation Type	MS Order	Isolation Interference [%]	Ion Inject Time [ms]	RT [min]	First Scan	Spectrum File	File ID	XCorr	# Protein Groups	Percolator q-Value	Percolator PEP
		FALSE	High	Sequest HT (A2)	Unambiguous	TDEEGKDVPDHAVLEmK	M16(Oxidation)	4	Q9BUJ2; A0A0A0MRA5	M0R3F1; Q9BUJ2; A0A0A0MRA5; B7Z4B8	1	4	0.4815	0	1	1	482.979	1928.89	1928.89	1.18	0.00057	HCD (High Energy Collision Dissociation)	MS2	0	30	22.3523	8207	IgG-2.raw	F4	1.89	2	0.003912	0.1649
		FALSE	High	Sequest HT (A2)	Unambiguous	TDEEGKDVPDHAVLEmK	M16(Oxidation)	4	Q9BUJ2; A0A0A0MRA5	M0R3F1; Q9BUJ2; A0A0A0MRA5; B7Z4B8	1	3	0.7682	0	1	1	643.635	1928.89	1928.89	0.59	0.00038	HCD (High Energy Collision Dissociation)	MS2	0	30	22.3363	8195	IgG-2.raw	F4	2.33	2	0.0003128	1.345e-06
	FALSE	High	TTWAIK		0.228549	0.00709634	2	5	1	Q9BUJ2; A0A0A0MRA5	0	719.409	High	High	0.005488	0.185	1.18
		Checked	Confidence	Identifying Node	PSM Ambiguity	Annotated Sequence	Modifications	# Proteins	Master Protein Accessions	Protein Accessions	# Missed Cleavages	Charge	DeltaScore	DeltaCn	Rank	Search Engine Rank	m/z [Da]	MH+ [Da]	Theo. MH+ [Da]	DeltaM [ppm]	Deltam/z [Da]	Activation Type	MS Order	Isolation Interference [%]	Ion Inject Time [ms]	RT [min]	First Scan	Spectrum File	File ID	XCorr	# Protein Groups	Percolator q-Value	Percolator PEP
		FALSE	High	Sequest HT (A2)	Unambiguous	TTWAIK		5	Q9BUJ2; A0A0A0MRA5	M0R3F1; Q9BUJ2; A0A0A0MRA5; M0QYZ0; B7Z4B8	0	2	0.2458	0	1	1	360.208	719.408	719.409	-0.44	-0.00016	HCD (High Energy Collision Dissociation)	MS2	0	30	24.4341	9870	IgG-2.raw	F4	1.18	2	0.005488	0.185
	FALSE	High	WDVLIQQATQCLNR	1xCarbamidomethyl [C11]	2.05372e-07	0.000317075	2	4	2	Q9BUJ2; A0A0A0MRA5	0	1744.88	High	High	0.0003128	5.143e-08	4.55
		Checked	Confidence	Identifying Node	PSM Ambiguity	Annotated Sequence	Modifications	# Proteins	Master Protein Accessions	Protein Accessions	# Missed Cleavages	Charge	DeltaScore	DeltaCn	Rank	Search Engine Rank	m/z [Da]	MH+ [Da]	Theo. MH+ [Da]	DeltaM [ppm]	Deltam/z [Da]	Activation Type	MS Order	Isolation Interference [%]	Ion Inject Time [ms]	RT [min]	First Scan	Spectrum File	File ID	XCorr	# Protein Groups	Percolator q-Value	Percolator PEP
		FALSE	High	Sequest HT (A2)	Unambiguous	WDVLIQQATQcLNR	C11(Carbamidomethyl)	4	Q9BUJ2; A0A0A0MRA5	M0R3F1; Q9BUJ2; A0A0A0MRA5; B7Z4B8	0	2	0.7209	0	1	1	872.944	1744.88	1744.88	0.91	0.0008	HCD (High Energy Collision Dissociation)	MS2	24.5198	26.93	38.6922	22101	IgG-2.raw	F4	4.55	2	0.0003128	5.143e-08
		FALSE	High	Sequest HT (A2)	Unambiguous	WDVLIQQATQcLNR	C11(Carbamidomethyl)	4	Q9BUJ2; A0A0A0MRA5	M0R3F1; Q9BUJ2; A0A0A0MRA5; B7Z4B8	0	3	0.6877	0	1	1	582.299	1744.88	1744.88	1.53	0.00089	HCD (High Energy Collision Dissociation)	MS2	63.7804	30	38.7028	22111	IgG-2.raw	F4	3.65	2	0.0003128	7.382e-05
	FALSE	High	WMGIAFR		0.0192183	0.000582273	2	5	1	Q9BUJ2; A0A0A0MRA5	0	880.45	High	High	0.0005038	0.01218	1.98
		Checked	Confidence	Identifying Node	PSM Ambiguity	Annotated Sequence	Modifications	# Proteins	Master Protein Accessions	Protein Accessions	# Missed Cleavages	Charge	DeltaScore	DeltaCn	Rank	Search Engine Rank	m/z [Da]	MH+ [Da]	Theo. MH+ [Da]	DeltaM [ppm]	Deltam/z [Da]	Activation Type	MS Order	Isolation Interference [%]	Ion Inject Time [ms]	RT [min]	First Scan	Spectrum File	File ID	XCorr	# Protein Groups	Percolator q-Value	Percolator PEP
		FALSE	High	Sequest HT (A2)	Unambiguous	WMGIAFR		5	Q9BUJ2; A0A0A0MRA5	M0R3F1; Q9BUJ2; A0A0A0MRA5; M0QYZ0; B7Z4B8	0	2	0.3939	0	1	1	440.729	880.45	880.45	0.34	0.00015	HCD (High Energy Collision Dissociation)	MS2	0	30	36.255	19932	IgG-2.raw	F4	1.98	2	0.0005038	0.01218
	FALSE	High	WMGIAFR	1xOxidation [M2]	0.105899	0.00179172	2	5	1	Q9BUJ2; A0A0A0MRA5	0	896.445	High	High	0.001212	0.07839	1.13
		Checked	Confidence	Identifying Node	PSM Ambiguity	Annotated Sequence	Modifications	# Proteins	Master Protein Accessions	Protein Accessions	# Missed Cleavages	Charge	DeltaScore	DeltaCn	Rank	Search Engine Rank	m/z [Da]	MH+ [Da]	Theo. MH+ [Da]	DeltaM [ppm]	Deltam/z [Da]	Activation Type	MS Order	Isolation Interference [%]	Ion Inject Time [ms]	RT [min]	First Scan	Spectrum File	File ID	XCorr	# Protein Groups	Percolator q-Value	Percolator PEP
		FALSE	High	Sequest HT (A2)	Unambiguous	WmGIAFR	M2(Oxidation)	5	Q9BUJ2; A0A0A0MRA5	M0R3F1; Q9BUJ2; A0A0A0MRA5; M0QYZ0; B7Z4B8	0	2	0.2832	0	1	1	448.726	896.445	896.445	0.51	0.00023	HCD (High Energy Collision Dissociation)	MS2	42.3148	30	32.2721	16432	IgG-2.raw	F4	1.13	2	0.001212	0.07839
	FALSE	High	YNILGTNAIMDK		0.000570015	0.000317075	2	5	1	Q9BUJ2; A0A0A0MRA5	0	1352.69	High	High	0.0003128	0.00027	3.17
		Checked	Confidence	Identifying Node	PSM Ambiguity	Annotated Sequence	Modifications	# Proteins	Master Protein Accessions	Protein Accessions	# Missed Cleavages	Charge	DeltaScore	DeltaCn	Rank	Search Engine Rank	m/z [Da]	MH+ [Da]	Theo. MH+ [Da]	DeltaM [ppm]	Deltam/z [Da]	Activation Type	MS Order	Isolation Interference [%]	Ion Inject Time [ms]	RT [min]	First Scan	Spectrum File	File ID	XCorr	# Protein Groups	Percolator q-Value	Percolator PEP
		FALSE	High	Sequest HT (A2)	Unambiguous	YNILGTNAIMDK		5	Q9BUJ2; A0A0A0MRA5	M0R3F1; Q9BUJ2; A0A0A0MRA5; M0QYZ0; B7Z4B8	0	2	0.7098	0	1	1	676.847	1352.69	1352.69	-0.65	-0.00044	HCD (High Energy Collision Dissociation)	MS2	0	3.503	33.9862	17938	IgG-2.raw	F4	3.17	2	0.0003128	0.00027
	FALSE	High	YNILGTNAIMDK	1xOxidation [M10]	0.000159838	0.000317075	2	5	1	Q9BUJ2; A0A0A0MRA5	0	1368.68	High	High	0.0003128	6.867e-05	2.39
		Checked	Confidence	Identifying Node	PSM Ambiguity	Annotated Sequence	Modifications	# Proteins	Master Protein Accessions	Protein Accessions	# Missed Cleavages	Charge	DeltaScore	DeltaCn	Rank	Search Engine Rank	m/z [Da]	MH+ [Da]	Theo. MH+ [Da]	DeltaM [ppm]	Deltam/z [Da]	Activation Type	MS Order	Isolation Interference [%]	Ion Inject Time [ms]	RT [min]	First Scan	Spectrum File	File ID	XCorr	# Protein Groups	Percolator q-Value	Percolator PEP
		FALSE	High	Sequest HT (A2)	Unambiguous	YNILGTNAImDK	M10(Oxidation)	5	Q9BUJ2; A0A0A0MRA5	M0R3F1; Q9BUJ2; A0A0A0MRA5; M0QYZ0; B7Z4B8	0	2	0.6318	0	1	1	684.844	1368.68	1368.68	-1.98	-0.00136	HCD (High Energy Collision Dissociation)	MS2	0	30	30.9297	15249	IgG-2.raw	F4	2.39	2	0.0003128	6.867e-05
FALSE	High	Master Protein	P60709	Actin, cytoplasmic 1 OS=Homo sapiens OX=9606 GN=ACTB PE=1 SV=1	0	259.726	73	19	174	4	375	41.7	5.48	482.48	19	0	High	1
	Checked	Confidence	Sequence	Modifications	Qvality PEP	Qvality q-value	# Protein Groups	# Proteins	# PSMs	Master Protein Accessions	# Missed Cleavages	Theo. MH+ [Da]	Found in Sample: [S4] F4: Sample	Confidence (by Search Engine): Sequest HT	Percolator q-Value (by Search Engine): Sequest HT	Percolator PEP (by Search Engine): Sequest HT	XCorr (by Search Engine): Sequest HT
	FALSE	High	AGFAGDDAPR		0.000100177	0.000317075	4	28	2	P0CG39; P60709; P68133; K7EM38	0	976.448	High	High	0.0003128	4.143e-05	2.35
		Checked	Confidence	Identifying Node	PSM Ambiguity	Annotated Sequence	Modifications	# Proteins	Master Protein Accessions	Protein Accessions	# Missed Cleavages	Charge	DeltaScore	DeltaCn	Rank	Search Engine Rank	m/z [Da]	MH+ [Da]	Theo. MH+ [Da]	DeltaM [ppm]	Deltam/z [Da]	Activation Type	MS Order	Isolation Interference [%]	Ion Inject Time [ms]	RT [min]	First Scan	Spectrum File	File ID	XCorr	# Protein Groups	Percolator q-Value	Percolator PEP
		FALSE	High	Sequest HT (A2)	Unambiguous	AGFAGDDAPR		28	P0CG39; P60709; P68133; K7EM38	E7EVS6; G5E9R0; J3KT65; A5A3E0; A0A2R8Y793; P63267; C9JUM1; F8WCH0; A0A2R8YGF8; P0CG39; A6NL76; P60709; F6UVQ4; Q6S8J3; P62736; P68133; I3L3I0; C9JTX5; K7EM38; I3L4N8; C9JFL5; F8WB63; C9JZR7; P0CG38; P68032; I3L3R2; P63261; B8ZZJ2	0	2	0.6979	0	1	1	488.728	976.449	976.448	0.23	0.00011	HCD (High Energy Collision Dissociation)	MS2	31.1526	30	20.9744	7091	IgG-2.raw	F4	2.35	4	0.0003128	4.143e-05
		FALSE	High	Sequest HT (A2)	Unambiguous	AGFAGDDAPR		28	P0CG39; P60709; P68133; K7EM38	E7EVS6; G5E9R0; J3KT65; A5A3E0; A0A2R8Y793; P63267; C9JUM1; F8WCH0; A0A2R8YGF8; P0CG39; A6NL76; P60709; F6UVQ4; Q6S8J3; P62736; P68133; I3L3I0; C9JTX5; K7EM38; I3L4N8; C9JFL5; F8WB63; C9JZR7; P0CG38; P68032; I3L3R2; P63261; B8ZZJ2	0	2	0.5427	0	1	1	488.729	976.45	976.448	1.58	0.00077	HCD (High Energy Collision Dissociation)	MS2	62.7175	30	21.5575	7556	IgG-2.raw	F4	1.64	4	0.0003128	0.002391
	FALSE	High	AVFPSIVGRPR		0.00870427	0.000582273	3	27	2	P60709; P68133; K7EM38	0	1198.71	High	High	0.0005038	0.005172	2.26
		Checked	Confidence	Identifying Node	PSM Ambiguity	Annotated Sequence	Modifications	# Proteins	Master Protein Accessions	Protein Accessions	# Missed Cleavages	Charge	DeltaScore	DeltaCn	Rank	Search Engine Rank	m/z [Da]	MH+ [Da]	Theo. MH+ [Da]	DeltaM [ppm]	Deltam/z [Da]	Activation Type	MS Order	Isolation Interference [%]	Ion Inject Time [ms]	RT [min]	First Scan	Spectrum File	File ID	XCorr	# Protein Groups	Percolator q-Value	Percolator PEP
		FALSE	High	Sequest HT (A2)	Unambiguous	AVFPSIVGRPR		27	P60709; P68133; K7EM38	E7EVS6; G5E9R0; J3KT65; A5A3E0; A0A2R8Y793; P63267; C9JUM1; F8WCH0; A0A2R8YGF8; A6NL76; P60709; F6UVQ4; Q6S8J3; P62736; P68133; I3L3I0; C9JTX5; K7EM38; I3L4N8; C9JFL5; F8WB63; C9JZR7; P0CG38; P68032; I3L3R2; P63261; B8ZZJ2	0	3	0.4425	0	1	1	400.24	1198.7	1198.71	-0.93	-0.00037	HCD (High Energy Collision Dissociation)	MS2	36.5194	30	27.5407	12331	IgG-2.raw	F4	2.26	3	0.0005038	0.005172
		FALSE	High	Sequest HT (A2)	Unambiguous	AVFPSIVGRPR		27	P60709; P68133; K7EM38	E7EVS6; G5E9R0; J3KT65; A5A3E0; A0A2R8Y793; P63267; C9JUM1; F8WCH0; A0A2R8YGF8; A6NL76; P60709; F6UVQ4; Q6S8J3; P62736; P68133; I3L3I0; C9JTX5; K7EM38; I3L4N8; C9JFL5; F8WB63; C9JZR7; P0CG38; P68032; I3L3R2; P63261; B8ZZJ2	0	2	0.3364	0	1	1	599.857	1198.71	1198.71	0.92	0.00055	HCD (High Energy Collision Dissociation)	MS2	42.4533	20.96	27.976	12712	IgG-2.raw	F4	1.07	3	0.0005038	0.03468
	FALSE	High	CDVDIR	1xCarbamidomethyl [C1]	0.060671	0.000582273	2	4	1	P60709; Q562R1	0	777.356	High	High	0.0005038	0.04256	2.28
		Checked	Confidence	Identifying Node	PSM Ambiguity	Annotated Sequence	Modifications	# Proteins	Master Protein Accessions	Protein Accessions	# Missed Cleavages	Charge	DeltaScore	DeltaCn	Rank	Search Engine Rank	m/z [Da]	MH+ [Da]	Theo. MH+ [Da]	DeltaM [ppm]	Deltam/z [Da]	Activation Type	MS Order	Isolation Interference [%]	Ion Inject Time [ms]	RT [min]	First Scan	Spectrum File	File ID	XCorr	# Protein Groups	Percolator q-Value	Percolator PEP
		FALSE	High	Sequest HT (A2)	Unambiguous	cDVDIR	C1(Carbamidomethyl)	4	P60709; Q562R1	A0A2R8Y793; P60709; Q562R1; P63261	0	2	0.1754	0	1	1	389.182	777.356	777.356	0.03	1e-05	HCD (High Energy Collision Dissociation)	MS2	0.551396	30	19.6286	6139	IgG-2.raw	F4	2.28	2	0.0005038	0.04256
	FALSE	High	CPEALFQPSFLGMESCGIHETTFNSIMK	2xCarbamidomethyl [C1; C16]	7.65086e-10	0.000317075	1	3	3	P60709	0	3231.46	High	High	0.0003128	1.221e-10	6.25
		Checked	Confidence	Identifying Node	PSM Ambiguity	Annotated Sequence	Modifications	# Proteins	Master Protein Accessions	Protein Accessions	# Missed Cleavages	Charge	DeltaScore	DeltaCn	Rank	Search Engine Rank	m/z [Da]	MH+ [Da]	Theo. MH+ [Da]	DeltaM [ppm]	Deltam/z [Da]	Activation Type	MS Order	Isolation Interference [%]	Ion Inject Time [ms]	RT [min]	First Scan	Spectrum File	File ID	XCorr	# Protein Groups	Percolator q-Value	Percolator PEP
		FALSE	High	Sequest HT (A2)	Unambiguous	cPEALFQPSFLGMEScGIHETTFNSIMK	C1(Carbamidomethyl); C16(Carbamidomethyl)	3	P60709	A0A2R8Y793; P60709; P63261	0	3	0.6957	0	1	1	1077.82	3231.46	3231.46	-0.8	-0.00086	HCD (High Energy Collision Dissociation)	MS2	3.37848	30	48.8975	31607	IgG-2.raw	F4	0.92	1	0.007684	0.2166
		FALSE	High	Sequest HT (A2)	Unambiguous	cPEALFQPSFLGMEScGIHETTFNSIMK	C1(Carbamidomethyl); C16(Carbamidomethyl)	3	P60709	A0A2R8Y793; P60709; P63261	0	3	0.8125	0	1	1	1077.83	3231.47	3231.46	1.49	0.0016	HCD (High Energy Collision Dissociation)	MS2	0	30	43.2633	26325	IgG-2.raw	F4	5.76	1	0.0003128	2.473e-10
		FALSE	High	Sequest HT (A2)	Unambiguous	cPEALFQPSFLGMEScGIHETTFNSIMK	C1(Carbamidomethyl); C16(Carbamidomethyl)	3	P60709	A0A2R8Y793; P60709; P63261	0	4	0.7664	0	1	1	808.621	3231.46	3231.46	0.74	0.0006	HCD (High Energy Collision Dissociation)	MS2	12.8048	30	43.3315	26391	IgG-2.raw	F4	6.25	1	0.0003128	1.221e-10
	FALSE	High	CPEALFQPSFLGMESCGIHETTFNSIMK	2xCarbamidomethyl [C1; C16]; 1xOxidation [M]	7.46765e-06	0.000317075	1	3	2	P60709	0	3247.46	High	High	0.0003128	2.5e-06	4.04
		Checked	Confidence	Identifying Node	PSM Ambiguity	Annotated Sequence	Modifications	# Proteins	Master Protein Accessions	Protein Accessions	# Missed Cleavages	Charge	DeltaScore	DeltaCn	Rank	Search Engine Rank	m/z [Da]	MH+ [Da]	Theo. MH+ [Da]	DeltaM [ppm]	Deltam/z [Da]	Activation Type	MS Order	Isolation Interference [%]	Ion Inject Time [ms]	RT [min]	First Scan	Spectrum File	File ID	XCorr	# Protein Groups	Percolator q-Value	Percolator PEP
		FALSE	High	Sequest HT (A2)	Unambiguous	cPEALFQPSFLGMEScGIHETTFNSImK	C1(Carbamidomethyl); C16(Carbamidomethyl); M27(Oxidation)	3	P60709	A0A2R8Y793; P60709; P63261	0	3	0.1854	0	1	1	1083.16	3247.46	3247.46	0.53	0.00057	HCD (High Energy Collision Dissociation)	MS2	88.9479	24.799	41.4928	24679	IgG-2.raw	F4	3.83	1	0.0003128	1.081e-05
		FALSE	High	Sequest HT (A2)	Unambiguous	cPEALFQPSFLGmEScGIHETTFNSIMK	C1(Carbamidomethyl); M13(Oxidation); C16(Carbamidomethyl)	3	P60709	A0A2R8Y793; P60709; P63261	0	4	0.1287	0	1	1	812.622	3247.46	3247.46	2.43	0.00197	HCD (High Energy Collision Dissociation)	MS2	20.7527	20.996	41.567	24747	IgG-2.raw	F4	4.04	1	0.0003128	2.5e-06
	FALSE	High	DLTDYLMK		0.0317344	0.000582273	4	11	2	A0A2R8YEA7; P60709; P68133; Q562R1	0	998.486	High	High	0.0005038	0.02107	2
		Checked	Confidence	Identifying Node	PSM Ambiguity	Annotated Sequence	Modifications	# Proteins	Master Protein Accessions	Protein Accessions	# Missed Cleavages	Charge	DeltaScore	DeltaCn	Rank	Search Engine Rank	m/z [Da]	MH+ [Da]	Theo. MH+ [Da]	DeltaM [ppm]	Deltam/z [Da]	Activation Type	MS Order	Isolation Interference [%]	Ion Inject Time [ms]	RT [min]	First Scan	Spectrum File	File ID	XCorr	# Protein Groups	Percolator q-Value	Percolator PEP
		FALSE	High	Sequest HT (A2)	Unambiguous	DLTDYLMK		11	A0A2R8YEA7; P60709; P68133; Q562R1	A0A2R8Y793; P63267; A0A2R8YEA7; P60709; P62736; P68133; I3L3I0; Q562R1; I3L4N8; P68032; P63261	0	2	0.3704	0	1	1	499.747	998.488	998.486	1.31	0.00065	HCD (High Energy Collision Dissociation)	MS2	0	30	36.8168	20440	IgG-2.raw	F4	1.89	4	0.0005038	0.04539
		FALSE	High	Sequest HT (A2)	Unambiguous	DLTDYLMK		11	A0A2R8YEA7; P60709; P68133; Q562R1	A0A2R8Y793; P63267; A0A2R8YEA7; P60709; P62736; P68133; I3L3I0; Q562R1; I3L4N8; P68032; P63261	0	2	0.37	0	1	1	499.747	998.486	998.486	-0.1	-5e-05	HCD (High Energy Collision Dissociation)	MS2	0	30	37.8358	21323	IgG-2.raw	F4	2	4	0.0005038	0.02107
	FALSE	High	DLTDYLMK	1xOxidation [M7]	0.0406963	0.000582273	4	11	3	A0A2R8YEA7; P60709; P68133; Q562R1	0	1014.48	High	High	0.0005038	0.0276	1.65
		Checked	Confidence	Identifying Node	PSM Ambiguity	Annotated Sequence	Modifications	# Proteins	Master Protein Accessions	Protein Accessions	# Missed Cleavages	Charge	DeltaScore	DeltaCn	Rank	Search Engine Rank	m/z [Da]	MH+ [Da]	Theo. MH+ [Da]	DeltaM [ppm]	Deltam/z [Da]	Activation Type	MS Order	Isolation Interference [%]	Ion Inject Time [ms]	RT [min]	First Scan	Spectrum File	File ID	XCorr	# Protein Groups	Percolator q-Value	Percolator PEP
		FALSE	High	Sequest HT (A2)	Unambiguous	DLTDYLmK	M7(Oxidation)	11	A0A2R8YEA7; P60709; P68133; Q562R1	A0A2R8Y793; P63267; A0A2R8YEA7; P60709; P62736; P68133; I3L3I0; Q562R1; I3L4N8; P68032; P63261	0	2	0.2951	0	1	1	507.744	1014.48	1014.48	0.4	0.0002	HCD (High Energy Collision Dissociation)	MS2	12.8631	21.156	33.1953	17264	IgG-2.raw	F4	1.83	4	0.0007402	0.0599
		FALSE	High	Sequest HT (A2)	Unambiguous	DLTDYLmK	M7(Oxidation)	11	A0A2R8YEA7; P60709; P68133; Q562R1	A0A2R8Y793; P63267; A0A2R8YEA7; P60709; P62736; P68133; I3L3I0; Q562R1; I3L4N8; P68032; P63261	0	2	0.2206	0	1	1	507.745	1014.48	1014.48	1.2	0.00061	HCD (High Energy Collision Dissociation)	MS2	0	30	35.2745	19027	IgG-2.raw	F4	0.68	4	0.0009721	0.07135
		FALSE	High	Sequest HT (A2)	Unambiguous	DLTDYLmK	M7(Oxidation)	11	A0A2R8YEA7; P60709; P68133; Q562R1	A0A2R8Y793; P63267; A0A2R8YEA7; P60709; P62736; P68133; I3L3I0; Q562R1; I3L4N8; P68032; P63261	0	2	0.3879	0	1	1	507.744	1014.48	1014.48	-0.12	-6e-05	HCD (High Energy Collision Dissociation)	MS2	0	30	36.3394	20009	IgG-2.raw	F4	1.65	4	0.0005038	0.0276
	FALSE	High	DLYANTVLSGGTTMYPGIADR		6.31024e-11	0.000317075	1	3	52	P60709	0	2215.07	High	High	0.0003128	8.208e-12	4.71
		Checked	Confidence	Identifying Node	PSM Ambiguity	Annotated Sequence	Modifications	# Proteins	Master Protein Accessions	Protein Accessions	# Missed Cleavages	Charge	DeltaScore	DeltaCn	Rank	Search Engine Rank	m/z [Da]	MH+ [Da]	Theo. MH+ [Da]	DeltaM [ppm]	Deltam/z [Da]	Activation Type	MS Order	Isolation Interference [%]	Ion Inject Time [ms]	RT [min]	First Scan	Spectrum File	File ID	XCorr	# Protein Groups	Percolator q-Value	Percolator PEP
		FALSE	High	Sequest HT (A2)	Unambiguous	DLYANTVLSGGTTMYPGIADR		3	P60709	A0A2R8Y793; P60709; P63261	0	2	0.7996	0	1	1	1108.04	2215.07	2215.07	-0.11	-0.00012	HCD (High Energy Collision Dissociation)	MS2	4.73618	9.826	41.127	24351	IgG-2.raw	F4	5.59	1	0.0003128	1.016e-10
		FALSE	High	Sequest HT (A2)	Unambiguous	DLYANTVLSGGTTMYPGIADR		3	P60709	A0A2R8Y793; P60709; P63261	0	2	0.7909	0	1	1	1108.04	2215.07	2215.07	0.18	0.0002	HCD (High Energy Collision Dissociation)	MS2	9.7155	30	70.7215	47821	IgG-2.raw	F4	3.97	1	0.0003128	3.099e-09
		FALSE	High	Sequest HT (A2)	Unambiguous	DLYANTVLSGGTTMYPGIADR		3	P60709	A0A2R8Y793; P60709; P63261	0	2	0.7706	0	1	1	1108.04	2215.07	2215.07	0.7	0.00078	HCD (High Energy Collision Dissociation)	MS2	6.22006	30	49.5461	32217	IgG-2.raw	F4	4.01	1	0.0003128	1.536e-10
		FALSE	High	Sequest HT (A2)	Unambiguous	DLYANTVLSGGTTMYPGIADR		3	P60709	A0A2R8Y793; P60709; P63261	0	3	0.7182	0	1	1	739.028	2215.07	2215.07	-0.07	-5e-05	HCD (High Energy Collision Dissociation)	MS2	33.4973	30	70.7587	47853	IgG-2.raw	F4	2.2	1	0.0003128	0.0005841
		FALSE	High	Sequest HT (A2)	Unambiguous	DLYANTVLSGGTTMYPGIADR		3	P60709	A0A2R8Y793; P60709; P63261	0	3	0.526	0	1	1	739.028	2215.07	2215.07	-0.16	-0.00012	HCD (High Energy Collision Dissociation)	MS2	17.9496	30	49.5095	32182	IgG-2.raw	F4	1.54	1	0.0003128	0.003419
		FALSE	High	Sequest HT (A2)	Unambiguous	DLYANTVLSGGTTMYPGIADR		3	P60709	A0A2R8Y793; P60709; P63261	0	3	0.7333	0	1	1	739.029	2215.07	2215.07	0.69	0.00051	HCD (High Energy Collision Dissociation)	MS2	85.6517	17.185	40.4634	23746	IgG-2.raw	F4	4.2	1	0.0003128	8.386e-07
		FALSE	High	Sequest HT (A2)	Unambiguous	DLYANTVLSGGTTMYPGIADR		3	P60709	A0A2R8Y793; P60709; P63261	0	3	0.747	0	1	1	739.027	2215.07	2215.07	-1.79	-0.00132	HCD (High Energy Collision Dissociation)	MS2	14.6896	30	53.583	35832	IgG-2.raw	F4	1.66	1	0.0005038	0.005417
		FALSE	High	Sequest HT (A2)	Unambiguous	DLYANTVLSGGTTMYPGIADR		3	P60709	A0A2R8Y793; P60709; P63261	0	2	0.7848	0	1	1	1108.04	2215.07	2215.07	-0.63	-0.0007	HCD (High Energy Collision Dissociation)	MS2	0	30	53.5809	35830	IgG-2.raw	F4	3.81	1	0.0003128	1.585e-09
		FALSE	High	Sequest HT (A2)	Unambiguous	DLYANTVLSGGTTMYPGIADR		3	P60709	A0A2R8Y793; P60709; P63261	0	3	0.7492	0	1	1	739.028	2215.07	2215.07	-0.11	-8e-05	HCD (High Energy Collision Dissociation)	MS2	7.20467	30	61.6937	42543	IgG-2.raw	F4	3.11	1	0.0003128	6.907e-06
		FALSE	High	Sequest HT (A2)	Unambiguous	DLYANTVLSGGTTMYPGIADR		3	P60709	A0A2R8Y793; P60709; P63261	0	3	0.6474	0	1	1	739.028	2215.07	2215.07	0.43	0.00032	HCD (High Energy Collision Dissociation)	MS2	8.52337	30	58.6498	40054	IgG-2.raw	F4	1.9	1	0.0003128	2.445e-05
		FALSE	High	Sequest HT (A2)	Unambiguous	DLYANTVLSGGTTMYPGIADR		3	P60709	A0A2R8Y793; P60709; P63261	0	2	0.8392	0	1	1	1108.03	2215.06	2215.07	-3.61	-0.004	HCD (High Energy Collision Dissociation)	MS2	8.64035	30	61.6461	42507	IgG-2.raw	F4	5.1	1	0.0003128	1.182e-09
		FALSE	High	Sequest HT (A2)	Unambiguous	DLYANTVLSGGTTMYPGIADR		3	P60709	A0A2R8Y793; P60709; P63261	0	3	0.7258	0	1	1	739.028	2215.07	2215.07	-0.01	-1e-05	HCD (High Energy Collision Dissociation)	MS2	13.8093	30	57.6375	39213	IgG-2.raw	F4	2.48	1	0.0003128	3.759e-05
		FALSE	High	Sequest HT (A2)	Unambiguous	DLYANTVLSGGTTMYPGIADR		3	P60709	A0A2R8Y793; P60709; P63261	0	2	0.8301	0	1	1	1108.04	2215.07	2215.07	1.67	0.00185	HCD (High Energy Collision Dissociation)	MS2	12.5864	30	45.2144	28183	IgG-2.raw	F4	4.71	1	0.0003128	8.208e-12
		FALSE	High	Sequest HT (A2)	Unambiguous	DLYANTVLSGGTTMYPGIADR		3	P60709	A0A2R8Y793; P60709; P63261	0	3	0.526	0	1	1	739.021	2215.05	2215.07	-9.9	-0.00731	HCD (High Energy Collision Dissociation)	MS2	0	30	46.4072	29267	IgG-2.raw	F4	1.73	1	0.0005038	0.0213
		FALSE	High	Sequest HT (A2)	Unambiguous	DLYANTVLSGGTTMYPGIADR		3	P60709	A0A2R8Y793; P60709; P63261	0	3	0.6884	0	1	1	739.027	2215.07	2215.07	-0.98	-0.00073	HCD (High Energy Collision Dissociation)	MS2	38.012	30	65.1759	44964	IgG-2.raw	F4	1.99	1	0.0003128	0.0002489
		FALSE	High	Sequest HT (A2)	Unambiguous	DLYANTVLSGGTTMYPGIADR		3	P60709	A0A2R8Y793; P60709; P63261	0	2	0.6791	0	1	1	1108.04	2215.07	2215.07	1.89	0.00209	HCD (High Energy Collision Dissociation)	MS2	0	30	65.6979	45207	IgG-2.raw	F4	1.34	1	0.0003128	0.0002933
		FALSE	High	Sequest HT (A2)	Unambiguous	DLYANTVLSGGTTMYPGIADR		3	P60709	A0A2R8Y793; P60709; P63261	0	3	0.6379	0	1	1	739.028	2215.07	2215.07	0.38	0.00028	HCD (High Energy Collision Dissociation)	MS2	26.3763	30	52.5676	34957	IgG-2.raw	F4	2.32	1	0.0003128	0.0005241
		FALSE	High	Sequest HT (A2)	Unambiguous	DLYANTVLSGGTTMYPGIADR		3	P60709	A0A2R8Y793; P60709; P63261	0	2	0.8066	0	1	1	1108.04	2215.07	2215.07	-1.46	-0.00162	HCD (High Energy Collision Dissociation)	MS2	0	30	48.498	31237	IgG-2.raw	F4	3.93	1	0.0003128	4.13e-10
		FALSE	High	Sequest HT (A2)	Unambiguous	DLYANTVLSGGTTMYPGIADR		3	P60709	A0A2R8Y793; P60709; P63261	0	2	0.7919	0	1	1	1108.04	2215.07	2215.07	-0.99	-0.0011	HCD (High Energy Collision Dissociation)	MS2	10.5221	30	52.5718	34960	IgG-2.raw	F4	3.94	1	0.0003128	1.241e-09
		FALSE	High	Sequest HT (A2)	Unambiguous	DLYANTVLSGGTTMYPGIADR		3	P60709	A0A2R8Y793; P60709; P63261	0	2	0.7492	0	1	1	1108.04	2215.07	2215.07	-1.21	-0.00134	HCD (High Energy Collision Dissociation)	MS2	4.95956	30	59.6312	40837	IgG-2.raw	F4	3.27	1	0.0003128	3.788e-08
		FALSE	High	Sequest HT (A2)	Unambiguous	DLYANTVLSGGTTMYPGIADR		3	P60709	A0A2R8Y793; P60709; P63261	0	3	0.7007	0	1	1	739.027	2215.07	2215.07	-1.81	-0.00133	HCD (High Energy Collision Dissociation)	MS2	0	30	59.6825	40877	IgG-2.raw	F4	1.47	1	0.0003128	0.003794
		FALSE	High	Sequest HT (A2)	Unambiguous	DLYANTVLSGGTTMYPGIADR		3	P60709	A0A2R8Y793; P60709; P63261	0	3	0.5	0	1	1	739.028	2215.07	2215.07	0.06	4e-05	HCD (High Energy Collision Dissociation)	MS2	71.7709	30	68.639	46600	IgG-2.raw	F4	0.48	1	0.009824	0.2652
		FALSE	High	Sequest HT (A2)	Unambiguous	DLYANTVLSGGTTMYPGIADR		3	P60709	A0A2R8Y793; P60709; P63261	0	2	0.702	0	1	1	1108.04	2215.07	2215.07	1.35	0.00149	HCD (High Energy Collision Dissociation)	MS2	0	30	58.6252	40031	IgG-2.raw	F4	2.45	1	0.0003128	1.549e-07
		FALSE	High	Sequest HT (A2)	Unambiguous	DLYANTVLSGGTTMYPGIADR		3	P60709	A0A2R8Y793; P60709; P63261	0	2	0.8104	0	1	1	1108.04	2215.07	2215.07	0.1	0.00012	HCD (High Energy Collision Dissociation)	MS2	5.20677	30	43.1731	26238	IgG-2.raw	F4	5.17	1	0.0003128	3.117e-10
		FALSE	High	Sequest HT (A2)	Unambiguous	DLYANTVLSGGTTMYPGIADR		3	P60709	A0A2R8Y793; P60709; P63261	0	3	0.6351	0	1	1	739.029	2215.07	2215.07	1.04	0.00077	HCD (High Energy Collision Dissociation)	MS2	10.3471	30	48.4514	31195	IgG-2.raw	F4	2.22	1	0.0003128	6.598e-05
		FALSE	High	Sequest HT (A2)	Unambiguous	DLYANTVLSGGTTMYPGIADR		3	P60709	A0A2R8Y793; P60709; P63261	0	3	0.7982	0	1	1	739.028	2215.07	2215.07	-0.4	-0.0003	HCD (High Energy Collision Dissociation)	MS2	0	30	62.7034	43382	IgG-2.raw	F4	3.37	1	0.0003128	6.075e-07
		FALSE	High	Sequest HT (A2)	Unambiguous	DLYANTVLSGGTTMYPGIADR		3	P60709	A0A2R8Y793; P60709; P63261	0	2	0.829	0	1	1	1108.04	2215.07	2215.07	-0.65	-0.00072	HCD (High Energy Collision Dissociation)	MS2	0	30	62.6604	43347	IgG-2.raw	F4	4.97	1	0.0003128	5.327e-09
		FALSE	High	Sequest HT (A2)	Unambiguous	DLYANTVLSGGTTMYPGIADR		3	P60709	A0A2R8Y793; P60709; P63261	0	3	0.6481	0	1	1	739.028	2215.07	2215.07	0.18	0.00013	HCD (High Energy Collision Dissociation)	MS2	21.9535	30	56.6156	38353	IgG-2.raw	F4	2.16	1	0.0003128	0.000614
		FALSE	High	Sequest HT (A2)	Unambiguous	DLYANTVLSGGTTMYPGIADR		3	P60709	A0A2R8Y793; P60709; P63261	0	3	0.7168	0	1	1	739.028	2215.07	2215.07	-0.54	-0.0004	HCD (High Energy Collision Dissociation)	MS2	77.1087	30	43.6147	26662	IgG-2.raw	F4	2.86	1	0.0003128	1.531e-05
		FALSE	High	Sequest HT (A2)	Unambiguous	DLYANTVLSGGTTMYPGIADR		3	P60709	A0A2R8Y793; P60709; P63261	0	3	0.6396	0	1	1	739.028	2215.07	2215.07	-0.24	-0.00018	HCD (High Energy Collision Dissociation)	MS2	0	30	51.5484	34051	IgG-2.raw	F4	1.97	1	0.0003128	0.0001913
		FALSE	High	Sequest HT (A2)	Unambiguous	DLYANTVLSGGTTMYPGIADR		3	P60709	A0A2R8Y793; P60709; P63261	0	2	0.7819	0	1	1	1108.04	2215.07	2215.07	-0.38	-0.00042	HCD (High Energy Collision Dissociation)	MS2	0	30	54.5889	36637	IgG-2.raw	F4	2.98	1	0.0003128	4.215e-09
		FALSE	High	Sequest HT (A2)	Unambiguous	DLYANTVLSGGTTMYPGIADR		3	P60709	A0A2R8Y793; P60709; P63261	0	3	0.4793	0	1	1	739.03	2215.07	2215.07	1.89	0.0014	HCD (High Energy Collision Dissociation)	MS2	60.7748	30	63.915	44168	IgG-2.raw	F4	1.21	1	0.0005038	0.007724
		FALSE	High	Sequest HT (A2)	Unambiguous	DLYANTVLSGGTTMYPGIADR		3	P60709	A0A2R8Y793; P60709; P63261	0	3	0.6143	0	1	1	739.03	2215.07	2215.07	2.02	0.00149	HCD (High Energy Collision Dissociation)	MS2	9.78118	30	54.5923	36639	IgG-2.raw	F4	2.1	1	0.0003128	0.0009368
		FALSE	High	Sequest HT (A2)	Unambiguous	DLYANTVLSGGTTMYPGIADR		3	P60709	A0A2R8Y793; P60709; P63261	0	2	0.7653	0	1	1	1108.03	2215.06	2215.07	-5.3	-0.00587	HCD (High Energy Collision Dissociation)	MS2	53.8046	30	63.686	44069	IgG-2.raw	F4	4.26	1	0.0003128	2.902e-09
		FALSE	High	Sequest HT (A2)	Unambiguous	DLYANTVLSGGTTMYPGIADR		3	P60709	A0A2R8Y793; P60709; P63261	0	3	0.6	0	1	1	739.027	2215.07	2215.07	-0.97	-0.00071	HCD (High Energy Collision Dissociation)	MS2	51.1881	30	47.443	30253	IgG-2.raw	F4	2.05	1	0.0003128	0.0002984
		FALSE	High	Sequest HT (A2)	Unambiguous	DLYANTVLSGGTTMYPGIADR		3	P60709	A0A2R8Y793; P60709; P63261	0	2	0.7646	0	1	1	1108.04	2215.07	2215.07	0.59	0.00065	HCD (High Energy Collision Dissociation)	MS2	0	29.723	42.1412	25255	IgG-2.raw	F4	4.97	1	0.0003128	3.99e-10
		FALSE	High	Sequest HT (A2)	Unambiguous	DLYANTVLSGGTTMYPGIADR		3	P60709	A0A2R8Y793; P60709; P63261	0	2	0.8301	0	1	1	1108.04	2215.08	2215.07	2.68	0.00297	HCD (High Energy Collision Dissociation)	MS2	0	30	44.2064	27233	IgG-2.raw	F4	4.65	1	0.0003128	5.447e-11
		FALSE	High	Sequest HT (A2)	Unambiguous	DLYANTVLSGGTTMYPGIADR		3	P60709	A0A2R8Y793; P60709; P63261	0	3	0.6222	0	1	1	739.027	2215.07	2215.07	-1.67	-0.00124	HCD (High Energy Collision Dissociation)	MS2	66.9837	30	44.7312	27735	IgG-2.raw	F4	1.8	1	0.0003128	0.0008124
		FALSE	High	Sequest HT (A2)	Unambiguous	DLYANTVLSGGTTMYPGIADR		3	P60709	A0A2R8Y793; P60709; P63261	0	2	0.774	0	1	1	1108.04	2215.07	2215.07	0.85	0.00094	HCD (High Energy Collision Dissociation)	MS2	0	30	56.6094	38348	IgG-2.raw	F4	3.23	1	0.0003128	1.157e-07
		FALSE	High	Sequest HT (A2)	Unambiguous	DLYANTVLSGGTTMYPGIADR		3	P60709	A0A2R8Y793; P60709; P63261	0	2	0.808	0	1	1	1108.04	2215.07	2215.07	-1.56	-0.00173	HCD (High Energy Collision Dissociation)	MS2	13.4426	30	50.558	33132	IgG-2.raw	F4	4.48	1	0.0003128	7.341e-09
		FALSE	High	Sequest HT (A2)	Unambiguous	DLYANTVLSGGTTMYPGIADR		3	P60709	A0A2R8Y793; P60709; P63261	0	3	0.5882	0	1	1	739.03	2215.07	2215.07	2.14	0.00158	HCD (High Energy Collision Dissociation)	MS2	14.232	30	55.6121	37498	IgG-2.raw	F4	1.7	1	0.0003128	0.0005774
		FALSE	High	Sequest HT (A2)	Unambiguous	DLYANTVLSGGTTMYPGIADR		3	P60709	A0A2R8Y793; P60709; P63261	0	3	0.7791	0	1	1	739.028	2215.07	2215.07	-0.31	-0.00023	HCD (High Energy Collision Dissociation)	MS2	0	21.184	41.4768	24665	IgG-2.raw	F4	4.12	1	0.0003128	3.536e-08
		FALSE	High	Sequest HT (A2)	Unambiguous	DLYANTVLSGGTTMYPGIADR		3	P60709	A0A2R8Y793; P60709; P63261	0	3	0.7194	0	1	1	739.028	2215.07	2215.07	-0.06	-4e-05	HCD (High Energy Collision Dissociation)	MS2	0	30	42.4901	25584	IgG-2.raw	F4	3.1	1	0.0003128	4.854e-05
		FALSE	High	Sequest HT (A2)	Unambiguous	DLYANTVLSGGTTMYPGIADR		3	P60709	A0A2R8Y793; P60709; P63261	0	2	0.7443	0	1	1	1108.04	2215.07	2215.07	1.31	0.00145	HCD (High Energy Collision Dissociation)	MS2	0	30	66.702	45657	IgG-2.raw	F4	1.76	1	0.0003128	0.001516
		FALSE	High	Sequest HT (A2)	Unambiguous	DLYANTVLSGGTTMYPGIADR		3	P60709	A0A2R8Y793; P60709; P63261	0	2	0.7285	0	1	1	1108.03	2215.06	2215.07	-4.64	-0.00513	HCD (High Energy Collision Dissociation)	MS2	0	30	64.6971	44676	IgG-2.raw	F4	3.83	1	0.0003128	9.655e-10
		FALSE	High	Sequest HT (A2)	Unambiguous	DLYANTVLSGGTTMYPGIADR		3	P60709	A0A2R8Y793; P60709; P63261	0	2	0.8107	0	1	1	1108.04	2215.07	2215.07	-1.67	-0.00185	HCD (High Energy Collision Dissociation)	MS2	0	30	47.4771	30287	IgG-2.raw	F4	4.49	1	0.0003128	8.558e-10
		FALSE	High	Sequest HT (A2)	Unambiguous	DLYANTVLSGGTTMYPGIADR		3	P60709	A0A2R8Y793; P60709; P63261	0	3	0.5333	0	1	1	739.03	2215.08	2215.07	2.41	0.00178	HCD (High Energy Collision Dissociation)	MS2	7.13025	30	50.5239	33100	IgG-2.raw	F4	1.65	1	0.0005038	0.00843
		FALSE	High	Sequest HT (A2)	Unambiguous	DLYANTVLSGGTTMYPGIADR		3	P60709	A0A2R8Y793; P60709; P63261	0	2	0.7455	0	1	1	1108.04	2215.06	2215.07	-2.5	-0.00277	HCD (High Energy Collision Dissociation)	MS2	0	30	51.5654	34066	IgG-2.raw	F4	3.34	1	0.0003128	1.388e-08
		FALSE	High	Sequest HT (A2)	Unambiguous	DLYANTVLSGGTTMYPGIADR		3	P60709	A0A2R8Y793; P60709; P63261	0	2	0.6492	0	1	1	1108.05	2215.08	2215.07	6.43	0.00713	HCD (High Energy Collision Dissociation)	MS2	51.9983	30	40.1096	23407	IgG-2.raw	F4	2.48	1	0.0003128	0.0001856
		FALSE	High	Sequest HT (A2)	Unambiguous	DLYANTVLSGGTTMYPGIADR		3	P60709	A0A2R8Y793; P60709; P63261	0	2	0.8078	0	1	1	1108.04	2215.07	2215.07	0.8	0.00089	HCD (High Energy Collision Dissociation)	MS2	0	30	60.6359	41656	IgG-2.raw	F4	3.59	1	0.0003128	3.247e-11
		FALSE	High	Sequest HT (A2)	Unambiguous	DLYANTVLSGGTTMYPGIADR		3	P60709	A0A2R8Y793; P60709; P63261	0	2	0.7768	0	1	1	1108.04	2215.07	2215.07	-0.94	-0.00104	HCD (High Energy Collision Dissociation)	MS2	12.2688	30	55.5989	37487	IgG-2.raw	F4	3.54	1	0.0003128	3.231e-09
		FALSE	High	Sequest HT (A2)	Unambiguous	DLYANTVLSGGTTMYPGIADR		3	P60709	A0A2R8Y793; P60709; P63261	0	2	0.7656	0	1	1	1108.04	2215.07	2215.07	-1.55	-0.00171	HCD (High Energy Collision Dissociation)	MS2	0	30	57.621	39197	IgG-2.raw	F4	3.2	1	0.0003128	2.791e-08
	FALSE	High	DLYANTVLSGGTTMYPGIADR	1xOxidation [M14]	7.18671e-11	0.000317075	1	3	3	P60709	0	2231.06	High	High	0.0003128	9.461e-12	4.01
		Checked	Confidence	Identifying Node	PSM Ambiguity	Annotated Sequence	Modifications	# Proteins	Master Protein Accessions	Protein Accessions	# Missed Cleavages	Charge	DeltaScore	DeltaCn	Rank	Search Engine Rank	m/z [Da]	MH+ [Da]	Theo. MH+ [Da]	DeltaM [ppm]	Deltam/z [Da]	Activation Type	MS Order	Isolation Interference [%]	Ion Inject Time [ms]	RT [min]	First Scan	Spectrum File	File ID	XCorr	# Protein Groups	Percolator q-Value	Percolator PEP
		FALSE	High	Sequest HT (A2)	Unambiguous	DLYANTVLSGGTTmYPGIADR	M14(Oxidation)	3	P60709	A0A2R8Y793; P60709; P63261	0	2	0.7456	0	1	1	1116.04	2231.07	2231.06	0.24	0.00027	HCD (High Energy Collision Dissociation)	MS2	7.44764	28.518	38.1265	21572	IgG-2.raw	F4	4.01	1	0.0003128	9.461e-12
		FALSE	High	Sequest HT (A2)	Unambiguous	DLYANTVLSGGTTmYPGIADR	M14(Oxidation)	3	P60709	A0A2R8Y793; P60709; P63261	0	2	0.6204	0	1	1	1116.04	2231.07	2231.06	1.22	0.00136	HCD (High Energy Collision Dissociation)	MS2	57.4455	30	39.9454	23249	IgG-2.raw	F4	2.16	1	0.0003128	0.0005177
		FALSE	High	Sequest HT (A2)	Unambiguous	DLYANTVLSGGTTmYPGIADR	M14(Oxidation)	3	P60709	A0A2R8Y793; P60709; P63261	0	3	0.5365	0	1	1	744.362	2231.07	2231.06	2.84	0.00211	HCD (High Energy Collision Dissociation)	MS2	62.4653	30	38.1445	21590	IgG-2.raw	F4	2.33	1	0.0003128	0.0001218
	FALSE	High	DSYVGDEAQSK		0.00208093	0.000317075	3	22	1	P60709; P68133; K7EM38	0	1198.52	High	High	0.0003128	0.001097	1.69
		Checked	Confidence	Identifying Node	PSM Ambiguity	Annotated Sequence	Modifications	# Proteins	Master Protein Accessions	Protein Accessions	# Missed Cleavages	Charge	DeltaScore	DeltaCn	Rank	Search Engine Rank	m/z [Da]	MH+ [Da]	Theo. MH+ [Da]	DeltaM [ppm]	Deltam/z [Da]	Activation Type	MS Order	Isolation Interference [%]	Ion Inject Time [ms]	RT [min]	First Scan	Spectrum File	File ID	XCorr	# Protein Groups	Percolator q-Value	Percolator PEP
		FALSE	High	Sequest HT (A2)	Unambiguous	DSYVGDEAQSK		22	P60709; P68133; K7EM38	E7EVS6; G5E9R0; J3KT65; A0A2R8Y793; P63267; C9JUM1; A0A2R8YGF8; A6NL76; P60709; F6UVQ4; P62736; P68133; I3L3I0; C9JTX5; K7EM38; C9JFL5; F8WB63; C9JZR7; P68032; I3L3R2; P63261; B8ZZJ2	0	2	0.7396	0	1	1	599.765	1198.52	1198.52	-0.05	-3e-05	HCD (High Energy Collision Dissociation)	MS2	21.4921	30	20.3156	6591	IgG-2.raw	F4	1.69	3	0.0003128	0.001097
	FALSE	High	EITALAPSTMK		0.000195676	0.000317075	2	8	2	P60709; P68133	0	1161.62	High	High	0.0003128	8.506e-05	2.68
		Checked	Confidence	Identifying Node	PSM Ambiguity	Annotated Sequence	Modifications	# Proteins	Master Protein Accessions	Protein Accessions	# Missed Cleavages	Charge	DeltaScore	DeltaCn	Rank	Search Engine Rank	m/z [Da]	MH+ [Da]	Theo. MH+ [Da]	DeltaM [ppm]	Deltam/z [Da]	Activation Type	MS Order	Isolation Interference [%]	Ion Inject Time [ms]	RT [min]	First Scan	Spectrum File	File ID	XCorr	# Protein Groups	Percolator q-Value	Percolator PEP
		FALSE	High	Sequest HT (A2)	Unambiguous	EITALAPSTMK		8	P60709; P68133	P63267; A0A2R8YFE2; A6NL76; P60709; P62736; P68133; P68032; P63261	0	2	0.6157	0	1	1	581.312	1161.62	1161.62	-0.58	-0.00033	HCD (High Energy Collision Dissociation)	MS2	3.91189	17.485	26.65	11650	IgG-2.raw	F4	2.68	2	0.0003128	8.506e-05
		FALSE	High	Sequest HT (A2)	Unambiguous	EITALAPSTMK		8	P60709; P68133	P63267; A0A2R8YFE2; A6NL76; P60709; P62736; P68133; P68032; P63261	0	2	0.524	0	1	1	581.313	1161.62	1161.62	0.59	0.00034	HCD (High Energy Collision Dissociation)	MS2	12.0767	30	27.6587	12438	IgG-2.raw	F4	2.71	2	0.0003128	0.0005514
	FALSE	High	EITALAPSTMK	1xOxidation [M10]	7.72327e-05	0.000317075	2	8	5	P60709; P68133	0	1177.61	High	High	0.0003128	3.124e-05	2.68
		Checked	Confidence	Identifying Node	PSM Ambiguity	Annotated Sequence	Modifications	# Proteins	Master Protein Accessions	Protein Accessions	# Missed Cleavages	Charge	DeltaScore	DeltaCn	Rank	Search Engine Rank	m/z [Da]	MH+ [Da]	Theo. MH+ [Da]	DeltaM [ppm]	Deltam/z [Da]	Activation Type	MS Order	Isolation Interference [%]	Ion Inject Time [ms]	RT [min]	First Scan	Spectrum File	File ID	XCorr	# Protein Groups	Percolator q-Value	Percolator PEP
		FALSE	High	Sequest HT (A2)	Unambiguous	EITALAPSTmK	M10(Oxidation)	8	P60709; P68133	P63267; A0A2R8YFE2; A6NL76; P60709; P62736; P68133; P68032; P63261	0	2	0.4776	0	1	1	589.31	1177.61	1177.61	-0.86	-0.00051	HCD (High Energy Collision Dissociation)	MS2	0	29.968	25.2831	10505	IgG-2.raw	F4	2.68	2	0.0003128	3.124e-05
		FALSE	High	Sequest HT (A2)	Unambiguous	EITALAPSTmK	M10(Oxidation)	8	P60709; P68133	P63267; A0A2R8YFE2; A6NL76; P60709; P62736; P68133; P68032; P63261	0	2	0.5109	0	1	1	589.31	1177.61	1177.61	0.3	0.00017	HCD (High Energy Collision Dissociation)	MS2	7.19087	27.493	26.2969	11340	IgG-2.raw	F4	2.74	2	0.0003128	4.78e-05
		FALSE	High	Sequest HT (A2)	Unambiguous	EITALAPSTmK	M10(Oxidation)	8	P60709; P68133	P63267; A0A2R8YFE2; A6NL76; P60709; P62736; P68133; P68032; P63261	0	2	0.4839	0	1	1	589.311	1177.61	1177.61	0.44	0.00026	HCD (High Energy Collision Dissociation)	MS2	21.0338	25.174	23.4343	9102	IgG-2.raw	F4	2.17	2	0.0003128	0.001954
		FALSE	High	Sequest HT (A2)	Unambiguous	EITALAPSTmK	M10(Oxidation)	8	P60709; P68133	P63267; A0A2R8YFE2; A6NL76; P60709; P62736; P68133; P68032; P63261	0	2	0.446	0	1	1	589.311	1177.62	1177.61	1.64	0.00097	HCD (High Energy Collision Dissociation)	MS2	36.4407	30	23.2448	8936	IgG-2.raw	F4	2.13	2	0.0003128	0.0007956
		FALSE	High	Sequest HT (A2)	Unambiguous	EITALAPSTmK	M10(Oxidation)	8	P60709; P68133	P63267; A0A2R8YFE2; A6NL76; P60709; P62736; P68133; P68032; P63261	0	2	0.5098	0	1	1	589.311	1177.61	1177.61	1.06	0.00063	HCD (High Energy Collision Dissociation)	MS2	50.9486	30	24.2676	9744	IgG-2.raw	F4	2.04	2	0.0003128	0.00288
	FALSE	High	GYSFTTTAER		0.00845778	0.000582273	2	6	2	A0A2R8YEA7; P60709	0	1132.53	High	High	0.0005038	0.00501	2.5
		Checked	Confidence	Identifying Node	PSM Ambiguity	Annotated Sequence	Modifications	# Proteins	Master Protein Accessions	Protein Accessions	# Missed Cleavages	Charge	DeltaScore	DeltaCn	Rank	Search Engine Rank	m/z [Da]	MH+ [Da]	Theo. MH+ [Da]	DeltaM [ppm]	Deltam/z [Da]	Activation Type	MS Order	Isolation Interference [%]	Ion Inject Time [ms]	RT [min]	First Scan	Spectrum File	File ID	XCorr	# Protein Groups	Percolator q-Value	Percolator PEP
		FALSE	High	Sequest HT (A2)	Unambiguous	GYSFTTTAER		6	A0A2R8YEA7; P60709	A0A2R8Y793; A0A2R8YEA7; P60709; I3L3I0; I3L4N8; P63261	0	2	0.651	0	1	1	566.767	1132.53	1132.53	-0.29	-0.00017	HCD (High Energy Collision Dissociation)	MS2	33.6601	16.626	26.9128	11797	IgG-2.raw	F4	1.49	2	0.0005038	0.01993
		FALSE	High	Sequest HT (A2)	Unambiguous	GYSFTTTAER		6	A0A2R8YEA7; P60709	A0A2R8Y793; A0A2R8YEA7; P60709; I3L3I0; I3L4N8; P63261	0	2	0.7	0	1	1	566.767	1132.53	1132.53	-0.15	-9e-05	HCD (High Energy Collision Dissociation)	MS2	0	28.021	25.5946	10760	IgG-2.raw	F4	2.5	2	0.0005038	0.00501
	FALSE	High	HQGVMVGMGQK		0.00590381	0.000317075	4	23	1	P60709; P68133; K7EM38; Q562R1	0	1171.57	High	High	0.0003128	0.00339	2.54
		Checked	Confidence	Identifying Node	PSM Ambiguity	Annotated Sequence	Modifications	# Proteins	Master Protein Accessions	Protein Accessions	# Missed Cleavages	Charge	DeltaScore	DeltaCn	Rank	Search Engine Rank	m/z [Da]	MH+ [Da]	Theo. MH+ [Da]	DeltaM [ppm]	Deltam/z [Da]	Activation Type	MS Order	Isolation Interference [%]	Ion Inject Time [ms]	RT [min]	First Scan	Spectrum File	File ID	XCorr	# Protein Groups	Percolator q-Value	Percolator PEP
		FALSE	High	Sequest HT (A2)	Unambiguous	HQGVMVGMGQK		23	P60709; P68133; K7EM38; Q562R1	E7EVS6; G5E9R0; J3KT65; A0A2R8Y793; P63267; C9JUM1; A0A2R8YGF8; A6NL76; P60709; F6UVQ4; P62736; P68133; I3L3I0; C9JTX5; K7EM38; Q562R1; C9JFL5; F8WB63; C9JZR7; P68032; I3L3R2; P63261; B8ZZJ2	0	3	0.7362	0	1	1	391.196	1171.57	1171.57	0.91	0.00035	HCD (High Energy Collision Dissociation)	MS2	37.3938	30	20.0578	6425	IgG-2.raw	F4	2.54	4	0.0003128	0.00339
	FALSE	High	KDLYANTVLSGGTTMYPGIADR		2.78229e-11	0.000317075	1	3	2	P60709	1	2343.16	High	High	0.0003128	3.388e-12	6.14
		Checked	Confidence	Identifying Node	PSM Ambiguity	Annotated Sequence	Modifications	# Proteins	Master Protein Accessions	Protein Accessions	# Missed Cleavages	Charge	DeltaScore	DeltaCn	Rank	Search Engine Rank	m/z [Da]	MH+ [Da]	Theo. MH+ [Da]	DeltaM [ppm]	Deltam/z [Da]	Activation Type	MS Order	Isolation Interference [%]	Ion Inject Time [ms]	RT [min]	First Scan	Spectrum File	File ID	XCorr	# Protein Groups	Percolator q-Value	Percolator PEP
		FALSE	High	Sequest HT (A2)	Unambiguous	KDLYANTVLSGGTTMYPGIADR		3	P60709	A0A2R8Y793; P60709; P63261	1	3	0.8266	0	1	1	781.728	2343.17	2343.16	2.28	0.00178	HCD (High Energy Collision Dissociation)	MS2	49.1274	15.229	35.1211	18896	IgG-2.raw	F4	5.71	1	0.0003128	3.394e-11
		FALSE	High	Sequest HT (A2)	Unambiguous	KDLYANTVLSGGTTMYPGIADR		3	P60709	A0A2R8Y793; P60709; P63261	1	2	0.8111	0	1	1	1172.08	2343.15	2343.16	-4.71	-0.00552	HCD (High Energy Collision Dissociation)	MS2	51.3981	30	35.149	18919	IgG-2.raw	F4	6.14	1	0.0003128	3.388e-12
	FALSE	High	KDLYANTVLSGGTTMYPGIADR	1xOxidation [M15]	0.000854181	0.000317075	1	3	1	P60709	1	2359.16	High	High	0.0003128	0.0004199	1.92
		Checked	Confidence	Identifying Node	PSM Ambiguity	Annotated Sequence	Modifications	# Proteins	Master Protein Accessions	Protein Accessions	# Missed Cleavages	Charge	DeltaScore	DeltaCn	Rank	Search Engine Rank	m/z [Da]	MH+ [Da]	Theo. MH+ [Da]	DeltaM [ppm]	Deltam/z [Da]	Activation Type	MS Order	Isolation Interference [%]	Ion Inject Time [ms]	RT [min]	First Scan	Spectrum File	File ID	XCorr	# Protein Groups	Percolator q-Value	Percolator PEP
		FALSE	High	Sequest HT (A2)	Unambiguous	KDLYANTVLSGGTTmYPGIADR	M15(Oxidation)	3	P60709	A0A2R8Y793; P60709; P63261	1	2	0.5208	0	1	1	1180.09	2359.17	2359.16	2.42	0.00285	HCD (High Energy Collision Dissociation)	MS2	0	30	33.2048	17271	IgG-2.raw	F4	1.92	1	0.0003128	0.0004199
	FALSE	High	LCYVALDFEQEMATAASSSSLEK	1xCarbamidomethyl [C2]	1.2874e-13	0.000317075	2	6	51	A0A2R8YEA7; P60709	0	2550.17	High	High	0.0003128	1.016e-14	5.14
		Checked	Confidence	Identifying Node	PSM Ambiguity	Annotated Sequence	Modifications	# Proteins	Master Protein Accessions	Protein Accessions	# Missed Cleavages	Charge	DeltaScore	DeltaCn	Rank	Search Engine Rank	m/z [Da]	MH+ [Da]	Theo. MH+ [Da]	DeltaM [ppm]	Deltam/z [Da]	Activation Type	MS Order	Isolation Interference [%]	Ion Inject Time [ms]	RT [min]	First Scan	Spectrum File	File ID	XCorr	# Protein Groups	Percolator q-Value	Percolator PEP
		FALSE	High	Sequest HT (A2)	Unambiguous	LcYVALDFEQEMATAASSSSLEK	C2(Carbamidomethyl)	6	A0A2R8YEA7; P60709	A0A2R8Y793; A0A2R8YEA7; P60709; Q6S8J3; I3L4N8; P63261	0	3	0.5747	0	1	1	850.73	2550.17	2550.17	0.19	0.00017	HCD (High Energy Collision Dissociation)	MS2	0	30	57.1679	38820	IgG-2.raw	F4	0.87	2	0.0005038	0.01615
		FALSE	High	Sequest HT (A2)	Unambiguous	LcYVALDFEQEMATAASSSSLEK	C2(Carbamidomethyl)	6	A0A2R8YEA7; P60709	A0A2R8Y793; A0A2R8YEA7; P60709; Q6S8J3; I3L4N8; P63261	0	3	0.6566	0	1	1	850.73	2550.17	2550.17	0.19	0.00016	HCD (High Energy Collision Dissociation)	MS2	6.24554	30	60.1786	41282	IgG-2.raw	F4	3.32	2	0.0003128	1.749e-07
		FALSE	High	Sequest HT (A2)	Unambiguous	LcYVALDFEQEMATAASSSSLEK	C2(Carbamidomethyl)	6	A0A2R8YEA7; P60709	A0A2R8Y793; A0A2R8YEA7; P60709; Q6S8J3; I3L4N8; P63261	0	2	0.8485	0	1	1	1275.59	2550.17	2550.17	0.45	0.00057	HCD (High Energy Collision Dissociation)	MS2	0	30	45.9067	28800	IgG-2.raw	F4	4.29	2	0.0003128	1.098e-10
		FALSE	High	Sequest HT (A2)	Unambiguous	LcYVALDFEQEMATAASSSSLEK	C2(Carbamidomethyl)	6	A0A2R8YEA7; P60709	A0A2R8Y793; A0A2R8YEA7; P60709; Q6S8J3; I3L4N8; P63261	0	2	0.8521	0	1	1	1275.59	2550.17	2550.17	-0.92	-0.00117	HCD (High Energy Collision Dissociation)	MS2	0	30	53.0589	35386	IgG-2.raw	F4	1.69	2	0.0003128	1.321e-05
		FALSE	High	Sequest HT (A2)	Unambiguous	LcYVALDFEQEMATAASSSSLEK	C2(Carbamidomethyl)	6	A0A2R8YEA7; P60709	A0A2R8Y793; A0A2R8YEA7; P60709; Q6S8J3; I3L4N8; P63261	0	2	0.838	0	1	1	1275.59	2550.17	2550.17	-0.29	-0.00037	HCD (High Energy Collision Dissociation)	MS2	15.017	30	60.2551	41343	IgG-2.raw	F4	2.16	2	0.0003128	1.488e-05
		FALSE	High	Sequest HT (A2)	Unambiguous	LcYVALDFEQEMATAASSSSLEK	C2(Carbamidomethyl)	6	A0A2R8YEA7; P60709	A0A2R8Y793; A0A2R8YEA7; P60709; Q6S8J3; I3L4N8; P63261	0	2	0.8568	0	1	1	1275.59	2550.18	2550.17	1.84	0.00235	HCD (High Energy Collision Dissociation)	MS2	0	30	46.9355	29767	IgG-2.raw	F4	4.12	2	0.0003128	9.076e-12
		FALSE	High	Sequest HT (A2)	Unambiguous	LcYVALDFEQEMATAASSSSLEK	C2(Carbamidomethyl)	6	A0A2R8YEA7; P60709	A0A2R8Y793; A0A2R8YEA7; P60709; Q6S8J3; I3L4N8; P63261	0	3	0.6684	0	1	1	850.73	2550.18	2550.17	0.52	0.00044	HCD (High Energy Collision Dissociation)	MS2	11.5908	30	45.9324	28822	IgG-2.raw	F4	3.95	2	0.0003128	8.456e-06
		FALSE	High	Sequest HT (A2)	Unambiguous	LcYVALDFEQEMATAASSSSLEK	C2(Carbamidomethyl)	6	A0A2R8YEA7; P60709	A0A2R8Y793; A0A2R8YEA7; P60709; Q6S8J3; I3L4N8; P63261	0	3	0.694	0	1	1	850.728	2550.17	2550.17	-1.62	-0.00138	HCD (High Energy Collision Dissociation)	MS2	17.4509	30	46.9885	29818	IgG-2.raw	F4	4.02	2	0.0003128	1.732e-07
		FALSE	High	Sequest HT (A2)	Unambiguous	LcYVALDFEQEMATAASSSSLEK	C2(Carbamidomethyl)	6	A0A2R8YEA7; P60709	A0A2R8Y793; A0A2R8YEA7; P60709; Q6S8J3; I3L4N8; P63261	0	3	0.6676	0	1	1	850.73	2550.17	2550.17	0.39	0.00033	HCD (High Energy Collision Dissociation)	MS2	0	30	48.0181	30793	IgG-2.raw	F4	3.49	2	0.0003128	2.918e-07
		FALSE	High	Sequest HT (A2)	Unambiguous	LcYVALDFEQEMATAASSSSLEK	C2(Carbamidomethyl)	6	A0A2R8YEA7; P60709	A0A2R8Y793; A0A2R8YEA7; P60709; Q6S8J3; I3L4N8; P63261	0	2	0.8319	0	1	1	1275.59	2550.17	2550.17	-0.31	-0.00039	HCD (High Energy Collision Dissociation)	MS2	12.8034	30	47.9492	30732	IgG-2.raw	F4	3.45	2	0.0003128	1.034e-10
		FALSE	High	Sequest HT (A2)	Unambiguous	LcYVALDFEQEMATAASSSSLEK	C2(Carbamidomethyl)	6	A0A2R8YEA7; P60709	A0A2R8Y793; A0A2R8YEA7; P60709; Q6S8J3; I3L4N8; P63261	0	3	0.6793	0	1	1	850.73	2550.17	2550.17	0.22	0.00018	HCD (High Energy Collision Dissociation)	MS2	10.5195	30	54.1449	36307	IgG-2.raw	F4	2.9	2	0.0003128	7.576e-06
		FALSE	High	Sequest HT (A2)	Unambiguous	LcYVALDFEQEMATAASSSSLEK	C2(Carbamidomethyl)	6	A0A2R8YEA7; P60709	A0A2R8Y793; A0A2R8YEA7; P60709; Q6S8J3; I3L4N8; P63261	0	2	0.8212	0	1	1	1275.59	2550.17	2550.17	-0.59	-0.00075	HCD (High Energy Collision Dissociation)	MS2	0	30	52.0536	34504	IgG-2.raw	F4	3.3	2	0.0003128	9.491e-09
		FALSE	High	Sequest HT (A2)	Unambiguous	LcYVALDFEQEMATAASSSSLEK	C2(Carbamidomethyl)	6	A0A2R8YEA7; P60709	A0A2R8Y793; A0A2R8YEA7; P60709; Q6S8J3; I3L4N8; P63261	0	3	0.6802	0	1	1	850.729	2550.17	2550.17	-0.58	-0.00049	HCD (High Energy Collision Dissociation)	MS2	0	30	61.1825	42117	IgG-2.raw	F4	4.19	2	0.0003128	3.204e-08
		FALSE	High	Sequest HT (A2)	Unambiguous	LcYVALDFEQEMATAASSSSLEK	C2(Carbamidomethyl)	6	A0A2R8YEA7; P60709	A0A2R8Y793; A0A2R8YEA7; P60709; Q6S8J3; I3L4N8; P63261	0	3	0.4815	0	1	1	850.73	2550.17	2550.17	0.14	0.00012	HCD (High Energy Collision Dissociation)	MS2	0	30	53.1323	35448	IgG-2.raw	F4	1.35	2	0.0005038	0.0343
		FALSE	High	Sequest HT (A2)	Unambiguous	LcYVALDFEQEMATAASSSSLEK	C2(Carbamidomethyl)	6	A0A2R8YEA7; P60709	A0A2R8Y793; A0A2R8YEA7; P60709; Q6S8J3; I3L4N8; P63261	0	2	0.8294	0	1	1	1275.59	2550.18	2550.17	1.02	0.0013	HCD (High Energy Collision Dissociation)	MS2	0	30	56.0809	37895	IgG-2.raw	F4	1.7	2	0.0003128	0.0001048
		FALSE	High	Sequest HT (A2)	Unambiguous	LcYVALDFEQEMATAASSSSLEK	C2(Carbamidomethyl)	6	A0A2R8YEA7; P60709	A0A2R8Y793; A0A2R8YEA7; P60709; Q6S8J3; I3L4N8; P63261	0	2	0.8852	0	1	1	1275.59	2550.18	2550.17	0.7	0.00089	HCD (High Energy Collision Dissociation)	MS2	0	30	62.2782	43035	IgG-2.raw	F4	4.27	2	0.0003128	8.037e-11
		FALSE	High	Sequest HT (A2)	Unambiguous	LcYVALDFEQEMATAASSSSLEK	C2(Carbamidomethyl)	6	A0A2R8YEA7; P60709	A0A2R8Y793; A0A2R8YEA7; P60709; Q6S8J3; I3L4N8; P63261	0	2	0.8191	0	1	1	1275.59	2550.17	2550.17	0.24	0.0003	HCD (High Energy Collision Dissociation)	MS2	0	30	63.2803	43808	IgG-2.raw	F4	5.14	2	0.0003128	1.016e-14
		FALSE	High	Sequest HT (A2)	Unambiguous	LcYVALDFEQEMATAASSSSLEK	C2(Carbamidomethyl)	6	A0A2R8YEA7; P60709	A0A2R8Y793; A0A2R8YEA7; P60709; Q6S8J3; I3L4N8; P63261	0	3	0.6213	0	1	1	850.731	2550.18	2550.17	1.61	0.00137	HCD (High Energy Collision Dissociation)	MS2	58.9575	30	65.7595	45239	IgG-2.raw	F4	1.69	2	0.0003128	0.00386
		FALSE	High	Sequest HT (A2)	Unambiguous	LcYVALDFEQEMATAASSSSLEK	C2(Carbamidomethyl)	6	A0A2R8YEA7; P60709	A0A2R8Y793; A0A2R8YEA7; P60709; Q6S8J3; I3L4N8; P63261	0	2	0.8718	0	1	1	1275.6	2550.18	2550.17	3.64	0.00464	HCD (High Energy Collision Dissociation)	MS2	0	30	58.1084	39611	IgG-2.raw	F4	2.73	2	0.0003128	1.833e-08
		FALSE	High	Sequest HT (A2)	Unambiguous	LcYVALDFEQEMATAASSSSLEK	C2(Carbamidomethyl)	6	A0A2R8YEA7; P60709	A0A2R8Y793; A0A2R8YEA7; P60709; Q6S8J3; I3L4N8; P63261	0	2	0.7922	0	1	1	1275.6	2550.18	2550.17	4.02	0.00512	HCD (High Energy Collision Dissociation)	MS2	0	30	70.4384	47587	IgG-2.raw	F4	2.31	2	0.0003128	0.0004013
		FALSE	High	Sequest HT (A2)	Unambiguous	LcYVALDFEQEMATAASSSSLEK	C2(Carbamidomethyl)	6	A0A2R8YEA7; P60709	A0A2R8Y793; A0A2R8YEA7; P60709; Q6S8J3; I3L4N8; P63261	0	2	0.7816	0	1	1	1275.59	2550.17	2550.17	0.2	0.00025	HCD (High Energy Collision Dissociation)	MS2	62.5549	30	51.0408	33579	IgG-2.raw	F4	1.74	2	0.0003128	1.043e-05
		FALSE	High	Sequest HT (A2)	Unambiguous	LcYVALDFEQEMATAASSSSLEK	C2(Carbamidomethyl)	6	A0A2R8YEA7; P60709	A0A2R8Y793; A0A2R8YEA7; P60709; Q6S8J3; I3L4N8; P63261	0	3	0.7051	0	1	1	850.729	2550.17	2550.17	-0.26	-0.00022	HCD (High Energy Collision Dissociation)	MS2	0	30	62.2033	42973	IgG-2.raw	F4	4.51	2	0.0003128	3.761e-09
		FALSE	High	Sequest HT (A2)	Unambiguous	LcYVALDFEQEMATAASSSSLEK	C2(Carbamidomethyl)	6	A0A2R8YEA7; P60709	A0A2R8Y793; A0A2R8YEA7; P60709; Q6S8J3; I3L4N8; P63261	0	2	0.7991	0	1	1	1275.59	2550.18	2550.17	2.83	0.00361	HCD (High Energy Collision Dissociation)	MS2	0	30	54.0633	36241	IgG-2.raw	F4	2.19	2	0.0003128	4.979e-07
		FALSE	High	Sequest HT (A2)	Unambiguous	LcYVALDFEQEMATAASSSSLEK	C2(Carbamidomethyl)	6	A0A2R8YEA7; P60709	A0A2R8Y793; A0A2R8YEA7; P60709; Q6S8J3; I3L4N8; P63261	0	3	0.6624	0	1	1	850.729	2550.17	2550.17	0.01	1e-05	HCD (High Energy Collision Dissociation)	MS2	0	30	64.7543	44720	IgG-2.raw	F4	1.57	2	0.0003128	8.41e-05
		FALSE	High	Sequest HT (A2)	Unambiguous	LcYVALDFEQEMATAASSSSLEK	C2(Carbamidomethyl)	6	A0A2R8YEA7; P60709	A0A2R8Y793; A0A2R8YEA7; P60709; Q6S8J3; I3L4N8; P63261	0	2	0.8855	0	1	1	1275.59	2550.17	2550.17	-0.85	-0.00109	HCD (High Energy Collision Dissociation)	MS2	0	30	49.9942	32616	IgG-2.raw	F4	3.58	2	0.0003128	7.217e-11
		FALSE	High	Sequest HT (A2)	Unambiguous	LcYVALDFEQEMATAASSSSLEK	C2(Carbamidomethyl)	6	A0A2R8YEA7; P60709	A0A2R8Y793; A0A2R8YEA7; P60709; Q6S8J3; I3L4N8; P63261	0	3	0.7408	0	1	1	850.729	2550.17	2550.17	-1.12	-0.00095	HCD (High Energy Collision Dissociation)	MS2	9.49564	30	63.2151	43767	IgG-2.raw	F4	3.55	2	0.0003128	1.084e-06
		FALSE	High	Sequest HT (A2)	Unambiguous	LcYVALDFEQEMATAASSSSLEK	C2(Carbamidomethyl)	6	A0A2R8YEA7; P60709	A0A2R8Y793; A0A2R8YEA7; P60709; Q6S8J3; I3L4N8; P63261	0	2	0.8088	0	1	1	1275.59	2550.18	2550.17	0.75	0.00096	HCD (High Energy Collision Dissociation)	MS2	20.4382	30	49.4754	32150	IgG-2.raw	F4	2.51	2	0.0003128	5.334e-05
		FALSE	High	Sequest HT (A2)	Unambiguous	LcYVALDFEQEMATAASSSSLEK	C2(Carbamidomethyl)	6	A0A2R8YEA7; P60709	A0A2R8Y793; A0A2R8YEA7; P60709; Q6S8J3; I3L4N8; P63261	0	2	0.7848	0	1	1	1275.59	2550.17	2550.17	-0.26	-0.00034	HCD (High Energy Collision Dissociation)	MS2	0	30	55.0765	37050	IgG-2.raw	F4	2.37	2	0.0003128	1.165e-07
		FALSE	High	Sequest HT (A2)	Unambiguous	LcYVALDFEQEMATAASSSSLEK	C2(Carbamidomethyl)	6	A0A2R8YEA7; P60709	A0A2R8Y793; A0A2R8YEA7; P60709; Q6S8J3; I3L4N8; P63261	0	2	0.8182	0	1	1	1275.6	2550.19	2550.17	6.72	0.00857	HCD (High Energy Collision Dissociation)	MS2	0	30	48.9704	31675	IgG-2.raw	F4	2.53	2	0.0003128	3.485e-09
		FALSE	High	Sequest HT (A2)	Unambiguous	LcYVALDFEQEMATAASSSSLEK	C2(Carbamidomethyl)	6	A0A2R8YEA7; P60709	A0A2R8Y793; A0A2R8YEA7; P60709; Q6S8J3; I3L4N8; P63261	0	2	0.8377	0	1	1	1275.59	2550.18	2550.17	1.45	0.00184	HCD (High Energy Collision Dissociation)	MS2	0	30	64.3187	44404	IgG-2.raw	F4	4.56	2	0.0003128	5.229e-13
		FALSE	High	Sequest HT (A2)	Unambiguous	LcYVALDFEQEMATAASSSSLEK	C2(Carbamidomethyl)	6	A0A2R8YEA7; P60709	A0A2R8Y793; A0A2R8YEA7; P60709; Q6S8J3; I3L4N8; P63261	0	2	0.9035	0	1	1	1275.58	2550.16	2550.17	-7.13	-0.0091	HCD (High Energy Collision Dissociation)	MS2	27.3003	30	58.5699	39985	IgG-2.raw	F4	2.59	2	0.0003128	3.985e-07
		FALSE	High	Sequest HT (A2)	Unambiguous	LcYVALDFEQEMATAASSSSLEK	C2(Carbamidomethyl)	6	A0A2R8YEA7; P60709	A0A2R8Y793; A0A2R8YEA7; P60709; Q6S8J3; I3L4N8; P63261	0	3	0.6411	0	1	1	850.729	2550.17	2550.17	-0.7	-0.00059	HCD (High Energy Collision Dissociation)	MS2	0	30	44.9174	27905	IgG-2.raw	F4	4.96	2	0.0003128	6.858e-07
		FALSE	High	Sequest HT (A2)	Unambiguous	LcYVALDFEQEMATAASSSSLEK	C2(Carbamidomethyl)	6	A0A2R8YEA7; P60709	A0A2R8Y793; A0A2R8YEA7; P60709; Q6S8J3; I3L4N8; P63261	0	3	0.6897	0	1	1	850.729	2550.17	2550.17	-0.29	-0.00025	HCD (High Energy Collision Dissociation)	MS2	3.59972	30	59.1732	40456	IgG-2.raw	F4	2.9	2	0.0003128	2.027e-07
		FALSE	High	Sequest HT (A2)	Unambiguous	LcYVALDFEQEMATAASSSSLEK	C2(Carbamidomethyl)	6	A0A2R8YEA7; P60709	A0A2R8Y793; A0A2R8YEA7; P60709; Q6S8J3; I3L4N8; P63261	0	2	0.8347	0	1	1	1275.59	2550.18	2550.17	0.93	0.00119	HCD (High Energy Collision Dissociation)	MS2	0	30	57.0941	38757	IgG-2.raw	F4	3.69	2	0.0003128	4.375e-11
		FALSE	High	Sequest HT (A2)	Unambiguous	LcYVALDFEQEMATAASSSSLEK	C2(Carbamidomethyl)	6	A0A2R8YEA7; P60709	A0A2R8Y793; A0A2R8YEA7; P60709; Q6S8J3; I3L4N8; P63261	0	3	0.6117	0	1	1	850.731	2550.18	2550.17	2.21	0.00188	HCD (High Energy Collision Dissociation)	MS2	12.3098	30	49.0662	31764	IgG-2.raw	F4	3.09	2	0.0003128	1.857e-06
		FALSE	High	Sequest HT (A2)	Unambiguous	LcYVALDFEQEMATAASSSSLEK	C2(Carbamidomethyl)	6	A0A2R8YEA7; P60709	A0A2R8Y793; A0A2R8YEA7; P60709; Q6S8J3; I3L4N8; P63261	0	3	0.6709	0	1	1	850.73	2550.18	2550.17	0.88	0.00075	HCD (High Energy Collision Dissociation)	MS2	8.28504	30	70.5431	47672	IgG-2.raw	F4	3.92	2	0.0003128	2.498e-08
		FALSE	High	Sequest HT (A2)	Unambiguous	LcYVALDFEQEMATAASSSSLEK	C2(Carbamidomethyl)	6	A0A2R8YEA7; P60709	A0A2R8Y793; A0A2R8YEA7; P60709; Q6S8J3; I3L4N8; P63261	0	3	0.7527	0	1	1	850.73	2550.17	2550.17	0.07	6e-05	HCD (High Energy Collision Dissociation)	MS2	3.11172	30	58.17	39660	IgG-2.raw	F4	3.72	2	0.0003128	3.157e-09
		FALSE	High	Sequest HT (A2)	Unambiguous	LcYVALDFEQEMATAASSSSLEK	C2(Carbamidomethyl)	6	A0A2R8YEA7; P60709	A0A2R8Y793; A0A2R8YEA7; P60709; Q6S8J3; I3L4N8; P63261	0	2	0.8673	0	1	1	1275.6	2550.19	2550.17	5.8	0.00739	HCD (High Energy Collision Dissociation)	MS2	14.2705	30	59.2509	40521	IgG-2.raw	F4	2.11	2	0.0003128	1.151e-06
		FALSE	High	Sequest HT (A2)	Unambiguous	LcYVALDFEQEMATAASSSSLEK	C2(Carbamidomethyl)	6	A0A2R8YEA7; P60709	A0A2R8Y793; A0A2R8YEA7; P60709; Q6S8J3; I3L4N8; P63261	0	3	0.8295	0	1	1	850.729	2550.17	2550.17	-0.59	-0.0005	HCD (High Energy Collision Dissociation)	MS2	16.8969	30	68.7991	46679	IgG-2.raw	F4	0.88	2	0.006153	0.192
		FALSE	High	Sequest HT (A2)	Unambiguous	LcYVALDFEQEMATAASSSSLEK	C2(Carbamidomethyl)	6	A0A2R8YEA7; P60709	A0A2R8Y793; A0A2R8YEA7; P60709; Q6S8J3; I3L4N8; P63261	0	3	0.7207	0	1	1	850.728	2550.17	2550.17	-1.29	-0.0011	HCD (High Energy Collision Dissociation)	MS2	13.5394	30	52.1216	34566	IgG-2.raw	F4	2.9	2	0.0003128	5.959e-07
		FALSE	High	Sequest HT (A2)	Unambiguous	LcYVALDFEQEMATAASSSSLEK	C2(Carbamidomethyl)	6	A0A2R8YEA7; P60709	A0A2R8Y793; A0A2R8YEA7; P60709; Q6S8J3; I3L4N8; P63261	0	3	0.6658	0	1	1	850.73	2550.18	2550.17	0.59	0.0005	HCD (High Energy Collision Dissociation)	MS2	7.38784	30	50.0812	32696	IgG-2.raw	F4	3.68	2	0.0003128	1.108e-07
		FALSE	High	Sequest HT (A2)	Unambiguous	LcYVALDFEQEMATAASSSSLEK	C2(Carbamidomethyl)	6	A0A2R8YEA7; P60709	A0A2R8Y793; A0A2R8YEA7; P60709; Q6S8J3; I3L4N8; P63261	0	3	0.7143	0	1	1	850.73	2550.17	2550.17	0.21	0.00018	HCD (High Energy Collision Dissociation)	MS2	0	30	66.7939	45698	IgG-2.raw	F4	0.98	2	0.0005038	0.01029
		FALSE	High	Sequest HT (A2)	Unambiguous	LcYVALDFEQEMATAASSSSLEK	C2(Carbamidomethyl)	6	A0A2R8YEA7; P60709	A0A2R8Y793; A0A2R8YEA7; P60709; Q6S8J3; I3L4N8; P63261	0	2	0.6592	0	1	1	1275.59	2550.17	2550.17	-1.22	-0.00155	HCD (High Energy Collision Dissociation)	MS2	56.2674	30	55.0991	37071	IgG-2.raw	F4	1.79	2	0.0003128	2.101e-05
		FALSE	High	Sequest HT (A2)	Unambiguous	LcYVALDFEQEMATAASSSSLEK	C2(Carbamidomethyl)	6	A0A2R8YEA7; P60709	A0A2R8Y793; A0A2R8YEA7; P60709; Q6S8J3; I3L4N8; P63261	0	3	0.7252	0	1	1	850.728	2550.17	2550.17	-1.57	-0.00133	HCD (High Energy Collision Dissociation)	MS2	12.0618	30	70.825	47907	IgG-2.raw	F4	4.84	2	0.0003128	1.086e-07
		FALSE	High	Sequest HT (A2)	Unambiguous	LcYVALDFEQEMATAASSSSLEK	C2(Carbamidomethyl)	6	A0A2R8YEA7; P60709	A0A2R8Y793; A0A2R8YEA7; P60709; Q6S8J3; I3L4N8; P63261	0	3	0.6551	0	1	1	850.73	2550.18	2550.17	1.04	0.00089	HCD (High Energy Collision Dissociation)	MS2	39.4213	30	49.3442	32026	IgG-2.raw	F4	3.45	2	0.0003128	3.024e-07
		FALSE	High	Sequest HT (A2)	Unambiguous	LcYVALDFEQEMATAASSSSLEK	C2(Carbamidomethyl)	6	A0A2R8YEA7; P60709	A0A2R8Y793; A0A2R8YEA7; P60709; Q6S8J3; I3L4N8; P63261	0	3	0.7153	0	1	1	850.731	2550.18	2550.17	1.9	0.00162	HCD (High Energy Collision Dissociation)	MS2	0	30	55.1481	37112	IgG-2.raw	F4	2.95	2	0.0003128	1.214e-06
		FALSE	High	Sequest HT (A2)	Unambiguous	LcYVALDFEQEMATAASSSSLEK	C2(Carbamidomethyl)	6	A0A2R8YEA7; P60709	A0A2R8Y793; A0A2R8YEA7; P60709; Q6S8J3; I3L4N8; P63261	0	3	0.712	0	1	1	850.729	2550.17	2550.17	-0.11	-9e-05	HCD (High Energy Collision Dissociation)	MS2	48.7821	30	49.3563	32039	IgG-2.raw	F4	3.68	2	0.0003128	8.844e-07
		FALSE	High	Sequest HT (A2)	Unambiguous	LcYVALDFEQEMATAASSSSLEK	C2(Carbamidomethyl)	6	A0A2R8YEA7; P60709	A0A2R8Y793; A0A2R8YEA7; P60709; Q6S8J3; I3L4N8; P63261	0	3	0.6667	0	1	1	850.728	2550.17	2550.17	-1.43	-0.00121	HCD (High Energy Collision Dissociation)	MS2	0	30	56.1585	37962	IgG-2.raw	F4	3.57	2	0.0003128	1.554e-07
		FALSE	High	Sequest HT (A2)	Unambiguous	LcYVALDFEQEMATAASSSSLEK	C2(Carbamidomethyl)	6	A0A2R8YEA7; P60709	A0A2R8Y793; A0A2R8YEA7; P60709; Q6S8J3; I3L4N8; P63261	0	2	0.728	0	1	1	1275.59	2550.18	2550.17	1.57	0.002	HCD (High Energy Collision Dissociation)	MS2	7.2323	30	61.268	42189	IgG-2.raw	F4	3.64	2	0.0003128	1.363e-11
		FALSE	High	Sequest HT (A2)	Unambiguous	LcYVALDFEQEMATAASSSSLEK	C2(Carbamidomethyl)	6	A0A2R8YEA7; P60709	A0A2R8Y793; A0A2R8YEA7; P60709; Q6S8J3; I3L4N8; P63261	0	2	0.8199	0	1	1	1275.59	2550.18	2550.17	0.96	0.00122	HCD (High Energy Collision Dissociation)	MS2	51.7472	30	44.8935	27882	IgG-2.raw	F4	4.33	2	0.0003128	9.01e-13
		FALSE	High	Sequest HT (A2)	Unambiguous	LcYVALDFEQEMATAASSSSLEK	C2(Carbamidomethyl)	6	A0A2R8YEA7; P60709	A0A2R8Y793; A0A2R8YEA7; P60709; Q6S8J3; I3L4N8; P63261	0	3	0.6053	0	1	1	850.729	2550.17	2550.17	-0.39	-0.00033	HCD (High Energy Collision Dissociation)	MS2	48.1995	30	51.1122	33646	IgG-2.raw	F4	2.66	2	0.0003128	1.845e-05
	FALSE	High	IWHHTFYNELR		6.12896e-05	0.000317075	4	21	8	P0CG39; P60709; P68133; K7EM38	0	1515.75	High	High	0.0003128	2.433e-05	3.48
		Checked	Confidence	Identifying Node	PSM Ambiguity	Annotated Sequence	Modifications	# Proteins	Master Protein Accessions	Protein Accessions	# Missed Cleavages	Charge	DeltaScore	DeltaCn	Rank	Search Engine Rank	m/z [Da]	MH+ [Da]	Theo. MH+ [Da]	DeltaM [ppm]	Deltam/z [Da]	Activation Type	MS Order	Isolation Interference [%]	Ion Inject Time [ms]	RT [min]	First Scan	Spectrum File	File ID	XCorr	# Protein Groups	Percolator q-Value	Percolator PEP
		FALSE	High	Sequest HT (A2)	Unambiguous	IWHHTFYNELR		21	P0CG39; P60709; P68133; K7EM38	E7EVS6; G5E9R0; J3KT65; A5A3E0; A0A2R8Y793; C9JUM1; Q9BYX7; A0A2R8YGF8; P0CG39; A6NL76; P60709; Q6S8J3; P68133; I3L3I0; K7EM38; I3L4N8; C9JZR7; P0CG38; P68032; I3L3R2; P63261	0	3	0.5814	0	1	1	505.921	1515.75	1515.75	0.35	0.00018	HCD (High Energy Collision Dissociation)	MS2	12.3872	30	57.539	39131	IgG-2.raw	F4	0.86	4	0.0009721	0.06817
		FALSE	High	Sequest HT (A2)	Unambiguous	IWHHTFYNELR		21	P0CG39; P60709; P68133; K7EM38	E7EVS6; G5E9R0; J3KT65; A5A3E0; A0A2R8Y793; C9JUM1; Q9BYX7; A0A2R8YGF8; P0CG39; A6NL76; P60709; Q6S8J3; P68133; I3L3I0; K7EM38; I3L4N8; C9JZR7; P0CG38; P68032; I3L3R2; P63261	0	2	0.6489	0	1	1	758.379	1515.75	1515.75	0.67	0.00051	HCD (High Energy Collision Dissociation)	MS2	15.6455	30	28.4175	13105	IgG-2.raw	F4	2.25	4	0.0003128	0.0002652
		FALSE	High	Sequest HT (A2)	Unambiguous	IWHHTFYNELR		21	P0CG39; P60709; P68133; K7EM38	E7EVS6; G5E9R0; J3KT65; A5A3E0; A0A2R8Y793; C9JUM1; Q9BYX7; A0A2R8YGF8; P0CG39; A6NL76; P60709; Q6S8J3; P68133; I3L3I0; K7EM38; I3L4N8; C9JZR7; P0CG38; P68032; I3L3R2; P63261	0	3	0.5862	0	1	1	505.922	1515.75	1515.75	0.66	0.00033	HCD (High Energy Collision Dissociation)	MS2	5.65351	30	28.3938	13084	IgG-2.raw	F4	3.48	4	0.0003128	2.433e-05
		FALSE	High	Sequest HT (A2)	Unambiguous	IWHHTFYNELR		21	P0CG39; P60709; P68133; K7EM38	E7EVS6; G5E9R0; J3KT65; A5A3E0; A0A2R8Y793; C9JUM1; Q9BYX7; A0A2R8YGF8; P0CG39; A6NL76; P60709; Q6S8J3; P68133; I3L3I0; K7EM38; I3L4N8; C9JZR7; P0CG38; P68032; I3L3R2; P63261	0	4	0.0634	0	1	1	379.693	1515.75	1515.75	1.27	0.00048	HCD (High Energy Collision Dissociation)	MS2	7.64694	30	29.5353	14129	IgG-2.raw	F4	1.42	4	0.0005038	0.007344
		FALSE	High	Sequest HT (A2)	Unambiguous	IWHHTFYNELR		21	P0CG39; P60709; P68133; K7EM38	E7EVS6; G5E9R0; J3KT65; A5A3E0; A0A2R8Y793; C9JUM1; Q9BYX7; A0A2R8YGF8; P0CG39; A6NL76; P60709; Q6S8J3; P68133; I3L3I0; K7EM38; I3L4N8; C9JZR7; P0CG38; P68032; I3L3R2; P63261	0	4	0.4809	0	1	1	379.693	1515.75	1515.75	0.49	0.00019	HCD (High Energy Collision Dissociation)	MS2	0	23.318	28.4325	13120	IgG-2.raw	F4	3.14	4	0.0005038	0.02845
		FALSE	High	Sequest HT (A2)	Unambiguous	IWHHTFYNELR		21	P0CG39; P60709; P68133; K7EM38	E7EVS6; G5E9R0; J3KT65; A5A3E0; A0A2R8Y793; C9JUM1; Q9BYX7; A0A2R8YGF8; P0CG39; A6NL76; P60709; Q6S8J3; P68133; I3L3I0; K7EM38; I3L4N8; C9JZR7; P0CG38; P68032; I3L3R2; P63261	0	3	0.4333	0	1	1	505.922	1515.75	1515.75	0.88	0.00045	HCD (High Energy Collision Dissociation)	MS2	0	30	32.1728	16343	IgG-2.raw	F4	2.1	4	0.0003128	0.0001094
		FALSE	High	Sequest HT (A2)	Unambiguous	IWHHTFYNELR		21	P0CG39; P60709; P68133; K7EM38	E7EVS6; G5E9R0; J3KT65; A5A3E0; A0A2R8Y793; C9JUM1; Q9BYX7; A0A2R8YGF8; P0CG39; A6NL76; P60709; Q6S8J3; P68133; I3L3I0; K7EM38; I3L4N8; C9JZR7; P0CG38; P68032; I3L3R2; P63261	0	3	0.366	0	1	1	505.922	1515.75	1515.75	0.72	0.00036	HCD (High Energy Collision Dissociation)	MS2	30.2344	9.229	29.4229	14022	IgG-2.raw	F4	1.53	4	0.0003128	0.000278
		FALSE	High	Sequest HT (A2)	Unambiguous	IWHHTFYNELR		21	P0CG39; P60709; P68133; K7EM38	E7EVS6; G5E9R0; J3KT65; A5A3E0; A0A2R8Y793; C9JUM1; Q9BYX7; A0A2R8YGF8; P0CG39; A6NL76; P60709; Q6S8J3; P68133; I3L3I0; K7EM38; I3L4N8; C9JZR7; P0CG38; P68032; I3L3R2; P63261	0	3	0.4512	0	1	1	505.921	1515.75	1515.75	0.23	0.00012	HCD (High Energy Collision Dissociation)	MS2	61.5118	30	30.9123	15233	IgG-2.raw	F4	2.15	4	0.0003128	0.0002877
	FALSE	High	MDDDIAALVVDNGSGMCK	1xCarbamidomethyl [C17]; 1xMet-loss+Acetyl [N-Term]	5.89805e-08	0.000317075	1	8	1	P60709	0	1821.8	High	High	0.0003128	1.337e-08	4.62
		Checked	Confidence	Identifying Node	PSM Ambiguity	Annotated Sequence	Modifications	# Proteins	Master Protein Accessions	Protein Accessions	# Missed Cleavages	Charge	DeltaScore	DeltaCn	Rank	Search Engine Rank	m/z [Da]	MH+ [Da]	Theo. MH+ [Da]	DeltaM [ppm]	Deltam/z [Da]	Activation Type	MS Order	Isolation Interference [%]	Ion Inject Time [ms]	RT [min]	First Scan	Spectrum File	File ID	XCorr	# Protein Groups	Percolator q-Value	Percolator PEP
		FALSE	High	Sequest HT (A2)	Unambiguous	mDDDIAALVVDNGSGMcK	N-Term(Prot)(Met-loss+Acetyl); C17(Carbamidomethyl)	8	P60709	E7EVS6; G5E9R0; A0A2R8Y793; C9JUM1; A0A2R8YGF8; P60709; C9JTX5; C9JZR7	0	2	0.9113	0	1	1	911.403	1821.8	1821.8	-0.63	-0.00058	HCD (High Energy Collision Dissociation)	MS2	19.1229	5.884	43.261	26324	IgG-2.raw	F4	4.62	1	0.0003128	1.337e-08
	FALSE	High	MDDDIAALVVDNGSGMCK	1xCarbamidomethyl [C17]; 1xOxidation [M16]; 1xMet-loss+Acetyl [N-Term]	5.98435e-10	0.000317075	1	8	1	P60709	0	1837.79	High	High	0.0003128	9.345e-11	4.47
		Checked	Confidence	Identifying Node	PSM Ambiguity	Annotated Sequence	Modifications	# Proteins	Master Protein Accessions	Protein Accessions	# Missed Cleavages	Charge	DeltaScore	DeltaCn	Rank	Search Engine Rank	m/z [Da]	MH+ [Da]	Theo. MH+ [Da]	DeltaM [ppm]	Deltam/z [Da]	Activation Type	MS Order	Isolation Interference [%]	Ion Inject Time [ms]	RT [min]	First Scan	Spectrum File	File ID	XCorr	# Protein Groups	Percolator q-Value	Percolator PEP
		FALSE	High	Sequest HT (A2)	Unambiguous	mDDDIAALVVDNGSGmcK	N-Term(Prot)(Met-loss+Acetyl); M16(Oxidation); C17(Carbamidomethyl)	8	P60709	E7EVS6; G5E9R0; A0A2R8Y793; C9JUM1; A0A2R8YGF8; P60709; C9JTX5; C9JZR7	0	2	0.9262	0	1	1	919.402	1837.8	1837.79	1.29	0.00118	HCD (High Energy Collision Dissociation)	MS2	0	30	41.0132	24245	IgG-2.raw	F4	4.47	1	0.0003128	9.345e-11
	FALSE	High	QEYDESGPSIVHR		1.18025e-08	0.000317075	2	8	5	P0CG39; P60709	0	1516.7	High	High	0.0003128	2.349e-09	4.03
		Checked	Confidence	Identifying Node	PSM Ambiguity	Annotated Sequence	Modifications	# Proteins	Master Protein Accessions	Protein Accessions	# Missed Cleavages	Charge	DeltaScore	DeltaCn	Rank	Search Engine Rank	m/z [Da]	MH+ [Da]	Theo. MH+ [Da]	DeltaM [ppm]	Deltam/z [Da]	Activation Type	MS Order	Isolation Interference [%]	Ion Inject Time [ms]	RT [min]	First Scan	Spectrum File	File ID	XCorr	# Protein Groups	Percolator q-Value	Percolator PEP
		FALSE	High	Sequest HT (A2)	Unambiguous	QEYDESGPSIVHR		8	P0CG39; P60709	A5A3E0; A0A2R8YFE2; Q9BYX7; P0CG39; P60709; Q6S8J3; P0CG38; P63261	0	2	0.7165	0	1	1	758.854	1516.7	1516.7	-1.85	-0.0014	HCD (High Energy Collision Dissociation)	MS2	0	30	24.3339	9792	IgG-2.raw	F4	2.54	2	0.0003128	1.053e-05
		FALSE	High	Sequest HT (A2)	Unambiguous	QEYDESGPSIVHR		8	P0CG39; P60709	A5A3E0; A0A2R8YFE2; Q9BYX7; P0CG39; P60709; Q6S8J3; P0CG38; P63261	0	2	0.7177	0	1	1	758.854	1516.7	1516.7	-1.83	-0.00138	HCD (High Energy Collision Dissociation)	MS2	0	30	23.3254	9006	IgG-2.raw	F4	2.48	2	0.0003128	2.988e-05
		FALSE	High	Sequest HT (A2)	Unambiguous	QEYDESGPSIVHR		8	P0CG39; P60709	A5A3E0; A0A2R8YFE2; Q9BYX7; P0CG39; P60709; Q6S8J3; P0CG38; P63261	0	3	0.8288	0	1	1	506.239	1516.7	1516.7	0.27	0.00014	HCD (High Energy Collision Dissociation)	MS2	6.00191	20.705	24.2351	9720	IgG-2.raw	F4	4.03	2	0.0003128	2.349e-09
		FALSE	High	Sequest HT (A2)	Unambiguous	QEYDESGPSIVHR		8	P0CG39; P60709	A5A3E0; A0A2R8YFE2; Q9BYX7; P0CG39; P60709; Q6S8J3; P0CG38; P63261	0	3	0.775	0	1	1	506.24	1516.71	1516.7	1.57	0.00079	HCD (High Energy Collision Dissociation)	MS2	73.4913	30	23.229	8922	IgG-2.raw	F4	2.8	2	0.0003128	0.0001077
		FALSE	High	Sequest HT (A2)	Unambiguous	QEYDESGPSIVHR		8	P0CG39; P60709	A5A3E0; A0A2R8YFE2; Q9BYX7; P0CG39; P60709; Q6S8J3; P0CG38; P63261	0	3	0.7793	0	1	1	506.239	1516.7	1516.7	0.16	8e-05	HCD (High Energy Collision Dissociation)	MS2	46.6842	30	25.246	10475	IgG-2.raw	F4	2.99	2	0.0003128	1.244e-05
	FALSE	High	SYELPDGQVITIGNER		5.73002e-08	0.000317075	4	12	9	A0A2R8YEA7; P60709; P68133; Q562R1	0	1790.89	High	High	0.0003128	1.296e-08	3.34
		Checked	Confidence	Identifying Node	PSM Ambiguity	Annotated Sequence	Modifications	# Proteins	Master Protein Accessions	Protein Accessions	# Missed Cleavages	Charge	DeltaScore	DeltaCn	Rank	Search Engine Rank	m/z [Da]	MH+ [Da]	Theo. MH+ [Da]	DeltaM [ppm]	Deltam/z [Da]	Activation Type	MS Order	Isolation Interference [%]	Ion Inject Time [ms]	RT [min]	First Scan	Spectrum File	File ID	XCorr	# Protein Groups	Percolator q-Value	Percolator PEP
		FALSE	High	Sequest HT (A2)	Unambiguous	SYELPDGQVITIGNER		12	A0A2R8YEA7; P60709; P68133; Q562R1	A5A3E0; A0A2R8Y793; P63267; Q9BYX7; A0A2R8YEA7; P60709; Q6S8J3; P62736; P68133; Q562R1; P68032; P63261	0	2	0.57	0	1	1	895.95	1790.89	1790.89	0.56	0.0005	HCD (High Energy Collision Dissociation)	MS2	16.5329	19.594	37.1347	20735	IgG-2.raw	F4	2.93	4	0.0003128	5.622e-08
		FALSE	High	Sequest HT (A2)	Unambiguous	SYELPDGQVITIGNER		12	A0A2R8YEA7; P60709; P68133; Q562R1	A5A3E0; A0A2R8Y793; P63267; Q9BYX7; A0A2R8YEA7; P60709; Q6S8J3; P62736; P68133; Q562R1; P68032; P63261	0	2	0.7143	0	1	1	895.942	1790.88	1790.89	-8.23	-0.00737	HCD (High Energy Collision Dissociation)	MS2	0	30	35.009	18813	IgG-2.raw	F4	2.45	4	0.0003128	7.885e-05
		FALSE	High	Sequest HT (A2)	Unambiguous	SYELPDGQVITIGNER		12	A0A2R8YEA7; P60709; P68133; Q562R1	A5A3E0; A0A2R8Y793; P63267; Q9BYX7; A0A2R8YEA7; P60709; Q6S8J3; P62736; P68133; Q562R1; P68032; P63261	0	2	0.6914	0	1	1	895.95	1790.89	1790.89	0.39	0.00035	HCD (High Energy Collision Dissociation)	MS2	0	18.81	35.2547	19010	IgG-2.raw	F4	2.56	4	0.0003128	3.038e-06
		FALSE	High	Sequest HT (A2)	Unambiguous	SYELPDGQVITIGNER		12	A0A2R8YEA7; P60709; P68133; Q562R1	A5A3E0; A0A2R8Y793; P63267; Q9BYX7; A0A2R8YEA7; P60709; Q6S8J3; P62736; P68133; Q562R1; P68032; P63261	0	2	0.5556	0	1	1	895.95	1790.89	1790.89	0.08	8e-05	HCD (High Energy Collision Dissociation)	MS2	40.6681	10.246	38.1277	21573	IgG-2.raw	F4	1.8	4	0.0005038	0.007618
		FALSE	High	Sequest HT (A2)	Unambiguous	SYELPDGQVITIGNER		12	A0A2R8YEA7; P60709; P68133; Q562R1	A5A3E0; A0A2R8Y793; P63267; Q9BYX7; A0A2R8YEA7; P60709; Q6S8J3; P62736; P68133; Q562R1; P68032; P63261	0	2	0.7005	0	1	1	895.956	1790.91	1790.89	7.67	0.00687	HCD (High Energy Collision Dissociation)	MS2	59.0436	30	36.5612	20212	IgG-2.raw	F4	2.17	4	0.0003128	0.0003313
		FALSE	High	Sequest HT (A2)	Unambiguous	SYELPDGQVITIGNER		12	A0A2R8YEA7; P60709; P68133; Q562R1	A5A3E0; A0A2R8Y793; P63267; Q9BYX7; A0A2R8YEA7; P60709; Q6S8J3; P62736; P68133; Q562R1; P68032; P63261	0	2	0.4542	0	1	1	895.95	1790.89	1790.89	-0.09	-8e-05	HCD (High Energy Collision Dissociation)	MS2	9.20074	30	39.2266	22604	IgG-2.raw	F4	2.73	4	0.0003128	1.377e-08
		FALSE	High	Sequest HT (A2)	Unambiguous	SYELPDGQVITIGNER		12	A0A2R8YEA7; P60709; P68133; Q562R1	A5A3E0; A0A2R8Y793; P63267; Q9BYX7; A0A2R8YEA7; P60709; Q6S8J3; P62736; P68133; Q562R1; P68032; P63261	0	2	0.7365	0	1	1	895.947	1790.89	1790.89	-2.85	-0.00255	HCD (High Energy Collision Dissociation)	MS2	0	15.263	38.1592	21606	IgG-2.raw	F4	3.34	4	0.0003128	1.296e-08
		FALSE	High	Sequest HT (A2)	Unambiguous	SYELPDGQVITIGNER		12	A0A2R8YEA7; P60709; P68133; Q562R1	A5A3E0; A0A2R8Y793; P63267; Q9BYX7; A0A2R8YEA7; P60709; Q6S8J3; P62736; P68133; Q562R1; P68032; P63261	0	3	0.6463	0	1	1	597.635	1790.89	1790.89	-0.58	-0.00035	HCD (High Energy Collision Dissociation)	MS2	14.4247	25.781	37.8216	21309	IgG-2.raw	F4	3.11	4	0.0003128	0.004374
		FALSE	High	Sequest HT (A2)	Unambiguous	SYELPDGQVITIGNER		12	A0A2R8YEA7; P60709; P68133; Q562R1	A5A3E0; A0A2R8Y793; P63267; Q9BYX7; A0A2R8YEA7; P60709; Q6S8J3; P62736; P68133; Q562R1; P68032; P63261	0	2	0.576	0	1	1	895.951	1790.9	1790.89	1.73	0.00155	HCD (High Energy Collision Dissociation)	MS2	0	30	40.3004	23589	IgG-2.raw	F4	2.5	4	0.0003128	4.793e-05
	FALSE	High	TTGIVMDSGDGVTHTVPIYEGYALPHAILR		3.10827e-11	0.000317075	2	6	3	A0A2R8YEA7; P60709	0	3183.61	High	High	0.0003128	3.818e-12	6.14
		Checked	Confidence	Identifying Node	PSM Ambiguity	Annotated Sequence	Modifications	# Proteins	Master Protein Accessions	Protein Accessions	# Missed Cleavages	Charge	DeltaScore	DeltaCn	Rank	Search Engine Rank	m/z [Da]	MH+ [Da]	Theo. MH+ [Da]	DeltaM [ppm]	Deltam/z [Da]	Activation Type	MS Order	Isolation Interference [%]	Ion Inject Time [ms]	RT [min]	First Scan	Spectrum File	File ID	XCorr	# Protein Groups	Percolator q-Value	Percolator PEP
		FALSE	High	Sequest HT (A2)	Unambiguous	TTGIVMDSGDGVTHTVPIYEGYALPHAILR		6	A0A2R8YEA7; P60709	A0A2R8Y793; A0A2R8YEA7; P60709; I3L3I0; I3L4N8; P63261	0	4	0.6567	0	1	1	796.661	3183.62	3183.61	2.14	0.0017	HCD (High Energy Collision Dissociation)	MS2	48.641	23.058	39.3685	22733	IgG-2.raw	F4	3	2	0.0003128	0.0003237
		FALSE	High	Sequest HT (A2)	Unambiguous	TTGIVMDSGDGVTHTVPIYEGYALPHAILR		6	A0A2R8YEA7; P60709	A0A2R8Y793; A0A2R8YEA7; P60709; I3L3I0; I3L4N8; P63261	0	3	0.8322	0	1	1	1061.88	3183.62	3183.61	2.31	0.00245	HCD (High Energy Collision Dissociation)	MS2	8.80038	30	38.1389	21584	IgG-2.raw	F4	6.14	2	0.0003128	3.818e-12
		FALSE	High	Sequest HT (A2)	Unambiguous	TTGIVMDSGDGVTHTVPIYEGYALPHAILR		6	A0A2R8YEA7; P60709	A0A2R8Y793; A0A2R8YEA7; P60709; I3L3I0; I3L4N8; P63261	0	4	0.7429	0	1	1	796.66	3183.62	3183.61	1.25	0.001	HCD (High Energy Collision Dissociation)	MS2	20.8252	30	38.1366	21583	IgG-2.raw	F4	5.99	2	0.0003128	1.403e-10
	FALSE	High	TTGIVMDSGDGVTHTVPIYEGYALPHAILR	1xOxidation [M6]	3.01961e-10	0.000317075	2	6	3	A0A2R8YEA7; P60709	0	3199.61	High	High	0.0003128	4.456e-11	5.34
		Checked	Confidence	Identifying Node	PSM Ambiguity	Annotated Sequence	Modifications	# Proteins	Master Protein Accessions	Protein Accessions	# Missed Cleavages	Charge	DeltaScore	DeltaCn	Rank	Search Engine Rank	m/z [Da]	MH+ [Da]	Theo. MH+ [Da]	DeltaM [ppm]	Deltam/z [Da]	Activation Type	MS Order	Isolation Interference [%]	Ion Inject Time [ms]	RT [min]	First Scan	Spectrum File	File ID	XCorr	# Protein Groups	Percolator q-Value	Percolator PEP
		FALSE	High	Sequest HT (A2)	Unambiguous	TTGIVmDSGDGVTHTVPIYEGYALPHAILR	M6(Oxidation)	6	A0A2R8YEA7; P60709	A0A2R8Y793; A0A2R8YEA7; P60709; I3L3I0; I3L4N8; P63261	0	4	0.5088	0	1	1	800.657	3199.61	3199.61	-0.61	-0.00048	HCD (High Energy Collision Dissociation)	MS2	34.3264	24.826	38.2631	21703	IgG-2.raw	F4	2.83	2	0.0003128	0.0005479
		FALSE	High	Sequest HT (A2)	Unambiguous	TTGIVmDSGDGVTHTVPIYEGYALPHAILR	M6(Oxidation)	6	A0A2R8YEA7; P60709	A0A2R8Y793; A0A2R8YEA7; P60709; I3L3I0; I3L4N8; P63261	0	3	0.779	0	1	1	1067.21	3199.61	3199.61	0.23	0.00025	HCD (High Energy Collision Dissociation)	MS2	0	30	36.9059	20519	IgG-2.raw	F4	5.34	2	0.0003128	4.456e-11
		FALSE	High	Sequest HT (A2)	Unambiguous	TTGIVmDSGDGVTHTVPIYEGYALPHAILR	M6(Oxidation)	6	A0A2R8YEA7; P60709	A0A2R8Y793; A0A2R8YEA7; P60709; I3L3I0; I3L4N8; P63261	0	4	0.711	0	1	1	800.655	3199.6	3199.61	-2.95	-0.00236	HCD (High Energy Collision Dissociation)	MS2	7.22166	30	36.8195	20443	IgG-2.raw	F4	4.74	2	0.0003128	3.314e-06
	FALSE	High	VAPEEHPVLLTEAPLNPK		1.33125e-07	0.000317075	2	11	7	P60709; K7EM38	0	1954.06	High	High	0.0003128	3.221e-08	4.78
		Checked	Confidence	Identifying Node	PSM Ambiguity	Annotated Sequence	Modifications	# Proteins	Master Protein Accessions	Protein Accessions	# Missed Cleavages	Charge	DeltaScore	DeltaCn	Rank	Search Engine Rank	m/z [Da]	MH+ [Da]	Theo. MH+ [Da]	DeltaM [ppm]	Deltam/z [Da]	Activation Type	MS Order	Isolation Interference [%]	Ion Inject Time [ms]	RT [min]	First Scan	Spectrum File	File ID	XCorr	# Protein Groups	Percolator q-Value	Percolator PEP
		FALSE	High	Sequest HT (A2)	Unambiguous	VAPEEHPVLLTEAPLNPK		11	P60709; K7EM38	E7EVS6; G5E9R0; J3KT65; A0A2R8Y793; A0A2R8YGF8; P60709; I3L3I0; K7EM38; I3L4N8; I3L3R2; P63261	0	3	0.0171	0	1	1	652.026	1954.06	1954.06	-0.76	-0.0005	HCD (High Energy Collision Dissociation)	MS2	55.7876	30	33.4935	17536	IgG-2.raw	F4	1.75	2	0.0007402	0.06018
		FALSE	High	Sequest HT (A2)	Unambiguous	VAPEEHPVLLTEAPLNPK		11	P60709; K7EM38	E7EVS6; G5E9R0; J3KT65; A0A2R8Y793; A0A2R8YGF8; P60709; I3L3I0; K7EM38; I3L4N8; I3L3R2; P63261	0	3	0.1527	0	1	1	652.027	1954.07	1954.06	0.51	0.00033	HCD (High Energy Collision Dissociation)	MS2	0	0.217	30.2822	14723	IgG-2.raw	F4	3.93	2	0.0003128	0.0001354
		FALSE	High	Sequest HT (A2)	Unambiguous	VAPEEHPVLLTEAPLNPK		11	P60709; K7EM38	E7EVS6; G5E9R0; J3KT65; A0A2R8Y793; A0A2R8YGF8; P60709; I3L3I0; K7EM38; I3L4N8; I3L3R2; P63261	0	2	0.1484	0	1	1	977.536	1954.06	1954.06	0.09	8e-05	HCD (High Energy Collision Dissociation)	MS2	0	30	31.0502	15357	IgG-2.raw	F4	2.56	2	0.0003128	6.763e-07
		FALSE	High	Sequest HT (A2)	Unambiguous	VAPEEHPVLLTEAPLNPK		11	P60709; K7EM38	E7EVS6; G5E9R0; J3KT65; A0A2R8Y793; A0A2R8YGF8; P60709; I3L3I0; K7EM38; I3L4N8; I3L3R2; P63261	0	3	0.1841	0	1	1	652.027	1954.07	1954.06	0.78	0.00051	HCD (High Energy Collision Dissociation)	MS2	5.85093	11.895	30.025	14488	IgG-2.raw	F4	4.78	2	0.0003128	3.221e-08
		FALSE	High	Sequest HT (A2)	Unambiguous	VAPEEHPVLLTEAPLNPK		11	P60709; K7EM38	E7EVS6; G5E9R0; J3KT65; A0A2R8Y793; A0A2R8YGF8; P60709; I3L3I0; K7EM38; I3L4N8; I3L3R2; P63261	0	2	0.2013	0	1	1	977.535	1954.06	1954.06	-0.53	-0.00052	HCD (High Energy Collision Dissociation)	MS2	24.6774	30	30.0293	14491	IgG-2.raw	F4	1.49	2	0.0003128	0.001169
		FALSE	High	Sequest HT (A2)	Unambiguous	VAPEEHPVLLTEAPLNPK		11	P60709; K7EM38	E7EVS6; G5E9R0; J3KT65; A0A2R8Y793; A0A2R8YGF8; P60709; I3L3I0; K7EM38; I3L4N8; I3L3R2; P63261	0	3	0.2204	0	1	1	652.025	1954.06	1954.06	-1.46	-0.00095	HCD (High Energy Collision Dissociation)	MS2	37.8829	29.044	32.4537	16588	IgG-2.raw	F4	3.04	2	0.0003128	7.777e-07
		FALSE	High	Sequest HT (A2)	Unambiguous	VAPEEHPVLLTEAPLNPK		11	P60709; K7EM38	E7EVS6; G5E9R0; J3KT65; A0A2R8Y793; A0A2R8YGF8; P60709; I3L3I0; K7EM38; I3L4N8; I3L3R2; P63261	0	3	0.1614	0	1	1	652.026	1954.06	1954.06	0.02	1e-05	HCD (High Energy Collision Dissociation)	MS2	6.37818	6.047	31.0398	15349	IgG-2.raw	F4	3.47	2	0.0003128	8.733e-05
	FALSE	High	YPIEHGIVTNWDDMEK		8.02842e-10	0.000317075	2	13	2	P60709; K7EM38	0	1946.9	High	High	0.0003128	1.287e-10	3.58
		Checked	Confidence	Identifying Node	PSM Ambiguity	Annotated Sequence	Modifications	# Proteins	Master Protein Accessions	Protein Accessions	# Missed Cleavages	Charge	DeltaScore	DeltaCn	Rank	Search Engine Rank	m/z [Da]	MH+ [Da]	Theo. MH+ [Da]	DeltaM [ppm]	Deltam/z [Da]	Activation Type	MS Order	Isolation Interference [%]	Ion Inject Time [ms]	RT [min]	First Scan	Spectrum File	File ID	XCorr	# Protein Groups	Percolator q-Value	Percolator PEP
		FALSE	High	Sequest HT (A2)	Unambiguous	YPIEHGIVTNWDDMEK		13	P60709; K7EM38	E7EVS6; G5E9R0; J3KT65; A0A2R8Y793; C9JUM1; A0A2R8YGF8; P60709; I3L3I0; K7EM38; I3L4N8; C9JZR7; I3L3R2; P63261	0	3	0.7896	0	1	1	649.637	1946.9	1946.9	0.77	0.0005	HCD (High Energy Collision Dissociation)	MS2	23.3857	12.719	34.3248	18195	IgG-2.raw	F4	3.47	2	0.0003128	2.65e-07
		FALSE	High	Sequest HT (A2)	Unambiguous	YPIEHGIVTNWDDMEK		13	P60709; K7EM38	E7EVS6; G5E9R0; J3KT65; A0A2R8Y793; C9JUM1; A0A2R8YGF8; P60709; I3L3I0; K7EM38; I3L4N8; C9JZR7; I3L3R2; P63261	0	2	0.8073	0	1	1	973.952	1946.9	1946.9	0.49	0.00048	HCD (High Energy Collision Dissociation)	MS2	0	30	34.2688	18142	IgG-2.raw	F4	3.58	2	0.0003128	1.287e-10
FALSE	High	Master Protein	O00159	Unconventional myosin-Ic OS=Homo sapiens OX=9606 GN=MYO1C PE=1 SV=4	0	240.175	50	41	53	41	1063	121.6	9.41	146.05	41	0	High	1
	Checked	Confidence	Sequence	Modifications	Qvality PEP	Qvality q-value	# Protein Groups	# Proteins	# PSMs	Master Protein Accessions	# Missed Cleavages	Theo. MH+ [Da]	Found in Sample: [S4] F4: Sample	Confidence (by Search Engine): Sequest HT	Percolator q-Value (by Search Engine): Sequest HT	Percolator PEP (by Search Engine): Sequest HT	XCorr (by Search Engine): Sequest HT
	FALSE	High	AVASEIFK		0.0184136	0.000582273	1	2	1	O00159	0	864.483	High	High	0.0005038	0.01164	1.6
		Checked	Confidence	Identifying Node	PSM Ambiguity	Annotated Sequence	Modifications	# Proteins	Master Protein Accessions	Protein Accessions	# Missed Cleavages	Charge	DeltaScore	DeltaCn	Rank	Search Engine Rank	m/z [Da]	MH+ [Da]	Theo. MH+ [Da]	DeltaM [ppm]	Deltam/z [Da]	Activation Type	MS Order	Isolation Interference [%]	Ion Inject Time [ms]	RT [min]	First Scan	Spectrum File	File ID	XCorr	# Protein Groups	Percolator q-Value	Percolator PEP
		FALSE	High	Sequest HT (A2)	Unambiguous	AVASEIFK		2	O00159	O00159; F5H6E2	0	2	1	0	1	1	432.745	864.483	864.483	0.75	0.00032	HCD (High Energy Collision Dissociation)	MS2	25.3929	30	25.7715	10903	IgG-2.raw	F4	1.6	1	0.0005038	0.01164
	FALSE	High	CPENAFFLDHVR	1xCarbamidomethyl [C1]	9.18735e-09	0.000317075	1	2	2	O00159	0	1504.7	High	High	0.0003128	1.787e-09	3.41
		Checked	Confidence	Identifying Node	PSM Ambiguity	Annotated Sequence	Modifications	# Proteins	Master Protein Accessions	Protein Accessions	# Missed Cleavages	Charge	DeltaScore	DeltaCn	Rank	Search Engine Rank	m/z [Da]	MH+ [Da]	Theo. MH+ [Da]	DeltaM [ppm]	Deltam/z [Da]	Activation Type	MS Order	Isolation Interference [%]	Ion Inject Time [ms]	RT [min]	First Scan	Spectrum File	File ID	XCorr	# Protein Groups	Percolator q-Value	Percolator PEP
		FALSE	High	Sequest HT (A2)	Unambiguous	cPENAFFLDHVR	C1(Carbamidomethyl)	2	O00159	O00159; F5H6E2	0	3	0.7947	0	1	1	502.24	1504.7	1504.7	2.86	0.00143	HCD (High Energy Collision Dissociation)	MS2	24.1688	10.972	31.7419	15947	IgG-2.raw	F4	3.41	1	0.0003128	1.787e-09
		FALSE	High	Sequest HT (A2)	Unambiguous	cPENAFFLDHVR	C1(Carbamidomethyl)	2	O00159	O00159; F5H6E2	0	2	0.6042	0	1	1	752.851	1504.69	1504.7	-3.58	-0.0027	HCD (High Energy Collision Dissociation)	MS2	21.0648	30	31.7579	15961	IgG-2.raw	F4	3.79	1	0.0003128	8.527e-06
	FALSE	High	DGTIDFTPGSELLITK		4.31216e-06	0.000317075	1	2	1	O00159	0	1706.88	High	High	0.0003128	1.38e-06	3.54
		Checked	Confidence	Identifying Node	PSM Ambiguity	Annotated Sequence	Modifications	# Proteins	Master Protein Accessions	Protein Accessions	# Missed Cleavages	Charge	DeltaScore	DeltaCn	Rank	Search Engine Rank	m/z [Da]	MH+ [Da]	Theo. MH+ [Da]	DeltaM [ppm]	Deltam/z [Da]	Activation Type	MS Order	Isolation Interference [%]	Ion Inject Time [ms]	RT [min]	First Scan	Spectrum File	File ID	XCorr	# Protein Groups	Percolator q-Value	Percolator PEP
		FALSE	High	Sequest HT (A2)	Unambiguous	DGTIDFTPGSELLITK		2	O00159	O00159; F5H6E2	0	2	0.6893	0	1	1	853.948	1706.89	1706.88	1.86	0.00159	HCD (High Energy Collision Dissociation)	MS2	50.8682	30	40.0095	23309	IgG-2.raw	F4	3.54	1	0.0003128	1.38e-06
	FALSE	High	DNYPQSVPR		0.00584743	0.000317075	1	2	1	O00159	0	1075.52	High	High	0.0003128	0.003351	1.82
		Checked	Confidence	Identifying Node	PSM Ambiguity	Annotated Sequence	Modifications	# Proteins	Master Protein Accessions	Protein Accessions	# Missed Cleavages	Charge	DeltaScore	DeltaCn	Rank	Search Engine Rank	m/z [Da]	MH+ [Da]	Theo. MH+ [Da]	DeltaM [ppm]	Deltam/z [Da]	Activation Type	MS Order	Isolation Interference [%]	Ion Inject Time [ms]	RT [min]	First Scan	Spectrum File	File ID	XCorr	# Protein Groups	Percolator q-Value	Percolator PEP
		FALSE	High	Sequest HT (A2)	Unambiguous	DNYPQSVPR		2	O00159	O00159; F5H6E2	0	2	0.6374	0	1	1	538.262	1075.52	1075.52	0.54	0.00029	HCD (High Energy Collision Dissociation)	MS2	25.4337	30	22.7428	8517	IgG-2.raw	F4	1.82	1	0.0003128	0.003351
	FALSE	High	DQAVMISGESGAGK		1.0412e-05	0.000317075	1	5	1	O00159	0	1349.64	High	High	0.0003128	3.57e-06	3.13
		Checked	Confidence	Identifying Node	PSM Ambiguity	Annotated Sequence	Modifications	# Proteins	Master Protein Accessions	Protein Accessions	# Missed Cleavages	Charge	DeltaScore	DeltaCn	Rank	Search Engine Rank	m/z [Da]	MH+ [Da]	Theo. MH+ [Da]	DeltaM [ppm]	Deltam/z [Da]	Activation Type	MS Order	Isolation Interference [%]	Ion Inject Time [ms]	RT [min]	First Scan	Spectrum File	File ID	XCorr	# Protein Groups	Percolator q-Value	Percolator PEP
		FALSE	High	Sequest HT (A2)	Unambiguous	DQAVMISGESGAGK		5	O00159	O00159; F5H6E2; I3L501; I3L3F5; I3L3Y6	0	2	0.7316	0	1	1	675.323	1349.64	1349.64	1.04	0.0007	HCD (High Energy Collision Dissociation)	MS2	0	30	23.4628	9128	IgG-2.raw	F4	3.13	1	0.0003128	3.57e-06
	FALSE	High	DVESPSWR		0.0584746	0.000582273	1	2	1	O00159	0	975.453	High	High	0.0005038	0.04087	1.75
		Checked	Confidence	Identifying Node	PSM Ambiguity	Annotated Sequence	Modifications	# Proteins	Master Protein Accessions	Protein Accessions	# Missed Cleavages	Charge	DeltaScore	DeltaCn	Rank	Search Engine Rank	m/z [Da]	MH+ [Da]	Theo. MH+ [Da]	DeltaM [ppm]	Deltam/z [Da]	Activation Type	MS Order	Isolation Interference [%]	Ion Inject Time [ms]	RT [min]	First Scan	Spectrum File	File ID	XCorr	# Protein Groups	Percolator q-Value	Percolator PEP
		FALSE	High	Sequest HT (A2)	Unambiguous	DVESPSWR		2	O00159	O00159; F5H6E2	0	2	0.3257	0	1	1	488.23	975.453	975.453	0.2	0.0001	HCD (High Energy Collision Dissociation)	MS2	20.7613	30	25.9913	11085	IgG-2.raw	F4	1.75	1	0.0005038	0.04087
	FALSE	High	ENLIYTYIGPVLVSVNPYR		3.22979e-06	0.000317075	1	5	2	O00159	0	2210.19	High	High	0.0003128	1.012e-06	1.92
		Checked	Confidence	Identifying Node	PSM Ambiguity	Annotated Sequence	Modifications	# Proteins	Master Protein Accessions	Protein Accessions	# Missed Cleavages	Charge	DeltaScore	DeltaCn	Rank	Search Engine Rank	m/z [Da]	MH+ [Da]	Theo. MH+ [Da]	DeltaM [ppm]	Deltam/z [Da]	Activation Type	MS Order	Isolation Interference [%]	Ion Inject Time [ms]	RT [min]	First Scan	Spectrum File	File ID	XCorr	# Protein Groups	Percolator q-Value	Percolator PEP
		FALSE	High	Sequest HT (A2)	Unambiguous	ENLIYTYIGPVLVSVNPYR		5	O00159	O00159; F5H6E2; I3L501; I3L3F5; I3L3Y6	0	2	0.6771	0	1	1	1105.59	2210.18	2210.19	-2.49	-0.00275	HCD (High Energy Collision Dissociation)	MS2	0	30	47.6506	30447	IgG-2.raw	F4	1.92	1	0.0003128	1.012e-06
		FALSE	High	Sequest HT (A2)	Unambiguous	ENLIYTYIGPVLVSVNPYR		5	O00159	O00159; F5H6E2; I3L501; I3L3F5; I3L3Y6	0	3	0.5914	0	1	1	737.399	2210.18	2210.19	-1.84	-0.00136	HCD (High Energy Collision Dissociation)	MS2	65.1645	30	47.588	30391	IgG-2.raw	F4	1.86	1	0.0003128	0.0001948
	FALSE	High	FDEVLIR		0.0566152	0.000582273	1	2	1	O00159	0	891.493	High	High	0.0005038	0.03952	2.27
		Checked	Confidence	Identifying Node	PSM Ambiguity	Annotated Sequence	Modifications	# Proteins	Master Protein Accessions	Protein Accessions	# Missed Cleavages	Charge	DeltaScore	DeltaCn	Rank	Search Engine Rank	m/z [Da]	MH+ [Da]	Theo. MH+ [Da]	DeltaM [ppm]	Deltam/z [Da]	Activation Type	MS Order	Isolation Interference [%]	Ion Inject Time [ms]	RT [min]	First Scan	Spectrum File	File ID	XCorr	# Protein Groups	Percolator q-Value	Percolator PEP
		FALSE	High	Sequest HT (A2)	Unambiguous	FDEVLIR		2	O00159	O00159; F5H6E2	0	2	0.5154	0	1	1	446.251	891.495	891.493	1.31	0.00058	HCD (High Energy Collision Dissociation)	MS2	0	17.061	29.7796	14314	IgG-2.raw	F4	2.27	1	0.0005038	0.03952
	FALSE	High	FRENLIYTYIGPVLVSVNPYR		0.00341482	0.000317075	1	5	1	O00159	1	2513.36	High	High	0.0003128	0.001877	2.12
		Checked	Confidence	Identifying Node	PSM Ambiguity	Annotated Sequence	Modifications	# Proteins	Master Protein Accessions	Protein Accessions	# Missed Cleavages	Charge	DeltaScore	DeltaCn	Rank	Search Engine Rank	m/z [Da]	MH+ [Da]	Theo. MH+ [Da]	DeltaM [ppm]	Deltam/z [Da]	Activation Type	MS Order	Isolation Interference [%]	Ion Inject Time [ms]	RT [min]	First Scan	Spectrum File	File ID	XCorr	# Protein Groups	Percolator q-Value	Percolator PEP
		FALSE	High	Sequest HT (A2)	Unambiguous	FRENLIYTYIGPVLVSVNPYR		5	O00159	O00159; F5H6E2; I3L501; I3L3F5; I3L3Y6	1	3	0.4292	0	1	1	838.457	2513.36	2513.36	0.51	0.00043	HCD (High Energy Collision Dissociation)	MS2	16.9883	27.735	45.6378	28563	IgG-2.raw	F4	2.12	1	0.0003128	0.001877
	FALSE	High	GAPVGGHILSYLLEK		2.60075e-10	0.000317075	1	2	2	O00159	0	1553.87	High	High	0.0003128	3.789e-11	4.72
		Checked	Confidence	Identifying Node	PSM Ambiguity	Annotated Sequence	Modifications	# Proteins	Master Protein Accessions	Protein Accessions	# Missed Cleavages	Charge	DeltaScore	DeltaCn	Rank	Search Engine Rank	m/z [Da]	MH+ [Da]	Theo. MH+ [Da]	DeltaM [ppm]	Deltam/z [Da]	Activation Type	MS Order	Isolation Interference [%]	Ion Inject Time [ms]	RT [min]	First Scan	Spectrum File	File ID	XCorr	# Protein Groups	Percolator q-Value	Percolator PEP
		FALSE	High	Sequest HT (A2)	Unambiguous	GAPVGGHILSYLLEK		2	O00159	O00159; F5H6E2	0	3	0.6154	0	1	1	518.627	1553.87	1553.87	-0.75	-0.00039	HCD (High Energy Collision Dissociation)	MS2	28.9786	30	37.1675	20763	IgG-2.raw	F4	2.86	1	0.0003128	0.0008186
		FALSE	High	Sequest HT (A2)	Unambiguous	GAPVGGHILSYLLEK		2	O00159	O00159; F5H6E2	0	2	0.714	0	1	1	777.438	1553.87	1553.87	0.04	3e-05	HCD (High Energy Collision Dissociation)	MS2	25.2364	28.038	37.2299	20818	IgG-2.raw	F4	4.72	1	0.0003128	3.789e-11
	FALSE	High	GDVVLQSDHVIETLTK		2.56315e-07	0.000317075	1	2	2	O00159	0	1753.93	High	High	0.0003128	6.525e-08	4.3
		Checked	Confidence	Identifying Node	PSM Ambiguity	Annotated Sequence	Modifications	# Proteins	Master Protein Accessions	Protein Accessions	# Missed Cleavages	Charge	DeltaScore	DeltaCn	Rank	Search Engine Rank	m/z [Da]	MH+ [Da]	Theo. MH+ [Da]	DeltaM [ppm]	Deltam/z [Da]	Activation Type	MS Order	Isolation Interference [%]	Ion Inject Time [ms]	RT [min]	First Scan	Spectrum File	File ID	XCorr	# Protein Groups	Percolator q-Value	Percolator PEP
		FALSE	High	Sequest HT (A2)	Unambiguous	GDVVLQSDHVIETLTK		2	O00159	O00159; F5H6E2	0	3	0.6674	0	1	1	585.316	1753.93	1753.93	0.28	0.00016	HCD (High Energy Collision Dissociation)	MS2	50.02	9.043	33.7567	17782	IgG-2.raw	F4	4.3	1	0.0003128	6.525e-08
		FALSE	High	Sequest HT (A2)	Unambiguous	GDVVLQSDHVIETLTK		2	O00159	O00159; F5H6E2	0	2	0.6753	0	1	1	877.469	1753.93	1753.93	-0.79	-0.00069	HCD (High Energy Collision Dissociation)	MS2	59.7278	30	33.7205	17748	IgG-2.raw	F4	3.48	1	0.0003128	4.992e-07
	FALSE	High	GEELLSPLNLEQAAYAR		4.9111e-06	0.000317075	1	2	2	O00159	0	1873.97	High	High	0.0003128	1.59e-06	3.47
		Checked	Confidence	Identifying Node	PSM Ambiguity	Annotated Sequence	Modifications	# Proteins	Master Protein Accessions	Protein Accessions	# Missed Cleavages	Charge	DeltaScore	DeltaCn	Rank	Search Engine Rank	m/z [Da]	MH+ [Da]	Theo. MH+ [Da]	DeltaM [ppm]	Deltam/z [Da]	Activation Type	MS Order	Isolation Interference [%]	Ion Inject Time [ms]	RT [min]	First Scan	Spectrum File	File ID	XCorr	# Protein Groups	Percolator q-Value	Percolator PEP
		FALSE	High	Sequest HT (A2)	Unambiguous	GEELLSPLNLEQAAYAR		2	O00159	O00159; F5H6E2	0	2	0.7736	0	1	1	937.482	1873.96	1873.97	-4.48	-0.00419	HCD (High Energy Collision Dissociation)	MS2	0	21.185	40.0711	23370	IgG-2.raw	F4	2.96	1	0.0003128	3.096e-06
		FALSE	High	Sequest HT (A2)	Unambiguous	GEELLSPLNLEQAAYAR		2	O00159	O00159; F5H6E2	0	3	0.7003	0	1	1	625.323	1873.96	1873.97	-5.26	-0.00328	HCD (High Energy Collision Dissociation)	MS2	0	30	40.1895	23481	IgG-2.raw	F4	3.47	1	0.0003128	1.59e-06
	FALSE	High	GIISILDEECLRPGEATDLTFLEK	1xCarbamidomethyl [C10]	2.25047e-06	0.000317075	1	2	2	O00159	0	2719.39	High	High	0.0003128	6.817e-07	3.06
		Checked	Confidence	Identifying Node	PSM Ambiguity	Annotated Sequence	Modifications	# Proteins	Master Protein Accessions	Protein Accessions	# Missed Cleavages	Charge	DeltaScore	DeltaCn	Rank	Search Engine Rank	m/z [Da]	MH+ [Da]	Theo. MH+ [Da]	DeltaM [ppm]	Deltam/z [Da]	Activation Type	MS Order	Isolation Interference [%]	Ion Inject Time [ms]	RT [min]	First Scan	Spectrum File	File ID	XCorr	# Protein Groups	Percolator q-Value	Percolator PEP
		FALSE	High	Sequest HT (A2)	Unambiguous	GIISILDEEcLRPGEATDLTFLEK	C10(Carbamidomethyl)	2	O00159	O00159; F5H6E2	0	2	0.7908	0	1	1	1360.19	2719.38	2719.39	-2.6	-0.00353	HCD (High Energy Collision Dissociation)	MS2	0	30	44.0184	27051	IgG-2.raw	F4	3.06	1	0.0003128	6.817e-07
		FALSE	High	Sequest HT (A2)	Unambiguous	GIISILDEEcLRPGEATDLTFLEK	C10(Carbamidomethyl)	2	O00159	O00159; F5H6E2	0	3	0.7908	0	1	1	907.133	2719.38	2719.39	-0.76	-0.00069	HCD (High Energy Collision Dissociation)	MS2	31.39	9.951	43.9756	27009	IgG-2.raw	F4	4.11	1	0.0003128	1.232e-06
	FALSE	High	GVSFYEVPPHLFAVADTVYR		3.52233e-06	0.000317075	1	5	1	O00159	0	2267.15	High	High	0.0003128	1.108e-06	4.27
		Checked	Confidence	Identifying Node	PSM Ambiguity	Annotated Sequence	Modifications	# Proteins	Master Protein Accessions	Protein Accessions	# Missed Cleavages	Charge	DeltaScore	DeltaCn	Rank	Search Engine Rank	m/z [Da]	MH+ [Da]	Theo. MH+ [Da]	DeltaM [ppm]	Deltam/z [Da]	Activation Type	MS Order	Isolation Interference [%]	Ion Inject Time [ms]	RT [min]	First Scan	Spectrum File	File ID	XCorr	# Protein Groups	Percolator q-Value	Percolator PEP
		FALSE	High	Sequest HT (A2)	Unambiguous	GVSFYEVPPHLFAVADTVYR		5	O00159	O00159; F5H6E2; I3L501; I3L3F5; I3L3Y6	0	3	0.74	0	1	1	756.386	2267.14	2267.15	-3.18	-0.00241	HCD (High Energy Collision Dissociation)	MS2	8.04227	5.855	41.9232	25044	IgG-2.raw	F4	4.27	1	0.0003128	1.108e-06
	FALSE	High	HLGYKPEEYK		0.0327972	0.000582273	1	2	1	O00159	0	1263.64	High	High	0.0005038	0.02182	1.51
		Checked	Confidence	Identifying Node	PSM Ambiguity	Annotated Sequence	Modifications	# Proteins	Master Protein Accessions	Protein Accessions	# Missed Cleavages	Charge	DeltaScore	DeltaCn	Rank	Search Engine Rank	m/z [Da]	MH+ [Da]	Theo. MH+ [Da]	DeltaM [ppm]	Deltam/z [Da]	Activation Type	MS Order	Isolation Interference [%]	Ion Inject Time [ms]	RT [min]	First Scan	Spectrum File	File ID	XCorr	# Protein Groups	Percolator q-Value	Percolator PEP
		FALSE	High	Sequest HT (A2)	Unambiguous	HLGYKPEEYK		2	O00159	O00159; F5H6E2	0	3	0.5629	0	1	1	421.884	1263.64	1263.64	0.41	0.00017	HCD (High Energy Collision Dissociation)	MS2	20.2826	30	20.4943	6733	IgG-2.raw	F4	1.51	1	0.0005038	0.02182
	FALSE	High	KYEAFLQR		0.0964418	0.00119624	1	2	2	O00159	1	1054.57	High	High	0.0009721	0.07088	1.95
		Checked	Confidence	Identifying Node	PSM Ambiguity	Annotated Sequence	Modifications	# Proteins	Master Protein Accessions	Protein Accessions	# Missed Cleavages	Charge	DeltaScore	DeltaCn	Rank	Search Engine Rank	m/z [Da]	MH+ [Da]	Theo. MH+ [Da]	DeltaM [ppm]	Deltam/z [Da]	Activation Type	MS Order	Isolation Interference [%]	Ion Inject Time [ms]	RT [min]	First Scan	Spectrum File	File ID	XCorr	# Protein Groups	Percolator q-Value	Percolator PEP
		FALSE	High	Sequest HT (A2)	Unambiguous	KYEAFLQR		2	O00159	O00159; F5H6E2	1	3	0.5281	0	1	1	352.194	1054.57	1054.57	0.53	0.00019	HCD (High Energy Collision Dissociation)	MS2	73.1614	30	24.3928	9837	IgG-2.raw	F4	1.78	1	0.00236	0.1111
		FALSE	High	Sequest HT (A2)	Unambiguous	KYEAFLQR		2	O00159	O00159; F5H6E2	1	2	0.5795	0	1	1	527.788	1054.57	1054.57	0.2	0.00011	HCD (High Energy Collision Dissociation)	MS2	51.9504	30	24.3946	9839	IgG-2.raw	F4	1.95	1	0.0009721	0.07088
	FALSE	High	IDYANLTGISVSSLSDSLFVLHVQR		5.03121e-08	0.000317075	1	2	1	O00159	0	2734.44	High	High	0.0003128	1.122e-08	4.21
		Checked	Confidence	Identifying Node	PSM Ambiguity	Annotated Sequence	Modifications	# Proteins	Master Protein Accessions	Protein Accessions	# Missed Cleavages	Charge	DeltaScore	DeltaCn	Rank	Search Engine Rank	m/z [Da]	MH+ [Da]	Theo. MH+ [Da]	DeltaM [ppm]	Deltam/z [Da]	Activation Type	MS Order	Isolation Interference [%]	Ion Inject Time [ms]	RT [min]	First Scan	Spectrum File	File ID	XCorr	# Protein Groups	Percolator q-Value	Percolator PEP
		FALSE	High	Sequest HT (A2)	Unambiguous	IDYANLTGISVSSLSDSLFVLHVQR		2	O00159	O00159; F5H6E2	0	3	0.7363	0	1	1	912.152	2734.44	2734.44	0.29	0.00026	HCD (High Energy Collision Dissociation)	MS2	20.2126	30	46.5814	29432	IgG-2.raw	F4	4.21	1	0.0003128	1.122e-08
	FALSE	High	IICDLVEEK	1xCarbamidomethyl [C3]	0.00506334	0.000317075	1	2	1	O00159	0	1118.58	High	High	0.0003128	0.002878	2.34
		Checked	Confidence	Identifying Node	PSM Ambiguity	Annotated Sequence	Modifications	# Proteins	Master Protein Accessions	Protein Accessions	# Missed Cleavages	Charge	DeltaScore	DeltaCn	Rank	Search Engine Rank	m/z [Da]	MH+ [Da]	Theo. MH+ [Da]	DeltaM [ppm]	Deltam/z [Da]	Activation Type	MS Order	Isolation Interference [%]	Ion Inject Time [ms]	RT [min]	First Scan	Spectrum File	File ID	XCorr	# Protein Groups	Percolator q-Value	Percolator PEP
		FALSE	High	Sequest HT (A2)	Unambiguous	IIcDLVEEK	C3(Carbamidomethyl)	2	O00159	O00159; F5H6E2	0	2	0.5128	0	1	1	559.791	1118.57	1118.58	-1.7	-0.00095	HCD (High Energy Collision Dissociation)	MS2	40.5472	20.287	27.2401	12075	IgG-2.raw	F4	2.34	1	0.0003128	0.002878
	FALSE	High	LLHYAGEVTYSVTGFLDK		4.59059e-05	0.000317075	1	2	1	O00159	0	2013.03	High	High	0.0003128	1.779e-05	4.13
		Checked	Confidence	Identifying Node	PSM Ambiguity	Annotated Sequence	Modifications	# Proteins	Master Protein Accessions	Protein Accessions	# Missed Cleavages	Charge	DeltaScore	DeltaCn	Rank	Search Engine Rank	m/z [Da]	MH+ [Da]	Theo. MH+ [Da]	DeltaM [ppm]	Deltam/z [Da]	Activation Type	MS Order	Isolation Interference [%]	Ion Inject Time [ms]	RT [min]	First Scan	Spectrum File	File ID	XCorr	# Protein Groups	Percolator q-Value	Percolator PEP
		FALSE	High	Sequest HT (A2)	Unambiguous	LLHYAGEVTYSVTGFLDK		2	O00159	O00159; F5H6E2	0	3	0.6755	0	1	1	671.682	2013.03	2013.03	-0.47	-0.00031	HCD (High Energy Collision Dissociation)	MS2	0	30	38.7725	22173	IgG-2.raw	F4	4.13	1	0.0003128	1.779e-05
	FALSE	High	LLQSNPVLEAFGNAK		4.03094e-06	0.000317075	1	4	1	O00159	0	1600.87	High	High	0.0003128	1.282e-06	3.77
		Checked	Confidence	Identifying Node	PSM Ambiguity	Annotated Sequence	Modifications	# Proteins	Master Protein Accessions	Protein Accessions	# Missed Cleavages	Charge	DeltaScore	DeltaCn	Rank	Search Engine Rank	m/z [Da]	MH+ [Da]	Theo. MH+ [Da]	DeltaM [ppm]	Deltam/z [Da]	Activation Type	MS Order	Isolation Interference [%]	Ion Inject Time [ms]	RT [min]	First Scan	Spectrum File	File ID	XCorr	# Protein Groups	Percolator q-Value	Percolator PEP
		FALSE	High	Sequest HT (A2)	Unambiguous	LLQSNPVLEAFGNAK		4	O00159	O00159; F5H6E2; I3L501; I3L3Y6	0	2	0.8037	0	1	1	800.939	1600.87	1600.87	0.47	0.00038	HCD (High Energy Collision Dissociation)	MS2	27.4227	13.833	37.6885	21183	IgG-2.raw	F4	3.77	1	0.0003128	1.282e-06
	FALSE	High	LLSVEGSTLR		0.00511219	0.000317075	1	2	1	O00159	0	1074.62	High	High	0.0003128	0.002902	2
		Checked	Confidence	Identifying Node	PSM Ambiguity	Annotated Sequence	Modifications	# Proteins	Master Protein Accessions	Protein Accessions	# Missed Cleavages	Charge	DeltaScore	DeltaCn	Rank	Search Engine Rank	m/z [Da]	MH+ [Da]	Theo. MH+ [Da]	DeltaM [ppm]	Deltam/z [Da]	Activation Type	MS Order	Isolation Interference [%]	Ion Inject Time [ms]	RT [min]	First Scan	Spectrum File	File ID	XCorr	# Protein Groups	Percolator q-Value	Percolator PEP
		FALSE	High	Sequest HT (A2)	Unambiguous	LLSVEGSTLR		2	O00159	O00159; F5H6E2	0	2	0.41	0	1	1	537.811	1074.62	1074.62	0.03	2e-05	HCD (High Energy Collision Dissociation)	MS2	19.8021	10.173	27.6159	12399	IgG-2.raw	F4	2	1	0.0003128	0.002902
	FALSE	High	MSLLQLVEILQSK		6.94738e-07	0.000317075	1	2	2	O00159	0	1501.87	High	High	0.0003128	1.914e-07	3.39
		Checked	Confidence	Identifying Node	PSM Ambiguity	Annotated Sequence	Modifications	# Proteins	Master Protein Accessions	Protein Accessions	# Missed Cleavages	Charge	DeltaScore	DeltaCn	Rank	Search Engine Rank	m/z [Da]	MH+ [Da]	Theo. MH+ [Da]	DeltaM [ppm]	Deltam/z [Da]	Activation Type	MS Order	Isolation Interference [%]	Ion Inject Time [ms]	RT [min]	First Scan	Spectrum File	File ID	XCorr	# Protein Groups	Percolator q-Value	Percolator PEP
		FALSE	High	Sequest HT (A2)	Unambiguous	MSLLQLVEILQSK		2	O00159	O00159; F5H6E2	0	2	0.7847	0	1	1	751.437	1501.87	1501.87	0.46	0.00034	HCD (High Energy Collision Dissociation)	MS2	0	30	49.9239	32553	IgG-2.raw	F4	3.39	1	0.0003128	1.914e-07
		FALSE	High	Sequest HT (A2)	Unambiguous	MSLLQLVEILQSK		2	O00159	O00159; F5H6E2	0	3	0.6872	0	1	1	501.294	1501.87	1501.87	0.32	0.00016	HCD (High Energy Collision Dissociation)	MS2	0	30	49.9487	32574	IgG-2.raw	F4	2.43	1	0.0003128	0.000129
	FALSE	High	MSLLQLVEILQSK	1xOxidation [M1]	3.82306e-07	0.000317075	1	2	1	O00159	0	1517.86	High	High	0.0003128	1.008e-07	2.74
		Checked	Confidence	Identifying Node	PSM Ambiguity	Annotated Sequence	Modifications	# Proteins	Master Protein Accessions	Protein Accessions	# Missed Cleavages	Charge	DeltaScore	DeltaCn	Rank	Search Engine Rank	m/z [Da]	MH+ [Da]	Theo. MH+ [Da]	DeltaM [ppm]	Deltam/z [Da]	Activation Type	MS Order	Isolation Interference [%]	Ion Inject Time [ms]	RT [min]	First Scan	Spectrum File	File ID	XCorr	# Protein Groups	Percolator q-Value	Percolator PEP
		FALSE	High	Sequest HT (A2)	Unambiguous	mSLLQLVEILQSK	M1(Oxidation)	2	O00159	O00159; F5H6E2	0	2	0.7409	0	1	1	759.434	1517.86	1517.86	-0.62	-0.00047	HCD (High Energy Collision Dissociation)	MS2	15.9109	30	46.9786	29809	IgG-2.raw	F4	2.74	1	0.0003128	1.008e-07
	FALSE	High	NFHIFYQLLEGGEEETLR		1.59098e-07	0.000317075	1	2	1	O00159	0	2195.08	High	High	0.0003128	3.891e-08	3.2
		Checked	Confidence	Identifying Node	PSM Ambiguity	Annotated Sequence	Modifications	# Proteins	Master Protein Accessions	Protein Accessions	# Missed Cleavages	Charge	DeltaScore	DeltaCn	Rank	Search Engine Rank	m/z [Da]	MH+ [Da]	Theo. MH+ [Da]	DeltaM [ppm]	Deltam/z [Da]	Activation Type	MS Order	Isolation Interference [%]	Ion Inject Time [ms]	RT [min]	First Scan	Spectrum File	File ID	XCorr	# Protein Groups	Percolator q-Value	Percolator PEP
		FALSE	High	Sequest HT (A2)	Unambiguous	NFHIFYQLLEGGEEETLR		2	O00159	O00159; F5H6E2	0	2	0.7625	0	1	1	1098.04	2195.07	2195.08	-3.16	-0.00347	HCD (High Energy Collision Dissociation)	MS2	0	30	43.8589	26897	IgG-2.raw	F4	3.2	1	0.0003128	3.891e-08
	FALSE	High	NNDLLFR		0.121936	0.00179172	1	4	1	O00159	0	891.468	High	High	0.001427	0.09171	2.28
		Checked	Confidence	Identifying Node	PSM Ambiguity	Annotated Sequence	Modifications	# Proteins	Master Protein Accessions	Protein Accessions	# Missed Cleavages	Charge	DeltaScore	DeltaCn	Rank	Search Engine Rank	m/z [Da]	MH+ [Da]	Theo. MH+ [Da]	DeltaM [ppm]	Deltam/z [Da]	Activation Type	MS Order	Isolation Interference [%]	Ion Inject Time [ms]	RT [min]	First Scan	Spectrum File	File ID	XCorr	# Protein Groups	Percolator q-Value	Percolator PEP
		FALSE	High	Sequest HT (A2)	Unambiguous	NNDLLFR		4	O00159	O00159; Q9UBC5; F5H6E2; G3V342	0	2	0.5263	0	1	1	446.237	891.467	891.468	-1.26	-0.00056	HCD (High Energy Collision Dissociation)	MS2	31.0044	13.347	28.8625	13515	IgG-2.raw	F4	2.28	1	0.001427	0.09171
	FALSE	High	NPIMSQCFDR	1xCarbamidomethyl [C7]	0.00870427	0.000582273	1	2	1	O00159	0	1267.56	High	High	0.0005038	0.005168	2.4
		Checked	Confidence	Identifying Node	PSM Ambiguity	Annotated Sequence	Modifications	# Proteins	Master Protein Accessions	Protein Accessions	# Missed Cleavages	Charge	DeltaScore	DeltaCn	Rank	Search Engine Rank	m/z [Da]	MH+ [Da]	Theo. MH+ [Da]	DeltaM [ppm]	Deltam/z [Da]	Activation Type	MS Order	Isolation Interference [%]	Ion Inject Time [ms]	RT [min]	First Scan	Spectrum File	File ID	XCorr	# Protein Groups	Percolator q-Value	Percolator PEP
		FALSE	High	Sequest HT (A2)	Unambiguous	NPIMSQcFDR	C7(Carbamidomethyl)	2	O00159	O00159; F5H6E2	0	2	0.6792	0	1	1	634.28	1267.55	1267.56	-2.17	-0.00138	HCD (High Energy Collision Dissociation)	MS2	31.0627	30	27.9339	12676	IgG-2.raw	F4	2.4	1	0.0005038	0.005168
	FALSE	High	NPQSYLYLVK		0.00353166	0.000317075	1	2	1	O00159	0	1224.66	High	High	0.0003128	0.001949	3.18
		Checked	Confidence	Identifying Node	PSM Ambiguity	Annotated Sequence	Modifications	# Proteins	Master Protein Accessions	Protein Accessions	# Missed Cleavages	Charge	DeltaScore	DeltaCn	Rank	Search Engine Rank	m/z [Da]	MH+ [Da]	Theo. MH+ [Da]	DeltaM [ppm]	Deltam/z [Da]	Activation Type	MS Order	Isolation Interference [%]	Ion Inject Time [ms]	RT [min]	First Scan	Spectrum File	File ID	XCorr	# Protein Groups	Percolator q-Value	Percolator PEP
		FALSE	High	Sequest HT (A2)	Unambiguous	NPQSYLYLVK		2	O00159	O00159; F5H6E2	0	2	0.7296	0	1	1	612.835	1224.66	1224.66	0.38	0.00023	HCD (High Energy Collision Dissociation)	MS2	27.4043	7.634	33.6233	17655	IgG-2.raw	F4	3.18	1	0.0003128	0.001949
	FALSE	High	QKGDVVLQSDHVIETLTK		6.81453e-06	0.000317075	1	2	1	O00159	1	2010.09	High	High	0.0003128	2.266e-06	3.78
		Checked	Confidence	Identifying Node	PSM Ambiguity	Annotated Sequence	Modifications	# Proteins	Master Protein Accessions	Protein Accessions	# Missed Cleavages	Charge	DeltaScore	DeltaCn	Rank	Search Engine Rank	m/z [Da]	MH+ [Da]	Theo. MH+ [Da]	DeltaM [ppm]	Deltam/z [Da]	Activation Type	MS Order	Isolation Interference [%]	Ion Inject Time [ms]	RT [min]	First Scan	Spectrum File	File ID	XCorr	# Protein Groups	Percolator q-Value	Percolator PEP
		FALSE	High	Sequest HT (A2)	Unambiguous	QKGDVVLQSDHVIETLTK		2	O00159	O00159; F5H6E2	1	3	0.6693	0	1	1	670.701	2010.09	2010.09	0.32	0.00021	HCD (High Energy Collision Dissociation)	MS2	20.6407	30	30.9741	15288	IgG-2.raw	F4	3.78	1	0.0003128	2.266e-06
	FALSE	High	QLLLTPNAVVIVEDAK		5.5132e-07	0.000317075	1	2	1	O00159	0	1723	High	High	0.0003128	1.491e-07	3.96
		Checked	Confidence	Identifying Node	PSM Ambiguity	Annotated Sequence	Modifications	# Proteins	Master Protein Accessions	Protein Accessions	# Missed Cleavages	Charge	DeltaScore	DeltaCn	Rank	Search Engine Rank	m/z [Da]	MH+ [Da]	Theo. MH+ [Da]	DeltaM [ppm]	Deltam/z [Da]	Activation Type	MS Order	Isolation Interference [%]	Ion Inject Time [ms]	RT [min]	First Scan	Spectrum File	File ID	XCorr	# Protein Groups	Percolator q-Value	Percolator PEP
		FALSE	High	Sequest HT (A2)	Unambiguous	QLLLTPNAVVIVEDAK		2	O00159	O00159; F5H6E2	0	2	0.7879	0	1	1	862.005	1723	1723	1.02	0.00088	HCD (High Energy Collision Dissociation)	MS2	25.3024	30	39.8991	23205	IgG-2.raw	F4	3.96	1	0.0003128	1.491e-07
	FALSE	High	SAICIQSWWR	1xCarbamidomethyl [C4]	0.00101096	0.000317075	1	2	1	O00159	0	1306.64	High	High	0.0003128	0.0005036	3.34
		Checked	Confidence	Identifying Node	PSM Ambiguity	Annotated Sequence	Modifications	# Proteins	Master Protein Accessions	Protein Accessions	# Missed Cleavages	Charge	DeltaScore	DeltaCn	Rank	Search Engine Rank	m/z [Da]	MH+ [Da]	Theo. MH+ [Da]	DeltaM [ppm]	Deltam/z [Da]	Activation Type	MS Order	Isolation Interference [%]	Ion Inject Time [ms]	RT [min]	First Scan	Spectrum File	File ID	XCorr	# Protein Groups	Percolator q-Value	Percolator PEP
		FALSE	High	Sequest HT (A2)	Unambiguous	SAIcIQSWWR	C4(Carbamidomethyl)	2	O00159	O00159; F5H6E2	0	2	0.6946	0	1	1	653.821	1306.64	1306.64	-0.44	-0.00029	HCD (High Energy Collision Dissociation)	MS2	51.2504	14.439	39.2697	22640	IgG-2.raw	F4	3.34	1	0.0003128	0.0005036
	FALSE	High	SEQEEYEAEGIAWEPVQYFNNK		4.86493e-11	0.000317075	1	2	2	O00159	0	2660.18	High	High	0.0003128	6.205e-12	3.45
		Checked	Confidence	Identifying Node	PSM Ambiguity	Annotated Sequence	Modifications	# Proteins	Master Protein Accessions	Protein Accessions	# Missed Cleavages	Charge	DeltaScore	DeltaCn	Rank	Search Engine Rank	m/z [Da]	MH+ [Da]	Theo. MH+ [Da]	DeltaM [ppm]	Deltam/z [Da]	Activation Type	MS Order	Isolation Interference [%]	Ion Inject Time [ms]	RT [min]	First Scan	Spectrum File	File ID	XCorr	# Protein Groups	Percolator q-Value	Percolator PEP
		FALSE	High	Sequest HT (A2)	Unambiguous	SEQEEYEAEGIAWEPVQYFNNK		2	O00159	O00159; F5H6E2	0	3	0.6561	0	1	1	887.397	2660.18	2660.18	-0.55	-0.00049	HCD (High Energy Collision Dissociation)	MS2	28.6495	17.185	41.7883	24944	IgG-2.raw	F4	3.14	1	0.0003128	1.056e-05
		FALSE	High	Sequest HT (A2)	Unambiguous	SEQEEYEAEGIAWEPVQYFNNK		2	O00159	O00159; F5H6E2	0	2	0.8203	0	1	1	1330.59	2660.17	2660.18	-3.89	-0.00518	HCD (High Energy Collision Dissociation)	MS2	17.735	26.332	41.7379	24898	IgG-2.raw	F4	3.45	1	0.0003128	6.205e-12
	FALSE	High	SLCPETWPTWAGRPQDGVAVLVR	1xCarbamidomethyl [C3]	0.0162712	0.000582273	1	2	1	O00159	0	2595.31	High	High	0.0005038	0.01015	2.37
		Checked	Confidence	Identifying Node	PSM Ambiguity	Annotated Sequence	Modifications	# Proteins	Master Protein Accessions	Protein Accessions	# Missed Cleavages	Charge	DeltaScore	DeltaCn	Rank	Search Engine Rank	m/z [Da]	MH+ [Da]	Theo. MH+ [Da]	DeltaM [ppm]	Deltam/z [Da]	Activation Type	MS Order	Isolation Interference [%]	Ion Inject Time [ms]	RT [min]	First Scan	Spectrum File	File ID	XCorr	# Protein Groups	Percolator q-Value	Percolator PEP
		FALSE	High	Sequest HT (A2)	Unambiguous	SLcPETWPTWAGRPQDGVAVLVR	C3(Carbamidomethyl)	2	O00159	O00159; F5H6E2	0	3	0.6835	0	1	1	865.775	2595.31	2595.31	-1.46	-0.00126	HCD (High Energy Collision Dissociation)	MS2	0	30	40.2581	23549	IgG-2.raw	F4	2.37	1	0.0005038	0.01015
	FALSE	High	TFTWLVGK		0.00436304	0.000317075	1	2	1	O00159	0	951.53	High	High	0.0003128	0.002445	2.05
		Checked	Confidence	Identifying Node	PSM Ambiguity	Annotated Sequence	Modifications	# Proteins	Master Protein Accessions	Protein Accessions	# Missed Cleavages	Charge	DeltaScore	DeltaCn	Rank	Search Engine Rank	m/z [Da]	MH+ [Da]	Theo. MH+ [Da]	DeltaM [ppm]	Deltam/z [Da]	Activation Type	MS Order	Isolation Interference [%]	Ion Inject Time [ms]	RT [min]	First Scan	Spectrum File	File ID	XCorr	# Protein Groups	Percolator q-Value	Percolator PEP
		FALSE	High	Sequest HT (A2)	Unambiguous	TFTWLVGK		2	O00159	O00159; F5H6E2	0	2	0.6488	0	1	1	476.269	951.53	951.53	0.36	0.00017	HCD (High Energy Collision Dissociation)	MS2	0	30	35.5595	19290	IgG-2.raw	F4	2.05	1	0.0003128	0.002445
	FALSE	High	TLFATEDALEVR		0.000144461	0.000317075	1	2	2	O00159	0	1364.71	High	High	0.0003128	6.14e-05	2.3
		Checked	Confidence	Identifying Node	PSM Ambiguity	Annotated Sequence	Modifications	# Proteins	Master Protein Accessions	Protein Accessions	# Missed Cleavages	Charge	DeltaScore	DeltaCn	Rank	Search Engine Rank	m/z [Da]	MH+ [Da]	Theo. MH+ [Da]	DeltaM [ppm]	Deltam/z [Da]	Activation Type	MS Order	Isolation Interference [%]	Ion Inject Time [ms]	RT [min]	First Scan	Spectrum File	File ID	XCorr	# Protein Groups	Percolator q-Value	Percolator PEP
		FALSE	High	Sequest HT (A2)	Unambiguous	TLFATEDALEVR		2	O00159	O00159; F5H6E2	0	2	0.5	0	1	1	682.857	1364.71	1364.71	0.8	0.00055	HCD (High Energy Collision Dissociation)	MS2	19.0258	18.426	34.6928	18526	IgG-2.raw	F4	2.3	1	0.0003128	6.14e-05
		FALSE	High	Sequest HT (A2)	Unambiguous	TLFATEDALEVR		2	O00159	O00159; F5H6E2	0	2	0.322	0	1	1	682.857	1364.71	1364.71	1.17	0.0008	HCD (High Energy Collision Dissociation)	MS2	0	30	35.7216	19435	IgG-2.raw	F4	2.05	1	0.0003128	0.001853
	FALSE	High	TSFLLNLR		0.00628369	0.000317075	1	2	1	O00159	0	963.562	High	High	0.0003128	0.003634	2.18
		Checked	Confidence	Identifying Node	PSM Ambiguity	Annotated Sequence	Modifications	# Proteins	Master Protein Accessions	Protein Accessions	# Missed Cleavages	Charge	DeltaScore	DeltaCn	Rank	Search Engine Rank	m/z [Da]	MH+ [Da]	Theo. MH+ [Da]	DeltaM [ppm]	Deltam/z [Da]	Activation Type	MS Order	Isolation Interference [%]	Ion Inject Time [ms]	RT [min]	First Scan	Spectrum File	File ID	XCorr	# Protein Groups	Percolator q-Value	Percolator PEP
		FALSE	High	Sequest HT (A2)	Unambiguous	TSFLLNLR		2	O00159	O00159; F5H6E2	0	2	0.6881	0	1	1	482.284	963.562	963.562	-0.71	-0.00034	HCD (High Energy Collision Dissociation)	MS2	0	30	35.0935	18877	IgG-2.raw	F4	2.18	1	0.0003128	0.003634
	FALSE	High	VGVQDFVLLENFTSEAAFIENLR		2.07352e-06	0.000317075	1	5	2	O00159	0	2611.34	High	High	0.0003128	6.271e-07	2.56
		Checked	Confidence	Identifying Node	PSM Ambiguity	Annotated Sequence	Modifications	# Proteins	Master Protein Accessions	Protein Accessions	# Missed Cleavages	Charge	DeltaScore	DeltaCn	Rank	Search Engine Rank	m/z [Da]	MH+ [Da]	Theo. MH+ [Da]	DeltaM [ppm]	Deltam/z [Da]	Activation Type	MS Order	Isolation Interference [%]	Ion Inject Time [ms]	RT [min]	First Scan	Spectrum File	File ID	XCorr	# Protein Groups	Percolator q-Value	Percolator PEP
		FALSE	High	Sequest HT (A2)	Unambiguous	VGVQDFVLLENFTSEAAFIENLR		5	O00159	O00159; F5H6E2; I3L501; I3L3F5; I3L3Y6	0	3	0.6562	0	1	1	871.117	2611.34	2611.34	-1.52	-0.00132	HCD (High Energy Collision Dissociation)	MS2	71.5928	30	54.4919	36562	IgG-2.raw	F4	2.56	1	0.0003128	6.271e-07
		FALSE	High	Sequest HT (A2)	Unambiguous	VGVQDFVLLENFTSEAAFIENLR		5	O00159	O00159; F5H6E2; I3L501; I3L3F5; I3L3Y6	0	2	0.7472	0	1	1	1306.18	2611.35	2611.34	2.84	0.00371	HCD (High Energy Collision Dissociation)	MS2	0	30	54.5146	36579	IgG-2.raw	F4	1.78	1	0.0003128	2.827e-05
	FALSE	High	VLQALGSEPIQYAVPVVK		3.34055e-06	0.000317075	1	2	1	O00159	0	1911.09	High	High	0.0003128	1.048e-06	3.41
		Checked	Confidence	Identifying Node	PSM Ambiguity	Annotated Sequence	Modifications	# Proteins	Master Protein Accessions	Protein Accessions	# Missed Cleavages	Charge	DeltaScore	DeltaCn	Rank	Search Engine Rank	m/z [Da]	MH+ [Da]	Theo. MH+ [Da]	DeltaM [ppm]	Deltam/z [Da]	Activation Type	MS Order	Isolation Interference [%]	Ion Inject Time [ms]	RT [min]	First Scan	Spectrum File	File ID	XCorr	# Protein Groups	Percolator q-Value	Percolator PEP
		FALSE	High	Sequest HT (A2)	Unambiguous	VLQALGSEPIQYAVPVVK		2	O00159	O00159; F5H6E2	0	2	0.8446	0	1	1	956.056	1911.1	1911.09	4.99	0.00476	HCD (High Energy Collision Dissociation)	MS2	54.3558	30	37.2811	20866	IgG-2.raw	F4	3.41	1	0.0003128	1.048e-06
	FALSE	High	VNSININQGSITFAGGPGR		5.46116e-11	0.000317075	1	2	1	O00159	0	1901.98	High	High	0.0003128	7.013e-12	4.15
		Checked	Confidence	Identifying Node	PSM Ambiguity	Annotated Sequence	Modifications	# Proteins	Master Protein Accessions	Protein Accessions	# Missed Cleavages	Charge	DeltaScore	DeltaCn	Rank	Search Engine Rank	m/z [Da]	MH+ [Da]	Theo. MH+ [Da]	DeltaM [ppm]	Deltam/z [Da]	Activation Type	MS Order	Isolation Interference [%]	Ion Inject Time [ms]	RT [min]	First Scan	Spectrum File	File ID	XCorr	# Protein Groups	Percolator q-Value	Percolator PEP
		FALSE	High	Sequest HT (A2)	Unambiguous	VNSININQGSITFAGGPGR		2	O00159	O00159; F5H6E2	0	2	0.7398	0	1	1	951.495	1901.98	1901.98	0.24	0.00022	HCD (High Energy Collision Dissociation)	MS2	51.5967	30	34.0796	17985	IgG-2.raw	F4	4.15	1	0.0003128	7.013e-12
	FALSE	High	VTMESALTAR		0.000833863	0.000317075	1	3	1	O00159	0	1078.56	High	High	0.0003128	0.0004074	2.83
		Checked	Confidence	Identifying Node	PSM Ambiguity	Annotated Sequence	Modifications	# Proteins	Master Protein Accessions	Protein Accessions	# Missed Cleavages	Charge	DeltaScore	DeltaCn	Rank	Search Engine Rank	m/z [Da]	MH+ [Da]	Theo. MH+ [Da]	DeltaM [ppm]	Deltam/z [Da]	Activation Type	MS Order	Isolation Interference [%]	Ion Inject Time [ms]	RT [min]	First Scan	Spectrum File	File ID	XCorr	# Protein Groups	Percolator q-Value	Percolator PEP
		FALSE	High	Sequest HT (A2)	Unambiguous	VTMESALTAR		3	O00159	O00159; F5H6E2; I3L501	0	2	0.629	0	1	1	539.782	1078.56	1078.56	1.46	0.00079	HCD (High Energy Collision Dissociation)	MS2	0	30	27.0431	11904	IgG-2.raw	F4	2.83	1	0.0003128	0.0004074
	FALSE	High	YEAFLQR		0.0457337	0.000582273	1	2	1	O00159	0	926.473	High	High	0.0005038	0.03122	1.66
		Checked	Confidence	Identifying Node	PSM Ambiguity	Annotated Sequence	Modifications	# Proteins	Master Protein Accessions	Protein Accessions	# Missed Cleavages	Charge	DeltaScore	DeltaCn	Rank	Search Engine Rank	m/z [Da]	MH+ [Da]	Theo. MH+ [Da]	DeltaM [ppm]	Deltam/z [Da]	Activation Type	MS Order	Isolation Interference [%]	Ion Inject Time [ms]	RT [min]	First Scan	Spectrum File	File ID	XCorr	# Protein Groups	Percolator q-Value	Percolator PEP
		FALSE	High	Sequest HT (A2)	Unambiguous	YEAFLQR		2	O00159	O00159; F5H6E2	0	2	0.5843	0	1	1	463.741	926.474	926.473	0.98	0.00045	HCD (High Energy Collision Dissociation)	MS2	13.4253	30	27.289	12117	IgG-2.raw	F4	1.66	1	0.0005038	0.03122
	FALSE	High	YLGLLENLR		0.0050877	0.000317075	1	2	1	O00159	0	1090.63	High	High	0.0003128	0.002892	2.5
		Checked	Confidence	Identifying Node	PSM Ambiguity	Annotated Sequence	Modifications	# Proteins	Master Protein Accessions	Protein Accessions	# Missed Cleavages	Charge	DeltaScore	DeltaCn	Rank	Search Engine Rank	m/z [Da]	MH+ [Da]	Theo. MH+ [Da]	DeltaM [ppm]	Deltam/z [Da]	Activation Type	MS Order	Isolation Interference [%]	Ion Inject Time [ms]	RT [min]	First Scan	Spectrum File	File ID	XCorr	# Protein Groups	Percolator q-Value	Percolator PEP
		FALSE	High	Sequest HT (A2)	Unambiguous	YLGLLENLR		2	O00159	O00159; F5H6E2	0	2	0.692	0	1	1	545.816	1090.63	1090.63	0.15	8e-05	HCD (High Energy Collision Dissociation)	MS2	20.5703	21.703	37.3694	20948	IgG-2.raw	F4	2.5	1	0.0003128	0.002892
	FALSE	High	YMDVQFDFK		0.0137715	0.000582273	1	2	1	O00159	0	1192.53	High	High	0.0005038	0.008495	1.94
		Checked	Confidence	Identifying Node	PSM Ambiguity	Annotated Sequence	Modifications	# Proteins	Master Protein Accessions	Protein Accessions	# Missed Cleavages	Charge	DeltaScore	DeltaCn	Rank	Search Engine Rank	m/z [Da]	MH+ [Da]	Theo. MH+ [Da]	DeltaM [ppm]	Deltam/z [Da]	Activation Type	MS Order	Isolation Interference [%]	Ion Inject Time [ms]	RT [min]	First Scan	Spectrum File	File ID	XCorr	# Protein Groups	Percolator q-Value	Percolator PEP
		FALSE	High	Sequest HT (A2)	Unambiguous	YMDVQFDFK		2	O00159	O00159; F5H6E2	0	2	0.1546	0	1	1	596.771	1192.54	1192.53	0.62	0.00037	HCD (High Energy Collision Dissociation)	MS2	38.4091	25.355	36.4852	20145	IgG-2.raw	F4	1.94	1	0.0005038	0.008495
FALSE	High	Master Protein	P13645	Keratin, type I cytoskeletal 10 OS=Homo sapiens OX=9606 GN=KRT10 PE=1 SV=6	0	228.613	54	27	48	24	584	58.8	5.21	127.19	27	0	High	1
	Checked	Confidence	Sequence	Modifications	Qvality PEP	Qvality q-value	# Protein Groups	# Proteins	# PSMs	Master Protein Accessions	# Missed Cleavages	Theo. MH+ [Da]	Found in Sample: [S4] F4: Sample	Confidence (by Search Engine): Sequest HT	Percolator q-Value (by Search Engine): Sequest HT	Percolator PEP (by Search Engine): Sequest HT	XCorr (by Search Engine): Sequest HT
	FALSE	High	ADLEMQIESLTEELAYLK		2.50215e-07	0.000317075	1	1	2	P13645	0	2096.05	High	High	0.0003128	6.368e-08	4.29
		Checked	Confidence	Identifying Node	PSM Ambiguity	Annotated Sequence	Modifications	# Proteins	Master Protein Accessions	Protein Accessions	# Missed Cleavages	Charge	DeltaScore	DeltaCn	Rank	Search Engine Rank	m/z [Da]	MH+ [Da]	Theo. MH+ [Da]	DeltaM [ppm]	Deltam/z [Da]	Activation Type	MS Order	Isolation Interference [%]	Ion Inject Time [ms]	RT [min]	First Scan	Spectrum File	File ID	XCorr	# Protein Groups	Percolator q-Value	Percolator PEP
		FALSE	High	Sequest HT (A2)	Unambiguous	ADLEMQIESLTEELAYLK		1	P13645	P13645	0	3	0.6095	0	1	1	699.354	2096.05	2096.05	0.55	0.00039	HCD (High Energy Collision Dissociation)	MS2	10.3594	30	51.4653	33974	IgG-2.raw	F4	1.05	1	0.0003128	0.00346
		FALSE	High	Sequest HT (A2)	Unambiguous	ADLEMQIESLTEELAYLK		1	P13645	P13645	0	2	0.683	0	1	1	1048.53	2096.05	2096.05	-0.45	-0.00047	HCD (High Energy Collision Dissociation)	MS2	8.24432	30	51.5917	34091	IgG-2.raw	F4	4.29	1	0.0003128	6.368e-08
	FALSE	High	ADLEMQIESLTEELAYLK	1xOxidation [M5]	0.000364228	0.000317075	1	1	1	P13645	0	2112.04	High	High	0.0003128	0.0001668	1.62
		Checked	Confidence	Identifying Node	PSM Ambiguity	Annotated Sequence	Modifications	# Proteins	Master Protein Accessions	Protein Accessions	# Missed Cleavages	Charge	DeltaScore	DeltaCn	Rank	Search Engine Rank	m/z [Da]	MH+ [Da]	Theo. MH+ [Da]	DeltaM [ppm]	Deltam/z [Da]	Activation Type	MS Order	Isolation Interference [%]	Ion Inject Time [ms]	RT [min]	First Scan	Spectrum File	File ID	XCorr	# Protein Groups	Percolator q-Value	Percolator PEP
		FALSE	High	Sequest HT (A2)	Unambiguous	ADLEmQIESLTEELAYLK	M5(Oxidation)	1	P13645	P13645	0	2	0.6914	0	1	1	1056.53	2112.05	2112.04	2.04	0.00215	HCD (High Energy Collision Dissociation)	MS2	0	30	52.3007	34724	IgG-2.raw	F4	1.62	1	0.0003128	0.0001668
	FALSE	High	ADLEMQIESLTEELAYLKK		1.46594e-08	0.000317075	1	1	1	P13645	1	2224.14	High	High	0.0003128	2.959e-09	3.7
		Checked	Confidence	Identifying Node	PSM Ambiguity	Annotated Sequence	Modifications	# Proteins	Master Protein Accessions	Protein Accessions	# Missed Cleavages	Charge	DeltaScore	DeltaCn	Rank	Search Engine Rank	m/z [Da]	MH+ [Da]	Theo. MH+ [Da]	DeltaM [ppm]	Deltam/z [Da]	Activation Type	MS Order	Isolation Interference [%]	Ion Inject Time [ms]	RT [min]	First Scan	Spectrum File	File ID	XCorr	# Protein Groups	Percolator q-Value	Percolator PEP
		FALSE	High	Sequest HT (A2)	Unambiguous	ADLEMQIESLTEELAYLKK		1	P13645	P13645	1	3	0.6189	0	1	1	742.051	2224.14	2224.14	-0.85	-0.00063	HCD (High Energy Collision Dissociation)	MS2	0	30	46.5825	29433	IgG-2.raw	F4	3.7	1	0.0003128	2.959e-09
	FALSE	High	ADLEMQIESLTEELAYLKK	1xOxidation [M5]	1.47296e-07	0.000317075	1	1	1	P13645	1	2240.14	High	High	0.0003128	3.591e-08	2.98
		Checked	Confidence	Identifying Node	PSM Ambiguity	Annotated Sequence	Modifications	# Proteins	Master Protein Accessions	Protein Accessions	# Missed Cleavages	Charge	DeltaScore	DeltaCn	Rank	Search Engine Rank	m/z [Da]	MH+ [Da]	Theo. MH+ [Da]	DeltaM [ppm]	Deltam/z [Da]	Activation Type	MS Order	Isolation Interference [%]	Ion Inject Time [ms]	RT [min]	First Scan	Spectrum File	File ID	XCorr	# Protein Groups	Percolator q-Value	Percolator PEP
		FALSE	High	Sequest HT (A2)	Unambiguous	ADLEmQIESLTEELAYLKK	M5(Oxidation)	1	P13645	P13645	1	3	0.6745	0	1	1	747.384	2240.14	2240.14	0.04	3e-05	HCD (High Energy Collision Dissociation)	MS2	0	30	46.7626	29602	IgG-2.raw	F4	2.98	1	0.0003128	3.591e-08
	FALSE	High	AETECQNTEYQQLLDIK	1xCarbamidomethyl [C5]	1.20898e-07	0.000317075	1	1	1	P13645	0	2082.96	High	High	0.0003128	2.897e-08	4
		Checked	Confidence	Identifying Node	PSM Ambiguity	Annotated Sequence	Modifications	# Proteins	Master Protein Accessions	Protein Accessions	# Missed Cleavages	Charge	DeltaScore	DeltaCn	Rank	Search Engine Rank	m/z [Da]	MH+ [Da]	Theo. MH+ [Da]	DeltaM [ppm]	Deltam/z [Da]	Activation Type	MS Order	Isolation Interference [%]	Ion Inject Time [ms]	RT [min]	First Scan	Spectrum File	File ID	XCorr	# Protein Groups	Percolator q-Value	Percolator PEP
		FALSE	High	Sequest HT (A2)	Unambiguous	AETEcQNTEYQQLLDIK	C5(Carbamidomethyl)	1	P13645	P13645	0	2	0.8325	0	1	1	1041.98	2082.96	2082.96	-1.46	-0.00152	HCD (High Energy Collision Dissociation)	MS2	0	30	35.8768	19578	IgG-2.raw	F4	4	1	0.0003128	2.897e-08
	FALSE	High	ALEESNYELEGK		1.47996e-05	0.000317075	1	1	3	P13645	0	1381.65	High	High	0.0003128	5.24e-06	2.66
		Checked	Confidence	Identifying Node	PSM Ambiguity	Annotated Sequence	Modifications	# Proteins	Master Protein Accessions	Protein Accessions	# Missed Cleavages	Charge	DeltaScore	DeltaCn	Rank	Search Engine Rank	m/z [Da]	MH+ [Da]	Theo. MH+ [Da]	DeltaM [ppm]	Deltam/z [Da]	Activation Type	MS Order	Isolation Interference [%]	Ion Inject Time [ms]	RT [min]	First Scan	Spectrum File	File ID	XCorr	# Protein Groups	Percolator q-Value	Percolator PEP
		FALSE	High	Sequest HT (A2)	Unambiguous	ALEESNYELEGK		1	P13645	P13645	0	2	0.6494	0	1	1	691.328	1381.65	1381.65	0	0	HCD (High Energy Collision Dissociation)	MS2	24.6624	30	26.2603	11310	IgG-2.raw	F4	3.08	1	0.0003128	6.391e-06
		FALSE	High	Sequest HT (A2)	Unambiguous	ALEESNYELEGK		1	P13645	P13645	0	2	0.6053	0	1	1	691.324	1381.64	1381.65	-5.28	-0.00365	HCD (High Energy Collision Dissociation)	MS2	66.8744	30	27.2373	12072	IgG-2.raw	F4	2.66	1	0.0003128	5.24e-06
		FALSE	High	Sequest HT (A2)	Unambiguous	ALEESNYELEGK		1	P13645	P13645	0	2	0.6134	0	1	1	691.33	1381.65	1381.65	3.01	0.00208	HCD (High Energy Collision Dissociation)	MS2	0	30	28.0762	12803	IgG-2.raw	F4	2.38	1	0.0003128	4.429e-05
	FALSE	High	DAEAWFNEK		0.00708392	0.000317075	1	4	1	P13645	0	1109.49	High	High	0.0003128	0.004134	2.49
		Checked	Confidence	Identifying Node	PSM Ambiguity	Annotated Sequence	Modifications	# Proteins	Master Protein Accessions	Protein Accessions	# Missed Cleavages	Charge	DeltaScore	DeltaCn	Rank	Search Engine Rank	m/z [Da]	MH+ [Da]	Theo. MH+ [Da]	DeltaM [ppm]	Deltam/z [Da]	Activation Type	MS Order	Isolation Interference [%]	Ion Inject Time [ms]	RT [min]	First Scan	Spectrum File	File ID	XCorr	# Protein Groups	Percolator q-Value	Percolator PEP
		FALSE	High	Sequest HT (A2)	Unambiguous	DAEAWFNEK		4	P13645	Q7Z3Y7; P13645; Q7Z3Z0; Q7Z3Y8	0	2	0.5783	0	1	1	555.248	1109.49	1109.49	-0.32	-0.00018	HCD (High Energy Collision Dissociation)	MS2	30.4436	30	32.4687	16601	IgG-2.raw	F4	2.49	1	0.0003128	0.004134
	FALSE	High	ELTTEIDNNIEQISSYK		1.89224e-07	0.000317075	1	1	4	P13645	0	1996.97	High	High	0.0003128	4.705e-08	3.08
		Checked	Confidence	Identifying Node	PSM Ambiguity	Annotated Sequence	Modifications	# Proteins	Master Protein Accessions	Protein Accessions	# Missed Cleavages	Charge	DeltaScore	DeltaCn	Rank	Search Engine Rank	m/z [Da]	MH+ [Da]	Theo. MH+ [Da]	DeltaM [ppm]	Deltam/z [Da]	Activation Type	MS Order	Isolation Interference [%]	Ion Inject Time [ms]	RT [min]	First Scan	Spectrum File	File ID	XCorr	# Protein Groups	Percolator q-Value	Percolator PEP
		FALSE	High	Sequest HT (A2)	Unambiguous	ELTTEIDNNIEQISSYK		1	P13645	P13645	0	2	0.7326	0	1	1	998.99	1996.97	1996.97	1.04	0.00104	HCD (High Energy Collision Dissociation)	MS2	12.4225	30	35.4655	19204	IgG-2.raw	F4	3.59	1	0.0003128	1.138e-06
		FALSE	High	Sequest HT (A2)	Unambiguous	ELTTEIDNNIEQISSYK		1	P13645	P13645	0	2	0.7403	0	1	1	998.99	1996.97	1996.97	0.62	0.00062	HCD (High Energy Collision Dissociation)	MS2	0	30	38.3086	21746	IgG-2.raw	F4	3.08	1	0.0003128	4.705e-08
		FALSE	High	Sequest HT (A2)	Unambiguous	ELTTEIDNNIEQISSYK		1	P13645	P13645	0	2	0.5584	0	1	1	998.992	1996.98	1996.97	2.52	0.00252	HCD (High Energy Collision Dissociation)	MS2	0	30	70.9021	47965	IgG-2.raw	F4	0.77	1	0.00347	0.1471
		FALSE	High	Sequest HT (A2)	Unambiguous	ELTTEIDNNIEQISSYK		1	P13645	P13645	0	3	0.4078	0	1	1	666.329	1996.97	1996.97	0.18	0.00012	HCD (High Energy Collision Dissociation)	MS2	14.0912	30	38.4196	21851	IgG-2.raw	F4	2.06	1	0.0005038	0.01988
	FALSE	High	GSLGGGFSSGGFSGGSFSR		1.19743e-08	0.000317075	1	1	2	P13645	0	1707.77	High	High	0.0003128	2.385e-09	3.08
		Checked	Confidence	Identifying Node	PSM Ambiguity	Annotated Sequence	Modifications	# Proteins	Master Protein Accessions	Protein Accessions	# Missed Cleavages	Charge	DeltaScore	DeltaCn	Rank	Search Engine Rank	m/z [Da]	MH+ [Da]	Theo. MH+ [Da]	DeltaM [ppm]	Deltam/z [Da]	Activation Type	MS Order	Isolation Interference [%]	Ion Inject Time [ms]	RT [min]	First Scan	Spectrum File	File ID	XCorr	# Protein Groups	Percolator q-Value	Percolator PEP
		FALSE	High	Sequest HT (A2)	Unambiguous	GSLGGGFSSGGFSGGSFSR		1	P13645	P13645	0	2	0.3269	0	1	1	854.397	1707.79	1707.77	8.84	0.00755	HCD (High Energy Collision Dissociation)	MS2	0	30	70.9637	48018	IgG-2.raw	F4	0.52	1	0.0005038	0.03382
		FALSE	High	Sequest HT (A2)	Unambiguous	GSLGGGFSSGGFSGGSFSR		1	P13645	P13645	0	2	0.6883	0	1	1	854.391	1707.77	1707.77	1.06	0.0009	HCD (High Energy Collision Dissociation)	MS2	18.3712	30	33.7341	17761	IgG-2.raw	F4	3.08	1	0.0003128	2.385e-09
	FALSE	High	GSSGGGCFGGSSGGYGGLGGFGGGSFR	1xCarbamidomethyl [C7]	8.54821e-13	0.000317075	1	1	1	P13645	0	2342.98	High	High	0.0003128	7.877e-14	4.05
		Checked	Confidence	Identifying Node	PSM Ambiguity	Annotated Sequence	Modifications	# Proteins	Master Protein Accessions	Protein Accessions	# Missed Cleavages	Charge	DeltaScore	DeltaCn	Rank	Search Engine Rank	m/z [Da]	MH+ [Da]	Theo. MH+ [Da]	DeltaM [ppm]	Deltam/z [Da]	Activation Type	MS Order	Isolation Interference [%]	Ion Inject Time [ms]	RT [min]	First Scan	Spectrum File	File ID	XCorr	# Protein Groups	Percolator q-Value	Percolator PEP
		FALSE	High	Sequest HT (A2)	Unambiguous	GSSGGGcFGGSSGGYGGLGGFGGGSFR	C7(Carbamidomethyl)	1	P13645	P13645	0	2	0.8988	0	1	1	1172	2342.98	2342.98	0.01	1e-05	HCD (High Energy Collision Dissociation)	MS2	0	30	36.7615	20389	IgG-2.raw	F4	4.05	1	0.0003128	7.877e-14
	FALSE	High	LAADDFR		0.0951558	0.00119624	5	24	1	P02533; P13645; P05783; Q04695; P08779	0	807.4	High	High	0.0009721	0.06994	2.15
		Checked	Confidence	Identifying Node	PSM Ambiguity	Annotated Sequence	Modifications	# Proteins	Master Protein Accessions	Protein Accessions	# Missed Cleavages	Charge	DeltaScore	DeltaCn	Rank	Search Engine Rank	m/z [Da]	MH+ [Da]	Theo. MH+ [Da]	DeltaM [ppm]	Deltam/z [Da]	Activation Type	MS Order	Isolation Interference [%]	Ion Inject Time [ms]	RT [min]	First Scan	Spectrum File	File ID	XCorr	# Protein Groups	Percolator q-Value	Percolator PEP
		FALSE	High	Sequest HT (A2)	Unambiguous	LAADDFR		24	P02533; P13645; P05783; Q04695; P08779	Q14532; O76015; O76013; C9JM50; P02533; Q15323; Q7Z3Y7; P08727; Q2M2I5; Q14525; P13645; Q92764; K7ERE3; K7EPJ9; P05783; K7EMD9; P19012; F8VZY9; F5GWP8; P13646; Q04695; C4AM86; O76014; P08779	0	2	0.3814	0	1	1	404.204	807.4	807.4	0.35	0.00014	HCD (High Energy Collision Dissociation)	MS2	22.8309	25.601	24.029	9559	IgG-2.raw	F4	2.15	5	0.0009721	0.06994
	FALSE	High	LASYLDK		0.012399	0.000582273	5	11	1	P02533; P13645; Q04695; P35527; P08779	0	809.44	High	High	0.0005038	0.007588	1.9
		Checked	Confidence	Identifying Node	PSM Ambiguity	Annotated Sequence	Modifications	# Proteins	Master Protein Accessions	Protein Accessions	# Missed Cleavages	Charge	DeltaScore	DeltaCn	Rank	Search Engine Rank	m/z [Da]	MH+ [Da]	Theo. MH+ [Da]	DeltaM [ppm]	Deltam/z [Da]	Activation Type	MS Order	Isolation Interference [%]	Ion Inject Time [ms]	RT [min]	First Scan	Spectrum File	File ID	XCorr	# Protein Groups	Percolator q-Value	Percolator PEP
		FALSE	High	Sequest HT (A2)	Unambiguous	LASYLDK		11	P02533; P13645; Q04695; P35527; P08779	C9JM50; P02533; P08727; A0A3B3ITG2; P13645; K7EPJ9; P19012; Q99456; Q04695; P35527; P08779	0	2	0.4947	0	1	1	405.223	809.44	809.44	-1	-0.0004	HCD (High Energy Collision Dissociation)	MS2	50.5434	30	22.3546	8208	IgG-2.raw	F4	1.9	5	0.0005038	0.007588
	FALSE	High	LENEIQTYR		0.0108987	0.000582273	1	1	1	P13645	0	1165.58	High	High	0.0005038	0.006588	2.73
		Checked	Confidence	Identifying Node	PSM Ambiguity	Annotated Sequence	Modifications	# Proteins	Master Protein Accessions	Protein Accessions	# Missed Cleavages	Charge	DeltaScore	DeltaCn	Rank	Search Engine Rank	m/z [Da]	MH+ [Da]	Theo. MH+ [Da]	DeltaM [ppm]	Deltam/z [Da]	Activation Type	MS Order	Isolation Interference [%]	Ion Inject Time [ms]	RT [min]	First Scan	Spectrum File	File ID	XCorr	# Protein Groups	Percolator q-Value	Percolator PEP
		FALSE	High	Sequest HT (A2)	Unambiguous	LENEIQTYR		1	P13645	P13645	0	2	0.5495	0	1	1	583.296	1165.58	1165.58	-0.85	-0.0005	HCD (High Energy Collision Dissociation)	MS2	53.8184	24.817	24.687	10060	IgG-2.raw	F4	2.73	1	0.0005038	0.006588
	FALSE	High	LKYENEVALR		0.000564552	0.000317075	1	1	1	P13645	1	1234.68	High	High	0.0003128	0.0002677	3.05
		Checked	Confidence	Identifying Node	PSM Ambiguity	Annotated Sequence	Modifications	# Proteins	Master Protein Accessions	Protein Accessions	# Missed Cleavages	Charge	DeltaScore	DeltaCn	Rank	Search Engine Rank	m/z [Da]	MH+ [Da]	Theo. MH+ [Da]	DeltaM [ppm]	Deltam/z [Da]	Activation Type	MS Order	Isolation Interference [%]	Ion Inject Time [ms]	RT [min]	First Scan	Spectrum File	File ID	XCorr	# Protein Groups	Percolator q-Value	Percolator PEP
		FALSE	High	Sequest HT (A2)	Unambiguous	LKYENEVALR		1	P13645	P13645	1	3	0.5902	0	1	1	412.231	1234.68	1234.68	0.29	0.00012	HCD (High Energy Collision Dissociation)	MS2	7.66166	30	24.713	10080	IgG-2.raw	F4	3.05	1	0.0003128	0.0002677
	FALSE	High	IRLENEIQTYR		3.48839e-05	0.000317075	1	1	2	P13645	1	1434.77	High	High	0.0003128	1.325e-05	3.08
		Checked	Confidence	Identifying Node	PSM Ambiguity	Annotated Sequence	Modifications	# Proteins	Master Protein Accessions	Protein Accessions	# Missed Cleavages	Charge	DeltaScore	DeltaCn	Rank	Search Engine Rank	m/z [Da]	MH+ [Da]	Theo. MH+ [Da]	DeltaM [ppm]	Deltam/z [Da]	Activation Type	MS Order	Isolation Interference [%]	Ion Inject Time [ms]	RT [min]	First Scan	Spectrum File	File ID	XCorr	# Protein Groups	Percolator q-Value	Percolator PEP
		FALSE	High	Sequest HT (A2)	Unambiguous	IRLENEIQTYR		1	P13645	P13645	1	3	0.5469	0	1	1	478.928	1434.77	1434.77	0.14	6e-05	HCD (High Energy Collision Dissociation)	MS2	73.158	26.013	27.9848	12720	IgG-2.raw	F4	3.2	1	0.001212	0.07853
		FALSE	High	Sequest HT (A2)	Unambiguous	IRLENEIQTYR		1	P13645	P13645	1	2	0.5909	0	1	1	717.888	1434.77	1434.77	-0.3	-0.00022	HCD (High Energy Collision Dissociation)	MS2	37.623	24.727	28.0341	12766	IgG-2.raw	F4	3.08	1	0.0003128	1.325e-05
	FALSE	High	NQILNLTTDNANILLQIDNAR		2.1041e-11	0.000317075	1	1	2	P13645	0	2367.26	High	High	0.0003128	2.505e-12	5.36
		Checked	Confidence	Identifying Node	PSM Ambiguity	Annotated Sequence	Modifications	# Proteins	Master Protein Accessions	Protein Accessions	# Missed Cleavages	Charge	DeltaScore	DeltaCn	Rank	Search Engine Rank	m/z [Da]	MH+ [Da]	Theo. MH+ [Da]	DeltaM [ppm]	Deltam/z [Da]	Activation Type	MS Order	Isolation Interference [%]	Ion Inject Time [ms]	RT [min]	First Scan	Spectrum File	File ID	XCorr	# Protein Groups	Percolator q-Value	Percolator PEP
		FALSE	High	Sequest HT (A2)	Unambiguous	NQILNLTTDNANILLQIDNAR		1	P13645	P13645	0	3	0.6638	0	1	1	789.759	2367.26	2367.26	-0.27	-0.00021	HCD (High Energy Collision Dissociation)	MS2	0	30	43.7079	26751	IgG-2.raw	F4	3.54	1	0.0003128	2.886e-06
		FALSE	High	Sequest HT (A2)	Unambiguous	NQILNLTTDNANILLQIDNAR		1	P13645	P13645	0	2	0.7612	0	1	1	1184.13	2367.26	2367.26	-1.19	-0.00141	HCD (High Energy Collision Dissociation)	MS2	12.1261	30	43.7558	26798	IgG-2.raw	F4	5.36	1	0.0003128	2.505e-12
	FALSE	High	NVQALEIELQSQLALK		1.98546e-05	0.000317075	1	1	4	P13645	0	1797.01	High	High	0.0003128	7.191e-06	2.22
		Checked	Confidence	Identifying Node	PSM Ambiguity	Annotated Sequence	Modifications	# Proteins	Master Protein Accessions	Protein Accessions	# Missed Cleavages	Charge	DeltaScore	DeltaCn	Rank	Search Engine Rank	m/z [Da]	MH+ [Da]	Theo. MH+ [Da]	DeltaM [ppm]	Deltam/z [Da]	Activation Type	MS Order	Isolation Interference [%]	Ion Inject Time [ms]	RT [min]	First Scan	Spectrum File	File ID	XCorr	# Protein Groups	Percolator q-Value	Percolator PEP
		FALSE	High	Sequest HT (A2)	Unambiguous	NVQALEIELQSQLALK		1	P13645	P13645	0	3	0.5563	0	1	1	599.675	1797.01	1797.01	-0.14	-9e-05	HCD (High Energy Collision Dissociation)	MS2	36.9884	30	61.3898	42289	IgG-2.raw	F4	1.51	1	0.0007402	0.04946
		FALSE	High	Sequest HT (A2)	Unambiguous	NVQALEIELQSQLALK		1	P13645	P13645	0	2	0.6441	0	1	1	899.01	1797.01	1797.01	0.58	0.00052	HCD (High Energy Collision Dissociation)	MS2	44.2524	30	43.0214	26089	IgG-2.raw	F4	2.22	1	0.0003128	7.191e-06
		FALSE	High	Sequest HT (A2)	Unambiguous	NVQALEIELQSQLALK		1	P13645	P13645	0	3	0.69	0	1	1	599.675	1797.01	1797.01	-0.81	-0.00048	HCD (High Energy Collision Dissociation)	MS2	16.5758	30	42.8274	25899	IgG-2.raw	F4	2.71	1	0.0003128	9.042e-05
		FALSE	High	Sequest HT (A2)	Unambiguous	NVQALEIELQSQLALK		1	P13645	P13645	0	3	0.2846	0	1	1	599.675	1797.01	1797.01	-1.19	-0.00071	HCD (High Energy Collision Dissociation)	MS2	68.5224	30	43.9621	26996	IgG-2.raw	F4	1.3	1	0.0005038	0.03157
	FALSE	High	NVSTGDVNVEMNAAPGVDLTQLLNNMR		1.8926e-12	0.000317075	1	1	2	P13645	0	2872.39	High	High	0.0003128	1.852e-13	4.3
		Checked	Confidence	Identifying Node	PSM Ambiguity	Annotated Sequence	Modifications	# Proteins	Master Protein Accessions	Protein Accessions	# Missed Cleavages	Charge	DeltaScore	DeltaCn	Rank	Search Engine Rank	m/z [Da]	MH+ [Da]	Theo. MH+ [Da]	DeltaM [ppm]	Deltam/z [Da]	Activation Type	MS Order	Isolation Interference [%]	Ion Inject Time [ms]	RT [min]	First Scan	Spectrum File	File ID	XCorr	# Protein Groups	Percolator q-Value	Percolator PEP
		FALSE	High	Sequest HT (A2)	Unambiguous	NVSTGDVNVEMNAAPGVDLTQLLNNMR		1	P13645	P13645	0	3	0.7651	0	1	1	958.135	2872.39	2872.39	-0.33	-0.00032	HCD (High Energy Collision Dissociation)	MS2	22.6001	30	46.4052	29265	IgG-2.raw	F4	4.47	1	0.0003128	6.011e-09
		FALSE	High	Sequest HT (A2)	Unambiguous	NVSTGDVNVEMNAAPGVDLTQLLNNMR		1	P13645	P13645	0	2	0.8233	0	1	1	1436.7	2872.39	2872.39	-1	-0.00144	HCD (High Energy Collision Dissociation)	MS2	0	30	46.4467	29305	IgG-2.raw	F4	4.3	1	0.0003128	1.852e-13
	FALSE	High	NVSTGDVNVEMNAAPGVDLTQLLNNMR	1xOxidation [M11]	3.3408e-08	0.000317075	1	1	2	P13645	0	2888.39	High	High	0.0003128	7.221e-09	3.92
		Checked	Confidence	Identifying Node	PSM Ambiguity	Annotated Sequence	Modifications	# Proteins	Master Protein Accessions	Protein Accessions	# Missed Cleavages	Charge	DeltaScore	DeltaCn	Rank	Search Engine Rank	m/z [Da]	MH+ [Da]	Theo. MH+ [Da]	DeltaM [ppm]	Deltam/z [Da]	Activation Type	MS Order	Isolation Interference [%]	Ion Inject Time [ms]	RT [min]	First Scan	Spectrum File	File ID	XCorr	# Protein Groups	Percolator q-Value	Percolator PEP
		FALSE	High	Sequest HT (A2)	Unambiguous	NVSTGDVNVEmNAAPGVDLTQLLNNMR	M11(Oxidation)	1	P13645	P13645	0	3	0.687	0	1	1	963.467	2888.39	2888.39	-0.55	-0.00053	HCD (High Energy Collision Dissociation)	MS2	21.7752	30	44.6505	27657	IgG-2.raw	F4	2.3	1	0.0003128	1.493e-07
		FALSE	High	Sequest HT (A2)	Unambiguous	NVSTGDVNVEmNAAPGVDLTQLLNNMR	M11(Oxidation)	1	P13645	P13645	0	2	0.6607	0	1	1	1444.7	2888.39	2888.39	0.46	0.00067	HCD (High Energy Collision Dissociation)	MS2	0	30	44.7494	27751	IgG-2.raw	F4	3.92	1	0.0003128	7.221e-09
	FALSE	High	NVSTGDVNVEMNAAPGVDLTQLLNNMR	2xOxidation [M11; M26]	2.2834e-08	0.000317075	1	1	1	P13645	0	2904.38	High	High	0.0003128	4.785e-09	3.25
		Checked	Confidence	Identifying Node	PSM Ambiguity	Annotated Sequence	Modifications	# Proteins	Master Protein Accessions	Protein Accessions	# Missed Cleavages	Charge	DeltaScore	DeltaCn	Rank	Search Engine Rank	m/z [Da]	MH+ [Da]	Theo. MH+ [Da]	DeltaM [ppm]	Deltam/z [Da]	Activation Type	MS Order	Isolation Interference [%]	Ion Inject Time [ms]	RT [min]	First Scan	Spectrum File	File ID	XCorr	# Protein Groups	Percolator q-Value	Percolator PEP
		FALSE	High	Sequest HT (A2)	Unambiguous	NVSTGDVNVEmNAAPGVDLTQLLNNmR	M11(Oxidation); M26(Oxidation)	1	P13645	P13645	0	2	0.84	0	1	1	1452.69	2904.38	2904.38	0	0	HCD (High Energy Collision Dissociation)	MS2	0	30	40.5034	23784	IgG-2.raw	F4	3.25	1	0.0003128	4.785e-09
	FALSE	High	QSLEASLAETEGR		1.29327e-06	0.000317075	1	1	1	P13645	0	1390.68	High	High	0.0003128	3.752e-07	3.33
		Checked	Confidence	Identifying Node	PSM Ambiguity	Annotated Sequence	Modifications	# Proteins	Master Protein Accessions	Protein Accessions	# Missed Cleavages	Charge	DeltaScore	DeltaCn	Rank	Search Engine Rank	m/z [Da]	MH+ [Da]	Theo. MH+ [Da]	DeltaM [ppm]	Deltam/z [Da]	Activation Type	MS Order	Isolation Interference [%]	Ion Inject Time [ms]	RT [min]	First Scan	Spectrum File	File ID	XCorr	# Protein Groups	Percolator q-Value	Percolator PEP
		FALSE	High	Sequest HT (A2)	Unambiguous	QSLEASLAETEGR		1	P13645	P13645	0	2	0.7357	0	1	1	695.843	1390.68	1390.68	-0.84	-0.00059	HCD (High Energy Collision Dissociation)	MS2	51.872	16.372	29.8461	14344	IgG-2.raw	F4	3.33	1	0.0003128	3.752e-07
	FALSE	High	QSVEADINGLR		0.000630674	0.000317075	1	5	1	P13645	0	1201.62	High	High	0.0003128	0.0003015	2.92
		Checked	Confidence	Identifying Node	PSM Ambiguity	Annotated Sequence	Modifications	# Proteins	Master Protein Accessions	Protein Accessions	# Missed Cleavages	Charge	DeltaScore	DeltaCn	Rank	Search Engine Rank	m/z [Da]	MH+ [Da]	Theo. MH+ [Da]	DeltaM [ppm]	Deltam/z [Da]	Activation Type	MS Order	Isolation Interference [%]	Ion Inject Time [ms]	RT [min]	First Scan	Spectrum File	File ID	XCorr	# Protein Groups	Percolator q-Value	Percolator PEP
		FALSE	High	Sequest HT (A2)	Unambiguous	QSVEADINGLR		5	P13645	Q2M2I5; P13645; K7ERE3; K7EMD9; P13646	0	2	0.5479	0	1	1	601.313	1201.62	1201.62	1.02	0.00061	HCD (High Energy Collision Dissociation)	MS2	20.1858	16.161	29.157	13778	IgG-2.raw	F4	2.92	1	0.0003128	0.0003015
	FALSE	High	QSVEADINGLRR		0.0262767	0.000582273	1	4	1	P13645	1	1357.72	High	High	0.0005038	0.01714	2.07
		Checked	Confidence	Identifying Node	PSM Ambiguity	Annotated Sequence	Modifications	# Proteins	Master Protein Accessions	Protein Accessions	# Missed Cleavages	Charge	DeltaScore	DeltaCn	Rank	Search Engine Rank	m/z [Da]	MH+ [Da]	Theo. MH+ [Da]	DeltaM [ppm]	Deltam/z [Da]	Activation Type	MS Order	Isolation Interference [%]	Ion Inject Time [ms]	RT [min]	First Scan	Spectrum File	File ID	XCorr	# Protein Groups	Percolator q-Value	Percolator PEP
		FALSE	High	Sequest HT (A2)	Unambiguous	QSVEADINGLRR		4	P13645	P13645; K7ERE3; K7EMD9; P13646	1	3	0.4734	0	1	1	453.245	1357.72	1357.72	1.33	0.0006	HCD (High Energy Collision Dissociation)	MS2	37.1975	30	26.9922	11858	IgG-2.raw	F4	2.07	1	0.0005038	0.01714
	FALSE	High	SLLEGEGSSGGGGR		2.83576e-05	0.000317075	1	1	1	P13645	0	1262.6	High	High	0.0003128	1.056e-05	2.41
		Checked	Confidence	Identifying Node	PSM Ambiguity	Annotated Sequence	Modifications	# Proteins	Master Protein Accessions	Protein Accessions	# Missed Cleavages	Charge	DeltaScore	DeltaCn	Rank	Search Engine Rank	m/z [Da]	MH+ [Da]	Theo. MH+ [Da]	DeltaM [ppm]	Deltam/z [Da]	Activation Type	MS Order	Isolation Interference [%]	Ion Inject Time [ms]	RT [min]	First Scan	Spectrum File	File ID	XCorr	# Protein Groups	Percolator q-Value	Percolator PEP
		FALSE	High	Sequest HT (A2)	Unambiguous	SLLEGEGSSGGGGR		1	P13645	P13645	0	2	0.5975	0	1	1	631.801	1262.6	1262.6	-1.26	-0.0008	HCD (High Energy Collision Dissociation)	MS2	54.0204	30	22.0801	8003	IgG-2.raw	F4	2.41	1	0.0003128	1.056e-05
	FALSE	High	SQYEQLAEQNR		1.23841e-06	0.000317075	1	1	2	P13645	0	1365.64	High	High	0.0003128	3.59e-07	3.22
		Checked	Confidence	Identifying Node	PSM Ambiguity	Annotated Sequence	Modifications	# Proteins	Master Protein Accessions	Protein Accessions	# Missed Cleavages	Charge	DeltaScore	DeltaCn	Rank	Search Engine Rank	m/z [Da]	MH+ [Da]	Theo. MH+ [Da]	DeltaM [ppm]	Deltam/z [Da]	Activation Type	MS Order	Isolation Interference [%]	Ion Inject Time [ms]	RT [min]	First Scan	Spectrum File	File ID	XCorr	# Protein Groups	Percolator q-Value	Percolator PEP
		FALSE	High	Sequest HT (A2)	Unambiguous	SQYEQLAEQNR		1	P13645	P13645	0	2	0.7578	0	1	1	683.322	1365.64	1365.64	-1.17	-0.0008	HCD (High Energy Collision Dissociation)	MS2	11.2269	30	24.1453	9649	IgG-2.raw	F4	3.22	1	0.0003128	3.59e-07
		FALSE	High	Sequest HT (A2)	Unambiguous	SQYEQLAEQNR		1	P13645	P13645	0	3	0.5361	0	1	1	455.884	1365.64	1365.64	-0.75	-0.00034	HCD (High Energy Collision Dissociation)	MS2	51.167	30	24.2428	9725	IgG-2.raw	F4	1.66	1	0.003698	0.1555
	FALSE	High	SQYEQLAEQNRK		4.35368e-05	0.000317075	1	1	2	P13645	1	1493.73	High	High	0.0003128	1.676e-05	2.76
		Checked	Confidence	Identifying Node	PSM Ambiguity	Annotated Sequence	Modifications	# Proteins	Master Protein Accessions	Protein Accessions	# Missed Cleavages	Charge	DeltaScore	DeltaCn	Rank	Search Engine Rank	m/z [Da]	MH+ [Da]	Theo. MH+ [Da]	DeltaM [ppm]	Deltam/z [Da]	Activation Type	MS Order	Isolation Interference [%]	Ion Inject Time [ms]	RT [min]	First Scan	Spectrum File	File ID	XCorr	# Protein Groups	Percolator q-Value	Percolator PEP
		FALSE	High	Sequest HT (A2)	Unambiguous	SQYEQLAEQNRK		1	P13645	P13645	1	2	0.6429	0	1	1	747.372	1493.74	1493.73	1.02	0.00076	HCD (High Energy Collision Dissociation)	MS2	0	30	21.3929	7415	IgG-2.raw	F4	0.7	1	0.0005038	0.006508
		FALSE	High	Sequest HT (A2)	Unambiguous	SQYEQLAEQNRK		1	P13645	P13645	1	3	0.6051	0	1	1	498.583	1493.73	1493.73	0.42	0.00021	HCD (High Energy Collision Dissociation)	MS2	6.71477	30	21.3958	7418	IgG-2.raw	F4	2.76	1	0.0003128	1.676e-05
	FALSE	High	TIDDLKNQILNLTTDNANILLQIDNAR		4.5039e-10	0.000317075	1	1	1	P13645	1	3052.63	High	High	0.0003128	6.86e-11	4.67
		Checked	Confidence	Identifying Node	PSM Ambiguity	Annotated Sequence	Modifications	# Proteins	Master Protein Accessions	Protein Accessions	# Missed Cleavages	Charge	DeltaScore	DeltaCn	Rank	Search Engine Rank	m/z [Da]	MH+ [Da]	Theo. MH+ [Da]	DeltaM [ppm]	Deltam/z [Da]	Activation Type	MS Order	Isolation Interference [%]	Ion Inject Time [ms]	RT [min]	First Scan	Spectrum File	File ID	XCorr	# Protein Groups	Percolator q-Value	Percolator PEP
		FALSE	High	Sequest HT (A2)	Unambiguous	TIDDLKNQILNLTTDNANILLQIDNAR		1	P13645	P13645	1	3	0.758	0	1	1	1018.21	3052.62	3052.63	-1.27	-0.00129	HCD (High Energy Collision Dissociation)	MS2	0	30	48.7406	31460	IgG-2.raw	F4	4.67	1	0.0003128	6.86e-11
	FALSE	High	VLDELTLTK		0.00267228	0.000317075	1	1	1	P13645	0	1031.6	High	High	0.0003128	0.001439	2.64
		Checked	Confidence	Identifying Node	PSM Ambiguity	Annotated Sequence	Modifications	# Proteins	Master Protein Accessions	Protein Accessions	# Missed Cleavages	Charge	DeltaScore	DeltaCn	Rank	Search Engine Rank	m/z [Da]	MH+ [Da]	Theo. MH+ [Da]	DeltaM [ppm]	Deltam/z [Da]	Activation Type	MS Order	Isolation Interference [%]	Ion Inject Time [ms]	RT [min]	First Scan	Spectrum File	File ID	XCorr	# Protein Groups	Percolator q-Value	Percolator PEP
		FALSE	High	Sequest HT (A2)	Unambiguous	VLDELTLTK		1	P13645	P13645	0	2	0.5189	0	1	1	516.304	1031.6	1031.6	1.46	0.00075	HCD (High Energy Collision Dissociation)	MS2	16.9551	20.872	29.5893	14181	IgG-2.raw	F4	2.64	1	0.0003128	0.001439
	FALSE	High	VTMQNLNDR		0.000858303	0.000317075	3	7	1	P02533; P13645; P08779	0	1090.53	High	High	0.0003128	0.0004224	2.49
		Checked	Confidence	Identifying Node	PSM Ambiguity	Annotated Sequence	Modifications	# Proteins	Master Protein Accessions	Protein Accessions	# Missed Cleavages	Charge	DeltaScore	DeltaCn	Rank	Search Engine Rank	m/z [Da]	MH+ [Da]	Theo. MH+ [Da]	DeltaM [ppm]	Deltam/z [Da]	Activation Type	MS Order	Isolation Interference [%]	Ion Inject Time [ms]	RT [min]	First Scan	Spectrum File	File ID	XCorr	# Protein Groups	Percolator q-Value	Percolator PEP
		FALSE	High	Sequest HT (A2)	Unambiguous	VTMQNLNDR		7	P02533; P13645; P08779	P02533; Q7Z3Y7; P13645; Q7Z3Y9; Q7Z3Z0; Q7Z3Y8; P08779	0	2	0.6225	0	1	1	545.769	1090.53	1090.53	0.61	0.00033	HCD (High Energy Collision Dissociation)	MS2	25.5385	30	22.5033	8324	IgG-2.raw	F4	2.49	3	0.0003128	0.0004224
	FALSE	High	YCVQLSQIQAQISALEEQLQQIR	1xCarbamidomethyl [C2]	1.10345e-12	0.000317075	1	1	2	P13645	0	2746.42	High	High	0.0003128	1.036e-13	4.93
		Checked	Confidence	Identifying Node	PSM Ambiguity	Annotated Sequence	Modifications	# Proteins	Master Protein Accessions	Protein Accessions	# Missed Cleavages	Charge	DeltaScore	DeltaCn	Rank	Search Engine Rank	m/z [Da]	MH+ [Da]	Theo. MH+ [Da]	DeltaM [ppm]	Deltam/z [Da]	Activation Type	MS Order	Isolation Interference [%]	Ion Inject Time [ms]	RT [min]	First Scan	Spectrum File	File ID	XCorr	# Protein Groups	Percolator q-Value	Percolator PEP
		FALSE	High	Sequest HT (A2)	Unambiguous	YcVQLSQIQAQISALEEQLQQIR	C2(Carbamidomethyl)	1	P13645	P13645	0	2	0.856	0	1	1	1373.71	2746.42	2746.42	-1.13	-0.00156	HCD (High Energy Collision Dissociation)	MS2	20.0118	30	51.6069	34104	IgG-2.raw	F4	4.93	1	0.0003128	1.036e-13
		FALSE	High	Sequest HT (A2)	Unambiguous	YcVQLSQIQAQISALEEQLQQIR	C2(Carbamidomethyl)	1	P13645	P13645	0	3	0.7479	0	1	1	916.145	2746.42	2746.42	0.43	0.0004	HCD (High Energy Collision Dissociation)	MS2	27.2907	30	51.4988	34007	IgG-2.raw	F4	2.42	1	0.0003128	8.162e-06
	FALSE	High	YENEVALR		0.00829733	0.000582273	1	1	1	P13645	0	993.5	High	High	0.0005038	0.004901	2.09
		Checked	Confidence	Identifying Node	PSM Ambiguity	Annotated Sequence	Modifications	# Proteins	Master Protein Accessions	Protein Accessions	# Missed Cleavages	Charge	DeltaScore	DeltaCn	Rank	Search Engine Rank	m/z [Da]	MH+ [Da]	Theo. MH+ [Da]	DeltaM [ppm]	Deltam/z [Da]	Activation Type	MS Order	Isolation Interference [%]	Ion Inject Time [ms]	RT [min]	First Scan	Spectrum File	File ID	XCorr	# Protein Groups	Percolator q-Value	Percolator PEP
		FALSE	High	Sequest HT (A2)	Unambiguous	YENEVALR		1	P13645	P13645	0	2	0.6938	0	1	1	497.254	993.5	993.5	0.22	0.00011	HCD (High Energy Collision Dissociation)	MS2	27.6278	30	23.1988	8896	IgG-2.raw	F4	2.09	1	0.0005038	0.004901
FALSE	High	Master Protein	Q08211	ATP-dependent RNA helicase A OS=Homo sapiens OX=9606 GN=DHX9 PE=1 SV=4	0	215.183	40	36	45	36	1270	140.9	6.84	122.28	36	0	High	1
	Checked	Confidence	Sequence	Modifications	Qvality PEP	Qvality q-value	# Protein Groups	# Proteins	# PSMs	Master Protein Accessions	# Missed Cleavages	Theo. MH+ [Da]	Found in Sample: [S4] F4: Sample	Confidence (by Search Engine): Sequest HT	Percolator q-Value (by Search Engine): Sequest HT	Percolator PEP (by Search Engine): Sequest HT	XCorr (by Search Engine): Sequest HT
	FALSE	High	AAECNIVVTQPR	1xCarbamidomethyl [C4]	6.62065e-07	0.000317075	1	1	1	Q08211	0	1357.69	High	High	0.0003128	1.823e-07	2.4
		Checked	Confidence	Identifying Node	PSM Ambiguity	Annotated Sequence	Modifications	# Proteins	Master Protein Accessions	Protein Accessions	# Missed Cleavages	Charge	DeltaScore	DeltaCn	Rank	Search Engine Rank	m/z [Da]	MH+ [Da]	Theo. MH+ [Da]	DeltaM [ppm]	Deltam/z [Da]	Activation Type	MS Order	Isolation Interference [%]	Ion Inject Time [ms]	RT [min]	First Scan	Spectrum File	File ID	XCorr	# Protein Groups	Percolator q-Value	Percolator PEP
		FALSE	High	Sequest HT (A2)	Unambiguous	AAEcNIVVTQPR	C4(Carbamidomethyl)	1	Q08211	Q08211	0	2	0.7083	0	1	1	679.347	1357.69	1357.69	-2	-0.00136	HCD (High Energy Collision Dissociation)	MS2	0	30	24.0741	9591	IgG-2.raw	F4	2.4	1	0.0003128	1.823e-07
	FALSE	High	AAMEALVVEVTK		2.6128e-05	0.000317075	1	1	1	Q08211	0	1260.69	High	High	0.0003128	9.653e-06	3.38
		Checked	Confidence	Identifying Node	PSM Ambiguity	Annotated Sequence	Modifications	# Proteins	Master Protein Accessions	Protein Accessions	# Missed Cleavages	Charge	DeltaScore	DeltaCn	Rank	Search Engine Rank	m/z [Da]	MH+ [Da]	Theo. MH+ [Da]	DeltaM [ppm]	Deltam/z [Da]	Activation Type	MS Order	Isolation Interference [%]	Ion Inject Time [ms]	RT [min]	First Scan	Spectrum File	File ID	XCorr	# Protein Groups	Percolator q-Value	Percolator PEP
		FALSE	High	Sequest HT (A2)	Unambiguous	AAMEALVVEVTK		1	Q08211	Q08211	0	2	0.713	0	1	1	630.847	1260.69	1260.69	0.09	6e-05	HCD (High Energy Collision Dissociation)	MS2	26.7239	20.211	34.7246	18557	IgG-2.raw	F4	3.38	1	0.0003128	9.653e-06
	FALSE	High	AENNSEVGASGYGVPGPTWDR		1.48733e-09	0.000317075	1	1	1	Q08211	0	2162.97	High	High	0.0003128	2.496e-10	4.14
		Checked	Confidence	Identifying Node	PSM Ambiguity	Annotated Sequence	Modifications	# Proteins	Master Protein Accessions	Protein Accessions	# Missed Cleavages	Charge	DeltaScore	DeltaCn	Rank	Search Engine Rank	m/z [Da]	MH+ [Da]	Theo. MH+ [Da]	DeltaM [ppm]	Deltam/z [Da]	Activation Type	MS Order	Isolation Interference [%]	Ion Inject Time [ms]	RT [min]	First Scan	Spectrum File	File ID	XCorr	# Protein Groups	Percolator q-Value	Percolator PEP
		FALSE	High	Sequest HT (A2)	Unambiguous	AENNSEVGASGYGVPGPTWDR		1	Q08211	Q08211	0	2	0.6957	0	1	1	1081.99	2162.98	2162.97	2.77	0.00299	HCD (High Energy Collision Dissociation)	MS2	32.1524	28.228	33.0445	17127	IgG-2.raw	F4	4.14	1	0.0003128	2.496e-10
	FALSE	High	AIEPPPLDAVIEAEHTLR		3.03408e-09	0.000317075	1	1	1	Q08211	0	1971.05	High	High	0.0003128	5.397e-10	3.6
		Checked	Confidence	Identifying Node	PSM Ambiguity	Annotated Sequence	Modifications	# Proteins	Master Protein Accessions	Protein Accessions	# Missed Cleavages	Charge	DeltaScore	DeltaCn	Rank	Search Engine Rank	m/z [Da]	MH+ [Da]	Theo. MH+ [Da]	DeltaM [ppm]	Deltam/z [Da]	Activation Type	MS Order	Isolation Interference [%]	Ion Inject Time [ms]	RT [min]	First Scan	Spectrum File	File ID	XCorr	# Protein Groups	Percolator q-Value	Percolator PEP
		FALSE	High	Sequest HT (A2)	Unambiguous	AIEPPPLDAVIEAEHTLR		1	Q08211	Q08211	0	3	0.6972	0	1	1	657.69	1971.06	1971.05	0.72	0.00047	HCD (High Energy Collision Dissociation)	MS2	0	22.601	39.295	22663	IgG-2.raw	F4	3.6	1	0.0003128	5.397e-10
	FALSE	High	DFVNYLVR		0.0623696	0.000582273	1	1	1	Q08211	0	1025.54	High	High	0.0005038	0.04382	2.14
		Checked	Confidence	Identifying Node	PSM Ambiguity	Annotated Sequence	Modifications	# Proteins	Master Protein Accessions	Protein Accessions	# Missed Cleavages	Charge	DeltaScore	DeltaCn	Rank	Search Engine Rank	m/z [Da]	MH+ [Da]	Theo. MH+ [Da]	DeltaM [ppm]	Deltam/z [Da]	Activation Type	MS Order	Isolation Interference [%]	Ion Inject Time [ms]	RT [min]	First Scan	Spectrum File	File ID	XCorr	# Protein Groups	Percolator q-Value	Percolator PEP
		FALSE	High	Sequest HT (A2)	Unambiguous	DFVNYLVR		1	Q08211	Q08211	0	2	0.5607	0	1	1	513.274	1025.54	1025.54	0.25	0.00013	HCD (High Energy Collision Dissociation)	MS2	17.2469	28.598	36.652	20294	IgG-2.raw	F4	2.14	1	0.0005038	0.04382
	FALSE	High	DKDDDGGEDDDANCNLICGDEYGPETR	2xCarbamidomethyl [C14; C18]	0.00158178	0.000317075	1	1	1	Q08211	1	3045.16	High	High	0.0003128	0.0008148	3.36
		Checked	Confidence	Identifying Node	PSM Ambiguity	Annotated Sequence	Modifications	# Proteins	Master Protein Accessions	Protein Accessions	# Missed Cleavages	Charge	DeltaScore	DeltaCn	Rank	Search Engine Rank	m/z [Da]	MH+ [Da]	Theo. MH+ [Da]	DeltaM [ppm]	Deltam/z [Da]	Activation Type	MS Order	Isolation Interference [%]	Ion Inject Time [ms]	RT [min]	First Scan	Spectrum File	File ID	XCorr	# Protein Groups	Percolator q-Value	Percolator PEP
		FALSE	High	Sequest HT (A2)	Unambiguous	DKDDDGGEDDDANcNLIcGDEYGPETR	C14(Carbamidomethyl); C18(Carbamidomethyl)	1	Q08211	Q08211	1	3	0.9345	0	1	1	1015.73	3045.17	3045.16	3.57	0.00363	HCD (High Energy Collision Dissociation)	MS2	0	30	31.39	15648	IgG-2.raw	F4	3.36	1	0.0003128	0.0008148
	FALSE	High	DINTDFLLVVLR		2.7684e-06	0.000317075	1	1	1	Q08211	0	1417.8	High	High	0.0003128	8.567e-07	2.82
		Checked	Confidence	Identifying Node	PSM Ambiguity	Annotated Sequence	Modifications	# Proteins	Master Protein Accessions	Protein Accessions	# Missed Cleavages	Charge	DeltaScore	DeltaCn	Rank	Search Engine Rank	m/z [Da]	MH+ [Da]	Theo. MH+ [Da]	DeltaM [ppm]	Deltam/z [Da]	Activation Type	MS Order	Isolation Interference [%]	Ion Inject Time [ms]	RT [min]	First Scan	Spectrum File	File ID	XCorr	# Protein Groups	Percolator q-Value	Percolator PEP
		FALSE	High	Sequest HT (A2)	Unambiguous	DINTDFLLVVLR		1	Q08211	Q08211	0	2	0.7837	0	1	1	709.407	1417.81	1417.8	1.75	0.00124	HCD (High Energy Collision Dissociation)	MS2	0	30	49.7201	32371	IgG-2.raw	F4	2.82	1	0.0003128	8.567e-07
	FALSE	High	DVVQAYPEVR		0.00134301	0.000317075	1	1	1	Q08211	0	1175.61	High	High	0.0003128	0.0006852	2.34
		Checked	Confidence	Identifying Node	PSM Ambiguity	Annotated Sequence	Modifications	# Proteins	Master Protein Accessions	Protein Accessions	# Missed Cleavages	Charge	DeltaScore	DeltaCn	Rank	Search Engine Rank	m/z [Da]	MH+ [Da]	Theo. MH+ [Da]	DeltaM [ppm]	Deltam/z [Da]	Activation Type	MS Order	Isolation Interference [%]	Ion Inject Time [ms]	RT [min]	First Scan	Spectrum File	File ID	XCorr	# Protein Groups	Percolator q-Value	Percolator PEP
		FALSE	High	Sequest HT (A2)	Unambiguous	DVVQAYPEVR		1	Q08211	Q08211	0	2	0.6966	0	1	1	588.306	1175.61	1175.61	-0.27	-0.00016	HCD (High Energy Collision Dissociation)	MS2	32.6458	27.567	27.0652	11923	IgG-2.raw	F4	2.34	1	0.0003128	0.0006852
	FALSE	High	EGETVEPYK		0.182095	0.00446151	1	1	1	Q08211	0	1051.49	High	High	0.00347	0.1435	0.82
		Checked	Confidence	Identifying Node	PSM Ambiguity	Annotated Sequence	Modifications	# Proteins	Master Protein Accessions	Protein Accessions	# Missed Cleavages	Charge	DeltaScore	DeltaCn	Rank	Search Engine Rank	m/z [Da]	MH+ [Da]	Theo. MH+ [Da]	DeltaM [ppm]	Deltam/z [Da]	Activation Type	MS Order	Isolation Interference [%]	Ion Inject Time [ms]	RT [min]	First Scan	Spectrum File	File ID	XCorr	# Protein Groups	Percolator q-Value	Percolator PEP
		FALSE	High	Sequest HT (A2)	Unambiguous	EGETVEPYK		1	Q08211	Q08211	0	2	0.2439	0	1	1	526.251	1051.5	1051.49	0.76	0.0004	HCD (High Energy Collision Dissociation)	MS2	17.5797	30	20.6837	6881	IgG-2.raw	F4	0.82	1	0.00347	0.1435
	FALSE	High	ELDALDANDELTPLGR		7.79912e-08	0.000317075	1	1	1	Q08211	0	1741.86	High	High	0.0003128	1.808e-08	3.63
		Checked	Confidence	Identifying Node	PSM Ambiguity	Annotated Sequence	Modifications	# Proteins	Master Protein Accessions	Protein Accessions	# Missed Cleavages	Charge	DeltaScore	DeltaCn	Rank	Search Engine Rank	m/z [Da]	MH+ [Da]	Theo. MH+ [Da]	DeltaM [ppm]	Deltam/z [Da]	Activation Type	MS Order	Isolation Interference [%]	Ion Inject Time [ms]	RT [min]	First Scan	Spectrum File	File ID	XCorr	# Protein Groups	Percolator q-Value	Percolator PEP
		FALSE	High	Sequest HT (A2)	Unambiguous	ELDALDANDELTPLGR		1	Q08211	Q08211	0	2	0.6942	0	1	1	871.433	1741.86	1741.86	-1.02	-0.00089	HCD (High Energy Collision Dissociation)	MS2	53.9186	8.651	36.8813	20496	IgG-2.raw	F4	3.63	1	0.0003128	1.808e-08
	FALSE	High	FSDHVALLSVFQAWDDAR		4.77138e-07	0.000317075	1	1	1	Q08211	0	2077.01	High	High	0.0003128	1.279e-07	4.45
		Checked	Confidence	Identifying Node	PSM Ambiguity	Annotated Sequence	Modifications	# Proteins	Master Protein Accessions	Protein Accessions	# Missed Cleavages	Charge	DeltaScore	DeltaCn	Rank	Search Engine Rank	m/z [Da]	MH+ [Da]	Theo. MH+ [Da]	DeltaM [ppm]	Deltam/z [Da]	Activation Type	MS Order	Isolation Interference [%]	Ion Inject Time [ms]	RT [min]	First Scan	Spectrum File	File ID	XCorr	# Protein Groups	Percolator q-Value	Percolator PEP
		FALSE	High	Sequest HT (A2)	Unambiguous	FSDHVALLSVFQAWDDAR		1	Q08211	Q08211	0	3	0.8225	0	1	1	693.009	2077.01	2077.01	-0.04	-3e-05	HCD (High Energy Collision Dissociation)	MS2	22.8242	20.988	45.269	28234	IgG-2.raw	F4	4.45	1	0.0003128	1.279e-07
	FALSE	High	GISHVIVDEIHER		3.38956e-09	0.000317075	1	1	3	Q08211	0	1503.79	High	High	0.0003128	6.1e-10	4.68
		Checked	Confidence	Identifying Node	PSM Ambiguity	Annotated Sequence	Modifications	# Proteins	Master Protein Accessions	Protein Accessions	# Missed Cleavages	Charge	DeltaScore	DeltaCn	Rank	Search Engine Rank	m/z [Da]	MH+ [Da]	Theo. MH+ [Da]	DeltaM [ppm]	Deltam/z [Da]	Activation Type	MS Order	Isolation Interference [%]	Ion Inject Time [ms]	RT [min]	First Scan	Spectrum File	File ID	XCorr	# Protein Groups	Percolator q-Value	Percolator PEP
		FALSE	High	Sequest HT (A2)	Unambiguous	GISHVIVDEIHER		1	Q08211	Q08211	0	3	0.6197	0	1	1	501.935	1503.79	1503.79	0.23	0.00012	HCD (High Energy Collision Dissociation)	MS2	4.30019	30	27.5551	12344	IgG-2.raw	F4	4.68	1	0.0003128	6.1e-10
		FALSE	High	Sequest HT (A2)	Unambiguous	GISHVIVDEIHER		1	Q08211	Q08211	0	2	0.646	0	1	1	752.395	1503.78	1503.79	-5.71	-0.00429	HCD (High Energy Collision Dissociation)	MS2	74.2665	30	27.593	12377	IgG-2.raw	F4	1.61	1	0.0005038	0.01231
		FALSE	High	Sequest HT (A2)	Unambiguous	GISHVIVDEIHER		1	Q08211	Q08211	0	4	0.6446	0	1	1	376.703	1503.79	1503.79	0.36	0.00014	HCD (High Energy Collision Dissociation)	MS2	27.114	30	27.6456	12425	IgG-2.raw	F4	3.32	1	0.0003128	1.75e-05
	FALSE	High	GMTLVTPLQLLLFASK		7.3956e-05	0.000317075	1	1	2	Q08211	0	1732.01	High	High	0.0003128	2.971e-05	2.48
		Checked	Confidence	Identifying Node	PSM Ambiguity	Annotated Sequence	Modifications	# Proteins	Master Protein Accessions	Protein Accessions	# Missed Cleavages	Charge	DeltaScore	DeltaCn	Rank	Search Engine Rank	m/z [Da]	MH+ [Da]	Theo. MH+ [Da]	DeltaM [ppm]	Deltam/z [Da]	Activation Type	MS Order	Isolation Interference [%]	Ion Inject Time [ms]	RT [min]	First Scan	Spectrum File	File ID	XCorr	# Protein Groups	Percolator q-Value	Percolator PEP
		FALSE	High	Sequest HT (A2)	Unambiguous	GMTLVTPLQLLLFASK		1	Q08211	Q08211	0	3	0.6492	0	1	1	578.007	1732.01	1732.01	0.01	0	HCD (High Energy Collision Dissociation)	MS2	0	30	51.5376	34041	IgG-2.raw	F4	2.48	1	0.0003128	2.971e-05
		FALSE	High	Sequest HT (A2)	Unambiguous	GMTLVTPLQLLLFASK		1	Q08211	Q08211	0	2	0.8016	0	1	1	866.508	1732.01	1732.01	0.95	0.00082	HCD (High Energy Collision Dissociation)	MS2	74.0371	30	51.3917	33906	IgG-2.raw	F4	1.26	1	0.002134	0.1089
	FALSE	High	LAAQSCALSLVR	1xCarbamidomethyl [C6]	2.29425e-06	0.000317075	1	1	1	Q08211	0	1288.7	High	High	0.0003128	6.98e-07	3.84
		Checked	Confidence	Identifying Node	PSM Ambiguity	Annotated Sequence	Modifications	# Proteins	Master Protein Accessions	Protein Accessions	# Missed Cleavages	Charge	DeltaScore	DeltaCn	Rank	Search Engine Rank	m/z [Da]	MH+ [Da]	Theo. MH+ [Da]	DeltaM [ppm]	Deltam/z [Da]	Activation Type	MS Order	Isolation Interference [%]	Ion Inject Time [ms]	RT [min]	First Scan	Spectrum File	File ID	XCorr	# Protein Groups	Percolator q-Value	Percolator PEP
		FALSE	High	Sequest HT (A2)	Unambiguous	LAAQScALSLVR	C6(Carbamidomethyl)	1	Q08211	Q08211	0	2	0.4792	0	1	1	644.856	1288.7	1288.7	-0.26	-0.00016	HCD (High Energy Collision Dissociation)	MS2	9.27153	30	30.3663	14785	IgG-2.raw	F4	3.84	1	0.0003128	6.98e-07
	FALSE	High	LAQFEPSQR		0.0133829	0.000582273	1	1	1	Q08211	0	1075.55	High	High	0.0005038	0.008217	2.04
		Checked	Confidence	Identifying Node	PSM Ambiguity	Annotated Sequence	Modifications	# Proteins	Master Protein Accessions	Protein Accessions	# Missed Cleavages	Charge	DeltaScore	DeltaCn	Rank	Search Engine Rank	m/z [Da]	MH+ [Da]	Theo. MH+ [Da]	DeltaM [ppm]	Deltam/z [Da]	Activation Type	MS Order	Isolation Interference [%]	Ion Inject Time [ms]	RT [min]	First Scan	Spectrum File	File ID	XCorr	# Protein Groups	Percolator q-Value	Percolator PEP
		FALSE	High	Sequest HT (A2)	Unambiguous	LAQFEPSQR		1	Q08211	Q08211	0	2	0.3922	0	1	1	538.281	1075.55	1075.55	1.45	0.00078	HCD (High Energy Collision Dissociation)	MS2	26.4287	30	23.2478	8939	IgG-2.raw	F4	2.04	1	0.0005038	0.008217
	FALSE	High	LETHMTPEMFR		0.00223664	0.000317075	1	1	2	Q08211	0	1391.64	High	High	0.0003128	0.001189	1.76
		Checked	Confidence	Identifying Node	PSM Ambiguity	Annotated Sequence	Modifications	# Proteins	Master Protein Accessions	Protein Accessions	# Missed Cleavages	Charge	DeltaScore	DeltaCn	Rank	Search Engine Rank	m/z [Da]	MH+ [Da]	Theo. MH+ [Da]	DeltaM [ppm]	Deltam/z [Da]	Activation Type	MS Order	Isolation Interference [%]	Ion Inject Time [ms]	RT [min]	First Scan	Spectrum File	File ID	XCorr	# Protein Groups	Percolator q-Value	Percolator PEP
		FALSE	High	Sequest HT (A2)	Unambiguous	LETHMTPEMFR		1	Q08211	Q08211	0	3	0.4943	0	1	1	464.553	1391.64	1391.64	0.07	3e-05	HCD (High Energy Collision Dissociation)	MS2	53.8843	19.195	28.9771	13617	IgG-2.raw	F4	1.76	1	0.0003128	0.001189
		FALSE	High	Sequest HT (A2)	Unambiguous	LETHMTPEMFR		1	Q08211	Q08211	0	2	0.5689	0	1	1	696.326	1391.64	1391.64	0.2	0.00014	HCD (High Energy Collision Dissociation)	MS2	50.9284	30	29.031	13663	IgG-2.raw	F4	2.25	1	0.0003128	0.001465
	FALSE	High	LFTAHNNMTNYATVWASK		6.46247e-05	0.000317075	1	1	1	Q08211	0	2068.99	High	High	0.0003128	2.578e-05	3.42
		Checked	Confidence	Identifying Node	PSM Ambiguity	Annotated Sequence	Modifications	# Proteins	Master Protein Accessions	Protein Accessions	# Missed Cleavages	Charge	DeltaScore	DeltaCn	Rank	Search Engine Rank	m/z [Da]	MH+ [Da]	Theo. MH+ [Da]	DeltaM [ppm]	Deltam/z [Da]	Activation Type	MS Order	Isolation Interference [%]	Ion Inject Time [ms]	RT [min]	First Scan	Spectrum File	File ID	XCorr	# Protein Groups	Percolator q-Value	Percolator PEP
		FALSE	High	Sequest HT (A2)	Unambiguous	LFTAHNNMTNYATVWASK		1	Q08211	Q08211	0	3	0.7368	0	1	1	690.335	2068.99	2068.99	-0.94	-0.00065	HCD (High Energy Collision Dissociation)	MS2	62.3573	26.286	34.2808	18154	IgG-2.raw	F4	3.42	1	0.0003128	2.578e-05
	FALSE	High	LGGIGQFLAK		0.000592403	0.000317075	1	1	1	Q08211	0	1003.59	High	High	0.0003128	0.0002822	2.51
		Checked	Confidence	Identifying Node	PSM Ambiguity	Annotated Sequence	Modifications	# Proteins	Master Protein Accessions	Protein Accessions	# Missed Cleavages	Charge	DeltaScore	DeltaCn	Rank	Search Engine Rank	m/z [Da]	MH+ [Da]	Theo. MH+ [Da]	DeltaM [ppm]	Deltam/z [Da]	Activation Type	MS Order	Isolation Interference [%]	Ion Inject Time [ms]	RT [min]	First Scan	Spectrum File	File ID	XCorr	# Protein Groups	Percolator q-Value	Percolator PEP
		FALSE	High	Sequest HT (A2)	Unambiguous	LGGIGQFLAK		1	Q08211	Q08211	0	2	0.5896	0	1	1	502.301	1003.59	1003.59	0.37	0.00019	HCD (High Energy Collision Dissociation)	MS2	31.5585	8.074	33.5095	17550	IgG-2.raw	F4	2.51	1	0.0003128	0.0002822
	FALSE	High	LNMATLR		0.0990618	0.00119624	1	1	1	Q08211	0	818.455	High	High	0.0009721	0.073	1.45
		Checked	Confidence	Identifying Node	PSM Ambiguity	Annotated Sequence	Modifications	# Proteins	Master Protein Accessions	Protein Accessions	# Missed Cleavages	Charge	DeltaScore	DeltaCn	Rank	Search Engine Rank	m/z [Da]	MH+ [Da]	Theo. MH+ [Da]	DeltaM [ppm]	Deltam/z [Da]	Activation Type	MS Order	Isolation Interference [%]	Ion Inject Time [ms]	RT [min]	First Scan	Spectrum File	File ID	XCorr	# Protein Groups	Percolator q-Value	Percolator PEP
		FALSE	High	Sequest HT (A2)	Unambiguous	LNMATLR		1	Q08211	Q08211	0	2	0.1931	0	1	1	409.732	818.456	818.455	1.06	0.00044	HCD (High Energy Collision Dissociation)	MS2	22.8501	30	25.6239	10785	IgG-2.raw	F4	1.45	1	0.0009721	0.073
	FALSE	High	LPIEPR		0.0705873	0.000891337	1	1	1	Q08211	0	724.435	High	High	0.0007402	0.05041	1.59
		Checked	Confidence	Identifying Node	PSM Ambiguity	Annotated Sequence	Modifications	# Proteins	Master Protein Accessions	Protein Accessions	# Missed Cleavages	Charge	DeltaScore	DeltaCn	Rank	Search Engine Rank	m/z [Da]	MH+ [Da]	Theo. MH+ [Da]	DeltaM [ppm]	Deltam/z [Da]	Activation Type	MS Order	Isolation Interference [%]	Ion Inject Time [ms]	RT [min]	First Scan	Spectrum File	File ID	XCorr	# Protein Groups	Percolator q-Value	Percolator PEP
		FALSE	High	Sequest HT (A2)	Unambiguous	LPIEPR		1	Q08211	Q08211	0	2	0.3208	0	1	1	362.721	724.435	724.435	-0.86	-0.00031	HCD (High Energy Collision Dissociation)	MS2	37.5406	30	21.2963	7337	IgG-2.raw	F4	1.59	1	0.0007402	0.05041
	FALSE	High	LQISHEAAACITGLR	1xCarbamidomethyl [C10]	3.04873e-09	0.000317075	1	1	2	Q08211	0	1639.86	High	High	0.0003128	5.441e-10	4.74
		Checked	Confidence	Identifying Node	PSM Ambiguity	Annotated Sequence	Modifications	# Proteins	Master Protein Accessions	Protein Accessions	# Missed Cleavages	Charge	DeltaScore	DeltaCn	Rank	Search Engine Rank	m/z [Da]	MH+ [Da]	Theo. MH+ [Da]	DeltaM [ppm]	Deltam/z [Da]	Activation Type	MS Order	Isolation Interference [%]	Ion Inject Time [ms]	RT [min]	First Scan	Spectrum File	File ID	XCorr	# Protein Groups	Percolator q-Value	Percolator PEP
		FALSE	High	Sequest HT (A2)	Unambiguous	LQISHEAAAcITGLR	C10(Carbamidomethyl)	1	Q08211	Q08211	0	2	0.6198	0	1	1	820.435	1639.86	1639.86	2.96	0.00242	HCD (High Energy Collision Dissociation)	MS2	27.3051	30	30.1603	14610	IgG-2.raw	F4	2.42	1	0.0003128	2.862e-06
		FALSE	High	Sequest HT (A2)	Unambiguous	LQISHEAAAcITGLR	C10(Carbamidomethyl)	1	Q08211	Q08211	0	3	0.7321	0	1	1	547.291	1639.86	1639.86	-0.33	-0.00018	HCD (High Energy Collision Dissociation)	MS2	30.69	22.642	30.132	14584	IgG-2.raw	F4	4.74	1	0.0003128	5.441e-10
	FALSE	High	LSMSQLNEK		0.00732561	0.000317075	1	1	1	Q08211	0	1049.53	High	High	0.0003128	0.004289	2.08
		Checked	Confidence	Identifying Node	PSM Ambiguity	Annotated Sequence	Modifications	# Proteins	Master Protein Accessions	Protein Accessions	# Missed Cleavages	Charge	DeltaScore	DeltaCn	Rank	Search Engine Rank	m/z [Da]	MH+ [Da]	Theo. MH+ [Da]	DeltaM [ppm]	Deltam/z [Da]	Activation Type	MS Order	Isolation Interference [%]	Ion Inject Time [ms]	RT [min]	First Scan	Spectrum File	File ID	XCorr	# Protein Groups	Percolator q-Value	Percolator PEP
		FALSE	High	Sequest HT (A2)	Unambiguous	LSMSQLNEK		1	Q08211	Q08211	0	2	0.5721	0	1	1	525.268	1049.53	1049.53	-1.36	-0.00072	HCD (High Energy Collision Dissociation)	MS2	80.4918	16.548	25.0837	10360	IgG-2.raw	F4	2.08	1	0.0003128	0.004289
	FALSE	High	MTPSYEIR		0.0133829	0.000582273	1	1	1	Q08211	0	996.482	High	High	0.0005038	0.008225	1.69
		Checked	Confidence	Identifying Node	PSM Ambiguity	Annotated Sequence	Modifications	# Proteins	Master Protein Accessions	Protein Accessions	# Missed Cleavages	Charge	DeltaScore	DeltaCn	Rank	Search Engine Rank	m/z [Da]	MH+ [Da]	Theo. MH+ [Da]	DeltaM [ppm]	Deltam/z [Da]	Activation Type	MS Order	Isolation Interference [%]	Ion Inject Time [ms]	RT [min]	First Scan	Spectrum File	File ID	XCorr	# Protein Groups	Percolator q-Value	Percolator PEP
		FALSE	High	Sequest HT (A2)	Unambiguous	MTPSYEIR		1	Q08211	Q08211	0	2	0.5148	0	1	1	498.745	996.482	996.482	-0.03	-2e-05	HCD (High Energy Collision Dissociation)	MS2	39.8952	30	24.8748	10197	IgG-2.raw	F4	1.69	1	0.0005038	0.008225
	FALSE	High	NELMYQLEQDHDLQAILQER		7.91324e-10	0.000317075	1	1	2	Q08211	0	2486.2	High	High	0.0003128	1.263e-10	6.13
		Checked	Confidence	Identifying Node	PSM Ambiguity	Annotated Sequence	Modifications	# Proteins	Master Protein Accessions	Protein Accessions	# Missed Cleavages	Charge	DeltaScore	DeltaCn	Rank	Search Engine Rank	m/z [Da]	MH+ [Da]	Theo. MH+ [Da]	DeltaM [ppm]	Deltam/z [Da]	Activation Type	MS Order	Isolation Interference [%]	Ion Inject Time [ms]	RT [min]	First Scan	Spectrum File	File ID	XCorr	# Protein Groups	Percolator q-Value	Percolator PEP
		FALSE	High	Sequest HT (A2)	Unambiguous	NELMYQLEQDHDLQAILQER		1	Q08211	Q08211	0	2	0.7605	0	1	1	1243.6	2486.2	2486.2	1.3	0.00162	HCD (High Energy Collision Dissociation)	MS2	53.8475	30	42.105	25220	IgG-2.raw	F4	4.05	1	0.0003128	1.55e-07
		FALSE	High	Sequest HT (A2)	Unambiguous	NELMYQLEQDHDLQAILQER		1	Q08211	Q08211	0	3	0.783	0	1	1	829.404	2486.2	2486.2	0.1	8e-05	HCD (High Energy Collision Dissociation)	MS2	0	30	42.037	25154	IgG-2.raw	F4	6.13	1	0.0003128	1.263e-10
	FALSE	High	NFLYAWCGK	1xCarbamidomethyl [C7]	0.0130052	0.000582273	1	1	1	Q08211	0	1158.54	High	High	0.0005038	0.007971	2.21
		Checked	Confidence	Identifying Node	PSM Ambiguity	Annotated Sequence	Modifications	# Proteins	Master Protein Accessions	Protein Accessions	# Missed Cleavages	Charge	DeltaScore	DeltaCn	Rank	Search Engine Rank	m/z [Da]	MH+ [Da]	Theo. MH+ [Da]	DeltaM [ppm]	Deltam/z [Da]	Activation Type	MS Order	Isolation Interference [%]	Ion Inject Time [ms]	RT [min]	First Scan	Spectrum File	File ID	XCorr	# Protein Groups	Percolator q-Value	Percolator PEP
		FALSE	High	Sequest HT (A2)	Unambiguous	NFLYAWcGK	C7(Carbamidomethyl)	1	Q08211	Q08211	0	2	0.6154	0	1	1	579.773	1158.54	1158.54	-0.34	-0.0002	HCD (High Energy Collision Dissociation)	MS2	44.6956	30	36.1362	19823	IgG-2.raw	F4	2.21	1	0.0005038	0.007971
	FALSE	High	QLYHLGVVEAYSGLTK		5.03139e-09	0.000317075	1	1	2	Q08211	0	1777.95	High	High	0.0003128	9.337e-10	4.36
		Checked	Confidence	Identifying Node	PSM Ambiguity	Annotated Sequence	Modifications	# Proteins	Master Protein Accessions	Protein Accessions	# Missed Cleavages	Charge	DeltaScore	DeltaCn	Rank	Search Engine Rank	m/z [Da]	MH+ [Da]	Theo. MH+ [Da]	DeltaM [ppm]	Deltam/z [Da]	Activation Type	MS Order	Isolation Interference [%]	Ion Inject Time [ms]	RT [min]	First Scan	Spectrum File	File ID	XCorr	# Protein Groups	Percolator q-Value	Percolator PEP
		FALSE	High	Sequest HT (A2)	Unambiguous	QLYHLGVVEAYSGLTK		1	Q08211	Q08211	0	3	0.7273	0	1	1	593.321	1777.95	1777.95	-0.41	-0.00024	HCD (High Energy Collision Dissociation)	MS2	49.2419	30	34.5872	18428	IgG-2.raw	F4	4.73	1	0.0003128	6.442e-08
		FALSE	High	Sequest HT (A2)	Unambiguous	QLYHLGVVEAYSGLTK		1	Q08211	Q08211	0	2	0.6124	0	1	1	889.477	1777.95	1777.95	-0.7	-0.00062	HCD (High Energy Collision Dissociation)	MS2	54.8925	26.813	34.7107	18543	IgG-2.raw	F4	4.36	1	0.0003128	9.337e-10
	FALSE	High	QPAIISQLDPVNER		0.000146564	0.000317075	1	1	2	Q08211	0	1579.84	High	High	0.0003128	6.231e-05	2.15
		Checked	Confidence	Identifying Node	PSM Ambiguity	Annotated Sequence	Modifications	# Proteins	Master Protein Accessions	Protein Accessions	# Missed Cleavages	Charge	DeltaScore	DeltaCn	Rank	Search Engine Rank	m/z [Da]	MH+ [Da]	Theo. MH+ [Da]	DeltaM [ppm]	Deltam/z [Da]	Activation Type	MS Order	Isolation Interference [%]	Ion Inject Time [ms]	RT [min]	First Scan	Spectrum File	File ID	XCorr	# Protein Groups	Percolator q-Value	Percolator PEP
		FALSE	High	Sequest HT (A2)	Unambiguous	QPAIISQLDPVNER		1	Q08211	Q08211	0	2	0.6884	0	1	1	790.425	1579.84	1579.84	-0.69	-0.00054	HCD (High Energy Collision Dissociation)	MS2	21.3091	12.439	33.4281	17476	IgG-2.raw	F4	2.15	1	0.0003128	6.231e-05
		FALSE	High	Sequest HT (A2)	Unambiguous	QPAIISQLDPVNER		1	Q08211	Q08211	0	3	0.4138	0	1	1	527.286	1579.84	1579.84	-0.39	-0.0002	HCD (High Energy Collision Dissociation)	MS2	58.6866	30	33.3221	17376	IgG-2.raw	F4	2.32	1	0.0005038	0.00712
	FALSE	High	SEEVPAFGVASPPPLTDTPDTTANAEGDLPTTMGGPLPPHLALK		0.000139671	0.000317075	1	1	1	Q08211	0	4409.19	High	High	0.0003128	5.919e-05	2.85
		Checked	Confidence	Identifying Node	PSM Ambiguity	Annotated Sequence	Modifications	# Proteins	Master Protein Accessions	Protein Accessions	# Missed Cleavages	Charge	DeltaScore	DeltaCn	Rank	Search Engine Rank	m/z [Da]	MH+ [Da]	Theo. MH+ [Da]	DeltaM [ppm]	Deltam/z [Da]	Activation Type	MS Order	Isolation Interference [%]	Ion Inject Time [ms]	RT [min]	First Scan	Spectrum File	File ID	XCorr	# Protein Groups	Percolator q-Value	Percolator PEP
		FALSE	High	Sequest HT (A2)	Unambiguous	SEEVPAFGVASPPPLTDTPDTTANAEGDLPTTMGGPLPPHLALK		1	Q08211	Q08211	0	4	0.6982	0	1	1	1103.06	4409.21	4409.19	5.05	0.00557	HCD (High Energy Collision Dissociation)	MS2	21.4411	29.184	41.9975	25115	IgG-2.raw	F4	2.85	1	0.0003128	5.919e-05
	FALSE	High	SSVNCPFSSQDMK	1xCarbamidomethyl [C5]	1.55299e-05	0.000317075	1	1	1	Q08211	0	1486.63	High	High	0.0003128	5.499e-06	2.71
		Checked	Confidence	Identifying Node	PSM Ambiguity	Annotated Sequence	Modifications	# Proteins	Master Protein Accessions	Protein Accessions	# Missed Cleavages	Charge	DeltaScore	DeltaCn	Rank	Search Engine Rank	m/z [Da]	MH+ [Da]	Theo. MH+ [Da]	DeltaM [ppm]	Deltam/z [Da]	Activation Type	MS Order	Isolation Interference [%]	Ion Inject Time [ms]	RT [min]	First Scan	Spectrum File	File ID	XCorr	# Protein Groups	Percolator q-Value	Percolator PEP
		FALSE	High	Sequest HT (A2)	Unambiguous	SSVNcPFSSQDMK	C5(Carbamidomethyl)	1	Q08211	Q08211	0	2	0.8192	0	1	1	743.818	1486.63	1486.63	-1.22	-0.00091	HCD (High Energy Collision Dissociation)	MS2	0	30	26.3639	11402	IgG-2.raw	F4	2.71	1	0.0003128	5.499e-06
	FALSE	High	TPLHEIALSIK		0.000118003	0.000317075	1	1	1	Q08211	0	1221.72	High	High	0.0003128	4.937e-05	3.53
		Checked	Confidence	Identifying Node	PSM Ambiguity	Annotated Sequence	Modifications	# Proteins	Master Protein Accessions	Protein Accessions	# Missed Cleavages	Charge	DeltaScore	DeltaCn	Rank	Search Engine Rank	m/z [Da]	MH+ [Da]	Theo. MH+ [Da]	DeltaM [ppm]	Deltam/z [Da]	Activation Type	MS Order	Isolation Interference [%]	Ion Inject Time [ms]	RT [min]	First Scan	Spectrum File	File ID	XCorr	# Protein Groups	Percolator q-Value	Percolator PEP
		FALSE	High	Sequest HT (A2)	Unambiguous	TPLHEIALSIK		1	Q08211	Q08211	0	3	0.6572	0	1	1	407.913	1221.72	1221.72	2.59	0.00105	HCD (High Energy Collision Dissociation)	MS2	38.3036	26.957	29.3915	13991	IgG-2.raw	F4	3.53	1	0.0003128	4.937e-05
	FALSE	High	TTQVPQFILDDFIQNDR		1.07177e-06	0.000317075	1	1	2	Q08211	0	2050.02	High	High	0.0003128	3.067e-07	3.86
		Checked	Confidence	Identifying Node	PSM Ambiguity	Annotated Sequence	Modifications	# Proteins	Master Protein Accessions	Protein Accessions	# Missed Cleavages	Charge	DeltaScore	DeltaCn	Rank	Search Engine Rank	m/z [Da]	MH+ [Da]	Theo. MH+ [Da]	DeltaM [ppm]	Deltam/z [Da]	Activation Type	MS Order	Isolation Interference [%]	Ion Inject Time [ms]	RT [min]	First Scan	Spectrum File	File ID	XCorr	# Protein Groups	Percolator q-Value	Percolator PEP
		FALSE	High	Sequest HT (A2)	Unambiguous	TTQVPQFILDDFIQNDR		1	Q08211	Q08211	0	2	0.7219	0	1	1	1025.52	2050.02	2050.02	0.38	0.00039	HCD (High Energy Collision Dissociation)	MS2	0	15.436	44.6136	27625	IgG-2.raw	F4	3.38	1	0.0003128	6.769e-07
		FALSE	High	Sequest HT (A2)	Unambiguous	TTQVPQFILDDFIQNDR		1	Q08211	Q08211	0	3	0.7461	0	1	1	684.013	2050.02	2050.02	-0.39	-0.00027	HCD (High Energy Collision Dissociation)	MS2	0	30	44.524	27540	IgG-2.raw	F4	3.86	1	0.0003128	3.067e-07
	FALSE	High	TYPVQEYFLEDCIQMTHFVPPPK	1xCarbamidomethyl [C12]	0.00146455	0.000317075	1	1	1	Q08211	0	2839.35	High	High	0.0003128	0.0007514	1.96
		Checked	Confidence	Identifying Node	PSM Ambiguity	Annotated Sequence	Modifications	# Proteins	Master Protein Accessions	Protein Accessions	# Missed Cleavages	Charge	DeltaScore	DeltaCn	Rank	Search Engine Rank	m/z [Da]	MH+ [Da]	Theo. MH+ [Da]	DeltaM [ppm]	Deltam/z [Da]	Activation Type	MS Order	Isolation Interference [%]	Ion Inject Time [ms]	RT [min]	First Scan	Spectrum File	File ID	XCorr	# Protein Groups	Percolator q-Value	Percolator PEP
		FALSE	High	Sequest HT (A2)	Unambiguous	TYPVQEYFLEDcIQMTHFVPPPK	C12(Carbamidomethyl)	1	Q08211	Q08211	0	3	0.4949	0	1	1	947.119	2839.34	2839.35	-1.78	-0.00168	HCD (High Energy Collision Dissociation)	MS2	19.8409	30	42.8793	25949	IgG-2.raw	F4	1.96	1	0.0003128	0.0007514
	FALSE	High	VFDPVPVGVTK		0.0204422	0.000582273	1	1	1	Q08211	0	1157.66	High	High	0.0005038	0.013	2.07
		Checked	Confidence	Identifying Node	PSM Ambiguity	Annotated Sequence	Modifications	# Proteins	Master Protein Accessions	Protein Accessions	# Missed Cleavages	Charge	DeltaScore	DeltaCn	Rank	Search Engine Rank	m/z [Da]	MH+ [Da]	Theo. MH+ [Da]	DeltaM [ppm]	Deltam/z [Da]	Activation Type	MS Order	Isolation Interference [%]	Ion Inject Time [ms]	RT [min]	First Scan	Spectrum File	File ID	XCorr	# Protein Groups	Percolator q-Value	Percolator PEP
		FALSE	High	Sequest HT (A2)	Unambiguous	VFDPVPVGVTK		1	Q08211	Q08211	0	2	0.7198	0	1	1	579.331	1157.65	1157.66	-1.31	-0.00076	HCD (High Energy Collision Dissociation)	MS2	25.5441	21.243	30.3386	14768	IgG-2.raw	F4	2.07	1	0.0005038	0.013
	FALSE	High	VQSDGQIVLVDDWIK		1.52353e-08	0.000317075	1	1	1	Q08211	0	1714.9	High	High	0.0003128	3.086e-09	3.73
		Checked	Confidence	Identifying Node	PSM Ambiguity	Annotated Sequence	Modifications	# Proteins	Master Protein Accessions	Protein Accessions	# Missed Cleavages	Charge	DeltaScore	DeltaCn	Rank	Search Engine Rank	m/z [Da]	MH+ [Da]	Theo. MH+ [Da]	DeltaM [ppm]	Deltam/z [Da]	Activation Type	MS Order	Isolation Interference [%]	Ion Inject Time [ms]	RT [min]	First Scan	Spectrum File	File ID	XCorr	# Protein Groups	Percolator q-Value	Percolator PEP
		FALSE	High	Sequest HT (A2)	Unambiguous	VQSDGQIVLVDDWIK		1	Q08211	Q08211	0	2	0.689	0	1	1	857.954	1714.9	1714.9	0.06	5e-05	HCD (High Energy Collision Dissociation)	MS2	50.6011	29.237	40.5587	23835	IgG-2.raw	F4	3.73	1	0.0003128	3.086e-09
	FALSE	High	YPSPFFVFGEK		0.00015907	0.000317075	1	1	1	Q08211	0	1317.65	High	High	0.0003128	6.83e-05	1.87
		Checked	Confidence	Identifying Node	PSM Ambiguity	Annotated Sequence	Modifications	# Proteins	Master Protein Accessions	Protein Accessions	# Missed Cleavages	Charge	DeltaScore	DeltaCn	Rank	Search Engine Rank	m/z [Da]	MH+ [Da]	Theo. MH+ [Da]	DeltaM [ppm]	Deltam/z [Da]	Activation Type	MS Order	Isolation Interference [%]	Ion Inject Time [ms]	RT [min]	First Scan	Spectrum File	File ID	XCorr	# Protein Groups	Percolator q-Value	Percolator PEP
		FALSE	High	Sequest HT (A2)	Unambiguous	YPSPFFVFGEK		1	Q08211	Q08211	0	2	0.5722	0	1	1	659.33	1317.65	1317.65	1.58	0.00104	HCD (High Energy Collision Dissociation)	MS2	21.1918	30	40.9515	24190	IgG-2.raw	F4	1.87	1	0.0003128	6.83e-05
	FALSE	High	YQILPLHSQIPR		5.64708e-05	0.000317075	1	1	1	Q08211	0	1464.83	High	High	0.0003128	2.229e-05	2.98
		Checked	Confidence	Identifying Node	PSM Ambiguity	Annotated Sequence	Modifications	# Proteins	Master Protein Accessions	Protein Accessions	# Missed Cleavages	Charge	DeltaScore	DeltaCn	Rank	Search Engine Rank	m/z [Da]	MH+ [Da]	Theo. MH+ [Da]	DeltaM [ppm]	Deltam/z [Da]	Activation Type	MS Order	Isolation Interference [%]	Ion Inject Time [ms]	RT [min]	First Scan	Spectrum File	File ID	XCorr	# Protein Groups	Percolator q-Value	Percolator PEP
		FALSE	High	Sequest HT (A2)	Unambiguous	YQILPLHSQIPR		1	Q08211	Q08211	0	3	0.5604	0	1	1	488.949	1464.83	1464.83	0.39	0.00019	HCD (High Energy Collision Dissociation)	MS2	64.8201	24.116	30.5389	14935	IgG-2.raw	F4	2.98	1	0.0003128	2.229e-05
FALSE	High	Master Protein	P11021	Endoplasmic reticulum chaperone BiP OS=Homo sapiens OX=9606 GN=HSPA5 PE=1 SV=2	0	209.388	45	29	64	28	654	72.3	5.16	155.92	29	0	High	1
	Checked	Confidence	Sequence	Modifications	Qvality PEP	Qvality q-value	# Protein Groups	# Proteins	# PSMs	Master Protein Accessions	# Missed Cleavages	Theo. MH+ [Da]	Found in Sample: [S4] F4: Sample	Confidence (by Search Engine): Sequest HT	Percolator q-Value (by Search Engine): Sequest HT	Percolator PEP (by Search Engine): Sequest HT	XCorr (by Search Engine): Sequest HT
	FALSE	High	AKFEELNMDLFR		3.74978e-05	0.000317075	1	1	2	P11021	1	1512.75	High	High	0.0003128	1.433e-05	3.04
		Checked	Confidence	Identifying Node	PSM Ambiguity	Annotated Sequence	Modifications	# Proteins	Master Protein Accessions	Protein Accessions	# Missed Cleavages	Charge	DeltaScore	DeltaCn	Rank	Search Engine Rank	m/z [Da]	MH+ [Da]	Theo. MH+ [Da]	DeltaM [ppm]	Deltam/z [Da]	Activation Type	MS Order	Isolation Interference [%]	Ion Inject Time [ms]	RT [min]	First Scan	Spectrum File	File ID	XCorr	# Protein Groups	Percolator q-Value	Percolator PEP
		FALSE	High	Sequest HT (A2)	Unambiguous	AKFEELNMDLFR		1	P11021	P11021	1	2	0.6711	0	1	1	756.877	1512.75	1512.75	-3.74	-0.00283	HCD (High Energy Collision Dissociation)	MS2	0	30	36.8625	20480	IgG-2.raw	F4	3.04	1	0.0003128	1.433e-05
		FALSE	High	Sequest HT (A2)	Unambiguous	AKFEELNMDLFR		1	P11021	P11021	1	3	0.6667	0	1	1	504.921	1512.75	1512.75	-1.67	-0.00084	HCD (High Energy Collision Dissociation)	MS2	53.4331	30	36.8472	20467	IgG-2.raw	F4	3.12	1	0.0003128	0.0008967
	FALSE	High	AKFEELNMDLFR	1xOxidation [M8]	0.00962451	0.000582273	1	1	1	P11021	1	1528.75	High	High	0.0005038	0.005745	2.43
		Checked	Confidence	Identifying Node	PSM Ambiguity	Annotated Sequence	Modifications	# Proteins	Master Protein Accessions	Protein Accessions	# Missed Cleavages	Charge	DeltaScore	DeltaCn	Rank	Search Engine Rank	m/z [Da]	MH+ [Da]	Theo. MH+ [Da]	DeltaM [ppm]	Deltam/z [Da]	Activation Type	MS Order	Isolation Interference [%]	Ion Inject Time [ms]	RT [min]	First Scan	Spectrum File	File ID	XCorr	# Protein Groups	Percolator q-Value	Percolator PEP
		FALSE	High	Sequest HT (A2)	Unambiguous	AKFEELNmDLFR	M8(Oxidation)	1	P11021	P11021	1	3	0.6337	0	1	1	510.253	1528.75	1528.75	-0.71	-0.00036	HCD (High Energy Collision Dissociation)	MS2	51.6842	30	33.1921	17261	IgG-2.raw	F4	2.43	1	0.0005038	0.005745
	FALSE	High	DAGTIAGLNVMR		0.000186475	0.000317075	1	1	1	P11021	0	1217.63	High	High	0.0003128	8.093e-05	3.46
		Checked	Confidence	Identifying Node	PSM Ambiguity	Annotated Sequence	Modifications	# Proteins	Master Protein Accessions	Protein Accessions	# Missed Cleavages	Charge	DeltaScore	DeltaCn	Rank	Search Engine Rank	m/z [Da]	MH+ [Da]	Theo. MH+ [Da]	DeltaM [ppm]	Deltam/z [Da]	Activation Type	MS Order	Isolation Interference [%]	Ion Inject Time [ms]	RT [min]	First Scan	Spectrum File	File ID	XCorr	# Protein Groups	Percolator q-Value	Percolator PEP
		FALSE	High	Sequest HT (A2)	Unambiguous	DAGTIAGLNVMR		1	P11021	P11021	0	2	0.6098	0	1	1	609.319	1217.63	1217.63	-0.41	-0.00025	HCD (High Energy Collision Dissociation)	MS2	15.8186	30	32.9562	17052	IgG-2.raw	F4	3.46	1	0.0003128	8.093e-05
	FALSE	High	DAGTIAGLNVMR	1xOxidation [M11]	0.00334979	0.000317075	1	1	1	P11021	0	1233.63	High	High	0.0003128	0.001839	2.07
		Checked	Confidence	Identifying Node	PSM Ambiguity	Annotated Sequence	Modifications	# Proteins	Master Protein Accessions	Protein Accessions	# Missed Cleavages	Charge	DeltaScore	DeltaCn	Rank	Search Engine Rank	m/z [Da]	MH+ [Da]	Theo. MH+ [Da]	DeltaM [ppm]	Deltam/z [Da]	Activation Type	MS Order	Isolation Interference [%]	Ion Inject Time [ms]	RT [min]	First Scan	Spectrum File	File ID	XCorr	# Protein Groups	Percolator q-Value	Percolator PEP
		FALSE	High	Sequest HT (A2)	Unambiguous	DAGTIAGLNVmR	M11(Oxidation)	1	P11021	P11021	0	2	0.3237	0	1	1	617.317	1233.63	1233.63	1.65	0.00102	HCD (High Energy Collision Dissociation)	MS2	35.2633	26.67	29.0012	13636	IgG-2.raw	F4	2.07	1	0.0003128	0.001839
	FALSE	High	DNHLLGTFDLTGIPPAPR		5.12909e-08	0.000317075	1	1	4	P11021	0	1934.01	High	High	0.0003128	1.146e-08	3.25
		Checked	Confidence	Identifying Node	PSM Ambiguity	Annotated Sequence	Modifications	# Proteins	Master Protein Accessions	Protein Accessions	# Missed Cleavages	Charge	DeltaScore	DeltaCn	Rank	Search Engine Rank	m/z [Da]	MH+ [Da]	Theo. MH+ [Da]	DeltaM [ppm]	Deltam/z [Da]	Activation Type	MS Order	Isolation Interference [%]	Ion Inject Time [ms]	RT [min]	First Scan	Spectrum File	File ID	XCorr	# Protein Groups	Percolator q-Value	Percolator PEP
		FALSE	High	Sequest HT (A2)	Unambiguous	DNHLLGTFDLTGIPPAPR		1	P11021	P11021	0	3	0.8541	0	1	1	645.342	1934.01	1934.01	-0.28	-0.00018	HCD (High Energy Collision Dissociation)	MS2	0	30	41.2482	24463	IgG-2.raw	F4	3.77	1	0.0003128	1.29e-07
		FALSE	High	Sequest HT (A2)	Unambiguous	DNHLLGTFDLTGIPPAPR		1	P11021	P11021	0	2	0.7938	0	1	1	967.509	1934.01	1934.01	-0.71	-0.00068	HCD (High Energy Collision Dissociation)	MS2	0	30	38.973	22360	IgG-2.raw	F4	3.25	1	0.0003128	1.146e-08
		FALSE	High	Sequest HT (A2)	Unambiguous	DNHLLGTFDLTGIPPAPR		1	P11021	P11021	0	3	0.8697	0	1	1	645.342	1934.01	1934.01	-0.11	-7e-05	HCD (High Energy Collision Dissociation)	MS2	1.80165	4.187	39.1409	22520	IgG-2.raw	F4	4.22	1	0.0003128	5.227e-08
		FALSE	High	Sequest HT (A2)	Unambiguous	DNHLLGTFDLTGIPPAPR		1	P11021	P11021	0	3	0.7707	0	1	1	645.342	1934.01	1934.01	-0.17	-0.00011	HCD (High Energy Collision Dissociation)	MS2	39.5634	30	40.225	23517	IgG-2.raw	F4	3.62	1	0.0003128	9.111e-06
	FALSE	High	ELEEIVQPIISK		7.32514e-06	0.000317075	1	1	1	P11021	0	1397.79	High	High	0.0003128	2.45e-06	3.41
		Checked	Confidence	Identifying Node	PSM Ambiguity	Annotated Sequence	Modifications	# Proteins	Master Protein Accessions	Protein Accessions	# Missed Cleavages	Charge	DeltaScore	DeltaCn	Rank	Search Engine Rank	m/z [Da]	MH+ [Da]	Theo. MH+ [Da]	DeltaM [ppm]	Deltam/z [Da]	Activation Type	MS Order	Isolation Interference [%]	Ion Inject Time [ms]	RT [min]	First Scan	Spectrum File	File ID	XCorr	# Protein Groups	Percolator q-Value	Percolator PEP
		FALSE	High	Sequest HT (A2)	Unambiguous	ELEEIVQPIISK		1	P11021	P11021	0	2	0.7771	0	1	1	699.399	1397.79	1397.79	1.35	0.00094	HCD (High Energy Collision Dissociation)	MS2	0	15.02	34.0688	17977	IgG-2.raw	F4	3.41	1	0.0003128	2.45e-06
	FALSE	High	ETAEAYLGK		0.00396336	0.000317075	1	1	1	P11021	0	981.489	High	High	0.0003128	0.0022	2.05
		Checked	Confidence	Identifying Node	PSM Ambiguity	Annotated Sequence	Modifications	# Proteins	Master Protein Accessions	Protein Accessions	# Missed Cleavages	Charge	DeltaScore	DeltaCn	Rank	Search Engine Rank	m/z [Da]	MH+ [Da]	Theo. MH+ [Da]	DeltaM [ppm]	Deltam/z [Da]	Activation Type	MS Order	Isolation Interference [%]	Ion Inject Time [ms]	RT [min]	First Scan	Spectrum File	File ID	XCorr	# Protein Groups	Percolator q-Value	Percolator PEP
		FALSE	High	Sequest HT (A2)	Unambiguous	ETAEAYLGK		1	P11021	P11021	0	2	0.561	0	1	1	491.249	981.49	981.489	1.48	0.00073	HCD (High Energy Collision Dissociation)	MS2	45.565	30	24.0246	9556	IgG-2.raw	F4	2.05	1	0.0003128	0.0022
	FALSE	High	FEELNMDLFR		0.00122563	0.000317075	1	1	1	P11021	0	1313.62	High	High	0.0003128	0.0006179	3.07
		Checked	Confidence	Identifying Node	PSM Ambiguity	Annotated Sequence	Modifications	# Proteins	Master Protein Accessions	Protein Accessions	# Missed Cleavages	Charge	DeltaScore	DeltaCn	Rank	Search Engine Rank	m/z [Da]	MH+ [Da]	Theo. MH+ [Da]	DeltaM [ppm]	Deltam/z [Da]	Activation Type	MS Order	Isolation Interference [%]	Ion Inject Time [ms]	RT [min]	First Scan	Spectrum File	File ID	XCorr	# Protein Groups	Percolator q-Value	Percolator PEP
		FALSE	High	Sequest HT (A2)	Unambiguous	FEELNMDLFR		1	P11021	P11021	0	2	0.6026	0	1	1	657.313	1313.62	1313.62	-0.42	-0.00028	HCD (High Energy Collision Dissociation)	MS2	16.1257	7.9	40.5791	23854	IgG-2.raw	F4	3.07	1	0.0003128	0.0006179
	FALSE	High	KSDIDEIVLVGGSTR		2.20769e-08	0.000317075	1	1	2	P11021	1	1588.85	High	High	0.0003128	4.607e-09	4.74
		Checked	Confidence	Identifying Node	PSM Ambiguity	Annotated Sequence	Modifications	# Proteins	Master Protein Accessions	Protein Accessions	# Missed Cleavages	Charge	DeltaScore	DeltaCn	Rank	Search Engine Rank	m/z [Da]	MH+ [Da]	Theo. MH+ [Da]	DeltaM [ppm]	Deltam/z [Da]	Activation Type	MS Order	Isolation Interference [%]	Ion Inject Time [ms]	RT [min]	First Scan	Spectrum File	File ID	XCorr	# Protein Groups	Percolator q-Value	Percolator PEP
		FALSE	High	Sequest HT (A2)	Unambiguous	KSDIDEIVLVGGSTR		1	P11021	P11021	1	2	0.7911	0	1	1	794.93	1588.85	1588.85	-0.6	-0.00048	HCD (High Energy Collision Dissociation)	MS2	3.09422	18.565	31.032	15342	IgG-2.raw	F4	4.74	1	0.0003128	4.607e-09
		FALSE	High	Sequest HT (A2)	Unambiguous	KSDIDEIVLVGGSTR		1	P11021	P11021	1	3	0.6863	0	1	1	530.29	1588.85	1588.85	-0.03	-2e-05	HCD (High Energy Collision Dissociation)	MS2	2.61878	11.78	30.9819	15295	IgG-2.raw	F4	3.57	1	0.0003128	2.957e-06
	FALSE	High	KSQIFSTASDNQPTVTIK		1.04622e-05	0.000317075	1	1	2	P11021	1	1965.03	High	High	0.0003128	3.594e-06	2.64
		Checked	Confidence	Identifying Node	PSM Ambiguity	Annotated Sequence	Modifications	# Proteins	Master Protein Accessions	Protein Accessions	# Missed Cleavages	Charge	DeltaScore	DeltaCn	Rank	Search Engine Rank	m/z [Da]	MH+ [Da]	Theo. MH+ [Da]	DeltaM [ppm]	Deltam/z [Da]	Activation Type	MS Order	Isolation Interference [%]	Ion Inject Time [ms]	RT [min]	First Scan	Spectrum File	File ID	XCorr	# Protein Groups	Percolator q-Value	Percolator PEP
		FALSE	High	Sequest HT (A2)	Unambiguous	KSQIFSTASDNQPTVTIK		1	P11021	P11021	1	3	0.7798	0	1	1	655.682	1965.03	1965.03	1.14	0.00075	HCD (High Energy Collision Dissociation)	MS2	23.944	30	27.4191	12229	IgG-2.raw	F4	3.86	1	0.0003128	1.596e-05
		FALSE	High	Sequest HT (A2)	Unambiguous	KSQIFSTASDNQPTVTIK		1	P11021	P11021	1	2	0.7803	0	1	1	983.02	1965.03	1965.03	1.76	0.00173	HCD (High Energy Collision Dissociation)	MS2	50.1728	30	27.5036	12299	IgG-2.raw	F4	2.64	1	0.0003128	3.594e-06
	FALSE	High	KTKPYIQVDIGGGQTK		0.130743	0.00179172	1	1	1	P11021	1	1732.96	High	High	0.001427	0.0992	1.69
		Checked	Confidence	Identifying Node	PSM Ambiguity	Annotated Sequence	Modifications	# Proteins	Master Protein Accessions	Protein Accessions	# Missed Cleavages	Charge	DeltaScore	DeltaCn	Rank	Search Engine Rank	m/z [Da]	MH+ [Da]	Theo. MH+ [Da]	DeltaM [ppm]	Deltam/z [Da]	Activation Type	MS Order	Isolation Interference [%]	Ion Inject Time [ms]	RT [min]	First Scan	Spectrum File	File ID	XCorr	# Protein Groups	Percolator q-Value	Percolator PEP
		FALSE	High	Sequest HT (A2)	Unambiguous	KTKPYIQVDIGGGQTK		1	P11021	P11021	1	3	0.4852	0	1	1	578.324	1732.96	1732.96	-0.39	-0.00022	HCD (High Energy Collision Dissociation)	MS2	0	30	23.7259	9296	IgG-2.raw	F4	1.69	1	0.001427	0.0992
	FALSE	High	KVTHAVVTVPAYFNDAQR		0.00014586	0.000317075	1	1	1	P11021	1	2016.07	High	High	0.0003128	6.212e-05	3.94
		Checked	Confidence	Identifying Node	PSM Ambiguity	Annotated Sequence	Modifications	# Proteins	Master Protein Accessions	Protein Accessions	# Missed Cleavages	Charge	DeltaScore	DeltaCn	Rank	Search Engine Rank	m/z [Da]	MH+ [Da]	Theo. MH+ [Da]	DeltaM [ppm]	Deltam/z [Da]	Activation Type	MS Order	Isolation Interference [%]	Ion Inject Time [ms]	RT [min]	First Scan	Spectrum File	File ID	XCorr	# Protein Groups	Percolator q-Value	Percolator PEP
		FALSE	High	Sequest HT (A2)	Unambiguous	KVTHAVVTVPAYFNDAQR		1	P11021	P11021	1	3	0.8096	0	1	1	672.692	2016.06	2016.07	-2.32	-0.00156	HCD (High Energy Collision Dissociation)	MS2	45.9702	30	28.5572	13233	IgG-2.raw	F4	3.94	1	0.0003128	6.212e-05
	FALSE	High	IEIESFYEGEDFSETLTR		6.6209e-08	0.000317075	1	1	16	P11021	0	2164.99	High	High	0.0003128	1.511e-08	3.52
		Checked	Confidence	Identifying Node	PSM Ambiguity	Annotated Sequence	Modifications	# Proteins	Master Protein Accessions	Protein Accessions	# Missed Cleavages	Charge	DeltaScore	DeltaCn	Rank	Search Engine Rank	m/z [Da]	MH+ [Da]	Theo. MH+ [Da]	DeltaM [ppm]	Deltam/z [Da]	Activation Type	MS Order	Isolation Interference [%]	Ion Inject Time [ms]	RT [min]	First Scan	Spectrum File	File ID	XCorr	# Protein Groups	Percolator q-Value	Percolator PEP
		FALSE	High	Sequest HT (A2)	Unambiguous	IEIESFYEGEDFSETLTR		1	P11021	P11021	0	2	0.8	0	1	1	1083	2164.99	2164.99	1.07	0.00116	HCD (High Energy Collision Dissociation)	MS2	0	30	70.906	47969	IgG-2.raw	F4	2.55	1	0.0003128	2.979e-05
		FALSE	High	Sequest HT (A2)	Unambiguous	IEIESFYEGEDFSETLTR		1	P11021	P11021	0	2	0.8621	0	1	1	1083	2164.99	2164.99	-0.27	-0.00029	HCD (High Energy Collision Dissociation)	MS2	63.922	30	47.4466	30257	IgG-2.raw	F4	1.45	1	0.0005038	0.009926
		FALSE	High	Sequest HT (A2)	Unambiguous	IEIESFYEGEDFSETLTR		1	P11021	P11021	0	2	0.6792	0	1	1	1083	2164.99	2164.99	0.6	0.00065	HCD (High Energy Collision Dissociation)	MS2	54.1507	30	64.151	44323	IgG-2.raw	F4	1.06	1	0.0005038	0.007134
		FALSE	High	Sequest HT (A2)	Unambiguous	IEIESFYEGEDFSETLTR		1	P11021	P11021	0	2	0.8224	0	1	1	1083	2164.98	2164.99	-4.07	-0.00441	HCD (High Energy Collision Dissociation)	MS2	26.6651	30	54.8104	36824	IgG-2.raw	F4	1.07	1	0.0003128	0.001569
		FALSE	High	Sequest HT (A2)	Unambiguous	IEIESFYEGEDFSETLTR		1	P11021	P11021	0	2	0.7143	0	1	1	1083	2164.98	2164.99	-4.06	-0.00439	HCD (High Energy Collision Dissociation)	MS2	0	30	52.7634	35128	IgG-2.raw	F4	0.84	1	0.00236	0.1158
		FALSE	High	Sequest HT (A2)	Unambiguous	IEIESFYEGEDFSETLTR		1	P11021	P11021	0	2	0.6964	0	1	1	1083	2165	2164.99	1.47	0.0016	HCD (High Energy Collision Dissociation)	MS2	17.9288	30	56.9708	38653	IgG-2.raw	F4	1.12	1	0.0005038	0.009991
		FALSE	High	Sequest HT (A2)	Unambiguous	IEIESFYEGEDFSETLTR		1	P11021	P11021	0	2	0.835	0	1	1	1083	2164.99	2164.99	-0.25	-0.00027	HCD (High Energy Collision Dissociation)	MS2	19.3	30	62.0255	42827	IgG-2.raw	F4	2	1	0.0003128	9.138e-06
		FALSE	High	Sequest HT (A2)	Unambiguous	IEIESFYEGEDFSETLTR		1	P11021	P11021	0	2	0.6316	0	1	1	1083	2165	2164.99	3.62	0.00391	HCD (High Energy Collision Dissociation)	MS2	0	30	51.7514	34234	IgG-2.raw	F4	0.76	1	0.0005038	0.02168
		FALSE	High	Sequest HT (A2)	Unambiguous	IEIESFYEGEDFSETLTR		1	P11021	P11021	0	2	0.8733	0	1	1	1083	2164.99	2164.99	-1.31	-0.00141	HCD (High Energy Collision Dissociation)	MS2	20.3559	30	61.0209	41982	IgG-2.raw	F4	3	1	0.0003128	3.349e-07
		FALSE	High	Sequest HT (A2)	Unambiguous	IEIESFYEGEDFSETLTR		1	P11021	P11021	0	2	0.7706	0	1	1	1083	2165	2164.99	3.34	0.00361	HCD (High Energy Collision Dissociation)	MS2	0	30	50.6372	33208	IgG-2.raw	F4	1.09	1	0.0003128	0.0003064
		FALSE	High	Sequest HT (A2)	Unambiguous	IEIESFYEGEDFSETLTR		1	P11021	P11021	0	2	0.7698	0	1	1	1083	2164.99	2164.99	-0.51	-0.00055	HCD (High Energy Collision Dissociation)	MS2	52.7457	30	60.005	41143	IgG-2.raw	F4	1.26	1	0.0005038	0.007936
		FALSE	High	Sequest HT (A2)	Unambiguous	IEIESFYEGEDFSETLTR		1	P11021	P11021	0	2	0.7102	0	1	1	1083	2165	2164.99	2.84	0.00308	HCD (High Energy Collision Dissociation)	MS2	62.0764	30	42.1546	25268	IgG-2.raw	F4	3.52	1	0.0003128	1.511e-08
		FALSE	High	Sequest HT (A2)	Unambiguous	IEIESFYEGEDFSETLTR		1	P11021	P11021	0	2	0.4898	0	1	1	1083	2164.99	2164.99	0.89	0.00096	HCD (High Energy Collision Dissociation)	MS2	0	30	57.9811	39506	IgG-2.raw	F4	0.49	1	0.005703	0.1874
		FALSE	High	Sequest HT (A2)	Unambiguous	IEIESFYEGEDFSETLTR		1	P11021	P11021	0	2	0.7435	0	1	1	1083	2164.99	2164.99	-1.61	-0.00175	HCD (High Energy Collision Dissociation)	MS2	0	30	63.0382	43636	IgG-2.raw	F4	1.91	1	0.0003128	4.396e-07
		FALSE	High	Sequest HT (A2)	Unambiguous	IEIESFYEGEDFSETLTR		1	P11021	P11021	0	2	0.6234	0	1	1	1083	2164.99	2164.99	0.7	0.00076	HCD (High Energy Collision Dissociation)	MS2	63.1039	30	52.9487	35291	IgG-2.raw	F4	0.77	1	0.0005038	0.02651
		FALSE	High	Sequest HT (A2)	Unambiguous	IEIESFYEGEDFSETLTR		1	P11021	P11021	0	2	0.7521	0	1	1	1083.01	2165	2164.99	5.71	0.00618	HCD (High Energy Collision Dissociation)	MS2	0	30	48.6304	31359	IgG-2.raw	F4	1.17	1	0.0003128	0.002677
	FALSE	High	IEWLESHQDADIEDFK		7.43317e-11	0.000317075	1	1	2	P11021	0	1974.91	High	High	0.0003128	9.795e-12	5.46
		Checked	Confidence	Identifying Node	PSM Ambiguity	Annotated Sequence	Modifications	# Proteins	Master Protein Accessions	Protein Accessions	# Missed Cleavages	Charge	DeltaScore	DeltaCn	Rank	Search Engine Rank	m/z [Da]	MH+ [Da]	Theo. MH+ [Da]	DeltaM [ppm]	Deltam/z [Da]	Activation Type	MS Order	Isolation Interference [%]	Ion Inject Time [ms]	RT [min]	First Scan	Spectrum File	File ID	XCorr	# Protein Groups	Percolator q-Value	Percolator PEP
		FALSE	High	Sequest HT (A2)	Unambiguous	IEWLESHQDADIEDFK		1	P11021	P11021	0	2	0.7985	0	1	1	987.958	1974.91	1974.91	0.78	0.00077	HCD (High Energy Collision Dissociation)	MS2	4.63427	10.3	36.0317	19725	IgG-2.raw	F4	5.46	1	0.0003128	9.795e-12
		FALSE	High	Sequest HT (A2)	Unambiguous	IEWLESHQDADIEDFK		1	P11021	P11021	0	3	0.6809	0	1	1	658.974	1974.91	1974.91	-0.72	-0.00047	HCD (High Energy Collision Dissociation)	MS2	6.94647	30	35.8354	19539	IgG-2.raw	F4	4.67	1	0.0003128	2.182e-06
	FALSE	High	IINEPTAAAIAYGLDK		5.15366e-07	0.000317075	2	9	3	P11142; P11021	0	1659.9	High	High	0.0003128	1.391e-07	3.85
		Checked	Confidence	Identifying Node	PSM Ambiguity	Annotated Sequence	Modifications	# Proteins	Master Protein Accessions	Protein Accessions	# Missed Cleavages	Charge	DeltaScore	DeltaCn	Rank	Search Engine Rank	m/z [Da]	MH+ [Da]	Theo. MH+ [Da]	DeltaM [ppm]	Deltam/z [Da]	Activation Type	MS Order	Isolation Interference [%]	Ion Inject Time [ms]	RT [min]	First Scan	Spectrum File	File ID	XCorr	# Protein Groups	Percolator q-Value	Percolator PEP
		FALSE	High	Sequest HT (A2)	Unambiguous	IINEPTAAAIAYGLDK		9	P11142; P11021	E9PLF4; E9PKE3; E9PI65; P54652; P11142; P11021; P34931; E9PN89; Q53FA3	0	3	0.5688	0	1	1	553.97	1659.89	1659.9	-0.51	-0.00028	HCD (High Energy Collision Dissociation)	MS2	0	30	36.3823	20048	IgG-2.raw	F4	3.85	2	0.0003128	1.391e-07
		FALSE	High	Sequest HT (A2)	Unambiguous	IINEPTAAAIAYGLDK		9	P11142; P11021	E9PLF4; E9PKE3; E9PI65; P54652; P11142; P11021; P34931; E9PN89; Q53FA3	0	2	0.7647	0	1	1	830.452	1659.9	1659.9	0.38	0.00031	HCD (High Energy Collision Dissociation)	MS2	3.20889	5.516	36.6289	20273	IgG-2.raw	F4	4.08	2	0.0003128	1.615e-06
		FALSE	High	Sequest HT (A2)	Unambiguous	IINEPTAAAIAYGLDK		9	P11142; P11021	E9PLF4; E9PKE3; E9PI65; P54652; P11142; P11021; P34931; E9PN89; Q53FA3	0	2	0.7292	0	1	1	830.451	1659.89	1659.9	-0.58	-0.00048	HCD (High Energy Collision Dissociation)	MS2	0	30	36.3076	19979	IgG-2.raw	F4	4.32	2	0.0003128	1.191e-06
	FALSE	High	IINEPTAAAIAYGLDKR		6.30929e-07	0.000317075	1	1	1	P11021	1	1816	High	High	0.0003128	1.727e-07	3.65
		Checked	Confidence	Identifying Node	PSM Ambiguity	Annotated Sequence	Modifications	# Proteins	Master Protein Accessions	Protein Accessions	# Missed Cleavages	Charge	DeltaScore	DeltaCn	Rank	Search Engine Rank	m/z [Da]	MH+ [Da]	Theo. MH+ [Da]	DeltaM [ppm]	Deltam/z [Da]	Activation Type	MS Order	Isolation Interference [%]	Ion Inject Time [ms]	RT [min]	First Scan	Spectrum File	File ID	XCorr	# Protein Groups	Percolator q-Value	Percolator PEP
		FALSE	High	Sequest HT (A2)	Unambiguous	IINEPTAAAIAYGLDKR		1	P11021	P11021	1	3	0.7452	0	1	1	606.004	1816	1816	-0.03	-2e-05	HCD (High Energy Collision Dissociation)	MS2	45.4595	12.954	34.0005	17944	IgG-2.raw	F4	3.65	1	0.0003128	1.727e-07
	FALSE	High	ITITNDQNR		0.00999995	0.000582273	1	1	1	P11021	0	1074.55	High	High	0.0005038	0.005991	1.69
		Checked	Confidence	Identifying Node	PSM Ambiguity	Annotated Sequence	Modifications	# Proteins	Master Protein Accessions	Protein Accessions	# Missed Cleavages	Charge	DeltaScore	DeltaCn	Rank	Search Engine Rank	m/z [Da]	MH+ [Da]	Theo. MH+ [Da]	DeltaM [ppm]	Deltam/z [Da]	Activation Type	MS Order	Isolation Interference [%]	Ion Inject Time [ms]	RT [min]	First Scan	Spectrum File	File ID	XCorr	# Protein Groups	Percolator q-Value	Percolator PEP
		FALSE	High	Sequest HT (A2)	Unambiguous	ITITNDQNR		1	P11021	P11021	0	2	0.5503	0	1	1	537.781	1074.55	1074.55	0.39	0.00021	HCD (High Energy Collision Dissociation)	MS2	51.5637	30	19.634	6143	IgG-2.raw	F4	1.69	1	0.0005038	0.005991
	FALSE	High	LTPEEIER		0.0133829	0.000582273	1	1	1	P11021	0	986.515	High	High	0.0005038	0.00824	1.78
		Checked	Confidence	Identifying Node	PSM Ambiguity	Annotated Sequence	Modifications	# Proteins	Master Protein Accessions	Protein Accessions	# Missed Cleavages	Charge	DeltaScore	DeltaCn	Rank	Search Engine Rank	m/z [Da]	MH+ [Da]	Theo. MH+ [Da]	DeltaM [ppm]	Deltam/z [Da]	Activation Type	MS Order	Isolation Interference [%]	Ion Inject Time [ms]	RT [min]	First Scan	Spectrum File	File ID	XCorr	# Protein Groups	Percolator q-Value	Percolator PEP
		FALSE	High	Sequest HT (A2)	Unambiguous	LTPEEIER		1	P11021	P11021	0	2	0	0	1	1	493.762	986.516	986.515	0.81	0.0004	HCD (High Energy Collision Dissociation)	MS2	22.8283	23.562	23.6488	9243	IgG-2.raw	F4	1.78	1	0.0005038	0.00824
	FALSE	High	ITPSYVAFTPEGER		0.000158306	0.000317075	1	1	3	P11021	0	1566.78	High	High	0.0003128	6.773e-05	2.16
		Checked	Confidence	Identifying Node	PSM Ambiguity	Annotated Sequence	Modifications	# Proteins	Master Protein Accessions	Protein Accessions	# Missed Cleavages	Charge	DeltaScore	DeltaCn	Rank	Search Engine Rank	m/z [Da]	MH+ [Da]	Theo. MH+ [Da]	DeltaM [ppm]	Deltam/z [Da]	Activation Type	MS Order	Isolation Interference [%]	Ion Inject Time [ms]	RT [min]	First Scan	Spectrum File	File ID	XCorr	# Protein Groups	Percolator q-Value	Percolator PEP
		FALSE	High	Sequest HT (A2)	Unambiguous	ITPSYVAFTPEGER		1	P11021	P11021	0	3	0.4449	0	1	1	522.932	1566.78	1566.78	1.29	0.00067	HCD (High Energy Collision Dissociation)	MS2	59.2041	30	32.3716	16519	IgG-2.raw	F4	2.45	1	0.0003128	0.004198
		FALSE	High	Sequest HT (A2)	Unambiguous	ITPSYVAFTPEGER		1	P11021	P11021	0	2	0.537	0	1	1	783.893	1566.78	1566.78	-0.98	-0.00077	HCD (High Energy Collision Dissociation)	MS2	25.7888	30	32.2587	16419	IgG-2.raw	F4	2.16	1	0.0003128	6.773e-05
		FALSE	High	Sequest HT (A2)	Unambiguous	ITPSYVAFTPEGER		1	P11021	P11021	0	2	0.5772	0	1	1	783.899	1566.79	1566.78	6.34	0.00497	HCD (High Energy Collision Dissociation)	MS2	0	28.505	33.2821	17339	IgG-2.raw	F4	1.23	1	0.0005038	0.007503
	FALSE	High	LYGSAGPPPTGEEDTAEK		0.227645	0.00709634	1	1	1	P11021	0	1818.84	High	High	0.005488	0.1838	0.95
		Checked	Confidence	Identifying Node	PSM Ambiguity	Annotated Sequence	Modifications	# Proteins	Master Protein Accessions	Protein Accessions	# Missed Cleavages	Charge	DeltaScore	DeltaCn	Rank	Search Engine Rank	m/z [Da]	MH+ [Da]	Theo. MH+ [Da]	DeltaM [ppm]	Deltam/z [Da]	Activation Type	MS Order	Isolation Interference [%]	Ion Inject Time [ms]	RT [min]	First Scan	Spectrum File	File ID	XCorr	# Protein Groups	Percolator q-Value	Percolator PEP
		FALSE	High	Sequest HT (A2)	Unambiguous	LYGSAGPPPTGEEDTAEK		1	P11021	P11021	0	2	0.6421	0	1	1	909.919	1818.83	1818.84	-4.37	-0.00397	HCD (High Energy Collision Dissociation)	MS2	0	30	24.5037	9924	IgG-2.raw	F4	0.95	1	0.005488	0.1838
	FALSE	High	LYGSAGPPPTGEEDTAEKDEL		2.84958e-06	0.000317075	1	1	2	P11021	1	2175.99	High	High	0.0003128	8.838e-07	2.27
		Checked	Confidence	Identifying Node	PSM Ambiguity	Annotated Sequence	Modifications	# Proteins	Master Protein Accessions	Protein Accessions	# Missed Cleavages	Charge	DeltaScore	DeltaCn	Rank	Search Engine Rank	m/z [Da]	MH+ [Da]	Theo. MH+ [Da]	DeltaM [ppm]	Deltam/z [Da]	Activation Type	MS Order	Isolation Interference [%]	Ion Inject Time [ms]	RT [min]	First Scan	Spectrum File	File ID	XCorr	# Protein Groups	Percolator q-Value	Percolator PEP
		FALSE	High	Sequest HT (A2)	Unambiguous	LYGSAGPPPTGEEDTAEKDEL		1	P11021	P11021	1	2	0.7526	0	1	1	1088.5	2175.99	2175.99	0.25	0.00027	HCD (High Energy Collision Dissociation)	MS2	0	30	31.1803	15472	IgG-2.raw	F4	1.9	1	0.0005038	0.03874
		FALSE	High	Sequest HT (A2)	Unambiguous	LYGSAGPPPTGEEDTAEKDEL		1	P11021	P11021	1	2	0.7974	0	1	1	1088.5	2175.99	2175.99	-0.85	-0.00093	HCD (High Energy Collision Dissociation)	MS2	0	30	30.0748	14533	IgG-2.raw	F4	2.27	1	0.0003128	8.838e-07
	FALSE	High	MKETAEAYLGK		2.36142e-05	0.000317075	1	1	2	P11021	1	1240.62	High	High	0.0003128	8.661e-06	2.93
		Checked	Confidence	Identifying Node	PSM Ambiguity	Annotated Sequence	Modifications	# Proteins	Master Protein Accessions	Protein Accessions	# Missed Cleavages	Charge	DeltaScore	DeltaCn	Rank	Search Engine Rank	m/z [Da]	MH+ [Da]	Theo. MH+ [Da]	DeltaM [ppm]	Deltam/z [Da]	Activation Type	MS Order	Isolation Interference [%]	Ion Inject Time [ms]	RT [min]	First Scan	Spectrum File	File ID	XCorr	# Protein Groups	Percolator q-Value	Percolator PEP
		FALSE	High	Sequest HT (A2)	Unambiguous	MKETAEAYLGK		1	P11021	P11021	1	3	0.6735	0	1	1	414.213	1240.62	1240.62	0.27	0.00011	HCD (High Energy Collision Dissociation)	MS2	4.93776	30	23.2836	8969	IgG-2.raw	F4	2.45	1	0.0003128	0.001952
		FALSE	High	Sequest HT (A2)	Unambiguous	MKETAEAYLGK		1	P11021	P11021	1	2	0.8055	0	1	1	620.817	1240.63	1240.62	1.29	0.0008	HCD (High Energy Collision Dissociation)	MS2	14.1215	30	23.3827	9058	IgG-2.raw	F4	2.93	1	0.0003128	8.661e-06
	FALSE	High	NELESYAYSLK		0.000787048	0.000317075	1	1	1	P11021	0	1316.64	High	High	0.0003128	0.0003844	2.46
		Checked	Confidence	Identifying Node	PSM Ambiguity	Annotated Sequence	Modifications	# Proteins	Master Protein Accessions	Protein Accessions	# Missed Cleavages	Charge	DeltaScore	DeltaCn	Rank	Search Engine Rank	m/z [Da]	MH+ [Da]	Theo. MH+ [Da]	DeltaM [ppm]	Deltam/z [Da]	Activation Type	MS Order	Isolation Interference [%]	Ion Inject Time [ms]	RT [min]	First Scan	Spectrum File	File ID	XCorr	# Protein Groups	Percolator q-Value	Percolator PEP
		FALSE	High	Sequest HT (A2)	Unambiguous	NELESYAYSLK		1	P11021	P11021	0	2	0.6423	0	1	1	658.822	1316.64	1316.64	0.2	0.00013	HCD (High Energy Collision Dissociation)	MS2	24.6673	17.584	33.3928	17442	IgG-2.raw	F4	2.46	1	0.0003128	0.0003844
	FALSE	High	NQLTSNPENTVFDAK		1.22653e-06	0.000317075	1	1	2	P11021	0	1677.81	High	High	0.0003128	3.554e-07	3
		Checked	Confidence	Identifying Node	PSM Ambiguity	Annotated Sequence	Modifications	# Proteins	Master Protein Accessions	Protein Accessions	# Missed Cleavages	Charge	DeltaScore	DeltaCn	Rank	Search Engine Rank	m/z [Da]	MH+ [Da]	Theo. MH+ [Da]	DeltaM [ppm]	Deltam/z [Da]	Activation Type	MS Order	Isolation Interference [%]	Ion Inject Time [ms]	RT [min]	First Scan	Spectrum File	File ID	XCorr	# Protein Groups	Percolator q-Value	Percolator PEP
		FALSE	High	Sequest HT (A2)	Unambiguous	NQLTSNPENTVFDAK		1	P11021	P11021	0	2	0.6367	0	1	1	839.409	1677.81	1677.81	1.19	0.001	HCD (High Energy Collision Dissociation)	MS2	34.8173	30	29.3738	13975	IgG-2.raw	F4	3	1	0.0003128	3.554e-07
		FALSE	High	Sequest HT (A2)	Unambiguous	NQLTSNPENTVFDAK		1	P11021	P11021	0	3	0.5981	0	1	1	559.94	1677.81	1677.81	-0.62	-0.00035	HCD (High Energy Collision Dissociation)	MS2	0	30	29.5067	14101	IgG-2.raw	F4	3.16	1	0.0003128	0.0004876
	FALSE	High	SDIDEIVLVGGSTR		6.46334e-08	0.000317075	1	1	2	P11021	0	1460.76	High	High	0.0003128	1.473e-08	3.92
		Checked	Confidence	Identifying Node	PSM Ambiguity	Annotated Sequence	Modifications	# Proteins	Master Protein Accessions	Protein Accessions	# Missed Cleavages	Charge	DeltaScore	DeltaCn	Rank	Search Engine Rank	m/z [Da]	MH+ [Da]	Theo. MH+ [Da]	DeltaM [ppm]	Deltam/z [Da]	Activation Type	MS Order	Isolation Interference [%]	Ion Inject Time [ms]	RT [min]	First Scan	Spectrum File	File ID	XCorr	# Protein Groups	Percolator q-Value	Percolator PEP
		FALSE	High	Sequest HT (A2)	Unambiguous	SDIDEIVLVGGSTR		1	P11021	P11021	0	3	0.5522	0	1	1	487.592	1460.76	1460.76	1.45	0.00071	HCD (High Energy Collision Dissociation)	MS2	27.6912	30	35.2823	19034	IgG-2.raw	F4	2.68	1	0.0005038	0.005935
		FALSE	High	Sequest HT (A2)	Unambiguous	SDIDEIVLVGGSTR		1	P11021	P11021	0	2	0.7704	0	1	1	730.883	1460.76	1460.76	-0.87	-0.00064	HCD (High Energy Collision Dissociation)	MS2	0	30	35.1429	18914	IgG-2.raw	F4	3.92	1	0.0003128	1.473e-08
	FALSE	High	SQIFSTASDNQPTVTIK		9.36438e-05	0.000317075	1	1	1	P11021	0	1836.93	High	High	0.0003128	3.84e-05	2.69
		Checked	Confidence	Identifying Node	PSM Ambiguity	Annotated Sequence	Modifications	# Proteins	Master Protein Accessions	Protein Accessions	# Missed Cleavages	Charge	DeltaScore	DeltaCn	Rank	Search Engine Rank	m/z [Da]	MH+ [Da]	Theo. MH+ [Da]	DeltaM [ppm]	Deltam/z [Da]	Activation Type	MS Order	Isolation Interference [%]	Ion Inject Time [ms]	RT [min]	First Scan	Spectrum File	File ID	XCorr	# Protein Groups	Percolator q-Value	Percolator PEP
		FALSE	High	Sequest HT (A2)	Unambiguous	SQIFSTASDNQPTVTIK		1	P11021	P11021	0	2	0.6208	0	1	1	918.971	1836.93	1836.93	0.62	0.00057	HCD (High Energy Collision Dissociation)	MS2	38.4495	21.601	30.6157	14999	IgG-2.raw	F4	2.69	1	0.0003128	3.84e-05
	FALSE	High	TFAPEEISAMVLTK		7.39605e-06	0.000317075	1	1	2	P11021	0	1536.8	High	High	0.0003128	2.476e-06	3.24
		Checked	Confidence	Identifying Node	PSM Ambiguity	Annotated Sequence	Modifications	# Proteins	Master Protein Accessions	Protein Accessions	# Missed Cleavages	Charge	DeltaScore	DeltaCn	Rank	Search Engine Rank	m/z [Da]	MH+ [Da]	Theo. MH+ [Da]	DeltaM [ppm]	Deltam/z [Da]	Activation Type	MS Order	Isolation Interference [%]	Ion Inject Time [ms]	RT [min]	First Scan	Spectrum File	File ID	XCorr	# Protein Groups	Percolator q-Value	Percolator PEP
		FALSE	High	Sequest HT (A2)	Unambiguous	TFAPEEISAMVLTK		1	P11021	P11021	0	2	0.7938	0	1	1	768.903	1536.8	1536.8	0.02	1e-05	HCD (High Energy Collision Dissociation)	MS2	0	21.831	39.6105	22939	IgG-2.raw	F4	2.91	1	0.0003128	5.748e-06
		FALSE	High	Sequest HT (A2)	Unambiguous	TFAPEEISAMVLTK		1	P11021	P11021	0	3	0.7593	0	1	1	512.937	1536.8	1536.8	-0.11	-5e-05	HCD (High Energy Collision Dissociation)	MS2	0	30	39.702	23019	IgG-2.raw	F4	3.24	1	0.0003128	2.476e-06
	FALSE	High	TKPYIQVDIGGGQTK		3.48856e-06	0.000317075	1	1	2	P11021	0	1604.86	High	High	0.0003128	1.097e-06	3.13
		Checked	Confidence	Identifying Node	PSM Ambiguity	Annotated Sequence	Modifications	# Proteins	Master Protein Accessions	Protein Accessions	# Missed Cleavages	Charge	DeltaScore	DeltaCn	Rank	Search Engine Rank	m/z [Da]	MH+ [Da]	Theo. MH+ [Da]	DeltaM [ppm]	Deltam/z [Da]	Activation Type	MS Order	Isolation Interference [%]	Ion Inject Time [ms]	RT [min]	First Scan	Spectrum File	File ID	XCorr	# Protein Groups	Percolator q-Value	Percolator PEP
		FALSE	High	Sequest HT (A2)	Unambiguous	TKPYIQVDIGGGQTK		1	P11021	P11021	0	3	0.6967	0	1	1	535.627	1604.87	1604.86	0.5	0.00027	HCD (High Energy Collision Dissociation)	MS2	37.0715	8.818	26.3957	11430	IgG-2.raw	F4	3.66	1	0.0003128	2.465e-06
		FALSE	High	Sequest HT (A2)	Unambiguous	TKPYIQVDIGGGQTK		1	P11021	P11021	0	2	0.6901	0	1	1	802.936	1604.86	1604.86	-0.17	-0.00013	HCD (High Energy Collision Dissociation)	MS2	2.73589	13.033	26.537	11549	IgG-2.raw	F4	3.13	1	0.0003128	1.097e-06
	FALSE	High	TWNDPSVQQDIK		8.26206e-05	0.000317075	1	1	1	P11021	0	1430.69	High	High	0.0003128	3.35e-05	3
		Checked	Confidence	Identifying Node	PSM Ambiguity	Annotated Sequence	Modifications	# Proteins	Master Protein Accessions	Protein Accessions	# Missed Cleavages	Charge	DeltaScore	DeltaCn	Rank	Search Engine Rank	m/z [Da]	MH+ [Da]	Theo. MH+ [Da]	DeltaM [ppm]	Deltam/z [Da]	Activation Type	MS Order	Isolation Interference [%]	Ion Inject Time [ms]	RT [min]	First Scan	Spectrum File	File ID	XCorr	# Protein Groups	Percolator q-Value	Percolator PEP
		FALSE	High	Sequest HT (A2)	Unambiguous	TWNDPSVQQDIK		1	P11021	P11021	0	2	0.7067	0	1	1	715.849	1430.69	1430.69	-0.59	-0.00042	HCD (High Energy Collision Dissociation)	MS2	6.94653	30	28.2067	12914	IgG-2.raw	F4	3	1	0.0003128	3.35e-05
	FALSE	High	VLEDSDLK		0.00668789	0.000317075	1	1	1	P11021	0	918.478	High	High	0.0003128	0.00388	1.79
		Checked	Confidence	Identifying Node	PSM Ambiguity	Annotated Sequence	Modifications	# Proteins	Master Protein Accessions	Protein Accessions	# Missed Cleavages	Charge	DeltaScore	DeltaCn	Rank	Search Engine Rank	m/z [Da]	MH+ [Da]	Theo. MH+ [Da]	DeltaM [ppm]	Deltam/z [Da]	Activation Type	MS Order	Isolation Interference [%]	Ion Inject Time [ms]	RT [min]	First Scan	Spectrum File	File ID	XCorr	# Protein Groups	Percolator q-Value	Percolator PEP
		FALSE	High	Sequest HT (A2)	Unambiguous	VLEDSDLK		1	P11021	P11021	0	2	0.4469	0	1	1	459.743	918.478	918.478	0.03	1e-05	HCD (High Energy Collision Dissociation)	MS2	34.5288	30	21.3456	7378	IgG-2.raw	F4	1.79	1	0.0003128	0.00388
	FALSE	High	VTHAVVTVPAYFNDAQR		2.37283e-05	0.000317075	1	1	2	P11021	0	1887.97	High	High	0.0003128	8.712e-06	4.52
		Checked	Confidence	Identifying Node	PSM Ambiguity	Annotated Sequence	Modifications	# Proteins	Master Protein Accessions	Protein Accessions	# Missed Cleavages	Charge	DeltaScore	DeltaCn	Rank	Search Engine Rank	m/z [Da]	MH+ [Da]	Theo. MH+ [Da]	DeltaM [ppm]	Deltam/z [Da]	Activation Type	MS Order	Isolation Interference [%]	Ion Inject Time [ms]	RT [min]	First Scan	Spectrum File	File ID	XCorr	# Protein Groups	Percolator q-Value	Percolator PEP
		FALSE	High	Sequest HT (A2)	Unambiguous	VTHAVVTVPAYFNDAQR		1	P11021	P11021	0	3	0.7942	0	1	1	629.995	1887.97	1887.97	-0.07	-4e-05	HCD (High Energy Collision Dissociation)	MS2	9.36327	14.055	30.8801	15203	IgG-2.raw	F4	4.52	1	0.0003128	8.712e-06
		FALSE	High	Sequest HT (A2)	Unambiguous	VTHAVVTVPAYFNDAQR		1	P11021	P11021	0	2	0.607	0	1	1	944.487	1887.97	1887.97	-2	-0.00188	HCD (High Energy Collision Dissociation)	MS2	70.6495	30	30.812	15145	IgG-2.raw	F4	2.85	1	0.0003128	1.117e-05
FALSE	High	Master Protein	P12814	Alpha-actinin-1 OS=Homo sapiens OX=9606 GN=ACTN1 PE=1 SV=2	0	190.235	46	32	43	17	892	103	5.41	101.64	32	0	High	1
	Checked	Confidence	Sequence	Modifications	Qvality PEP	Qvality q-value	# Protein Groups	# Proteins	# PSMs	Master Protein Accessions	# Missed Cleavages	Theo. MH+ [Da]	Found in Sample: [S4] F4: Sample	Confidence (by Search Engine): Sequest HT	Percolator q-Value (by Search Engine): Sequest HT	Percolator PEP (by Search Engine): Sequest HT	XCorr (by Search Engine): Sequest HT
	FALSE	High	AGTQIENIEEDFRDGLK		4.52513e-07	0.000317075	1	4	1	P12814	1	1934.95	High	High	0.0003128	1.206e-07	4.15
		Checked	Confidence	Identifying Node	PSM Ambiguity	Annotated Sequence	Modifications	# Proteins	Master Protein Accessions	Protein Accessions	# Missed Cleavages	Charge	DeltaScore	DeltaCn	Rank	Search Engine Rank	m/z [Da]	MH+ [Da]	Theo. MH+ [Da]	DeltaM [ppm]	Deltam/z [Da]	Activation Type	MS Order	Isolation Interference [%]	Ion Inject Time [ms]	RT [min]	First Scan	Spectrum File	File ID	XCorr	# Protein Groups	Percolator q-Value	Percolator PEP
		FALSE	High	Sequest HT (A2)	Unambiguous	AGTQIENIEEDFRDGLK		4	P12814	G3V380; P12814; G3V5M4; G3V2N5	1	3	0.7133	0	1	1	645.654	1934.95	1934.95	0.78	0.0005	HCD (High Energy Collision Dissociation)	MS2	39.2925	30	38.0124	21475	IgG-2.raw	F4	4.15	1	0.0003128	1.206e-07
	FALSE	High	AIMTYVSSFYHAFSGAQK		5.48733e-10	0.000317075	2	5	1	P12814; O43707	0	2007.96	High	High	0.0003128	8.531e-11	3.66
		Checked	Confidence	Identifying Node	PSM Ambiguity	Annotated Sequence	Modifications	# Proteins	Master Protein Accessions	Protein Accessions	# Missed Cleavages	Charge	DeltaScore	DeltaCn	Rank	Search Engine Rank	m/z [Da]	MH+ [Da]	Theo. MH+ [Da]	DeltaM [ppm]	Deltam/z [Da]	Activation Type	MS Order	Isolation Interference [%]	Ion Inject Time [ms]	RT [min]	First Scan	Spectrum File	File ID	XCorr	# Protein Groups	Percolator q-Value	Percolator PEP
		FALSE	High	Sequest HT (A2)	Unambiguous	AIMTYVSSFYHAFSGAQK		5	P12814; O43707	G3V2W4; H9KV75; P12814; O43707; G3V2N5	0	3	0.7295	0	1	1	669.992	2007.96	2007.96	-0.42	-0.00028	HCD (High Energy Collision Dissociation)	MS2	68.9879	30	42.1308	25245	IgG-2.raw	F4	3.66	2	0.0003128	8.531e-11
	FALSE	High	ASIHEAWTDGK		0.000318278	0.000317075	2	3	1	P12814; O43707	0	1214.58	High	High	0.0003128	0.0001443	2.98
		Checked	Confidence	Identifying Node	PSM Ambiguity	Annotated Sequence	Modifications	# Proteins	Master Protein Accessions	Protein Accessions	# Missed Cleavages	Charge	DeltaScore	DeltaCn	Rank	Search Engine Rank	m/z [Da]	MH+ [Da]	Theo. MH+ [Da]	DeltaM [ppm]	Deltam/z [Da]	Activation Type	MS Order	Isolation Interference [%]	Ion Inject Time [ms]	RT [min]	First Scan	Spectrum File	File ID	XCorr	# Protein Groups	Percolator q-Value	Percolator PEP
		FALSE	High	Sequest HT (A2)	Unambiguous	ASIHEAWTDGK		3	P12814; O43707	H9KV75; P12814; O43707	0	3	0.5235	0	1	1	405.532	1214.58	1214.58	1.34	0.00054	HCD (High Energy Collision Dissociation)	MS2	31.295	30	22.7462	8519	IgG-2.raw	F4	2.98	2	0.0003128	0.0001443
	FALSE	High	CQLEINFNTLQTK	1xCarbamidomethyl [C1]	5.51269e-05	0.000317075	2	9	1	P12814; O43707	0	1608.81	High	High	0.0003128	2.172e-05	2.97
[truncated: 12,944 more rows]
