# Supplementary material for: HJURP inhibits sensitivity to ferroptosis inducers in prostate cancer cells by enhancing the peroxidase activity of PRDX1
Source: Redox Biol. 2024 Oct 10;77:103392. doi: 10.1016/j.redox.2024.103392 (PMC11525750; doi:10.1016/j.redox.2024.103392)
Supplement: Multimedia component 5 [file mmc5.xlsx]

## Sheet: LC-MS result of Fig-S2-IP HJURP
N	Unused	Total	Accessions	Names	Used	Annotation	Contrib	Conf	Sequence	Modifications	Cleavages	dMass	Prec MW	Prec m/z	Theor MW	Theor m/z	Theor z	Sc	Spectrum	Specific	Time	PrecursorSignal	PrecursorElution
1	56.48	56.48	sp|P04264|K2C1_HUMAN	Keratin, type II cytoskeletal 1 OS=Homo sapiens OX=9606 GN=KRT1 PE=1 SV=6			2	99	AEAESLYQSK			-0.0018209	1124.53	563.274	1124.53	563.275	2	11	1.1.1.3098.7	1	32.1261	463.648	31.9797
1	56.48	56.48	sp|P04264|K2C1_HUMAN	Keratin, type II cytoskeletal 1 OS=Homo sapiens OX=9606 GN=KRT1 PE=1 SV=6			2	99	AEAESLYQSKYEELQITAGR		missed K-Y@10	0.00059015	2285.12	762.713	2285.12	762.713	3	15	1.1.1.4331.4	1	60.6026	645.814	60.5537
1	56.48	56.48	sp|P04264|K2C1_HUMAN	Keratin, type II cytoskeletal 1 OS=Homo sapiens OX=9606 GN=KRT1 PE=1 SV=6			2	99	AQYEDIAQK			-0.00295881	1064.51	533.263	1064.51	533.264	2	14	1.1.1.3051.2	1	31.0005	2647.8	31.2271
1	56.48	56.48	sp|P04264|K2C1_HUMAN	Keratin, type II cytoskeletal 1 OS=Homo sapiens OX=9606 GN=KRT1 PE=1 SV=6			2	99	AQYEDIAQKSK		missed K-S@9	-0.00122513	1279.64	640.827	1279.64	640.828	2	8	1.1.1.2862.3	1	26.4072	247.095	26.5027
1	56.48	56.48	sp|P04264|K2C1_HUMAN	Keratin, type II cytoskeletal 1 OS=Homo sapiens OX=9606 GN=KRT1 PE=1 SV=6			2	99	DVDGAYMTKVDLQAK		missed K-V@9	-0.00045016	1652.81	827.411	1652.81	827.411	2	9	1.1.1.4092.4	1	54.6764	99.3687	54.6815
1	56.48	56.48	sp|P04264|K2C1_HUMAN	Keratin, type II cytoskeletal 1 OS=Homo sapiens OX=9606 GN=KRT1 PE=1 SV=6			2	99	FLEQQNQVLQTK			0.00784693	1474.79	738.4	1474.78	738.396	2	21	1.1.1.3831.4	0	48.902	1795.46	48.9776
1	56.48	56.48	sp|P04264|K2C1_HUMAN	Keratin, type II cytoskeletal 1 OS=Homo sapiens OX=9606 GN=KRT1 PE=1 SV=6			2	99	FSSCGGGGGSFGAGGGFGSR	Carbamidomethyl(C)@4		0.0153117	1764.74	883.379	1764.73	883.371	2	12	1.1.1.3827.13	1	48.8063	276.21	48.7656
1	56.48	56.48	sp|P04264|K2C1_HUMAN	Keratin, type II cytoskeletal 1 OS=Homo sapiens OX=9606 GN=KRT1 PE=1 SV=6			2	99	GGGGGGYGSGGSSYGSGGGSYGSGGGGGGGR			-0.00245477	2382.94	1192.48	2382.94	1192.48	2	17	1.1.1.2964.9	1	28.8573	3285.13	28.5871
1	56.48	56.48	sp|P04264|K2C1_HUMAN	Keratin, type II cytoskeletal 1 OS=Homo sapiens OX=9606 GN=KRT1 PE=1 SV=6			2	99	GGSGGGGGGSSGGRGSGGGSSGGSIGGR		missed R-G@14	-0.00265482	2078.9	693.976	2078.91	693.976	3	20	1.1.1.1986.2	1	13.8511	132.206	13.8662
1	56.48	56.48	sp|P04264|K2C1_HUMAN	Keratin, type II cytoskeletal 1 OS=Homo sapiens OX=9606 GN=KRT1 PE=1 SV=6			2	99	GSGGGSSGGSIGGRGSSSGGVK		missed R-G@14	-0.00481293	1750.81	876.415	1750.82	876.417	2	14	1.1.1.2284.2	1	16.6068	126.58	16.577
1	56.48	56.48	sp|P04264|K2C1_HUMAN	Keratin, type II cytoskeletal 1 OS=Homo sapiens OX=9606 GN=KRT1 PE=1 SV=6			2	99	KYEDEINKR		cleaved N-K@N-term; missed K-Y@1; missed K-R@8	-0.000932254	1193.6	398.875	1193.6	398.875	3	11	1.1.1.2618.2	0	21.0756	525.588	20.8199
1	56.48	56.48	sp|P04264|K2C1_HUMAN	Keratin, type II cytoskeletal 1 OS=Homo sapiens OX=9606 GN=KRT1 PE=1 SV=6			2	99	LALDLEIATYR			0.0128307	1276.72	639.365	1276.7	639.359	2	12	1.1.1.5190.2	0	79.2499	49.3619	79.255
1	56.48	56.48	sp|P04264|K2C1_HUMAN	Keratin, type II cytoskeletal 1 OS=Homo sapiens OX=9606 GN=KRT1 PE=1 SV=6			2	99	LNDLEDALQQAK			-0.00407825	1356.68	679.35	1356.69	679.352	2	9	1.1.1.4338.5	1	60.7543	78.6318	60.7594
1	56.48	56.48	sp|P04264|K2C1_HUMAN	Keratin, type II cytoskeletal 1 OS=Homo sapiens OX=9606 GN=KRT1 PE=1 SV=6			2	99	NKYEDEINKR		missed K-Y@2; missed K-R@9	0.00238543	1307.65	436.89	1307.65	436.89	3	14	1.1.1.2774.2	0	24.3306	4234.29	24.2959
1	56.48	56.48	sp|P04264|K2C1_HUMAN	Keratin, type II cytoskeletal 1 OS=Homo sapiens OX=9606 GN=KRT1 PE=1 SV=6			2	99	NSKIEISELNR		missed K-I@3	0.00170651	1301.7	651.855	1301.69	651.854	2	14	1.1.1.3570.4	1	42.7349	1738.12	42.7701
1	56.48	56.48	sp|P04264|K2C1_HUMAN	Keratin, type II cytoskeletal 1 OS=Homo sapiens OX=9606 GN=KRT1 PE=1 SV=6			2	99	QISNLQQSISDAEQR	Gln->pyro-Glu@N-term		0.003006	1698.82	850.417	1698.82	850.416	2	13	1.1.1.4807.2	1	71.7572	101.981	71.7326
1	56.48	56.48	sp|P04264|K2C1_HUMAN	Keratin, type II cytoskeletal 1 OS=Homo sapiens OX=9606 GN=KRT1 PE=1 SV=6			2	99	SGGGFSSGSAGIINYQR			-0.0083352	1656.78	829.396	1656.79	829.4	2	25	1.1.1.4061.2	1	53.9529	1915.19	54.0334
1	56.48	56.48	sp|P04264|K2C1_HUMAN	Keratin, type II cytoskeletal 1 OS=Homo sapiens OX=9606 GN=KRT1 PE=1 SV=6			2	99	SISISVAR			0.00187582	831.483	416.749	831.481	416.748	2	8	1.1.1.3726.2	1	46.3551	11314	46.1091
1	56.48	56.48	sp|P04264|K2C1_HUMAN	Keratin, type II cytoskeletal 1 OS=Homo sapiens OX=9606 GN=KRT1 PE=1 SV=6			2	99	SKAEAESLYQSK		missed K-A@2	-0.00218149	1339.66	670.837	1339.66	670.838	2	16	1.1.1.2914.3	1	27.6433	817.117	27.4898
1	56.48	56.48	sp|P04264|K2C1_HUMAN	Keratin, type II cytoskeletal 1 OS=Homo sapiens OX=9606 GN=KRT1 PE=1 SV=6			2	99	SLDLDSIIAEVK			-0.00442512	1301.7	651.859	1301.71	651.861	2	17	1.1.1.5868.3	1	91.5903	1283.39	91.373
1	56.48	56.48	sp|P04264|K2C1_HUMAN	Keratin, type II cytoskeletal 1 OS=Homo sapiens OX=9606 GN=KRT1 PE=1 SV=6			2	99	SLNNQFASFIDKVR		missed K-V@12	-0.000847157	1637.85	546.958	1637.85	546.958	3	11	1.1.1.4949.2	1	74.9034	1052.66	75.0159
1	56.48	56.48	sp|P04264|K2C1_HUMAN	Keratin, type II cytoskeletal 1 OS=Homo sapiens OX=9606 GN=KRT1 PE=1 SV=6			2	99	SLVNLGGSK			0.00026612	873.492	437.753	873.492	437.753	2	14	1.1.1.3666.2	1	44.983	13912.2	45.0205
1	56.48	56.48	sp|P04264|K2C1_HUMAN	Keratin, type II cytoskeletal 1 OS=Homo sapiens OX=9606 GN=KRT1 PE=1 SV=6			2	99	SLVNLGGSKSISISVAR		missed K-S@9	-0.00378192	1686.96	844.487	1686.96	844.489	2	22	1.1.1.4505.2	1	64.6066	559.943	64.6592
1	56.48	56.48	sp|P04264|K2C1_HUMAN	Keratin, type II cytoskeletal 1 OS=Homo sapiens OX=9606 GN=KRT1 PE=1 SV=6			2	99	TLLEGEESR			0.00107164	1032.51	517.262	1032.51	517.262	2	13	1.1.1.3252.4	1	35.7436	7743.21	35.7094
1	56.48	56.48	sp|P04264|K2C1_HUMAN	Keratin, type II cytoskeletal 1 OS=Homo sapiens OX=9606 GN=KRT1 PE=1 SV=6			2	99	TNAENEFVTIK			-0.00308108	1264.63	633.321	1264.63	633.322	2	13	1.1.1.3978.5	1	52.2932	2516.99	52.0861
1	56.48	56.48	sp|P04264|K2C1_HUMAN	Keratin, type II cytoskeletal 1 OS=Homo sapiens OX=9606 GN=KRT1 PE=1 SV=6			2	99	TNAENEFVTIKK		missed K-K@11	0.0036759	1392.73	697.372	1392.72	697.37	2	18	1.1.1.3532.3	1	41.9583	19458.3	41.7031
1	56.48	56.48	sp|P04264|K2C1_HUMAN	Keratin, type II cytoskeletal 1 OS=Homo sapiens OX=9606 GN=KRT1 PE=1 SV=6			2	99	WELLQQVDTSTR			0.00113204	1474.74	738.379	1474.74	738.378	2	12	1.1.1.4703.2	1	69.0362	249.976	69.1313
1	56.48	56.48	sp|P04264|K2C1_HUMAN	Keratin, type II cytoskeletal 1 OS=Homo sapiens OX=9606 GN=KRT1 PE=1 SV=6			2	99	YEELQITAGR			0.00318265	1178.6	590.305	1178.59	590.304	2	13	1.1.1.3845.9	1	49.2085	2096.12	49.3968
1	56.48	56.48	sp|P04264|K2C1_HUMAN	Keratin, type II cytoskeletal 1 OS=Homo sapiens OX=9606 GN=KRT1 PE=1 SV=6			0.342944	54.59	SDQSRLDSELK		missed R-L@5	-0.00215579	1276.62	639.319	1276.63	639.32	2	6	1.1.1.3122.7	0	32.7142	1395.41	32.5126
1	56.48	56.48	sp|P04264|K2C1_HUMAN	Keratin, type II cytoskeletal 1 OS=Homo sapiens OX=9606 GN=KRT1 PE=1 SV=6			0.140261	27.59	SISISVARGGGR		missed R-G@8	0.00274569	1158.65	580.332	1158.65	580.331	2	9	1.1.1.3346.4	1	37.7737	1131.89	37.7788
1	56.48	56.48	sp|P04264|K2C1_HUMAN	Keratin, type II cytoskeletal 1 OS=Homo sapiens OX=9606 GN=KRT1 PE=1 SV=6			0	99	AEAESLYQSK			-0.00157676	1124.53	563.274	1124.53	563.275	2	9	1.1.1.3083.6	1	31.7358	453.184	31.9797
1	56.48	56.48	sp|P04264|K2C1_HUMAN	Keratin, type II cytoskeletal 1 OS=Homo sapiens OX=9606 GN=KRT1 PE=1 SV=6			0	99	AQYEDIAQK			-0.00271467	1064.51	533.263	1064.51	533.264	2	15	1.1.1.3069.2	1	31.385	2724.03	31.2038
1	56.48	56.48	sp|P04264|K2C1_HUMAN	Keratin, type II cytoskeletal 1 OS=Homo sapiens OX=9606 GN=KRT1 PE=1 SV=6			0	59.69	AQYEDIAQK			-0.00210432	1064.51	533.263	1064.51	533.264	2	7	1.1.1.3084.4	1	31.7621	500.488	31.4973
1	56.48	56.48	sp|P04264|K2C1_HUMAN	Keratin, type II cytoskeletal 1 OS=Homo sapiens OX=9606 GN=KRT1 PE=1 SV=6			0	97.78	FSSCGGGGGSFGAGGGFGSR	Carbamidomethyl(C)@4		0.01226	1764.74	883.377	1764.73	883.371	2	8	1.1.1.3859.9	1	49.5718	197.879	49.4991
1	56.48	56.48	sp|P04264|K2C1_HUMAN	Keratin, type II cytoskeletal 1 OS=Homo sapiens OX=9606 GN=KRT1 PE=1 SV=6			0	73.79	FSSCGGGGGSFGAGGGFGSR	Carbamidomethyl(C)@4		0.010673	1764.74	883.376	1764.73	883.371	2	7	1.1.1.3844.11	1	49.1925	147.479	49.1734
1	56.48	56.48	sp|P04264|K2C1_HUMAN	Keratin, type II cytoskeletal 1 OS=Homo sapiens OX=9606 GN=KRT1 PE=1 SV=6			0	99	GGGGGGYGSGGSSYGSGGGSYGSGGGGGGGR			-0.00245477	2382.94	1192.48	2382.94	1192.48	2	26	1.1.1.2948.6	1	28.4859	3196.05	28.6137
1	56.48	56.48	sp|P04264|K2C1_HUMAN	Keratin, type II cytoskeletal 1 OS=Homo sapiens OX=9606 GN=KRT1 PE=1 SV=6			0	99	GGGGGGYGSGGSSYGSGGGSYGSGGGGGGGR			0.00193974	2382.95	1192.48	2382.94	1192.48	2	14	1.1.1.2978.8	1	29.2251	631.4	28.9412
1	56.48	56.48	sp|P04264|K2C1_HUMAN	Keratin, type II cytoskeletal 1 OS=Homo sapiens OX=9606 GN=KRT1 PE=1 SV=6			0	17.95	GGGGGGYGSGGSSYGSGGGSYGSGGGGGGGR			-0.00343132	2382.94	1192.48	2382.94	1192.48	2	6	1.1.1.2995.7	1	29.6649	156.046	29.4899
1	56.48	56.48	sp|P04264|K2C1_HUMAN	Keratin, type II cytoskeletal 1 OS=Homo sapiens OX=9606 GN=KRT1 PE=1 SV=6			0	99	GGSGGGGGGSSGGRGSGGGSSGGSIGGR		missed R-G@14	-0.000823775	2078.91	693.976	2078.91	693.976	3	14	1.1.1.1942.2	1	13.4843	94.8745	13.4991
1	56.48	56.48	sp|P04264|K2C1_HUMAN	Keratin, type II cytoskeletal 1 OS=Homo sapiens OX=9606 GN=KRT1 PE=1 SV=6			0	99	GGSGGGGGGSSGGRGSGGGSSGGSIGGR		missed R-G@14	-0.00650001	2078.9	693.974	2078.91	693.976	3	14	1.1.1.2043.2	1	14.3308	123.35	14.3506
1	56.48	56.48	sp|P04264|K2C1_HUMAN	Keratin, type II cytoskeletal 1 OS=Homo sapiens OX=9606 GN=KRT1 PE=1 SV=6			0	99	GSGGGSSGGSIGGRGSSSGGVK		missed R-G@14	-0.00471766	1750.81	584.612	1750.82	584.614	3	14	1.1.1.2317.2	1	16.9792	261.42	16.9596
1	56.48	56.48	sp|P04264|K2C1_HUMAN	Keratin, type II cytoskeletal 1 OS=Homo sapiens OX=9606 GN=KRT1 PE=1 SV=6			0	99	GSGGGSSGGSIGGRGSSSGGVK		missed R-G@14	-0.00453456	1750.81	584.612	1750.82	584.614	3	13	1.1.1.2346.2	1	17.3615	263.528	17.3101
1	56.48	56.48	sp|P04264|K2C1_HUMAN	Keratin, type II cytoskeletal 1 OS=Homo sapiens OX=9606 GN=KRT1 PE=1 SV=6			0	35.18	GSGGGSSGGSIGGRGSSSGGVK		missed R-G@14	-0.00801354	1750.81	584.611	1750.82	584.614	3	10	1.1.1.2273.2	1	16.4778	111.316	16.4584
1	56.48	56.48	sp|P04264|K2C1_HUMAN	Keratin, type II cytoskeletal 1 OS=Homo sapiens OX=9606 GN=KRT1 PE=1 SV=6			0	98.81	KYEDEINKR		cleaved N-K@N-term; missed K-Y@1; missed K-R@8	-0.000291388	1193.6	398.875	1193.6	398.875	3	10	1.1.1.2570.2	0	20.2983	980.961	20.3118
1	56.48	56.48	sp|P04264|K2C1_HUMAN	Keratin, type II cytoskeletal 1 OS=Homo sapiens OX=9606 GN=KRT1 PE=1 SV=6			0	97.92	KYEDEINKR		cleaved N-K@N-term; missed K-Y@1; missed K-R@8	-0.000566045	1193.6	398.875	1193.6	398.875	3	10	1.1.1.2598.2	0	20.6718	1098.47	20.4985
1	56.48	56.48	sp|P04264|K2C1_HUMAN	Keratin, type II cytoskeletal 1 OS=Homo sapiens OX=9606 GN=KRT1 PE=1 SV=6			0	26.17	KYEDEINKR		cleaved N-K@N-term; missed K-Y@1; missed K-R@8	0.000257926	1193.6	398.875	1193.6	398.875	3	7	1.1.1.2638.2	0	21.4651	156.329	21.3265
1	56.48	56.48	sp|P04264|K2C1_HUMAN	Keratin, type II cytoskeletal 1 OS=Homo sapiens OX=9606 GN=KRT1 PE=1 SV=6			0	27.47	NKYEDEINKR		missed K-Y@2; missed K-R@9	0.00211077	1307.65	436.89	1307.65	436.89	3	8	1.1.1.2791.2	0	24.722	1802.32	24.4851
1	56.48	56.48	sp|P04264|K2C1_HUMAN	Keratin, type II cytoskeletal 1 OS=Homo sapiens OX=9606 GN=KRT1 PE=1 SV=6			0	99	QISNLQQSISDAEQR			-0.00338256	1715.84	858.928	1715.84	858.929	2	23	1.1.1.4054.3	1	53.8076	954.803	53.7896
1	56.48	56.48	sp|P04264|K2C1_HUMAN	Keratin, type II cytoskeletal 1 OS=Homo sapiens OX=9606 GN=KRT1 PE=1 SV=6			0	99	SGGGFSSGSAGIINYQR			-0.0065042	1656.78	829.397	1656.79	829.4	2	16	1.1.1.4078.5	1	54.3362	1425.26	54.0804
1	56.48	56.48	sp|P04264|K2C1_HUMAN	Keratin, type II cytoskeletal 1 OS=Homo sapiens OX=9606 GN=KRT1 PE=1 SV=6			0	23.63	SGGGFSSGSAGIINYQR			-0.0108986	1656.77	829.395	1656.79	829.4	2	8	1.1.1.4096.3	1	54.7719	64.6677	54.7292
1	56.48	56.48	sp|P04264|K2C1_HUMAN	Keratin, type II cytoskeletal 1 OS=Homo sapiens OX=9606 GN=KRT1 PE=1 SV=6			0	98.94	SISISVAR			0.00187582	831.483	416.749	831.481	416.748	2	8	1.1.1.3710.2	1	45.97	11152.7	46.1091
1	56.48	56.48	sp|P04264|K2C1_HUMAN	Keratin, type II cytoskeletal 1 OS=Homo sapiens OX=9606 GN=KRT1 PE=1 SV=6			0	99	SKAEAESLYQSK		missed K-A@2	-0.00193735	1339.66	670.837	1339.66	670.838	2	14	1.1.1.2899.2	1	27.2652	808.686	27.4631
1	56.48	56.48	sp|P04264|K2C1_HUMAN	Keratin, type II cytoskeletal 1 OS=Homo sapiens OX=9606 GN=KRT1 PE=1 SV=6			0	99	SLDLDSIIAEVK			-0.00137344	1301.71	651.861	1301.71	651.861	2	17	1.1.1.5846.3	1	91.202	1465.96	91.3109
1	56.48	56.48	sp|P04264|K2C1_HUMAN	Keratin, type II cytoskeletal 1 OS=Homo sapiens OX=9606 GN=KRT1 PE=1 SV=6			0	99	SLVNLGGSK			-0.00010009	873.492	437.753	873.492	437.753	2	12	1.1.1.3683.2	1	45.3687	11441.2	45.1223
1	56.48	56.48	sp|P04264|K2C1_HUMAN	Keratin, type II cytoskeletal 1 OS=Homo sapiens OX=9606 GN=KRT1 PE=1 SV=6			0	71.34	SLVNLGGSK			8.3015e-05	873.492	437.753	873.492	437.753	2	10	1.1.1.3648.2	1	44.6097	5224.55	44.8151
1	56.48	56.48	sp|P04264|K2C1_HUMAN	Keratin, type II cytoskeletal 1 OS=Homo sapiens OX=9606 GN=KRT1 PE=1 SV=6			0	18.85	SLVNLGGSK	Deamidated(N)@4		0.00507634	874.481	438.248	874.476	438.245	2	6	1.1.1.3607.2	1	43.5739	247.295	43.5392
1	56.48	56.48	sp|P04264|K2C1_HUMAN	Keratin, type II cytoskeletal 1 OS=Homo sapiens OX=9606 GN=KRT1 PE=1 SV=6			0	99	TLLEGEESR			-0.000637338	1032.51	517.261	1032.51	517.262	2	11	1.1.1.3237.5	1	35.38	6562.46	35.6081
1	56.48	56.48	sp|P04264|K2C1_HUMAN	Keratin, type II cytoskeletal 1 OS=Homo sapiens OX=9606 GN=KRT1 PE=1 SV=6			0	99	TNAENEFVTIK			0.00585061	1264.64	633.325	1264.63	633.322	2	16	1.1.1.3961.2	1	51.9163	2558.11	52.0861
1	56.48	56.48	sp|P04264|K2C1_HUMAN	Keratin, type II cytoskeletal 1 OS=Homo sapiens OX=9606 GN=KRT1 PE=1 SV=6			0	23.09	TNAENEFVTIK	Deamidated(N)@5		0.0151973	1265.63	633.822	1265.61	633.814	2	6	1.1.1.3975.9	1	52.2227	1044.26	52.0627
1	56.48	56.48	sp|P04264|K2C1_HUMAN	Keratin, type II cytoskeletal 1 OS=Homo sapiens OX=9606 GN=KRT1 PE=1 SV=6			0	99	TNAENEFVTIKK		missed K-K@11	0.0036759	1392.73	697.372	1392.72	697.37	2	20	1.1.1.3516.2	1	41.5787	18655.6	41.727
1	56.48	56.48	sp|P04264|K2C1_HUMAN	Keratin, type II cytoskeletal 1 OS=Homo sapiens OX=9606 GN=KRT1 PE=1 SV=6			0	99	TNAENEFVTIKK	Deamidated(N)@2	missed K-K@11	0.00500629	1393.71	697.864	1393.71	697.862	2	13	1.1.1.3710.4	1	45.9783	345.003	45.9876
2	40.61	40.61	sp|P38646|GRP75_HUMAN	Stress-70 protein, mitochondrial OS=Homo sapiens OX=9606 GN=HSPA9 PE=1 SV=2			2	99	AQFEGIVTDLIR			-0.00105671	1360.73	681.374	1360.74	681.375	2	15	1.1.1.5498.2	1	85.1284	462.879	85.2306
2	40.61	40.61	sp|P38646|GRP75_HUMAN	Stress-70 protein, mitochondrial OS=Homo sapiens OX=9606 GN=HSPA9 PE=1 SV=2			2	99	ASNGDAWVEAHGK			-0.00254593	1340.61	671.312	1340.61	671.313	2	9	1.1.1.3017.3	1	30.1699	192.895	30.304
2	40.61	40.61	sp|P38646|GRP75_HUMAN	Stress-70 protein, mitochondrial OS=Homo sapiens OX=9606 GN=HSPA9 PE=1 SV=2			2	99	DAGQISGLNVLR			0.0019935	1241.67	621.845	1241.67	621.844	2	16	1.1.1.4569.4	1	65.6794	4411.03	65.824
2	40.61	40.61	sp|P38646|GRP75_HUMAN	Stress-70 protein, mitochondrial OS=Homo sapiens OX=9606 GN=HSPA9 PE=1 SV=2			2	99	DIKNVPFKIVR		missed K-N@3; missed K-I@8	0.00494482	1327.8	443.608	1327.8	443.606	3	7	1.1.1.4130.3	1	55.6268	717.554	55.6713
2	40.61	40.61	sp|P38646|GRP75_HUMAN	Stress-70 protein, mitochondrial OS=Homo sapiens OX=9606 GN=HSPA9 PE=1 SV=2			2	99	ETGVDLTKDNMALQR		missed K-D@8	0.0106362	1689.85	845.93	1689.84	845.925	2	9	1.1.1.3901.16	1	50.6856	237.068	50.7175
2	40.61	40.61	sp|P38646|GRP75_HUMAN	Stress-70 protein, mitochondrial OS=Homo sapiens OX=9606 GN=HSPA9 PE=1 SV=2			2	99	NAVITVPAYFNDSQR			0.00161003	1693.84	847.929	1693.84	847.928	2	14	1.1.1.4737.4	0	69.9207	5456	70.0655
2	40.61	40.61	sp|P38646|GRP75_HUMAN	Stress-70 protein, mitochondrial OS=Homo sapiens OX=9606 GN=HSPA9 PE=1 SV=2			2	99	QAASSLQQASLK			0.000760309	1230.66	616.336	1230.66	616.336	2	10	1.1.1.3259.7	1	35.9284	288.574	35.8632
2	40.61	40.61	sp|P38646|GRP75_HUMAN	Stress-70 protein, mitochondrial OS=Homo sapiens OX=9606 GN=HSPA9 PE=1 SV=2			2	99	QATKDAGQISGLNVLR	Gln->pyro-Glu@N-term	missed K-D@4	0.000329454	1652.88	827.45	1652.88	827.45	2	23	1.1.1.4539.2	1	65.0814	2894.73	65.1892
2	40.61	40.61	sp|P38646|GRP75_HUMAN	Stress-70 protein, mitochondrial OS=Homo sapiens OX=9606 GN=HSPA9 PE=1 SV=2			2	99	QAVTNPNNTFYATK			0.00538162	1567.77	784.891	1567.76	784.889	2	12	1.1.1.3548.3	1	42.3063	4048.54	42.4406
2	40.61	40.61	sp|P38646|GRP75_HUMAN	Stress-70 protein, mitochondrial OS=Homo sapiens OX=9606 GN=HSPA9 PE=1 SV=2			2	99	QAVTNPNNTFYATKR	Gln->pyro-Glu@N-term	missed K-R@14	0.00909575	1706.85	854.431	1706.84	854.426	2	18	1.1.1.3774.4	1	47.5567	5377.65	47.5423
2	40.61	40.61	sp|P38646|GRP75_HUMAN	Stress-70 protein, mitochondrial OS=Homo sapiens OX=9606 GN=HSPA9 PE=1 SV=2			2	99	RYDDPEVQK		missed R-Y@1	-0.00329457	1148.54	575.279	1148.55	575.28	2	13	1.1.1.2720.2	1	23.0264	1033.56	22.8065
2	40.61	40.61	sp|P38646|GRP75_HUMAN	Stress-70 protein, mitochondrial OS=Homo sapiens OX=9606 GN=HSPA9 PE=1 SV=2			2	99	RYDDPEVQKDIK		missed R-Y@1; missed K-D@9	-0.000178401	1504.75	502.591	1504.75	502.591	3	12	1.1.1.3024.3	1	30.3352	4648.69	30.4275
2	40.61	40.61	sp|P38646|GRP75_HUMAN	Stress-70 protein, mitochondrial OS=Homo sapiens OX=9606 GN=HSPA9 PE=1 SV=2			2	99	STNGDTFLGGEDFDQALLR			-0.000584853	2054.95	1028.48	2054.95	1028.48	2	20	1.1.1.5380.2	1	83.0225	151.06	83.0689
2	40.61	40.61	sp|P38646|GRP75_HUMAN	Stress-70 protein, mitochondrial OS=Homo sapiens OX=9606 GN=HSPA9 PE=1 SV=2			2	99	TTPSVVAFTADGER			-0.00270416	1449.71	725.861	1449.71	725.862	2	13	1.1.1.4212.7	1	57.5066	5327.71	57.3
2	40.61	40.61	sp|P38646|GRP75_HUMAN	Stress-70 protein, mitochondrial OS=Homo sapiens OX=9606 GN=HSPA9 PE=1 SV=2			2	99	VINEPTAAALAYGLDK			0.00173603	1644.87	823.444	1644.87	823.443	2	16	1.1.1.4791.2	1	71.3404	93.8826	71.3539
2	40.61	40.61	sp|P38646|GRP75_HUMAN	Stress-70 protein, mitochondrial OS=Homo sapiens OX=9606 GN=HSPA9 PE=1 SV=2			2	99	VLENAEGARTTPSVVAFTADGER		missed R-T@9	0.00237953	2389.19	797.404	2389.19	797.403	3	8	1.1.1.4264.7	1	58.8663	219.481	58.8215
2	40.61	40.61	sp|P38646|GRP75_HUMAN	Stress-70 protein, mitochondrial OS=Homo sapiens OX=9606 GN=HSPA9 PE=1 SV=2			2	99	VQQTVQDLFGR			-0.0014188	1289.67	645.843	1289.67	645.844	2	15	1.1.1.4326.3	1	60.4864	919.271	60.5842
2	40.61	40.61	sp|P38646|GRP75_HUMAN	Stress-70 protein, mitochondrial OS=Homo sapiens OX=9606 GN=HSPA9 PE=1 SV=2			2	99	VQQTVQDLFGRAPSK		missed R-A@11	-0.00139756	1672.89	837.451	1672.89	837.452	2	14	1.1.1.4097.5	1	54.796	801.753	54.8498
2	40.61	40.61	sp|P38646|GRP75_HUMAN	Stress-70 protein, mitochondrial OS=Homo sapiens OX=9606 GN=HSPA9 PE=1 SV=2			2	99	YDDPEVQKDIK		missed K-D@8	-0.00231932	1348.65	675.332	1348.65	675.333	2	12	1.1.1.3178.4	1	33.9645	468.57	33.9975
2	40.61	40.61	sp|P38646|GRP75_HUMAN	Stress-70 protein, mitochondrial OS=Homo sapiens OX=9606 GN=HSPA9 PE=1 SV=2			1.60206	97.71	YDDPEVQK			-0.000612354	992.444	497.229	992.445	497.23	2	10	1.1.1.2849.2	1	26.1032	200.018	25.9682
2	40.61	40.61	sp|P38646|GRP75_HUMAN	Stress-70 protein, mitochondrial OS=Homo sapiens OX=9606 GN=HSPA9 PE=1 SV=2			0.60206	76.71	VLENAEGAR			-0.00271566	957.485	479.75	957.488	479.751	2	10	1.1.1.2775.2	1	24.3681	369.52	24.2959
2	40.61	40.61	sp|P38646|GRP75_HUMAN	Stress-70 protein, mitochondrial OS=Homo sapiens OX=9606 GN=HSPA9 PE=1 SV=2			0.405607	62.96	NAEKYAEEDRR		missed K-Y@4; missed R-R@10	-0.00135822	1379.64	460.888	1379.64	460.888	3	9	1.1.1.2331.2	1	17.1388	270.684	17.0884
2	40.61	40.61	sp|P38646|GRP75_HUMAN	Stress-70 protein, mitochondrial OS=Homo sapiens OX=9606 GN=HSPA9 PE=1 SV=2			0	99	DAGQISGLNVLR			0.0019935	1241.67	621.845	1241.67	621.844	2	20	1.1.1.4583.2	1	66.0443	4411.07	65.824
2	40.61	40.61	sp|P38646|GRP75_HUMAN	Stress-70 protein, mitochondrial OS=Homo sapiens OX=9606 GN=HSPA9 PE=1 SV=2			0	99	NAVITVPAYFNDSQR			0.00161003	1693.84	847.929	1693.84	847.928	2	15	1.1.1.4752.3	0	70.2978	5654.8	70.0375
2	40.61	40.61	sp|P38646|GRP75_HUMAN	Stress-70 protein, mitochondrial OS=Homo sapiens OX=9606 GN=HSPA9 PE=1 SV=2			0	99	NAVITVPAYFNDSQR	Deamidated(N)@1		0.0021865	1694.83	848.422	1694.83	848.42	2	12	1.1.1.5057.3	0	76.6372	266.58	76.6707
2	40.61	40.61	sp|P38646|GRP75_HUMAN	Stress-70 protein, mitochondrial OS=Homo sapiens OX=9606 GN=HSPA9 PE=1 SV=2			0	99	QATKDAGQISGLNVLR		missed K-D@4	0.00138537	1669.91	557.645	1669.91	557.644	3	16	1.1.1.4095.3	1	54.742	8161.81	54.8253
2	40.61	40.61	sp|P38646|GRP75_HUMAN	Stress-70 protein, mitochondrial OS=Homo sapiens OX=9606 GN=HSPA9 PE=1 SV=2			0	99	QATKDAGQISGLNVLR	Gln->pyro-Glu@N-term	missed K-D@4	0.00313699	1652.89	827.451	1652.88	827.45	2	12	1.1.1.4560.3	1	65.4644	3472.28	65.2133
2	40.61	40.61	sp|P38646|GRP75_HUMAN	Stress-70 protein, mitochondrial OS=Homo sapiens OX=9606 GN=HSPA9 PE=1 SV=2			0	99	QATKDAGQISGLNVLR		missed K-D@4	0.00138537	1669.91	557.645	1669.91	557.644	3	10	1.1.1.4099.4	1	54.8305	8161.81	54.8253
2	40.61	40.61	sp|P38646|GRP75_HUMAN	Stress-70 protein, mitochondrial OS=Homo sapiens OX=9606 GN=HSPA9 PE=1 SV=2			0	24.37	QATKDAGQISGLNVLR		missed K-D@4	0.00156847	1669.91	557.645	1669.91	557.644	3	6	1.1.1.4110.5	1	55.1144	7667.91	54.8498
2	40.61	40.61	sp|P38646|GRP75_HUMAN	Stress-70 protein, mitochondrial OS=Homo sapiens OX=9606 GN=HSPA9 PE=1 SV=2			0	99	QAVTNPNNTFYATK	Deamidated(N)@7		0.00683389	1568.75	785.384	1568.75	785.381	2	10	1.1.1.3617.8	1	43.8251	302.614	43.855
2	40.61	40.61	sp|P38646|GRP75_HUMAN	Stress-70 protein, mitochondrial OS=Homo sapiens OX=9606 GN=HSPA9 PE=1 SV=2			0	22.12	QAVTNPNNTFYATK	Gln->pyro-Glu@N-term		0.000648238	1550.74	776.376	1550.74	776.376	2	8	1.1.1.4091.2	1	54.6525	331.331	54.7292
2	40.61	40.61	sp|P38646|GRP75_HUMAN	Stress-70 protein, mitochondrial OS=Homo sapiens OX=9606 GN=HSPA9 PE=1 SV=2			0	99	QAVTNPNNTFYATKR	Deamidated(N)@8	missed K-R@14	0.005398	1724.85	575.958	1724.85	575.957	3	10	1.1.1.3376.2	1	38.4265	1431.05	38.4704
2	40.61	40.61	sp|P38646|GRP75_HUMAN	Stress-70 protein, mitochondrial OS=Homo sapiens OX=9606 GN=HSPA9 PE=1 SV=2			0	99	QAVTNPNNTFYATKR		missed K-R@14	-0.00315124	1723.86	862.938	1723.86	862.939	2	12	1.1.1.3295.2	1	36.6702	1101.69	36.6024
2	40.61	40.61	sp|P38646|GRP75_HUMAN	Stress-70 protein, mitochondrial OS=Homo sapiens OX=9606 GN=HSPA9 PE=1 SV=2			0	98.16	QAVTNPNNTFYATKR	Deamidated(N)@5	missed K-R@14	0.00466558	1724.85	575.958	1724.85	575.957	3	9	1.1.1.3312.4	1	37.0407	634.014	37.102
2	40.61	40.61	sp|P38646|GRP75_HUMAN	Stress-70 protein, mitochondrial OS=Homo sapiens OX=9606 GN=HSPA9 PE=1 SV=2			0	36.42	QAVTNPNNTFYATKR		missed K-R@14	-0.00302917	1723.86	862.938	1723.86	862.939	2	8	1.1.1.3290.15	1	36.5939	1090.76	36.6024
2	40.61	40.61	sp|P38646|GRP75_HUMAN	Stress-70 protein, mitochondrial OS=Homo sapiens OX=9606 GN=HSPA9 PE=1 SV=2			0	25.45	QAVTNPNNTFYATKR	Deamidated(N)@7	missed K-R@14	0.005398	1724.85	575.958	1724.85	575.957	3	6	1.1.1.3408.7	1	39.2131	543.231	39.2299
2	40.61	40.61	sp|P38646|GRP75_HUMAN	Stress-70 protein, mitochondrial OS=Homo sapiens OX=9606 GN=HSPA9 PE=1 SV=2			0	99	RYDDPEVQK		missed R-Y@1	-0.00292836	1148.54	575.279	1148.55	575.28	2	14	1.1.1.2702.2	1	22.6566	1094.51	22.7453
2	40.61	40.61	sp|P38646|GRP75_HUMAN	Stress-70 protein, mitochondrial OS=Homo sapiens OX=9606 GN=HSPA9 PE=1 SV=2			0	99	RYDDPEVQK		missed R-Y@1	-0.0031725	1148.54	575.279	1148.55	575.28	2	11	1.1.1.2684.2	1	22.2826	568.92	22.5064
2	40.61	40.61	sp|P38646|GRP75_HUMAN	Stress-70 protein, mitochondrial OS=Homo sapiens OX=9606 GN=HSPA9 PE=1 SV=2			0	99	RYDDPEVQK		missed R-Y@1	0.001222	1148.55	575.281	1148.55	575.28	2	10	1.1.1.2752.3	1	23.7903	90.3475	23.8216
2	40.61	40.61	sp|P38646|GRP75_HUMAN	Stress-70 protein, mitochondrial OS=Homo sapiens OX=9606 GN=HSPA9 PE=1 SV=2			0	99	RYDDPEVQK		missed R-Y@1	-0.00292836	1148.54	575.279	1148.55	575.28	2	11	1.1.1.2736.3	1	23.4054	414.486	23.153
2	40.61	40.61	sp|P38646|GRP75_HUMAN	Stress-70 protein, mitochondrial OS=Homo sapiens OX=9606 GN=HSPA9 PE=1 SV=2			0	99	STNGDTFLGGEDFDQALLR	Deamidated(N)@3		-0.000986198	2055.94	1028.98	2055.94	1028.98	2	21	1.1.1.5532.2	1	85.7829	238.258	85.788
2	40.61	40.61	sp|P38646|GRP75_HUMAN	Stress-70 protein, mitochondrial OS=Homo sapiens OX=9606 GN=HSPA9 PE=1 SV=2			0	99	TTPSVVAFTADGER			-0.00270416	1449.71	725.861	1449.71	725.862	2	9	1.1.1.4198.3	1	57.1243	5327.71	57.3
2	40.61	40.61	sp|P38646|GRP75_HUMAN	Stress-70 protein, mitochondrial OS=Homo sapiens OX=9606 GN=HSPA9 PE=1 SV=2			0	99	TTPSVVAFTADGER			-0.0025821	1449.71	725.861	1449.71	725.862	2	8	1.1.1.4170.6	1	56.4813	367.958	56.5612
2	40.61	40.61	sp|P38646|GRP75_HUMAN	Stress-70 protein, mitochondrial OS=Homo sapiens OX=9606 GN=HSPA9 PE=1 SV=2			0	48.7	VLENAEGAR			-0.00393636	957.484	479.749	957.488	479.751	2	8	1.1.1.2760.2	1	23.9893	288.953	24.2365
2	40.61	40.61	sp|P38646|GRP75_HUMAN	Stress-70 protein, mitochondrial OS=Homo sapiens OX=9606 GN=HSPA9 PE=1 SV=2			0	36.42	VLENAEGAR	Deamidated(N)@4		-0.000957368	958.471	480.243	958.472	480.243	2	6	1.1.1.2875.3	1	26.6769	55.645	26.6356
2	40.61	40.61	sp|P38646|GRP75_HUMAN	Stress-70 protein, mitochondrial OS=Homo sapiens OX=9606 GN=HSPA9 PE=1 SV=2			0	24.8	VLENAEGAR			-0.00271566	957.485	479.75	957.488	479.751	2	6	1.1.1.2792.3	1	24.7465	192.614	24.6572
2	40.61	40.61	sp|P38646|GRP75_HUMAN	Stress-70 protein, mitochondrial OS=Homo sapiens OX=9606 GN=HSPA9 PE=1 SV=2			0	99	VQQTVQDLFGR			-0.0014188	1289.67	645.843	1289.67	645.844	2	8	1.1.1.4337.3	1	60.7218	914.844	60.5842
3	29.25	29.25	sp|P13645|K1C10_HUMAN	Keratin, type I cytoskeletal 10 OS=Homo sapiens OX=9606 GN=KRT10 PE=1 SV=6			2	99	ALEESNYELEGK			0.00388657	1380.64	691.33	1380.64	691.328	2	20	1.1.1.3581.4	1	42.9956	4734.48	43.0804
3	29.25	29.25	sp|P13645|K1C10_HUMAN	Keratin, type I cytoskeletal 10 OS=Homo sapiens OX=9606 GN=KRT10 PE=1 SV=6			2	99	DAEAWFNEK			0.00120698	1108.48	555.249	1108.48	555.249	2	12	1.1.1.4140.3	1	55.8891	1144.11	55.6713
3	29.25	29.25	sp|P13645|K1C10_HUMAN	Keratin, type I cytoskeletal 10 OS=Homo sapiens OX=9606 GN=KRT10 PE=1 SV=6			2	99	GSLGGGFSSGGFSGGSFSR			-0.00313295	1706.76	854.388	1706.76	854.39	2	10	1.1.1.4407.5	1	62.1634	171.722	62.1145
3	29.25	29.25	sp|P13645|K1C10_HUMAN	Keratin, type I cytoskeletal 10 OS=Homo sapiens OX=9606 GN=KRT10 PE=1 SV=6			2	99	GSSGGGCFGGSSGGYGGLGGFGGGSFR	Carbamidomethyl(C)@7		-0.00124488	2341.98	1171.99	2341.98	1172	2	19	1.1.1.4653.2	1	67.8979	459.613	67.9114
3	29.25	29.25	sp|P13645|K1C10_HUMAN	Keratin, type I cytoskeletal 10 OS=Homo sapiens OX=9606 GN=KRT10 PE=1 SV=6			2	99	LAADDFR			0.00172617	806.394	404.204	806.392	404.203	2	9	1.1.1.3393.2	0	38.8313	2715.24	38.8256
3	29.25	29.25	sp|P13645|K1C10_HUMAN	Keratin, type I cytoskeletal 10 OS=Homo sapiens OX=9606 GN=KRT10 PE=1 SV=6			2	99	LASYLDKVR		missed K-V@7	0.00216254	1063.6	532.81	1063.6	532.809	2	11	1.1.1.3553.3	0	42.4238	1433.94	42.4931
3	29.25	29.25	sp|P13645|K1C10_HUMAN	Keratin, type I cytoskeletal 10 OS=Homo sapiens OX=9606 GN=KRT10 PE=1 SV=6			2	99	LENEIQTYR			0.00071972	1164.58	583.296	1164.58	583.296	2	14	1.1.1.3393.5	1	38.8413	1208.76	38.8988
3	29.25	29.25	sp|P13645|K1C10_HUMAN	Keratin, type I cytoskeletal 10 OS=Homo sapiens OX=9606 GN=KRT10 PE=1 SV=6			2	99	SGGGGGGGGCGGGGGVSSLR	Carbamidomethyl(C)@10		-0.00364606	1548.67	775.34	1548.67	775.342	2	21	1.1.1.2924.5	1	27.8986	949.777	27.9569
3	29.25	29.25	sp|P13645|K1C10_HUMAN	Keratin, type I cytoskeletal 10 OS=Homo sapiens OX=9606 GN=KRT10 PE=1 SV=6			2	99	SLLEGEGSSGGGGR			0.000531145	1261.59	631.803	1261.59	631.802	2	14	1.1.1.3218.5	1	34.9538	637.793	34.6763
3	29.25	29.25	sp|P13645|K1C10_HUMAN	Keratin, type I cytoskeletal 10 OS=Homo sapiens OX=9606 GN=KRT10 PE=1 SV=6			2	99	SQYEQLAEQNR			-0.00183794	1364.63	683.322	1364.63	683.323	2	15	1.1.1.3209.6	1	34.7223	1396.92	34.575
3	29.25	29.25	sp|P13645|K1C10_HUMAN	Keratin, type I cytoskeletal 10 OS=Homo sapiens OX=9606 GN=KRT10 PE=1 SV=6			2	99	SQYEQLAEQNRK		missed R-K@11	-0.0020749	1492.73	747.37	1492.73	747.371	2	13	1.1.1.2971.5	1	29.0376	5532.16	28.8082
3	29.25	29.25	sp|P13645|K1C10_HUMAN	Keratin, type I cytoskeletal 10 OS=Homo sapiens OX=9606 GN=KRT10 PE=1 SV=6			2	99	VLDELTLTK			-0.00129432	1030.59	516.302	1030.59	516.303	2	9	1.1.1.4272.2	1	59.0698	324.328	59.0875
3	29.25	29.25	sp|P13645|K1C10_HUMAN	Keratin, type I cytoskeletal 10 OS=Homo sapiens OX=9606 GN=KRT10 PE=1 SV=6			1.67778	98.22	QSVEADINGLRR		missed R-R@11	0.00376034	1356.71	679.365	1356.71	679.363	2	11	1.1.1.3668.4	1	45.0393	743.001	45.0503
3	29.25	29.25	sp|P13645|K1C10_HUMAN	Keratin, type I cytoskeletal 10 OS=Homo sapiens OX=9606 GN=KRT10 PE=1 SV=6			1.45593	97.06	DYSKYYK		missed K-Y@4	-0.0014152	965.448	483.731	965.449	483.732	2	9	1.1.1.3034.2	1	30.5875	740.623	30.6296
3	29.25	29.25	sp|P13645|K1C10_HUMAN	Keratin, type I cytoskeletal 10 OS=Homo sapiens OX=9606 GN=KRT10 PE=1 SV=6			1.39794	96.66	LKYENEVALR		missed K-Y@2	-0.000139884	1233.67	617.843	1233.67	617.843	2	8	1.1.1.3544.6	1	42.2388	752.922	42.2489
3	29.25	29.25	sp|P13645|K1C10_HUMAN	Keratin, type I cytoskeletal 10 OS=Homo sapiens OX=9606 GN=KRT10 PE=1 SV=6			0.356547	60.34	QSVEADINGLR			0.0096662	1200.62	601.317	1200.61	601.312	2	7	1.1.1.3928.9	1	51.319	259.01	51.3775
3	29.25	29.25	sp|P13645|K1C10_HUMAN	Keratin, type I cytoskeletal 10 OS=Homo sapiens OX=9606 GN=KRT10 PE=1 SV=6			0.286509	52.76	KDAEAWFNEK		missed K-D@1	0.00606621	1236.58	619.299	1236.58	619.296	2	6	1.1.1.3616.6	1	43.8004	103.576	43.88
3	29.25	29.25	sp|P13645|K1C10_HUMAN	Keratin, type I cytoskeletal 10 OS=Homo sapiens OX=9606 GN=KRT10 PE=1 SV=6			0.0757207	18.6	DAEAWFNEKSK		missed K-S@9	0.00761334	1323.62	662.816	1323.61	662.812	2	7	1.1.1.3719.4	1	46.1911	1407.68	46.3019
3	29.25	29.25	sp|P13645|K1C10_HUMAN	Keratin, type I cytoskeletal 10 OS=Homo sapiens OX=9606 GN=KRT10 PE=1 SV=6			0	33.52	DYSKYYK		missed K-Y@4	0.000782053	965.45	483.732	965.449	483.732	2	6	1.1.1.3019.3	1	30.2164	511.763	30.4525
3	29.25	29.25	sp|P13645|K1C10_HUMAN	Keratin, type I cytoskeletal 10 OS=Homo sapiens OX=9606 GN=KRT10 PE=1 SV=6			0	99	GSLGGGFSSGGFSGGSFSR			-0.00215642	1706.76	854.389	1706.76	854.39	2	26	1.1.1.4374.2	1	61.3917	1975.32	61.4949
3	29.25	29.25	sp|P13645|K1C10_HUMAN	Keratin, type I cytoskeletal 10 OS=Homo sapiens OX=9606 GN=KRT10 PE=1 SV=6			0	99	GSLGGGFSSGGFSGGSFSR			-0.00252262	1706.76	854.388	1706.76	854.39	2	14	1.1.1.4392.11	1	61.7767	1622.64	61.5412
3	29.25	29.25	sp|P13645|K1C10_HUMAN	Keratin, type I cytoskeletal 10 OS=Homo sapiens OX=9606 GN=KRT10 PE=1 SV=6			0	89.48	LAADDFR			0.00270273	806.395	404.205	806.392	404.203	2	7	1.1.1.3377.2	0	38.4536	1345.67	38.6591
3	29.25	29.25	sp|P13645|K1C10_HUMAN	Keratin, type I cytoskeletal 10 OS=Homo sapiens OX=9606 GN=KRT10 PE=1 SV=6			0	86.7	LAADDFR			0.00190927	806.394	404.204	806.392	404.203	2	5	1.1.1.3408.2	0	39.2089	1755.44	38.9486
3	29.25	29.25	sp|P13645|K1C10_HUMAN	Keratin, type I cytoskeletal 10 OS=Homo sapiens OX=9606 GN=KRT10 PE=1 SV=6			0	91.74	QSVEADINGLRR	Deamidated(N)@8	missed R-R@11	0.00191696	1357.7	679.856	1357.69	679.855	2	10	1.1.1.3402.10	1	39.0706	1180.17	39.1014
3	29.25	29.25	sp|P13645|K1C10_HUMAN	Keratin, type I cytoskeletal 10 OS=Homo sapiens OX=9606 GN=KRT10 PE=1 SV=6			0	20.17	QSVEADINGLRR	Gln->pyro-Glu@N-term	missed R-R@11	-0.00492795	1339.68	670.847	1339.68	670.849	2	7	1.1.1.4180.2	1	56.6858	540.8	56.7632
3	29.25	29.25	sp|P13645|K1C10_HUMAN	Keratin, type I cytoskeletal 10 OS=Homo sapiens OX=9606 GN=KRT10 PE=1 SV=6			0	99	SGGGGGGGGCGGGGGVSSLR	Carbamidomethyl(C)@10		-0.00193708	1548.67	775.341	1548.67	775.342	2	15	1.1.1.2940.4	1	28.2713	689.042	28.0369
3	29.25	29.25	sp|P13645|K1C10_HUMAN	Keratin, type I cytoskeletal 10 OS=Homo sapiens OX=9606 GN=KRT10 PE=1 SV=6			0	99	SLLEGEGSSGGGGR			0.00101942	1261.59	631.803	1261.59	631.802	2	14	1.1.1.3203.8	1	34.5648	2105.02	34.358
3	29.25	29.25	sp|P13645|K1C10_HUMAN	Keratin, type I cytoskeletal 10 OS=Homo sapiens OX=9606 GN=KRT10 PE=1 SV=6			0	99	SLLEGEGSSGGGGR			0.00101942	1261.59	631.803	1261.59	631.802	2	10	1.1.1.3187.6	1	34.1788	2081.16	34.358
4	28.96	28.96	sp|P35527|K1C9_HUMAN	Keratin, type I cytoskeletal 9 OS=Homo sapiens OX=9606 GN=KRT9 PE=1 SV=3			2	99	DIENQYETQITQIEHEVSSSGQEVQSSAK			0.00889704	3263.52	1088.85	3263.51	1088.84	3	19	1.1.1.5398.3	1	83.3517	892.136	83.4267
4	28.96	28.96	sp|P35527|K1C9_HUMAN	Keratin, type I cytoskeletal 9 OS=Homo sapiens OX=9606 GN=KRT9 PE=1 SV=3			2	99	FSSSSGYGGGSSR			-0.00304971	1234.52	618.266	1234.52	618.268	2	18	1.1.1.2770.3	1	24.2471	3317.88	23.9769
4	28.96	28.96	sp|P35527|K1C9_HUMAN	Keratin, type I cytoskeletal 9 OS=Homo sapiens OX=9606 GN=KRT9 PE=1 SV=3			2	99	GGSGGSYGGGGSGGGYGGGSGSR			-0.00921806	1790.71	896.363	1790.72	896.367	2	17	1.1.1.2800.3	1	24.9489	104.627	24.9541
4	28.96	28.96	sp|P35527|K1C9_HUMAN	Keratin, type I cytoskeletal 9 OS=Homo sapiens OX=9606 GN=KRT9 PE=1 SV=3			2	99	GSRGGSGGSYGGGGSGGGYGGGSGSR		missed R-G@3	-0.00679796	2090.87	697.963	2090.88	697.966	3	18	1.1.1.2315.3	1	16.9453	139.653	16.9505
4	28.96	28.96	sp|P35527|K1C9_HUMAN	Keratin, type I cytoskeletal 9 OS=Homo sapiens OX=9606 GN=KRT9 PE=1 SV=3			2	99	HGVQELEIELQSQLSK			0.00638424	1836.96	919.49	1836.96	919.486	2	20	1.1.1.4956.3	1	75.0691	338.893	74.7947
4	28.96	28.96	sp|P35527|K1C9_HUMAN	Keratin, type I cytoskeletal 9 OS=Homo sapiens OX=9606 GN=KRT9 PE=1 SV=3			2	99	HGVQELEIELQSQLSKK		missed K-K@16	0.000122008	1965.05	656.025	1965.05	656.025	3	18	1.1.1.4730.2	1	69.742	529.499	69.6565
4	28.96	28.96	sp|P35527|K1C9_HUMAN	Keratin, type I cytoskeletal 9 OS=Homo sapiens OX=9606 GN=KRT9 PE=1 SV=3			2	99	LASYLDKVQALEEANNDLENK		missed K-V@7	0.0180636	2376.2	793.074	2376.18	793.068	3	17	1.1.1.4783.3	1	71.1286	217.682	71.161
4	28.96	28.96	sp|P35527|K1C9_HUMAN	Keratin, type I cytoskeletal 9 OS=Homo sapiens OX=9606 GN=KRT9 PE=1 SV=3			2	99	QGVDADINGLR	Deamidated(N)@8		0.0037578	1157.57	579.793	1157.57	579.791	2	17	1.1.1.3713.6	1	46.0478	3704.54	46.0361
4	28.96	28.96	sp|P35527|K1C9_HUMAN	Keratin, type I cytoskeletal 9 OS=Homo sapiens OX=9606 GN=KRT9 PE=1 SV=3			2	99	SGGGGGGGLGSGGSIR			-0.00571003	1231.58	616.8	1231.59	616.803	2	23	1.1.1.3011.5	1	30.0312	1914.7	29.7935
4	28.96	28.96	sp|P35527|K1C9_HUMAN	Keratin, type I cytoskeletal 9 OS=Homo sapiens OX=9606 GN=KRT9 PE=1 SV=3			2	99	SSYSRFSSSGGGGGGGR		missed R-F@5	-0.00418376	1561.68	521.568	1561.69	521.57	3	14	1.1.1.2696.2	1	22.5572	506.934	22.7132
4	28.96	28.96	sp|P35527|K1C9_HUMAN	Keratin, type I cytoskeletal 9 OS=Homo sapiens OX=9606 GN=KRT9 PE=1 SV=3			2	99	STMQELNSR			-0.000586608	1064.49	533.253	1064.49	533.253	2	7	1.1.1.3020.4	1	30.2387	428.471	29.9917
4	28.96	28.96	sp|P35527|K1C9_HUMAN	Keratin, type I cytoskeletal 9 OS=Homo sapiens OX=9606 GN=KRT9 PE=1 SV=3			2	99	TLLDIDNTR			-0.000805253	1059.56	530.785	1059.56	530.785	2	10	1.1.1.4126.3	1	55.5213	4106.61	55.4901
4	28.96	28.96	sp|P35527|K1C9_HUMAN	Keratin, type I cytoskeletal 9 OS=Homo sapiens OX=9606 GN=KRT9 PE=1 SV=3			1.67778	98.33	QFSSSYLSR			0.00349578	1073.52	537.766	1073.51	537.764	2	10	1.1.1.3619.7	1	43.8632	23008.9	43.6114
4	28.96	28.96	sp|P35527|K1C9_HUMAN	Keratin, type I cytoskeletal 9 OS=Homo sapiens OX=9606 GN=KRT9 PE=1 SV=3			1.03152	92.46	GGSGGSHGGGSGFGGESGGSYGGGEEASGSGGGYGGGSGK			0.00990065	3222.28	1075.1	3222.27	1075.1	3	9	1.1.1.3138.13	1	33.1142	113.511	33.0715
4	28.96	28.96	sp|P35527|K1C9_HUMAN	Keratin, type I cytoskeletal 9 OS=Homo sapiens OX=9606 GN=KRT9 PE=1 SV=3			0.826814	87.81	QEYEQLIAK			0.00177314	1120.58	561.296	1120.58	561.295	2	10	1.1.1.3728.3	1	46.4103	2969.53	46.5179
4	28.96	28.96	sp|P35527|K1C9_HUMAN	Keratin, type I cytoskeletal 9 OS=Homo sapiens OX=9606 GN=KRT9 PE=1 SV=3			0.679854	95.71	MTLDDFR	Oxidation(M)@1		0.00134117	912.402	457.209	912.401	457.208	2	7	1.1.1.3550.2	1	42.3505	496.357	42.3706
4	28.96	28.96	sp|P35527|K1C9_HUMAN	Keratin, type I cytoskeletal 9 OS=Homo sapiens OX=9606 GN=KRT9 PE=1 SV=3			0.239578	48.15	FSSSGGGGGGGRFSSSSGYGGGSSR		missed R-F@12	-0.00571178	2197.93	733.651	2197.94	733.653	3	8	1.1.1.3014.7	1	30.1064	288.349	30.1115
4	28.96	28.96	sp|P35527|K1C9_HUMAN	Keratin, type I cytoskeletal 9 OS=Homo sapiens OX=9606 GN=KRT9 PE=1 SV=3			0.134896	31.44	AALEKSLEDTKNR		missed K-S@5; missed K-N@11	-0.00243088	1473.78	492.266	1473.78	492.267	3	6	1.1.1.2964.4	1	28.8456	564.892	28.9149
4	28.96	28.96	sp|P35527|K1C9_HUMAN	Keratin, type I cytoskeletal 9 OS=Homo sapiens OX=9606 GN=KRT9 PE=1 SV=3			0.119186	28.49	EIETYHNLLEGGQEDFESSGAGK			-0.00393252	2509.12	837.381	2509.12	837.382	3	7	1.1.1.4448.5	1	63.2446	95.4736	63.1668
4	28.96	28.96	sp|P35527|K1C9_HUMAN	Keratin, type I cytoskeletal 9 OS=Homo sapiens OX=9606 GN=KRT9 PE=1 SV=3			0.117475	28.1	AALEKSLEDTK		missed K-S@5	-0.00186225	1203.63	602.824	1203.63	602.825	2	6	1.1.1.3134.6	1	33.0141	308.038	33.0715
4	28.96	28.96	sp|P35527|K1C9_HUMAN	Keratin, type I cytoskeletal 9 OS=Homo sapiens OX=9606 GN=KRT9 PE=1 SV=3			0.093665	23.25	IGLGGRGGSGGSYGR		missed R-G@6	-0.00136981	1349.68	450.9	1349.68	450.901	3	7	1.1.1.3014.2	1	30.0922	22050.5	29.8662
4	28.96	28.96	sp|P35527|K1C9_HUMAN	Keratin, type I cytoskeletal 9 OS=Homo sapiens OX=9606 GN=KRT9 PE=1 SV=3			0.0273344	27.61	TLNDMRQEYEQLIAK	Oxidation(M)@5	missed R-Q@6	0.00504747	1866.92	623.314	1866.91	623.312	3	8	1.1.1.4094.4	1	54.724	453.761	54.777
4	28.96	28.96	sp|P35527|K1C9_HUMAN	Keratin, type I cytoskeletal 9 OS=Homo sapiens OX=9606 GN=KRT9 PE=1 SV=3			0	99	FSSSSGYGGGSSR			-0.0026835	1234.52	618.267	1234.52	618.268	2	21	1.1.1.2741.3	1	23.4955	7262.9	23.6906
4	28.96	28.96	sp|P35527|K1C9_HUMAN	Keratin, type I cytoskeletal 9 OS=Homo sapiens OX=9606 GN=KRT9 PE=1 SV=3			0	99	FSSSSGYGGGSSR			-0.0026835	1234.52	618.267	1234.52	618.268	2	21	1.1.1.2755.3	1	23.8623	7329.71	23.6906
4	28.96	28.96	sp|P35527|K1C9_HUMAN	Keratin, type I cytoskeletal 9 OS=Homo sapiens OX=9606 GN=KRT9 PE=1 SV=3			0	99	FSSSSGYGGGSSR			2.03149e-06	1234.52	618.268	1234.52	618.268	2	14	1.1.1.2802.5	1	25.0016	464.425	24.7354
4	28.96	28.96	sp|P35527|K1C9_HUMAN	Keratin, type I cytoskeletal 9 OS=Homo sapiens OX=9606 GN=KRT9 PE=1 SV=3			0	99	FSSSSGYGGGSSR			-0.00280557	1234.52	618.267	1234.52	618.268	2	13	1.1.1.2787.7	1	24.6236	1069.17	24.4249
4	28.96	28.96	sp|P35527|K1C9_HUMAN	Keratin, type I cytoskeletal 9 OS=Homo sapiens OX=9606 GN=KRT9 PE=1 SV=3			0	99	FSSSSGYGGGSSR			-0.00561317	1234.52	618.265	1234.52	618.268	2	11	1.1.1.2818.3	1	25.3641	159.878	25.2943
4	28.96	28.96	sp|P35527|K1C9_HUMAN	Keratin, type I cytoskeletal 9 OS=Homo sapiens OX=9606 GN=KRT9 PE=1 SV=3			0	98.81	FSSSSGYGGGSSR			-0.00329385	1234.52	618.266	1234.52	618.268	2	10	1.1.1.2835.2	1	25.7859	95.7109	25.6045
4	28.96	28.96	sp|P35527|K1C9_HUMAN	Keratin, type I cytoskeletal 9 OS=Homo sapiens OX=9606 GN=KRT9 PE=1 SV=3			0	96.77	FSSSSGYGGGSSR			-0.00219522	1234.52	618.267	1234.52	618.268	2	10	1.1.1.2724.3	1	23.1217	1131.21	23.3303
4	28.96	28.96	sp|P35527|K1C9_HUMAN	Keratin, type I cytoskeletal 9 OS=Homo sapiens OX=9606 GN=KRT9 PE=1 SV=3			0	99	GGSGGSYGGGGSGGGYGGGSGSR			-0.00201595	1790.72	896.366	1790.72	896.367	2	26	1.1.1.2566.2	1	20.2553	790.761	20.3729
4	28.96	28.96	sp|P35527|K1C9_HUMAN	Keratin, type I cytoskeletal 9 OS=Homo sapiens OX=9606 GN=KRT9 PE=1 SV=3			0	99	GGSGGSYGGGGSGGGYGGGSGSR			-0.00604425	1790.71	896.364	1790.72	896.367	2	32	1.1.1.2594.3	1	20.629	1731.27	20.7478
4	28.96	28.96	sp|P35527|K1C9_HUMAN	Keratin, type I cytoskeletal 9 OS=Homo sapiens OX=9606 GN=KRT9 PE=1 SV=3			0	99	GGSGGSYGGGGSGGGYGGGSGSR			-0.00226009	1790.72	896.366	1790.72	896.367	2	38	1.1.1.2615.2	1	21.0133	5986.37	21.0272
4	28.96	28.96	sp|P35527|K1C9_HUMAN	Keratin, type I cytoskeletal 9 OS=Homo sapiens OX=9606 GN=KRT9 PE=1 SV=3			0	99	GGSGGSYGGGGSGGGYGGGSGSR			-0.00189388	1790.72	896.366	1790.72	896.367	2	36	1.1.1.2635.2	1	21.3851	5133.52	21.2048
4	28.96	28.96	sp|P35527|K1C9_HUMAN	Keratin, type I cytoskeletal 9 OS=Homo sapiens OX=9606 GN=KRT9 PE=1 SV=3			0	99	GGSGGSYGGGGSGGGYGGGSGSR			-0.0026263	1790.72	896.366	1790.72	896.367	2	29	1.1.1.2652.4	1	21.7528	1913.88	21.5296
4	28.96	28.96	sp|P35527|K1C9_HUMAN	Keratin, type I cytoskeletal 9 OS=Homo sapiens OX=9606 GN=KRT9 PE=1 SV=3			0	99	GGSGGSYGGGGSGGGYGGGSGSR			-0.0026263	1790.72	896.366	1790.72	896.367	2	32	1.1.1.2675.3	1	22.1211	968.801	22.0257
4	28.96	28.96	sp|P35527|K1C9_HUMAN	Keratin, type I cytoskeletal 9 OS=Homo sapiens OX=9606 GN=KRT9 PE=1 SV=3			0	99	GGSGGSYGGGGSGGGYGGGSGSR			-0.00323665	1790.72	896.366	1790.72	896.367	2	29	1.1.1.2693.3	1	22.5012	629.572	22.2397
4	28.96	28.96	sp|P35527|K1C9_HUMAN	Keratin, type I cytoskeletal 9 OS=Homo sapiens OX=9606 GN=KRT9 PE=1 SV=3			0	99	GGSGGSYGGGGSGGGYGGGSGSR			-0.00189388	1790.72	896.366	1790.72	896.367	2	24	1.1.1.2713.2	1	22.8879	367.549	22.6873
4	28.96	28.96	sp|P35527|K1C9_HUMAN	Keratin, type I cytoskeletal 9 OS=Homo sapiens OX=9606 GN=KRT9 PE=1 SV=3			0	99	GGSGGSYGGGGSGGGYGGGSGSR			-0.00140561	1790.72	896.367	1790.72	896.367	2	26	1.1.1.2731.2	1	23.2722	211.528	23.2243
4	28.96	28.96	sp|P35527|K1C9_HUMAN	Keratin, type I cytoskeletal 9 OS=Homo sapiens OX=9606 GN=KRT9 PE=1 SV=3			0	99	GGSGGSYGGGGSGGGYGGGSGSR			0.00127993	1790.72	896.368	1790.72	896.367	2	20	1.1.1.2747.2	1	23.6592	148.566	23.559
4	28.96	28.96	sp|P35527|K1C9_HUMAN	Keratin, type I cytoskeletal 9 OS=Homo sapiens OX=9606 GN=KRT9 PE=1 SV=3			0	99	GGSGGSYGGGGSGGGYGGGSGSR			0.00628478	1790.73	896.371	1790.72	896.367	2	21	1.1.1.2779.2	1	24.4523	101.134	24.4851
4	28.96	28.96	sp|P35527|K1C9_HUMAN	Keratin, type I cytoskeletal 9 OS=Homo sapiens OX=9606 GN=KRT9 PE=1 SV=3			0	99	GGSGGSYGGGGSGGGYGGGSGSR			0.0017682	1790.72	896.368	1790.72	896.367	2	14	1.1.1.2763.4	1	24.076	126.348	24.0028
4	28.96	28.96	sp|P35527|K1C9_HUMAN	Keratin, type I cytoskeletal 9 OS=Homo sapiens OX=9606 GN=KRT9 PE=1 SV=3			0	99	GSRGGSGGSYGGGGSGGGYGGGSGSR		missed R-G@3	-0.00661486	2090.87	697.963	2090.88	697.966	3	22	1.1.1.2345.2	1	17.3256	1222.55	17.4547
4	28.96	28.96	sp|P35527|K1C9_HUMAN	Keratin, type I cytoskeletal 9 OS=Homo sapiens OX=9606 GN=KRT9 PE=1 SV=3			0	99	GSRGGSGGSYGGGGSGGGYGGGSGSR		missed R-G@3	-0.00240346	2090.87	697.965	2090.88	697.966	3	22	1.1.1.2372.2	1	17.7038	1233.02	17.5481
4	28.96	28.96	sp|P35527|K1C9_HUMAN	Keratin, type I cytoskeletal 9 OS=Homo sapiens OX=9606 GN=KRT9 PE=1 SV=3			0	99	GSRGGSGGSYGGGGSGGGYGGGSGSR		missed R-G@3	-0.00350208	2090.87	697.965	2090.88	697.966	3	22	1.1.1.2406.2	1	18.0864	455.704	17.9774
4	28.96	28.96	sp|P35527|K1C9_HUMAN	Keratin, type I cytoskeletal 9 OS=Homo sapiens OX=9606 GN=KRT9 PE=1 SV=3			0	99	GSRGGSGGSYGGGGSGGGYGGGSGSR		missed R-G@3	-0.00624865	2090.87	697.964	2090.88	697.966	3	24	1.1.1.2443.2	1	18.4494	176.482	18.4545
4	28.96	28.96	sp|P35527|K1C9_HUMAN	Keratin, type I cytoskeletal 9 OS=Homo sapiens OX=9606 GN=KRT9 PE=1 SV=3			0	99	GSRGGSGGSYGGGGSGGGYGGGSGSR		missed R-G@3	-0.00240346	2090.87	697.965	2090.88	697.966	3	21	1.1.1.2471.2	1	18.8376	164.31	18.9054
4	28.96	28.96	sp|P35527|K1C9_HUMAN	Keratin, type I cytoskeletal 9 OS=Homo sapiens OX=9606 GN=KRT9 PE=1 SV=3			0	99	GSRGGSGGSYGGGGSGGGYGGGSGSR		missed R-G@3	-0.00276967	2090.87	697.965	2090.88	697.966	3	20	1.1.1.2493.2	1	19.2224	133.098	19.2275
4	28.96	28.96	sp|P35527|K1C9_HUMAN	Keratin, type I cytoskeletal 9 OS=Homo sapiens OX=9606 GN=KRT9 PE=1 SV=3			0	99	GSRGGSGGSYGGGGSGGGYGGGSGSR		missed R-G@3	-0.00606555	2090.87	697.964	2090.88	697.966	3	19	1.1.1.2520.2	1	19.6479	94.3062	19.653
4	28.96	28.96	sp|P35527|K1C9_HUMAN	Keratin, type I cytoskeletal 9 OS=Homo sapiens OX=9606 GN=KRT9 PE=1 SV=3			0	99	HGVQELEIELQSQLSK			0.00638424	1836.96	919.49	1836.96	919.486	2	24	1.1.1.4939.2	1	74.6744	349.866	74.7947
4	28.96	28.96	sp|P35527|K1C9_HUMAN	Keratin, type I cytoskeletal 9 OS=Homo sapiens OX=9606 GN=KRT9 PE=1 SV=3			0	20.85	IGLGGRGGSGGSYGR		missed R-G@6	-0.00109515	1349.68	450.9	1349.68	450.901	3	6	1.1.1.2998.3	1	29.7261	22575.8	29.8662
4	28.96	28.96	sp|P35527|K1C9_HUMAN	Keratin, type I cytoskeletal 9 OS=Homo sapiens OX=9606 GN=KRT9 PE=1 SV=3			0	33.52	QEYEQLIAK			0.001529	1120.58	561.296	1120.58	561.295	2	6	1.1.1.3744.5	1	46.7998	2798.87	46.5422
4	28.96	28.96	sp|P35527|K1C9_HUMAN	Keratin, type I cytoskeletal 9 OS=Homo sapiens OX=9606 GN=KRT9 PE=1 SV=3			0	66.23	QFSSSYLSR			0.00349578	1073.52	537.766	1073.51	537.764	2	10	1.1.1.3603.4	1	43.4819	22442.1	43.6355
4	28.96	28.96	sp|P35527|K1C9_HUMAN	Keratin, type I cytoskeletal 9 OS=Homo sapiens OX=9606 GN=KRT9 PE=1 SV=3			0	37.78	QFSSSYLSR			0.00410613	1073.52	537.766	1073.51	537.764	2	8	1.1.1.3634.3	1	44.2492	1461.24	43.981
4	28.96	28.96	sp|P35527|K1C9_HUMAN	Keratin, type I cytoskeletal 9 OS=Homo sapiens OX=9606 GN=KRT9 PE=1 SV=3			0	98.16	QGVDADINGLR	Deamidated(N)@8		0.00717575	1157.57	579.795	1157.57	579.791	2	12	1.1.1.3937.3	1	51.4795	643.859	51.4428
4	28.96	28.96	sp|P35527|K1C9_HUMAN	Keratin, type I cytoskeletal 9 OS=Homo sapiens OX=9606 GN=KRT9 PE=1 SV=3			0	99	SGGGGGGGLGSGGSIR			-0.00265829	1231.59	616.801	1231.59	616.803	2	26	1.1.1.2966.3	1	28.9096	11371.2	29.1516
4	28.96	28.96	sp|P35527|K1C9_HUMAN	Keratin, type I cytoskeletal 9 OS=Homo sapiens OX=9606 GN=KRT9 PE=1 SV=3			0	99	SGGGGGGGLGSGGSIR			-0.000461038	1231.59	616.802	1231.59	616.803	2	28	1.1.1.2980.4	1	29.2681	17094.1	29.3084
4	28.96	28.96	sp|P35527|K1C9_HUMAN	Keratin, type I cytoskeletal 9 OS=Homo sapiens OX=9606 GN=KRT9 PE=1 SV=3			0	99	SGGGGGGGLGSGGSIR			-0.00265829	1231.59	616.801	1231.59	616.803	2	26	1.1.1.2995.5	1	29.6582	14119.6	29.386
4	28.96	28.96	sp|P35527|K1C9_HUMAN	Keratin, type I cytoskeletal 9 OS=Homo sapiens OX=9606 GN=KRT9 PE=1 SV=3			0	99	SGGGGGGGLGSGGSIR			0.00149208	1231.59	616.803	1231.59	616.803	2	12	1.1.1.2951.4	1	28.5289	88.647	28.5606
4	28.96	28.96	sp|P35527|K1C9_HUMAN	Keratin, type I cytoskeletal 9 OS=Homo sapiens OX=9606 GN=KRT9 PE=1 SV=3			0	99	SGGGGGGGLGSGGSIR			-0.00192587	1231.59	616.802	1231.59	616.803	2	11	1.1.1.3027.6	1	30.419	565.694	30.1593
4	28.96	28.96	sp|P35527|K1C9_HUMAN	Keratin, type I cytoskeletal 9 OS=Homo sapiens OX=9606 GN=KRT9 PE=1 SV=3			0	99	SGGGGGGGLGSGGSIR			0.000515519	1231.59	616.803	1231.59	616.803	2	8	1.1.1.3042.6	1	30.7932	123.952	30.7056
4	28.96	28.96	sp|P35527|K1C9_HUMAN	Keratin, type I cytoskeletal 9 OS=Homo sapiens OX=9606 GN=KRT9 PE=1 SV=3			0	99	SSYSRFSSSGGGGGGGR		missed R-F@5	-0.000521671	1561.69	521.569	1561.69	521.57	3	14	1.1.1.2715.3	1	22.9342	639.726	22.779
4	28.96	28.96	sp|P35527|K1C9_HUMAN	Keratin, type I cytoskeletal 9 OS=Homo sapiens OX=9606 GN=KRT9 PE=1 SV=3			0	99	SSYSRFSSSGGGGGGGR		missed R-F@5	-0.00271892	1561.68	521.569	1561.69	521.57	3	9	1.1.1.2736.2	1	23.397	175.988	23.153
4	28.96	28.96	sp|P35527|K1C9_HUMAN	Keratin, type I cytoskeletal 9 OS=Homo sapiens OX=9606 GN=KRT9 PE=1 SV=3			0	98.16	STMQELNSR			-0.00351628	1064.49	533.251	1064.49	533.253	2	10	1.1.1.3003.3	1	29.8552	589.393	29.842
4	28.96	28.96	sp|P35527|K1C9_HUMAN	Keratin, type I cytoskeletal 9 OS=Homo sapiens OX=9606 GN=KRT9 PE=1 SV=3			0	17.63	STMQELNSR			-0.00290593	1064.49	533.252	1064.49	533.253	2	5	1.1.1.2988.4	1	29.4806	348.432	29.67
4	28.96	28.96	sp|P35527|K1C9_HUMAN	Keratin, type I cytoskeletal 9 OS=Homo sapiens OX=9606 GN=KRT9 PE=1 SV=3			0	48.19	TLLDIDNTR			0.00480985	1059.56	530.788	1059.56	530.785	2	9	1.1.1.4144.2	1	55.9781	1278.27	55.7225
4	28.96	28.96	sp|P35527|K1C9_HUMAN	Keratin, type I cytoskeletal 9 OS=Homo sapiens OX=9606 GN=KRT9 PE=1 SV=3			0	25.92	TLLDIDNTR	Deamidated(N)@7		0.00722098	1060.55	531.281	1060.54	531.277	2	6	1.1.1.4204.2	1	57.2824	62.3586	57.3267
4	28.96	28.96	sp|P35527|K1C9_HUMAN	Keratin, type I cytoskeletal 9 OS=Homo sapiens OX=9606 GN=KRT9 PE=1 SV=3			0	20.83	TLNDMRQEYEQLIAK	Oxidation(M)@5	missed R-Q@6	-0.00319206	1866.91	623.311	1866.91	623.312	3	6	1.1.1.4078.2	1	54.3237	470.149	54.3414
5	27.67	31.82	sp|P35908|K22E_HUMAN	Keratin, type II cytoskeletal 2 epidermal OS=Homo sapiens OX=9606 GN=KRT2 PE=1 SV=2			2	99	AAFGGSGGRGSSSGGGYSSGSSSYGSGGR		missed R-G@9	0.00251087	2500.06	834.361	2500.06	834.361	3	14	1.1.1.2978.7	1	29.2226	638.794	29.2824
5	27.67	31.82	sp|P35908|K22E_HUMAN	Keratin, type II cytoskeletal 2 epidermal OS=Homo sapiens OX=9606 GN=KRT2 PE=1 SV=2			2	99	GFSSGSAVVSGGSR			-0.00129481	1253.6	627.807	1253.6	627.807	2	18	1.1.1.3240.3	1	35.4475	2840.68	35.5339
5	27.67	31.82	sp|P35908|K22E_HUMAN	Keratin, type II cytoskeletal 2 epidermal OS=Homo sapiens OX=9606 GN=KRT2 PE=1 SV=2			2	99	GGSGGGGSISGGGYGSGGGSGGR			-0.00548131	1740.74	871.375	1740.74	871.378	2	18	1.1.1.2819.3	1	25.3964	119.097	25.375
5	27.67	31.82	sp|P35908|K22E_HUMAN	Keratin, type II cytoskeletal 2 epidermal OS=Homo sapiens OX=9606 GN=KRT2 PE=1 SV=2			2	99	GGSISGGGYGSGGGK			-0.0029483	1196.54	599.277	1196.54	599.278	2	9	1.1.1.2743.3	1	23.548	131.95	23.4253
5	27.67	31.82	sp|P35908|K22E_HUMAN	Keratin, type II cytoskeletal 2 epidermal OS=Homo sapiens OX=9606 GN=KRT2 PE=1 SV=2			2	99	GSSSGGGYSSGSSSYGSGGR			-0.00557589	1739.69	870.854	1739.7	870.856	2	22	1.1.1.2693.2	1	22.4929	870.375	22.2397
5	27.67	31.82	sp|P35908|K22E_HUMAN	Keratin, type II cytoskeletal 2 epidermal OS=Homo sapiens OX=9606 GN=KRT2 PE=1 SV=2			2	99	HGGGGGGFGGGGFGSR			-0.00241038	1319.57	440.865	1319.58	440.866	3	16	1.1.1.3081.2	1	31.6803	1548.42	31.7996
5	27.67	31.82	sp|P35908|K22E_HUMAN	Keratin, type II cytoskeletal 2 epidermal OS=Homo sapiens OX=9606 GN=KRT2 PE=1 SV=2			2	99	LLEGEECR	Carbamidomethyl(C)@7		-0.00191099	1004.46	503.236	1004.46	503.237	2	9	1.1.1.2985.3	0	29.4011	182.04	29.5415
5	27.67	31.82	sp|P35908|K22E_HUMAN	Keratin, type II cytoskeletal 2 epidermal OS=Homo sapiens OX=9606 GN=KRT2 PE=1 SV=2			2	99	NLDLDSIIAEVK			-0.00136794	1328.72	665.366	1328.72	665.367	2	17	1.1.1.5837.2	0	91.0768	259.563	91.1399
5	27.67	31.82	sp|P35908|K22E_HUMAN	Keratin, type II cytoskeletal 2 epidermal OS=Homo sapiens OX=9606 GN=KRT2 PE=1 SV=2			2	99	NVQDAIADAEQR			0.00642116	1328.64	665.327	1328.63	665.323	2	14	1.1.1.3744.7	1	46.8064	531.832	46.8859
5	27.67	31.82	sp|P35908|K22E_HUMAN	Keratin, type II cytoskeletal 2 epidermal OS=Homo sapiens OX=9606 GN=KRT2 PE=1 SV=2			2	99	RSTSSFSCLSR	Carbamidomethyl(C)@8	missed R-S@1	-0.00383959	1286.6	644.307	1286.6	644.309	2	10	1.1.1.3106.9	1	32.3368	1682.47	32.2406
5	27.67	31.82	sp|P35908|K22E_HUMAN	Keratin, type II cytoskeletal 2 epidermal OS=Homo sapiens OX=9606 GN=KRT2 PE=1 SV=2			2	99	SLVGLGGTK			0.000669533	830.487	416.251	830.486	416.25	2	10	1.1.1.3620.2	1	43.8849	3526.65	43.9555
5	27.67	31.82	sp|P35908|K22E_HUMAN	Keratin, type II cytoskeletal 2 epidermal OS=Homo sapiens OX=9606 GN=KRT2 PE=1 SV=2			2	99	TAAENDFVTLKK		missed K-K@11	0.00483172	1335.71	668.861	1335.7	668.859	2	15	1.1.1.3570.5	1	42.7383	1396.14	42.7934
5	27.67	31.82	sp|P35908|K22E_HUMAN	Keratin, type II cytoskeletal 2 epidermal OS=Homo sapiens OX=9606 GN=KRT2 PE=1 SV=2			2	99	VDPEIQNVK			-0.000401662	1040.55	521.282	1040.55	521.282	2	11	1.1.1.3273.2	1	36.2376	3315.68	36.3879
5	27.67	31.82	sp|P35908|K22E_HUMAN	Keratin, type II cytoskeletal 2 epidermal OS=Homo sapiens OX=9606 GN=KRT2 PE=1 SV=2			1.18709	95.43	KLLEGEECR	Carbamidomethyl(C)@8	missed K-L@1	-0.00287639	1132.55	567.283	1132.55	567.285	2	9	1.1.1.2847.3	0	26.0696	253.955	25.9415
5	27.67	31.82	sp|P35908|K22E_HUMAN	Keratin, type II cytoskeletal 2 epidermal OS=Homo sapiens OX=9606 GN=KRT2 PE=1 SV=2			0.35164	64.27	YLDGLTAER			0.00406378	1036.52	519.269	1036.52	519.267	2	7	1.1.1.3595.2	1	43.2801	372.067	43.2756
5	27.67	31.82	sp|P35908|K22E_HUMAN	Keratin, type II cytoskeletal 2 epidermal OS=Homo sapiens OX=9606 GN=KRT2 PE=1 SV=2			0.0680339	19.64	STSSFSCLSR	Carbamidomethyl(C)@7		0.00156266	1130.5	566.259	1130.5	566.259	2	8	1.1.1.3419.6	1	39.4406	7209.11	39.2789
5	27.67	31.82	sp|P35908|K22E_HUMAN	Keratin, type II cytoskeletal 2 epidermal OS=Homo sapiens OX=9606 GN=KRT2 PE=1 SV=2			0.0624821	18.25	LQGEIAHVK			-0.00608843	993.555	497.785	993.561	497.788	2	4	1.1.1.2932.4	1	28.1021	101.189	28.0899
5	27.67	31.82	sp|P35908|K22E_HUMAN	Keratin, type II cytoskeletal 2 epidermal OS=Homo sapiens OX=9606 GN=KRT2 PE=1 SV=2			0	99	FLEQQNQVLQTK			0.00784693	1474.79	738.4	1474.78	738.396	2	21	1.1.1.3831.4	0	48.902	1795.46	48.9776
5	27.67	31.82	sp|P35908|K22E_HUMAN	Keratin, type II cytoskeletal 2 epidermal OS=Homo sapiens OX=9606 GN=KRT2 PE=1 SV=2			0	99	GGSGGGGSISGGGYGSGGGSGGR			0.000500099	1740.74	871.378	1740.74	871.378	2	16	1.1.1.2786.6	1	24.6	214.975	24.5529
5	27.67	31.82	sp|P35908|K22E_HUMAN	Keratin, type II cytoskeletal 2 epidermal OS=Homo sapiens OX=9606 GN=KRT2 PE=1 SV=2			0	99	GGSGGGGSISGGGYGSGGGSGGR			0.00025596	1740.74	871.378	1740.74	871.378	2	12	1.1.1.2801.8	1	24.9728	162.979	24.9272
5	27.67	31.82	sp|P35908|K22E_HUMAN	Keratin, type II cytoskeletal 2 epidermal OS=Homo sapiens OX=9606 GN=KRT2 PE=1 SV=2			0	99	GGSGGGGSISGGGYGSGGGSGGR			-0.000354388	1740.74	871.378	1740.74	871.378	2	11	1.1.1.2769.6	1	24.2313	183.81	24.3733
5	27.67	31.82	sp|P35908|K22E_HUMAN	Keratin, type II cytoskeletal 2 epidermal OS=Homo sapiens OX=9606 GN=KRT2 PE=1 SV=2			0	80.47	GGSISGGGYGSGGGK			-0.00355865	1196.54	599.277	1196.54	599.278	2	7	1.1.1.2726.4	1	23.1682	112.168	23.2508
5	27.67	31.82	sp|P35908|K22E_HUMAN	Keratin, type II cytoskeletal 2 epidermal OS=Homo sapiens OX=9606 GN=KRT2 PE=1 SV=2			0	99	GSSSGGGYSSGSSSYGSGGR			-0.00496554	1739.69	870.854	1739.7	870.856	2	29	1.1.1.2675.2	1	22.1127	1167.83	22.1024
5	27.67	31.82	sp|P35908|K22E_HUMAN	Keratin, type II cytoskeletal 2 epidermal OS=Homo sapiens OX=9606 GN=KRT2 PE=1 SV=2			0	99	GSSSGGGYSSGSSSYGSGGR			-0.00166966	1739.7	870.856	1739.7	870.856	2	13	1.1.1.2652.3	1	21.7469	111.224	21.7819
5	27.67	31.82	sp|P35908|K22E_HUMAN	Keratin, type II cytoskeletal 2 epidermal OS=Homo sapiens OX=9606 GN=KRT2 PE=1 SV=2			0	99	HGGGGGGFGGGGFGSR			-0.00213573	1319.57	440.865	1319.58	440.866	3	17	1.1.1.3096.2	1	32.0703	1542.95	31.7996
5	27.67	31.82	sp|P35908|K22E_HUMAN	Keratin, type II cytoskeletal 2 epidermal OS=Homo sapiens OX=9606 GN=KRT2 PE=1 SV=2			0	21.79	KLLEGEECR	Carbamidomethyl(C)@8	missed K-L@1	-0.00556192	1132.55	567.282	1132.55	567.285	2	6	1.1.1.2831.3	0	25.6734	231.832	25.8882
5	27.67	31.82	sp|P35908|K22E_HUMAN	Keratin, type II cytoskeletal 2 epidermal OS=Homo sapiens OX=9606 GN=KRT2 PE=1 SV=2			0	99	KYEDEINKR		missed K-Y@1; missed K-R@8	-0.000932254	1193.6	398.875	1193.6	398.875	3	11	1.1.1.2618.2	0	21.0756	525.588	20.8199
5	27.67	31.82	sp|P35908|K22E_HUMAN	Keratin, type II cytoskeletal 2 epidermal OS=Homo sapiens OX=9606 GN=KRT2 PE=1 SV=2			0	98.81	KYEDEINKR		missed K-Y@1; missed K-R@8	-0.000291388	1193.6	398.875	1193.6	398.875	3	10	1.1.1.2570.2	0	20.2983	980.961	20.3118
5	27.67	31.82	sp|P35908|K22E_HUMAN	Keratin, type II cytoskeletal 2 epidermal OS=Homo sapiens OX=9606 GN=KRT2 PE=1 SV=2			0	97.92	KYEDEINKR		missed K-Y@1; missed K-R@8	-0.000566045	1193.6	398.875	1193.6	398.875	3	10	1.1.1.2598.2	0	20.6718	1098.47	20.4985
5	27.67	31.82	sp|P35908|K22E_HUMAN	Keratin, type II cytoskeletal 2 epidermal OS=Homo sapiens OX=9606 GN=KRT2 PE=1 SV=2			0	26.17	KYEDEINKR		missed K-Y@1; missed K-R@8	0.000257926	1193.6	398.875	1193.6	398.875	3	7	1.1.1.2638.2	0	21.4651	156.329	21.3265
5	27.67	31.82	sp|P35908|K22E_HUMAN	Keratin, type II cytoskeletal 2 epidermal OS=Homo sapiens OX=9606 GN=KRT2 PE=1 SV=2			0	98.16	NVQDAIADAEQR			0.00678737	1328.64	665.327	1328.63	665.323	2	9	1.1.1.3759.11	1	47.1856	499.351	46.9109
5	27.67	31.82	sp|P35908|K22E_HUMAN	Keratin, type II cytoskeletal 2 epidermal OS=Homo sapiens OX=9606 GN=KRT2 PE=1 SV=2			0	80.47	SLVGLGGTK			0.00109678	830.487	416.251	830.486	416.25	2	6	1.1.1.3635.3	1	44.2685	3276.39	44.0065
5	27.67	31.82	sp|P35908|K22E_HUMAN	Keratin, type II cytoskeletal 2 epidermal OS=Homo sapiens OX=9606 GN=KRT2 PE=1 SV=2			0	96.77	VDPEIQNVK			-0.000401662	1040.55	521.282	1040.55	521.282	2	9	1.1.1.3291.2	1	36.6096	3398.43	36.3644
6	18.95	18.95	sp|P11142|HSP7C_HUMAN	Heat shock cognate 71 kDa protein OS=Homo sapiens OX=9606 GN=HSPA8 PE=1 SV=1			2	99	ARFEELNADLFR		missed R-F@2	0.00058443	1479.75	740.881	1479.75	740.881	2	13	1.1.1.4609.4	1	66.7631	278.558	66.7683
6	18.95	18.95	sp|P11142|HSP7C_HUMAN	Heat shock cognate 71 kDa protein OS=Homo sapiens OX=9606 GN=HSPA8 PE=1 SV=1			2	99	DAGTIAGLNVLR			-0.00210329	1198.66	600.34	1198.67	600.341	2	9	1.1.1.4798.2	1	71.5292	1215.02	71.6869
6	18.95	18.95	sp|P11142|HSP7C_HUMAN	Heat shock cognate 71 kDa protein OS=Homo sapiens OX=9606 GN=HSPA8 PE=1 SV=1			2	99	FEELNADLFR			0.00114004	1252.61	627.312	1252.61	627.312	2	11	1.1.1.4859.2	1	72.8452	86.03	72.8068
6	18.95	18.95	sp|P11142|HSP7C_HUMAN	Heat shock cognate 71 kDa protein OS=Homo sapiens OX=9606 GN=HSPA8 PE=1 SV=1			2	99	IINEPTAAAIAYGLDK			0.00364703	1658.89	830.453	1658.89	830.451	2	19	1.1.1.4846.2	0	72.556	121.01	72.5365
6	18.95	18.95	sp|P11142|HSP7C_HUMAN	Heat shock cognate 71 kDa protein OS=Homo sapiens OX=9606 GN=HSPA8 PE=1 SV=1			2	99	IINEPTAAAIAYGLDKK		missed K-K@16	-0.00281494	1786.98	894.497	1786.98	894.499	2	9	1.1.1.4555.4	1	65.3327	152.689	65.368
6	18.95	18.95	sp|P11142|HSP7C_HUMAN	Heat shock cognate 71 kDa protein OS=Homo sapiens OX=9606 GN=HSPA8 PE=1 SV=1			2	99	QATKDAGTIAGLNVLR		missed K-D@4	0.00262133	1626.91	543.31	1626.91	543.309	3	11	1.1.1.4298.2	1	59.7498	2502.8	59.8449
6	18.95	18.95	sp|P11142|HSP7C_HUMAN	Heat shock cognate 71 kDa protein OS=Homo sapiens OX=9606 GN=HSPA8 PE=1 SV=1			2	99	TTPSYVAFTDTER			-0.00332399	1486.69	744.353	1486.69	744.354	2	12	1.1.1.4105.14	0	54.9914	3510.49	55.1295
6	18.95	18.95	sp|P11142|HSP7C_HUMAN	Heat shock cognate 71 kDa protein OS=Homo sapiens OX=9606 GN=HSPA8 PE=1 SV=1			1.69897	98.69	VQVEYKGETK		missed K-G@6	-0.0024534	1179.61	590.813	1179.61	590.814	2	9	1.1.1.2798.2	1	24.8876	462.707	25.0594
6	18.95	18.95	sp|P11142|HSP7C_HUMAN	Heat shock cognate 71 kDa protein OS=Homo sapiens OX=9606 GN=HSPA8 PE=1 SV=1			1.3279	96.87	STAGDTHLGGEDFDNR			0.00583897	1690.72	846.369	1690.72	846.366	2	11	1.1.1.3302.3	1	36.8064	376.174	36.7072
6	18.95	18.95	sp|P11142|HSP7C_HUMAN	Heat shock cognate 71 kDa protein OS=Homo sapiens OX=9606 GN=HSPA8 PE=1 SV=1			1.21467	95.97	LSKEDIER		missed K-E@3	-0.00124494	988.518	495.266	988.519	495.267	2	8	1.1.1.2828.3	1	25.5994	397.789	25.4633
6	18.95	18.95	sp|P11142|HSP7C_HUMAN	Heat shock cognate 71 kDa protein OS=Homo sapiens OX=9606 GN=HSPA8 PE=1 SV=1			0.707744	86.31	GTLDPVEK			-9.21032e-05	857.449	429.732	857.449	429.732	2	6	1.1.1.3202.2	1	34.53	764.201	34.358
6	18.95	18.95	sp|P11142|HSP7C_HUMAN	Heat shock cognate 71 kDa protein OS=Homo sapiens OX=9606 GN=HSPA8 PE=1 SV=1			0	37.78	GTLDPVEK			-0.000519347	857.449	429.732	857.449	429.732	2	5	1.1.1.3217.2	1	34.914	102.325	34.8819
6	18.95	18.95	sp|P11142|HSP7C_HUMAN	Heat shock cognate 71 kDa protein OS=Homo sapiens OX=9606 GN=HSPA8 PE=1 SV=1			0	32.54	GTLDPVEK			-0.000336243	857.449	429.732	857.449	429.732	2	5	1.1.1.3185.2	1	34.1212	720.943	34.3341
6	18.95	18.95	sp|P11142|HSP7C_HUMAN	Heat shock cognate 71 kDa protein OS=Homo sapiens OX=9606 GN=HSPA8 PE=1 SV=1			0	24.79	IINEPTAAAIAYGLDKK		missed K-K@16	0.00493132	1786.99	596.67	1786.98	596.668	3	6	1.1.1.4554.2	1	65.2992	933.815	65.368
6	18.95	18.95	sp|P11142|HSP7C_HUMAN	Heat shock cognate 71 kDa protein OS=Homo sapiens OX=9606 GN=HSPA8 PE=1 SV=1			0	21.36	QATKDAGTIAGLNVLR		missed K-D@4	0.00317063	1626.91	543.31	1626.91	543.309	3	5	1.1.1.4314.2	1	60.1763	1901.95	59.8997
6	18.95	18.95	sp|P11142|HSP7C_HUMAN	Heat shock cognate 71 kDa protein OS=Homo sapiens OX=9606 GN=HSPA8 PE=1 SV=1			0	99	TTPSYVAFTDTER			-0.00307986	1486.69	744.353	1486.69	744.354	2	8	1.1.1.4120.9	0	55.3735	3709.95	55.1035
7	15.6	15.6	sp|P16403|H12_HUMAN; sp|P16402|H13_HUMAN; sp|P10412|H14_HUMAN	Histone H1.2 OS=Homo sapiens OX=9606 GN=HIST1H1C PE=1 SV=2; Histone H1.3 OS=Homo sapiens OX=9606 GN=HIST1H1D PE=1 SV=2; Histone H1.4 OS=Homo sapiens OX=9606 GN=HIST1H1E PE=1 SV=2			2	99	ALAAAGYDVEK			0.00687724	1106.57	554.291	1106.56	554.288	2	13	1.1.1.3513.2	1	41.494	244.046	41.5116
7	15.6	15.6	sp|P16403|H12_HUMAN; sp|P16402|H13_HUMAN; sp|P10412|H14_HUMAN	Histone H1.2 OS=Homo sapiens OX=9606 GN=HIST1H1C PE=1 SV=2; Histone H1.3 OS=Homo sapiens OX=9606 GN=HIST1H1D PE=1 SV=2; Histone H1.4 OS=Homo sapiens OX=9606 GN=HIST1H1E PE=1 SV=2			2	99	ALAAAGYDVEKNNSR		missed K-N@11	0.00116176	1577.78	526.934	1577.78	526.934	3	10	1.1.1.3214.2	1	34.8387	1178.89	34.8819
7	15.6	15.6	sp|P16403|H12_HUMAN; sp|P16402|H13_HUMAN; sp|P10412|H14_HUMAN	Histone H1.2 OS=Homo sapiens OX=9606 GN=HIST1H1C PE=1 SV=2; Histone H1.3 OS=Homo sapiens OX=9606 GN=HIST1H1D PE=1 SV=2; Histone H1.4 OS=Homo sapiens OX=9606 GN=HIST1H1E PE=1 SV=2			2	99	ASGPPVSELITK			-0.00182148	1197.66	599.837	1197.66	599.838	2	8	1.1.1.4201.5	1	57.2053	2591.28	57.0097
7	15.6	15.6	sp|P16403|H12_HUMAN; sp|P16402|H13_HUMAN; sp|P10412|H14_HUMAN	Histone H1.2 OS=Homo sapiens OX=9606 GN=HIST1H1C PE=1 SV=2; Histone H1.3 OS=Homo sapiens OX=9606 GN=HIST1H1D PE=1 SV=2; Histone H1.4 OS=Homo sapiens OX=9606 GN=HIST1H1E PE=1 SV=2			2	99	GTGASGSFKLNK		missed K-L@9	-0.0033324	1165.61	583.81	1165.61	583.812	2	13	1.1.1.3011.3	0	30.0245	1019.16	30.1353
7	15.6	15.6	sp|P16403|H12_HUMAN; sp|P16402|H13_HUMAN; sp|P10412|H14_HUMAN	Histone H1.2 OS=Homo sapiens OX=9606 GN=HIST1H1C PE=1 SV=2; Histone H1.3 OS=Homo sapiens OX=9606 GN=HIST1H1D PE=1 SV=2; Histone H1.4 OS=Homo sapiens OX=9606 GN=HIST1H1E PE=1 SV=2			2	99	KALAAAGYDVEKNNSR		missed K-A@1; missed K-N@12	-0.00341056	1705.87	569.631	1705.87	569.632	3	10	1.1.1.2977.3	1	29.1906	436.103	29.2302
7	15.6	15.6	sp|P16403|H12_HUMAN; sp|P16402|H13_HUMAN; sp|P10412|H14_HUMAN	Histone H1.2 OS=Homo sapiens OX=9606 GN=HIST1H1C PE=1 SV=2; Histone H1.3 OS=Homo sapiens OX=9606 GN=HIST1H1D PE=1 SV=2; Histone H1.4 OS=Homo sapiens OX=9606 GN=HIST1H1E PE=1 SV=2			2	99	SGVSLAALKK		missed K-K@9	1.96092e-05	972.597	487.306	972.597	487.306	2	17	1.1.1.3527.2	1	41.832	2642.96	41.7744
7	15.6	15.6	sp|P16403|H12_HUMAN; sp|P16402|H13_HUMAN; sp|P10412|H14_HUMAN	Histone H1.2 OS=Homo sapiens OX=9606 GN=HIST1H1C PE=1 SV=2; Histone H1.3 OS=Homo sapiens OX=9606 GN=HIST1H1D PE=1 SV=2; Histone H1.4 OS=Homo sapiens OX=9606 GN=HIST1H1E PE=1 SV=2			2	99	SLVSKGTLVQTK		missed K-G@5	0.000892746	1259.75	630.88	1259.74	630.88	2	20	1.1.1.3336.4	0	37.5404	4688.59	37.6388
7	15.6	15.6	sp|P16403|H12_HUMAN; sp|P16402|H13_HUMAN; sp|P10412|H14_HUMAN	Histone H1.2 OS=Homo sapiens OX=9606 GN=HIST1H1C PE=1 SV=2; Histone H1.3 OS=Homo sapiens OX=9606 GN=HIST1H1D PE=1 SV=2; Histone H1.4 OS=Homo sapiens OX=9606 GN=HIST1H1E PE=1 SV=2			1.60206	98.43	GTGASGSFKLNKK		missed K-L@9; missed K-K@12	-0.000713456	1293.7	432.242	1293.7	432.242	3	11	1.1.1.2701.2	0	22.6224	1459.69	22.608
7	15.6	15.6	sp|P16403|H12_HUMAN; sp|P16402|H13_HUMAN; sp|P10412|H14_HUMAN	Histone H1.2 OS=Homo sapiens OX=9606 GN=HIST1H1C PE=1 SV=2; Histone H1.3 OS=Homo sapiens OX=9606 GN=HIST1H1D PE=1 SV=2; Histone H1.4 OS=Homo sapiens OX=9606 GN=HIST1H1E PE=1 SV=2			0	99	ASGPPVSELITK			-0.00157735	1197.66	599.837	1197.66	599.838	2	10	1.1.1.4186.4	1	56.8183	2578.22	57.0097
7	15.6	15.6	sp|P16403|H12_HUMAN; sp|P16402|H13_HUMAN; sp|P10412|H14_HUMAN	Histone H1.2 OS=Homo sapiens OX=9606 GN=HIST1H1C PE=1 SV=2; Histone H1.3 OS=Homo sapiens OX=9606 GN=HIST1H1D PE=1 SV=2; Histone H1.4 OS=Homo sapiens OX=9606 GN=HIST1H1E PE=1 SV=2			0	36.42	GTGASGSFKLNK		missed K-L@9	-0.00357654	1165.61	583.81	1165.61	583.812	2	7	1.1.1.3027.4	0	30.4132	995.197	30.1593
7	15.6	15.6	sp|P16403|H12_HUMAN; sp|P16402|H13_HUMAN; sp|P10412|H14_HUMAN	Histone H1.2 OS=Homo sapiens OX=9606 GN=HIST1H1C PE=1 SV=2; Histone H1.3 OS=Homo sapiens OX=9606 GN=HIST1H1D PE=1 SV=2; Histone H1.4 OS=Homo sapiens OX=9606 GN=HIST1H1E PE=1 SV=2			0	92.23	GTGASGSFKLNKK		missed K-L@9; missed K-K@12	-0.000988113	1293.7	432.242	1293.7	432.242	3	10	1.1.1.2735.2	0	23.3784	522.659	23.1268
7	15.6	15.6	sp|P16403|H12_HUMAN; sp|P16402|H13_HUMAN; sp|P10412|H14_HUMAN	Histone H1.2 OS=Homo sapiens OX=9606 GN=HIST1H1C PE=1 SV=2; Histone H1.3 OS=Homo sapiens OX=9606 GN=HIST1H1D PE=1 SV=2; Histone H1.4 OS=Homo sapiens OX=9606 GN=HIST1H1E PE=1 SV=2			0	91.22	GTGASGSFKLNKK		missed K-L@9; missed K-K@12	-0.000988113	1293.7	432.242	1293.7	432.242	3	11	1.1.1.2719.2	0	23.0085	1241.7	22.779
7	15.6	15.6	sp|P16403|H12_HUMAN; sp|P16402|H13_HUMAN; sp|P10412|H14_HUMAN	Histone H1.2 OS=Homo sapiens OX=9606 GN=HIST1H1C PE=1 SV=2; Histone H1.3 OS=Homo sapiens OX=9606 GN=HIST1H1D PE=1 SV=2; Histone H1.4 OS=Homo sapiens OX=9606 GN=HIST1H1E PE=1 SV=2			0	33.52	GTGASGSFKLNKK		missed K-L@9; missed K-K@12	-0.00135432	1293.7	432.241	1293.7	432.242	3	8	1.1.1.2683.2	0	22.2502	1089.86	22.4819
8	13.19	22.39	sp|P48668|K2C6C_HUMAN	Keratin, type II cytoskeletal 6C OS=Homo sapiens OX=9606 GN=KRT6C PE=1 SV=3			2	99	ADTLTDEINFLR			0.00216386	1406.71	704.36	1406.7	704.359	2	12	1.1.1.5258.2	1	80.4253	70.9567	80.4388
8	13.19	22.39	sp|P48668|K2C6C_HUMAN	Keratin, type II cytoskeletal 6C OS=Homo sapiens OX=9606 GN=KRT6C PE=1 SV=3			2	99	AIGGGLSSVGGGSSTIK			0.0049954	1446.77	724.394	1446.77	724.391	2	16	1.1.1.3852.5	1	49.3916	235.966	49.4222
8	13.19	22.39	sp|P48668|K2C6C_HUMAN	Keratin, type II cytoskeletal 6C OS=Homo sapiens OX=9606 GN=KRT6C PE=1 SV=3			2	99	GRLDSELR		missed R-L@2	-0.00545167	944.498	473.257	944.504	473.259	2	9	1.1.1.3014.3	0	30.0947	631.403	29.9917
8	13.19	22.39	sp|P48668|K2C6C_HUMAN	Keratin, type II cytoskeletal 6C OS=Homo sapiens OX=9606 GN=KRT6C PE=1 SV=3			2	99	GSGGLGGACGGAGFGSR	Carbamidomethyl(C)@9		0.0014264	1423.63	712.821	1423.63	712.82	2	10	1.1.1.3401.9	1	39.0449	692.836	39.1271
8	13.19	22.39	sp|P48668|K2C6C_HUMAN	Keratin, type II cytoskeletal 6C OS=Homo sapiens OX=9606 GN=KRT6C PE=1 SV=3			2	99	ISIGGGSCAISGGYGSR	Carbamidomethyl(C)@8		0.0131258	1597.77	799.89	1597.75	799.883	2	16	1.1.1.3944.6	1	51.617	492.092	51.6222
8	13.19	22.39	sp|P48668|K2C6C_HUMAN	Keratin, type II cytoskeletal 6C OS=Homo sapiens OX=9606 GN=KRT6C PE=1 SV=3			2	99	SLYGLGGSKR		missed K-R@9	0.00209894	1036.57	519.292	1036.57	519.291	2	10	1.1.1.3247.5	1	35.6213	863.097	35.5096
8	13.19	22.39	sp|P48668|K2C6C_HUMAN	Keratin, type II cytoskeletal 6C OS=Homo sapiens OX=9606 GN=KRT6C PE=1 SV=3			0.978811	93.34	NTKQEIAEINR		missed K-Q@3	0.000403624	1314.69	658.352	1314.69	658.352	2	6	1.1.1.3025.5	1	30.365	151.951	30.4027
8	13.19	22.39	sp|P48668|K2C6C_HUMAN	Keratin, type II cytoskeletal 6C OS=Homo sapiens OX=9606 GN=KRT6C PE=1 SV=3			0.129596	36.35	VLDTKWTLLQEQGTK		missed K-W@5	0.00640761	1758.96	587.327	1758.95	587.324	3	6	1.1.1.4434.3	0	62.8523	70.8845	62.8405
8	13.19	22.39	sp|P48668|K2C6C_HUMAN	Keratin, type II cytoskeletal 6C OS=Homo sapiens OX=9606 GN=KRT6C PE=1 SV=3			0.080399	25.03	TAAENEFVTLKK		missed K-K@11	0.00509409	1349.72	675.869	1349.72	675.867	2	7	1.1.1.3602.3	1	43.4537	679.817	43.5392
8	13.19	22.39	sp|P48668|K2C6C_HUMAN	Keratin, type II cytoskeletal 6C OS=Homo sapiens OX=9606 GN=KRT6C PE=1 SV=3			0	93.13	GRLDSELR		missed R-L@2	-0.000629921	944.503	473.259	944.504	473.259	2	6	1.1.1.2997.3	0	29.7014	613.076	29.8902
8	13.19	22.39	sp|P48668|K2C6C_HUMAN	Keratin, type II cytoskeletal 6C OS=Homo sapiens OX=9606 GN=KRT6C PE=1 SV=3			0	24.43	GRLDSELR		missed R-L@2	-0.00301028	944.501	473.258	944.504	473.259	2	5	1.1.1.3030.3	0	30.4864	337.525	30.2555
8	13.19	22.39	sp|P48668|K2C6C_HUMAN	Keratin, type II cytoskeletal 6C OS=Homo sapiens OX=9606 GN=KRT6C PE=1 SV=3			0	95.43	KLLEGEECR	Carbamidomethyl(C)@8	missed K-L@1	-0.00287639	1132.55	567.283	1132.55	567.285	2	9	1.1.1.2847.3	0	26.0696	253.955	25.9415
8	13.19	22.39	sp|P48668|K2C6C_HUMAN	Keratin, type II cytoskeletal 6C OS=Homo sapiens OX=9606 GN=KRT6C PE=1 SV=3			0	21.79	KLLEGEECR	Carbamidomethyl(C)@8	missed K-L@1	-0.00556192	1132.55	567.282	1132.55	567.285	2	6	1.1.1.2831.3	0	25.6734	231.832	25.8882
8	13.19	22.39	sp|P48668|K2C6C_HUMAN	Keratin, type II cytoskeletal 6C OS=Homo sapiens OX=9606 GN=KRT6C PE=1 SV=3			0	99	KYEDEINKR		cleaved N-K@N-term; missed K-Y@1; missed K-R@8	-0.000932254	1193.6	398.875	1193.6	398.875	3	11	1.1.1.2618.2	0	21.0756	525.588	20.8199
8	13.19	22.39	sp|P48668|K2C6C_HUMAN	Keratin, type II cytoskeletal 6C OS=Homo sapiens OX=9606 GN=KRT6C PE=1 SV=3			0	98.81	KYEDEINKR		cleaved N-K@N-term; missed K-Y@1; missed K-R@8	-0.000291388	1193.6	398.875	1193.6	398.875	3	10	1.1.1.2570.2	0	20.2983	980.961	20.3118
8	13.19	22.39	sp|P48668|K2C6C_HUMAN	Keratin, type II cytoskeletal 6C OS=Homo sapiens OX=9606 GN=KRT6C PE=1 SV=3			0	97.92	KYEDEINKR		cleaved N-K@N-term; missed K-Y@1; missed K-R@8	-0.000566045	1193.6	398.875	1193.6	398.875	3	10	1.1.1.2598.2	0	20.6718	1098.47	20.4985
8	13.19	22.39	sp|P48668|K2C6C_HUMAN	Keratin, type II cytoskeletal 6C OS=Homo sapiens OX=9606 GN=KRT6C PE=1 SV=3			0	26.17	KYEDEINKR		cleaved N-K@N-term; missed K-Y@1; missed K-R@8	0.000257926	1193.6	398.875	1193.6	398.875	3	7	1.1.1.2638.2	0	21.4651	156.329	21.3265
8	13.19	22.39	sp|P48668|K2C6C_HUMAN	Keratin, type II cytoskeletal 6C OS=Homo sapiens OX=9606 GN=KRT6C PE=1 SV=3			0	99	LLEGEECR	Carbamidomethyl(C)@7		-0.00191099	1004.46	503.236	1004.46	503.237	2	9	1.1.1.2985.3	0	29.4011	182.04	29.5415
8	13.19	22.39	sp|P48668|K2C6C_HUMAN	Keratin, type II cytoskeletal 6C OS=Homo sapiens OX=9606 GN=KRT6C PE=1 SV=3			0	99	NKYEDEINKR		missed K-Y@2; missed K-R@9	0.00238543	1307.65	436.89	1307.65	436.89	3	14	1.1.1.2774.2	0	24.3306	4234.29	24.2959
8	13.19	22.39	sp|P48668|K2C6C_HUMAN	Keratin, type II cytoskeletal 6C OS=Homo sapiens OX=9606 GN=KRT6C PE=1 SV=3			0	27.47	NKYEDEINKR		missed K-Y@2; missed K-R@9	0.00211077	1307.65	436.89	1307.65	436.89	3	8	1.1.1.2791.2	0	24.722	1802.32	24.4851
8	13.19	22.39	sp|P48668|K2C6C_HUMAN	Keratin, type II cytoskeletal 6C OS=Homo sapiens OX=9606 GN=KRT6C PE=1 SV=3			0	99	NLDLDSIIAEVK			-0.00136794	1328.72	665.366	1328.72	665.367	2	17	1.1.1.5837.2	0	91.0768	259.563	91.1399
8	13.19	22.39	sp|P48668|K2C6C_HUMAN	Keratin, type II cytoskeletal 6C OS=Homo sapiens OX=9606 GN=KRT6C PE=1 SV=3			0	99	SLYGLGGSKR		missed K-R@9	-0.000464525	1036.57	519.29	1036.57	519.291	2	10	1.1.1.3230.4	1	35.2471	853.145	35.3884
9	12.97	19.02	sp|P05787|K2C8_HUMAN	Keratin, type II cytoskeletal 8 OS=Homo sapiens OX=9606 GN=KRT8 PE=1 SV=7			2	99	ASLEAAIADAEQR			-0.00165142	1343.67	672.841	1343.67	672.841	2	11	1.1.1.4395.7	1	61.8415	181.254	61.8305
9	12.97	19.02	sp|P05787|K2C8_HUMAN	Keratin, type II cytoskeletal 8 OS=Homo sapiens OX=9606 GN=KRT8 PE=1 SV=7			2	99	DGKLVSESSDVLPK		missed K-L@3	0.00860771	1472.78	737.398	1472.77	737.393	2	15	1.1.1.3860.10	1	49.5944	1427.4	49.6549
9	12.97	19.02	sp|P05787|K2C8_HUMAN	Keratin, type II cytoskeletal 8 OS=Homo sapiens OX=9606 GN=KRT8 PE=1 SV=7			2	99	LQAEIEGLKGQR		missed K-G@9	0.00962344	1340.75	671.383	1340.74	671.378	2	12	1.1.1.3521.4	1	41.6978	233.745	41.6791
9	12.97	19.02	sp|P05787|K2C8_HUMAN	Keratin, type II cytoskeletal 8 OS=Homo sapiens OX=9606 GN=KRT8 PE=1 SV=7			2	99	LSELEAALQR			-0.00428742	1128.61	565.312	1128.61	565.314	2	8	1.1.1.4210.2	1	57.4409	63.824	57.4334
9	12.97	19.02	sp|P05787|K2C8_HUMAN	Keratin, type II cytoskeletal 8 OS=Homo sapiens OX=9606 GN=KRT8 PE=1 SV=7			2	99	SYKVSTSGPR		missed K-V@3	-0.00358393	1080.55	541.284	1080.56	541.285	2	10	1.1.1.2726.3	1	23.1649	406.769	23.0137
9	12.97	19.02	sp|P05787|K2C8_HUMAN	Keratin, type II cytoskeletal 8 OS=Homo sapiens OX=9606 GN=KRT8 PE=1 SV=7			2	99	VTQKSYKVSTSGPR		missed K-S@4; missed K-V@7	-0.00407725	1536.82	513.281	1536.83	513.283	3	9	1.1.1.2620.2	1	21.1008	243.149	21.1782
9	12.97	19.02	sp|P05787|K2C8_HUMAN	Keratin, type II cytoskeletal 8 OS=Homo sapiens OX=9606 GN=KRT8 PE=1 SV=7			0.793174	89.79	ISSSSFSR			-0.000815279	869.423	435.719	869.424	435.719	2	8	1.1.1.2988.3	1	29.4764	939.173	29.5157
9	12.97	19.02	sp|P05787|K2C8_HUMAN	Keratin, type II cytoskeletal 8 OS=Homo sapiens OX=9606 GN=KRT8 PE=1 SV=7			0.0700704	22.83	WSLLQQQK			0.00119491	1029.56	515.788	1029.56	515.788	2	5	1.1.1.4131.5	1	55.6528	221.243	55.6713
9	12.97	19.02	sp|P05787|K2C8_HUMAN	Keratin, type II cytoskeletal 8 OS=Homo sapiens OX=9606 GN=KRT8 PE=1 SV=7			0.0579919	19.41	KLLEGEESR		missed K-L@1	-0.00313999	1059.55	530.784	1059.56	530.785	2	5	1.1.1.2792.5	0	24.7531	84.8093	24.7616
9	12.97	19.02	sp|P05787|K2C8_HUMAN	Keratin, type II cytoskeletal 8 OS=Homo sapiens OX=9606 GN=KRT8 PE=1 SV=7			0.0472076	16.31	LVSESSDVLPK			0.00070115	1172.63	587.322	1172.63	587.322	2	5	1.1.1.3750.2	1	46.9417	791.274	47.0375
9	12.97	19.02	sp|P05787|K2C8_HUMAN	Keratin, type II cytoskeletal 8 OS=Homo sapiens OX=9606 GN=KRT8 PE=1 SV=7			0	15.28	ISSSSFSR			-0.000815279	869.423	435.719	869.424	435.719	2	5	1.1.1.2991.5	1	29.5524	939.173	29.5157
9	12.97	19.02	sp|P05787|K2C8_HUMAN	Keratin, type II cytoskeletal 8 OS=Homo sapiens OX=9606 GN=KRT8 PE=1 SV=7			0	99	KYEDEINKR		cleaved N-K@N-term; missed K-Y@1; missed K-R@8	-0.000932254	1193.6	398.875	1193.6	398.875	3	11	1.1.1.2618.2	0	21.0756	525.588	20.8199
9	12.97	19.02	sp|P05787|K2C8_HUMAN	Keratin, type II cytoskeletal 8 OS=Homo sapiens OX=9606 GN=KRT8 PE=1 SV=7			0	98.81	KYEDEINKR		cleaved N-K@N-term; missed K-Y@1; missed K-R@8	-0.000291388	1193.6	398.875	1193.6	398.875	3	10	1.1.1.2570.2	0	20.2983	980.961	20.3118
9	12.97	19.02	sp|P05787|K2C8_HUMAN	Keratin, type II cytoskeletal 8 OS=Homo sapiens OX=9606 GN=KRT8 PE=1 SV=7			0	97.92	KYEDEINKR		cleaved N-K@N-term; missed K-Y@1; missed K-R@8	-0.000566045	1193.6	398.875	1193.6	398.875	3	10	1.1.1.2598.2	0	20.6718	1098.47	20.4985
9	12.97	19.02	sp|P05787|K2C8_HUMAN	Keratin, type II cytoskeletal 8 OS=Homo sapiens OX=9606 GN=KRT8 PE=1 SV=7			0	26.17	KYEDEINKR		cleaved N-K@N-term; missed K-Y@1; missed K-R@8	0.000257926	1193.6	398.875	1193.6	398.875	3	7	1.1.1.2638.2	0	21.4651	156.329	21.3265
9	12.97	19.02	sp|P05787|K2C8_HUMAN	Keratin, type II cytoskeletal 8 OS=Homo sapiens OX=9606 GN=KRT8 PE=1 SV=7			0	99	LALDIEIATYR			0.0128307	1276.72	639.365	1276.7	639.359	2	12	1.1.1.5190.2	0	79.2499	49.3619	79.255
9	12.97	19.02	sp|P05787|K2C8_HUMAN	Keratin, type II cytoskeletal 8 OS=Homo sapiens OX=9606 GN=KRT8 PE=1 SV=7			0	99	NKYEDEINKR		missed K-Y@2; missed K-R@9	0.00238543	1307.65	436.89	1307.65	436.89	3	14	1.1.1.2774.2	0	24.3306	4234.29	24.2959
9	12.97	19.02	sp|P05787|K2C8_HUMAN	Keratin, type II cytoskeletal 8 OS=Homo sapiens OX=9606 GN=KRT8 PE=1 SV=7			0	27.47	NKYEDEINKR		missed K-Y@2; missed K-R@9	0.00211077	1307.65	436.89	1307.65	436.89	3	8	1.1.1.2791.2	0	24.722	1802.32	24.4851
9	12.97	19.02	sp|P05787|K2C8_HUMAN	Keratin, type II cytoskeletal 8 OS=Homo sapiens OX=9606 GN=KRT8 PE=1 SV=7			0	98.47	SYKVSTSGPR		missed K-V@3	-0.00309566	1080.55	541.284	1080.56	541.285	2	7	1.1.1.2709.5	1	22.7939	361.441	22.9877
10	12.08	12.08	sp|P18124|RL7_HUMAN	60S ribosomal protein L7 OS=Homo sapiens OX=9606 GN=RPL7 PE=1 SV=1			2	99	AGNFYVPAEPK			0.00615999	1191.6	596.807	1191.59	596.803	2	9	1.1.1.3900.4	1	50.6467	444.562	50.7442
10	12.08	12.08	sp|P18124|RL7_HUMAN	60S ribosomal protein L7 OS=Homo sapiens OX=9606 GN=RPL7 PE=1 SV=1			2	99	IALTDNALIAR			8.67512e-06	1169.68	585.846	1169.68	585.846	2	13	1.1.1.4475.2	1	63.9806	2499	63.6953
10	12.08	12.08	sp|P18124|RL7_HUMAN	60S ribosomal protein L7 OS=Homo sapiens OX=9606 GN=RPL7 PE=1 SV=1			2	99	IVEPYIAWGYPNLK			-0.000969416	1661.88	831.948	1661.88	831.948	2	11	1.1.1.5360.4	1	82.6775	90.6444	82.6827
10	12.08	12.08	sp|P18124|RL7_HUMAN	60S ribosomal protein L7 OS=Homo sapiens OX=9606 GN=RPL7 PE=1 SV=1			2	99	KAGNFYVPAEPK		missed K-A@1	0.00509628	1319.69	660.854	1319.69	660.851	2	14	1.1.1.3575.5	1	42.8554	923.259	42.8874
10	12.08	12.08	sp|P18124|RL7_HUMAN	60S ribosomal protein L7 OS=Homo sapiens OX=9606 GN=RPL7 PE=1 SV=1			2	99	SVNELIYKR		missed K-R@8	-0.00190069	1120.62	561.318	1120.62	561.319	2	11	1.1.1.3463.3	1	40.3127	819.836	40.3707
10	12.08	12.08	sp|P18124|RL7_HUMAN	60S ribosomal protein L7 OS=Homo sapiens OX=9606 GN=RPL7 PE=1 SV=1			1.06048	94.81	NFAELKIK		missed K-I@6	0.000384652	961.56	481.787	961.56	481.787	2	7	1.1.1.3765.6	1	47.3322	642.855	47.3498
10	12.08	12.08	sp|P18124|RL7_HUMAN	60S ribosomal protein L7 OS=Homo sapiens OX=9606 GN=RPL7 PE=1 SV=1			0.931814	92.92	EVPAVPETLKK		missed K-K@10	0.00560056	1209.7	605.859	1209.7	605.856	2	11	1.1.1.3578.2	1	42.9209	972.87	42.9109
10	12.08	12.08	sp|P18124|RL7_HUMAN	60S ribosomal protein L7 OS=Homo sapiens OX=9606 GN=RPL7 PE=1 SV=1			0.0570004	19.63	EVPAVPETLK			0.000265698	1081.6	541.808	1081.6	541.808	2	4	1.1.1.3975.4	1	52.2143	534.577	52.3591
10	12.08	12.08	sp|P18124|RL7_HUMAN	60S ribosomal protein L7 OS=Homo sapiens OX=9606 GN=RPL7 PE=1 SV=1			0	93.24	IALTDNALIAR			8.67512e-06	1169.68	585.846	1169.68	585.846	2	9	1.1.1.4461.3	1	63.5971	1355.67	63.6676
11	12.04	14.1	sp|P11021|BIP_HUMAN	Endoplasmic reticulum chaperone BiP OS=Homo sapiens OX=9606 GN=HSPA5 PE=1 SV=2			2	99	IINEPTAAAIAYGLDKR		missed K-R@16	0.00516654	1814.99	606.005	1814.99	606.004	3	10	1.1.1.4599.5	1	66.4978	733.451	66.5658
11	12.04	14.1	sp|P11021|BIP_HUMAN	Endoplasmic reticulum chaperone BiP OS=Homo sapiens OX=9606 GN=HSPA5 PE=1 SV=2			2	99	ITPSYVAFTPEGER			-0.00504583	1565.77	783.891	1565.77	783.894	2	14	1.1.1.4379.3	1	61.4839	1174.91	61.5412
11	12.04	14.1	sp|P11021|BIP_HUMAN	Endoplasmic reticulum chaperone BiP OS=Homo sapiens OX=9606 GN=HSPA5 PE=1 SV=2			2	99	NQLTSNPENTVFDAK			-0.00982696	1676.79	839.403	1676.8	839.408	2	9	1.1.1.4084.8	0	54.4756	336.262	54.512
11	12.04	14.1	sp|P11021|BIP_HUMAN	Endoplasmic reticulum chaperone BiP OS=Homo sapiens OX=9606 GN=HSPA5 PE=1 SV=2			2	99	SQIFSTASDNQPTVTIK			-0.00577521	1835.92	918.968	1835.93	918.971	2	19	1.1.1.4279.10	1	59.2508	1539.48	59.3079
11	12.04	14.1	sp|P11021|BIP_HUMAN	Endoplasmic reticulum chaperone BiP OS=Homo sapiens OX=9606 GN=HSPA5 PE=1 SV=2			2	99	TKPYIQVDIGGGQTK			0.00794484	1603.86	535.629	1603.86	535.626	3	8	1.1.1.3881.7	1	50.1404	309.294	50.1839
11	12.04	14.1	sp|P11021|BIP_HUMAN	Endoplasmic reticulum chaperone BiP OS=Homo sapiens OX=9606 GN=HSPA5 PE=1 SV=2			1.65758	98.77	ITITNDQNR			-0.00188959	1073.54	537.78	1073.55	537.781	2	9	1.1.1.2986.5	1	29.4254	828.333	29.3599
11	12.04	14.1	sp|P11021|BIP_HUMAN	Endoplasmic reticulum chaperone BiP OS=Homo sapiens OX=9606 GN=HSPA5 PE=1 SV=2			0.148742	42.18	LTPEEIER			-0.00150009	985.506	493.76	985.508	493.761	2	6	1.1.1.3421.3	1	39.4826	1438.9	39.4557
11	12.04	14.1	sp|P11021|BIP_HUMAN	Endoplasmic reticulum chaperone BiP OS=Homo sapiens OX=9606 GN=HSPA5 PE=1 SV=2			0.104577	32.74	VTHAVVTVPAYFNDAQR			0.00251063	1886.97	629.996	1886.96	629.995	3	7	1.1.1.4320.5	1	60.3201	303.117	60.3352
11	12.04	14.1	sp|P11021|BIP_HUMAN	Endoplasmic reticulum chaperone BiP OS=Homo sapiens OX=9606 GN=HSPA5 PE=1 SV=2			0.0777937	25.89	VYEGERPLTK			-0.00287236	1190.63	596.321	1190.63	596.322	2	7	1.1.1.2889.3	1	27.0054	341.4	27.0973
11	12.04	14.1	sp|P11021|BIP_HUMAN	Endoplasmic reticulum chaperone BiP OS=Homo sapiens OX=9606 GN=HSPA5 PE=1 SV=2			0.0467237	16.9	TGKDVRK		missed K-D@3; missed R-K@6	-0.012702	802.453	402.234	802.466	402.24	2	4	1.1.1.3290.2	1	36.5814	554.358	36.6316
11	12.04	14.1	sp|P11021|BIP_HUMAN	Endoplasmic reticulum chaperone BiP OS=Homo sapiens OX=9606 GN=HSPA5 PE=1 SV=2			0	99	IINEPTAAAIAYGLDK			0.00364703	1658.89	830.453	1658.89	830.451	2	19	1.1.1.4846.2	0	72.556	121.01	72.5365
11	12.04	14.1	sp|P11021|BIP_HUMAN	Endoplasmic reticulum chaperone BiP OS=Homo sapiens OX=9606 GN=HSPA5 PE=1 SV=2			0	90.09	ITITNDQNR			-0.0022558	1073.54	537.779	1073.55	537.781	2	7	1.1.1.2971.4	1	29.0343	714.541	29.2302
12	10.94	10.94	sp|P63261|ACTG_HUMAN; sp|P60709|ACTB_HUMAN	Actin, cytoplasmic 2 OS=Homo sapiens OX=9606 GN=ACTG1 PE=1 SV=1; Actin, cytoplasmic 1 OS=Homo sapiens OX=9606 GN=ACTB PE=1 SV=1			2	99	AGFAGDDAPR			-0.00425652	975.437	488.726	975.441	488.728	2	12	1.1.1.3035.2	1	30.6095	1808.23	30.4027
12	10.94	10.94	sp|P63261|ACTG_HUMAN; sp|P60709|ACTB_HUMAN	Actin, cytoplasmic 2 OS=Homo sapiens OX=9606 GN=ACTG1 PE=1 SV=1; Actin, cytoplasmic 1 OS=Homo sapiens OX=9606 GN=ACTB PE=1 SV=1			2	99	DLYANTVLSGGTTMYPGIADR	Oxidation(M)@14		0.00378767	2230.06	1116.04	2230.06	1116.04	2	22	1.1.1.4871.3	1	73.1572	324.52	73.1925
12	10.94	10.94	sp|P63261|ACTG_HUMAN; sp|P60709|ACTB_HUMAN	Actin, cytoplasmic 2 OS=Homo sapiens OX=9606 GN=ACTG1 PE=1 SV=1; Actin, cytoplasmic 1 OS=Homo sapiens OX=9606 GN=ACTB PE=1 SV=1			2	99	DSYVGDEAQSKR		missed K-R@11	-0.000683968	1353.62	677.815	1353.62	677.815	2	13	1.1.1.2718.2	1	22.9825	174.198	23.066
12	10.94	10.94	sp|P63261|ACTG_HUMAN; sp|P60709|ACTB_HUMAN	Actin, cytoplasmic 2 OS=Homo sapiens OX=9606 GN=ACTG1 PE=1 SV=1; Actin, cytoplasmic 1 OS=Homo sapiens OX=9606 GN=ACTB PE=1 SV=1			2	99	SYELPDGQVITIGNER			0.00234387	1789.89	895.951	1789.88	895.95	2	15	1.1.1.4815.4	1	71.9806	1391.25	72.1134
12	10.94	10.94	sp|P63261|ACTG_HUMAN; sp|P60709|ACTB_HUMAN	Actin, cytoplasmic 2 OS=Homo sapiens OX=9606 GN=ACTG1 PE=1 SV=1; Actin, cytoplasmic 1 OS=Homo sapiens OX=9606 GN=ACTB PE=1 SV=1			2	99	VAPEEHPVLLTEAPLNPK			0.000617404	1953.06	652.027	1953.06	652.026	3	11	1.1.1.4424.4	1	62.5978	2456.22	62.7088
12	10.94	10.94	sp|P63261|ACTG_HUMAN; sp|P60709|ACTB_HUMAN	Actin, cytoplasmic 2 OS=Homo sapiens OX=9606 GN=ACTG1 PE=1 SV=1; Actin, cytoplasmic 1 OS=Homo sapiens OX=9606 GN=ACTB PE=1 SV=1			0.835647	91.48	GYSFTTTAER			-9.21429e-05	1131.52	566.767	1131.52	566.767	2	8	1.1.1.3497.5	1	41.0977	392.84	41.16
12	10.94	10.94	sp|P63261|ACTG_HUMAN; sp|P60709|ACTB_HUMAN	Actin, cytoplasmic 2 OS=Homo sapiens OX=9606 GN=ACTG1 PE=1 SV=1; Actin, cytoplasmic 1 OS=Homo sapiens OX=9606 GN=ACTB PE=1 SV=1			0.0851282	28.37	IIAPPER			0.00219157	794.467	398.241	794.465	398.24	2	4	1.1.1.3190.2	1	34.242	328.347	34.2376
12	10.94	10.94	sp|P63261|ACTG_HUMAN; sp|P60709|ACTB_HUMAN	Actin, cytoplasmic 2 OS=Homo sapiens OX=9606 GN=ACTG1 PE=1 SV=1; Actin, cytoplasmic 1 OS=Homo sapiens OX=9606 GN=ACTB PE=1 SV=1			0.0199966	28.91	TTGIVMDSGDGVTHTVPIYEGYALPHAILR	Oxidation(M)@6		0.0145434	3198.62	800.661	3198.6	800.658	4	8	1.1.1.5110.5	1	77.6858	219.958	77.7569
12	10.94	10.94	sp|P63261|ACTG_HUMAN; sp|P60709|ACTB_HUMAN	Actin, cytoplasmic 2 OS=Homo sapiens OX=9606 GN=ACTG1 PE=1 SV=1; Actin, cytoplasmic 1 OS=Homo sapiens OX=9606 GN=ACTB PE=1 SV=1			0	99	AGFAGDDAPR			-0.00425652	975.437	488.726	975.441	488.728	2	8	1.1.1.3020.3	1	30.237	1808.23	30.4027
13	10.64	10.64	tr|H0YA55|H0YA55_HUMAN; tr|D6RHD5|D6RHD5_HUMAN; tr|B7WNR0|B7WNR0_HUMAN; tr|A0A0C4DGB6|A0A0C4DGB6_HUMAN; sp|P02768|ALBU_HUMAN	Serum albumin (Fragment) OS=Homo sapiens OX=9606 GN=ALB PE=1 SV=1; Serum albumin OS=Homo sapiens OX=9606 GN=ALB PE=1 SV=1; Serum albumin OS=Homo sapiens OX=9606 GN=ALB PE=1 SV=1; Serum albumin OS=Homo sapiens OX=9606 GN=ALB PE=1 SV=1; Serum albumin OS=Homo sapiens OX=9606 GN=ALB PE=1 SV=2			2	99	CASLQKFGER	Carbamidomethyl(C)@1	missed K-F@6	-0.0027493	1194.58	598.297	1194.58	598.298	2	11	1.1.1.3040.4	1	30.7447	2515.24	30.5283
13	10.64	10.64	tr|H0YA55|H0YA55_HUMAN; tr|D6RHD5|D6RHD5_HUMAN; tr|B7WNR0|B7WNR0_HUMAN; tr|A0A0C4DGB6|A0A0C4DGB6_HUMAN; sp|P02768|ALBU_HUMAN	Serum albumin (Fragment) OS=Homo sapiens OX=9606 GN=ALB PE=1 SV=1; Serum albumin OS=Homo sapiens OX=9606 GN=ALB PE=1 SV=1; Serum albumin OS=Homo sapiens OX=9606 GN=ALB PE=1 SV=1; Serum albumin OS=Homo sapiens OX=9606 GN=ALB PE=1 SV=1; Serum albumin OS=Homo sapiens OX=9606 GN=ALB PE=1 SV=2			2	99	CCTESLVNR	Carbamidomethyl(C)@1; Carbamidomethyl(C)@2		-0.00154431	1137.49	569.752	1137.49	569.753	2	12	1.1.1.3073.8	1	31.4855	2384.18	31.6716
13	10.64	10.64	tr|H0YA55|H0YA55_HUMAN; tr|D6RHD5|D6RHD5_HUMAN; tr|B7WNR0|B7WNR0_HUMAN; tr|A0A0C4DGB6|A0A0C4DGB6_HUMAN; sp|P02768|ALBU_HUMAN	Serum albumin (Fragment) OS=Homo sapiens OX=9606 GN=ALB PE=1 SV=1; Serum albumin OS=Homo sapiens OX=9606 GN=ALB PE=1 SV=1; Serum albumin OS=Homo sapiens OX=9606 GN=ALB PE=1 SV=1; Serum albumin OS=Homo sapiens OX=9606 GN=ALB PE=1 SV=1; Serum albumin OS=Homo sapiens OX=9606 GN=ALB PE=1 SV=2			2	99	KVPQVSTPTLVEVSR		missed K-V@1	0.000251433	1638.93	547.317	1638.93	547.317	3	13	1.1.1.4187.3	1	56.8408	20929.5	56.6326
13	10.64	10.64	tr|H0YA55|H0YA55_HUMAN; tr|D6RHD5|D6RHD5_HUMAN; tr|B7WNR0|B7WNR0_HUMAN; tr|A0A0C4DGB6|A0A0C4DGB6_HUMAN; sp|P02768|ALBU_HUMAN	Serum albumin (Fragment) OS=Homo sapiens OX=9606 GN=ALB PE=1 SV=1; Serum albumin OS=Homo sapiens OX=9606 GN=ALB PE=1 SV=1; Serum albumin OS=Homo sapiens OX=9606 GN=ALB PE=1 SV=1; Serum albumin OS=Homo sapiens OX=9606 GN=ALB PE=1 SV=1; Serum albumin OS=Homo sapiens OX=9606 GN=ALB PE=1 SV=2			2	99	LKECCEKPLLEK	Carbamidomethyl(C)@4; Carbamidomethyl(C)@5	missed K-E@2	-1.28785e-05	1545.79	516.27	1545.79	516.27	3	11	1.1.1.3063.3	1	31.2866	3600.12	31.4018
13	10.64	10.64	tr|H0YA55|H0YA55_HUMAN; tr|D6RHD5|D6RHD5_HUMAN; tr|B7WNR0|B7WNR0_HUMAN; tr|A0A0C4DGB6|A0A0C4DGB6_HUMAN; sp|P02768|ALBU_HUMAN	Serum albumin (Fragment) OS=Homo sapiens OX=9606 GN=ALB PE=1 SV=1; Serum albumin OS=Homo sapiens OX=9606 GN=ALB PE=1 SV=1; Serum albumin OS=Homo sapiens OX=9606 GN=ALB PE=1 SV=1; Serum albumin OS=Homo sapiens OX=9606 GN=ALB PE=1 SV=1; Serum albumin OS=Homo sapiens OX=9606 GN=ALB PE=1 SV=2			2	99	YICENQDSISSK	Carbamidomethyl(C)@3		-0.00278688	1442.63	722.323	1442.63	722.325	2	11	1.1.1.3108.5	1	32.3814	426.149	32.4419
13	10.64	10.64	tr|H0YA55|H0YA55_HUMAN; tr|D6RHD5|D6RHD5_HUMAN; tr|B7WNR0|B7WNR0_HUMAN; tr|A0A0C4DGB6|A0A0C4DGB6_HUMAN; sp|P02768|ALBU_HUMAN	Serum albumin (Fragment) OS=Homo sapiens OX=9606 GN=ALB PE=1 SV=1; Serum albumin OS=Homo sapiens OX=9606 GN=ALB PE=1 SV=1; Serum albumin OS=Homo sapiens OX=9606 GN=ALB PE=1 SV=1; Serum albumin OS=Homo sapiens OX=9606 GN=ALB PE=1 SV=1; Serum albumin OS=Homo sapiens OX=9606 GN=ALB PE=1 SV=2			0.514279	80.97	LVTDLTK			0.000507585	788.465	395.24	788.464	395.239	2	6	1.1.1.3418.2	1	39.4126	13352.7	39.5027
13	10.64	10.64	tr|H0YA55|H0YA55_HUMAN; tr|D6RHD5|D6RHD5_HUMAN; tr|B7WNR0|B7WNR0_HUMAN; tr|A0A0C4DGB6|A0A0C4DGB6_HUMAN; sp|P02768|ALBU_HUMAN	Serum albumin (Fragment) OS=Homo sapiens OX=9606 GN=ALB PE=1 SV=1; Serum albumin OS=Homo sapiens OX=9606 GN=ALB PE=1 SV=1; Serum albumin OS=Homo sapiens OX=9606 GN=ALB PE=1 SV=1; Serum albumin OS=Homo sapiens OX=9606 GN=ALB PE=1 SV=1; Serum albumin OS=Homo sapiens OX=9606 GN=ALB PE=1 SV=2			0.0867161	29.29	VPQVSTPTLVEVSR			-0.00132126	1510.83	756.424	1510.84	756.425	2	7	1.1.1.4436.6	1	62.9165	344.525	62.9759
13	10.64	10.64	tr|H0YA55|H0YA55_HUMAN; tr|D6RHD5|D6RHD5_HUMAN; tr|B7WNR0|B7WNR0_HUMAN; tr|A0A0C4DGB6|A0A0C4DGB6_HUMAN; sp|P02768|ALBU_HUMAN	Serum albumin (Fragment) OS=Homo sapiens OX=9606 GN=ALB PE=1 SV=1; Serum albumin OS=Homo sapiens OX=9606 GN=ALB PE=1 SV=1; Serum albumin OS=Homo sapiens OX=9606 GN=ALB PE=1 SV=1; Serum albumin OS=Homo sapiens OX=9606 GN=ALB PE=1 SV=1; Serum albumin OS=Homo sapiens OX=9606 GN=ALB PE=1 SV=2			0.0409586	15.74	ECCEKPLLEK	Carbamidomethyl(C)@2; Carbamidomethyl(C)@3		-0.00407276	1304.61	653.311	1304.61	653.312	2	6	1.1.1.3034.3	1	30.5933	495.716	30.7056
13	10.64	10.64	tr|H0YA55|H0YA55_HUMAN; tr|D6RHD5|D6RHD5_HUMAN; tr|B7WNR0|B7WNR0_HUMAN; tr|A0A0C4DGB6|A0A0C4DGB6_HUMAN; sp|P02768|ALBU_HUMAN	Serum albumin (Fragment) OS=Homo sapiens OX=9606 GN=ALB PE=1 SV=1; Serum albumin OS=Homo sapiens OX=9606 GN=ALB PE=1 SV=1; Serum albumin OS=Homo sapiens OX=9606 GN=ALB PE=1 SV=1; Serum albumin OS=Homo sapiens OX=9606 GN=ALB PE=1 SV=1; Serum albumin OS=Homo sapiens OX=9606 GN=ALB PE=1 SV=2			0	99	CASLQKFGER	Carbamidomethyl(C)@1	missed K-F@6	-0.0027493	1194.58	598.297	1194.58	598.298	2	11	1.1.1.3025.4	1	30.3625	2515.24	30.5283
13	10.64	10.64	tr|H0YA55|H0YA55_HUMAN; tr|D6RHD5|D6RHD5_HUMAN; tr|B7WNR0|B7WNR0_HUMAN; tr|A0A0C4DGB6|A0A0C4DGB6_HUMAN; sp|P02768|ALBU_HUMAN	Serum albumin (Fragment) OS=Homo sapiens OX=9606 GN=ALB PE=1 SV=1; Serum albumin OS=Homo sapiens OX=9606 GN=ALB PE=1 SV=1; Serum albumin OS=Homo sapiens OX=9606 GN=ALB PE=1 SV=1; Serum albumin OS=Homo sapiens OX=9606 GN=ALB PE=1 SV=1; Serum albumin OS=Homo sapiens OX=9606 GN=ALB PE=1 SV=2			0	99	CCTESLVNR	Carbamidomethyl(C)@1; Carbamidomethyl(C)@2		-0.00154431	1137.49	569.752	1137.49	569.753	2	10	1.1.1.3088.10	1	31.8696	2411.77	31.6716
13	10.64	10.64	tr|H0YA55|H0YA55_HUMAN; tr|D6RHD5|D6RHD5_HUMAN; tr|B7WNR0|B7WNR0_HUMAN; tr|A0A0C4DGB6|A0A0C4DGB6_HUMAN; sp|P02768|ALBU_HUMAN	Serum albumin (Fragment) OS=Homo sapiens OX=9606 GN=ALB PE=1 SV=1; Serum albumin OS=Homo sapiens OX=9606 GN=ALB PE=1 SV=1; Serum albumin OS=Homo sapiens OX=9606 GN=ALB PE=1 SV=1; Serum albumin OS=Homo sapiens OX=9606 GN=ALB PE=1 SV=1; Serum albumin OS=Homo sapiens OX=9606 GN=ALB PE=1 SV=2			0	99	KVPQVSTPTLVEVSR		missed K-V@1	0.000251433	1638.93	547.317	1638.93	547.317	3	14	1.1.1.4170.2	1	56.4705	20656.5	56.6326
13	10.64	10.64	tr|H0YA55|H0YA55_HUMAN; tr|D6RHD5|D6RHD5_HUMAN; tr|B7WNR0|B7WNR0_HUMAN; tr|A0A0C4DGB6|A0A0C4DGB6_HUMAN; sp|P02768|ALBU_HUMAN	Serum albumin (Fragment) OS=Homo sapiens OX=9606 GN=ALB PE=1 SV=1; Serum albumin OS=Homo sapiens OX=9606 GN=ALB PE=1 SV=1; Serum albumin OS=Homo sapiens OX=9606 GN=ALB PE=1 SV=1; Serum albumin OS=Homo sapiens OX=9606 GN=ALB PE=1 SV=1; Serum albumin OS=Homo sapiens OX=9606 GN=ALB PE=1 SV=2			0	99	YICENQDSISSK	Carbamidomethyl(C)@3		-0.00168826	1442.63	722.324	1442.63	722.325	2	12	1.1.1.3148.4	1	33.3529	46566.2	33.1965
13	10.64	10.64	tr|H0YA55|H0YA55_HUMAN; tr|D6RHD5|D6RHD5_HUMAN; tr|B7WNR0|B7WNR0_HUMAN; tr|A0A0C4DGB6|A0A0C4DGB6_HUMAN; sp|P02768|ALBU_HUMAN	Serum albumin (Fragment) OS=Homo sapiens OX=9606 GN=ALB PE=1 SV=1; Serum albumin OS=Homo sapiens OX=9606 GN=ALB PE=1 SV=1; Serum albumin OS=Homo sapiens OX=9606 GN=ALB PE=1 SV=1; Serum albumin OS=Homo sapiens OX=9606 GN=ALB PE=1 SV=1; Serum albumin OS=Homo sapiens OX=9606 GN=ALB PE=1 SV=2			0	91.22	YICENQDSISSK	Carbamidomethyl(C)@3		0.000264856	1442.64	722.325	1442.63	722.325	2	11	1.1.1.3165.3	1	33.7365	2651.84	33.5032
13	10.64	10.64	tr|H0YA55|H0YA55_HUMAN; tr|D6RHD5|D6RHD5_HUMAN; tr|B7WNR0|B7WNR0_HUMAN; tr|A0A0C4DGB6|A0A0C4DGB6_HUMAN; sp|P02768|ALBU_HUMAN	Serum albumin (Fragment) OS=Homo sapiens OX=9606 GN=ALB PE=1 SV=1; Serum albumin OS=Homo sapiens OX=9606 GN=ALB PE=1 SV=1; Serum albumin OS=Homo sapiens OX=9606 GN=ALB PE=1 SV=1; Serum albumin OS=Homo sapiens OX=9606 GN=ALB PE=1 SV=1; Serum albumin OS=Homo sapiens OX=9606 GN=ALB PE=1 SV=2			0	26.79	YICENQDSISSK	Carbamidomethyl(C)@3		0.00148555	1442.64	722.325	1442.63	722.325	2	7	1.1.1.3087.3	1	31.8398	139.821	31.9021
13	10.64	10.64	tr|H0YA55|H0YA55_HUMAN; tr|D6RHD5|D6RHD5_HUMAN; tr|B7WNR0|B7WNR0_HUMAN; tr|A0A0C4DGB6|A0A0C4DGB6_HUMAN; sp|P02768|ALBU_HUMAN	Serum albumin (Fragment) OS=Homo sapiens OX=9606 GN=ALB PE=1 SV=1; Serum albumin OS=Homo sapiens OX=9606 GN=ALB PE=1 SV=1; Serum albumin OS=Homo sapiens OX=9606 GN=ALB PE=1 SV=1; Serum albumin OS=Homo sapiens OX=9606 GN=ALB PE=1 SV=1; Serum albumin OS=Homo sapiens OX=9606 GN=ALB PE=1 SV=2			0	18.29	YICENQDSISSK	Carbamidomethyl(C)@3		-0.00156619	1442.63	722.324	1442.63	722.325	2	6	1.1.1.3132.10	1	32.9684	43040.3	33.1965
14	10.09	10.09	tr|Q5JP53|Q5JP53_HUMAN; sp|P07437|TBB5_HUMAN	Tubulin beta chain OS=Homo sapiens OX=9606 GN=TUBB PE=1 SV=1; Tubulin beta chain OS=Homo sapiens OX=9606 GN=TUBB PE=1 SV=2			2	99	AILVDLEPGTMDSVR			0.00145625	1614.83	808.422	1614.83	808.422	2	14	1.1.1.5048.3	1	76.5215	163.103	76.5266
14	10.09	10.09	tr|Q5JP53|Q5JP53_HUMAN; sp|P07437|TBB5_HUMAN	Tubulin beta chain OS=Homo sapiens OX=9606 GN=TUBB PE=1 SV=1; Tubulin beta chain OS=Homo sapiens OX=9606 GN=TUBB PE=1 SV=2			2	99	ALTVPELTQQVFDAK			0.000107084	1658.89	830.451	1658.89	830.451	2	14	1.1.1.5449.3	1	84.1996	751.091	84.3633
14	10.09	10.09	tr|Q5JP53|Q5JP53_HUMAN; sp|P07437|TBB5_HUMAN	Tubulin beta chain OS=Homo sapiens OX=9606 GN=TUBB PE=1 SV=1; Tubulin beta chain OS=Homo sapiens OX=9606 GN=TUBB PE=1 SV=2			2	99	ISVYYNEATGGK			0.000646215	1300.63	651.323	1300.63	651.322	2	11	1.1.1.3641.6	1	44.43	314.66	44.5428
14	10.09	10.09	tr|Q5JP53|Q5JP53_HUMAN; sp|P07437|TBB5_HUMAN	Tubulin beta chain OS=Homo sapiens OX=9606 GN=TUBB PE=1 SV=1; Tubulin beta chain OS=Homo sapiens OX=9606 GN=TUBB PE=1 SV=2			2	99	NSSYFVEWIPNNVK			0.00130038	1695.83	848.921	1695.83	848.92	2	18	1.1.1.5205.2	1	79.4495	489.599	79.5427
14	10.09	10.09	tr|Q5JP53|Q5JP53_HUMAN; sp|P07437|TBB5_HUMAN	Tubulin beta chain OS=Homo sapiens OX=9606 GN=TUBB PE=1 SV=1; Tubulin beta chain OS=Homo sapiens OX=9606 GN=TUBB PE=1 SV=2			2	99	YLTVAAVFR			0.00259513	1038.59	520.302	1038.59	520.3	2	8	1.1.1.4863.2	1	72.9583	136.519	73.0045
14	10.09	10.09	tr|Q5JP53|Q5JP53_HUMAN; sp|P07437|TBB5_HUMAN	Tubulin beta chain OS=Homo sapiens OX=9606 GN=TUBB PE=1 SV=1; Tubulin beta chain OS=Homo sapiens OX=9606 GN=TUBB PE=1 SV=2			0.0899095	30.95	LAVNMVPFPR			0.00785732	1142.63	572.325	1142.63	572.321	2	8	1.1.1.4909.2	1	74.0183	46.7532	73.9741
14	10.09	10.09	tr|Q5JP53|Q5JP53_HUMAN; sp|P07437|TBB5_HUMAN	Tubulin beta chain OS=Homo sapiens OX=9606 GN=TUBB PE=1 SV=1; Tubulin beta chain OS=Homo sapiens OX=9606 GN=TUBB PE=1 SV=2			0	21.03	AILVDLEPGTMDSVR	Oxidation(M)@11		-0.00146196	1630.82	816.418	1630.82	816.419	2	6	1.1.1.4689.4	1	68.7767	267.255	68.8367
14	10.09	10.09	tr|Q5JP53|Q5JP53_HUMAN; sp|P07437|TBB5_HUMAN	Tubulin beta chain OS=Homo sapiens OX=9606 GN=TUBB PE=1 SV=1; Tubulin beta chain OS=Homo sapiens OX=9606 GN=TUBB PE=1 SV=2			0	99	ALTVPELTQQVFDAK			0.00303669	1658.89	830.453	1658.89	830.451	2	15	1.1.1.5468.2	1	84.5706	565.643	84.4196
14	10.09	10.09	tr|Q5JP53|Q5JP53_HUMAN; sp|P07437|TBB5_HUMAN	Tubulin beta chain OS=Homo sapiens OX=9606 GN=TUBB PE=1 SV=1; Tubulin beta chain OS=Homo sapiens OX=9606 GN=TUBB PE=1 SV=2			0	22.54	LAVNMVPFPR	Oxidation(M)@5		-0.00234186	1158.62	580.317	1158.62	580.318	2	5	1.1.1.4477.2	1	64.0386	70.9068	64.1112
15	10.07	10.07	tr|F5H5D3|F5H5D3_HUMAN; sp|Q9BQE3|TBA1C_HUMAN; sp|Q71U36|TBA1A_HUMAN; sp|P68363|TBA1B_HUMAN	Tubulin alpha chain OS=Homo sapiens OX=9606 GN=TUBA1C PE=1 SV=1; Tubulin alpha-1C chain OS=Homo sapiens OX=9606 GN=TUBA1C PE=1 SV=1; Tubulin alpha-1A chain OS=Homo sapiens OX=9606 GN=TUBA1A PE=1 SV=1; Tubulin alpha-1B chain OS=Homo sapiens OX=9606 GN=TUBA1B PE=1 SV=1			2	99	AVFVDLEPTVIDEVR			-0.000869058	1700.9	851.456	1700.9	851.457	2	20	1.1.1.5558.2	1	86.2082	929.234	86.2824
15	10.07	10.07	tr|F5H5D3|F5H5D3_HUMAN; sp|Q9BQE3|TBA1C_HUMAN; sp|Q71U36|TBA1A_HUMAN; sp|P68363|TBA1B_HUMAN	Tubulin alpha chain OS=Homo sapiens OX=9606 GN=TUBA1C PE=1 SV=1; Tubulin alpha-1C chain OS=Homo sapiens OX=9606 GN=TUBA1C PE=1 SV=1; Tubulin alpha-1A chain OS=Homo sapiens OX=9606 GN=TUBA1A PE=1 SV=1; Tubulin alpha-1B chain OS=Homo sapiens OX=9606 GN=TUBA1B PE=1 SV=1			2	99	DVNAAIATIKTK		missed K-T@10	0.00798903	1243.72	622.868	1243.71	622.864	2	9	1.1.1.3847.7	1	49.2593	237.201	49.2711
15	10.07	10.07	tr|F5H5D3|F5H5D3_HUMAN; sp|Q9BQE3|TBA1C_HUMAN; sp|Q71U36|TBA1A_HUMAN; sp|P68363|TBA1B_HUMAN	Tubulin alpha chain OS=Homo sapiens OX=9606 GN=TUBA1C PE=1 SV=1; Tubulin alpha-1C chain OS=Homo sapiens OX=9606 GN=TUBA1C PE=1 SV=1; Tubulin alpha-1A chain OS=Homo sapiens OX=9606 GN=TUBA1A PE=1 SV=1; Tubulin alpha-1B chain OS=Homo sapiens OX=9606 GN=TUBA1B PE=1 SV=1			2	99	QLFHPEQLITGKEDAANNYAR	Gln->pyro-Glu@N-term	missed K-E@12	0.000140861	2397.17	800.064	2397.17	800.064	3	16	1.1.1.4845.2	1	72.5314	299.964	72.5365
15	10.07	10.07	tr|F5H5D3|F5H5D3_HUMAN; sp|Q9BQE3|TBA1C_HUMAN; sp|Q71U36|TBA1A_HUMAN; sp|P68363|TBA1B_HUMAN	Tubulin alpha chain OS=Homo sapiens OX=9606 GN=TUBA1C PE=1 SV=1; Tubulin alpha-1C chain OS=Homo sapiens OX=9606 GN=TUBA1C PE=1 SV=1; Tubulin alpha-1A chain OS=Homo sapiens OX=9606 GN=TUBA1A PE=1 SV=1; Tubulin alpha-1B chain OS=Homo sapiens OX=9606 GN=TUBA1B PE=1 SV=1			2	99	TIGGGDDSFNTFFSETGAGK			0.00509161	2006.89	1004.45	2006.89	1004.45	2	25	1.1.1.5011.2	1	75.8709	514.107	75.9104
15	10.07	10.07	tr|F5H5D3|F5H5D3_HUMAN; sp|Q9BQE3|TBA1C_HUMAN; sp|Q71U36|TBA1A_HUMAN; sp|P68363|TBA1B_HUMAN	Tubulin alpha chain OS=Homo sapiens OX=9606 GN=TUBA1C PE=1 SV=1; Tubulin alpha-1C chain OS=Homo sapiens OX=9606 GN=TUBA1C PE=1 SV=1; Tubulin alpha-1A chain OS=Homo sapiens OX=9606 GN=TUBA1A PE=1 SV=1; Tubulin alpha-1B chain OS=Homo sapiens OX=9606 GN=TUBA1B PE=1 SV=1			2	99	VGINYQPPTVVPGGDLAK			0.000291206	1823.98	912.996	1823.98	912.996	2	11	1.1.1.4705.4	1	69.0992	542.512	69.2133
15	10.07	10.07	tr|F5H5D3|F5H5D3_HUMAN; sp|Q9BQE3|TBA1C_HUMAN; sp|Q71U36|TBA1A_HUMAN; sp|P68363|TBA1B_HUMAN	Tubulin alpha chain OS=Homo sapiens OX=9606 GN=TUBA1C PE=1 SV=1; Tubulin alpha-1C chain OS=Homo sapiens OX=9606 GN=TUBA1C PE=1 SV=1; Tubulin alpha-1A chain OS=Homo sapiens OX=9606 GN=TUBA1A PE=1 SV=1; Tubulin alpha-1B chain OS=Homo sapiens OX=9606 GN=TUBA1B PE=1 SV=1			0.0741724	27.05	IHFPLATYAPVISAEK			0.00157523	1755.96	586.327	1755.96	586.326	3	9	1.1.1.5093.2	1	77.3193	184.952	77.2481
15	10.07	10.07	tr|F5H5D3|F5H5D3_HUMAN; sp|Q9BQE3|TBA1C_HUMAN; sp|Q71U36|TBA1A_HUMAN; sp|P68363|TBA1B_HUMAN	Tubulin alpha chain OS=Homo sapiens OX=9606 GN=TUBA1C PE=1 SV=1; Tubulin alpha-1C chain OS=Homo sapiens OX=9606 GN=TUBA1C PE=1 SV=1; Tubulin alpha-1A chain OS=Homo sapiens OX=9606 GN=TUBA1A PE=1 SV=1; Tubulin alpha-1B chain OS=Homo sapiens OX=9606 GN=TUBA1B PE=1 SV=1			0	23	IHFPLATYAPVISAEK			0.00450485	1755.96	586.327	1755.96	586.326	3	6	1.1.1.5076.2	1	76.9353	214.727	77.0953
16	10.06	10.06	sp|Q8NCD3|HJURP_HUMAN	Holliday junction recognition protein OS=Homo sapiens OX=9606 GN=HJURP PE=1 SV=2			2	99	GGPASPGGLQGLETR			0.00643738	1395.72	698.866	1395.71	698.863	2	12	1.1.1.3853.5	1	49.4105	592.508	49.3968
16	10.06	10.06	sp|Q8NCD3|HJURP_HUMAN	Holliday junction recognition protein OS=Homo sapiens OX=9606 GN=HJURP PE=1 SV=2			2	99	KSLLGSTAIEAPSSTCVAR	Carbamidomethyl(C)@16	missed K-S@1	0.00754122	1947.02	650.013	1947.01	650.01	3	10	1.1.1.4129.5	1	55.6073	104.135	55.5931
16	10.06	10.06	sp|Q8NCD3|HJURP_HUMAN	Holliday junction recognition protein OS=Homo sapiens OX=9606 GN=HJURP PE=1 SV=2			2	99	SLLGSTAIEAPSSTCVAR	Carbamidomethyl(C)@15		-0.00177622	1818.91	910.464	1818.91	910.465	2	16	1.1.1.4463.5	1	63.6624	318.741	63.6953
16	10.06	10.06	sp|Q8NCD3|HJURP_HUMAN	Holliday junction recognition protein OS=Homo sapiens OX=9606 GN=HJURP PE=1 SV=2			2	99	SLSEAFENLGKR		missed K-R@11	-0.00187094	1349.69	675.853	1349.69	675.854	2	6	1.1.1.4191.6	1	56.9449	423.296	56.9584
16	10.06	10.06	sp|Q8NCD3|HJURP_HUMAN	Holliday junction recognition protein OS=Homo sapiens OX=9606 GN=HJURP PE=1 SV=2			2	99	VTPLPSLASPAVPAPGYCSR	Carbamidomethyl(C)@18		0.00690506	2039.06	1020.54	2039.05	1020.53	2	19	1.1.1.4874.2	1	73.245	496.897	73.3271
16	10.06	10.06	sp|Q8NCD3|HJURP_HUMAN	Holliday junction recognition protein OS=Homo sapiens OX=9606 GN=HJURP PE=1 SV=2			0.0560111	21.94	RLSLPSSK		missed R-L@1	-0.00201241	886.522	444.268	886.524	444.269	2	4	1.1.1.3098.4	1	32.1194	352.179	32.2666
17	10	13.89	sp|P08779|K1C16_HUMAN	Keratin, type I cytoskeletal 16 OS=Homo sapiens OX=9606 GN=KRT16 PE=1 SV=4			2	99	APSTYGGGLSVSSR			0.000537427	1337.66	669.836	1337.66	669.836	2	10	1.1.1.3498.8	1	41.1272	473.343	41.211
17	10	13.89	sp|P08779|K1C16_HUMAN	Keratin, type I cytoskeletal 16 OS=Homo sapiens OX=9606 GN=KRT16 PE=1 SV=4			2	99	EVFTSSSSSSSR			-0.00174901	1259.56	630.788	1259.56	630.789	2	12	1.1.1.2867.2	1	26.4892	274.05	26.4482
17	10	13.89	sp|P08779|K1C16_HUMAN	Keratin, type I cytoskeletal 16 OS=Homo sapiens OX=9606 GN=KRT16 PE=1 SV=4			2	99	GSCGIGGGIGGGSSR	Carbamidomethyl(C)@3		0.00289804	1277.58	639.798	1277.58	639.796	2	11	1.1.1.3103.5	0	32.2581	609.471	32.3941
17	10	13.89	sp|P08779|K1C16_HUMAN	Keratin, type I cytoskeletal 16 OS=Homo sapiens OX=9606 GN=KRT16 PE=1 SV=4			2	99	ISSVLAGGSCR	Carbamidomethyl(C)@10		-0.00172484	1105.55	553.784	1105.55	553.785	2	18	1.1.1.3332.3	0	37.447	1779.46	37.4988
17	10	13.89	sp|P08779|K1C16_HUMAN	Keratin, type I cytoskeletal 16 OS=Homo sapiens OX=9606 GN=KRT16 PE=1 SV=4			2	99	VLDELTLAR			0.00194877	1028.59	515.302	1028.59	515.301	2	8	1.1.1.4359.2	0	61.0202	195.153	60.9202
17	10	13.89	sp|P08779|K1C16_HUMAN	Keratin, type I cytoskeletal 16 OS=Homo sapiens OX=9606 GN=KRT16 PE=1 SV=4			0	85.1	EVFTSSSSSSSR			-0.00174901	1259.56	630.788	1259.56	630.789	2	7	1.1.1.2850.5	1	26.1286	276.68	26.298
17	10	13.89	sp|P08779|K1C16_HUMAN	Keratin, type I cytoskeletal 16 OS=Homo sapiens OX=9606 GN=KRT16 PE=1 SV=4			0	99	LAADDFR			0.00172617	806.394	404.204	806.392	404.203	2	9	1.1.1.3393.2	0	38.8313	2715.24	38.8256
17	10	13.89	sp|P08779|K1C16_HUMAN	Keratin, type I cytoskeletal 16 OS=Homo sapiens OX=9606 GN=KRT16 PE=1 SV=4			0	89.48	LAADDFR			0.00270273	806.395	404.205	806.392	404.203	2	7	1.1.1.3377.2	0	38.4536	1345.67	38.6591
17	10	13.89	sp|P08779|K1C16_HUMAN	Keratin, type I cytoskeletal 16 OS=Homo sapiens OX=9606 GN=KRT16 PE=1 SV=4			0	86.7	LAADDFR			0.00190927	806.394	404.204	806.392	404.203	2	5	1.1.1.3408.2	0	39.2089	1755.44	38.9486
17	10	13.89	sp|P08779|K1C16_HUMAN	Keratin, type I cytoskeletal 16 OS=Homo sapiens OX=9606 GN=KRT16 PE=1 SV=4			0	99	LASYLDKVR		missed K-V@7	0.00216254	1063.6	532.81	1063.6	532.809	2	11	1.1.1.3553.3	0	42.4238	1433.94	42.4931
18	9.48	9.48	tr|A0A2U3TZJ9|A0A2U3TZJ9_HUMAN; tr|A0A2R8YFS5|A0A2R8YFS5_HUMAN; tr|A0A2R8YFR4|A0A2R8YFR4_HUMAN; tr|A0A2R8YF78|A0A2R8YF78_HUMAN; tr|A0A2R8YCW1|A0A2R8YCW1_HUMAN; tr|A0A2R8Y645|A0A2R8Y645_HUMAN; tr|A0A2R8Y5G6|A0A2R8Y5G6_HUMAN; tr|A0A2R8Y4A4|A0A2R8Y4A4_HUMAN; tr|A0A0D9SG12|A0A0D9SG12_HUMAN; tr|A0A0D9SFB3|A0A0D9SFB3_HUMAN; tr|A0A0D9SF53|A0A0D9SF53_HUMAN; sp|O00571|DDX3X_HUMAN	ATP-dependent RNA helicase DDX3X OS=Homo sapiens OX=9606 GN=DDX3X PE=1 SV=1; ATP-dependent RNA helicase DDX3X OS=Homo sapiens OX=9606 GN=DDX3X PE=1 SV=1; ATP-dependent RNA helicase DDX3X OS=Homo sapiens OX=9606 GN=DDX3X PE=1 SV=1; ATP-dependent RNA helicase DDX3X OS=Homo sapiens OX=9606 GN=DDX3X PE=1 SV=1; ATP-dependent RNA helicase DDX3X OS=Homo sapiens OX=9606 GN=DDX3X PE=1 SV=1; ATP-dependent …			2	99	DYRQSSGASSSSFSSSR		missed R-Q@3	-0.000812639	1794.78	599.266	1794.78	599.266	3	12	1.1.1.2875.4	1	26.6827	226.83	26.7405
18	9.48	9.48	tr|A0A2U3TZJ9|A0A2U3TZJ9_HUMAN; tr|A0A2R8YFS5|A0A2R8YFS5_HUMAN; tr|A0A2R8YFR4|A0A2R8YFR4_HUMAN; tr|A0A2R8YF78|A0A2R8YF78_HUMAN; tr|A0A2R8YCW1|A0A2R8YCW1_HUMAN; tr|A0A2R8Y645|A0A2R8Y645_HUMAN; tr|A0A2R8Y5G6|A0A2R8Y5G6_HUMAN; tr|A0A2R8Y4A4|A0A2R8Y4A4_HUMAN; tr|A0A0D9SG12|A0A0D9SG12_HUMAN; tr|A0A0D9SFB3|A0A0D9SFB3_HUMAN; tr|A0A0D9SF53|A0A0D9SF53_HUMAN; sp|O00571|DDX3X_HUMAN	ATP-dependent RNA helicase DDX3X OS=Homo sapiens OX=9606 GN=DDX3X PE=1 SV=1; ATP-dependent RNA helicase DDX3X OS=Homo sapiens OX=9606 GN=DDX3X PE=1 SV=1; ATP-dependent RNA helicase DDX3X OS=Homo sapiens OX=9606 GN=DDX3X PE=1 SV=1; ATP-dependent RNA helicase DDX3X OS=Homo sapiens OX=9606 GN=DDX3X PE=1 SV=1; ATP-dependent RNA helicase DDX3X OS=Homo sapiens OX=9606 GN=DDX3X PE=1 SV=1; ATP-dependent …			2	99	SGKSPILVATAVAAR		missed K-S@3	0.00156021	1439.85	480.957	1439.85	480.956	3	6	1.1.1.4113.3	1	55.1889	298.776	55.1295
18	9.48	9.48	tr|A0A2U3TZJ9|A0A2U3TZJ9_HUMAN; tr|A0A2R8YFS5|A0A2R8YFS5_HUMAN; tr|A0A2R8YFR4|A0A2R8YFR4_HUMAN; tr|A0A2R8YF78|A0A2R8YF78_HUMAN; tr|A0A2R8YCW1|A0A2R8YCW1_HUMAN; tr|A0A2R8Y645|A0A2R8Y645_HUMAN; tr|A0A2R8Y5G6|A0A2R8Y5G6_HUMAN; tr|A0A2R8Y4A4|A0A2R8Y4A4_HUMAN; tr|A0A0D9SG12|A0A0D9SG12_HUMAN; tr|A0A0D9SFB3|A0A0D9SFB3_HUMAN; tr|A0A0D9SF53|A0A0D9SF53_HUMAN; sp|O00571|DDX3X_HUMAN	ATP-dependent RNA helicase DDX3X OS=Homo sapiens OX=9606 GN=DDX3X PE=1 SV=1; ATP-dependent RNA helicase DDX3X OS=Homo sapiens OX=9606 GN=DDX3X PE=1 SV=1; ATP-dependent RNA helicase DDX3X OS=Homo sapiens OX=9606 GN=DDX3X PE=1 SV=1; ATP-dependent RNA helicase DDX3X OS=Homo sapiens OX=9606 GN=DDX3X PE=1 SV=1; ATP-dependent RNA helicase DDX3X OS=Homo sapiens OX=9606 GN=DDX3X PE=1 SV=1; ATP-dependent …			2	99	VGNLGLATSFFNER			5.19685e-05	1523.77	762.894	1523.77	762.894	2	17	1.1.1.5256.2	1	80.3738	104.697	80.379
18	9.48	9.48	tr|A0A2U3TZJ9|A0A2U3TZJ9_HUMAN; tr|A0A2R8YFS5|A0A2R8YFS5_HUMAN; tr|A0A2R8YFR4|A0A2R8YFR4_HUMAN; tr|A0A2R8YF78|A0A2R8YF78_HUMAN; tr|A0A2R8YCW1|A0A2R8YCW1_HUMAN; tr|A0A2R8Y645|A0A2R8Y645_HUMAN; tr|A0A2R8Y5G6|A0A2R8Y5G6_HUMAN; tr|A0A2R8Y4A4|A0A2R8Y4A4_HUMAN; tr|A0A0D9SG12|A0A0D9SG12_HUMAN; tr|A0A0D9SFB3|A0A0D9SFB3_HUMAN; tr|A0A0D9SF53|A0A0D9SF53_HUMAN; sp|O00571|DDX3X_HUMAN	ATP-dependent RNA helicase DDX3X OS=Homo sapiens OX=9606 GN=DDX3X PE=1 SV=1; ATP-dependent RNA helicase DDX3X OS=Homo sapiens OX=9606 GN=DDX3X PE=1 SV=1; ATP-dependent RNA helicase DDX3X OS=Homo sapiens OX=9606 GN=DDX3X PE=1 SV=1; ATP-dependent RNA helicase DDX3X OS=Homo sapiens OX=9606 GN=DDX3X PE=1 SV=1; ATP-dependent RNA helicase DDX3X OS=Homo sapiens OX=9606 GN=DDX3X PE=1 SV=1; ATP-dependent …			1.88606	99	VGSTSENITQK			-0.00218538	1162.58	582.298	1162.58	582.299	2	9	1.1.1.2765.2	1	24.1193	77.7833	24.0551
18	9.48	9.48	tr|A0A2U3TZJ9|A0A2U3TZJ9_HUMAN; tr|A0A2R8YFS5|A0A2R8YFS5_HUMAN; tr|A0A2R8YFR4|A0A2R8YFR4_HUMAN; tr|A0A2R8YF78|A0A2R8YF78_HUMAN; tr|A0A2R8YCW1|A0A2R8YCW1_HUMAN; tr|A0A2R8Y645|A0A2R8Y645_HUMAN; tr|A0A2R8Y5G6|A0A2R8Y5G6_HUMAN; tr|A0A2R8Y4A4|A0A2R8Y4A4_HUMAN; tr|A0A0D9SG12|A0A0D9SG12_HUMAN; tr|A0A0D9SFB3|A0A0D9SFB3_HUMAN; tr|A0A0D9SF53|A0A0D9SF53_HUMAN; sp|O00571|DDX3X_HUMAN	ATP-dependent RNA helicase DDX3X OS=Homo sapiens OX=9606 GN=DDX3X PE=1 SV=1; ATP-dependent RNA helicase DDX3X OS=Homo sapiens OX=9606 GN=DDX3X PE=1 SV=1; ATP-dependent RNA helicase DDX3X OS=Homo sapiens OX=9606 GN=DDX3X PE=1 SV=1; ATP-dependent RNA helicase DDX3X OS=Homo sapiens OX=9606 GN=DDX3X PE=1 SV=1; ATP-dependent RNA helicase DDX3X OS=Homo sapiens OX=9606 GN=DDX3X PE=1 SV=1; ATP-dependent …			1.50864	98.52	GKIGLDFCK	Carbamidomethyl(C)@8	missed K-I@2	0.0048459	1036.54	519.279	1036.54	519.276	2	11	1.1.1.3740.2	1	46.6998	173.152	46.7132
18	9.48	9.48	tr|A0A2U3TZJ9|A0A2U3TZJ9_HUMAN; tr|A0A2R8YFS5|A0A2R8YFS5_HUMAN; tr|A0A2R8YFR4|A0A2R8YFR4_HUMAN; tr|A0A2R8YF78|A0A2R8YF78_HUMAN; tr|A0A2R8YCW1|A0A2R8YCW1_HUMAN; tr|A0A2R8Y645|A0A2R8Y645_HUMAN; tr|A0A2R8Y5G6|A0A2R8Y5G6_HUMAN; tr|A0A2R8Y4A4|A0A2R8Y4A4_HUMAN; tr|A0A0D9SG12|A0A0D9SG12_HUMAN; tr|A0A0D9SFB3|A0A0D9SFB3_HUMAN; tr|A0A0D9SF53|A0A0D9SF53_HUMAN; sp|O00571|DDX3X_HUMAN	ATP-dependent RNA helicase DDX3X OS=Homo sapiens OX=9606 GN=DDX3X PE=1 SV=1; ATP-dependent RNA helicase DDX3X OS=Homo sapiens OX=9606 GN=DDX3X PE=1 SV=1; ATP-dependent RNA helicase DDX3X OS=Homo sapiens OX=9606 GN=DDX3X PE=1 SV=1; ATP-dependent RNA helicase DDX3X OS=Homo sapiens OX=9606 GN=DDX3X PE=1 SV=1; ATP-dependent RNA helicase DDX3X OS=Homo sapiens OX=9606 GN=DDX3X PE=1 SV=1; ATP-dependent …			0.051587	21.12	YTRPTPVQK			-0.00249446	1088.6	545.305	1088.6	545.306	2	5	1.1.1.2529.2	1	19.7849	172.817	19.8863
18	9.48	9.48	tr|A0A2U3TZJ9|A0A2U3TZJ9_HUMAN; tr|A0A2R8YFS5|A0A2R8YFS5_HUMAN; tr|A0A2R8YFR4|A0A2R8YFR4_HUMAN; tr|A0A2R8YF78|A0A2R8YF78_HUMAN; tr|A0A2R8YCW1|A0A2R8YCW1_HUMAN; tr|A0A2R8Y645|A0A2R8Y645_HUMAN; tr|A0A2R8Y5G6|A0A2R8Y5G6_HUMAN; tr|A0A2R8Y4A4|A0A2R8Y4A4_HUMAN; tr|A0A0D9SG12|A0A0D9SG12_HUMAN; tr|A0A0D9SFB3|A0A0D9SFB3_HUMAN; tr|A0A0D9SF53|A0A0D9SF53_HUMAN; sp|O00571|DDX3X_HUMAN	ATP-dependent RNA helicase DDX3X OS=Homo sapiens OX=9606 GN=DDX3X PE=1 SV=1; ATP-dependent RNA helicase DDX3X OS=Homo sapiens OX=9606 GN=DDX3X PE=1 SV=1; ATP-dependent RNA helicase DDX3X OS=Homo sapiens OX=9606 GN=DDX3X PE=1 SV=1; ATP-dependent RNA helicase DDX3X OS=Homo sapiens OX=9606 GN=DDX3X PE=1 SV=1; ATP-dependent RNA helicase DDX3X OS=Homo sapiens OX=9606 GN=DDX3X PE=1 SV=1; ATP-dependent …			0.0347983	15.07	FSGGFGAR			0.00540647	797.387	399.701	797.382	399.698	2	5	1.1.1.3237.2	1	35.37	133.692	35.3884
19	8.33	8.38	sp|P08670|VIME_HUMAN	Vimentin OS=Homo sapiens OX=9606 GN=VIM PE=1 SV=4			2	99	DVRQQYESVAAK		missed R-Q@3	-0.00107905	1392.7	697.357	1392.7	697.357	2	13	1.1.1.3225.5	1	35.1301	820.889	35.2081
19	8.33	8.38	sp|P08670|VIME_HUMAN	Vimentin OS=Homo sapiens OX=9606 GN=VIM PE=1 SV=4			2	99	LLQDSVDFSLADAINTEFK			-0.00323154	2125.06	1063.54	2125.06	1063.54	2	24	1.1.1.6136.2	1	96.1479	279.152	96.258
19	8.33	8.38	sp|P08670|VIME_HUMAN	Vimentin OS=Homo sapiens OX=9606 GN=VIM PE=1 SV=4			2	99	QVDQLTNDKAR	Gln->pyro-Glu@N-term	missed K-A@9	-0.000334713	1269.63	635.823	1269.63	635.823	2	10	1.1.1.3392.4	1	38.8105	382.914	38.8498
19	8.33	8.38	sp|P08670|VIME_HUMAN	Vimentin OS=Homo sapiens OX=9606 GN=VIM PE=1 SV=4			2	99	SLYASSPGGVYATR			0.00642149	1427.71	714.863	1427.7	714.859	2	15	1.1.1.3748.7	1	46.9057	1793.14	47.0117
19	8.33	8.38	sp|P08670|VIME_HUMAN	Vimentin OS=Homo sapiens OX=9606 GN=VIM PE=1 SV=4			0.173925	51.56	SYVTTSTR			-0.000266474	913.45	457.732	913.451	457.733	2	6	1.1.1.2811.3	1	25.2114	293.642	25.1657
19	8.33	8.38	sp|P08670|VIME_HUMAN	Vimentin OS=Homo sapiens OX=9606 GN=VIM PE=1 SV=4			0.0899095	33.27	LRSSVPGVR		missed R-S@2	-0.00279633	969.569	485.792	969.572	485.793	2	5	1.1.1.2973.3	1	29.0833	282.504	29.1516
19	8.33	8.38	sp|P08670|VIME_HUMAN	Vimentin OS=Homo sapiens OX=9606 GN=VIM PE=1 SV=4			0.0447935	19.03	QQYESVAAK			-0.00340735	1022.5	512.257	1022.5	512.259	2	5	1.1.1.2787.3	1	24.6136	133.403	24.7616
19	8.33	8.38	sp|P08670|VIME_HUMAN	Vimentin OS=Homo sapiens OX=9606 GN=VIM PE=1 SV=4			0.0209071	15.25	QAKQESTEYRR	Gln->pyro-Glu@N-term	missed K-Q@3; missed R-R@10	-0.00365129	1377.66	460.227	1377.66	460.229	3	5	1.1.1.2341.2	1	17.2415	215.981	17.3752
19	8.33	8.38	sp|P08670|VIME_HUMAN	Vimentin OS=Homo sapiens OX=9606 GN=VIM PE=1 SV=4			0	19.41	KLLEGEESR		missed K-L@1	-0.00313999	1059.55	530.784	1059.56	530.785	2	5	1.1.1.2792.5	0	24.7531	84.8093	24.7616
19	8.33	8.38	sp|P08670|VIME_HUMAN	Vimentin OS=Homo sapiens OX=9606 GN=VIM PE=1 SV=4			0	99	LLQDSVDFSLADAINTEFK			-0.00323154	2125.06	1063.54	2125.06	1063.54	2	25	1.1.1.6153.3	1	96.5244	276.322	96.54
19	8.33	8.38	sp|P08670|VIME_HUMAN	Vimentin OS=Homo sapiens OX=9606 GN=VIM PE=1 SV=4			0	99	LLQDSVDFSLADAINTEFK			0.000186328	2125.06	1063.54	2125.06	1063.54	2	18	1.1.1.6177.4	1	96.9045	227.201	96.7766
19	8.33	8.38	sp|P08670|VIME_HUMAN	Vimentin OS=Homo sapiens OX=9606 GN=VIM PE=1 SV=4			0	99	SLYASSPGGVYATR			0.00642149	1427.71	714.863	1427.7	714.859	2	12	1.1.1.3763.9	1	47.2851	1863.3	47.0117
19	8.33	8.38	sp|P08670|VIME_HUMAN	Vimentin OS=Homo sapiens OX=9606 GN=VIM PE=1 SV=4			0	23.95	SYVTTSTR			-0.00282994	913.448	457.731	913.451	457.733	2	8	1.1.1.2796.2	1	24.8415	257.623	25.0331
20	8	8	sp|P08238|HS90B_HUMAN	Heat shock protein HSP 90-beta OS=Homo sapiens OX=9606 GN=HSP90AB1 PE=1 SV=4			2	99	GVVDSEDLPLNISR			-0.00199142	1512.78	757.395	1512.78	757.396	2	14	1.1.1.4712.2	0	69.2784	262.369	69.3486
20	8	8	sp|P08238|HS90B_HUMAN	Heat shock protein HSP 90-beta OS=Homo sapiens OX=9606 GN=HSP90AB1 PE=1 SV=4			2	99	IDIIPNPQER			-0.0016744	1193.64	597.827	1193.64	597.828	2	11	1.1.1.4249.4	1	58.4749	927.835	58.3667
20	8	8	sp|P08238|HS90B_HUMAN	Heat shock protein HSP 90-beta OS=Homo sapiens OX=9606 GN=HSP90AB1 PE=1 SV=4			2	99	NPDDITQEEYGEFYK			-0.00737362	1846.78	924.398	1846.79	924.402	2	12	1.1.1.4291.7	1	59.569	134.362	59.5741
20	8	8	sp|P08238|HS90B_HUMAN	Heat shock protein HSP 90-beta OS=Homo sapiens OX=9606 GN=HSP90AB1 PE=1 SV=4			2	99	YIDQEELNK			0.00204364	1150.55	576.284	1150.55	576.283	2	11	1.1.1.3229.3	1	35.2213	447.42	35.2804
21	7.75	19.23	sp|P13647|K2C5_HUMAN	Keratin, type II cytoskeletal 5 OS=Homo sapiens OX=9606 GN=KRT5 PE=1 SV=3			2	99	ISISTSGGSFR			0.00498052	1110.57	556.293	1110.57	556.291	2	10	1.1.1.3845.5	1	49.2035	1397.28	48.9776
21	7.75	19.23	sp|P13647|K2C5_HUMAN	Keratin, type II cytoskeletal 5 OS=Homo sapiens OX=9606 GN=KRT5 PE=1 SV=3			2	99	SFSTASAITPSVSR			-0.00295444	1409.71	705.863	1409.72	705.865	2	14	1.1.1.3973.8	1	52.1732	1499.07	52.1588
21	7.75	19.23	sp|P13647|K2C5_HUMAN	Keratin, type II cytoskeletal 5 OS=Homo sapiens OX=9606 GN=KRT5 PE=1 SV=3			2	99	VSLAGACGVGGYGSR	Carbamidomethyl(C)@7		0.0106722	1409.68	705.849	1409.67	705.843	2	18	1.1.1.3796.3	1	48.0765	1361.2	48.111
21	7.75	19.23	sp|P13647|K2C5_HUMAN	Keratin, type II cytoskeletal 5 OS=Homo sapiens OX=9606 GN=KRT5 PE=1 SV=3			1.69897	99	SLYNLGGSKR		missed K-R@9	-0.000496787	1093.59	547.801	1093.59	547.801	2	9	1.1.1.3236.3	1	35.3508	1269.78	35.5096
21	7.75	19.23	sp|P13647|K2C5_HUMAN	Keratin, type II cytoskeletal 5 OS=Homo sapiens OX=9606 GN=KRT5 PE=1 SV=3			0.0530567	22.68	AQYEEIANR			-0.00327194	1092.52	547.266	1092.52	547.267	2	7	1.1.1.3108.3	1	32.3764	755.632	32.2666
21	7.75	19.23	sp|P13647|K2C5_HUMAN	Keratin, type II cytoskeletal 5 OS=Homo sapiens OX=9606 GN=KRT5 PE=1 SV=3			0	99	GRLDSELR		missed R-L@2	-0.00545167	944.498	473.257	944.504	473.259	2	9	1.1.1.3014.3	0	30.0947	631.403	29.9917
21	7.75	19.23	sp|P13647|K2C5_HUMAN	Keratin, type II cytoskeletal 5 OS=Homo sapiens OX=9606 GN=KRT5 PE=1 SV=3			0	93.13	GRLDSELR		missed R-L@2	-0.000629921	944.503	473.259	944.504	473.259	2	6	1.1.1.2997.3	0	29.7014	613.076	29.8902
21	7.75	19.23	sp|P13647|K2C5_HUMAN	Keratin, type II cytoskeletal 5 OS=Homo sapiens OX=9606 GN=KRT5 PE=1 SV=3			0	24.43	GRLDSELR		missed R-L@2	-0.00301028	944.501	473.258	944.504	473.259	2	5	1.1.1.3030.3	0	30.4864	337.525	30.2555
21	7.75	19.23	sp|P13647|K2C5_HUMAN	Keratin, type II cytoskeletal 5 OS=Homo sapiens OX=9606 GN=KRT5 PE=1 SV=3			0	99	ISISTSGGSFR			0.00168464	1110.57	556.292	1110.57	556.291	2	14	1.1.1.3828.3	1	48.8215	2047.59	48.9071
21	7.75	19.23	sp|P13647|K2C5_HUMAN	Keratin, type II cytoskeletal 5 OS=Homo sapiens OX=9606 GN=KRT5 PE=1 SV=3			0	95.43	KLLEGEECR	Carbamidomethyl(C)@8	missed K-L@1	-0.00287639	1132.55	567.283	1132.55	567.285	2	9	1.1.1.2847.3	0	26.0696	253.955	25.9415
21	7.75	19.23	sp|P13647|K2C5_HUMAN	Keratin, type II cytoskeletal 5 OS=Homo sapiens OX=9606 GN=KRT5 PE=1 SV=3			0	21.79	KLLEGEECR	Carbamidomethyl(C)@8	missed K-L@1	-0.00556192	1132.55	567.282	1132.55	567.285	2	6	1.1.1.2831.3	0	25.6734	231.832	25.8882
21	7.75	19.23	sp|P13647|K2C5_HUMAN	Keratin, type II cytoskeletal 5 OS=Homo sapiens OX=9606 GN=KRT5 PE=1 SV=3			0	99	KYEDEINKR		cleaved N-K@N-term; missed K-Y@1; missed K-R@8	-0.000932254	1193.6	398.875	1193.6	398.875	3	11	1.1.1.2618.2	0	21.0756	525.588	20.8199
21	7.75	19.23	sp|P13647|K2C5_HUMAN	Keratin, type II cytoskeletal 5 OS=Homo sapiens OX=9606 GN=KRT5 PE=1 SV=3			0	98.81	KYEDEINKR		cleaved N-K@N-term; missed K-Y@1; missed K-R@8	-0.000291388	1193.6	398.875	1193.6	398.875	3	10	1.1.1.2570.2	0	20.2983	980.961	20.3118
21	7.75	19.23	sp|P13647|K2C5_HUMAN	Keratin, type II cytoskeletal 5 OS=Homo sapiens OX=9606 GN=KRT5 PE=1 SV=3			0	97.92	KYEDEINKR		cleaved N-K@N-term; missed K-Y@1; missed K-R@8	-0.000566045	1193.6	398.875	1193.6	398.875	3	10	1.1.1.2598.2	0	20.6718	1098.47	20.4985
21	7.75	19.23	sp|P13647|K2C5_HUMAN	Keratin, type II cytoskeletal 5 OS=Homo sapiens OX=9606 GN=KRT5 PE=1 SV=3			0	26.17	KYEDEINKR		cleaved N-K@N-term; missed K-Y@1; missed K-R@8	0.000257926	1193.6	398.875	1193.6	398.875	3	7	1.1.1.2638.2	0	21.4651	156.329	21.3265
21	7.75	19.23	sp|P13647|K2C5_HUMAN	Keratin, type II cytoskeletal 5 OS=Homo sapiens OX=9606 GN=KRT5 PE=1 SV=3			0	99	LLEGEECR	Carbamidomethyl(C)@7		-0.00191099	1004.46	503.236	1004.46	503.237	2	9	1.1.1.2985.3	0	29.4011	182.04	29.5415
21	7.75	19.23	sp|P13647|K2C5_HUMAN	Keratin, type II cytoskeletal 5 OS=Homo sapiens OX=9606 GN=KRT5 PE=1 SV=3			0	99	NKYEDEINKR		missed K-Y@2; missed K-R@9	0.00238543	1307.65	436.89	1307.65	436.89	3	14	1.1.1.2774.2	0	24.3306	4234.29	24.2959
21	7.75	19.23	sp|P13647|K2C5_HUMAN	Keratin, type II cytoskeletal 5 OS=Homo sapiens OX=9606 GN=KRT5 PE=1 SV=3			0	27.47	NKYEDEINKR		missed K-Y@2; missed K-R@9	0.00211077	1307.65	436.89	1307.65	436.89	3	8	1.1.1.2791.2	0	24.722	1802.32	24.4851
21	7.75	19.23	sp|P13647|K2C5_HUMAN	Keratin, type II cytoskeletal 5 OS=Homo sapiens OX=9606 GN=KRT5 PE=1 SV=3			0	99	NLDLDSIIAEVK			-0.00136794	1328.72	665.366	1328.72	665.367	2	17	1.1.1.5837.2	0	91.0768	259.563	91.1399
21	7.75	19.23	sp|P13647|K2C5_HUMAN	Keratin, type II cytoskeletal 5 OS=Homo sapiens OX=9606 GN=KRT5 PE=1 SV=3			0	21.28	SFSTASAITPSVSR			-0.00295444	1409.71	705.863	1409.72	705.865	2	5	1.1.1.3979.12	1	52.3252	1499.07	52.1588
21	7.75	19.23	sp|P13647|K2C5_HUMAN	Keratin, type II cytoskeletal 5 OS=Homo sapiens OX=9606 GN=KRT5 PE=1 SV=3			0	98.88	SLYNLGGSKR		missed K-R@9	-0.000496787	1093.59	547.801	1093.59	547.801	2	9	1.1.1.3251.5	1	35.7198	1269.78	35.5096
21	7.75	19.23	sp|P13647|K2C5_HUMAN	Keratin, type II cytoskeletal 5 OS=Homo sapiens OX=9606 GN=KRT5 PE=1 SV=3			0	36.35	VLDTKWTLLQEQGTK		missed K-W@5	0.00640761	1758.96	587.327	1758.95	587.324	3	6	1.1.1.4434.3	0	62.8523	70.8845	62.8405
22	6.04	6.04	tr|J3QQ67|J3QQ67_HUMAN; tr|H0YHA7|H0YHA7_HUMAN; tr|G3V203|G3V203_HUMAN; sp|Q07020|RL18_HUMAN	60S ribosomal protein L18 (Fragment) OS=Homo sapiens OX=9606 GN=RPL18 PE=1 SV=1; 60S ribosomal protein L18 (Fragment) OS=Homo sapiens OX=9606 GN=RPL18 PE=1 SV=1; 60S ribosomal protein L18 OS=Homo sapiens OX=9606 GN=RPL18 PE=1 SV=1; 60S ribosomal protein L18 OS=Homo sapiens OX=9606 GN=RPL18 PE=1 SV=2			2	99	GCGTVLLSGPR	Carbamidomethyl(C)@2		0.00287733	1115.58	558.797	1115.58	558.795	2	16	1.1.1.3765.7	1	47.3331	5272.96	47.3498
22	6.04	6.04	tr|J3QQ67|J3QQ67_HUMAN; tr|H0YHA7|H0YHA7_HUMAN; tr|G3V203|G3V203_HUMAN; sp|Q07020|RL18_HUMAN	60S ribosomal protein L18 (Fragment) OS=Homo sapiens OX=9606 GN=RPL18 PE=1 SV=1; 60S ribosomal protein L18 (Fragment) OS=Homo sapiens OX=9606 GN=RPL18 PE=1 SV=1; 60S ribosomal protein L18 OS=Homo sapiens OX=9606 GN=RPL18 PE=1 SV=1; 60S ribosomal protein L18 OS=Homo sapiens OX=9606 GN=RPL18 PE=1 SV=2			2	99	ILTFDQLALDSPK			0.000938061	1459.79	730.904	1459.79	730.903	2	14	1.1.1.5258.3	1	80.4337	523.288	80.2346
22	6.04	6.04	tr|J3QQ67|J3QQ67_HUMAN; tr|H0YHA7|H0YHA7_HUMAN; tr|G3V203|G3V203_HUMAN; sp|Q07020|RL18_HUMAN	60S ribosomal protein L18 (Fragment) OS=Homo sapiens OX=9606 GN=RPL18 PE=1 SV=1; 60S ribosomal protein L18 (Fragment) OS=Homo sapiens OX=9606 GN=RPL18 PE=1 SV=1; 60S ribosomal protein L18 OS=Homo sapiens OX=9606 GN=RPL18 PE=1 SV=1; 60S ribosomal protein L18 OS=Homo sapiens OX=9606 GN=RPL18 PE=1 SV=2			2	99	TAVVVGTITDDVR			-0.00267912	1344.72	673.368	1344.72	673.37	2	11	1.1.1.4305.6	1	59.9446	1113.76	59.6553
22	6.04	6.04	tr|J3QQ67|J3QQ67_HUMAN; tr|H0YHA7|H0YHA7_HUMAN; tr|G3V203|G3V203_HUMAN; sp|Q07020|RL18_HUMAN	60S ribosomal protein L18 (Fragment) OS=Homo sapiens OX=9606 GN=RPL18 PE=1 SV=1; 60S ribosomal protein L18 (Fragment) OS=Homo sapiens OX=9606 GN=RPL18 PE=1 SV=1; 60S ribosomal protein L18 OS=Homo sapiens OX=9606 GN=RPL18 PE=1 SV=1; 60S ribosomal protein L18 OS=Homo sapiens OX=9606 GN=RPL18 PE=1 SV=2			0.0409586	18.67	TNRPPLSLSR			-0.00244734	1139.64	570.827	1139.64	570.828	2	6	1.1.1.3313.2	1	37.0597	4053.16	37.1505
22	6.04	6.04	tr|J3QQ67|J3QQ67_HUMAN; tr|H0YHA7|H0YHA7_HUMAN; tr|G3V203|G3V203_HUMAN; sp|Q07020|RL18_HUMAN	60S ribosomal protein L18 (Fragment) OS=Homo sapiens OX=9606 GN=RPL18 PE=1 SV=1; 60S ribosomal protein L18 (Fragment) OS=Homo sapiens OX=9606 GN=RPL18 PE=1 SV=1; 60S ribosomal protein L18 OS=Homo sapiens OX=9606 GN=RPL18 PE=1 SV=1; 60S ribosomal protein L18 OS=Homo sapiens OX=9606 GN=RPL18 PE=1 SV=2			0	99	ILTFDQLALDSPK			0.00167046	1459.79	730.904	1459.79	730.903	2	18	1.1.1.5239.2	1	80.0552	842.119	80.1393
22	6.04	6.04	tr|J3QQ67|J3QQ67_HUMAN; tr|H0YHA7|H0YHA7_HUMAN; tr|G3V203|G3V203_HUMAN; sp|Q07020|RL18_HUMAN	60S ribosomal protein L18 (Fragment) OS=Homo sapiens OX=9606 GN=RPL18 PE=1 SV=1; 60S ribosomal protein L18 (Fragment) OS=Homo sapiens OX=9606 GN=RPL18 PE=1 SV=1; 60S ribosomal protein L18 OS=Homo sapiens OX=9606 GN=RPL18 PE=1 SV=1; 60S ribosomal protein L18 OS=Homo sapiens OX=9606 GN=RPL18 PE=1 SV=2			0	99	TAVVVGTITDDVR			-0.00255705	1344.72	673.369	1344.72	673.37	2	16	1.1.1.4291.5	1	59.5623	1128.31	59.6553
23	5.66	5.66	sp|Q93077|H2A1C_HUMAN; sp|Q7L7L0|H2A3_HUMAN; sp|P04908|H2A1B_HUMAN	Histone H2A type 1-C OS=Homo sapiens OX=9606 GN=HIST1H2AC PE=1 SV=3; Histone H2A type 3 OS=Homo sapiens OX=9606 GN=HIST3H2A PE=1 SV=3; Histone H2A type 1-B/E OS=Homo sapiens OX=9606 GN=HIST1H2AB PE=1 SV=2			2	99	NDEELNKLLGR		missed K-L@7	0.00139162	1299.68	650.847	1299.68	650.846	2	11	1.1.1.4204.4	1	57.2908	192.464	57.3534
23	5.66	5.66	sp|Q93077|H2A1C_HUMAN; sp|Q7L7L0|H2A3_HUMAN; sp|P04908|H2A1B_HUMAN	Histone H2A type 1-C OS=Homo sapiens OX=9606 GN=HIST1H2AC PE=1 SV=3; Histone H2A type 3 OS=Homo sapiens OX=9606 GN=HIST3H2A PE=1 SV=3; Histone H2A type 1-B/E OS=Homo sapiens OX=9606 GN=HIST1H2AB PE=1 SV=2			2	99	VTIAQGGVLPNIQAVLLPK			-0.000298626	1930.16	966.088	1930.16	966.088	2	20	1.1.1.6182.2	1	96.9882	499.422	97.1187
23	5.66	5.66	sp|Q93077|H2A1C_HUMAN; sp|Q7L7L0|H2A3_HUMAN; sp|P04908|H2A1B_HUMAN	Histone H2A type 1-C OS=Homo sapiens OX=9606 GN=HIST1H2AC PE=1 SV=3; Histone H2A type 3 OS=Homo sapiens OX=9606 GN=HIST3H2A PE=1 SV=3; Histone H2A type 1-B/E OS=Homo sapiens OX=9606 GN=HIST1H2AB PE=1 SV=2			1.65758	99	AGLQFPVGR			0.000415817	943.524	472.769	943.524	472.769	2	5	1.1.1.4232.2	1	58.0326	1116.87	58.1885
24	5.33	5.33	sp|Q92804|RBP56_HUMAN	TATA-binding protein-associated factor 2N OS=Homo sapiens OX=9606 GN=TAF15 PE=1 SV=1			2	99	AAIDWFDGK			0.00203724	1021.49	511.752	1021.49	511.751	2	9	1.1.1.4579.2	0	65.9475	144.371	65.9643
24	5.33	5.33	sp|Q92804|RBP56_HUMAN	TATA-binding protein-associated factor 2N OS=Homo sapiens OX=9606 GN=TAF15 PE=1 SV=1			2	99	GEATVSFDDPPSAK			0.00753606	1419.66	710.837	1419.65	710.833	2	24	1.1.1.3709.6	1	45.9551	13218	45.9876
24	5.33	5.33	sp|Q92804|RBP56_HUMAN	TATA-binding protein-associated factor 2N OS=Homo sapiens OX=9606 GN=TAF15 PE=1 SV=1			1.3279	97.98	SGGGYGGDRSSGGGYSGDR		missed R-S@9	-0.00408856	1747.71	583.577	1747.71	583.579	3	12	1.1.1.2472.2	1	18.8644	750.81	19.0192
24	5.33	5.33	sp|Q92804|RBP56_HUMAN	TATA-binding protein-associated factor 2N OS=Homo sapiens OX=9606 GN=TAF15 PE=1 SV=1			0	99	GEATVSFDDPPSAK			0.00802434	1419.66	710.837	1419.65	710.833	2	17	1.1.1.3726.4	1	46.3618	3652.67	46.1091
24	5.33	5.33	sp|Q92804|RBP56_HUMAN	TATA-binding protein-associated factor 2N OS=Homo sapiens OX=9606 GN=TAF15 PE=1 SV=1			0	43.56	SGGGYGGDRSSGGGYSGDR		missed R-S@9	-0.00372235	1747.71	583.578	1747.71	583.579	3	8	1.1.1.2501.2	1	19.3542	806.339	19.1947
24	5.33	5.33	sp|Q92804|RBP56_HUMAN	TATA-binding protein-associated factor 2N OS=Homo sapiens OX=9606 GN=TAF15 PE=1 SV=1			0	30.09	SGGGYGGDRSSGGGYSGDR		missed R-S@9	-0.00372235	1747.71	583.578	1747.71	583.579	3	9	1.1.1.2501.3	1	19.3625	806.339	19.1947
25	5.3	5.3	sp|Q9NZM5|NOP53_HUMAN	Ribosome biogenesis protein NOP53 OS=Homo sapiens OX=9606 GN=NOP53 PE=1 SV=2			2	99	DVLAHQVPNAK			-0.00311949	1190.64	596.326	1190.64	596.328	2	17	1.1.1.3204.4	1	34.5882	551.603	34.575
25	5.3	5.3	sp|Q9NZM5|NOP53_HUMAN	Ribosome biogenesis protein NOP53 OS=Homo sapiens OX=9606 GN=NOP53 PE=1 SV=2			2	99	TSGGLLSEAPNEK			0.00574656	1301.65	651.833	1301.65	651.83	2	11	1.1.1.3630.8	1	44.1497	284.614	44.1343
25	5.3	5.3	sp|Q9NZM5|NOP53_HUMAN	Ribosome biogenesis protein NOP53 OS=Homo sapiens OX=9606 GN=NOP53 PE=1 SV=2			0.974694	95.35	AFREIQL		missed R-E@3	0.00215607	875.489	438.752	875.487	438.751	2	5	1.1.1.4289.2	1	59.4997	160.603	59.5198
25	5.3	5.3	sp|Q9NZM5|NOP53_HUMAN	Ribosome biogenesis protein NOP53 OS=Homo sapiens OX=9606 GN=NOP53 PE=1 SV=2			0.326058	73.19	LLNPSATR			-0.00121346	870.491	436.253	870.492	436.253	2	5	1.1.1.3088.2	1	31.8563	567.202	32.1101
25	5.3	5.3	sp|Q9NZM5|NOP53_HUMAN	Ribosome biogenesis protein NOP53 OS=Homo sapiens OX=9606 GN=NOP53 PE=1 SV=2			0	36.42	LLNPSATR			-0.00121346	870.491	436.253	870.492	436.253	2	5	1.1.1.3104.2	1	32.2723	574.142	32.0837
26	5.21	5.21	sp|Q86YZ3|HORN_HUMAN	Hornerin OS=Homo sapiens OX=9606 GN=HRNR PE=1 SV=2			2	99	QSLGHGQHGSGSGQSPSPSR	Gln->pyro-Glu@N-term		-0.00454385	1929.86	644.295	1929.87	644.297	3	18	1.1.1.2594.2	1	20.6207	301.354	20.6959
26	5.21	5.21	sp|Q86YZ3|HORN_HUMAN	Hornerin OS=Homo sapiens OX=9606 GN=HRNR PE=1 SV=2			2	99	QSSSYGPHGYGSGR	Gln->pyro-Glu@N-term		-0.00321978	1421.59	711.804	1421.6	711.805	2	14	1.1.1.3014.5	1	30.0997	349.059	30.1593
26	5.21	5.21	sp|Q86YZ3|HORN_HUMAN	Hornerin OS=Homo sapiens OX=9606 GN=HRNR PE=1 SV=2			1.20761	97.41	SGQSSRGEQHGSSSGSSSSYGQHGSGSR		missed R-G@6	-0.00943227	2724.14	682.042	2724.15	682.044	4	10	1.1.1.1438.2	1	9.469	135.142	9.4497
26	5.21	5.21	sp|Q86YZ3|HORN_HUMAN	Hornerin OS=Homo sapiens OX=9606 GN=HRNR PE=1 SV=2			0	27.47	QSSSYGPHGYGSGR			-0.000964418	1438.62	480.548	1438.62	480.548	3	6	1.1.1.2689.4	1	22.3991	282.135	22.5379
27	5.07	5.07	tr|A0A1X7SBS1|A0A1X7SBS1_HUMAN; tr|A0A1W2PPS1|A0A1W2PPS1_HUMAN; tr|A0A1W2PP35|A0A1W2PP35_HUMAN; sp|Q00839|HNRPU_HUMAN	Heterogeneous nuclear ribonucleoprotein U OS=Homo sapiens OX=9606 GN=HNRNPU PE=1 SV=1; Heterogeneous nuclear ribonucleoprotein U OS=Homo sapiens OX=9606 GN=HNRNPU PE=1 SV=1; Heterogeneous nuclear ribonucleoprotein U (Fragment) OS=Homo sapiens OX=9606 GN=HNRNPU PE=1 SV=1; Heterogeneous nuclear ribonucleoprotein U OS=Homo sapiens OX=9606 GN=HNRNPU PE=1 SV=6			2	99	NFILDQTNVSAAAQR			-0.00492309	1646.83	824.424	1646.84	824.426	2	10	1.1.1.4395.11	1	61.8482	112.177	61.806
27	5.07	5.07	tr|A0A1X7SBS1|A0A1X7SBS1_HUMAN; tr|A0A1W2PPS1|A0A1W2PPS1_HUMAN; tr|A0A1W2PP35|A0A1W2PP35_HUMAN; sp|Q00839|HNRPU_HUMAN	Heterogeneous nuclear ribonucleoprotein U OS=Homo sapiens OX=9606 GN=HNRNPU PE=1 SV=1; Heterogeneous nuclear ribonucleoprotein U OS=Homo sapiens OX=9606 GN=HNRNPU PE=1 SV=1; Heterogeneous nuclear ribonucleoprotein U (Fragment) OS=Homo sapiens OX=9606 GN=HNRNPU PE=1 SV=1; Heterogeneous nuclear ribonucleoprotein U OS=Homo sapiens OX=9606 GN=HNRNPU PE=1 SV=6			2	99	SSGPTSLFAVTVAPPGAR			0.00290991	1713.91	857.961	1713.91	857.96	2	14	1.1.1.5110.7	1	77.6925	364.617	77.768
27	5.07	5.07	tr|A0A1X7SBS1|A0A1X7SBS1_HUMAN; tr|A0A1W2PPS1|A0A1W2PPS1_HUMAN; tr|A0A1W2PP35|A0A1W2PP35_HUMAN; sp|Q00839|HNRPU_HUMAN	Heterogeneous nuclear ribonucleoprotein U OS=Homo sapiens OX=9606 GN=HNRNPU PE=1 SV=1; Heterogeneous nuclear ribonucleoprotein U OS=Homo sapiens OX=9606 GN=HNRNPU PE=1 SV=1; Heterogeneous nuclear ribonucleoprotein U (Fragment) OS=Homo sapiens OX=9606 GN=HNRNPU PE=1 SV=1; Heterogeneous nuclear ribonucleoprotein U OS=Homo sapiens OX=9606 GN=HNRNPU PE=1 SV=6			1.07058	96.45	DLPEHAVLK			0.000150589	1020.56	511.288	1020.56	511.287	2	7	1.1.1.3499.3	1	41.1432	220.813	41.1855
28	4.89	4.89	sp|P62805|H4_HUMAN	Histone H4 OS=Homo sapiens OX=9606 GN=HIST1H4A PE=1 SV=2			2	99	ISGLIYEETR			-0.0027636	1179.61	590.813	1179.61	590.814	2	12	1.1.1.4015.3	1	53.1716	277.58	53.1767
28	4.89	4.89	sp|P62805|H4_HUMAN	Histone H4 OS=Homo sapiens OX=9606 GN=HIST1H4A PE=1 SV=2			2	99	VFLENVIR			0.00073913	988.571	495.293	988.571	495.293	2	11	1.1.1.4625.2	1	67.2043	243.665	67.2462
28	4.89	4.89	sp|P62805|H4_HUMAN	Histone H4 OS=Homo sapiens OX=9606 GN=HIST1H4A PE=1 SV=2			0.886057	94.48	DNIQGITKPAIR			0.00462778	1324.75	663.383	1324.75	663.38	2	10	1.1.1.3631.7	1	44.1779	2622.28	44.2887
29	4.74	6.5	sp|P05783|K1C18_HUMAN	Keratin, type I cytoskeletal 18 OS=Homo sapiens OX=9606 GN=KRT18 PE=1 SV=2			2	99	IVLQIDNAR			-0.00212162	1040.6	521.305	1040.6	521.306	2	9	1.1.1.4010.2	1	53.0396	691.441	53.1053
29	4.74	6.5	sp|P05783|K1C18_HUMAN	Keratin, type I cytoskeletal 18 OS=Homo sapiens OX=9606 GN=KRT18 PE=1 SV=2			2	99	RIVDGKVVSETNDTK		missed R-I@1; missed K-V@6	-0.00129656	1659.88	554.3	1659.88	554.3	3	11	1.1.1.2890.6	1	27.0365	287.982	27.0711
29	4.74	6.5	sp|P05783|K1C18_HUMAN	Keratin, type I cytoskeletal 18 OS=Homo sapiens OX=9606 GN=KRT18 PE=1 SV=2			0.735182	91.99	AQIFANTVDNAR			0.00535591	1318.67	660.341	1318.66	660.339	2	7	1.1.1.3759.8	1	47.1806	97.874	47.1679
29	4.74	6.5	sp|P05783|K1C18_HUMAN	Keratin, type I cytoskeletal 18 OS=Homo sapiens OX=9606 GN=KRT18 PE=1 SV=2			0	99	LAADDFR			0.00172617	806.394	404.204	806.392	404.203	2	9	1.1.1.3393.2	0	38.8313	2715.24	38.8256
29	4.74	6.5	sp|P05783|K1C18_HUMAN	Keratin, type I cytoskeletal 18 OS=Homo sapiens OX=9606 GN=KRT18 PE=1 SV=2			0	89.48	LAADDFR			0.00270273	806.395	404.205	806.392	404.203	2	7	1.1.1.3377.2	0	38.4536	1345.67	38.6591
29	4.74	6.5	sp|P05783|K1C18_HUMAN	Keratin, type I cytoskeletal 18 OS=Homo sapiens OX=9606 GN=KRT18 PE=1 SV=2			0	86.7	LAADDFR			0.00190927	806.394	404.204	806.392	404.203	2	5	1.1.1.3408.2	0	39.2089	1755.44	38.9486
30	4.22	4.22	sp|P22626|ROA2_HUMAN	Heterogeneous nuclear ribonucleoproteins A2/B1 OS=Homo sapiens OX=9606 GN=HNRNPA2B1 PE=1 SV=2			2	99	SGRGGNFGFGDSR		missed R-G@3	-0.000510982	1312.59	438.537	1312.59	438.538	3	8	1.1.1.3218.2	1	34.9413	762.908	34.6763
30	4.22	4.22	sp|P22626|ROA2_HUMAN	Heterogeneous nuclear ribonucleoproteins A2/B1 OS=Homo sapiens OX=9606 GN=HNRNPA2B1 PE=1 SV=2			1.60206	99	GGNFGFGDSR			0.000916976	1012.44	507.226	1012.44	507.225	2	7	1.1.1.3540.3	1	42.1341	594.621	42.2772
30	4.22	4.22	sp|P22626|ROA2_HUMAN	Heterogeneous nuclear ribonucleoproteins A2/B1 OS=Homo sapiens OX=9606 GN=HNRNPA2B1 PE=1 SV=2			0.552842	87.08	GGGGNFGPGPGSNFR			0.00664741	1376.63	689.322	1376.62	689.318	2	10	1.1.1.3586.3	1	43.0904	930.015	43.1802
30	4.22	4.22	sp|P22626|ROA2_HUMAN	Heterogeneous nuclear ribonucleoproteins A2/B1 OS=Homo sapiens OX=9606 GN=HNRNPA2B1 PE=1 SV=2			0.0685421	65.58	YHTINGHNAEVR	Deamidated(N)@5		-0.00323332	1410.66	471.228	1410.66	471.229	3	6	1.1.1.2829.3	1	25.6159	439.893	25.6844
31	4	4	tr|G3V1A6|G3V1A6_HUMAN; tr|E9PIB2|E9PIB2_HUMAN; sp|P57764|GSDMD_HUMAN	Gasdermin domain containing 1, isoform CRA_d OS=Homo sapiens OX=9606 GN=GSDMD PE=1 SV=1; Gasdermin-D (Fragment) OS=Homo sapiens OX=9606 GN=GSDMD PE=1 SV=1; Gasdermin-D OS=Homo sapiens OX=9606 GN=GSDMD PE=1 SV=1			2	99	SFHFYDAMDGQIQGSVELAAPGQAK	Oxidation(M)@8		0.0147431	2682.25	895.092	2682.24	895.087	3	13	1.1.1.8998.6	1	134.232	84.1711	134.186
31	4	4	tr|G3V1A6|G3V1A6_HUMAN; tr|E9PIB2|E9PIB2_HUMAN; sp|P57764|GSDMD_HUMAN	Gasdermin domain containing 1, isoform CRA_d OS=Homo sapiens OX=9606 GN=GSDMD PE=1 SV=1; Gasdermin-D (Fragment) OS=Homo sapiens OX=9606 GN=GSDMD PE=1 SV=1; Gasdermin-D OS=Homo sapiens OX=9606 GN=GSDMD PE=1 SV=1			2	99	VAQLVIDSDLDVLLFPDKK		missed K-K@18	-0.00432049	2127.18	1064.6	2127.18	1064.6	2	17	1.1.1.6137.2	1	96.1779	300.396	96.124
31	4	4	tr|G3V1A6|G3V1A6_HUMAN; tr|E9PIB2|E9PIB2_HUMAN; sp|P57764|GSDMD_HUMAN	Gasdermin domain containing 1, isoform CRA_d OS=Homo sapiens OX=9606 GN=GSDMD PE=1 SV=1; Gasdermin-D (Fragment) OS=Homo sapiens OX=9606 GN=GSDMD PE=1 SV=1; Gasdermin-D OS=Homo sapiens OX=9606 GN=GSDMD PE=1 SV=1			0	99	VAQLVIDSDLDVLLFPDKK		missed K-K@18	0.00180208	2127.18	710.069	2127.18	710.068	3	18	1.1.1.6128.2	1	95.9758	329.642	96.01
31	4	4	tr|G3V1A6|G3V1A6_HUMAN; tr|E9PIB2|E9PIB2_HUMAN; sp|P57764|GSDMD_HUMAN	Gasdermin domain containing 1, isoform CRA_d OS=Homo sapiens OX=9606 GN=GSDMD PE=1 SV=1; Gasdermin-D (Fragment) OS=Homo sapiens OX=9606 GN=GSDMD PE=1 SV=1; Gasdermin-D OS=Homo sapiens OX=9606 GN=GSDMD PE=1 SV=1			0	99	VAQLVIDSDLDVLLFPDKK		missed K-K@18	0.00180208	2127.18	710.069	2127.18	710.068	3	15	1.1.1.6147.2	1	96.3491	389.725	96.2206
31	4	4	tr|G3V1A6|G3V1A6_HUMAN; tr|E9PIB2|E9PIB2_HUMAN; sp|P57764|GSDMD_HUMAN	Gasdermin domain containing 1, isoform CRA_d OS=Homo sapiens OX=9606 GN=GSDMD PE=1 SV=1; Gasdermin-D (Fragment) OS=Homo sapiens OX=9606 GN=GSDMD PE=1 SV=1; Gasdermin-D OS=Homo sapiens OX=9606 GN=GSDMD PE=1 SV=1			0	99	VAQLVIDSDLDVLLFPDKK		missed K-K@18	0.00344999	2127.19	710.069	2127.18	710.068	3	18	1.1.1.6168.2	1	96.7412	177.635	96.6624
32	4	4	sp|Q8TDD1|DDX54_HUMAN	ATP-dependent RNA helicase DDX54 OS=Homo sapiens OX=9606 GN=DDX54 PE=1 SV=2			2	99	SRPAPSPESIKR		missed K-R@11	-0.00434557	1323.72	442.248	1323.73	442.249	3	13	1.1.1.2682.2	1	22.2346	462.882	22.2637
32	4	4	sp|Q8TDD1|DDX54_HUMAN	ATP-dependent RNA helicase DDX54 OS=Homo sapiens OX=9606 GN=DDX54 PE=1 SV=2			2	99	VQELQQGAFGR			0.0022213	1231.63	616.824	1231.63	616.823	2	11	1.1.1.3539.5	1	42.1168	264.635	42.1048
33	4	4	tr|H7BY16|H7BY16_HUMAN; sp|P19338|NUCL_HUMAN	Nucleolin (Fragment) OS=Homo sapiens OX=9606 GN=NCL PE=1 SV=8; Nucleolin OS=Homo sapiens OX=9606 GN=NCL PE=1 SV=3			2	99	GFGFVDFNSEEDAK			-0.000925332	1560.67	781.343	1560.67	781.344	2	17	1.1.1.4802.2	1	71.6536	116.416	71.6587
33	4	4	tr|H7BY16|H7BY16_HUMAN; sp|P19338|NUCL_HUMAN	Nucleolin (Fragment) OS=Homo sapiens OX=9606 GN=NCL PE=1 SV=8; Nucleolin OS=Homo sapiens OX=9606 GN=NCL PE=1 SV=3			2	99	GYAFIEFASFEDAKEALNSCNK	Carbamidomethyl(C)@20	missed K-E@14	-0.00452513	2510.14	837.72	2510.14	837.721	3	16	1.1.1.5533.2	1	85.8121	153.028	85.6919
33	4	4	tr|H7BY16|H7BY16_HUMAN; sp|P19338|NUCL_HUMAN	Nucleolin (Fragment) OS=Homo sapiens OX=9606 GN=NCL PE=1 SV=8; Nucleolin OS=Homo sapiens OX=9606 GN=NCL PE=1 SV=3			0	99	GYAFIEFASFEDAKEALNSCNK	Carbamidomethyl(C)@20	missed K-E@14	0.00224959	2510.14	837.722	2510.14	837.721	3	18	1.1.1.5499.2	1	85.1598	181.605	85.2051
34	4	4	tr|H0Y449|H0Y449_HUMAN	Nuclease-sensitive element-binding protein 1 (Fragment) OS=Homo sapiens OX=9606 GN=YBX1 PE=1 SV=1			2	99	AADPPAENSSAPEAEQGGAE			0.00159971	1896.8	949.407	1896.8	949.406	2	14	1.1.1.3093.7	1	32.0006	494.166	32.1101
34	4	4	tr|H0Y449|H0Y449_HUMAN	Nuclease-sensitive element-binding protein 1 (Fragment) OS=Homo sapiens OX=9606 GN=YBX1 PE=1 SV=1			2	99	GAEAANVTGPGGVPVQGSK			0.00903427	1694.87	848.441	1694.86	848.437	2	12	1.1.1.3507.8	1	41.353	218.341	41.3631
35	4	4	tr|H0YH80|H0YH80_HUMAN; tr|F8W6I7|F8W6I7_HUMAN; sp|P09651|ROA1_HUMAN	Heterogeneous nuclear ribonucleoprotein A1 (Fragment) OS=Homo sapiens OX=9606 GN=HNRNPA1 PE=1 SV=1; Heterogeneous nuclear ribonucleoprotein A1 OS=Homo sapiens OX=9606 GN=HNRNPA1 PE=1 SV=2; Heterogeneous nuclear ribonucleoprotein A1 OS=Homo sapiens OX=9606 GN=HNRNPA1 PE=1 SV=5			2	99	NQGGYGGSSSSSSYGSGR			-0.00384856	1693.69	847.852	1693.69	847.854	2	17	1.1.1.2673.3	1	22.0736	156.363	22.1502
35	4	4	tr|H0YH80|H0YH80_HUMAN; tr|F8W6I7|F8W6I7_HUMAN; sp|P09651|ROA1_HUMAN	Heterogeneous nuclear ribonucleoprotein A1 (Fragment) OS=Homo sapiens OX=9606 GN=HNRNPA1 PE=1 SV=1; Heterogeneous nuclear ribonucleoprotein A1 OS=Homo sapiens OX=9606 GN=HNRNPA1 PE=1 SV=2; Heterogeneous nuclear ribonucleoprotein A1 OS=Homo sapiens OX=9606 GN=HNRNPA1 PE=1 SV=5			2	99	SSGPYGGGGQYFAKPR			0.00539091	1627.78	814.897	1627.77	814.894	2	12	1.1.1.3418.6	1	39.4234	322.823	39.3841
36	4	4	tr|F8VU65|F8VU65_HUMAN; sp|Q8NHW5|RLA0L_HUMAN; sp|P05388|RLA0_HUMAN	60S acidic ribosomal protein P0 (Fragment) OS=Homo sapiens OX=9606 GN=RPLP0 PE=1 SV=1; 60S acidic ribosomal protein P0-like OS=Homo sapiens OX=9606 GN=RPLP0P6 PE=5 SV=1; 60S acidic ribosomal protein P0 OS=Homo sapiens OX=9606 GN=RPLP0 PE=1 SV=1			2	99	GTIEILSDVQLIK			-0.00315236	1427.82	714.918	1427.82	714.919	2	14	1.1.1.5610.3	1	87.1445	86.4734	87.1304
36	4	4	tr|F8VU65|F8VU65_HUMAN; sp|Q8NHW5|RLA0L_HUMAN; sp|P05388|RLA0_HUMAN	60S acidic ribosomal protein P0 (Fragment) OS=Homo sapiens OX=9606 GN=RPLP0 PE=1 SV=1; 60S acidic ribosomal protein P0-like OS=Homo sapiens OX=9606 GN=RPLP0P6 PE=5 SV=1; 60S acidic ribosomal protein P0 OS=Homo sapiens OX=9606 GN=RPLP0 PE=1 SV=1			2	99	IIQLLDDYPK			0.000685593	1216.67	609.343	1216.67	609.342	2	13	1.1.1.4756.2	1	70.4083	139.58	70.5068
37	3.7	3.7	sp|P61313|RL15_HUMAN	60S ribosomal protein L15 OS=Homo sapiens OX=9606 GN=RPL15 PE=1 SV=2			2	99	GATYGKPVHHGVNQLK			-0.00254147	1704.9	569.308	1704.91	569.309	3	14	1.1.1.2628.2	1	21.2703	255.501	21.2841
37	3.7	3.7	sp|P61313|RL15_HUMAN	60S ribosomal protein L15 OS=Homo sapiens OX=9606 GN=RPL15 PE=1 SV=2			1.69897	99	NTLQLHR			-0.00227713	880.486	441.25	880.488	441.251	2	10	1.1.1.2907.2	1	27.4763	364.959	27.4105
37	3.7	3.7	sp|P61313|RL15_HUMAN	60S ribosomal protein L15 OS=Homo sapiens OX=9606 GN=RPL15 PE=1 SV=2			0	99	NTLQLHR			-0.00209402	880.486	441.25	880.488	441.251	2	8	1.1.1.2924.3	1	27.8903	243.557	27.6303
37	3.7	3.7	sp|P61313|RL15_HUMAN	60S ribosomal protein L15 OS=Homo sapiens OX=9606 GN=RPL15 PE=1 SV=2			0	28.23	NTLQLHR			-0.00307058	880.485	441.25	880.488	441.251	2	6	1.1.1.2892.3	1	27.0838	147.206	27.1486
38	3.57	9.26	sp|P16401|H15_HUMAN	Histone H1.5 OS=Homo sapiens OX=9606 GN=HIST1H1B PE=1 SV=3			2	99	ATGPPVSELITK			0.00036776	1211.68	606.846	1211.68	606.845	2	10	1.1.1.4240.5	1	58.252	1137.2	58.2928
38	3.57	9.26	sp|P16401|H15_HUMAN	Histone H1.5 OS=Homo sapiens OX=9606 GN=HIST1H1B PE=1 SV=3			1.22185	97.85	ALAAGGYDVEKNNSR		missed K-N@11	-0.000571648	1563.76	522.262	1563.76	522.262	3	8	1.1.1.3121.2	1	32.6834	422.696	32.654
38	3.57	9.26	sp|P16401|H15_HUMAN	Histone H1.5 OS=Homo sapiens OX=9606 GN=HIST1H1B PE=1 SV=3			0.313364	75.56	KATGPPVSELITK		missed K-A@1	0.00645917	1339.78	670.896	1339.77	670.893	2	7	1.1.1.3827.6	1	48.7955	1012.49	48.9306
38	3.57	9.26	sp|P16401|H15_HUMAN	Histone H1.5 OS=Homo sapiens OX=9606 GN=HIST1H1B PE=1 SV=3			0.0264104	15.49	ALAAGGYDVEK			-0.00278942	1092.54	547.278	1092.55	547.28	2	5	1.1.1.3402.4	1	39.0589	198.451	39.1784
38	3.57	9.26	sp|P16401|H15_HUMAN	Histone H1.5 OS=Homo sapiens OX=9606 GN=HIST1H1B PE=1 SV=3			0.0109954	24.07	NGLSLAALKK	Deamidated(N)@1	missed K-K@9	0.00156107	1014.61	508.312	1014.61	508.311	2	6	1.1.1.4142.2	1	55.9237	379.193	55.943
38	3.57	9.26	sp|P16401|H15_HUMAN	Histone H1.5 OS=Homo sapiens OX=9606 GN=HIST1H1B PE=1 SV=3			0	20.6	ATGPPVSELITK			0.00036776	1211.68	606.846	1211.68	606.845	2	6	1.1.1.4247.2	1	58.4262	1137.2	58.2928
38	3.57	9.26	sp|P16401|H15_HUMAN	Histone H1.5 OS=Homo sapiens OX=9606 GN=HIST1H1B PE=1 SV=3			0	99	GTGASGSFKLNK		missed K-L@9	-0.0033324	1165.61	583.81	1165.61	583.812	2	13	1.1.1.3011.3	0	30.0245	1019.16	30.1353
38	3.57	9.26	sp|P16401|H15_HUMAN	Histone H1.5 OS=Homo sapiens OX=9606 GN=HIST1H1B PE=1 SV=3			0	36.42	GTGASGSFKLNK		missed K-L@9	-0.00357654	1165.61	583.81	1165.61	583.812	2	7	1.1.1.3027.4	0	30.4132	995.197	30.1593
38	3.57	9.26	sp|P16401|H15_HUMAN	Histone H1.5 OS=Homo sapiens OX=9606 GN=HIST1H1B PE=1 SV=3			0	98.43	GTGASGSFKLNKK		missed K-L@9; missed K-K@12	-0.000713456	1293.7	432.242	1293.7	432.242	3	11	1.1.1.2701.2	0	22.6224	1459.69	22.608
38	3.57	9.26	sp|P16401|H15_HUMAN	Histone H1.5 OS=Homo sapiens OX=9606 GN=HIST1H1B PE=1 SV=3			0	92.23	GTGASGSFKLNKK		missed K-L@9; missed K-K@12	-0.000988113	1293.7	432.242	1293.7	432.242	3	10	1.1.1.2735.2	0	23.3784	522.659	23.1268
38	3.57	9.26	sp|P16401|H15_HUMAN	Histone H1.5 OS=Homo sapiens OX=9606 GN=HIST1H1B PE=1 SV=3			0	91.22	GTGASGSFKLNKK		missed K-L@9; missed K-K@12	-0.000988113	1293.7	432.242	1293.7	432.242	3	11	1.1.1.2719.2	0	23.0085	1241.7	22.779
38	3.57	9.26	sp|P16401|H15_HUMAN	Histone H1.5 OS=Homo sapiens OX=9606 GN=HIST1H1B PE=1 SV=3			0	33.52	GTGASGSFKLNKK		missed K-L@9; missed K-K@12	-0.00135432	1293.7	432.241	1293.7	432.242	3	8	1.1.1.2683.2	0	22.2502	1089.86	22.4819
38	3.57	9.26	sp|P16401|H15_HUMAN	Histone H1.5 OS=Homo sapiens OX=9606 GN=HIST1H1B PE=1 SV=3			0	99	SLVSKGTLVQTK		missed K-G@5	0.000892746	1259.75	630.88	1259.74	630.88	2	20	1.1.1.3336.4	0	37.5404	4688.59	37.6388
39	3.54	3.54	sp|Q9BVP2|GNL3_HUMAN	Guanine nucleotide-binding protein-like 3 OS=Homo sapiens OX=9606 GN=GNL3 PE=1 SV=2			2	99	VGVIGFPNVGK			0.000249386	1085.62	543.819	1085.62	543.819	2	7	1.1.1.4614.2	1	66.8888	118.488	66.8803
39	3.54	3.54	sp|Q9BVP2|GNL3_HUMAN	Guanine nucleotide-binding protein-like 3 OS=Homo sapiens OX=9606 GN=GNL3 PE=1 SV=2			1.49485	98.91	KDPGVPNSAPFK		missed K-D@1	0.00501346	1255.66	628.838	1255.66	628.835	2	7	1.1.1.3403.8	1	39.0913	100.606	39.0501
39	3.54	3.54	sp|Q9BVP2|GNL3_HUMAN	Guanine nucleotide-binding protein-like 3 OS=Homo sapiens OX=9606 GN=GNL3 PE=1 SV=2			0.0452752	24.75	SGFNLEELEKNNAQSIR		missed K-N@10	-3.86045e-05	1947.96	650.329	1947.96	650.329	3	6	1.1.1.4465.3	1	63.7078	117.248	63.6953
40	2.83	2.83	tr|K7EK07|K7EK07_HUMAN; sp|Q71DI3|H32_HUMAN; sp|Q16695|H31T_HUMAN; sp|P84243|H33_HUMAN; sp|P68431|H31_HUMAN	Histone H3 (Fragment) OS=Homo sapiens OX=9606 GN=H3F3B PE=1 SV=1; Histone H3.2 OS=Homo sapiens OX=9606 GN=HIST2H3A PE=1 SV=3; Histone H3.1t OS=Homo sapiens OX=9606 GN=HIST3H3 PE=1 SV=3; Histone H3.3 OS=Homo sapiens OX=9606 GN=H3F3A PE=1 SV=2; Histone H3.1 OS=Homo sapiens OX=9606 GN=HIST1H3A PE=1 SV=2			1.88606	99	STELLIR			0.000913672	830.487	416.251	830.486	416.25	2	10	1.1.1.3825.2	1	48.7472	1259.88	48.7893
40	2.83	2.83	tr|K7EK07|K7EK07_HUMAN; sp|Q71DI3|H32_HUMAN; sp|Q16695|H31T_HUMAN; sp|P84243|H33_HUMAN; sp|P68431|H31_HUMAN	Histone H3 (Fragment) OS=Homo sapiens OX=9606 GN=H3F3B PE=1 SV=1; Histone H3.2 OS=Homo sapiens OX=9606 GN=HIST2H3A PE=1 SV=3; Histone H3.1t OS=Homo sapiens OX=9606 GN=HIST3H3 PE=1 SV=3; Histone H3.3 OS=Homo sapiens OX=9606 GN=H3F3A PE=1 SV=2; Histone H3.1 OS=Homo sapiens OX=9606 GN=HIST1H3A PE=1 SV=2			0.872895	95.13	YRPGTVALR			0.000830194	1031.59	516.802	1031.59	516.801	2	11	1.1.1.3157.2	1	33.5499	1405.38	33.555
40	2.83	2.83	tr|K7EK07|K7EK07_HUMAN; sp|Q71DI3|H32_HUMAN; sp|Q16695|H31T_HUMAN; sp|P84243|H33_HUMAN; sp|P68431|H31_HUMAN	Histone H3 (Fragment) OS=Homo sapiens OX=9606 GN=H3F3B PE=1 SV=1; Histone H3.2 OS=Homo sapiens OX=9606 GN=HIST2H3A PE=1 SV=3; Histone H3.1t OS=Homo sapiens OX=9606 GN=HIST3H3 PE=1 SV=3; Histone H3.3 OS=Homo sapiens OX=9606 GN=H3F3A PE=1 SV=2; Histone H3.1 OS=Homo sapiens OX=9606 GN=HIST1H3A PE=1 SV=2			0.0433514	24.01	EIAQDFK			-0.0020373	849.421	425.718	849.423	425.719	2	5	1.1.1.3247.3	1	35.6163	136.456	35.6081
40	2.83	2.83	tr|K7EK07|K7EK07_HUMAN; sp|Q71DI3|H32_HUMAN; sp|Q16695|H31T_HUMAN; sp|P84243|H33_HUMAN; sp|P68431|H31_HUMAN	Histone H3 (Fragment) OS=Homo sapiens OX=9606 GN=H3F3B PE=1 SV=1; Histone H3.2 OS=Homo sapiens OX=9606 GN=HIST2H3A PE=1 SV=3; Histone H3.1t OS=Homo sapiens OX=9606 GN=HIST3H3 PE=1 SV=3; Histone H3.3 OS=Homo sapiens OX=9606 GN=H3F3A PE=1 SV=2; Histone H3.1 OS=Homo sapiens OX=9606 GN=HIST1H3A PE=1 SV=2			0.0296531	17.5	DIQLARR		missed R-R@6	-0.00286438	870.501	436.258	870.504	436.259	2	7	1.1.1.3003.2	1	29.8494	919.084	29.8662
41	2.7	2.7	sp|P36578|RL4_HUMAN	60S ribosomal protein L4 OS=Homo sapiens OX=9606 GN=RPL4 PE=1 SV=5			2	99	GPCIIYNEDNGIIK	Carbamidomethyl(C)@3		-0.00413556	1604.78	803.399	1604.79	803.401	2	11	1.1.1.4410.5	1	62.2412	136.304	62.277
41	2.7	2.7	sp|P36578|RL4_HUMAN	60S ribosomal protein L4 OS=Homo sapiens OX=9606 GN=RPL4 PE=1 SV=5			0.430626	83.81	EAVLLLKK		missed K-K@7	0.000262512	912.601	457.308	912.601	457.308	2	6	1.1.1.3632.2	1	44.1912	259.349	44.0575
41	2.7	2.7	sp|P36578|RL4_HUMAN	60S ribosomal protein L4 OS=Homo sapiens OX=9606 GN=RPL4 PE=1 SV=5			0.083546	39.26	AVARIPR		missed R-I@4	-0.003177	781.489	391.752	781.492	391.753	2	8	1.1.1.2821.2	1	25.4409	838.289	25.4982
41	2.7	2.7	sp|P36578|RL4_HUMAN	60S ribosomal protein L4 OS=Homo sapiens OX=9606 GN=RPL4 PE=1 SV=5			0.0452752	25.2	EAVLLLK			0.00137464	784.507	393.261	784.506	393.26	2	4	1.1.1.4234.2	1	58.0881	204.84	58.215
41	2.7	2.7	sp|P36578|RL4_HUMAN	60S ribosomal protein L4 OS=Homo sapiens OX=9606 GN=RPL4 PE=1 SV=5			0.0423927	23.88	SDEKAAVAGKKPVVGK		missed K-A@4; missed K-K@10	0.0030101	1582.91	396.734	1582.9	396.733	4	6	1.1.1.2527.2	1	19.7522	311.961	19.7738
41	2.7	2.7	sp|P36578|RL4_HUMAN	60S ribosomal protein L4 OS=Homo sapiens OX=9606 GN=RPL4 PE=1 SV=5			0.0414361	23.32	NVTLPAVFK			0.000649846	987.576	494.795	987.575	494.795	2	5	1.1.1.4724.2	1	69.5843	130.08	69.5733
41	2.7	2.7	sp|P36578|RL4_HUMAN	60S ribosomal protein L4 OS=Homo sapiens OX=9606 GN=RPL4 PE=1 SV=5			0.0296531	17.72	MINTDLSR			0.00120107	948.471	475.243	948.47	475.242	2	4	1.1.1.3401.6	1	39.0374	302.948	39.1784
41	2.7	2.7	sp|P36578|RL4_HUMAN	60S ribosomal protein L4 OS=Homo sapiens OX=9606 GN=RPL4 PE=1 SV=5			0	27.47	AVARIPR		missed R-I@4	-0.00293286	781.49	391.752	781.492	391.753	2	6	1.1.1.2837.2	1	25.8279	758.323	25.5514
42	2.64	2.64	sp|Q92734|TFG_HUMAN	Protein TFG OS=Homo sapiens OX=9606 GN=TFG PE=1 SV=2			2	99	NRPPFGQGYTQPGPGYR			0.00638715	1890.92	631.314	1890.91	631.311	3	13	1.1.1.3593.4	1	43.2374	955.132	43.3232
42	2.64	2.64	sp|Q92734|TFG_HUMAN	Protein TFG OS=Homo sapiens OX=9606 GN=TFG PE=1 SV=2			0.600326	90.29	LLDSLEPPGEPGPSTNIPENDTVDGREEK		missed R-E@26	0.00489663	3104.48	1035.84	3104.48	1035.83	3	10	1.1.1.4470.4	1	63.8569	305.128	63.9176
42	2.64	2.64	sp|Q92734|TFG_HUMAN	Protein TFG OS=Homo sapiens OX=9606 GN=TFG PE=1 SV=2			0.0443122	24.97	ELIELR			-0.000953808	771.448	386.731	771.449	386.732	2	6	1.1.1.4038.2	1	53.5003	1028.75	53.4439
43	2.58	2.58	sp|P62917|RL8_HUMAN	60S ribosomal protein L8 OS=Homo sapiens OX=9606 GN=RPL8 PE=1 SV=2			2	99	AVVGVVAGGGR			-0.00106549	940.544	471.279	940.545	471.28	2	13	1.1.1.3307.2	1	36.9102	655.412	37.003
43	2.58	2.58	sp|P62917|RL8_HUMAN	60S ribosomal protein L8 OS=Homo sapiens OX=9606 GN=RPL8 PE=1 SV=2			0.441291	84.68	KVGLIAAR		missed K-V@1	-0.000807669	826.538	414.276	826.539	414.277	2	6	1.1.1.3101.2	1	32.1951	888.21	32.0057
43	2.58	2.58	sp|P62917|RL8_HUMAN	60S ribosomal protein L8 OS=Homo sapiens OX=9606 GN=RPL8 PE=1 SV=2			0.108463	47.07	ASGNYATVISHNPETK			0.00414887	1687.82	563.614	1687.82	563.613	3	6	1.1.1.3393.3	1	38.8346	1270.32	38.8988
43	2.58	2.58	sp|P62917|RL8_HUMAN	60S ribosomal protein L8 OS=Homo sapiens OX=9606 GN=RPL8 PE=1 SV=2			0.0282604	17.41	IDKPILKAGR		missed K-A@7	0.00141806	1109.69	370.905	1109.69	370.905	3	6	1.1.1.2954.2	1	28.6001	125.095	28.5871
43	2.58	2.58	sp|P62917|RL8_HUMAN	60S ribosomal protein L8 OS=Homo sapiens OX=9606 GN=RPL8 PE=1 SV=2			0	19.29	KVGLIAAR		missed K-V@1	-0.000807669	826.538	414.276	826.539	414.277	2	5	1.1.1.3085.3	1	31.7811	883.336	31.9797
44	2.42	2.42	sp|P62753|RS6_HUMAN	40S ribosomal protein S6 OS=Homo sapiens OX=9606 GN=RPS6 PE=1 SV=1			2	99	GCIVDANLSVLNLVIVK	Carbamidomethyl(C)@2		0.000857441	1826.03	914.024	1826.03	914.024	2	26	1.1.1.6594.2	1	102.962	200.133	102.911
44	2.42	2.42	sp|P62753|RS6_HUMAN	40S ribosomal protein S6 OS=Homo sapiens OX=9606 GN=RPS6 PE=1 SV=1			0.38405	81.95	LIEVDDER			0.00121995	987.488	494.752	987.487	494.751	2	7	1.1.1.3389.3	1	38.7371	667.461	38.7777
44	2.42	2.42	sp|P62753|RS6_HUMAN	40S ribosomal protein S6 OS=Homo sapiens OX=9606 GN=RPS6 PE=1 SV=1			0.0381045	22.56	DIPGLTDTTVPR			-0.00120773	1283.67	642.843	1283.67	642.843	2	5	1.1.1.4436.4	1	62.9098	300.67	63.0308
44	2.42	2.42	sp|P62753|RS6_HUMAN	40S ribosomal protein S6 OS=Homo sapiens OX=9606 GN=RPS6 PE=1 SV=1			0	99	GCIVDANLSVLNLVIVK	Carbamidomethyl(C)@2		0.000979507	1826.03	914.024	1826.03	914.024	2	24	1.1.1.6509.4	1	101.846	661.384	101.957
44	2.42	2.42	sp|P62753|RS6_HUMAN	40S ribosomal protein S6 OS=Homo sapiens OX=9606 GN=RPS6 PE=1 SV=1			0	99	GCIVDANLSVLNLVIVK	Carbamidomethyl(C)@2		0.00207811	1826.04	914.025	1826.03	914.024	2	26	1.1.1.6540.3	1	102.219	666.443	102.179
44	2.42	2.42	sp|P62753|RS6_HUMAN	40S ribosomal protein S6 OS=Homo sapiens OX=9606 GN=RPS6 PE=1 SV=1			0	99	GCIVDANLSVLNLVIVK	Carbamidomethyl(C)@2		0.000979507	1826.03	914.024	1826.03	914.024	2	25	1.1.1.6566.2	1	102.592	407.894	102.481
45	2.05	2.05	sp|P25705|ATPA_HUMAN	ATP synthase subunit alpha, mitochondrial OS=Homo sapiens OX=9606 GN=ATP5F1A PE=1 SV=1			2	99	AVDSLVPIGR			-0.000512226	1025.59	513.801	1025.59	513.801	2	7	1.1.1.4308.2	1	60.0168	157.994	60.0369
45	2.05	2.05	sp|P25705|ATPA_HUMAN	ATP synthase subunit alpha, mitochondrial OS=Homo sapiens OX=9606 GN=ATP5F1A PE=1 SV=1			0.048177	27.85	EAYPGDVFYLHSR			0.0070503	1552.74	777.376	1552.73	777.373	2	6	1.1.1.4319.6	1	60.2999	137.913	60.2802
46	2.05	2.05	tr|E9PLX7|E9PLX7_HUMAN; tr|E9PLL6|E9PLL6_HUMAN; tr|E9PJD9|E9PJD9_HUMAN; sp|P46776|RL27A_HUMAN	60S ribosomal protein L27a OS=Homo sapiens OX=9606 GN=RPL27A PE=1 SV=1; 60S ribosomal protein L27a OS=Homo sapiens OX=9606 GN=RPL27A PE=1 SV=1; 60S ribosomal protein L27a OS=Homo sapiens OX=9606 GN=RPL27A PE=1 SV=1; 60S ribosomal protein L27a OS=Homo sapiens OX=9606 GN=RPL27A PE=1 SV=2			2	99	TGAAPIIDVVR			0.000357494	1110.64	556.327	1110.64	556.327	2	11	1.1.1.4432.3	1	62.8002	366.909	62.8945
46	2.05	2.05	tr|E9PLX7|E9PLX7_HUMAN; tr|E9PLL6|E9PLL6_HUMAN; tr|E9PJD9|E9PJD9_HUMAN; sp|P46776|RL27A_HUMAN	60S ribosomal protein L27a OS=Homo sapiens OX=9606 GN=RPL27A PE=1 SV=1; 60S ribosomal protein L27a OS=Homo sapiens OX=9606 GN=RPL27A PE=1 SV=1; 60S ribosomal protein L27a OS=Homo sapiens OX=9606 GN=RPL27A PE=1 SV=1; 60S ribosomal protein L27a OS=Homo sapiens OX=9606 GN=RPL27A PE=1 SV=2			0.0520764	29.58	NKTGAAPIIDVVR		missed K-T@2	0.0005609	1352.78	677.396	1352.78	677.396	2	6	1.1.1.3996.9	1	52.7688	169.457	52.8066
47	2.04	2.04	sp|Q99880|H2B1L_HUMAN	Histone H2B type 1-L OS=Homo sapiens OX=9606 GN=HIST1H2BL PE=1 SV=3			2	99	LLLPGELAK			0.00241569	952.598	477.306	952.596	477.305	2	9	1.1.1.4573.2	1	65.7767	1346.25	65.7682
47	2.04	2.04	sp|Q99880|H2B1L_HUMAN	Histone H2B type 1-L OS=Homo sapiens OX=9606 GN=HIST1H2BL PE=1 SV=3			0.0177288	19.25	QVHPDTGISSK	Gln->pyro-Glu@N-term		-0.00223179	1150.56	576.287	1150.56	576.288	2	5	1.1.1.3122.6	1	32.7126	363.769	32.6779
47	2.04	2.04	sp|Q99880|H2B1L_HUMAN	Histone H2B type 1-L OS=Homo sapiens OX=9606 GN=HIST1H2BL PE=1 SV=3			0	25.92	LLLPGELAK			0.00265983	952.598	477.307	952.596	477.305	2	6	1.1.1.4587.2	1	66.1577	655.09	65.8798
47	2.04	2.04	sp|Q99880|H2B1L_HUMAN	Histone H2B type 1-L OS=Homo sapiens OX=9606 GN=HIST1H2BL PE=1 SV=3			0	23.51	LLLPGELAK			0.00101191	952.597	477.306	952.596	477.305	2	4	1.1.1.4558.2	1	65.4037	85.5354	65.4213
47	2.04	2.04	sp|Q99880|H2B1L_HUMAN	Histone H2B type 1-L OS=Homo sapiens OX=9606 GN=HIST1H2BL PE=1 SV=3			0	19.94	LLLPGELAK			0.00626082	952.602	477.308	952.596	477.305	2	4	1.1.1.4602.2	1	66.58	47.127	66.6208
48	2.04	2.04	tr|G3V576|G3V576_HUMAN; tr|G3V575|G3V575_HUMAN; tr|G3V555|G3V555_HUMAN; tr|G3V4W0|G3V4W0_HUMAN; tr|G3V4C1|G3V4C1_HUMAN; tr|G3V2Q1|G3V2Q1_HUMAN; tr|B4DY08|B4DY08_HUMAN; tr|B2R5W2|B2R5W2_HUMAN; sp|P07910|HNRPC_HUMAN	Heterogeneous nuclear ribonucleoproteins C1/C2 OS=Homo sapiens OX=9606 GN=HNRNPC PE=1 SV=1; Heterogeneous nuclear ribonucleoproteins C1/C2 (Fragment) OS=Homo sapiens OX=9606 GN=HNRNPC PE=1 SV=1; Heterogeneous nuclear ribonucleoproteins C1/C2 (Fragment) OS=Homo sapiens OX=9606 GN=HNRNPC PE=1 SV=1; Heterogeneous nuclear ribonucleoproteins C1/C2 (Fragment) OS=Homo sapiens OX=9606 GN=HNRNPC PE=1 SV=1…			2	99	MIAGQVLDINLAAEPK			0.00123874	1681.91	841.962	1681.91	841.961	2	16	1.1.1.5243.3	1	80.1342	112.173	80.1018
48	2.04	2.04	tr|G3V576|G3V576_HUMAN; tr|G3V575|G3V575_HUMAN; tr|G3V555|G3V555_HUMAN; tr|G3V4W0|G3V4W0_HUMAN; tr|G3V4C1|G3V4C1_HUMAN; tr|G3V2Q1|G3V2Q1_HUMAN; tr|B4DY08|B4DY08_HUMAN; tr|B2R5W2|B2R5W2_HUMAN; sp|P07910|HNRPC_HUMAN	Heterogeneous nuclear ribonucleoproteins C1/C2 OS=Homo sapiens OX=9606 GN=HNRNPC PE=1 SV=1; Heterogeneous nuclear ribonucleoproteins C1/C2 (Fragment) OS=Homo sapiens OX=9606 GN=HNRNPC PE=1 SV=1; Heterogeneous nuclear ribonucleoproteins C1/C2 (Fragment) OS=Homo sapiens OX=9606 GN=HNRNPC PE=1 SV=1; Heterogeneous nuclear ribonucleoproteins C1/C2 (Fragment) OS=Homo sapiens OX=9606 GN=HNRNPC PE=1 SV=1…			0.0390538	24.15	VPPPPPIAR			0.00183465	942.567	472.291	942.565	472.29	2	8	1.1.1.3515.2	1	41.5547	536.923	41.5838
49	2.02	2.05	sp|P42166|LAP2A_HUMAN	Lamina-associated polypeptide 2, isoform alpha OS=Homo sapiens OX=9606 GN=TMPO PE=1 SV=2			1.69897	99	SSTPLPTISSSAENTR			0.0106752	1646.82	824.418	1646.81	824.413	2	9	1.1.1.3911.16	1	50.9502	292.404	51.0053
49	2.02	2.05	sp|P42166|LAP2A_HUMAN	Lamina-associated polypeptide 2, isoform alpha OS=Homo sapiens OX=9606 GN=TMPO PE=1 SV=2			0.322393	78.91	SHISDQSPLSSKR		missed K-R@12	-0.00151664	1440.73	481.251	1440.73	481.251	3	6	1.1.1.2802.2	1	24.9891	138.376	24.9541
50	2.01	8.01	tr|Q53FA3|Q53FA3_HUMAN; sp|P34931|HS71L_HUMAN	HSPA1L (Fragment) OS=Homo sapiens OX=9606 GN=HSPA1L PE=1 SV=1; Heat shock 70 kDa protein 1-like OS=Homo sapiens OX=9606 GN=HSPA1L PE=1 SV=2			2	99	DAGVIAGLNVLR			-0.00118311	1196.69	599.351	1196.69	599.351	2	14	1.1.1.5134.2	1	78.2454	133.775	78.3007
50	2.01	8.01	tr|Q53FA3|Q53FA3_HUMAN; sp|P34931|HS71L_HUMAN	HSPA1L (Fragment) OS=Homo sapiens OX=9606 GN=HSPA1L PE=1 SV=1; Heat shock 70 kDa protein 1-like OS=Homo sapiens OX=9606 GN=HSPA1L PE=1 SV=2			0.00877392	22.74	NQVAMNPQNTVFDAK	Deamidated(N)@9		0.00793158	1676.79	839.403	1676.78	839.399	2	7	1.1.1.4084.8	0	54.4756	336.262	54.512
50	2.01	8.01	tr|Q53FA3|Q53FA3_HUMAN; sp|P34931|HS71L_HUMAN	HSPA1L (Fragment) OS=Homo sapiens OX=9606 GN=HSPA1L PE=1 SV=1; Heat shock 70 kDa protein 1-like OS=Homo sapiens OX=9606 GN=HSPA1L PE=1 SV=2			0	99	IINEPTAAAIAYGLDK			0.00364703	1658.89	830.453	1658.89	830.451	2	19	1.1.1.4846.2	0	72.556	121.01	72.5365
50	2.01	8.01	tr|Q53FA3|Q53FA3_HUMAN; sp|P34931|HS71L_HUMAN	HSPA1L (Fragment) OS=Homo sapiens OX=9606 GN=HSPA1L PE=1 SV=1; Heat shock 70 kDa protein 1-like OS=Homo sapiens OX=9606 GN=HSPA1L PE=1 SV=2			0	99	NAVITVPAYFNDSQR		cleaved T-N@N-term	0.00161003	1693.84	847.929	1693.84	847.928	2	14	1.1.1.4737.4	0	69.9207	5456	70.0655
50	2.01	8.01	tr|Q53FA3|Q53FA3_HUMAN; sp|P34931|HS71L_HUMAN	HSPA1L (Fragment) OS=Homo sapiens OX=9606 GN=HSPA1L PE=1 SV=1; Heat shock 70 kDa protein 1-like OS=Homo sapiens OX=9606 GN=HSPA1L PE=1 SV=2			0	99	NAVITVPAYFNDSQR		cleaved T-N@N-term	0.00161003	1693.84	847.929	1693.84	847.928	2	15	1.1.1.4752.3	0	70.2978	5654.8	70.0375
50	2.01	8.01	tr|Q53FA3|Q53FA3_HUMAN; sp|P34931|HS71L_HUMAN	HSPA1L (Fragment) OS=Homo sapiens OX=9606 GN=HSPA1L PE=1 SV=1; Heat shock 70 kDa protein 1-like OS=Homo sapiens OX=9606 GN=HSPA1L PE=1 SV=2			0	99	NAVITVPAYFNDSQR	Deamidated(N)@1	cleaved T-N@N-term	0.0021865	1694.83	848.422	1694.83	848.42	2	12	1.1.1.5057.3	0	76.6372	266.58	76.6707
50	2.01	8.01	tr|Q53FA3|Q53FA3_HUMAN; sp|P34931|HS71L_HUMAN	HSPA1L (Fragment) OS=Homo sapiens OX=9606 GN=HSPA1L PE=1 SV=1; Heat shock 70 kDa protein 1-like OS=Homo sapiens OX=9606 GN=HSPA1L PE=1 SV=2			0	99	TTPSYVAFTDTER			-0.00332399	1486.69	744.353	1486.69	744.354	2	12	1.1.1.4105.14	0	54.9914	3510.49	55.1295
50	2.01	8.01	tr|Q53FA3|Q53FA3_HUMAN; sp|P34931|HS71L_HUMAN	HSPA1L (Fragment) OS=Homo sapiens OX=9606 GN=HSPA1L PE=1 SV=1; Heat shock 70 kDa protein 1-like OS=Homo sapiens OX=9606 GN=HSPA1L PE=1 SV=2			0	99	TTPSYVAFTDTER			-0.00307986	1486.69	744.353	1486.69	744.354	2	8	1.1.1.4120.9	0	55.3735	3709.95	55.1035
51	2	11.83	sp|P02533|K1C14_HUMAN	Keratin, type I cytoskeletal 14 OS=Homo sapiens OX=9606 GN=KRT14 PE=1 SV=4			2	99	APSTYGGGLSVSSSR			0.00231757	1424.69	713.353	1424.69	713.352	2	14	1.1.1.3486.6	1	40.8265	1439.59	40.9106
51	2	11.83	sp|P02533|K1C14_HUMAN	Keratin, type I cytoskeletal 14 OS=Homo sapiens OX=9606 GN=KRT14 PE=1 SV=4			0	99	APSTYGGGLSVSSSR			0.0021955	1424.69	713.353	1424.69	713.352	2	11	1.1.1.3501.4	1	41.2017	1342.7	40.9355
51	2	11.83	sp|P02533|K1C14_HUMAN	Keratin, type I cytoskeletal 14 OS=Homo sapiens OX=9606 GN=KRT14 PE=1 SV=4			0	99	GSCGIGGGIGGGSSR	Carbamidomethyl(C)@3		0.00289804	1277.58	639.798	1277.58	639.796	2	11	1.1.1.3103.5	0	32.2581	609.471	32.3941
51	2	11.83	sp|P02533|K1C14_HUMAN	Keratin, type I cytoskeletal 14 OS=Homo sapiens OX=9606 GN=KRT14 PE=1 SV=4			0	99	ISSVLAGGSCR	Carbamidomethyl(C)@10		-0.00172484	1105.55	553.784	1105.55	553.785	2	18	1.1.1.3332.3	0	37.447	1779.46	37.4988
51	2	11.83	sp|P02533|K1C14_HUMAN	Keratin, type I cytoskeletal 14 OS=Homo sapiens OX=9606 GN=KRT14 PE=1 SV=4			0	99	LAADDFR			0.00172617	806.394	404.204	806.392	404.203	2	9	1.1.1.3393.2	0	38.8313	2715.24	38.8256
51	2	11.83	sp|P02533|K1C14_HUMAN	Keratin, type I cytoskeletal 14 OS=Homo sapiens OX=9606 GN=KRT14 PE=1 SV=4			0	89.48	LAADDFR			0.00270273	806.395	404.205	806.392	404.203	2	7	1.1.1.3377.2	0	38.4536	1345.67	38.6591
51	2	11.83	sp|P02533|K1C14_HUMAN	Keratin, type I cytoskeletal 14 OS=Homo sapiens OX=9606 GN=KRT14 PE=1 SV=4			0	86.7	LAADDFR			0.00190927	806.394	404.204	806.392	404.203	2	5	1.1.1.3408.2	0	39.2089	1755.44	38.9486
51	2	11.83	sp|P02533|K1C14_HUMAN	Keratin, type I cytoskeletal 14 OS=Homo sapiens OX=9606 GN=KRT14 PE=1 SV=4			0	99	LASYLDKVR		missed K-V@7	0.00216254	1063.6	532.81	1063.6	532.809	2	11	1.1.1.3553.3	0	42.4238	1433.94	42.4931
51	2	11.83	sp|P02533|K1C14_HUMAN	Keratin, type I cytoskeletal 14 OS=Homo sapiens OX=9606 GN=KRT14 PE=1 SV=4			0	99	VLDELTLAR			0.00194877	1028.59	515.302	1028.59	515.301	2	8	1.1.1.4359.2	0	61.0202	195.153	60.9202
52	2	7.72	sp|Q04695|K1C17_HUMAN	Keratin, type I cytoskeletal 17 OS=Homo sapiens OX=9606 GN=KRT17 PE=1 SV=2			2	99	LSGGLGAGSCR	Carbamidomethyl(C)@10		-0.00340434	1033.49	517.754	1033.5	517.756	2	10	1.1.1.2951.3	1	28.5231	236.186	28.7536
52	2	7.72	sp|Q04695|K1C17_HUMAN	Keratin, type I cytoskeletal 17 OS=Homo sapiens OX=9606 GN=KRT17 PE=1 SV=2			0	99	LAADDFR			0.00172617	806.394	404.204	806.392	404.203	2	9	1.1.1.3393.2	0	38.8313	2715.24	38.8256
52	2	7.72	sp|Q04695|K1C17_HUMAN	Keratin, type I cytoskeletal 17 OS=Homo sapiens OX=9606 GN=KRT17 PE=1 SV=2			0	89.48	LAADDFR			0.00270273	806.395	404.205	806.392	404.203	2	7	1.1.1.3377.2	0	38.4536	1345.67	38.6591
52	2	7.72	sp|Q04695|K1C17_HUMAN	Keratin, type I cytoskeletal 17 OS=Homo sapiens OX=9606 GN=KRT17 PE=1 SV=2			0	86.7	LAADDFR			0.00190927	806.394	404.204	806.392	404.203	2	5	1.1.1.3408.2	0	39.2089	1755.44	38.9486
52	2	7.72	sp|Q04695|K1C17_HUMAN	Keratin, type I cytoskeletal 17 OS=Homo sapiens OX=9606 GN=KRT17 PE=1 SV=2			0	99	LASYLDKVR		missed K-V@7	0.00216254	1063.6	532.81	1063.6	532.809	2	11	1.1.1.3553.3	0	42.4238	1433.94	42.4931
52	2	7.72	sp|Q04695|K1C17_HUMAN	Keratin, type I cytoskeletal 17 OS=Homo sapiens OX=9606 GN=KRT17 PE=1 SV=2			0	99	LSGGLGAGSCR	Carbamidomethyl(C)@10		-0.00303813	1033.49	517.755	1033.5	517.756	2	10	1.1.1.2966.2	1	28.9013	235.478	28.7287
52	2	7.72	sp|Q04695|K1C17_HUMAN	Keratin, type I cytoskeletal 17 OS=Homo sapiens OX=9606 GN=KRT17 PE=1 SV=2			0	99	VLDELTLAR			0.00194877	1028.59	515.302	1028.59	515.301	2	8	1.1.1.4359.2	0	61.0202	195.153	60.9202
53	2	4	tr|I3L0K7|I3L0K7_HUMAN; sp|Q12931|TRAP1_HUMAN	Heat shock protein 75 kDa, mitochondrial OS=Homo sapiens OX=9606 GN=TRAP1 PE=1 SV=1; Heat shock protein 75 kDa, mitochondrial OS=Homo sapiens OX=9606 GN=TRAP1 PE=1 SV=3			2	99	AQLLQPTLEINPR			-0.00196239	1491.84	746.927	1491.84	746.928	2	9	1.1.1.4728.2	1	69.6953	95.4018	69.6565
53	2	4	tr|I3L0K7|I3L0K7_HUMAN; sp|Q12931|TRAP1_HUMAN	Heat shock protein 75 kDa, mitochondrial OS=Homo sapiens OX=9606 GN=TRAP1 PE=1 SV=1; Heat shock protein 75 kDa, mitochondrial OS=Homo sapiens OX=9606 GN=TRAP1 PE=1 SV=3			0	99	GVVDSEDIPLNLSR			-0.00199142	1512.78	757.395	1512.78	757.396	2	14	1.1.1.4712.2	0	69.2784	262.369	69.3486
54	2	2.04	tr|H7BY36|H7BY36_HUMAN; tr|C9JGE3|C9JGE3_HUMAN; tr|B0QYK0|B0QYK0_HUMAN; tr|A0A0D9SFL3|A0A0D9SFL3_HUMAN; sp|Q01844|EWS_HUMAN	RNA-binding protein EWS (Fragment) OS=Homo sapiens OX=9606 GN=EWSR1 PE=1 SV=1; EWS RNA-binding protein variant 6 OS=Homo sapiens OX=9606 GN=EWSR1 PE=1 SV=2; RNA-binding protein EWS OS=Homo sapiens OX=9606 GN=EWSR1 PE=1 SV=1; RNA-binding protein EWS OS=Homo sapiens OX=9606 GN=EWSR1 PE=1 SV=1; RNA-binding protein EWS OS=Homo sapiens OX=9606 GN=EWSR1 PE=1 SV=1			2	99	GDATVSYEDPPTAK			0.000217451	1449.66	725.839	1449.66	725.838	2	20	1.1.1.3348.3	1	37.8203	781.462	37.8021
54	2	2.04	tr|H7BY36|H7BY36_HUMAN; tr|C9JGE3|C9JGE3_HUMAN; tr|B0QYK0|B0QYK0_HUMAN; tr|A0A0D9SFL3|A0A0D9SFL3_HUMAN; sp|Q01844|EWS_HUMAN	RNA-binding protein EWS (Fragment) OS=Homo sapiens OX=9606 GN=EWSR1 PE=1 SV=1; EWS RNA-binding protein variant 6 OS=Homo sapiens OX=9606 GN=EWSR1 PE=1 SV=2; RNA-binding protein EWS OS=Homo sapiens OX=9606 GN=EWSR1 PE=1 SV=1; RNA-binding protein EWS OS=Homo sapiens OX=9606 GN=EWSR1 PE=1 SV=1; RNA-binding protein EWS OS=Homo sapiens OX=9606 GN=EWSR1 PE=1 SV=1			0	23.4	AAVEWFDGK			0.00203724	1021.49	511.752	1021.49	511.751	2	7	1.1.1.4579.2	0	65.9475	144.371	65.9643
55	2	2	sp|P15924|DESP_HUMAN	Desmoplakin OS=Homo sapiens OX=9606 GN=DSP PE=1 SV=3			2	99	IEVLEEELR			0.00755631	1128.61	565.312	1128.6	565.309	2	6	1.1.1.4368.6	1	61.2614	38.9928	61.2487
56	2	2	tr|Q5JR95|Q5JR95_HUMAN; sp|P62241|RS8_HUMAN	40S ribosomal protein S8 OS=Homo sapiens OX=9606 GN=RPS8 PE=1 SV=1; 40S ribosomal protein S8 OS=Homo sapiens OX=9606 GN=RPS8 PE=1 SV=2			2	99	ISSLLEEQFQQGK			-0.00160605	1505.77	753.893	1505.77	753.894	2	8	1.1.1.4360.6	1	61.0551	279.68	61.1169
57	2	2	tr|J3QSV6|J3QSV6_HUMAN; sp|O76021|RL1D1_HUMAN	Ribosomal L1 domain-containing protein 1 (Fragment) OS=Homo sapiens OX=9606 GN=RSL1D1 PE=1 SV=1; Ribosomal L1 domain-containing protein 1 OS=Homo sapiens OX=9606 GN=RSL1D1 PE=1 SV=3			2	99	ATNESEDEIPQLVPIGK			0.00118859	1838.93	920.471	1838.93	920.47	2	12	1.1.1.4878.3	1	73.3218	175.099	73.358
58	2	2	tr|J3QRS3|J3QRS3_HUMAN; sp|P19105|ML12A_HUMAN; sp|O14950|ML12B_HUMAN	Myosin regulatory light chain 12A OS=Homo sapiens OX=9606 GN=MYL12A PE=1 SV=1; Myosin regulatory light chain 12A OS=Homo sapiens OX=9606 GN=MYL12A PE=1 SV=2; Myosin regulatory light chain 12B OS=Homo sapiens OX=9606 GN=MYL12B PE=1 SV=2			2	99	NAFACFDEEATGTIQEDYLR	Carbamidomethyl(C)@5		0.00956977	2349.03	1175.52	2349.02	1175.52	2	14	1.1.1.5321.3	1	81.8306	60.2443	81.8456
59	2	2	tr|G8JLB6|G8JLB6_HUMAN; tr|E9PCY7|E9PCY7_HUMAN; tr|E7EN40|E7EN40_HUMAN; tr|E5RGV0|E5RGV0_HUMAN; tr|D6RIU0|D6RIU0_HUMAN; tr|D6RBM0|D6RBM0_HUMAN; sp|P31943|HNRH1_HUMAN	Heterogeneous nuclear ribonucleoprotein H OS=Homo sapiens OX=9606 GN=HNRNPH1 PE=1 SV=1; Heterogeneous nuclear ribonucleoprotein H OS=Homo sapiens OX=9606 GN=HNRNPH1 PE=1 SV=1; Heterogeneous nuclear ribonucleoprotein H (Fragment) OS=Homo sapiens OX=9606 GN=HNRNPH1 PE=1 SV=1; Heterogeneous nuclear ribonucleoprotein H (Fragment) OS=Homo sapiens OX=9606 GN=HNRNPH1 PE=1 SV=1; Heterogeneous nuclear rib…			2	99	STGEAFVQFASQEIAEK			0.0106495	1840.9	921.455	1840.88	921.449	2	23	1.1.1.5128.2	1	78.1334	146.647	78.1386
60	2	2	tr|A0A3B3ITT5|A0A3B3ITT5_HUMAN; sp|P47914|RL29_HUMAN	60S ribosomal protein L29 OS=Homo sapiens OX=9606 GN=RPL29 PE=1 SV=1; 60S ribosomal protein L29 OS=Homo sapiens OX=9606 GN=RPL29 PE=1 SV=2			2	99	AQAAAPASVPAQAPK			-0.000955522	1376.74	689.377	1376.74	689.378	2	18	1.1.1.3244.6	1	35.5499	777.985	35.5831
61	2	2	sp|Q9NXV2|KCTD5_HUMAN	BTB/POZ domain-containing protein KCTD5 OS=Homo sapiens OX=9606 GN=KCTD5 PE=1 SV=1			2	99	DLAEEGVLEEAEFYNITSLIK			-0.00820374	2382.18	1192.1	2382.18	1192.1	2	22	1.1.1.7242.2	1	111.963	164.921	112.007
62	2	2	sp|O94763|RMP_HUMAN	Unconventional prefoldin RPB5 interactor 1 OS=Homo sapiens OX=9606 GN=URI1 PE=1 SV=3			2	99	TSDIFEADIANDVK			-0.00286504	1536.73	769.371	1536.73	769.373	2	14	1.1.1.4712.3	1	69.2842	117.444	69.2952
63	2	2	sp|A2NJV5|KV229_HUMAN; sp|A0A0A0MRZ7|KVD26_HUMAN; sp|A0A075B6S2|KVD29_HUMAN	Immunoglobulin kappa variable 2-29 OS=Homo sapiens OX=9606 GN=IGKV2-29 PE=3 SV=2; Immunoglobulin kappa variable 2D-26 OS=Homo sapiens OX=9606 GN=IGKV2D-26 PE=3 SV=1; Immunoglobulin kappa variable 2D-29 OS=Homo sapiens OX=9606 GN=IGKV2D-29 PE=3 SV=1			2	99	FSGSGSGTDFTLK			0.00745458	1302.62	652.316	1302.61	652.312	2	11	1.1.1.3925.5	1	51.2445	618.473	51.2085
64	2	2	tr|Q3BDU5|Q3BDU5_HUMAN; sp|P02545|LMNA_HUMAN	Prelamin-A/C OS=Homo sapiens OX=9606 GN=LMNA PE=1 SV=1; Prelamin-A/C OS=Homo sapiens OX=9606 GN=LMNA PE=1 SV=1			2	99	SGAQASSTPLSPTR			-0.00908164	1358.67	680.342	1358.68	680.347	2	15	1.1.1.3115.3	1	32.5544	151.242	32.5596
65	2	2	tr|M0R3F1|M0R3F1_HUMAN; tr|B7Z4B8|B7Z4B8_HUMAN; tr|A0A0A0MRA5|A0A0A0MRA5_HUMAN; sp|Q9BUJ2|HNRL1_HUMAN	Heterogeneous nuclear ribonucleoprotein U-like protein 1 (Fragment) OS=Homo sapiens OX=9606 GN=HNRNPUL1 PE=1 SV=1; Heterogeneous nuclear ribonucleoprotein U-like protein 1 OS=Homo sapiens OX=9606 GN=HNRNPUL1 PE=1 SV=1; Heterogeneous nuclear ribonucleoprotein U-like protein 1 OS=Homo sapiens OX=9606 GN=HNRNPUL1 PE=1 SV=1; Heterogeneous nuclear ribonucleoprotein U-like protein 1 OS=Homo sapiens OX=…			2	99	NYILDQTNVYGSAQR			-0.00297958	1740.84	871.427	1740.84	871.429	2	12	1.1.1.4198.7	1	57.1359	340.247	57.1939
66	2	2	tr|K7ERT8|K7ERT8_HUMAN; tr|K7EMA7|K7EMA7_HUMAN; tr|K7EJV9|K7EJV9_HUMAN; tr|H7BY10|H7BY10_HUMAN; tr|A8MUS3|A8MUS3_HUMAN; sp|P62750|RL23A_HUMAN	60S ribosomal protein L23a (Fragment) OS=Homo sapiens OX=9606 GN=RPL23A PE=1 SV=1; 60S ribosomal protein L23a OS=Homo sapiens OX=9606 GN=RPL23A PE=1 SV=1; 60S ribosomal protein L23a (Fragment) OS=Homo sapiens OX=9606 GN=RPL23A PE=1 SV=1; 60S ribosomal protein L23a (Fragment) OS=Homo sapiens OX=9606 GN=RPL23A PE=1 SV=1; 60S ribosomal protein L23a OS=Homo sapiens OX=9606 GN=RPL23A PE=1 SV=1; 60S ri…			2	99	LAPDYDALDVANK			-0.0041922	1403.69	702.852	1403.69	702.854	2	9	1.1.1.4261.4	1	58.789	94.9354	58.7392
67	2	2	tr|H0Y8D1|H0Y8D1_HUMAN; tr|E7EQ64|E7EQ64_HUMAN; tr|A6XGL3|A6XGL3_HUMAN; sp|P07477|TRY1_HUMAN	Trypsin-1 (Fragment) OS=Homo sapiens OX=9606 GN=PRSS1 PE=1 SV=1; Trypsin-1 OS=Homo sapiens OX=9606 GN=PRSS1 PE=1 SV=1; Protease serine 1 OS=Homo sapiens OX=9606 GN=PRSS1 PE=1 SV=1; Trypsin-1 OS=Homo sapiens OX=9606 GN=PRSS1 PE=1 SV=1			2	99	TLNNDIMLIK			-0.000801888	1173.64	587.828	1173.64	587.829	2	8	1.1.1.4673.3	1	68.3554	206.686	68.1372
67	2	2	tr|H0Y8D1|H0Y8D1_HUMAN; tr|E7EQ64|E7EQ64_HUMAN; tr|A6XGL3|A6XGL3_HUMAN; sp|P07477|TRY1_HUMAN	Trypsin-1 (Fragment) OS=Homo sapiens OX=9606 GN=PRSS1 PE=1 SV=1; Trypsin-1 OS=Homo sapiens OX=9606 GN=PRSS1 PE=1 SV=1; Protease serine 1 OS=Homo sapiens OX=9606 GN=PRSS1 PE=1 SV=1; Trypsin-1 OS=Homo sapiens OX=9606 GN=PRSS1 PE=1 SV=1			0	99	TLNNDIMLIK	Oxidation(M)@7		-0.00111722	1189.64	595.826	1189.64	595.826	2	16	1.1.1.4314.4	1	60.1796	31976.2	60.1442
67	2	2	tr|H0Y8D1|H0Y8D1_HUMAN; tr|E7EQ64|E7EQ64_HUMAN; tr|A6XGL3|A6XGL3_HUMAN; sp|P07477|TRY1_HUMAN	Trypsin-1 (Fragment) OS=Homo sapiens OX=9606 GN=PRSS1 PE=1 SV=1; Trypsin-1 OS=Homo sapiens OX=9606 GN=PRSS1 PE=1 SV=1; Protease serine 1 OS=Homo sapiens OX=9606 GN=PRSS1 PE=1 SV=1; Trypsin-1 OS=Homo sapiens OX=9606 GN=PRSS1 PE=1 SV=1			0	99	TLNNDIMLIK	Oxidation(M)@7		-0.000995151	1189.64	595.826	1189.64	595.826	2	17	1.1.1.4329.2	1	60.5646	18404.7	60.2802
67	2	2	tr|H0Y8D1|H0Y8D1_HUMAN; tr|E7EQ64|E7EQ64_HUMAN; tr|A6XGL3|A6XGL3_HUMAN; sp|P07477|TRY1_HUMAN	Trypsin-1 (Fragment) OS=Homo sapiens OX=9606 GN=PRSS1 PE=1 SV=1; Trypsin-1 OS=Homo sapiens OX=9606 GN=PRSS1 PE=1 SV=1; Protease serine 1 OS=Homo sapiens OX=9606 GN=PRSS1 PE=1 SV=1; Trypsin-1 OS=Homo sapiens OX=9606 GN=PRSS1 PE=1 SV=1			0	99	TLNNDIMLIK	Oxidation(M)@7		-0.00136135	1189.64	595.825	1189.64	595.826	2	17	1.1.1.4356.2	1	60.9626	1341.69	60.8508
67	2	2	tr|H0Y8D1|H0Y8D1_HUMAN; tr|E7EQ64|E7EQ64_HUMAN; tr|A6XGL3|A6XGL3_HUMAN; sp|P07477|TRY1_HUMAN	Trypsin-1 (Fragment) OS=Homo sapiens OX=9606 GN=PRSS1 PE=1 SV=1; Trypsin-1 OS=Homo sapiens OX=9606 GN=PRSS1 PE=1 SV=1; Protease serine 1 OS=Homo sapiens OX=9606 GN=PRSS1 PE=1 SV=1; Trypsin-1 OS=Homo sapiens OX=9606 GN=PRSS1 PE=1 SV=1			0	99	TLNNDIMLIK	Oxidation(M)@7		-0.00197169	1189.64	595.825	1189.64	595.826	2	11	1.1.1.4372.2	1	61.3319	722.828	61.1169
67	2	2	tr|H0Y8D1|H0Y8D1_HUMAN; tr|E7EQ64|E7EQ64_HUMAN; tr|A6XGL3|A6XGL3_HUMAN; sp|P07477|TRY1_HUMAN	Trypsin-1 (Fragment) OS=Homo sapiens OX=9606 GN=PRSS1 PE=1 SV=1; Trypsin-1 OS=Homo sapiens OX=9606 GN=PRSS1 PE=1 SV=1; Protease serine 1 OS=Homo sapiens OX=9606 GN=PRSS1 PE=1 SV=1; Trypsin-1 OS=Homo sapiens OX=9606 GN=PRSS1 PE=1 SV=1			0	99	TLNNDIMLIK	Oxidation(M)@7		0.00828196	1189.65	595.83	1189.64	595.826	2	13	1.1.1.4406.2	1	62.1362	272.209	62.0345
67	2	2	tr|H0Y8D1|H0Y8D1_HUMAN; tr|E7EQ64|E7EQ64_HUMAN; tr|A6XGL3|A6XGL3_HUMAN; sp|P07477|TRY1_HUMAN	Trypsin-1 (Fragment) OS=Homo sapiens OX=9606 GN=PRSS1 PE=1 SV=1; Trypsin-1 OS=Homo sapiens OX=9606 GN=PRSS1 PE=1 SV=1; Protease serine 1 OS=Homo sapiens OX=9606 GN=PRSS1 PE=1 SV=1; Trypsin-1 OS=Homo sapiens OX=9606 GN=PRSS1 PE=1 SV=1			0	99	TLNNDIMLIK			0.00176153	1173.64	587.83	1173.64	587.829	2	14	1.1.1.4609.2	1	66.7515	20485.8	66.9634
67	2	2	tr|H0Y8D1|H0Y8D1_HUMAN; tr|E7EQ64|E7EQ64_HUMAN; tr|A6XGL3|A6XGL3_HUMAN; sp|P07477|TRY1_HUMAN	Trypsin-1 (Fragment) OS=Homo sapiens OX=9606 GN=PRSS1 PE=1 SV=1; Trypsin-1 OS=Homo sapiens OX=9606 GN=PRSS1 PE=1 SV=1; Protease serine 1 OS=Homo sapiens OX=9606 GN=PRSS1 PE=1 SV=1; Trypsin-1 OS=Homo sapiens OX=9606 GN=PRSS1 PE=1 SV=1			0	99	TLNNDIMLIK			0.00176153	1173.64	587.83	1173.64	587.829	2	17	1.1.1.4623.5	1	67.1494	20588.9	66.9634
67	2	2	tr|H0Y8D1|H0Y8D1_HUMAN; tr|E7EQ64|E7EQ64_HUMAN; tr|A6XGL3|A6XGL3_HUMAN; sp|P07477|TRY1_HUMAN	Trypsin-1 (Fragment) OS=Homo sapiens OX=9606 GN=PRSS1 PE=1 SV=1; Trypsin-1 OS=Homo sapiens OX=9606 GN=PRSS1 PE=1 SV=1; Protease serine 1 OS=Homo sapiens OX=9606 GN=PRSS1 PE=1 SV=1; Trypsin-1 OS=Homo sapiens OX=9606 GN=PRSS1 PE=1 SV=1			0	99	TLNNDIMLIK			0.00176153	1173.64	587.83	1173.64	587.829	2	13	1.1.1.4637.4	1	67.5141	3777.28	67.2373
67	2	2	tr|H0Y8D1|H0Y8D1_HUMAN; tr|E7EQ64|E7EQ64_HUMAN; tr|A6XGL3|A6XGL3_HUMAN; sp|P07477|TRY1_HUMAN	Trypsin-1 (Fragment) OS=Homo sapiens OX=9606 GN=PRSS1 PE=1 SV=1; Trypsin-1 OS=Homo sapiens OX=9606 GN=PRSS1 PE=1 SV=1; Protease serine 1 OS=Homo sapiens OX=9606 GN=PRSS1 PE=1 SV=1; Trypsin-1 OS=Homo sapiens OX=9606 GN=PRSS1 PE=1 SV=1			0	99	TLNNDIMLIK	Deamidated(N)@4		0.00136424	1174.63	588.321	1174.63	588.321	2	13	1.1.1.4652.2	1	67.8703	1666.05	67.7697
67	2	2	tr|H0Y8D1|H0Y8D1_HUMAN; tr|E7EQ64|E7EQ64_HUMAN; tr|A6XGL3|A6XGL3_HUMAN; sp|P07477|TRY1_HUMAN	Trypsin-1 (Fragment) OS=Homo sapiens OX=9606 GN=PRSS1 PE=1 SV=1; Trypsin-1 OS=Homo sapiens OX=9606 GN=PRSS1 PE=1 SV=1; Protease serine 1 OS=Homo sapiens OX=9606 GN=PRSS1 PE=1 SV=1; Trypsin-1 OS=Homo sapiens OX=9606 GN=PRSS1 PE=1 SV=1			0	99	TLNNDIMLIK	Deamidated(N)@3		-0.000710908	1174.63	588.32	1174.63	588.321	2	12	1.1.1.4687.2	1	68.7254	336.693	68.7137
67	2	2	tr|H0Y8D1|H0Y8D1_HUMAN; tr|E7EQ64|E7EQ64_HUMAN; tr|A6XGL3|A6XGL3_HUMAN; sp|P07477|TRY1_HUMAN	Trypsin-1 (Fragment) OS=Homo sapiens OX=9606 GN=PRSS1 PE=1 SV=1; Trypsin-1 OS=Homo sapiens OX=9606 GN=PRSS1 PE=1 SV=1; Protease serine 1 OS=Homo sapiens OX=9606 GN=PRSS1 PE=1 SV=1; Trypsin-1 OS=Homo sapiens OX=9606 GN=PRSS1 PE=1 SV=1			0	99	TLNNDIMLIK	Deamidated(N)@3		-0.00144331	1174.63	588.32	1174.63	588.321	2	16	1.1.1.4741.2	1	70.0323	461.051	69.9816
67	2	2	tr|H0Y8D1|H0Y8D1_HUMAN; tr|E7EQ64|E7EQ64_HUMAN; tr|A6XGL3|A6XGL3_HUMAN; sp|P07477|TRY1_HUMAN	Trypsin-1 (Fragment) OS=Homo sapiens OX=9606 GN=PRSS1 PE=1 SV=1; Trypsin-1 OS=Homo sapiens OX=9606 GN=PRSS1 PE=1 SV=1; Protease serine 1 OS=Homo sapiens OX=9606 GN=PRSS1 PE=1 SV=1; Trypsin-1 OS=Homo sapiens OX=9606 GN=PRSS1 PE=1 SV=1			0	99	TLNNDIMLIK			0.00317715	1173.65	587.83	1173.64	587.829	2	16	1.1.1.3925.3	1	51.2395	2753.8	51.2563
67	2	2	tr|H0Y8D1|H0Y8D1_HUMAN; tr|E7EQ64|E7EQ64_HUMAN; tr|A6XGL3|A6XGL3_HUMAN; sp|P07477|TRY1_HUMAN	Trypsin-1 (Fragment) OS=Homo sapiens OX=9606 GN=PRSS1 PE=1 SV=1; Trypsin-1 OS=Homo sapiens OX=9606 GN=PRSS1 PE=1 SV=1; Protease serine 1 OS=Homo sapiens OX=9606 GN=PRSS1 PE=1 SV=1; Trypsin-1 OS=Homo sapiens OX=9606 GN=PRSS1 PE=1 SV=1			0	99	TLNNDIMLIK			0.00574061	1173.65	587.832	1173.64	587.829	2	10	1.1.1.3947.2	1	51.6757	974.06	51.4962
67	2	2	tr|H0Y8D1|H0Y8D1_HUMAN; tr|E7EQ64|E7EQ64_HUMAN; tr|A6XGL3|A6XGL3_HUMAN; sp|P07477|TRY1_HUMAN	Trypsin-1 (Fragment) OS=Homo sapiens OX=9606 GN=PRSS1 PE=1 SV=1; Trypsin-1 OS=Homo sapiens OX=9606 GN=PRSS1 PE=1 SV=1; Protease serine 1 OS=Homo sapiens OX=9606 GN=PRSS1 PE=1 SV=1; Trypsin-1 OS=Homo sapiens OX=9606 GN=PRSS1 PE=1 SV=1			0	43.56	TLNNDIMLIK	Oxidation(M)@7		0.00317128	1189.64	595.828	1189.64	595.826	2	6	1.1.1.3928.8	1	51.3174	459.912	51.3048
67	2	2	tr|H0Y8D1|H0Y8D1_HUMAN; tr|E7EQ64|E7EQ64_HUMAN; tr|A6XGL3|A6XGL3_HUMAN; sp|P07477|TRY1_HUMAN	Trypsin-1 (Fragment) OS=Homo sapiens OX=9606 GN=PRSS1 PE=1 SV=1; Trypsin-1 OS=Homo sapiens OX=9606 GN=PRSS1 PE=1 SV=1; Protease serine 1 OS=Homo sapiens OX=9606 GN=PRSS1 PE=1 SV=1; Trypsin-1 OS=Homo sapiens OX=9606 GN=PRSS1 PE=1 SV=1			0	28.84	TLNNDIMLIK	Oxidation(M)@7		0.00303307	1189.64	595.828	1189.64	595.826	2	10	1.1.1.4420.2	1	62.5075	172.964	62.4633
67	2	2	tr|H0Y8D1|H0Y8D1_HUMAN; tr|E7EQ64|E7EQ64_HUMAN; tr|A6XGL3|A6XGL3_HUMAN; sp|P07477|TRY1_HUMAN	Trypsin-1 (Fragment) OS=Homo sapiens OX=9606 GN=PRSS1 PE=1 SV=1; Trypsin-1 OS=Homo sapiens OX=9606 GN=PRSS1 PE=1 SV=1; Protease serine 1 OS=Homo sapiens OX=9606 GN=PRSS1 PE=1 SV=1; Trypsin-1 OS=Homo sapiens OX=9606 GN=PRSS1 PE=1 SV=1			0	24.71	TLNNDIMLIK	Deamidated(N)@4		-0.000710908	1174.63	588.32	1174.63	588.321	2	6	1.1.1.4779.2	1	71.0084	498.923	71.1337
67	2	2	tr|H0Y8D1|H0Y8D1_HUMAN; tr|E7EQ64|E7EQ64_HUMAN; tr|A6XGL3|A6XGL3_HUMAN; sp|P07477|TRY1_HUMAN	Trypsin-1 (Fragment) OS=Homo sapiens OX=9606 GN=PRSS1 PE=1 SV=1; Trypsin-1 OS=Homo sapiens OX=9606 GN=PRSS1 PE=1 SV=1; Protease serine 1 OS=Homo sapiens OX=9606 GN=PRSS1 PE=1 SV=1; Trypsin-1 OS=Homo sapiens OX=9606 GN=PRSS1 PE=1 SV=1			0	21.95	TLNNDIMLIK	Deamidated(N)@4		-0.000466773	1174.63	588.32	1174.63	588.321	2	6	1.1.1.4793.2	1	71.3919	509.207	71.1337
68	2	2	tr|F8VV32|F8VV32_HUMAN; tr|A0A0B4J259|A0A0B4J259_HUMAN; sp|P61626|LYSC_HUMAN	Lysozyme OS=Homo sapiens OX=9606 GN=LYZ PE=1 SV=1; Lysozyme OS=Homo sapiens OX=9606 GN=LYZ PE=1 SV=1; Lysozyme C OS=Homo sapiens OX=9606 GN=LYZ PE=1 SV=1			2	99	STDYGIFQINSR			0.0023075	1399.68	700.845	1399.67	700.844	2	11	1.1.1.4580.6	1	65.98	141.541	65.9643
69	2	2	tr|A0A494C0J7|A0A494C0J7_HUMAN; sp|Q08188|TGM3_HUMAN	Uncharacterized protein OS=Homo sapiens OX=9606 PE=4 SV=1; Protein-glutamine gamma-glutamyltransferase E OS=Homo sapiens OX=9606 GN=TGM3 PE=1 SV=4			2	99	SQGVFQCGPASVIGVR	Carbamidomethyl(C)@7		0.00522511	1660.84	831.428	1660.84	831.425	2	7	1.1.1.4689.5	1	68.78	67.8237	68.7638
70	2	2	tr|A0A0A0MSI0|A0A0A0MSI0_HUMAN; tr|A0A0A0MRQ5|A0A0A0MRQ5_HUMAN; sp|Q06830|PRDX1_HUMAN; sp|P32119|PRDX2_HUMAN	Peroxiredoxin-1 (Fragment) OS=Homo sapiens OX=9606 GN=PRDX1 PE=1 SV=1; Peroxiredoxin-1 OS=Homo sapiens OX=9606 GN=PRDX1 PE=1 SV=1; Peroxiredoxin-1 OS=Homo sapiens OX=9606 GN=PRDX1 PE=1 SV=1; Peroxiredoxin-2 OS=Homo sapiens OX=9606 GN=PRDX2 PE=1 SV=5			2	99	QITVNDLPVGR			0.00101569	1210.67	606.341	1210.67	606.341	2	10	1.1.1.4262.2	1	58.808	113.378	58.7942
71	2	2	sp|Q5D862|FILA2_HUMAN	Filaggrin-2 OS=Homo sapiens OX=9606 GN=FLG2 PE=1 SV=1			2	99	FSNSSSSNEFSK			-0.00159384	1319.56	660.788	1319.56	660.789	2	14	1.1.1.2968.2	1	28.9541	283.706	28.8359
72	2	2	sp|P81605|DCD_HUMAN	Dermcidin OS=Homo sapiens OX=9606 GN=DCD PE=1 SV=2			2	99	ENAGEDPGLAR			-0.00149972	1127.52	564.767	1127.52	564.768	2	11	1.1.1.2931.3	1	28.079	387.424	27.8773
72	2	2	sp|P81605|DCD_HUMAN	Dermcidin OS=Homo sapiens OX=9606 GN=DCD PE=1 SV=2			0	88.16	ENAGEDPGLAR			-0.00137765	1127.52	564.767	1127.52	564.768	2	7	1.1.1.2916.3	1	27.6945	385.85	27.8773
73	2	2	sp|P62906|RL10A_HUMAN	60S ribosomal protein L10a OS=Homo sapiens OX=9606 GN=RPL10A PE=1 SV=2			2	99	KYDAFLASESLIK		missed K-Y@1	0.00225523	1483.79	742.904	1483.79	742.903	2	10	1.1.1.4626.4	1	67.228	140.024	67.2712
74	2	2	sp|P50991|TCPD_HUMAN	T-complex protein 1 subunit delta OS=Homo sapiens OX=9606 GN=CCT4 PE=1 SV=4			2	99	VIDPATATSVDLR			-0.00384361	1356.72	679.368	1356.72	679.37	2	8	1.1.1.4260.5	1	58.754	99.5786	58.7667
75	2	2	sp|P31942|HNRH3_HUMAN	Heterogeneous nuclear ribonucleoprotein H3 OS=Homo sapiens OX=9606 GN=HNRNPH3 PE=1 SV=2			2	99	STGEAFVQFASK			-0.0014572	1270.62	636.316	1270.62	636.317	2	8	1.1.1.4202.3	1	57.2359	86.2894	57.2735
76	2	2	sp|P30050|RL12_HUMAN	60S ribosomal protein L12 OS=Homo sapiens OX=9606 GN=RPL12 PE=1 SV=1			2	99	IGPLGLSPK			-0.000401136	880.538	441.276	880.538	441.276	2	7	1.1.1.4105.3	1	54.9797	273.148	55.0257
77	2	2	sp|P12273|PIP_HUMAN	Prolactin-inducible protein OS=Homo sapiens OX=9606 GN=PIP PE=1 SV=1			2	99	FYTIEILKVE		missed K-V@8	-0.00209053	1253.69	627.852	1253.69	627.853	2	14	1.1.1.5399.3	1	83.3805	164.512	83.4158
78	1.74	1.74	tr|Q5T8U3|Q5T8U3_HUMAN; sp|P62424|RL7A_HUMAN	60S ribosomal protein L7a (Fragment) OS=Homo sapiens OX=9606 GN=RPL7A PE=1 SV=1; 60S ribosomal protein L7a OS=Homo sapiens OX=9606 GN=RPL7A PE=1 SV=2			1.74473	99	KVAPAPAVVK		missed K-V@1	-0.00324857	978.619	490.317	978.623	490.319	2	8	1.1.1.2916.2	1	27.6912	129	27.7361
79	1.64	1.64	tr|M0R2T0|M0R2T0_HUMAN; tr|M0R019|M0R019_HUMAN; tr|A0A087X0X3|A0A087X0X3_HUMAN; sp|P52272|HNRPM_HUMAN	Heterogeneous nuclear ribonucleoprotein M (Fragment) OS=Homo sapiens OX=9606 GN=HNRNPM PE=1 SV=1; Heterogeneous nuclear ribonucleoprotein M (Fragment) OS=Homo sapiens OX=9606 GN=HNRNPM PE=1 SV=8; Heterogeneous nuclear ribonucleoprotein M OS=Homo sapiens OX=9606 GN=HNRNPM PE=1 SV=1; Heterogeneous nuclear ribonucleoprotein M OS=Homo sapiens OX=9606 GN=HNRNPM PE=1 SV=3			1.63827	99	QGGGGGGGSVPGIER			-0.00214056	1283.62	642.817	1283.62	642.818	2	9	1.1.1.3206.7	1	34.6457	93.9727	34.6508
80	1.59	1.59	tr|U3KQR5|U3KQR5_HUMAN; tr|F8VZ45|F8VZ45_HUMAN; tr|F8VR69|F8VR69_HUMAN; sp|Q02878|RL6_HUMAN	60S ribosomal protein L6 (Fragment) OS=Homo sapiens OX=9606 GN=RPL6 PE=1 SV=1; 60S ribosomal protein L6 (Fragment) OS=Homo sapiens OX=9606 GN=RPL6 PE=1 SV=1; 60S ribosomal protein L6 (Fragment) OS=Homo sapiens OX=9606 GN=RPL6 PE=1 SV=8; 60S ribosomal protein L6 OS=Homo sapiens OX=9606 GN=RPL6 PE=1 SV=3			1.58503	99	YYPTEDVPR			-0.00154303	1138.53	570.271	1138.53	570.272	2	9	1.1.1.3553.4	1	42.4263	2044.74	42.4982
81	1.44	1.44	tr|D6RD18|D6RD18_HUMAN; tr|D6RBZ0|D6RBZ0_HUMAN; tr|D6R9P3|D6R9P3_HUMAN; sp|Q99729|ROAA_HUMAN	Heterogeneous nuclear ribonucleoprotein A/B OS=Homo sapiens OX=9606 GN=HNRNPAB PE=1 SV=1; Heterogeneous nuclear ribonucleoprotein A/B OS=Homo sapiens OX=9606 GN=HNRNPAB PE=1 SV=1; Heterogeneous nuclear ribonucleoprotein A/B OS=Homo sapiens OX=9606 GN=HNRNPAB PE=1 SV=1; Heterogeneous nuclear ribonucleoprotein A/B OS=Homo sapiens OX=9606 GN=HNRNPAB PE=1 SV=2			1.39794	99	EVYQQQQYGSGGR			4.09686e-05	1498.68	750.347	1498.68	750.347	2	9	1.1.1.2871.5	1	26.5905	345.565	26.7405
81	1.44	1.44	tr|D6RD18|D6RD18_HUMAN; tr|D6RBZ0|D6RBZ0_HUMAN; tr|D6R9P3|D6R9P3_HUMAN; sp|Q99729|ROAA_HUMAN	Heterogeneous nuclear ribonucleoprotein A/B OS=Homo sapiens OX=9606 GN=HNRNPAB PE=1 SV=1; Heterogeneous nuclear ribonucleoprotein A/B OS=Homo sapiens OX=9606 GN=HNRNPAB PE=1 SV=1; Heterogeneous nuclear ribonucleoprotein A/B OS=Homo sapiens OX=9606 GN=HNRNPAB PE=1 SV=1; Heterogeneous nuclear ribonucleoprotein A/B OS=Homo sapiens OX=9606 GN=HNRNPAB PE=1 SV=2			0.0443122	34.32	VAQPKEVYQQQQYGSGGR		missed K-E@5	-0.00334202	2021.99	675.004	2021.99	675.005	3	6	1.1.1.3095.7	1	32.0501	71.7737	32.0317
82	1.35	1.35	tr|A0A286YES1|A0A286YES1_HUMAN; tr|A0A0A0MS08|A0A0A0MS08_HUMAN; tr|A0A0A0MS07|A0A0A0MS07_HUMAN; sp|P01860|IGHG3_HUMAN; sp|P01857|IGHG1_HUMAN	Immunoglobulin heavy constant gamma 3 (Fragment) OS=Homo sapiens OX=9606 GN=IGHG3 PE=1 SV=1; Immunoglobulin heavy constant gamma 1 (Fragment) OS=Homo sapiens OX=9606 GN=IGHG1 PE=1 SV=1; Immunoglobulin heavy constant gamma 1 (Fragment) OS=Homo sapiens OX=9606 GN=IGHG1 PE=1 SV=1; Immunoglobulin heavy constant gamma 3 OS=Homo sapiens OX=9606 GN=IGHG3 PE=1 SV=2; Immunoglobulin heavy constant gamma 1 …			1.3098	98.97	ALPAPIEKTISK		missed K-T@8	0.00591022	1266.76	634.388	1266.75	634.385	2	12	1.1.1.3879.4	1	50.0948	6515.32	50.2097
82	1.35	1.35	tr|A0A286YES1|A0A286YES1_HUMAN; tr|A0A0A0MS08|A0A0A0MS08_HUMAN; tr|A0A0A0MS07|A0A0A0MS07_HUMAN; sp|P01860|IGHG3_HUMAN; sp|P01857|IGHG1_HUMAN	Immunoglobulin heavy constant gamma 3 (Fragment) OS=Homo sapiens OX=9606 GN=IGHG3 PE=1 SV=1; Immunoglobulin heavy constant gamma 1 (Fragment) OS=Homo sapiens OX=9606 GN=IGHG1 PE=1 SV=1; Immunoglobulin heavy constant gamma 1 (Fragment) OS=Homo sapiens OX=9606 GN=IGHG1 PE=1 SV=1; Immunoglobulin heavy constant gamma 3 OS=Homo sapiens OX=9606 GN=IGHG3 PE=1 SV=2; Immunoglobulin heavy constant gamma 1 …			0.0268721	23.75	ALPAPIEK			0.0022136	837.498	419.756	837.496	419.755	2	6	1.1.1.3536.2	1	42.0398	85676.5	42.2249
82	1.35	1.35	tr|A0A286YES1|A0A286YES1_HUMAN; tr|A0A0A0MS08|A0A0A0MS08_HUMAN; tr|A0A0A0MS07|A0A0A0MS07_HUMAN; sp|P01860|IGHG3_HUMAN; sp|P01857|IGHG1_HUMAN	Immunoglobulin heavy constant gamma 3 (Fragment) OS=Homo sapiens OX=9606 GN=IGHG3 PE=1 SV=1; Immunoglobulin heavy constant gamma 1 (Fragment) OS=Homo sapiens OX=9606 GN=IGHG1 PE=1 SV=1; Immunoglobulin heavy constant gamma 1 (Fragment) OS=Homo sapiens OX=9606 GN=IGHG1 PE=1 SV=1; Immunoglobulin heavy constant gamma 3 OS=Homo sapiens OX=9606 GN=IGHG3 PE=1 SV=2; Immunoglobulin heavy constant gamma 1 …			0.015923	46.03	DTLMISR	Oxidation(M)@4		-0.000295659	850.421	426.218	850.422	426.218	2	8	1.1.1.3339.2	1	37.5979	1266.44	37.5688
82	1.35	1.35	tr|A0A286YES1|A0A286YES1_HUMAN; tr|A0A0A0MS08|A0A0A0MS08_HUMAN; tr|A0A0A0MS07|A0A0A0MS07_HUMAN; sp|P01860|IGHG3_HUMAN; sp|P01857|IGHG1_HUMAN	Immunoglobulin heavy constant gamma 3 (Fragment) OS=Homo sapiens OX=9606 GN=IGHG3 PE=1 SV=1; Immunoglobulin heavy constant gamma 1 (Fragment) OS=Homo sapiens OX=9606 GN=IGHG1 PE=1 SV=1; Immunoglobulin heavy constant gamma 1 (Fragment) OS=Homo sapiens OX=9606 GN=IGHG1 PE=1 SV=1; Immunoglobulin heavy constant gamma 3 OS=Homo sapiens OX=9606 GN=IGHG3 PE=1 SV=2; Immunoglobulin heavy constant gamma 1 …			0	16.73	ALPAPIEK			0.0022136	837.498	419.756	837.496	419.755	2	5	1.1.1.3553.2	1	42.4213	89427.3	42.2008
83	1.26	1.26	tr|Q5SZX9|Q5SZX9_HUMAN; tr|Q5SZX6|Q5SZX6_HUMAN; tr|E9PRC8|E9PRC8_HUMAN; tr|B4DUR8|B4DUR8_HUMAN; sp|P49368|TCPG_HUMAN	T-complex protein 1 subunit gamma (Fragment) OS=Homo sapiens OX=9606 GN=CCT3 PE=1 SV=1; T-complex protein 1 subunit gamma (Fragment) OS=Homo sapiens OX=9606 GN=CCT3 PE=1 SV=1; T-complex protein 1 subunit gamma (Fragment) OS=Homo sapiens OX=9606 GN=CCT3 PE=1 SV=1; T-complex protein 1 subunit gamma OS=Homo sapiens OX=9606 GN=CCT3 PE=1 SV=1; T-complex protein 1 subunit gamma OS=Homo sapiens OX=9606 …			1.25964	98.84	EIQVQHPAAK			-0.00310063	1119.6	560.808	1119.6	560.809	2	9	1.1.1.2760.3	1	23.9977	124.136	24.0288
84	1.18	1.18	sp|O15355|PPM1G_HUMAN	Protein phosphatase 1G OS=Homo sapiens OX=9606 GN=PPM1G PE=1 SV=1			1.18046	98.61	QLIVANAGDSR			0.00849981	1142.61	572.314	1142.6	572.309	2	8	1.1.1.3404.5	1	39.1119	74.8335	39.0501
85	1.05	1.05	sp|Q8WTT2|NOC3L_HUMAN	Nucleolar complex protein 3 homolog OS=Homo sapiens OX=9606 GN=NOC3L PE=1 SV=1			1.04576	98.1	DLSSSEPVHAK			-0.00288335	1168.57	585.292	1168.57	585.293	2	9	1.1.1.2926.4	1	27.9518	377.949	28.0369
86	1	1	tr|H0YA96|H0YA96_HUMAN; tr|H0Y8G5|H0Y8G5_HUMAN; tr|D6RF44|D6RF44_HUMAN; tr|D6RAF8|D6RAF8_HUMAN; sp|Q14103|HNRPD_HUMAN	Heterogeneous nuclear ribonucleoprotein D0 (Fragment) OS=Homo sapiens OX=9606 GN=HNRNPD PE=1 SV=1; Heterogeneous nuclear ribonucleoprotein D0 (Fragment) OS=Homo sapiens OX=9606 GN=HNRNPD PE=1 SV=8; Heterogeneous nuclear ribonucleoprotein D0 (Fragment) OS=Homo sapiens OX=9606 GN=HNRNPD PE=1 SV=8; Heterogeneous nuclear ribonucleoprotein D0 (Fragment) OS=Homo sapiens OX=9606 GN=HNRNPD PE=1 SV=1; Het…			0.995679	97.86	IFVGGLSPDTPEEK			-0.00117877	1487.75	744.882	1487.75	744.883	2	8	1.1.1.4309.10	1	60.0523	239.761	60.0641
87	0.89	0.89	tr|J3QSB4|J3QSB4_HUMAN; sp|P26373|RL13_HUMAN	60S ribosomal protein L13 (Fragment) OS=Homo sapiens OX=9606 GN=RPL13 PE=1 SV=1; 60S ribosomal protein L13 OS=Homo sapiens OX=9606 GN=RPL13 PE=1 SV=4			0.89279	97.24	STESLQANVQR			-0.0102324	1231.61	616.81	1231.62	616.815	2	8	1.1.1.3088.11	1	31.8713	214.967	31.8507
88	0.77	0.77	tr|Q08E86|Q08E86_HUMAN; tr|K7EQ86|K7EQ86_HUMAN; sp|Q14667|K0100_HUMAN	KIAA0100 protein OS=Homo sapiens OX=9606 GN=KIAA0100 PE=1 SV=1; KIAA0100, isoform CRA_a OS=Homo sapiens OX=9606 GN=KIAA0100 PE=1 SV=1; Protein KIAA0100 OS=Homo sapiens OX=9606 GN=KIAA0100 PE=1 SV=3			0.769551	96.22	LKSATGSEVR		missed K-S@2	-0.000990649	1046.57	524.293	1046.57	524.293	2	11	1.1.1.2776.3	1	24.3881	3352.33	24.2959
89	0.61	0.61	sp|P05089|ARGI1_HUMAN	Arginase-1 OS=Homo sapiens OX=9606 GN=ARG1 PE=1 SV=2			0.605548	94.12	GGVEEGPTVLR			0.005311	1112.59	557.301	1112.58	557.299	2	10	1.1.1.3608.2	1	43.5946	251.746	43.6114
90	0.6	0.61	tr|M0QYT0|M0QYT0_HUMAN; tr|M0QXS5|M0QXS5_HUMAN; tr|A0A3B3ITJ4|A0A3B3ITJ4_HUMAN; sp|P14866|HNRPL_HUMAN	Uncharacterized protein (Fragment) OS=Homo sapiens OX=9606 PE=4 SV=1; Heterogeneous nuclear ribonucleoprotein L (Fragment) OS=Homo sapiens OX=9606 GN=HNRNPL PE=1 SV=1; Heterogeneous nuclear ribonucleoprotein L (Fragment) OS=Homo sapiens OX=9606 GN=HNRNPL PE=1 SV=1; Heterogeneous nuclear ribonucleoprotein L OS=Homo sapiens OX=9606 GN=HNRNPL PE=1 SV=2			0.581699	93.74	NNRFSTPEQAAK		missed R-F@3	-0.00326275	1361.67	681.84	1361.67	681.842	2	10	1.1.1.2820.3	1	25.4229	248.817	25.4633
90	0.6	0.61	tr|M0QYT0|M0QYT0_HUMAN; tr|M0QXS5|M0QXS5_HUMAN; tr|A0A3B3ITJ4|A0A3B3ITJ4_HUMAN; sp|P14866|HNRPL_HUMAN	Uncharacterized protein (Fragment) OS=Homo sapiens OX=9606 PE=4 SV=1; Heterogeneous nuclear ribonucleoprotein L (Fragment) OS=Homo sapiens OX=9606 GN=HNRNPL PE=1 SV=1; Heterogeneous nuclear ribonucleoprotein L (Fragment) OS=Homo sapiens OX=9606 GN=HNRNPL PE=1 SV=1; Heterogeneous nuclear ribonucleoprotein L OS=Homo sapiens OX=9606 GN=HNRNPL PE=1 SV=2			0.0209071	20.63	FSTPEQAAK			-0.00264956	977.479	489.747	977.482	489.748	2	5	1.1.1.2977.2	1	29.1864	250.291	29.3342
91	0.46	0.46	sp|Q5T749|KPRP_HUMAN	Keratinocyte proline-rich protein OS=Homo sapiens OX=9606 GN=KPRP PE=1 SV=1			0.403403	89.16	GRPAVCQPQGR	Carbamidomethyl(C)@6		0.000883337	1224.62	409.212	1224.61	409.212	3	9	1.1.1.2376.2	1	17.7611	102.434	17.7663
91	0.46	0.46	sp|Q5T749|KPRP_HUMAN	Keratinocyte proline-rich protein OS=Homo sapiens OX=9606 GN=KPRP PE=1 SV=1			0.0338583	30.27	RSEPIYNSR		missed R-S@1	-0.00408344	1120.56	561.287	1120.56	561.289	2	5	1.1.1.2709.6	1	22.7964	159.925	22.779
91	0.46	0.46	sp|Q5T749|KPRP_HUMAN	Keratinocyte proline-rich protein OS=Homo sapiens OX=9606 GN=KPRP PE=1 SV=1			0.0241089	23.38	LQLFPR			0.00274121	772.462	387.238	772.46	387.237	2	5	1.1.1.4311.2	1	60.101	198.104	60.1964
92	0.44	0.44	sp|P31944|CASPE_HUMAN	Caspase-14 OS=Homo sapiens OX=9606 GN=CASP14 PE=1 SV=2			0.435334	90.38	KTNPEIQSTLR		missed K-T@1	-0.00145891	1285.7	643.856	1285.7	643.857	2	7	1.1.1.3082.3	1	31.7093	329.354	31.7739
93	0.41	0.41	RRRRRsp|O43300|LRRT2_HUMAN	REVERSED Leucine-rich repeat transmembrane neuronal protein 2 OS=Homo sapiens OX=9606 GN=LRRTM2 PE=1 SV=3			0.407823	97.56	NNDMLLIK	Oxidation(M)@4		0.00401582	975.51	488.762	975.506	488.76	2	8	1.1.1.3784.2	1	47.7832	678.474	47.7803
94	0.38	0.38	sp|P04792|HSPB1_HUMAN	Heat shock protein beta-1 OS=Homo sapiens OX=9606 GN=HSPB1 PE=1 SV=2			0.377786	88.5	AQLGGPEAAKSDETAAK		missed K-S@10	-0.00278615	1642.81	548.612	1642.82	548.613	3	6	1.1.1.2851.2	1	26.1457	274.426	26.216
95	0.31	0.31	sp|Q5C9Z4|NOM1_HUMAN	Nucleolar MIF4G domain-containing protein 1 OS=Homo sapiens OX=9606 GN=NOM1 PE=1 SV=1			0.313364	85.51	TAGPEQGPGLGGR			-0.00331114	1195.59	598.803	1195.59	598.805	2	8	1.1.1.3015.4	1	30.1235	216.606	30.1353
96	0.25	0.25	RRRRRsp|Q6ZP01|RBM44_HUMAN	REVERSED RNA-binding protein 44 OS=Homo sapiens OX=9606 GN=RBM44 PE=2 SV=3			0.247952	81.28	LNSSVDVDHAR			0.00429588	1211.59	606.804	1211.59	606.802	2	8	1.1.1.4153.4	1	56.1991	522.163	56.2432
96	0.25	0.25	RRRRRsp|Q6ZP01|RBM44_HUMAN	REVERSED RNA-binding protein 44 OS=Homo sapiens OX=9606 GN=RBM44 PE=2 SV=3			0	26.48	LNSSVDVDHAR			0.00392968	1211.59	606.804	1211.59	606.802	2	6	1.1.1.4138.2	1	55.8273	1425.73	55.943
97	0.23	4.47	sp|P68371|TBB4B_HUMAN	Tubulin beta-4B chain OS=Homo sapiens OX=9606 GN=TUBB4B PE=1 SV=1			0.230623	79.96	INVYYNEATGGK			0.0044889	1327.65	664.83	1327.64	664.828	2	9	1.1.1.3629.5	1	44.1217	413.925	44.1855
97	0.23	4.47	sp|P68371|TBB4B_HUMAN	Tubulin beta-4B chain OS=Homo sapiens OX=9606 GN=TUBB4B PE=1 SV=1			0	30.95	LAVNMVPFPR			0.00785732	1142.63	572.325	1142.63	572.321	2	8	1.1.1.4909.2	0	74.0183	46.7532	73.9741
97	0.23	4.47	sp|P68371|TBB4B_HUMAN	Tubulin beta-4B chain OS=Homo sapiens OX=9606 GN=TUBB4B PE=1 SV=1			0	22.54	LAVNMVPFPR	Oxidation(M)@5		-0.00234186	1158.62	580.317	1158.62	580.318	2	5	1.1.1.4477.2	0	64.0386	70.9068	64.1112
97	0.23	4.47	sp|P68371|TBB4B_HUMAN	Tubulin beta-4B chain OS=Homo sapiens OX=9606 GN=TUBB4B PE=1 SV=1			0	99	NSSYFVEWIPNNVK			0.00130038	1695.83	848.921	1695.83	848.92	2	18	1.1.1.5205.2	0	79.4495	489.599	79.5427
97	0.23	4.47	sp|P68371|TBB4B_HUMAN	Tubulin beta-4B chain OS=Homo sapiens OX=9606 GN=TUBB4B PE=1 SV=1			0	99	YLTVAAVFR			0.00259513	1038.59	520.302	1038.59	520.3	2	8	1.1.1.4863.2	0	72.9583	136.519	73.0045
98	0.23	0.23	sp|P49411|EFTU_HUMAN	Elongation factor Tu, mitochondrial OS=Homo sapiens OX=9606 GN=TUFM PE=1 SV=2			0.206908	77.82	GTVVTGTLER			0.00510305	1031.57	516.79	1031.56	516.788	2	6	1.1.1.3406.6	1	39.1658	143.443	39.2299
98	0.23	0.23	sp|P49411|EFTU_HUMAN	Elongation factor Tu, mitochondrial OS=Homo sapiens OX=9606 GN=TUFM PE=1 SV=2			0.0204516	21.86	AEAGDNLGALVR			0.00548104	1184.62	593.317	1184.61	593.315	2	5	1.1.1.4106.3	1	55.0089	59.2133	55.0517
99	0.2	0.2	tr|F8W7A7|F8W7A7_HUMAN; sp|Q5BJE1|CC178_HUMAN	Coiled-coil domain-containing protein 178 OS=Homo sapiens OX=9606 GN=CCDC178 PE=1 SV=1; Coiled-coil domain-containing protein 178 OS=Homo sapiens OX=9606 GN=CCDC178 PE=2 SV=3			0.176526	74.39	QKTLQDTQK		missed K-T@2	0.0127617	1088.6	545.305	1088.58	545.299	2	6	1.1.1.2529.2	0	19.7849	172.817	19.8863
99	0.2	0.2	tr|F8W7A7|F8W7A7_HUMAN; sp|Q5BJE1|CC178_HUMAN	Coiled-coil domain-containing protein 178 OS=Homo sapiens OX=9606 GN=CCDC178 PE=1 SV=1; Coiled-coil domain-containing protein 178 OS=Homo sapiens OX=9606 GN=CCDC178 PE=2 SV=3			0.0195421	21.19	ELIKNR		missed K-N@4	-0.0121872	771.448	386.731	771.46	386.737	2	5	1.1.1.4038.2	0	53.5003	1028.75	53.4439
100	0.16	0.16	tr|F5H6E2|F5H6E2_HUMAN; sp|O00159|MYO1C_HUMAN	Unconventional myosin-Ic OS=Homo sapiens OX=9606 GN=MYO1C PE=1 SV=1; Unconventional myosin-Ic OS=Homo sapiens OX=9606 GN=MYO1C PE=1 SV=4			0.158015	71.96	NGHLAVVAPR			-0.00235846	1032.58	517.298	1032.58	517.299	2	7	1.1.1.3132.7	1	32.9617	169.869	32.9982
101	0.15	0.15	RRRRRsp|Q9Y259|CHKB_HUMAN	REVERSED Choline/ethanolamine kinase OS=Homo sapiens OX=9606 GN=CHKB PE=1 SV=3			0.148742	70.72	WAGGLYER			-0.00271506	950.458	476.236	950.461	476.238	2	8	1.1.1.3178.3	1	33.9604	665.055	33.9498
102	0.15	0.15	RRRRRsp|P98175|RBM10_HUMAN	REVERSED RNA-binding protein 10 OS=Homo sapiens OX=9606 GN=RBM10 PE=1 SV=3			0.145694	90.95	AFEVNITK	Deamidated(N)@5		-0.00130762	921.479	461.747	921.481	461.748	2	10	1.1.1.3538.2	1	42.088	6080.53	41.9164
103	0.14	0.14	sp|P06748|NPM_HUMAN	Nucleophosmin OS=Homo sapiens OX=9606 GN=NPM1 PE=1 SV=2			0.139662	69.45	GGSLPKVEAK		missed K-V@6	-9.32565e-05	984.56	493.287	984.56	493.287	2	5	1.1.1.2957.5	1	28.6784	104.612	28.6936
104	0.13	0.13	tr|A0A0C4DGZ7|A0A0C4DGZ7_HUMAN; tr|A0A0C4DFZ5|A0A0C4DFZ5_HUMAN; sp|Q495B1|AKD1A_HUMAN	Ankyrin repeat and death domain-containing protein 1A OS=Homo sapiens OX=9606 GN=ANKDD1A PE=4 SV=1; Ankyrin repeat and death domain-containing protein 1A OS=Homo sapiens OX=9606 GN=ANKDD1A PE=4 SV=1; Ankyrin repeat and death domain-containing protein 1A OS=Homo sapiens OX=9606 GN=ANKDD1A PE=2 SV=2			0.131944	68.17	AGSTVNALTQK			0.0127617	1088.6	545.305	1088.58	545.299	2	6	1.1.1.2529.2	0	19.7849	172.817	19.8863
105	0.13	0.13	RRRRRtr|H0YDL1|H0YDL1_HUMAN	REVERSED Jouberin (Fragment) OS=Homo sapiens OX=9606 GN=AHI1 PE=4 SV=1			0.131356	68.27	LGERAICIGGAK	Carbamidomethyl(C)@7	missed R-A@4	-0.00156345	1243.67	622.842	1243.67	622.843	2	6	1.1.1.4197.7	1	57.1028	371.989	57.1674
106	0.12	0.12	sp|Q12906|ILF3_HUMAN	Interleukin enhancer-binding factor 3 OS=Homo sapiens OX=9606 GN=ILF3 PE=1 SV=3			0.123782	66.88	LNQLKPGLQYK			-0.000725817	1300.75	651.382	1300.75	651.382	2	6	1.1.1.3494.5	1	41.0264	153.205	41.0348
107	0.1	0.1	tr|J3QR09|J3QR09_HUMAN; tr|J3KTE4|J3KTE4_HUMAN; sp|P84098|RL19_HUMAN	Ribosomal protein L19 OS=Homo sapiens OX=9606 GN=RPL19 PE=1 SV=1; Ribosomal protein L19 OS=Homo sapiens OX=9606 GN=RPL19 PE=1 SV=1; 60S ribosomal protein L19 OS=Homo sapiens OX=9606 GN=RPL19 PE=1 SV=1			0.10018	61.64	KKLLADQAEAR		missed K-K@1; missed K-L@2	-0.00338512	1241.71	414.909	1241.71	414.91	3	6	1.1.1.2639.3	1	21.4914	88.8111	21.4702
108	0.09	0.09	RRRRRsp|P43026|GDF5_HUMAN	REVERSED Growth/differentiation factor 5 OS=Homo sapiens OX=9606 GN=GDF5 PE=1 SV=3			0.0861861	57.75	QSFLYEYVTK			-0.0102013	1276.62	639.319	1276.63	639.324	2	6	1.1.1.3122.7	0	32.7142	1395.41	32.5126
109	0.08	0.08	tr|E7EVA0|E7EVA0_HUMAN	Microtubule-associated protein OS=Homo sapiens OX=9606 GN=MAP4 PE=1 SV=1			0.0819697	56.47	GSSGKMRTDSGK		missed K-M@5; missed R-T@7	0.0145878	1209.59	605.803	1209.58	605.796	2	10	1.1.1.3824.2	1	48.7243	77057.6	48.7656
109	0.08	0.08	tr|E7EVA0|E7EVA0_HUMAN	Microtubule-associated protein OS=Homo sapiens OX=9606 GN=MAP4 PE=1 SV=1			0	24.08	GSSGKMRTDSGK		missed K-M@5; missed R-T@7	0.0143437	1209.59	605.803	1209.58	605.796	2	9	1.1.1.3841.3	1	49.1085	62528.4	48.8836
109	0.08	0.08	tr|E7EVA0|E7EVA0_HUMAN	Microtubule-associated protein OS=Homo sapiens OX=9606 GN=MAP4 PE=1 SV=1			0	15.42	GSSGKMRTDSGK		missed K-M@5; missed R-T@7	0.0143437	1209.59	605.803	1209.58	605.796	2	8	1.1.1.3856.3	1	49.4856	16429.6	49.2219
110	0.08	0.08	RRRRRsp|P01031|CO5_HUMAN	REVERSED Complement C5 OS=Homo sapiens OX=9606 GN=C5 PE=1 SV=4			0.0757207	54.59	DTMKYNHLAGK		missed K-Y@4	0.000346605	1276.62	639.319	1276.62	639.319	2	6	1.1.1.3122.7	0	32.7142	1395.41	32.5126
111	0.07	0.08	tr|A0A2R8Y2F6|A0A2R8Y2F6_HUMAN; sp|P42336|PK3CA_HUMAN	Phosphatidylinositol 4,5-bisphosphate 3-kinase catalytic subunit OS=Homo sapiens OX=9606 GN=PIK3CA PE=1 SV=1; Phosphatidylinositol 4,5-bisphosphate 3-kinase catalytic subunit alpha isoform OS=Homo sapiens OX=9606 GN=PIK3CA PE=1 SV=2			0.0741724	54.26	SLWVINSALR			-0.0151867	1157.64	579.827	1157.66	579.835	2	10	1.1.1.4334.2	1	60.6574	326.519	60.6626
112	0.06	0.06	tr|H0Y4I5|H0Y4I5_HUMAN	Chondroadherin-like protein (Fragment) OS=Homo sapiens OX=9606 GN=CHADL PE=1 SV=1			0.0624821	49.82	ALPALPSAR			-0.0131181	894.516	448.265	894.529	448.272	2	7	1.1.1.3523.2	1	41.7323	1131.83	41.7981
113	0.06	0.06	RRRRRsp|Q2M3C6|TM266_HUMAN	REVERSED Transmembrane protein 266 OS=Homo sapiens OX=9606 GN=TMEM266 PE=1 SV=2			0.0624821	49.82	ALPAPDLAK			-0.00188467	894.516	448.265	894.517	448.266	2	7	1.1.1.3523.2	1	41.7323	1131.83	41.7981
114	0.05	0.05	sp|Q96PK6|RBM14_HUMAN	RNA-binding protein 14 OS=Homo sapiens OX=9606 GN=RBM14 PE=1 SV=2			0.048177	43.09	AQPSVSLGAPYR			0.00262286	1244.65	623.334	1244.65	623.333	2	8	1.1.1.3866.2	1	49.7423	190.916	49.7072
115	0.05	0.05	tr|K7ELC7|K7ELC7_HUMAN; sp|P61353|RL27_HUMAN	60S ribosomal protein L27 (Fragment) OS=Homo sapiens OX=9606 GN=RPL27 PE=1 SV=1; 60S ribosomal protein L27 OS=Homo sapiens OX=9606 GN=RPL27 PE=1 SV=2			0.048177	43.18	YSVDIPLDK			-0.0051834	1048.54	525.277	1048.54	525.279	2	6	1.1.1.4326.2	1	60.4823	53.1621	60.4999
116	0.05	0.05	tr|A0A2U3TZH3|A0A2U3TZH3_HUMAN; tr|A0A087WVQ9|A0A087WVQ9_HUMAN; sp|Q5VTE0|EF1A3_HUMAN; sp|Q05639|EF1A2_HUMAN; sp|P68104|EF1A1_HUMAN	Elongation factor 1-alpha OS=Homo sapiens OX=9606 GN=EEF1A2 PE=1 SV=1; Elongation factor 1-alpha 1 OS=Homo sapiens OX=9606 GN=EEF1A1 PE=1 SV=1; Putative elongation factor 1-alpha-like 3 OS=Homo sapiens OX=9606 GN=EEF1A1P5 PE=5 SV=1; Elongation factor 1-alpha 2 OS=Homo sapiens OX=9606 GN=EEF1A2 PE=1 SV=1; Elongation factor 1-alpha 1 OS=Homo sapiens OX=9606 GN=EEF1A1 PE=1 SV=1			0.0491485	44.04	IGGIGTVPVGR			-0.00236461	1024.6	513.308	1024.6	513.309	2	7	1.1.1.3946.3	1	51.655	356.827	51.4962
