# Supplementary material for: HJURP inhibits sensitivity to ferroptosis inducers in prostate cancer cells by enhancing the peroxidase activity of PRDX1
Source: Redox Biol. 2024 Oct 10;77:103392. doi: 10.1016/j.redox.2024.103392 (PMC11525750; doi:10.1016/j.redox.2024.103392)
Supplement: Multimedia component 6 [file mmc6.xlsx]

## Sheet: LC-MS result of Fig-S2-IP HJURP
N	Unused	Total	Accessions	Names	Used	Annotation	Contrib	Conf	Sequence	Modifications	Cleavages	dMass	Prec MW	Prec m/z	Theor MW	Theor m/z	Theor z	Sc	Spectrum	Specific	Time	PrecursorSignal	PrecursorElution
1	91.26	91.26	sp|Q08211|DHX9_HUMAN	ATP-dependent RNA helicase A OS=Homo sapiens OX=9606 GN=DHX9 PE=1 SV=4			2	99	AAECNIVVTQPR	Carbamidomethyl(C)@4		-0.000739055	1356.68	679.348	1356.68	679.348	2	18	1.1.1.1852.8	1	23.0301	7998.81	23.1127
1	91.26	91.26	sp|Q08211|DHX9_HUMAN	ATP-dependent RNA helicase A OS=Homo sapiens OX=9606 GN=DHX9 PE=1 SV=4			2	99	AAMEALVVEVTK			-0.001427	1259.68	630.846	1259.68	630.847	2	9	1.1.1.2953.2	1	49.4297	3546.16	49.2485
1	91.26	91.26	sp|Q08211|DHX9_HUMAN	ATP-dependent RNA helicase A OS=Homo sapiens OX=9606 GN=DHX9 PE=1 SV=4			2	99	AAMEALVVEVTKQPAIISQLDPVNER		missed K-Q@12	0.000860486	2820.51	941.176	2820.51	941.176	3	23	1.1.1.3802.4	1	69.7504	2021.34	69.8378
1	91.26	91.26	sp|Q08211|DHX9_HUMAN	ATP-dependent RNA helicase A OS=Homo sapiens OX=9606 GN=DHX9 PE=1 SV=4			2	99	AENNSEVGASGYGVPGPTWDR			0.00127517	2161.97	1081.99	2161.97	1081.99	2	22	1.1.1.2449.5	1	37.4142	24488.9	37.537
1	91.26	91.26	sp|Q08211|DHX9_HUMAN	ATP-dependent RNA helicase A OS=Homo sapiens OX=9606 GN=DHX9 PE=1 SV=4			2	99	AIEPPPLDAVIEAEHTLR			0.0107158	1970.06	657.693	1970.05	657.69	3	16	1.1.1.3438.2	1	61.6649	5967.31	61.5222
1	91.26	91.26	sp|Q08211|DHX9_HUMAN	ATP-dependent RNA helicase A OS=Homo sapiens OX=9606 GN=DHX9 PE=1 SV=4			2	99	DFVNYLVR			-0.00214511	1024.53	513.273	1024.53	513.274	2	8	1.1.1.2934.2	1	48.9552	6574.93	49.0737
1	91.26	91.26	sp|Q08211|DHX9_HUMAN	ATP-dependent RNA helicase A OS=Homo sapiens OX=9606 GN=DHX9 PE=1 SV=4			2	99	DINTDFLLVVLR			0.0022514	1416.8	709.407	1416.8	709.406	2	18	1.1.1.4609.2	1	83.1599	297.5	83.0019
1	91.26	91.26	sp|Q08211|DHX9_HUMAN	ATP-dependent RNA helicase A OS=Homo sapiens OX=9606 GN=DHX9 PE=1 SV=4			2	99	DVVQAYPEVR			-0.004102	1174.59	588.304	1174.6	588.306	2	15	1.1.1.2022.12	1	27.1589	23249.7	27.223
1	91.26	91.26	sp|Q08211|DHX9_HUMAN	ATP-dependent RNA helicase A OS=Homo sapiens OX=9606 GN=DHX9 PE=1 SV=4			2	99	ELDALDANDELTPLGR			0.00189652	1740.86	871.435	1740.85	871.434	2	17	1.1.1.2991.6	1	50.3595	26361	50.1083
1	91.26	91.26	sp|Q08211|DHX9_HUMAN	ATP-dependent RNA helicase A OS=Homo sapiens OX=9606 GN=DHX9 PE=1 SV=4			2	99	FSDHVALLSVFQAWDDAR			0.00710693	2076.01	693.012	2076.01	693.009	3	12	1.1.1.3866.4	1	71.0186	185.252	71.0346
1	91.26	91.26	sp|Q08211|DHX9_HUMAN	ATP-dependent RNA helicase A OS=Homo sapiens OX=9606 GN=DHX9 PE=1 SV=4			2	99	GANLKDYYSR		missed K-D@5	-0.000209264	1185.58	593.796	1185.58	593.796	2	13	1.1.1.1640.6	1	17.9898	15426.8	18.0923
1	91.26	91.26	sp|Q08211|DHX9_HUMAN	ATP-dependent RNA helicase A OS=Homo sapiens OX=9606 GN=DHX9 PE=1 SV=4			2	99	GISHVIVDEIHER			-0.00197487	1502.78	501.935	1502.78	501.935	3	12	1.1.1.2109.2	1	29.2181	11916.6	28.9791
1	91.26	91.26	sp|Q08211|DHX9_HUMAN	ATP-dependent RNA helicase A OS=Homo sapiens OX=9606 GN=DHX9 PE=1 SV=4			2	99	GMTLVTPLQLLLFASK			-0.00383856	1731	866.506	1731	866.508	2	17	1.1.1.5394.2	1	93.4564	280.067	93.5138
1	91.26	91.26	sp|Q08211|DHX9_HUMAN	ATP-dependent RNA helicase A OS=Homo sapiens OX=9606 GN=DHX9 PE=1 SV=4			2	99	KEEQEVQATLESEEVDLNAGLHGNWTLENAK		missed K-E@1	0.0201894	3480.69	871.178	3480.66	871.173	4	12	1.1.1.3213.4	1	55.775	409.807	55.8135
1	91.26	91.26	sp|Q08211|DHX9_HUMAN	ATP-dependent RNA helicase A OS=Homo sapiens OX=9606 GN=DHX9 PE=1 SV=4			2	99	KFESEILEAISQNSVVIIR		missed K-F@1	0.00891839	2174.2	725.742	2174.19	725.739	3	19	1.1.1.3731.2	1	68.3208	522.414	68.4209
1	91.26	91.26	sp|Q08211|DHX9_HUMAN	ATP-dependent RNA helicase A OS=Homo sapiens OX=9606 GN=DHX9 PE=1 SV=4			2	99	KLAAQSCALSLVR	Carbamidomethyl(C)@7	missed K-L@1	7.27e-05	1415.79	472.938	1415.79	472.938	3	11	1.1.1.2207.4	1	31.6203	2998.45	31.7116
1	91.26	91.26	sp|Q08211|DHX9_HUMAN	ATP-dependent RNA helicase A OS=Homo sapiens OX=9606 GN=DHX9 PE=1 SV=4			2	99	KMTPSYEIR		missed K-M@1	-0.00193252	1123.57	562.791	1123.57	562.792	2	13	1.1.1.1651.4	1	18.2413	10690.8	18.3256
1	91.26	91.26	sp|Q08211|DHX9_HUMAN	ATP-dependent RNA helicase A OS=Homo sapiens OX=9606 GN=DHX9 PE=1 SV=4			2	99	KVFDPVPVGVTK		missed K-V@1	-0.00141449	1284.74	643.379	1284.74	643.379	2	16	1.1.1.2263.16	1	32.9428	9345.24	33.0492
1	91.26	91.26	sp|Q08211|DHX9_HUMAN	ATP-dependent RNA helicase A OS=Homo sapiens OX=9606 GN=DHX9 PE=1 SV=4			2	99	KVQSDGQIVLVDDWIK		missed K-V@1	0.00601919	1841.99	615.005	1841.99	615.004	3	9	1.1.1.3057.2	1	51.973	617.604	51.8703
1	91.26	91.26	sp|Q08211|DHX9_HUMAN	ATP-dependent RNA helicase A OS=Homo sapiens OX=9606 GN=DHX9 PE=1 SV=4			2	99	LAAQSCALSLVR	Carbamidomethyl(C)@6		0.000415263	1287.7	644.856	1287.7	644.856	2	21	1.1.1.2495.9	1	38.53	20127.4	38.4176
1	91.26	91.26	sp|Q08211|DHX9_HUMAN	ATP-dependent RNA helicase A OS=Homo sapiens OX=9606 GN=DHX9 PE=1 SV=4			2	99	LAQFEPSQR			0.000450298	1074.55	538.28	1074.55	538.28	2	14	1.1.1.1714.9	1	19.7584	38426	19.846
1	91.26	91.26	sp|Q08211|DHX9_HUMAN	ATP-dependent RNA helicase A OS=Homo sapiens OX=9606 GN=DHX9 PE=1 SV=4			2	99	LFTAHNNMTNYATVWASK			0.0130737	2068	690.34	2067.98	690.335	3	12	1.1.1.2669.7	1	42.7481	2803	42.8393
1	91.26	91.26	sp|Q08211|DHX9_HUMAN	ATP-dependent RNA helicase A OS=Homo sapiens OX=9606 GN=DHX9 PE=1 SV=4			2	99	LGGIGQFLAK			-0.00250646	1002.58	502.299	1002.59	502.3	2	17	1.1.1.2790.2	1	45.6054	14814.8	45.3605
1	91.26	91.26	sp|Q08211|DHX9_HUMAN	ATP-dependent RNA helicase A OS=Homo sapiens OX=9606 GN=DHX9 PE=1 SV=4			2	99	LNQYFQKEK		missed K-E@7	-0.00245408	1196.62	599.316	1196.62	599.317	2	11	1.1.1.1502.6	1	14.6258	1867.72	14.7179
1	91.26	91.26	sp|Q08211|DHX9_HUMAN	ATP-dependent RNA helicase A OS=Homo sapiens OX=9606 GN=DHX9 PE=1 SV=4			2	99	LPIEPR			-0.00185432	723.426	362.72	723.428	362.721	2	8	1.1.1.1770.2	1	21.0717	13564.3	20.9493
1	91.26	91.26	sp|Q08211|DHX9_HUMAN	ATP-dependent RNA helicase A OS=Homo sapiens OX=9606 GN=DHX9 PE=1 SV=4			2	99	LQISHEAAACITGLR	Carbamidomethyl(C)@10		0.00785266	1638.86	547.294	1638.85	547.291	3	13	1.1.1.2385.6	1	35.8618	2374.41	35.8283
1	91.26	91.26	sp|Q08211|DHX9_HUMAN	ATP-dependent RNA helicase A OS=Homo sapiens OX=9606 GN=DHX9 PE=1 SV=4			2	99	LSMSQLNEK			-0.00143413	1048.52	525.268	1048.52	525.268	2	10	1.1.1.1900.2	1	24.1772	3766.64	24.3132
1	91.26	91.26	sp|Q08211|DHX9_HUMAN	ATP-dependent RNA helicase A OS=Homo sapiens OX=9606 GN=DHX9 PE=1 SV=4			2	99	MGGEEAEIR			-0.00214877	990.442	496.228	990.444	496.229	2	14	1.1.1.1552.10	1	15.9116	8888.1	15.7717
1	91.26	91.26	sp|Q08211|DHX9_HUMAN	ATP-dependent RNA helicase A OS=Homo sapiens OX=9606 GN=DHX9 PE=1 SV=4			2	99	NELMYQLEQDHDLQAILQER			0.00947402	2485.2	829.407	2485.19	829.404	3	17	1.1.1.3392.4	1	60.4531	916.308	60.5163
1	91.26	91.26	sp|Q08211|DHX9_HUMAN	ATP-dependent RNA helicase A OS=Homo sapiens OX=9606 GN=DHX9 PE=1 SV=4			2	99	NFLYAWCGK	Carbamidomethyl(C)@7		-0.00148605	1157.53	579.773	1157.53	579.774	2	10	1.1.1.2771.5	1	45.172	3842.57	45.3082
1	91.26	91.26	sp|Q08211|DHX9_HUMAN	ATP-dependent RNA helicase A OS=Homo sapiens OX=9606 GN=DHX9 PE=1 SV=4			2	99	NFLYAWCGKR	Carbamidomethyl(C)@7	missed K-R@9	0.000909001	1313.63	657.825	1313.63	657.824	2	16	1.1.1.2405.2	1	36.3601	5331.14	36.3026
1	91.26	91.26	sp|Q08211|DHX9_HUMAN	ATP-dependent RNA helicase A OS=Homo sapiens OX=9606 GN=DHX9 PE=1 SV=4			2	99	QLYHLGVVEAYSGLTK			-0.00505188	1776.94	593.319	1776.94	593.321	3	18	1.1.1.2768.2	1	45.1005	7336.78	45.167
1	91.26	91.26	sp|Q08211|DHX9_HUMAN	ATP-dependent RNA helicase A OS=Homo sapiens OX=9606 GN=DHX9 PE=1 SV=4			2	99	QPAIISQLDPVNER			-0.00471439	1578.83	790.423	1578.84	790.426	2	12	1.1.1.2769.5	1	45.125	10093.3	45.214
1	91.26	91.26	sp|Q08211|DHX9_HUMAN	ATP-dependent RNA helicase A OS=Homo sapiens OX=9606 GN=DHX9 PE=1 SV=4			2	99	RISAVSVAER		missed R-I@1	-0.00194528	1086.61	544.314	1086.61	544.315	2	17	1.1.1.1568.5	0	16.2996	23610.8	16.2652
1	91.26	91.26	sp|Q08211|DHX9_HUMAN	ATP-dependent RNA helicase A OS=Homo sapiens OX=9606 GN=DHX9 PE=1 SV=4			2	99	SSVNCPFSSQDMK	Carbamidomethyl(C)@5; Oxidation(M)@12		0.00209187	1501.62	751.817	1501.62	751.816	2	9	1.1.1.1684.21	1	19.0458	685.493	19.1009
1	91.26	91.26	sp|Q08211|DHX9_HUMAN	ATP-dependent RNA helicase A OS=Homo sapiens OX=9606 GN=DHX9 PE=1 SV=4			2	99	TTQVPQFILDDFIQNDR			-0.00170596	2049.02	1025.52	2049.02	1025.52	2	23	1.1.1.3811.2	1	69.94	7321.23	69.725
1	91.26	91.26	sp|Q08211|DHX9_HUMAN	ATP-dependent RNA helicase A OS=Homo sapiens OX=9606 GN=DHX9 PE=1 SV=4			2	99	VFDPVPVGVTK			0.00454123	1156.65	579.334	1156.65	579.332	2	18	1.1.1.2597.3	1	40.9986	21293.9	41.0187
1	91.26	91.26	sp|Q08211|DHX9_HUMAN	ATP-dependent RNA helicase A OS=Homo sapiens OX=9606 GN=DHX9 PE=1 SV=4			2	99	VQSDGQIVLVDDWIK			-0.00104307	1713.89	857.954	1713.89	857.954	2	12	1.1.1.3355.6	1	59.4705	838.352	59.5865
1	91.26	91.26	sp|Q08211|DHX9_HUMAN	ATP-dependent RNA helicase A OS=Homo sapiens OX=9606 GN=DHX9 PE=1 SV=4			2	99	VRPGFCFHLCSR	Carbamidomethyl(C)@6; Carbamidomethyl(C)@10		0.000273446	1534.73	512.584	1534.73	512.583	3	13	1.1.1.2176.2	1	30.8759	3657.28	30.9643
1	91.26	91.26	sp|Q08211|DHX9_HUMAN	ATP-dependent RNA helicase A OS=Homo sapiens OX=9606 GN=DHX9 PE=1 SV=4			2	99	YPSPFFVFGEK			0.0012764	1316.65	659.33	1316.64	659.329	2	15	1.1.1.3407.5	1	60.8423	6354.16	60.7279
1	91.26	91.26	sp|Q08211|DHX9_HUMAN	ATP-dependent RNA helicase A OS=Homo sapiens OX=9606 GN=DHX9 PE=1 SV=4			1.92082	98.83	RLNMATLR		missed R-L@1	-0.000152944	973.549	487.782	973.549	487.782	2	10	1.1.1.1761.3	1	20.8782	2114.73	20.8495
1	91.26	91.26	sp|Q08211|DHX9_HUMAN	ATP-dependent RNA helicase A OS=Homo sapiens OX=9606 GN=DHX9 PE=1 SV=4			1.67778	97.91	YQILPLHSQIPR			0.00625721	1463.83	488.951	1463.82	488.949	3	9	1.1.1.2530.3	1	39.3858	19973.4	39.4794
1	91.26	91.26	sp|Q08211|DHX9_HUMAN	ATP-dependent RNA helicase A OS=Homo sapiens OX=9606 GN=DHX9 PE=1 SV=4			1.56864	97.28	SSVNCPFSSQDMKYPSPFFVFGEK	Carbamidomethyl(C)@5	missed K-Y@13	0.0153452	2784.27	929.098	2784.26	929.093	3	10	1.1.1.3476.3	1	62.6665	228.69	62.6167
1	91.26	91.26	sp|Q08211|DHX9_HUMAN	ATP-dependent RNA helicase A OS=Homo sapiens OX=9606 GN=DHX9 PE=1 SV=4			1.36653	95.66	MLNMIR			0.00136107	776.405	389.21	776.404	389.209	2	7	1.1.1.2120.2	1	29.4884	1695.29	29.5347
1	91.26	91.26	sp|Q08211|DHX9_HUMAN	ATP-dependent RNA helicase A OS=Homo sapiens OX=9606 GN=DHX9 PE=1 SV=4			1.13077	92.64	LNMATLR			-0.00334137	817.445	409.73	817.448	409.731	2	6	1.1.1.2022.2	1	27.1506	10329.5	27.223
1	91.26	91.26	sp|Q08211|DHX9_HUMAN	ATP-dependent RNA helicase A OS=Homo sapiens OX=9606 GN=DHX9 PE=1 SV=4			0.856985	86.08	LNQYFQK			-0.00132893	939.48	470.747	939.481	470.748	2	10	1.1.1.1699.2	1	19.4011	6802.67	19.5829
1	91.26	91.26	sp|Q08211|DHX9_HUMAN	ATP-dependent RNA helicase A OS=Homo sapiens OX=9606 GN=DHX9 PE=1 SV=4			0.632644	76.69	ELLPVKK		missed K-K@6	-0.00119153	825.531	413.773	825.532	413.773	2	5	1.1.1.1671.2	1	18.7098	1702.54	18.8284
1	91.26	91.26	sp|Q08211|DHX9_HUMAN	ATP-dependent RNA helicase A OS=Homo sapiens OX=9606 GN=DHX9 PE=1 SV=4			0.478862	66.76	MTPSYEIR			0.00100937	995.476	498.745	995.475	498.745	2	7	1.1.1.1856.7	1	23.1204	10594.1	23.2112
1	91.26	91.26	sp|Q08211|DHX9_HUMAN	ATP-dependent RNA helicase A OS=Homo sapiens OX=9606 GN=DHX9 PE=1 SV=4			0.464706	65.69	ISAVSVAER			-0.0118938	930.502	466.258	930.513	466.264	2	8	1.1.1.1752.2	0	20.6665	7820.83	20.826
1	91.26	91.26	sp|Q08211|DHX9_HUMAN	ATP-dependent RNA helicase A OS=Homo sapiens OX=9606 GN=DHX9 PE=1 SV=4			0.286509	48.25	YQILPLHSQIPREEQR		missed R-E@12	0.00854885	2006.08	502.527	2006.07	502.525	4	7	1.1.1.2263.8	1	32.9361	4026.44	33.0492
1	91.26	91.26	sp|Q08211|DHX9_HUMAN	ATP-dependent RNA helicase A OS=Homo sapiens OX=9606 GN=DHX9 PE=1 SV=4			0.269218	46.21	VAFERGEEPGK		missed R-G@5	-0.00434846	1217.6	609.807	1217.6	609.809	2	7	1.1.1.1463.12	1	13.6199	2594.26	13.6076
1	91.26	91.26	sp|Q08211|DHX9_HUMAN	ATP-dependent RNA helicase A OS=Homo sapiens OX=9606 GN=DHX9 PE=1 SV=4			0.224754	40.42	TYPVQEYFLEDCIQMTHFVPPPK	Carbamidomethyl(C)@12		0.00899472	2838.35	947.124	2838.34	947.12	3	9	1.1.1.3552.2	1	64.5074	328.806	64.6696
1	91.26	91.26	sp|Q08211|DHX9_HUMAN	ATP-dependent RNA helicase A OS=Homo sapiens OX=9606 GN=DHX9 PE=1 SV=4			0.161781	31.14	ARLNQYFQK		missed R-L@2	0.00189245	1166.62	584.318	1166.62	584.317	2	7	1.1.1.1758.8	1	20.8183	983.847	20.7555
1	91.26	91.26	sp|Q08211|DHX9_HUMAN	ATP-dependent RNA helicase A OS=Homo sapiens OX=9606 GN=DHX9 PE=1 SV=4			0.122629	60.39	HLEMNPHFGSHR	Oxidation(M)@4		0.00156655	1476.67	370.175	1476.67	370.174	4	6	1.1.1.1334.2	1	10.4387	1619.6	10.4596
1	91.26	91.26	sp|Q08211|DHX9_HUMAN	ATP-dependent RNA helicase A OS=Homo sapiens OX=9606 GN=DHX9 PE=1 SV=4			0.100727	20.68	TPLHEIALSIK			-0.000151739	1220.71	611.364	1220.71	611.364	2	6	1.1.1.2467.7	1	37.8287	6099.81	37.9688
1	91.26	91.26	sp|Q08211|DHX9_HUMAN	ATP-dependent RNA helicase A OS=Homo sapiens OX=9606 GN=DHX9 PE=1 SV=4			0	99	AAMEALVVEVTKQPAIISQLDPVNER	Oxidation(M)@3	missed K-Q@12	0.00953734	2836.51	946.511	2836.5	946.507	3	15	1.1.1.3372.7	1	59.9245	673.673	60.0088
1	91.26	91.26	sp|Q08211|DHX9_HUMAN	ATP-dependent RNA helicase A OS=Homo sapiens OX=9606 GN=DHX9 PE=1 SV=4			0	99	AENNSEVGASGYGVPGPTWDR			0.00127517	2161.97	1081.99	2161.97	1081.99	2	15	1.1.1.2465.8	1	37.7924	24812.8	37.537
1	91.26	91.26	sp|Q08211|DHX9_HUMAN	ATP-dependent RNA helicase A OS=Homo sapiens OX=9606 GN=DHX9 PE=1 SV=4			0	46.98	AENNSEVGASGYGVPGPTWDR	Deamidated(N)@4		0.00284573	2162.95	1082.48	2162.95	1082.48	2	8	1.1.1.2524.10	1	39.252	2147.06	39.3553
1	91.26	91.26	sp|Q08211|DHX9_HUMAN	ATP-dependent RNA helicase A OS=Homo sapiens OX=9606 GN=DHX9 PE=1 SV=4			0	99	AIEPPPLDAVIEAEHTLR			0.011082	1970.06	657.693	1970.05	657.69	3	12	1.1.1.3424.2	1	61.2951	5877.34	61.5222
1	91.26	91.26	sp|Q08211|DHX9_HUMAN	ATP-dependent RNA helicase A OS=Homo sapiens OX=9606 GN=DHX9 PE=1 SV=4			0	99	DVVQAYPEVR			-0.004102	1174.59	588.304	1174.6	588.306	2	14	1.1.1.2024.10	1	27.2087	23249.7	27.223
1	91.26	91.26	sp|Q08211|DHX9_HUMAN	ATP-dependent RNA helicase A OS=Homo sapiens OX=9606 GN=DHX9 PE=1 SV=4			0	99	DVVQAYPEVR			-0.00166062	1174.6	588.306	1174.6	588.306	2	14	1.1.1.2038.3	1	27.548	1687.76	27.5352
1	91.26	91.26	sp|Q08211|DHX9_HUMAN	ATP-dependent RNA helicase A OS=Homo sapiens OX=9606 GN=DHX9 PE=1 SV=4			0	99	DVVQAYPEVR			0.00248974	1174.6	588.308	1174.6	588.306	2	11	1.1.1.2057.2	1	27.993	483.262	28.0343
1	91.26	91.26	sp|Q08211|DHX9_HUMAN	ATP-dependent RNA helicase A OS=Homo sapiens OX=9606 GN=DHX9 PE=1 SV=4			0	99	ELDALDANDELTPLGR			0.00189652	1740.86	871.435	1740.85	871.434	2	18	1.1.1.2981.9	1	50.1176	25174	50.1328
1	91.26	91.26	sp|Q08211|DHX9_HUMAN	ATP-dependent RNA helicase A OS=Homo sapiens OX=9606 GN=DHX9 PE=1 SV=4			0	98.28	ELDALDANDELTPLGR			0.00189652	1740.86	871.435	1740.85	871.434	2	8	1.1.1.2974.8	1	49.9413	25041.1	50.1328
1	91.26	91.26	sp|Q08211|DHX9_HUMAN	ATP-dependent RNA helicase A OS=Homo sapiens OX=9606 GN=DHX9 PE=1 SV=4			0	92.19	ELDALDANDELTPLGR			-0.00506141	1740.85	871.431	1740.85	871.434	2	6	1.1.1.2938.9	1	49.0585	321.231	49.025
1	91.26	91.26	sp|Q08211|DHX9_HUMAN	ATP-dependent RNA helicase A OS=Homo sapiens OX=9606 GN=DHX9 PE=1 SV=4			0	98.91	GANLKDYYSR		missed K-D@5	-8.72e-05	1185.58	593.796	1185.58	593.796	2	9	1.1.1.1656.8	1	18.3623	12264.7	18.1156
1	91.26	91.26	sp|Q08211|DHX9_HUMAN	ATP-dependent RNA helicase A OS=Homo sapiens OX=9606 GN=DHX9 PE=1 SV=4			0	52.18	GANLKDYYSR		missed K-D@5	0.00162178	1185.58	593.797	1185.58	593.796	2	6	1.1.1.1672.13	1	18.7433	751.322	18.4904
1	91.26	91.26	sp|Q08211|DHX9_HUMAN	ATP-dependent RNA helicase A OS=Homo sapiens OX=9606 GN=DHX9 PE=1 SV=4			0	99	GISHVIVDEIHER			-0.00224952	1502.78	501.935	1502.78	501.935	3	14	1.1.1.2093.2	1	28.843	12712.3	28.9556
1	91.26	91.26	sp|Q08211|DHX9_HUMAN	ATP-dependent RNA helicase A OS=Homo sapiens OX=9606 GN=DHX9 PE=1 SV=4			0	99	GMTLVTPLQLLLFASK	Oxidation(M)@2		-0.00029011	1747	874.505	1747	874.505	2	17	1.1.1.4919.2	1	87.3804	285.825	87.4163
1	91.26	91.26	sp|Q08211|DHX9_HUMAN	ATP-dependent RNA helicase A OS=Homo sapiens OX=9606 GN=DHX9 PE=1 SV=4			0	49.79	HLEMNPHFGSHR			-0.00116151	1460.67	487.898	1460.67	487.898	3	6	1.1.1.1554.10	1	15.9626	2844.01	16.0025
1	91.26	91.26	sp|Q08211|DHX9_HUMAN	ATP-dependent RNA helicase A OS=Homo sapiens OX=9606 GN=DHX9 PE=1 SV=4			0	47.94	ISAVSVAER			-0.0117107	930.502	466.258	930.513	466.264	2	8	1.1.1.1769.2	0	21.0495	7658.88	20.826
1	91.26	91.26	sp|Q08211|DHX9_HUMAN	ATP-dependent RNA helicase A OS=Homo sapiens OX=9606 GN=DHX9 PE=1 SV=4			0	97.37	KMTPSYEIR		missed K-M@1	0.000264733	1123.57	562.792	1123.57	562.792	2	8	1.1.1.1667.12	1	18.6236	7020.43	18.3724
1	91.26	91.26	sp|Q08211|DHX9_HUMAN	ATP-dependent RNA helicase A OS=Homo sapiens OX=9606 GN=DHX9 PE=1 SV=4			0	57.34	KMTPSYEIR		missed K-M@1	-0.00193252	1123.57	562.791	1123.57	562.792	2	7	1.1.1.1662.7	1	18.5006	10690.8	18.3256
1	91.26	91.26	sp|Q08211|DHX9_HUMAN	ATP-dependent RNA helicase A OS=Homo sapiens OX=9606 GN=DHX9 PE=1 SV=4			0	99	LAQFEPSQR			-0.00235731	1074.54	538.279	1074.55	538.28	2	11	1.1.1.1731.10	1	20.1612	19702.9	19.9163
1	91.26	91.26	sp|Q08211|DHX9_HUMAN	ATP-dependent RNA helicase A OS=Homo sapiens OX=9606 GN=DHX9 PE=1 SV=4			0	99	LAQFEPSQR			0.000938577	1074.55	538.281	1074.55	538.28	2	12	1.1.1.1746.4	1	20.5389	1735.3	20.2732
1	91.26	91.26	sp|Q08211|DHX9_HUMAN	ATP-dependent RNA helicase A OS=Homo sapiens OX=9606 GN=DHX9 PE=1 SV=4			0	99	LGGIGQFLAK			-0.00226232	1002.58	502.299	1002.59	502.3	2	15	1.1.1.2773.2	1	45.2174	14749.5	45.3605
1	91.26	91.26	sp|Q08211|DHX9_HUMAN	ATP-dependent RNA helicase A OS=Homo sapiens OX=9606 GN=DHX9 PE=1 SV=4			0	76.55	LNQYFQK			-0.00132893	939.48	470.747	939.481	470.748	2	7	1.1.1.1731.7	1	20.1587	825.218	20.1755
1	91.26	91.26	sp|Q08211|DHX9_HUMAN	ATP-dependent RNA helicase A OS=Homo sapiens OX=9606 GN=DHX9 PE=1 SV=4			0	42.82	LNQYFQK			-0.00169514	939.48	470.747	939.481	470.748	2	8	1.1.1.1715.3	1	19.7776	7173.39	19.654
1	91.26	91.26	sp|Q08211|DHX9_HUMAN	ATP-dependent RNA helicase A OS=Homo sapiens OX=9606 GN=DHX9 PE=1 SV=4			0	17.62	LNQYFQK			-0.00608965	939.475	470.745	939.481	470.748	2	7	1.1.1.1748.3	1	20.5759	408.059	20.5675
1	91.26	91.26	sp|Q08211|DHX9_HUMAN	ATP-dependent RNA helicase A OS=Homo sapiens OX=9606 GN=DHX9 PE=1 SV=4			0	99	LPIEPR			-0.00167121	723.426	362.72	723.428	362.721	2	8	1.1.1.1753.2	1	20.6909	12498.7	20.873
1	91.26	91.26	sp|Q08211|DHX9_HUMAN	ATP-dependent RNA helicase A OS=Homo sapiens OX=9606 GN=DHX9 PE=1 SV=4			0	85.35	LPIEPR			-0.00124397	723.427	362.721	723.428	362.721	2	5	1.1.1.1786.3	1	21.4662	2638.95	21.2126
1	91.26	91.26	sp|Q08211|DHX9_HUMAN	ATP-dependent RNA helicase A OS=Homo sapiens OX=9606 GN=DHX9 PE=1 SV=4			0	99	LSMSQLNEK			-0.00143413	1048.52	525.268	1048.52	525.268	2	8	1.1.1.1916.4	1	24.5562	3935.59	24.3132
1	91.26	91.26	sp|Q08211|DHX9_HUMAN	ATP-dependent RNA helicase A OS=Homo sapiens OX=9606 GN=DHX9 PE=1 SV=4			0	99	MGGEEAEIR			0.00401576	990.448	496.231	990.444	496.229	2	13	1.1.1.1572.3	1	16.3769	632.067	16.3878
1	91.26	91.26	sp|Q08211|DHX9_HUMAN	ATP-dependent RNA helicase A OS=Homo sapiens OX=9606 GN=DHX9 PE=1 SV=4			0	99	MGGEEAEIR	Oxidation(M)@1		0.00725977	1006.45	504.23	1006.44	504.227	2	7	1.1.1.1432.8	1	12.8657	240.365	12.8575
1	91.26	91.26	sp|Q08211|DHX9_HUMAN	ATP-dependent RNA helicase A OS=Homo sapiens OX=9606 GN=DHX9 PE=1 SV=4			0	71.59	MGGEEAEIR			-0.00257601	990.441	496.228	990.444	496.229	2	6	1.1.1.1537.8	1	15.5269	8371.39	15.7717
1	91.26	91.26	sp|Q08211|DHX9_HUMAN	ATP-dependent RNA helicase A OS=Homo sapiens OX=9606 GN=DHX9 PE=1 SV=4			0	66.71	MLNMIR			0.000933827	776.405	389.21	776.404	389.209	2	6	1.1.1.2104.2	1	29.1	1092.93	29.2862
1	91.26	91.26	sp|Q08211|DHX9_HUMAN	ATP-dependent RNA helicase A OS=Homo sapiens OX=9606 GN=DHX9 PE=1 SV=4			0	40.59	MLNMIR			-0.00126342	776.402	389.209	776.404	389.209	2	5	1.1.1.2135.3	1	29.8728	1544.79	29.8416
1	91.26	91.26	sp|Q08211|DHX9_HUMAN	ATP-dependent RNA helicase A OS=Homo sapiens OX=9606 GN=DHX9 PE=1 SV=4			0	87.77	NELMYQLEQDHDLQAILQER	Oxidation(M)@4		0.0078947	2501.19	834.739	2501.19	834.736	3	8	1.1.1.3166.6	1	54.5838	424.198	54.5452
1	91.26	91.26	sp|Q08211|DHX9_HUMAN	ATP-dependent RNA helicase A OS=Homo sapiens OX=9606 GN=DHX9 PE=1 SV=4			0	98.93	NFLYAWCGK	Deamidated(N)@1; Carbamidomethyl(C)@7		-0.00370255	1158.51	580.264	1158.52	580.266	2	7	1.1.1.3234.3	1	56.3317	97.2787	56.3235
1	91.26	91.26	sp|Q08211|DHX9_HUMAN	ATP-dependent RNA helicase A OS=Homo sapiens OX=9606 GN=DHX9 PE=1 SV=4			0	99	QLYHLGVVEAYSGLTK	Gln->pyro-Glu@N-term		-0.00182928	1759.91	880.964	1759.91	880.965	2	10	1.1.1.3312.6	1	58.3172	3426.07	58.4642
1	91.26	91.26	sp|Q08211|DHX9_HUMAN	ATP-dependent RNA helicase A OS=Homo sapiens OX=9606 GN=DHX9 PE=1 SV=4			0	84.48	QPAIISQLDPVNER			0.00297594	1578.84	790.427	1578.84	790.426	2	7	1.1.1.3439.3	1	61.6919	120.012	61.6825
1	91.26	91.26	sp|Q08211|DHX9_HUMAN	ATP-dependent RNA helicase A OS=Homo sapiens OX=9606 GN=DHX9 PE=1 SV=4			0	21.29	QPAIISQLDPVNER	Gln->pyro-Glu@N-term		0.00092525	1561.81	781.913	1561.81	781.912	2	4	1.1.1.3433.3	1	61.5319	515.07	61.7095
1	91.26	91.26	sp|Q08211|DHX9_HUMAN	ATP-dependent RNA helicase A OS=Homo sapiens OX=9606 GN=DHX9 PE=1 SV=4			0	85.98	RISAVSVAER		missed R-I@1	-0.00756049	1086.61	544.311	1086.61	544.315	2	7	1.1.1.1585.9	0	16.6795	1990.89	16.6237
1	91.26	91.26	sp|Q08211|DHX9_HUMAN	ATP-dependent RNA helicase A OS=Homo sapiens OX=9606 GN=DHX9 PE=1 SV=4			0	91.56	RLNMATLR		missed R-L@1	-0.00296055	973.546	487.78	973.549	487.782	2	10	1.1.1.1745.6	1	20.512	2481.13	20.5675
1	91.26	91.26	sp|Q08211|DHX9_HUMAN	ATP-dependent RNA helicase A OS=Homo sapiens OX=9606 GN=DHX9 PE=1 SV=4			0	58.44	RLNMATLR		missed R-L@1	-0.0023502	973.547	487.781	973.549	487.782	2	6	1.1.1.1778.7	1	21.2695	1059.16	21.021
1	91.26	91.26	sp|Q08211|DHX9_HUMAN	ATP-dependent RNA helicase A OS=Homo sapiens OX=9606 GN=DHX9 PE=1 SV=4			0	36.57	RLNMATLR		missed R-L@1	-0.000152944	973.549	487.782	973.549	487.782	2	6	1.1.1.1761.2	1	20.8765	2114.73	20.8495
1	91.26	91.26	sp|Q08211|DHX9_HUMAN	ATP-dependent RNA helicase A OS=Homo sapiens OX=9606 GN=DHX9 PE=1 SV=4			0	98.33	SSVNCPFSSQDMK	Carbamidomethyl(C)@5		0.0033018	1485.63	743.82	1485.62	743.819	2	7	1.1.1.1955.18	1	25.527	7725.15	25.3301
1	91.26	91.26	sp|Q08211|DHX9_HUMAN	ATP-dependent RNA helicase A OS=Homo sapiens OX=9606 GN=DHX9 PE=1 SV=4			0	99	TTQVPQFILDDFIQNDR			-0.0019501	2049.02	1025.52	2049.02	1025.52	2	17	1.1.1.3795.2	1	69.5722	7365.4	69.725
1	91.26	91.26	sp|Q08211|DHX9_HUMAN	ATP-dependent RNA helicase A OS=Homo sapiens OX=9606 GN=DHX9 PE=1 SV=4			0	99	TTQVPQFILDDFIQNDR			-0.00634458	2049.01	1025.51	2049.02	1025.52	2	14	1.1.1.3828.2	1	70.3447	744.198	70.0599
1	91.26	91.26	sp|Q08211|DHX9_HUMAN	ATP-dependent RNA helicase A OS=Homo sapiens OX=9606 GN=DHX9 PE=1 SV=4			0	31.47	VAFERGEEPGK		missed R-G@5	-0.00434846	1217.6	609.807	1217.6	609.809	2	6	1.1.1.1462.18	1	13.6	2594.26	13.6076
1	91.26	91.26	sp|Q08211|DHX9_HUMAN	ATP-dependent RNA helicase A OS=Homo sapiens OX=9606 GN=DHX9 PE=1 SV=4			0	99	YPSPFFVFGEK			0.00103226	1316.65	659.33	1316.64	659.329	2	10	1.1.1.3393.5	1	60.4743	6024.19	60.7279
1	91.26	91.26	sp|Q08211|DHX9_HUMAN	ATP-dependent RNA helicase A OS=Homo sapiens OX=9606 GN=DHX9 PE=1 SV=4			0	99	YPSPFFVFGEK			0.000788123	1316.64	659.33	1316.64	659.329	2	11	1.1.1.3421.2	1	61.2181	1677.21	60.9414
2	81.35	81.35	tr|A0A2U3TZJ9|A0A2U3TZJ9_HUMAN; tr|A0A2R8YFS5|A0A2R8YFS5_HUMAN; tr|A0A2R8YFR4|A0A2R8YFR4_HUMAN; tr|A0A2R8YF78|A0A2R8YF78_HUMAN; tr|A0A2R8YCW1|A0A2R8YCW1_HUMAN; tr|A0A2R8Y645|A0A2R8Y645_HUMAN; tr|A0A2R8Y4A4|A0A2R8Y4A4_HUMAN; tr|A0A0D9SG12|A0A0D9SG12_HUMAN; tr|A0A0D9SFB3|A0A0D9SFB3_HUMAN; tr|A0A0D9SF53|A0A0D9SF53_HUMAN; sp|O00571|DDX3X_HUMAN	ATP-dependent RNA helicase DDX3X OS=Homo sapiens OX=9606 GN=DDX3X PE=1 SV=1; ATP-dependent RNA helicase DDX3X OS=Homo sapiens OX=9606 GN=DDX3X PE=1 SV=1; ATP-dependent RNA helicase DDX3X OS=Homo sapiens OX=9606 GN=DDX3X PE=1 SV=1; ATP-dependent RNA helicase DDX3X OS=Homo sapiens OX=9606 GN=DDX3X PE=1 SV=1; ATP-dependent RNA helicase DDX3X OS=Homo sapiens OX=9606 GN=DDX3X PE=1 SV=1; ATP-dependent …			2	99	DKDAYSSFGSR		missed K-D@2	-0.00417371	1231.54	616.779	1231.55	616.781	2	17	1.1.1.1585.11	1	16.6812	12566.5	16.4583
2	81.35	81.35	tr|A0A2U3TZJ9|A0A2U3TZJ9_HUMAN; tr|A0A2R8YFS5|A0A2R8YFS5_HUMAN; tr|A0A2R8YFR4|A0A2R8YFR4_HUMAN; tr|A0A2R8YF78|A0A2R8YF78_HUMAN; tr|A0A2R8YCW1|A0A2R8YCW1_HUMAN; tr|A0A2R8Y645|A0A2R8Y645_HUMAN; tr|A0A2R8Y4A4|A0A2R8Y4A4_HUMAN; tr|A0A0D9SG12|A0A0D9SG12_HUMAN; tr|A0A0D9SFB3|A0A0D9SFB3_HUMAN; tr|A0A0D9SF53|A0A0D9SF53_HUMAN; sp|O00571|DDX3X_HUMAN	ATP-dependent RNA helicase DDX3X OS=Homo sapiens OX=9606 GN=DDX3X PE=1 SV=1; ATP-dependent RNA helicase DDX3X OS=Homo sapiens OX=9606 GN=DDX3X PE=1 SV=1; ATP-dependent RNA helicase DDX3X OS=Homo sapiens OX=9606 GN=DDX3X PE=1 SV=1; ATP-dependent RNA helicase DDX3X OS=Homo sapiens OX=9606 GN=DDX3X PE=1 SV=1; ATP-dependent RNA helicase DDX3X OS=Homo sapiens OX=9606 GN=DDX3X PE=1 SV=1; ATP-dependent …			2	99	DLLDLLVEAK			0.000574042	1127.64	564.83	1127.64	564.829	2	14	1.1.1.4030.2	1	74.3135	826.439	74.4066
2	81.35	81.35	tr|A0A2U3TZJ9|A0A2U3TZJ9_HUMAN; tr|A0A2R8YFS5|A0A2R8YFS5_HUMAN; tr|A0A2R8YFR4|A0A2R8YFR4_HUMAN; tr|A0A2R8YF78|A0A2R8YF78_HUMAN; tr|A0A2R8YCW1|A0A2R8YCW1_HUMAN; tr|A0A2R8Y645|A0A2R8Y645_HUMAN; tr|A0A2R8Y4A4|A0A2R8Y4A4_HUMAN; tr|A0A0D9SG12|A0A0D9SG12_HUMAN; tr|A0A0D9SFB3|A0A0D9SFB3_HUMAN; tr|A0A0D9SF53|A0A0D9SF53_HUMAN; sp|O00571|DDX3X_HUMAN	ATP-dependent RNA helicase DDX3X OS=Homo sapiens OX=9606 GN=DDX3X PE=1 SV=1; ATP-dependent RNA helicase DDX3X OS=Homo sapiens OX=9606 GN=DDX3X PE=1 SV=1; ATP-dependent RNA helicase DDX3X OS=Homo sapiens OX=9606 GN=DDX3X PE=1 SV=1; ATP-dependent RNA helicase DDX3X OS=Homo sapiens OX=9606 GN=DDX3X PE=1 SV=1; ATP-dependent RNA helicase DDX3X OS=Homo sapiens OX=9606 GN=DDX3X PE=1 SV=1; ATP-dependent …			2	99	DLMACAQTGSGK	Carbamidomethyl(C)@5		-0.00196402	1237.54	619.778	1237.54	619.779	2	18	1.1.1.1723.8	1	19.9791	8656.74	20.0807
2	81.35	81.35	tr|A0A2U3TZJ9|A0A2U3TZJ9_HUMAN; tr|A0A2R8YFS5|A0A2R8YFS5_HUMAN; tr|A0A2R8YFR4|A0A2R8YFR4_HUMAN; tr|A0A2R8YF78|A0A2R8YF78_HUMAN; tr|A0A2R8YCW1|A0A2R8YCW1_HUMAN; tr|A0A2R8Y645|A0A2R8Y645_HUMAN; tr|A0A2R8Y4A4|A0A2R8Y4A4_HUMAN; tr|A0A0D9SG12|A0A0D9SG12_HUMAN; tr|A0A0D9SFB3|A0A0D9SFB3_HUMAN; tr|A0A0D9SF53|A0A0D9SF53_HUMAN; sp|O00571|DDX3X_HUMAN	ATP-dependent RNA helicase DDX3X OS=Homo sapiens OX=9606 GN=DDX3X PE=1 SV=1; ATP-dependent RNA helicase DDX3X OS=Homo sapiens OX=9606 GN=DDX3X PE=1 SV=1; ATP-dependent RNA helicase DDX3X OS=Homo sapiens OX=9606 GN=DDX3X PE=1 SV=1; ATP-dependent RNA helicase DDX3X OS=Homo sapiens OX=9606 GN=DDX3X PE=1 SV=1; ATP-dependent RNA helicase DDX3X OS=Homo sapiens OX=9606 GN=DDX3X PE=1 SV=1; ATP-dependent …			2	99	DREEALHQFR		missed R-E@2	0.000735685	1299.63	434.218	1299.63	434.218	3	12	1.1.1.1537.5	1	15.5244	34735.3	15.5686
2	81.35	81.35	tr|A0A2U3TZJ9|A0A2U3TZJ9_HUMAN; tr|A0A2R8YFS5|A0A2R8YFS5_HUMAN; tr|A0A2R8YFR4|A0A2R8YFR4_HUMAN; tr|A0A2R8YF78|A0A2R8YF78_HUMAN; tr|A0A2R8YCW1|A0A2R8YCW1_HUMAN; tr|A0A2R8Y645|A0A2R8Y645_HUMAN; tr|A0A2R8Y4A4|A0A2R8Y4A4_HUMAN; tr|A0A0D9SG12|A0A0D9SG12_HUMAN; tr|A0A0D9SFB3|A0A0D9SFB3_HUMAN; tr|A0A0D9SF53|A0A0D9SF53_HUMAN; sp|O00571|DDX3X_HUMAN	ATP-dependent RNA helicase DDX3X OS=Homo sapiens OX=9606 GN=DDX3X PE=1 SV=1; ATP-dependent RNA helicase DDX3X OS=Homo sapiens OX=9606 GN=DDX3X PE=1 SV=1; ATP-dependent RNA helicase DDX3X OS=Homo sapiens OX=9606 GN=DDX3X PE=1 SV=1; ATP-dependent RNA helicase DDX3X OS=Homo sapiens OX=9606 GN=DDX3X PE=1 SV=1; ATP-dependent RNA helicase DDX3X OS=Homo sapiens OX=9606 GN=DDX3X PE=1 SV=1; ATP-dependent …			2	99	EATKGFYDKDSSGWSSSK		missed K-G@4; missed K-D@9	0.00522542	1978.9	660.639	1978.89	660.638	3	15	1.1.1.1638.9	1	17.9436	2479.3	17.9748
2	81.35	81.35	tr|A0A2U3TZJ9|A0A2U3TZJ9_HUMAN; tr|A0A2R8YFS5|A0A2R8YFS5_HUMAN; tr|A0A2R8YFR4|A0A2R8YFR4_HUMAN; tr|A0A2R8YF78|A0A2R8YF78_HUMAN; tr|A0A2R8YCW1|A0A2R8YCW1_HUMAN; tr|A0A2R8Y645|A0A2R8Y645_HUMAN; tr|A0A2R8Y4A4|A0A2R8Y4A4_HUMAN; tr|A0A0D9SG12|A0A0D9SG12_HUMAN; tr|A0A0D9SFB3|A0A0D9SFB3_HUMAN; tr|A0A0D9SF53|A0A0D9SF53_HUMAN; sp|O00571|DDX3X_HUMAN	ATP-dependent RNA helicase DDX3X OS=Homo sapiens OX=9606 GN=DDX3X PE=1 SV=1; ATP-dependent RNA helicase DDX3X OS=Homo sapiens OX=9606 GN=DDX3X PE=1 SV=1; ATP-dependent RNA helicase DDX3X OS=Homo sapiens OX=9606 GN=DDX3X PE=1 SV=1; ATP-dependent RNA helicase DDX3X OS=Homo sapiens OX=9606 GN=DDX3X PE=1 SV=1; ATP-dependent RNA helicase DDX3X OS=Homo sapiens OX=9606 GN=DDX3X PE=1 SV=1; ATP-dependent …			2	98.99	EIQMLAR			-0.00089189	859.458	430.736	859.459	430.737	2	9	1.1.1.1993.8	1	26.4563	8465.88	26.4479
2	81.35	81.35	tr|A0A2U3TZJ9|A0A2U3TZJ9_HUMAN; tr|A0A2R8YFS5|A0A2R8YFS5_HUMAN; tr|A0A2R8YFR4|A0A2R8YFR4_HUMAN; tr|A0A2R8YF78|A0A2R8YF78_HUMAN; tr|A0A2R8YCW1|A0A2R8YCW1_HUMAN; tr|A0A2R8Y645|A0A2R8Y645_HUMAN; tr|A0A2R8Y4A4|A0A2R8Y4A4_HUMAN; tr|A0A0D9SG12|A0A0D9SG12_HUMAN; tr|A0A0D9SFB3|A0A0D9SFB3_HUMAN; tr|A0A0D9SF53|A0A0D9SF53_HUMAN; sp|O00571|DDX3X_HUMAN	ATP-dependent RNA helicase DDX3X OS=Homo sapiens OX=9606 GN=DDX3X PE=1 SV=1; ATP-dependent RNA helicase DDX3X OS=Homo sapiens OX=9606 GN=DDX3X PE=1 SV=1; ATP-dependent RNA helicase DDX3X OS=Homo sapiens OX=9606 GN=DDX3X PE=1 SV=1; ATP-dependent RNA helicase DDX3X OS=Homo sapiens OX=9606 GN=DDX3X PE=1 SV=1; ATP-dependent RNA helicase DDX3X OS=Homo sapiens OX=9606 GN=DDX3X PE=1 SV=1; ATP-dependent …			2	99	ELAVQIYEEAR			0.00181739	1319.67	660.844	1319.67	660.843	2	15	1.1.1.2565.4	1	40.2023	2041.11	40.2191
2	81.35	81.35	tr|A0A2U3TZJ9|A0A2U3TZJ9_HUMAN; tr|A0A2R8YFS5|A0A2R8YFS5_HUMAN; tr|A0A2R8YFR4|A0A2R8YFR4_HUMAN; tr|A0A2R8YF78|A0A2R8YF78_HUMAN; tr|A0A2R8YCW1|A0A2R8YCW1_HUMAN; tr|A0A2R8Y645|A0A2R8Y645_HUMAN; tr|A0A2R8Y4A4|A0A2R8Y4A4_HUMAN; tr|A0A0D9SG12|A0A0D9SG12_HUMAN; tr|A0A0D9SFB3|A0A0D9SFB3_HUMAN; tr|A0A0D9SF53|A0A0D9SF53_HUMAN; sp|O00571|DDX3X_HUMAN	ATP-dependent RNA helicase DDX3X OS=Homo sapiens OX=9606 GN=DDX3X PE=1 SV=1; ATP-dependent RNA helicase DDX3X OS=Homo sapiens OX=9606 GN=DDX3X PE=1 SV=1; ATP-dependent RNA helicase DDX3X OS=Homo sapiens OX=9606 GN=DDX3X PE=1 SV=1; ATP-dependent RNA helicase DDX3X OS=Homo sapiens OX=9606 GN=DDX3X PE=1 SV=1; ATP-dependent RNA helicase DDX3X OS=Homo sapiens OX=9606 GN=DDX3X PE=1 SV=1; ATP-dependent …			2	99	GCHLLVATPGR	Carbamidomethyl(C)@2		0.000163478	1179.62	590.817	1179.62	590.816	2	14	1.1.1.1820.7	1	22.2761	9377.27	22.4507
2	81.35	81.35	tr|A0A2U3TZJ9|A0A2U3TZJ9_HUMAN; tr|A0A2R8YFS5|A0A2R8YFS5_HUMAN; tr|A0A2R8YFR4|A0A2R8YFR4_HUMAN; tr|A0A2R8YF78|A0A2R8YF78_HUMAN; tr|A0A2R8YCW1|A0A2R8YCW1_HUMAN; tr|A0A2R8Y645|A0A2R8Y645_HUMAN; tr|A0A2R8Y4A4|A0A2R8Y4A4_HUMAN; tr|A0A0D9SG12|A0A0D9SG12_HUMAN; tr|A0A0D9SFB3|A0A0D9SFB3_HUMAN; tr|A0A0D9SF53|A0A0D9SF53_HUMAN; sp|O00571|DDX3X_HUMAN	ATP-dependent RNA helicase DDX3X OS=Homo sapiens OX=9606 GN=DDX3X PE=1 SV=1; ATP-dependent RNA helicase DDX3X OS=Homo sapiens OX=9606 GN=DDX3X PE=1 SV=1; ATP-dependent RNA helicase DDX3X OS=Homo sapiens OX=9606 GN=DDX3X PE=1 SV=1; ATP-dependent RNA helicase DDX3X OS=Homo sapiens OX=9606 GN=DDX3X PE=1 SV=1; ATP-dependent RNA helicase DDX3X OS=Homo sapiens OX=9606 GN=DDX3X PE=1 SV=1; ATP-dependent …			2	99	GKSSFFSDR		missed K-S@2	-0.00180289	1029.49	515.75	1029.49	515.751	2	9	1.1.1.1678.7	1	18.8854	1261.38	18.8284
2	81.35	81.35	tr|A0A2U3TZJ9|A0A2U3TZJ9_HUMAN; tr|A0A2R8YFS5|A0A2R8YFS5_HUMAN; tr|A0A2R8YFR4|A0A2R8YFR4_HUMAN; tr|A0A2R8YF78|A0A2R8YF78_HUMAN; tr|A0A2R8YCW1|A0A2R8YCW1_HUMAN; tr|A0A2R8Y645|A0A2R8Y645_HUMAN; tr|A0A2R8Y4A4|A0A2R8Y4A4_HUMAN; tr|A0A0D9SG12|A0A0D9SG12_HUMAN; tr|A0A0D9SFB3|A0A0D9SFB3_HUMAN; tr|A0A0D9SF53|A0A0D9SF53_HUMAN; sp|O00571|DDX3X_HUMAN	ATP-dependent RNA helicase DDX3X OS=Homo sapiens OX=9606 GN=DDX3X PE=1 SV=1; ATP-dependent RNA helicase DDX3X OS=Homo sapiens OX=9606 GN=DDX3X PE=1 SV=1; ATP-dependent RNA helicase DDX3X OS=Homo sapiens OX=9606 GN=DDX3X PE=1 SV=1; ATP-dependent RNA helicase DDX3X OS=Homo sapiens OX=9606 GN=DDX3X PE=1 SV=1; ATP-dependent RNA helicase DDX3X OS=Homo sapiens OX=9606 GN=DDX3X PE=1 SV=1; ATP-dependent …			2	99	GLDISNVK			-0.000298594	844.465	423.24	844.465	423.24	2	9	1.1.1.1938.7	1	25.0856	12187.8	25.1269
2	81.35	81.35	tr|A0A2U3TZJ9|A0A2U3TZJ9_HUMAN; tr|A0A2R8YFS5|A0A2R8YFS5_HUMAN; tr|A0A2R8YFR4|A0A2R8YFR4_HUMAN; tr|A0A2R8YF78|A0A2R8YF78_HUMAN; tr|A0A2R8YCW1|A0A2R8YCW1_HUMAN; tr|A0A2R8Y645|A0A2R8Y645_HUMAN; tr|A0A2R8Y4A4|A0A2R8Y4A4_HUMAN; tr|A0A0D9SG12|A0A0D9SG12_HUMAN; tr|A0A0D9SFB3|A0A0D9SFB3_HUMAN; tr|A0A0D9SF53|A0A0D9SF53_HUMAN; sp|O00571|DDX3X_HUMAN	ATP-dependent RNA helicase DDX3X OS=Homo sapiens OX=9606 GN=DDX3X PE=1 SV=1; ATP-dependent RNA helicase DDX3X OS=Homo sapiens OX=9606 GN=DDX3X PE=1 SV=1; ATP-dependent RNA helicase DDX3X OS=Homo sapiens OX=9606 GN=DDX3X PE=1 SV=1; ATP-dependent RNA helicase DDX3X OS=Homo sapiens OX=9606 GN=DDX3X PE=1 SV=1; ATP-dependent RNA helicase DDX3X OS=Homo sapiens OX=9606 GN=DDX3X PE=1 SV=1; ATP-dependent …			2	99	HAIPIIK			-0.000543425	790.506	396.26	790.507	396.261	2	10	1.1.1.1795.3	1	21.6893	32666.3	21.8226
2	81.35	81.35	tr|A0A2U3TZJ9|A0A2U3TZJ9_HUMAN; tr|A0A2R8YFS5|A0A2R8YFS5_HUMAN; tr|A0A2R8YFR4|A0A2R8YFR4_HUMAN; tr|A0A2R8YF78|A0A2R8YF78_HUMAN; tr|A0A2R8YCW1|A0A2R8YCW1_HUMAN; tr|A0A2R8Y645|A0A2R8Y645_HUMAN; tr|A0A2R8Y4A4|A0A2R8Y4A4_HUMAN; tr|A0A0D9SG12|A0A0D9SG12_HUMAN; tr|A0A0D9SFB3|A0A0D9SFB3_HUMAN; tr|A0A0D9SF53|A0A0D9SF53_HUMAN; sp|O00571|DDX3X_HUMAN	ATP-dependent RNA helicase DDX3X OS=Homo sapiens OX=9606 GN=DDX3X PE=1 SV=1; ATP-dependent RNA helicase DDX3X OS=Homo sapiens OX=9606 GN=DDX3X PE=1 SV=1; ATP-dependent RNA helicase DDX3X OS=Homo sapiens OX=9606 GN=DDX3X PE=1 SV=1; ATP-dependent RNA helicase DDX3X OS=Homo sapiens OX=9606 GN=DDX3X PE=1 SV=1; ATP-dependent RNA helicase DDX3X OS=Homo sapiens OX=9606 GN=DDX3X PE=1 SV=1; ATP-dependent …			2	99	HTMMFSATFPK			0.000691308	1296.6	649.307	1296.6	649.307	2	18	1.1.1.2452.4	1	37.4782	8013.29	37.7027
2	81.35	81.35	tr|A0A2U3TZJ9|A0A2U3TZJ9_HUMAN; tr|A0A2R8YFS5|A0A2R8YFS5_HUMAN; tr|A0A2R8YFR4|A0A2R8YFR4_HUMAN; tr|A0A2R8YF78|A0A2R8YF78_HUMAN; tr|A0A2R8YCW1|A0A2R8YCW1_HUMAN; tr|A0A2R8Y645|A0A2R8Y645_HUMAN; tr|A0A2R8Y4A4|A0A2R8Y4A4_HUMAN; tr|A0A0D9SG12|A0A0D9SG12_HUMAN; tr|A0A0D9SFB3|A0A0D9SFB3_HUMAN; tr|A0A0D9SF53|A0A0D9SF53_HUMAN; sp|O00571|DDX3X_HUMAN	ATP-dependent RNA helicase DDX3X OS=Homo sapiens OX=9606 GN=DDX3X PE=1 SV=1; ATP-dependent RNA helicase DDX3X OS=Homo sapiens OX=9606 GN=DDX3X PE=1 SV=1; ATP-dependent RNA helicase DDX3X OS=Homo sapiens OX=9606 GN=DDX3X PE=1 SV=1; ATP-dependent RNA helicase DDX3X OS=Homo sapiens OX=9606 GN=DDX3X PE=1 SV=1; ATP-dependent RNA helicase DDX3X OS=Homo sapiens OX=9606 GN=DDX3X PE=1 SV=1; ATP-dependent …			2	99	HVINFDLPSDIEEYVHR			0.00617218	2082.02	695.015	2082.02	695.013	3	11	1.1.1.3267.4	1	57.1401	2488.92	57.2612
2	81.35	81.35	tr|A0A2U3TZJ9|A0A2U3TZJ9_HUMAN; tr|A0A2R8YFS5|A0A2R8YFS5_HUMAN; tr|A0A2R8YFR4|A0A2R8YFR4_HUMAN; tr|A0A2R8YF78|A0A2R8YF78_HUMAN; tr|A0A2R8YCW1|A0A2R8YCW1_HUMAN; tr|A0A2R8Y645|A0A2R8Y645_HUMAN; tr|A0A2R8Y4A4|A0A2R8Y4A4_HUMAN; tr|A0A0D9SG12|A0A0D9SG12_HUMAN; tr|A0A0D9SFB3|A0A0D9SFB3_HUMAN; tr|A0A0D9SF53|A0A0D9SF53_HUMAN; sp|O00571|DDX3X_HUMAN	ATP-dependent RNA helicase DDX3X OS=Homo sapiens OX=9606 GN=DDX3X PE=1 SV=1; ATP-dependent RNA helicase DDX3X OS=Homo sapiens OX=9606 GN=DDX3X PE=1 SV=1; ATP-dependent RNA helicase DDX3X OS=Homo sapiens OX=9606 GN=DDX3X PE=1 SV=1; ATP-dependent RNA helicase DDX3X OS=Homo sapiens OX=9606 GN=DDX3X PE=1 SV=1; ATP-dependent RNA helicase DDX3X OS=Homo sapiens OX=9606 GN=DDX3X PE=1 SV=1; ATP-dependent …			2	99	IVEQDTMPPK			-0.00510673	1156.57	579.295	1156.58	579.297	2	14	1.1.1.1622.5	1	17.5668	1010.49	17.5988
2	81.35	81.35	tr|A0A2U3TZJ9|A0A2U3TZJ9_HUMAN; tr|A0A2R8YFS5|A0A2R8YFS5_HUMAN; tr|A0A2R8YFR4|A0A2R8YFR4_HUMAN; tr|A0A2R8YF78|A0A2R8YF78_HUMAN; tr|A0A2R8YCW1|A0A2R8YCW1_HUMAN; tr|A0A2R8Y645|A0A2R8Y645_HUMAN; tr|A0A2R8Y4A4|A0A2R8Y4A4_HUMAN; tr|A0A0D9SG12|A0A0D9SG12_HUMAN; tr|A0A0D9SFB3|A0A0D9SFB3_HUMAN; tr|A0A0D9SF53|A0A0D9SF53_HUMAN; sp|O00571|DDX3X_HUMAN	ATP-dependent RNA helicase DDX3X OS=Homo sapiens OX=9606 GN=DDX3X PE=1 SV=1; ATP-dependent RNA helicase DDX3X OS=Homo sapiens OX=9606 GN=DDX3X PE=1 SV=1; ATP-dependent RNA helicase DDX3X OS=Homo sapiens OX=9606 GN=DDX3X PE=1 SV=1; ATP-dependent RNA helicase DDX3X OS=Homo sapiens OX=9606 GN=DDX3X PE=1 SV=1; ATP-dependent RNA helicase DDX3X OS=Homo sapiens OX=9606 GN=DDX3X PE=1 SV=1; ATP-dependent …			2	99	LEQELFSGGNTGINFEK			0.000325528	1881.91	941.963	1881.91	941.963	2	23	1.1.1.2889.7	1	47.9267	3908.26	47.9814
2	81.35	81.35	tr|A0A2U3TZJ9|A0A2U3TZJ9_HUMAN; tr|A0A2R8YFS5|A0A2R8YFS5_HUMAN; tr|A0A2R8YFR4|A0A2R8YFR4_HUMAN; tr|A0A2R8YF78|A0A2R8YF78_HUMAN; tr|A0A2R8YCW1|A0A2R8YCW1_HUMAN; tr|A0A2R8Y645|A0A2R8Y645_HUMAN; tr|A0A2R8Y4A4|A0A2R8Y4A4_HUMAN; tr|A0A0D9SG12|A0A0D9SG12_HUMAN; tr|A0A0D9SFB3|A0A0D9SFB3_HUMAN; tr|A0A0D9SF53|A0A0D9SF53_HUMAN; sp|O00571|DDX3X_HUMAN	ATP-dependent RNA helicase DDX3X OS=Homo sapiens OX=9606 GN=DDX3X PE=1 SV=1; ATP-dependent RNA helicase DDX3X OS=Homo sapiens OX=9606 GN=DDX3X PE=1 SV=1; ATP-dependent RNA helicase DDX3X OS=Homo sapiens OX=9606 GN=DDX3X PE=1 SV=1; ATP-dependent RNA helicase DDX3X OS=Homo sapiens OX=9606 GN=DDX3X PE=1 SV=1; ATP-dependent RNA helicase DDX3X OS=Homo sapiens OX=9606 GN=DDX3X PE=1 SV=1; ATP-dependent …			2	99	MLDMGFEPQIR			0.001185	1335.63	668.824	1335.63	668.823	2	15	1.1.1.2951.3	0	49.3795	9293.93	49.4756
2	81.35	81.35	tr|A0A2U3TZJ9|A0A2U3TZJ9_HUMAN; tr|A0A2R8YFS5|A0A2R8YFS5_HUMAN; tr|A0A2R8YFR4|A0A2R8YFR4_HUMAN; tr|A0A2R8YF78|A0A2R8YF78_HUMAN; tr|A0A2R8YCW1|A0A2R8YCW1_HUMAN; tr|A0A2R8Y645|A0A2R8Y645_HUMAN; tr|A0A2R8Y4A4|A0A2R8Y4A4_HUMAN; tr|A0A0D9SG12|A0A0D9SG12_HUMAN; tr|A0A0D9SFB3|A0A0D9SFB3_HUMAN; tr|A0A0D9SF53|A0A0D9SF53_HUMAN; sp|O00571|DDX3X_HUMAN	ATP-dependent RNA helicase DDX3X OS=Homo sapiens OX=9606 GN=DDX3X PE=1 SV=1; ATP-dependent RNA helicase DDX3X OS=Homo sapiens OX=9606 GN=DDX3X PE=1 SV=1; ATP-dependent RNA helicase DDX3X OS=Homo sapiens OX=9606 GN=DDX3X PE=1 SV=1; ATP-dependent RNA helicase DDX3X OS=Homo sapiens OX=9606 GN=DDX3X PE=1 SV=1; ATP-dependent RNA helicase DDX3X OS=Homo sapiens OX=9606 GN=DDX3X PE=1 SV=1; ATP-dependent …			2	99	QYPISLVLAPTR			0.00129925	1356.78	679.396	1356.78	679.396	2	13	1.1.1.3189.4	1	55.1397	11171.6	54.9252
2	81.35	81.35	tr|A0A2U3TZJ9|A0A2U3TZJ9_HUMAN; tr|A0A2R8YFS5|A0A2R8YFS5_HUMAN; tr|A0A2R8YFR4|A0A2R8YFR4_HUMAN; tr|A0A2R8YF78|A0A2R8YF78_HUMAN; tr|A0A2R8YCW1|A0A2R8YCW1_HUMAN; tr|A0A2R8Y645|A0A2R8Y645_HUMAN; tr|A0A2R8Y4A4|A0A2R8Y4A4_HUMAN; tr|A0A0D9SG12|A0A0D9SG12_HUMAN; tr|A0A0D9SFB3|A0A0D9SFB3_HUMAN; tr|A0A0D9SF53|A0A0D9SF53_HUMAN; sp|O00571|DDX3X_HUMAN	ATP-dependent RNA helicase DDX3X OS=Homo sapiens OX=9606 GN=DDX3X PE=1 SV=1; ATP-dependent RNA helicase DDX3X OS=Homo sapiens OX=9606 GN=DDX3X PE=1 SV=1; ATP-dependent RNA helicase DDX3X OS=Homo sapiens OX=9606 GN=DDX3X PE=1 SV=1; ATP-dependent RNA helicase DDX3X OS=Homo sapiens OX=9606 GN=DDX3X PE=1 SV=1; ATP-dependent RNA helicase DDX3X OS=Homo sapiens OX=9606 GN=DDX3X PE=1 SV=1; ATP-dependent …			2	99	RIVEQDTMPPK		missed R-I@1	-0.00522074	1312.68	657.345	1312.68	657.348	2	9	1.1.1.1556.12	1	16.0156	515.835	16.0025
2	81.35	81.35	tr|A0A2U3TZJ9|A0A2U3TZJ9_HUMAN; tr|A0A2R8YFS5|A0A2R8YFS5_HUMAN; tr|A0A2R8YFR4|A0A2R8YFR4_HUMAN; tr|A0A2R8YF78|A0A2R8YF78_HUMAN; tr|A0A2R8YCW1|A0A2R8YCW1_HUMAN; tr|A0A2R8Y645|A0A2R8Y645_HUMAN; tr|A0A2R8Y4A4|A0A2R8Y4A4_HUMAN; tr|A0A0D9SG12|A0A0D9SG12_HUMAN; tr|A0A0D9SFB3|A0A0D9SFB3_HUMAN; tr|A0A0D9SF53|A0A0D9SF53_HUMAN; sp|O00571|DDX3X_HUMAN	ATP-dependent RNA helicase DDX3X OS=Homo sapiens OX=9606 GN=DDX3X PE=1 SV=1; ATP-dependent RNA helicase DDX3X OS=Homo sapiens OX=9606 GN=DDX3X PE=1 SV=1; ATP-dependent RNA helicase DDX3X OS=Homo sapiens OX=9606 GN=DDX3X PE=1 SV=1; ATP-dependent RNA helicase DDX3X OS=Homo sapiens OX=9606 GN=DDX3X PE=1 SV=1; ATP-dependent RNA helicase DDX3X OS=Homo sapiens OX=9606 GN=DDX3X PE=1 SV=1; ATP-dependent …			2	99	SDYDGIGSR			-0.00296857	968.417	485.216	968.42	485.217	2	11	1.1.1.1565.2	1	16.2232	3032.58	16.3878
2	81.35	81.35	tr|A0A2U3TZJ9|A0A2U3TZJ9_HUMAN; tr|A0A2R8YFS5|A0A2R8YFS5_HUMAN; tr|A0A2R8YFR4|A0A2R8YFR4_HUMAN; tr|A0A2R8YF78|A0A2R8YF78_HUMAN; tr|A0A2R8YCW1|A0A2R8YCW1_HUMAN; tr|A0A2R8Y645|A0A2R8Y645_HUMAN; tr|A0A2R8Y4A4|A0A2R8Y4A4_HUMAN; tr|A0A0D9SG12|A0A0D9SG12_HUMAN; tr|A0A0D9SFB3|A0A0D9SFB3_HUMAN; tr|A0A0D9SF53|A0A0D9SF53_HUMAN; sp|O00571|DDX3X_HUMAN	ATP-dependent RNA helicase DDX3X OS=Homo sapiens OX=9606 GN=DDX3X PE=1 SV=1; ATP-dependent RNA helicase DDX3X OS=Homo sapiens OX=9606 GN=DDX3X PE=1 SV=1; ATP-dependent RNA helicase DDX3X OS=Homo sapiens OX=9606 GN=DDX3X PE=1 SV=1; ATP-dependent RNA helicase DDX3X OS=Homo sapiens OX=9606 GN=DDX3X PE=1 SV=1; ATP-dependent RNA helicase DDX3X OS=Homo sapiens OX=9606 GN=DDX3X PE=1 SV=1; ATP-dependent …			2	99	SFLLDLLNATGK			0.00146974	1290.72	646.367	1290.72	646.366	2	17	1.1.1.3953.2	1	72.8382	326.866	72.9099
2	81.35	81.35	tr|A0A2U3TZJ9|A0A2U3TZJ9_HUMAN; tr|A0A2R8YFS5|A0A2R8YFS5_HUMAN; tr|A0A2R8YFR4|A0A2R8YFR4_HUMAN; tr|A0A2R8YF78|A0A2R8YF78_HUMAN; tr|A0A2R8YCW1|A0A2R8YCW1_HUMAN; tr|A0A2R8Y645|A0A2R8Y645_HUMAN; tr|A0A2R8Y4A4|A0A2R8Y4A4_HUMAN; tr|A0A0D9SG12|A0A0D9SG12_HUMAN; tr|A0A0D9SFB3|A0A0D9SFB3_HUMAN; tr|A0A0D9SF53|A0A0D9SF53_HUMAN; sp|O00571|DDX3X_HUMAN	ATP-dependent RNA helicase DDX3X OS=Homo sapiens OX=9606 GN=DDX3X PE=1 SV=1; ATP-dependent RNA helicase DDX3X OS=Homo sapiens OX=9606 GN=DDX3X PE=1 SV=1; ATP-dependent RNA helicase DDX3X OS=Homo sapiens OX=9606 GN=DDX3X PE=1 SV=1; ATP-dependent RNA helicase DDX3X OS=Homo sapiens OX=9606 GN=DDX3X PE=1 SV=1; ATP-dependent RNA helicase DDX3X OS=Homo sapiens OX=9606 GN=DDX3X PE=1 SV=1; ATP-dependent …			2	99	SGFGKFER		missed K-F@5	-0.00223183	926.459	464.237	926.461	464.238	2	11	1.1.1.1621.3	1	17.5383	5719.16	17.29
2	81.35	81.35	tr|A0A2U3TZJ9|A0A2U3TZJ9_HUMAN; tr|A0A2R8YFS5|A0A2R8YFS5_HUMAN; tr|A0A2R8YFR4|A0A2R8YFR4_HUMAN; tr|A0A2R8YF78|A0A2R8YF78_HUMAN; tr|A0A2R8YCW1|A0A2R8YCW1_HUMAN; tr|A0A2R8Y645|A0A2R8Y645_HUMAN; tr|A0A2R8Y4A4|A0A2R8Y4A4_HUMAN; tr|A0A0D9SG12|A0A0D9SG12_HUMAN; tr|A0A0D9SFB3|A0A0D9SFB3_HUMAN; tr|A0A0D9SF53|A0A0D9SF53_HUMAN; sp|O00571|DDX3X_HUMAN	ATP-dependent RNA helicase DDX3X OS=Homo sapiens OX=9606 GN=DDX3X PE=1 SV=1; ATP-dependent RNA helicase DDX3X OS=Homo sapiens OX=9606 GN=DDX3X PE=1 SV=1; ATP-dependent RNA helicase DDX3X OS=Homo sapiens OX=9606 GN=DDX3X PE=1 SV=1; ATP-dependent RNA helicase DDX3X OS=Homo sapiens OX=9606 GN=DDX3X PE=1 SV=1; ATP-dependent RNA helicase DDX3X OS=Homo sapiens OX=9606 GN=DDX3X PE=1 SV=1; ATP-dependent …			2	99	SGKSPILVATAVAAR		missed K-S@3	1.56e-05	1439.85	720.93	1439.85	720.93	2	15	1.1.1.2300.10	1	33.8416	4498.92	33.9512
2	81.35	81.35	tr|A0A2U3TZJ9|A0A2U3TZJ9_HUMAN; tr|A0A2R8YFS5|A0A2R8YFS5_HUMAN; tr|A0A2R8YFR4|A0A2R8YFR4_HUMAN; tr|A0A2R8YF78|A0A2R8YF78_HUMAN; tr|A0A2R8YCW1|A0A2R8YCW1_HUMAN; tr|A0A2R8Y645|A0A2R8Y645_HUMAN; tr|A0A2R8Y4A4|A0A2R8Y4A4_HUMAN; tr|A0A0D9SG12|A0A0D9SG12_HUMAN; tr|A0A0D9SFB3|A0A0D9SFB3_HUMAN; tr|A0A0D9SF53|A0A0D9SF53_HUMAN; sp|O00571|DDX3X_HUMAN	ATP-dependent RNA helicase DDX3X OS=Homo sapiens OX=9606 GN=DDX3X PE=1 SV=1; ATP-dependent RNA helicase DDX3X OS=Homo sapiens OX=9606 GN=DDX3X PE=1 SV=1; ATP-dependent RNA helicase DDX3X OS=Homo sapiens OX=9606 GN=DDX3X PE=1 SV=1; ATP-dependent RNA helicase DDX3X OS=Homo sapiens OX=9606 GN=DDX3X PE=1 SV=1; ATP-dependent RNA helicase DDX3X OS=Homo sapiens OX=9606 GN=DDX3X PE=1 SV=1; ATP-dependent …			2	99	SPILVATAVAAR			0.000646349	1167.7	584.856	1167.7	584.856	2	21	1.1.1.2537.4	1	39.5605	19104.5	39.6754
2	81.35	81.35	tr|A0A2U3TZJ9|A0A2U3TZJ9_HUMAN; tr|A0A2R8YFS5|A0A2R8YFS5_HUMAN; tr|A0A2R8YFR4|A0A2R8YFR4_HUMAN; tr|A0A2R8YF78|A0A2R8YF78_HUMAN; tr|A0A2R8YCW1|A0A2R8YCW1_HUMAN; tr|A0A2R8Y645|A0A2R8Y645_HUMAN; tr|A0A2R8Y4A4|A0A2R8Y4A4_HUMAN; tr|A0A0D9SG12|A0A0D9SG12_HUMAN; tr|A0A0D9SFB3|A0A0D9SFB3_HUMAN; tr|A0A0D9SF53|A0A0D9SF53_HUMAN; sp|O00571|DDX3X_HUMAN	ATP-dependent RNA helicase DDX3X OS=Homo sapiens OX=9606 GN=DDX3X PE=1 SV=1; ATP-dependent RNA helicase DDX3X OS=Homo sapiens OX=9606 GN=DDX3X PE=1 SV=1; ATP-dependent RNA helicase DDX3X OS=Homo sapiens OX=9606 GN=DDX3X PE=1 SV=1; ATP-dependent RNA helicase DDX3X OS=Homo sapiens OX=9606 GN=DDX3X PE=1 SV=1; ATP-dependent RNA helicase DDX3X OS=Homo sapiens OX=9606 GN=DDX3X PE=1 SV=1; ATP-dependent …			2	99	TAAFLLPILSQIYSDGPGEALR			-0.00409674	2331.24	1166.63	2331.25	1166.63	2	19	1.1.1.5000.2	1	88.4828	566.125	88.5608
2	81.35	81.35	tr|A0A2U3TZJ9|A0A2U3TZJ9_HUMAN; tr|A0A2R8YFS5|A0A2R8YFS5_HUMAN; tr|A0A2R8YFR4|A0A2R8YFR4_HUMAN; tr|A0A2R8YF78|A0A2R8YF78_HUMAN; tr|A0A2R8YCW1|A0A2R8YCW1_HUMAN; tr|A0A2R8Y645|A0A2R8Y645_HUMAN; tr|A0A2R8Y4A4|A0A2R8Y4A4_HUMAN; tr|A0A0D9SG12|A0A0D9SG12_HUMAN; tr|A0A0D9SFB3|A0A0D9SFB3_HUMAN; tr|A0A0D9SF53|A0A0D9SF53_HUMAN; sp|O00571|DDX3X_HUMAN	ATP-dependent RNA helicase DDX3X OS=Homo sapiens OX=9606 GN=DDX3X PE=1 SV=1; ATP-dependent RNA helicase DDX3X OS=Homo sapiens OX=9606 GN=DDX3X PE=1 SV=1; ATP-dependent RNA helicase DDX3X OS=Homo sapiens OX=9606 GN=DDX3X PE=1 SV=1; ATP-dependent RNA helicase DDX3X OS=Homo sapiens OX=9606 GN=DDX3X PE=1 SV=1; ATP-dependent RNA helicase DDX3X OS=Homo sapiens OX=9606 GN=DDX3X PE=1 SV=1; ATP-dependent …			2	99	VGNLGLATSFFNER			0.00313771	1523.78	762.895	1523.77	762.894	2	18	1.1.1.3237.6	1	56.4163	22447.2	56.5356
2	81.35	81.35	tr|A0A2U3TZJ9|A0A2U3TZJ9_HUMAN; tr|A0A2R8YFS5|A0A2R8YFS5_HUMAN; tr|A0A2R8YFR4|A0A2R8YFR4_HUMAN; tr|A0A2R8YF78|A0A2R8YF78_HUMAN; tr|A0A2R8YCW1|A0A2R8YCW1_HUMAN; tr|A0A2R8Y645|A0A2R8Y645_HUMAN; tr|A0A2R8Y4A4|A0A2R8Y4A4_HUMAN; tr|A0A0D9SG12|A0A0D9SG12_HUMAN; tr|A0A0D9SFB3|A0A0D9SFB3_HUMAN; tr|A0A0D9SF53|A0A0D9SF53_HUMAN; sp|O00571|DDX3X_HUMAN	ATP-dependent RNA helicase DDX3X OS=Homo sapiens OX=9606 GN=DDX3X PE=1 SV=1; ATP-dependent RNA helicase DDX3X OS=Homo sapiens OX=9606 GN=DDX3X PE=1 SV=1; ATP-dependent RNA helicase DDX3X OS=Homo sapiens OX=9606 GN=DDX3X PE=1 SV=1; ATP-dependent RNA helicase DDX3X OS=Homo sapiens OX=9606 GN=DDX3X PE=1 SV=1; ATP-dependent RNA helicase DDX3X OS=Homo sapiens OX=9606 GN=DDX3X PE=1 SV=1; ATP-dependent …			2	99	VGSTSENITQK			-0.00549676	1162.58	582.296	1162.58	582.299	2	9	1.1.1.1392.7	1	11.8546	174.659	11.8886
2	81.35	81.35	tr|A0A2U3TZJ9|A0A2U3TZJ9_HUMAN; tr|A0A2R8YFS5|A0A2R8YFS5_HUMAN; tr|A0A2R8YFR4|A0A2R8YFR4_HUMAN; tr|A0A2R8YF78|A0A2R8YF78_HUMAN; tr|A0A2R8YCW1|A0A2R8YCW1_HUMAN; tr|A0A2R8Y645|A0A2R8Y645_HUMAN; tr|A0A2R8Y4A4|A0A2R8Y4A4_HUMAN; tr|A0A0D9SG12|A0A0D9SG12_HUMAN; tr|A0A0D9SFB3|A0A0D9SFB3_HUMAN; tr|A0A0D9SF53|A0A0D9SF53_HUMAN; sp|O00571|DDX3X_HUMAN	ATP-dependent RNA helicase DDX3X OS=Homo sapiens OX=9606 GN=DDX3X PE=1 SV=1; ATP-dependent RNA helicase DDX3X OS=Homo sapiens OX=9606 GN=DDX3X PE=1 SV=1; ATP-dependent RNA helicase DDX3X OS=Homo sapiens OX=9606 GN=DDX3X PE=1 SV=1; ATP-dependent RNA helicase DDX3X OS=Homo sapiens OX=9606 GN=DDX3X PE=1 SV=1; ATP-dependent RNA helicase DDX3X OS=Homo sapiens OX=9606 GN=DDX3X PE=1 SV=1; ATP-dependent …			2	99	VRPCVVYGGADIGQQIR	Carbamidomethyl(C)@4		0.00112822	1886.98	630	1886.98	630	3	14	1.1.1.2277.12	1	33.2871	16919.3	33.1227
2	81.35	81.35	tr|A0A2U3TZJ9|A0A2U3TZJ9_HUMAN; tr|A0A2R8YFS5|A0A2R8YFS5_HUMAN; tr|A0A2R8YFR4|A0A2R8YFR4_HUMAN; tr|A0A2R8YF78|A0A2R8YF78_HUMAN; tr|A0A2R8YCW1|A0A2R8YCW1_HUMAN; tr|A0A2R8Y645|A0A2R8Y645_HUMAN; tr|A0A2R8Y4A4|A0A2R8Y4A4_HUMAN; tr|A0A0D9SG12|A0A0D9SG12_HUMAN; tr|A0A0D9SFB3|A0A0D9SFB3_HUMAN; tr|A0A0D9SF53|A0A0D9SF53_HUMAN; sp|O00571|DDX3X_HUMAN	ATP-dependent RNA helicase DDX3X OS=Homo sapiens OX=9606 GN=DDX3X PE=1 SV=1; ATP-dependent RNA helicase DDX3X OS=Homo sapiens OX=9606 GN=DDX3X PE=1 SV=1; ATP-dependent RNA helicase DDX3X OS=Homo sapiens OX=9606 GN=DDX3X PE=1 SV=1; ATP-dependent RNA helicase DDX3X OS=Homo sapiens OX=9606 GN=DDX3X PE=1 SV=1; ATP-dependent RNA helicase DDX3X OS=Homo sapiens OX=9606 GN=DDX3X PE=1 SV=1; ATP-dependent …			2	99	VVWVEESDKR		missed K-R@9	0.00632246	1245.64	416.221	1245.64	416.219	3	6	1.1.1.1768.2	1	21.024	20049	20.8025
2	81.35	81.35	tr|A0A2U3TZJ9|A0A2U3TZJ9_HUMAN; tr|A0A2R8YFS5|A0A2R8YFS5_HUMAN; tr|A0A2R8YFR4|A0A2R8YFR4_HUMAN; tr|A0A2R8YF78|A0A2R8YF78_HUMAN; tr|A0A2R8YCW1|A0A2R8YCW1_HUMAN; tr|A0A2R8Y645|A0A2R8Y645_HUMAN; tr|A0A2R8Y4A4|A0A2R8Y4A4_HUMAN; tr|A0A0D9SG12|A0A0D9SG12_HUMAN; tr|A0A0D9SFB3|A0A0D9SFB3_HUMAN; tr|A0A0D9SF53|A0A0D9SF53_HUMAN; sp|O00571|DDX3X_HUMAN	ATP-dependent RNA helicase DDX3X OS=Homo sapiens OX=9606 GN=DDX3X PE=1 SV=1; ATP-dependent RNA helicase DDX3X OS=Homo sapiens OX=9606 GN=DDX3X PE=1 SV=1; ATP-dependent RNA helicase DDX3X OS=Homo sapiens OX=9606 GN=DDX3X PE=1 SV=1; ATP-dependent RNA helicase DDX3X OS=Homo sapiens OX=9606 GN=DDX3X PE=1 SV=1; ATP-dependent RNA helicase DDX3X OS=Homo sapiens OX=9606 GN=DDX3X PE=1 SV=1; ATP-dependent …			2	99	YLVLDEADR			-0.00236137	1092.54	547.279	1092.55	547.28	2	12	1.1.1.2253.2	0	32.6961	23595.9	32.8327
2	81.35	81.35	tr|A0A2U3TZJ9|A0A2U3TZJ9_HUMAN; tr|A0A2R8YFS5|A0A2R8YFS5_HUMAN; tr|A0A2R8YFR4|A0A2R8YFR4_HUMAN; tr|A0A2R8YF78|A0A2R8YF78_HUMAN; tr|A0A2R8YCW1|A0A2R8YCW1_HUMAN; tr|A0A2R8Y645|A0A2R8Y645_HUMAN; tr|A0A2R8Y4A4|A0A2R8Y4A4_HUMAN; tr|A0A0D9SG12|A0A0D9SG12_HUMAN; tr|A0A0D9SFB3|A0A0D9SFB3_HUMAN; tr|A0A0D9SF53|A0A0D9SF53_HUMAN; sp|O00571|DDX3X_HUMAN	ATP-dependent RNA helicase DDX3X OS=Homo sapiens OX=9606 GN=DDX3X PE=1 SV=1; ATP-dependent RNA helicase DDX3X OS=Homo sapiens OX=9606 GN=DDX3X PE=1 SV=1; ATP-dependent RNA helicase DDX3X OS=Homo sapiens OX=9606 GN=DDX3X PE=1 SV=1; ATP-dependent RNA helicase DDX3X OS=Homo sapiens OX=9606 GN=DDX3X PE=1 SV=1; ATP-dependent RNA helicase DDX3X OS=Homo sapiens OX=9606 GN=DDX3X PE=1 SV=1; ATP-dependent …			2	99	YLVLDEADRMLDMGFEPQIR		missed R-M@9	0.0115877	2410.18	804.4	2410.17	804.396	3	15	1.1.1.3827.2	0	70.308	215.658	70.3498
2	81.35	81.35	tr|A0A2U3TZJ9|A0A2U3TZJ9_HUMAN; tr|A0A2R8YFS5|A0A2R8YFS5_HUMAN; tr|A0A2R8YFR4|A0A2R8YFR4_HUMAN; tr|A0A2R8YF78|A0A2R8YF78_HUMAN; tr|A0A2R8YCW1|A0A2R8YCW1_HUMAN; tr|A0A2R8Y645|A0A2R8Y645_HUMAN; tr|A0A2R8Y4A4|A0A2R8Y4A4_HUMAN; tr|A0A0D9SG12|A0A0D9SG12_HUMAN; tr|A0A0D9SFB3|A0A0D9SFB3_HUMAN; tr|A0A0D9SF53|A0A0D9SF53_HUMAN; sp|O00571|DDX3X_HUMAN	ATP-dependent RNA helicase DDX3X OS=Homo sapiens OX=9606 GN=DDX3X PE=1 SV=1; ATP-dependent RNA helicase DDX3X OS=Homo sapiens OX=9606 GN=DDX3X PE=1 SV=1; ATP-dependent RNA helicase DDX3X OS=Homo sapiens OX=9606 GN=DDX3X PE=1 SV=1; ATP-dependent RNA helicase DDX3X OS=Homo sapiens OX=9606 GN=DDX3X PE=1 SV=1; ATP-dependent RNA helicase DDX3X OS=Homo sapiens OX=9606 GN=DDX3X PE=1 SV=1; ATP-dependent …			2	99	YTRPTPVQK			-0.00355192	1088.59	545.304	1088.6	545.306	2	11	1.1.1.1333.15	1	10.4242	2369.68	10.4343
2	81.35	81.35	tr|A0A2U3TZJ9|A0A2U3TZJ9_HUMAN; tr|A0A2R8YFS5|A0A2R8YFS5_HUMAN; tr|A0A2R8YFR4|A0A2R8YFR4_HUMAN; tr|A0A2R8YF78|A0A2R8YF78_HUMAN; tr|A0A2R8YCW1|A0A2R8YCW1_HUMAN; tr|A0A2R8Y645|A0A2R8Y645_HUMAN; tr|A0A2R8Y4A4|A0A2R8Y4A4_HUMAN; tr|A0A0D9SG12|A0A0D9SG12_HUMAN; tr|A0A0D9SFB3|A0A0D9SFB3_HUMAN; tr|A0A0D9SF53|A0A0D9SF53_HUMAN; sp|O00571|DDX3X_HUMAN	ATP-dependent RNA helicase DDX3X OS=Homo sapiens OX=9606 GN=DDX3X PE=1 SV=1; ATP-dependent RNA helicase DDX3X OS=Homo sapiens OX=9606 GN=DDX3X PE=1 SV=1; ATP-dependent RNA helicase DDX3X OS=Homo sapiens OX=9606 GN=DDX3X PE=1 SV=1; ATP-dependent RNA helicase DDX3X OS=Homo sapiens OX=9606 GN=DDX3X PE=1 SV=1; ATP-dependent RNA helicase DDX3X OS=Homo sapiens OX=9606 GN=DDX3X PE=1 SV=1; ATP-dependent …			1.92082	98.79	IGLDFCK	Carbamidomethyl(C)@6		0.000221946	851.421	426.718	851.421	426.718	2	7	1.1.1.2350.2	1	35.0005	10249.3	35.1443
2	81.35	81.35	tr|A0A2U3TZJ9|A0A2U3TZJ9_HUMAN; tr|A0A2R8YFS5|A0A2R8YFS5_HUMAN; tr|A0A2R8YFR4|A0A2R8YFR4_HUMAN; tr|A0A2R8YF78|A0A2R8YF78_HUMAN; tr|A0A2R8YCW1|A0A2R8YCW1_HUMAN; tr|A0A2R8Y645|A0A2R8Y645_HUMAN; tr|A0A2R8Y4A4|A0A2R8Y4A4_HUMAN; tr|A0A0D9SG12|A0A0D9SG12_HUMAN; tr|A0A0D9SFB3|A0A0D9SFB3_HUMAN; tr|A0A0D9SF53|A0A0D9SF53_HUMAN; sp|O00571|DDX3X_HUMAN	ATP-dependent RNA helicase DDX3X OS=Homo sapiens OX=9606 GN=DDX3X PE=1 SV=1; ATP-dependent RNA helicase DDX3X OS=Homo sapiens OX=9606 GN=DDX3X PE=1 SV=1; ATP-dependent RNA helicase DDX3X OS=Homo sapiens OX=9606 GN=DDX3X PE=1 SV=1; ATP-dependent RNA helicase DDX3X OS=Homo sapiens OX=9606 GN=DDX3X PE=1 SV=1; ATP-dependent RNA helicase DDX3X OS=Homo sapiens OX=9606 GN=DDX3X PE=1 SV=1; ATP-dependent …			1.92082	98.88	SSFFSDR			0.000218422	844.372	423.193	844.372	423.193	2	8	1.1.1.1968.5	1	25.8403	7224.32	25.6863
2	81.35	81.35	tr|A0A2U3TZJ9|A0A2U3TZJ9_HUMAN; tr|A0A2R8YFS5|A0A2R8YFS5_HUMAN; tr|A0A2R8YFR4|A0A2R8YFR4_HUMAN; tr|A0A2R8YF78|A0A2R8YF78_HUMAN; tr|A0A2R8YCW1|A0A2R8YCW1_HUMAN; tr|A0A2R8Y645|A0A2R8Y645_HUMAN; tr|A0A2R8Y4A4|A0A2R8Y4A4_HUMAN; tr|A0A0D9SG12|A0A0D9SG12_HUMAN; tr|A0A0D9SFB3|A0A0D9SFB3_HUMAN; tr|A0A0D9SF53|A0A0D9SF53_HUMAN; sp|O00571|DDX3X_HUMAN	ATP-dependent RNA helicase DDX3X OS=Homo sapiens OX=9606 GN=DDX3X PE=1 SV=1; ATP-dependent RNA helicase DDX3X OS=Homo sapiens OX=9606 GN=DDX3X PE=1 SV=1; ATP-dependent RNA helicase DDX3X OS=Homo sapiens OX=9606 GN=DDX3X PE=1 SV=1; ATP-dependent RNA helicase DDX3X OS=Homo sapiens OX=9606 GN=DDX3X PE=1 SV=1; ATP-dependent RNA helicase DDX3X OS=Homo sapiens OX=9606 GN=DDX3X PE=1 SV=1; ATP-dependent …			1.88606	98.73	ELAVQIYEEARK		missed R-K@11	0.000246156	1447.77	724.891	1447.77	724.891	2	9	1.1.1.2303.8	1	33.9111	1123.36	33.999
2	81.35	81.35	tr|A0A2U3TZJ9|A0A2U3TZJ9_HUMAN; tr|A0A2R8YFS5|A0A2R8YFS5_HUMAN; tr|A0A2R8YFR4|A0A2R8YFR4_HUMAN; tr|A0A2R8YF78|A0A2R8YF78_HUMAN; tr|A0A2R8YCW1|A0A2R8YCW1_HUMAN; tr|A0A2R8Y645|A0A2R8Y645_HUMAN; tr|A0A2R8Y4A4|A0A2R8Y4A4_HUMAN; tr|A0A0D9SG12|A0A0D9SG12_HUMAN; tr|A0A0D9SFB3|A0A0D9SFB3_HUMAN; tr|A0A0D9SF53|A0A0D9SF53_HUMAN; sp|O00571|DDX3X_HUMAN	ATP-dependent RNA helicase DDX3X OS=Homo sapiens OX=9606 GN=DDX3X PE=1 SV=1; ATP-dependent RNA helicase DDX3X OS=Homo sapiens OX=9606 GN=DDX3X PE=1 SV=1; ATP-dependent RNA helicase DDX3X OS=Homo sapiens OX=9606 GN=DDX3X PE=1 SV=1; ATP-dependent RNA helicase DDX3X OS=Homo sapiens OX=9606 GN=DDX3X PE=1 SV=1; ATP-dependent RNA helicase DDX3X OS=Homo sapiens OX=9606 GN=DDX3X PE=1 SV=1; ATP-dependent …			1.79588	98.42	GKIGLDFCK	Carbamidomethyl(C)@8	missed K-I@2	-0.000645758	1036.54	519.276	1036.54	519.276	2	7	1.1.1.2015.6	1	26.9756	20747.4	27.0949
2	81.35	81.35	tr|A0A2U3TZJ9|A0A2U3TZJ9_HUMAN; tr|A0A2R8YFS5|A0A2R8YFS5_HUMAN; tr|A0A2R8YFR4|A0A2R8YFR4_HUMAN; tr|A0A2R8YF78|A0A2R8YF78_HUMAN; tr|A0A2R8YCW1|A0A2R8YCW1_HUMAN; tr|A0A2R8Y645|A0A2R8Y645_HUMAN; tr|A0A2R8Y4A4|A0A2R8Y4A4_HUMAN; tr|A0A0D9SG12|A0A0D9SG12_HUMAN; tr|A0A0D9SFB3|A0A0D9SFB3_HUMAN; tr|A0A0D9SF53|A0A0D9SF53_HUMAN; sp|O00571|DDX3X_HUMAN	ATP-dependent RNA helicase DDX3X OS=Homo sapiens OX=9606 GN=DDX3X PE=1 SV=1; ATP-dependent RNA helicase DDX3X OS=Homo sapiens OX=9606 GN=DDX3X PE=1 SV=1; ATP-dependent RNA helicase DDX3X OS=Homo sapiens OX=9606 GN=DDX3X PE=1 SV=1; ATP-dependent RNA helicase DDX3X OS=Homo sapiens OX=9606 GN=DDX3X PE=1 SV=1; ATP-dependent RNA helicase DDX3X OS=Homo sapiens OX=9606 GN=DDX3X PE=1 SV=1; ATP-dependent …			1.79588	98.45	KQYPISLVLAPTR		missed K-Q@1	0.000251716	1484.87	495.964	1484.87	495.964	3	6	1.1.1.2736.3	1	44.3682	963.343	44.3369
2	81.35	81.35	tr|A0A2U3TZJ9|A0A2U3TZJ9_HUMAN; tr|A0A2R8YFS5|A0A2R8YFS5_HUMAN; tr|A0A2R8YFR4|A0A2R8YFR4_HUMAN; tr|A0A2R8YF78|A0A2R8YF78_HUMAN; tr|A0A2R8YCW1|A0A2R8YCW1_HUMAN; tr|A0A2R8Y645|A0A2R8Y645_HUMAN; tr|A0A2R8Y4A4|A0A2R8Y4A4_HUMAN; tr|A0A0D9SG12|A0A0D9SG12_HUMAN; tr|A0A0D9SFB3|A0A0D9SFB3_HUMAN; tr|A0A0D9SF53|A0A0D9SF53_HUMAN; sp|O00571|DDX3X_HUMAN	ATP-dependent RNA helicase DDX3X OS=Homo sapiens OX=9606 GN=DDX3X PE=1 SV=1; ATP-dependent RNA helicase DDX3X OS=Homo sapiens OX=9606 GN=DDX3X PE=1 SV=1; ATP-dependent RNA helicase DDX3X OS=Homo sapiens OX=9606 GN=DDX3X PE=1 SV=1; ATP-dependent RNA helicase DDX3X OS=Homo sapiens OX=9606 GN=DDX3X PE=1 SV=1; ATP-dependent RNA helicase DDX3X OS=Homo sapiens OX=9606 GN=DDX3X PE=1 SV=1; ATP-dependent …			1.76955	98.34	FSGGFGAR			-0.00110231	797.381	399.698	797.382	399.698	2	11	1.1.1.1705.2	1	19.5416	9633.91	19.5592
2	81.35	81.35	tr|A0A2U3TZJ9|A0A2U3TZJ9_HUMAN; tr|A0A2R8YFS5|A0A2R8YFS5_HUMAN; tr|A0A2R8YFR4|A0A2R8YFR4_HUMAN; tr|A0A2R8YF78|A0A2R8YF78_HUMAN; tr|A0A2R8YCW1|A0A2R8YCW1_HUMAN; tr|A0A2R8Y645|A0A2R8Y645_HUMAN; tr|A0A2R8Y4A4|A0A2R8Y4A4_HUMAN; tr|A0A0D9SG12|A0A0D9SG12_HUMAN; tr|A0A0D9SFB3|A0A0D9SFB3_HUMAN; tr|A0A0D9SF53|A0A0D9SF53_HUMAN; sp|O00571|DDX3X_HUMAN	ATP-dependent RNA helicase DDX3X OS=Homo sapiens OX=9606 GN=DDX3X PE=1 SV=1; ATP-dependent RNA helicase DDX3X OS=Homo sapiens OX=9606 GN=DDX3X PE=1 SV=1; ATP-dependent RNA helicase DDX3X OS=Homo sapiens OX=9606 GN=DDX3X PE=1 SV=1; ATP-dependent RNA helicase DDX3X OS=Homo sapiens OX=9606 GN=DDX3X PE=1 SV=1; ATP-dependent RNA helicase DDX3X OS=Homo sapiens OX=9606 GN=DDX3X PE=1 SV=1; ATP-dependent …			1.74473	98.24	LVDMMER			-0.00174306	892.413	447.214	892.415	447.215	2	9	1.1.1.1981.2	1	26.1628	7534.47	25.9586
2	81.35	81.35	tr|A0A2U3TZJ9|A0A2U3TZJ9_HUMAN; tr|A0A2R8YFS5|A0A2R8YFS5_HUMAN; tr|A0A2R8YFR4|A0A2R8YFR4_HUMAN; tr|A0A2R8YF78|A0A2R8YF78_HUMAN; tr|A0A2R8YCW1|A0A2R8YCW1_HUMAN; tr|A0A2R8Y645|A0A2R8Y645_HUMAN; tr|A0A2R8Y4A4|A0A2R8Y4A4_HUMAN; tr|A0A0D9SG12|A0A0D9SG12_HUMAN; tr|A0A0D9SFB3|A0A0D9SFB3_HUMAN; tr|A0A0D9SF53|A0A0D9SF53_HUMAN; sp|O00571|DDX3X_HUMAN	ATP-dependent RNA helicase DDX3X OS=Homo sapiens OX=9606 GN=DDX3X PE=1 SV=1; ATP-dependent RNA helicase DDX3X OS=Homo sapiens OX=9606 GN=DDX3X PE=1 SV=1; ATP-dependent RNA helicase DDX3X OS=Homo sapiens OX=9606 GN=DDX3X PE=1 SV=1; ATP-dependent RNA helicase DDX3X OS=Homo sapiens OX=9606 GN=DDX3X PE=1 SV=1; ATP-dependent RNA helicase DDX3X OS=Homo sapiens OX=9606 GN=DDX3X PE=1 SV=1; ATP-dependent …			1.52288	97.13	IVEQDTMPPKGVR		missed K-G@10	0.00675761	1468.78	735.396	1468.77	735.393	2	7	1.1.1.1673.11	1	18.7693	173.962	18.6821
2	81.35	81.35	tr|A0A2U3TZJ9|A0A2U3TZJ9_HUMAN; tr|A0A2R8YFS5|A0A2R8YFS5_HUMAN; tr|A0A2R8YFR4|A0A2R8YFR4_HUMAN; tr|A0A2R8YF78|A0A2R8YF78_HUMAN; tr|A0A2R8YCW1|A0A2R8YCW1_HUMAN; tr|A0A2R8Y645|A0A2R8Y645_HUMAN; tr|A0A2R8Y4A4|A0A2R8Y4A4_HUMAN; tr|A0A0D9SG12|A0A0D9SG12_HUMAN; tr|A0A0D9SFB3|A0A0D9SFB3_HUMAN; tr|A0A0D9SF53|A0A0D9SF53_HUMAN; sp|O00571|DDX3X_HUMAN	ATP-dependent RNA helicase DDX3X OS=Homo sapiens OX=9606 GN=DDX3X PE=1 SV=1; ATP-dependent RNA helicase DDX3X OS=Homo sapiens OX=9606 GN=DDX3X PE=1 SV=1; ATP-dependent RNA helicase DDX3X OS=Homo sapiens OX=9606 GN=DDX3X PE=1 SV=1; ATP-dependent RNA helicase DDX3X OS=Homo sapiens OX=9606 GN=DDX3X PE=1 SV=1; ATP-dependent RNA helicase DDX3X OS=Homo sapiens OX=9606 GN=DDX3X PE=1 SV=1; ATP-dependent …			1.50864	96.99	SSFFSDRGSGSR		missed R-G@7	-0.00343033	1288.58	645.295	1288.58	645.297	2	11	1.1.1.1625.4	1	17.634	2833.89	17.5753
2	81.35	81.35	tr|A0A2U3TZJ9|A0A2U3TZJ9_HUMAN; tr|A0A2R8YFS5|A0A2R8YFS5_HUMAN; tr|A0A2R8YFR4|A0A2R8YFR4_HUMAN; tr|A0A2R8YF78|A0A2R8YF78_HUMAN; tr|A0A2R8YCW1|A0A2R8YCW1_HUMAN; tr|A0A2R8Y645|A0A2R8Y645_HUMAN; tr|A0A2R8Y4A4|A0A2R8Y4A4_HUMAN; tr|A0A0D9SG12|A0A0D9SG12_HUMAN; tr|A0A0D9SFB3|A0A0D9SFB3_HUMAN; tr|A0A0D9SF53|A0A0D9SF53_HUMAN; sp|O00571|DDX3X_HUMAN	ATP-dependent RNA helicase DDX3X OS=Homo sapiens OX=9606 GN=DDX3X PE=1 SV=1; ATP-dependent RNA helicase DDX3X OS=Homo sapiens OX=9606 GN=DDX3X PE=1 SV=1; ATP-dependent RNA helicase DDX3X OS=Homo sapiens OX=9606 GN=DDX3X PE=1 SV=1; ATP-dependent RNA helicase DDX3X OS=Homo sapiens OX=9606 GN=DDX3X PE=1 SV=1; ATP-dependent RNA helicase DDX3X OS=Homo sapiens OX=9606 GN=DDX3X PE=1 SV=1; ATP-dependent …			1.20066	93.87	QEVPSWLENMAYEHHYK			-0.00230119	2159.97	720.998	2159.97	720.998	3	8	1.1.1.2731.11	1	44.2459	1820.06	44.2852
2	81.35	81.35	tr|A0A2U3TZJ9|A0A2U3TZJ9_HUMAN; tr|A0A2R8YFS5|A0A2R8YFS5_HUMAN; tr|A0A2R8YFR4|A0A2R8YFR4_HUMAN; tr|A0A2R8YF78|A0A2R8YF78_HUMAN; tr|A0A2R8YCW1|A0A2R8YCW1_HUMAN; tr|A0A2R8Y645|A0A2R8Y645_HUMAN; tr|A0A2R8Y4A4|A0A2R8Y4A4_HUMAN; tr|A0A0D9SG12|A0A0D9SG12_HUMAN; tr|A0A0D9SFB3|A0A0D9SFB3_HUMAN; tr|A0A0D9SF53|A0A0D9SF53_HUMAN; sp|O00571|DDX3X_HUMAN	ATP-dependent RNA helicase DDX3X OS=Homo sapiens OX=9606 GN=DDX3X PE=1 SV=1; ATP-dependent RNA helicase DDX3X OS=Homo sapiens OX=9606 GN=DDX3X PE=1 SV=1; ATP-dependent RNA helicase DDX3X OS=Homo sapiens OX=9606 GN=DDX3X PE=1 SV=1; ATP-dependent RNA helicase DDX3X OS=Homo sapiens OX=9606 GN=DDX3X PE=1 SV=1; ATP-dependent RNA helicase DDX3X OS=Homo sapiens OX=9606 GN=DDX3X PE=1 SV=1; ATP-dependent …			1.10237	92.28	DSLTLVFVETK			-0.00139292	1250.67	626.345	1250.68	626.345	2	6	1.1.1.3201.5	1	55.4537	473.616	55.5728
2	81.35	81.35	tr|A0A2U3TZJ9|A0A2U3TZJ9_HUMAN; tr|A0A2R8YFS5|A0A2R8YFS5_HUMAN; tr|A0A2R8YFR4|A0A2R8YFR4_HUMAN; tr|A0A2R8YF78|A0A2R8YF78_HUMAN; tr|A0A2R8YCW1|A0A2R8YCW1_HUMAN; tr|A0A2R8Y645|A0A2R8Y645_HUMAN; tr|A0A2R8Y4A4|A0A2R8Y4A4_HUMAN; tr|A0A0D9SG12|A0A0D9SG12_HUMAN; tr|A0A0D9SFB3|A0A0D9SFB3_HUMAN; tr|A0A0D9SF53|A0A0D9SF53_HUMAN; sp|O00571|DDX3X_HUMAN	ATP-dependent RNA helicase DDX3X OS=Homo sapiens OX=9606 GN=DDX3X PE=1 SV=1; ATP-dependent RNA helicase DDX3X OS=Homo sapiens OX=9606 GN=DDX3X PE=1 SV=1; ATP-dependent RNA helicase DDX3X OS=Homo sapiens OX=9606 GN=DDX3X PE=1 SV=1; ATP-dependent RNA helicase DDX3X OS=Homo sapiens OX=9606 GN=DDX3X PE=1 SV=1; ATP-dependent RNA helicase DDX3X OS=Homo sapiens OX=9606 GN=DDX3X PE=1 SV=1; ATP-dependent …			0.617983	76.42	GRSDYDGIGSR		missed R-S@2	-0.00210002	1181.54	591.778	1181.54	591.779	2	6	1.1.1.1447.12	1	13.2542	1014.84	12.981
2	81.35	81.35	tr|A0A2U3TZJ9|A0A2U3TZJ9_HUMAN; tr|A0A2R8YFS5|A0A2R8YFS5_HUMAN; tr|A0A2R8YFR4|A0A2R8YFR4_HUMAN; tr|A0A2R8YF78|A0A2R8YF78_HUMAN; tr|A0A2R8YCW1|A0A2R8YCW1_HUMAN; tr|A0A2R8Y645|A0A2R8Y645_HUMAN; tr|A0A2R8Y4A4|A0A2R8Y4A4_HUMAN; tr|A0A0D9SG12|A0A0D9SG12_HUMAN; tr|A0A0D9SFB3|A0A0D9SFB3_HUMAN; tr|A0A0D9SF53|A0A0D9SF53_HUMAN; sp|O00571|DDX3X_HUMAN	ATP-dependent RNA helicase DDX3X OS=Homo sapiens OX=9606 GN=DDX3X PE=1 SV=1; ATP-dependent RNA helicase DDX3X OS=Homo sapiens OX=9606 GN=DDX3X PE=1 SV=1; ATP-dependent RNA helicase DDX3X OS=Homo sapiens OX=9606 GN=DDX3X PE=1 SV=1; ATP-dependent RNA helicase DDX3X OS=Homo sapiens OX=9606 GN=DDX3X PE=1 SV=1; ATP-dependent RNA helicase DDX3X OS=Homo sapiens OX=9606 GN=DDX3X PE=1 SV=1; ATP-dependent …			0.430626	63.6	SDYDGIGSRGDR		missed R-G@9	-0.00513548	1296.56	649.289	1296.57	649.292	2	8	1.1.1.1443.12	1	13.1497	7547.29	13.1103
2	81.35	81.35	tr|A0A2U3TZJ9|A0A2U3TZJ9_HUMAN; tr|A0A2R8YFS5|A0A2R8YFS5_HUMAN; tr|A0A2R8YFR4|A0A2R8YFR4_HUMAN; tr|A0A2R8YF78|A0A2R8YF78_HUMAN; tr|A0A2R8YCW1|A0A2R8YCW1_HUMAN; tr|A0A2R8Y645|A0A2R8Y645_HUMAN; tr|A0A2R8Y4A4|A0A2R8Y4A4_HUMAN; tr|A0A0D9SG12|A0A0D9SG12_HUMAN; tr|A0A0D9SFB3|A0A0D9SFB3_HUMAN; tr|A0A0D9SF53|A0A0D9SF53_HUMAN; sp|O00571|DDX3X_HUMAN	ATP-dependent RNA helicase DDX3X OS=Homo sapiens OX=9606 GN=DDX3X PE=1 SV=1; ATP-dependent RNA helicase DDX3X OS=Homo sapiens OX=9606 GN=DDX3X PE=1 SV=1; ATP-dependent RNA helicase DDX3X OS=Homo sapiens OX=9606 GN=DDX3X PE=1 SV=1; ATP-dependent RNA helicase DDX3X OS=Homo sapiens OX=9606 GN=DDX3X PE=1 SV=1; ATP-dependent RNA helicase DDX3X OS=Homo sapiens OX=9606 GN=DDX3X PE=1 SV=1; ATP-dependent …			0.130768	26.64	RDLMACAQTGSGK	Carbamidomethyl(C)@6	missed R-D@1	-0.00549356	1393.64	697.827	1393.64	697.829	2	5	1.1.1.1483.15	1	14.1375	160.566	14.146
2	81.35	81.35	tr|A0A2U3TZJ9|A0A2U3TZJ9_HUMAN; tr|A0A2R8YFS5|A0A2R8YFS5_HUMAN; tr|A0A2R8YFR4|A0A2R8YFR4_HUMAN; tr|A0A2R8YF78|A0A2R8YF78_HUMAN; tr|A0A2R8YCW1|A0A2R8YCW1_HUMAN; tr|A0A2R8Y645|A0A2R8Y645_HUMAN; tr|A0A2R8Y4A4|A0A2R8Y4A4_HUMAN; tr|A0A0D9SG12|A0A0D9SG12_HUMAN; tr|A0A0D9SFB3|A0A0D9SFB3_HUMAN; tr|A0A0D9SF53|A0A0D9SF53_HUMAN; sp|O00571|DDX3X_HUMAN	ATP-dependent RNA helicase DDX3X OS=Homo sapiens OX=9606 GN=DDX3X PE=1 SV=1; ATP-dependent RNA helicase DDX3X OS=Homo sapiens OX=9606 GN=DDX3X PE=1 SV=1; ATP-dependent RNA helicase DDX3X OS=Homo sapiens OX=9606 GN=DDX3X PE=1 SV=1; ATP-dependent RNA helicase DDX3X OS=Homo sapiens OX=9606 GN=DDX3X PE=1 SV=1; ATP-dependent RNA helicase DDX3X OS=Homo sapiens OX=9606 GN=DDX3X PE=1 SV=1; ATP-dependent …			0	99	DKDAYSSFGSR		missed K-D@2	-0.00392957	1231.54	616.779	1231.55	616.781	2	18	1.1.1.1568.7	1	16.3046	12260	16.4583
2	81.35	81.35	tr|A0A2U3TZJ9|A0A2U3TZJ9_HUMAN; tr|A0A2R8YFS5|A0A2R8YFS5_HUMAN; tr|A0A2R8YFR4|A0A2R8YFR4_HUMAN; tr|A0A2R8YF78|A0A2R8YF78_HUMAN; tr|A0A2R8YCW1|A0A2R8YCW1_HUMAN; tr|A0A2R8Y645|A0A2R8Y645_HUMAN; tr|A0A2R8Y4A4|A0A2R8Y4A4_HUMAN; tr|A0A0D9SG12|A0A0D9SG12_HUMAN; tr|A0A0D9SFB3|A0A0D9SFB3_HUMAN; tr|A0A0D9SF53|A0A0D9SF53_HUMAN; sp|O00571|DDX3X_HUMAN	ATP-dependent RNA helicase DDX3X OS=Homo sapiens OX=9606 GN=DDX3X PE=1 SV=1; ATP-dependent RNA helicase DDX3X OS=Homo sapiens OX=9606 GN=DDX3X PE=1 SV=1; ATP-dependent RNA helicase DDX3X OS=Homo sapiens OX=9606 GN=DDX3X PE=1 SV=1; ATP-dependent RNA helicase DDX3X OS=Homo sapiens OX=9606 GN=DDX3X PE=1 SV=1; ATP-dependent RNA helicase DDX3X OS=Homo sapiens OX=9606 GN=DDX3X PE=1 SV=1; ATP-dependent …			0	99	DKDAYSSFGSR		missed K-D@2	0.00229599	1231.55	616.782	1231.55	616.781	2	9	1.1.1.1601.15	1	17.0615	848.105	16.9998
2	81.35	81.35	tr|A0A2U3TZJ9|A0A2U3TZJ9_HUMAN; tr|A0A2R8YFS5|A0A2R8YFS5_HUMAN; tr|A0A2R8YFR4|A0A2R8YFR4_HUMAN; tr|A0A2R8YF78|A0A2R8YF78_HUMAN; tr|A0A2R8YCW1|A0A2R8YCW1_HUMAN; tr|A0A2R8Y645|A0A2R8Y645_HUMAN; tr|A0A2R8Y4A4|A0A2R8Y4A4_HUMAN; tr|A0A0D9SG12|A0A0D9SG12_HUMAN; tr|A0A0D9SFB3|A0A0D9SFB3_HUMAN; tr|A0A0D9SF53|A0A0D9SF53_HUMAN; sp|O00571|DDX3X_HUMAN	ATP-dependent RNA helicase DDX3X OS=Homo sapiens OX=9606 GN=DDX3X PE=1 SV=1; ATP-dependent RNA helicase DDX3X OS=Homo sapiens OX=9606 GN=DDX3X PE=1 SV=1; ATP-dependent RNA helicase DDX3X OS=Homo sapiens OX=9606 GN=DDX3X PE=1 SV=1; ATP-dependent RNA helicase DDX3X OS=Homo sapiens OX=9606 GN=DDX3X PE=1 SV=1; ATP-dependent RNA helicase DDX3X OS=Homo sapiens OX=9606 GN=DDX3X PE=1 SV=1; ATP-dependent …			0	32.05	DKDAYSSFGSR		missed K-D@2	-0.00710339	1231.54	616.777	1231.55	616.781	2	8	1.1.1.1657.5	1	18.3875	443.572	18.3959
2	81.35	81.35	tr|A0A2U3TZJ9|A0A2U3TZJ9_HUMAN; tr|A0A2R8YFS5|A0A2R8YFS5_HUMAN; tr|A0A2R8YFR4|A0A2R8YFR4_HUMAN; tr|A0A2R8YF78|A0A2R8YF78_HUMAN; tr|A0A2R8YCW1|A0A2R8YCW1_HUMAN; tr|A0A2R8Y645|A0A2R8Y645_HUMAN; tr|A0A2R8Y4A4|A0A2R8Y4A4_HUMAN; tr|A0A0D9SG12|A0A0D9SG12_HUMAN; tr|A0A0D9SFB3|A0A0D9SFB3_HUMAN; tr|A0A0D9SF53|A0A0D9SF53_HUMAN; sp|O00571|DDX3X_HUMAN	ATP-dependent RNA helicase DDX3X OS=Homo sapiens OX=9606 GN=DDX3X PE=1 SV=1; ATP-dependent RNA helicase DDX3X OS=Homo sapiens OX=9606 GN=DDX3X PE=1 SV=1; ATP-dependent RNA helicase DDX3X OS=Homo sapiens OX=9606 GN=DDX3X PE=1 SV=1; ATP-dependent RNA helicase DDX3X OS=Homo sapiens OX=9606 GN=DDX3X PE=1 SV=1; ATP-dependent RNA helicase DDX3X OS=Homo sapiens OX=9606 GN=DDX3X PE=1 SV=1; ATP-dependent …			0	99	DLLDLLVEAK			0.00374783	1127.65	564.831	1127.64	564.829	2	12	1.1.1.4056.2	1	74.6955	426.228	74.4925
2	81.35	81.35	tr|A0A2U3TZJ9|A0A2U3TZJ9_HUMAN; tr|A0A2R8YFS5|A0A2R8YFS5_HUMAN; tr|A0A2R8YFR4|A0A2R8YFR4_HUMAN; tr|A0A2R8YF78|A0A2R8YF78_HUMAN; tr|A0A2R8YCW1|A0A2R8YCW1_HUMAN; tr|A0A2R8Y645|A0A2R8Y645_HUMAN; tr|A0A2R8Y4A4|A0A2R8Y4A4_HUMAN; tr|A0A0D9SG12|A0A0D9SG12_HUMAN; tr|A0A0D9SFB3|A0A0D9SFB3_HUMAN; tr|A0A0D9SF53|A0A0D9SF53_HUMAN; sp|O00571|DDX3X_HUMAN	ATP-dependent RNA helicase DDX3X OS=Homo sapiens OX=9606 GN=DDX3X PE=1 SV=1; ATP-dependent RNA helicase DDX3X OS=Homo sapiens OX=9606 GN=DDX3X PE=1 SV=1; ATP-dependent RNA helicase DDX3X OS=Homo sapiens OX=9606 GN=DDX3X PE=1 SV=1; ATP-dependent RNA helicase DDX3X OS=Homo sapiens OX=9606 GN=DDX3X PE=1 SV=1; ATP-dependent RNA helicase DDX3X OS=Homo sapiens OX=9606 GN=DDX3X PE=1 SV=1; ATP-dependent …			0	99	DLMACAQTGSGK	Carbamidomethyl(C)@5		-0.00196402	1237.54	619.778	1237.54	619.779	2	13	1.1.1.1739.15	1	20.3639	8167.34	20.1043
2	81.35	81.35	tr|A0A2U3TZJ9|A0A2U3TZJ9_HUMAN; tr|A0A2R8YFS5|A0A2R8YFS5_HUMAN; tr|A0A2R8YFR4|A0A2R8YFR4_HUMAN; tr|A0A2R8YF78|A0A2R8YF78_HUMAN; tr|A0A2R8YCW1|A0A2R8YCW1_HUMAN; tr|A0A2R8Y645|A0A2R8Y645_HUMAN; tr|A0A2R8Y4A4|A0A2R8Y4A4_HUMAN; tr|A0A0D9SG12|A0A0D9SG12_HUMAN; tr|A0A0D9SFB3|A0A0D9SFB3_HUMAN; tr|A0A0D9SF53|A0A0D9SF53_HUMAN; sp|O00571|DDX3X_HUMAN	ATP-dependent RNA helicase DDX3X OS=Homo sapiens OX=9606 GN=DDX3X PE=1 SV=1; ATP-dependent RNA helicase DDX3X OS=Homo sapiens OX=9606 GN=DDX3X PE=1 SV=1; ATP-dependent RNA helicase DDX3X OS=Homo sapiens OX=9606 GN=DDX3X PE=1 SV=1; ATP-dependent RNA helicase DDX3X OS=Homo sapiens OX=9606 GN=DDX3X PE=1 SV=1; ATP-dependent RNA helicase DDX3X OS=Homo sapiens OX=9606 GN=DDX3X PE=1 SV=1; ATP-dependent …			0	99	DREEALHQFR		missed R-E@2	0.00430623	1299.64	434.219	1299.63	434.218	3	11	1.1.1.1567.2	1	16.2711	1022.23	16.2887
2	81.35	81.35	tr|A0A2U3TZJ9|A0A2U3TZJ9_HUMAN; tr|A0A2R8YFS5|A0A2R8YFS5_HUMAN; tr|A0A2R8YFR4|A0A2R8YFR4_HUMAN; tr|A0A2R8YF78|A0A2R8YF78_HUMAN; tr|A0A2R8YCW1|A0A2R8YCW1_HUMAN; tr|A0A2R8Y645|A0A2R8Y645_HUMAN; tr|A0A2R8Y4A4|A0A2R8Y4A4_HUMAN; tr|A0A0D9SG12|A0A0D9SG12_HUMAN; tr|A0A0D9SFB3|A0A0D9SFB3_HUMAN; tr|A0A0D9SF53|A0A0D9SF53_HUMAN; sp|O00571|DDX3X_HUMAN	ATP-dependent RNA helicase DDX3X OS=Homo sapiens OX=9606 GN=DDX3X PE=1 SV=1; ATP-dependent RNA helicase DDX3X OS=Homo sapiens OX=9606 GN=DDX3X PE=1 SV=1; ATP-dependent RNA helicase DDX3X OS=Homo sapiens OX=9606 GN=DDX3X PE=1 SV=1; ATP-dependent RNA helicase DDX3X OS=Homo sapiens OX=9606 GN=DDX3X PE=1 SV=1; ATP-dependent RNA helicase DDX3X OS=Homo sapiens OX=9606 GN=DDX3X PE=1 SV=1; ATP-dependent …			0	99	DREEALHQFR		missed R-E@2	0.000735685	1299.63	434.218	1299.63	434.218	3	8	1.1.1.1547.4	1	15.7781	34735.3	15.5686
2	81.35	81.35	tr|A0A2U3TZJ9|A0A2U3TZJ9_HUMAN; tr|A0A2R8YFS5|A0A2R8YFS5_HUMAN; tr|A0A2R8YFR4|A0A2R8YFR4_HUMAN; tr|A0A2R8YF78|A0A2R8YF78_HUMAN; tr|A0A2R8YCW1|A0A2R8YCW1_HUMAN; tr|A0A2R8Y645|A0A2R8Y645_HUMAN; tr|A0A2R8Y4A4|A0A2R8Y4A4_HUMAN; tr|A0A0D9SG12|A0A0D9SG12_HUMAN; tr|A0A0D9SFB3|A0A0D9SFB3_HUMAN; tr|A0A0D9SF53|A0A0D9SF53_HUMAN; sp|O00571|DDX3X_HUMAN	ATP-dependent RNA helicase DDX3X OS=Homo sapiens OX=9606 GN=DDX3X PE=1 SV=1; ATP-dependent RNA helicase DDX3X OS=Homo sapiens OX=9606 GN=DDX3X PE=1 SV=1; ATP-dependent RNA helicase DDX3X OS=Homo sapiens OX=9606 GN=DDX3X PE=1 SV=1; ATP-dependent RNA helicase DDX3X OS=Homo sapiens OX=9606 GN=DDX3X PE=1 SV=1; ATP-dependent RNA helicase DDX3X OS=Homo sapiens OX=9606 GN=DDX3X PE=1 SV=1; ATP-dependent …			0	99	ELAVQIYEEAR			0.00450291	1319.68	660.846	1319.67	660.843	2	15	1.1.1.2549.4	1	39.8243	9934.15	39.9596
2	81.35	81.35	tr|A0A2U3TZJ9|A0A2U3TZJ9_HUMAN; tr|A0A2R8YFS5|A0A2R8YFS5_HUMAN; tr|A0A2R8YFR4|A0A2R8YFR4_HUMAN; tr|A0A2R8YF78|A0A2R8YF78_HUMAN; tr|A0A2R8YCW1|A0A2R8YCW1_HUMAN; tr|A0A2R8Y645|A0A2R8Y645_HUMAN; tr|A0A2R8Y4A4|A0A2R8Y4A4_HUMAN; tr|A0A0D9SG12|A0A0D9SG12_HUMAN; tr|A0A0D9SFB3|A0A0D9SFB3_HUMAN; tr|A0A0D9SF53|A0A0D9SF53_HUMAN; sp|O00571|DDX3X_HUMAN	ATP-dependent RNA helicase DDX3X OS=Homo sapiens OX=9606 GN=DDX3X PE=1 SV=1; ATP-dependent RNA helicase DDX3X OS=Homo sapiens OX=9606 GN=DDX3X PE=1 SV=1; ATP-dependent RNA helicase DDX3X OS=Homo sapiens OX=9606 GN=DDX3X PE=1 SV=1; ATP-dependent RNA helicase DDX3X OS=Homo sapiens OX=9606 GN=DDX3X PE=1 SV=1; ATP-dependent RNA helicase DDX3X OS=Homo sapiens OX=9606 GN=DDX3X PE=1 SV=1; ATP-dependent …			0	99	ELAVQIYEEAR			0.00181739	1319.67	660.844	1319.67	660.843	2	11	1.1.1.2580.7	1	40.5746	1430.16	40.3154
2	81.35	81.35	tr|A0A2U3TZJ9|A0A2U3TZJ9_HUMAN; tr|A0A2R8YFS5|A0A2R8YFS5_HUMAN; tr|A0A2R8YFR4|A0A2R8YFR4_HUMAN; tr|A0A2R8YF78|A0A2R8YF78_HUMAN; tr|A0A2R8YCW1|A0A2R8YCW1_HUMAN; tr|A0A2R8Y645|A0A2R8Y645_HUMAN; tr|A0A2R8Y4A4|A0A2R8Y4A4_HUMAN; tr|A0A0D9SG12|A0A0D9SG12_HUMAN; tr|A0A0D9SFB3|A0A0D9SFB3_HUMAN; tr|A0A0D9SF53|A0A0D9SF53_HUMAN; sp|O00571|DDX3X_HUMAN	ATP-dependent RNA helicase DDX3X OS=Homo sapiens OX=9606 GN=DDX3X PE=1 SV=1; ATP-dependent RNA helicase DDX3X OS=Homo sapiens OX=9606 GN=DDX3X PE=1 SV=1; ATP-dependent RNA helicase DDX3X OS=Homo sapiens OX=9606 GN=DDX3X PE=1 SV=1; ATP-dependent RNA helicase DDX3X OS=Homo sapiens OX=9606 GN=DDX3X PE=1 SV=1; ATP-dependent RNA helicase DDX3X OS=Homo sapiens OX=9606 GN=DDX3X PE=1 SV=1; ATP-dependent …			0	93.79	FSGGFGAR			-0.00171266	797.38	399.697	797.382	399.698	2	9	1.1.1.1722.2	1	19.9464	6598.68	19.7017
2	81.35	81.35	tr|A0A2U3TZJ9|A0A2U3TZJ9_HUMAN; tr|A0A2R8YFS5|A0A2R8YFS5_HUMAN; tr|A0A2R8YFR4|A0A2R8YFR4_HUMAN; tr|A0A2R8YF78|A0A2R8YF78_HUMAN; tr|A0A2R8YCW1|A0A2R8YCW1_HUMAN; tr|A0A2R8Y645|A0A2R8Y645_HUMAN; tr|A0A2R8Y4A4|A0A2R8Y4A4_HUMAN; tr|A0A0D9SG12|A0A0D9SG12_HUMAN; tr|A0A0D9SFB3|A0A0D9SFB3_HUMAN; tr|A0A0D9SF53|A0A0D9SF53_HUMAN; sp|O00571|DDX3X_HUMAN	ATP-dependent RNA helicase DDX3X OS=Homo sapiens OX=9606 GN=DDX3X PE=1 SV=1; ATP-dependent RNA helicase DDX3X OS=Homo sapiens OX=9606 GN=DDX3X PE=1 SV=1; ATP-dependent RNA helicase DDX3X OS=Homo sapiens OX=9606 GN=DDX3X PE=1 SV=1; ATP-dependent RNA helicase DDX3X OS=Homo sapiens OX=9606 GN=DDX3X PE=1 SV=1; ATP-dependent RNA helicase DDX3X OS=Homo sapiens OX=9606 GN=DDX3X PE=1 SV=1; ATP-dependent …			0	73.81	FSGGFGAR			-0.000675069	797.381	399.698	797.382	399.698	2	6	1.1.1.1738.4	1	20.3294	1360.78	20.224
2	81.35	81.35	tr|A0A2U3TZJ9|A0A2U3TZJ9_HUMAN; tr|A0A2R8YFS5|A0A2R8YFS5_HUMAN; tr|A0A2R8YFR4|A0A2R8YFR4_HUMAN; tr|A0A2R8YF78|A0A2R8YF78_HUMAN; tr|A0A2R8YCW1|A0A2R8YCW1_HUMAN; tr|A0A2R8Y645|A0A2R8Y645_HUMAN; tr|A0A2R8Y4A4|A0A2R8Y4A4_HUMAN; tr|A0A0D9SG12|A0A0D9SG12_HUMAN; tr|A0A0D9SFB3|A0A0D9SFB3_HUMAN; tr|A0A0D9SF53|A0A0D9SF53_HUMAN; sp|O00571|DDX3X_HUMAN	ATP-dependent RNA helicase DDX3X OS=Homo sapiens OX=9606 GN=DDX3X PE=1 SV=1; ATP-dependent RNA helicase DDX3X OS=Homo sapiens OX=9606 GN=DDX3X PE=1 SV=1; ATP-dependent RNA helicase DDX3X OS=Homo sapiens OX=9606 GN=DDX3X PE=1 SV=1; ATP-dependent RNA helicase DDX3X OS=Homo sapiens OX=9606 GN=DDX3X PE=1 SV=1; ATP-dependent RNA helicase DDX3X OS=Homo sapiens OX=9606 GN=DDX3X PE=1 SV=1; ATP-dependent …			0	99	GCHLLVATPGR	Carbamidomethyl(C)@2		0.00138418	1179.62	590.817	1179.62	590.816	2	12	1.1.1.1842.5	1	22.7921	2928.63	22.5452
2	81.35	81.35	tr|A0A2U3TZJ9|A0A2U3TZJ9_HUMAN; tr|A0A2R8YFS5|A0A2R8YFS5_HUMAN; tr|A0A2R8YFR4|A0A2R8YFR4_HUMAN; tr|A0A2R8YF78|A0A2R8YF78_HUMAN; tr|A0A2R8YCW1|A0A2R8YCW1_HUMAN; tr|A0A2R8Y645|A0A2R8Y645_HUMAN; tr|A0A2R8Y4A4|A0A2R8Y4A4_HUMAN; tr|A0A0D9SG12|A0A0D9SG12_HUMAN; tr|A0A0D9SFB3|A0A0D9SFB3_HUMAN; tr|A0A0D9SF53|A0A0D9SF53_HUMAN; sp|O00571|DDX3X_HUMAN	ATP-dependent RNA helicase DDX3X OS=Homo sapiens OX=9606 GN=DDX3X PE=1 SV=1; ATP-dependent RNA helicase DDX3X OS=Homo sapiens OX=9606 GN=DDX3X PE=1 SV=1; ATP-dependent RNA helicase DDX3X OS=Homo sapiens OX=9606 GN=DDX3X PE=1 SV=1; ATP-dependent RNA helicase DDX3X OS=Homo sapiens OX=9606 GN=DDX3X PE=1 SV=1; ATP-dependent RNA helicase DDX3X OS=Homo sapiens OX=9606 GN=DDX3X PE=1 SV=1; ATP-dependent …			0	52.35	GLDISNVK			0.000311755	844.466	423.24	844.465	423.24	2	6	1.1.1.1953.6	0	25.4661	10641.4	25.3301
2	81.35	81.35	tr|A0A2U3TZJ9|A0A2U3TZJ9_HUMAN; tr|A0A2R8YFS5|A0A2R8YFS5_HUMAN; tr|A0A2R8YFR4|A0A2R8YFR4_HUMAN; tr|A0A2R8YF78|A0A2R8YF78_HUMAN; tr|A0A2R8YCW1|A0A2R8YCW1_HUMAN; tr|A0A2R8Y645|A0A2R8Y645_HUMAN; tr|A0A2R8Y4A4|A0A2R8Y4A4_HUMAN; tr|A0A0D9SG12|A0A0D9SG12_HUMAN; tr|A0A0D9SFB3|A0A0D9SFB3_HUMAN; tr|A0A0D9SF53|A0A0D9SF53_HUMAN; sp|O00571|DDX3X_HUMAN	ATP-dependent RNA helicase DDX3X OS=Homo sapiens OX=9606 GN=DDX3X PE=1 SV=1; ATP-dependent RNA helicase DDX3X OS=Homo sapiens OX=9606 GN=DDX3X PE=1 SV=1; ATP-dependent RNA helicase DDX3X OS=Homo sapiens OX=9606 GN=DDX3X PE=1 SV=1; ATP-dependent RNA helicase DDX3X OS=Homo sapiens OX=9606 GN=DDX3X PE=1 SV=1; ATP-dependent RNA helicase DDX3X OS=Homo sapiens OX=9606 GN=DDX3X PE=1 SV=1; ATP-dependent …			0	69.09	GRSDYDGIGSR		missed R-S@2	-0.00405313	1181.54	591.777	1181.54	591.779	2	6	1.1.1.1432.10	1	12.8674	1024.98	13.0323
2	81.35	81.35	tr|A0A2U3TZJ9|A0A2U3TZJ9_HUMAN; tr|A0A2R8YFS5|A0A2R8YFS5_HUMAN; tr|A0A2R8YFR4|A0A2R8YFR4_HUMAN; tr|A0A2R8YF78|A0A2R8YF78_HUMAN; tr|A0A2R8YCW1|A0A2R8YCW1_HUMAN; tr|A0A2R8Y645|A0A2R8Y645_HUMAN; tr|A0A2R8Y4A4|A0A2R8Y4A4_HUMAN; tr|A0A0D9SG12|A0A0D9SG12_HUMAN; tr|A0A0D9SFB3|A0A0D9SFB3_HUMAN; tr|A0A0D9SF53|A0A0D9SF53_HUMAN; sp|O00571|DDX3X_HUMAN	ATP-dependent RNA helicase DDX3X OS=Homo sapiens OX=9606 GN=DDX3X PE=1 SV=1; ATP-dependent RNA helicase DDX3X OS=Homo sapiens OX=9606 GN=DDX3X PE=1 SV=1; ATP-dependent RNA helicase DDX3X OS=Homo sapiens OX=9606 GN=DDX3X PE=1 SV=1; ATP-dependent RNA helicase DDX3X OS=Homo sapiens OX=9606 GN=DDX3X PE=1 SV=1; ATP-dependent RNA helicase DDX3X OS=Homo sapiens OX=9606 GN=DDX3X PE=1 SV=1; ATP-dependent …			0	99	HTMMFSATFPK	Oxidation(M)@3		-0.00536044	1312.59	657.302	1312.59	657.305	2	17	1.1.1.2217.6	1	31.8732	1346.15	31.9501
2	81.35	81.35	tr|A0A2U3TZJ9|A0A2U3TZJ9_HUMAN; tr|A0A2R8YFS5|A0A2R8YFS5_HUMAN; tr|A0A2R8YFR4|A0A2R8YFR4_HUMAN; tr|A0A2R8YF78|A0A2R8YF78_HUMAN; tr|A0A2R8YCW1|A0A2R8YCW1_HUMAN; tr|A0A2R8Y645|A0A2R8Y645_HUMAN; tr|A0A2R8Y4A4|A0A2R8Y4A4_HUMAN; tr|A0A0D9SG12|A0A0D9SG12_HUMAN; tr|A0A0D9SFB3|A0A0D9SFB3_HUMAN; tr|A0A0D9SF53|A0A0D9SF53_HUMAN; sp|O00571|DDX3X_HUMAN	ATP-dependent RNA helicase DDX3X OS=Homo sapiens OX=9606 GN=DDX3X PE=1 SV=1; ATP-dependent RNA helicase DDX3X OS=Homo sapiens OX=9606 GN=DDX3X PE=1 SV=1; ATP-dependent RNA helicase DDX3X OS=Homo sapiens OX=9606 GN=DDX3X PE=1 SV=1; ATP-dependent RNA helicase DDX3X OS=Homo sapiens OX=9606 GN=DDX3X PE=1 SV=1; ATP-dependent RNA helicase DDX3X OS=Homo sapiens OX=9606 GN=DDX3X PE=1 SV=1; ATP-dependent …			0	99	HTMMFSATFPK	Oxidation(M)@4		0.00281819	1312.6	657.306	1312.59	657.305	2	15	1.1.1.2233.4	1	32.2575	917.763	32.2391
2	81.35	81.35	tr|A0A2U3TZJ9|A0A2U3TZJ9_HUMAN; tr|A0A2R8YFS5|A0A2R8YFS5_HUMAN; tr|A0A2R8YFR4|A0A2R8YFR4_HUMAN; tr|A0A2R8YF78|A0A2R8YF78_HUMAN; tr|A0A2R8YCW1|A0A2R8YCW1_HUMAN; tr|A0A2R8Y645|A0A2R8Y645_HUMAN; tr|A0A2R8Y4A4|A0A2R8Y4A4_HUMAN; tr|A0A0D9SG12|A0A0D9SG12_HUMAN; tr|A0A0D9SFB3|A0A0D9SFB3_HUMAN; tr|A0A0D9SF53|A0A0D9SF53_HUMAN; sp|O00571|DDX3X_HUMAN	ATP-dependent RNA helicase DDX3X OS=Homo sapiens OX=9606 GN=DDX3X PE=1 SV=1; ATP-dependent RNA helicase DDX3X OS=Homo sapiens OX=9606 GN=DDX3X PE=1 SV=1; ATP-dependent RNA helicase DDX3X OS=Homo sapiens OX=9606 GN=DDX3X PE=1 SV=1; ATP-dependent RNA helicase DDX3X OS=Homo sapiens OX=9606 GN=DDX3X PE=1 SV=1; ATP-dependent RNA helicase DDX3X OS=Homo sapiens OX=9606 GN=DDX3X PE=1 SV=1; ATP-dependent …			0	99	HVINFDLPSDIEEYVHR			0.00635528	2082.02	695.015	2082.02	695.013	3	16	1.1.1.3282.3	1	57.5343	2527.6	57.2612
2	81.35	81.35	tr|A0A2U3TZJ9|A0A2U3TZJ9_HUMAN; tr|A0A2R8YFS5|A0A2R8YFS5_HUMAN; tr|A0A2R8YFR4|A0A2R8YFR4_HUMAN; tr|A0A2R8YF78|A0A2R8YF78_HUMAN; tr|A0A2R8YCW1|A0A2R8YCW1_HUMAN; tr|A0A2R8Y645|A0A2R8Y645_HUMAN; tr|A0A2R8Y4A4|A0A2R8Y4A4_HUMAN; tr|A0A0D9SG12|A0A0D9SG12_HUMAN; tr|A0A0D9SFB3|A0A0D9SFB3_HUMAN; tr|A0A0D9SF53|A0A0D9SF53_HUMAN; sp|O00571|DDX3X_HUMAN	ATP-dependent RNA helicase DDX3X OS=Homo sapiens OX=9606 GN=DDX3X PE=1 SV=1; ATP-dependent RNA helicase DDX3X OS=Homo sapiens OX=9606 GN=DDX3X PE=1 SV=1; ATP-dependent RNA helicase DDX3X OS=Homo sapiens OX=9606 GN=DDX3X PE=1 SV=1; ATP-dependent RNA helicase DDX3X OS=Homo sapiens OX=9606 GN=DDX3X PE=1 SV=1; ATP-dependent RNA helicase DDX3X OS=Homo sapiens OX=9606 GN=DDX3X PE=1 SV=1; ATP-dependent …			0	99	IVEQDTMPPK			-0.000468082	1156.58	579.297	1156.58	579.297	2	10	1.1.1.1603.8	1	17.1037	826.1	17.3385
2	81.35	81.35	tr|A0A2U3TZJ9|A0A2U3TZJ9_HUMAN; tr|A0A2R8YFS5|A0A2R8YFS5_HUMAN; tr|A0A2R8YFR4|A0A2R8YFR4_HUMAN; tr|A0A2R8YF78|A0A2R8YF78_HUMAN; tr|A0A2R8YCW1|A0A2R8YCW1_HUMAN; tr|A0A2R8Y645|A0A2R8Y645_HUMAN; tr|A0A2R8Y4A4|A0A2R8Y4A4_HUMAN; tr|A0A0D9SG12|A0A0D9SG12_HUMAN; tr|A0A0D9SFB3|A0A0D9SFB3_HUMAN; tr|A0A0D9SF53|A0A0D9SF53_HUMAN; sp|O00571|DDX3X_HUMAN	ATP-dependent RNA helicase DDX3X OS=Homo sapiens OX=9606 GN=DDX3X PE=1 SV=1; ATP-dependent RNA helicase DDX3X OS=Homo sapiens OX=9606 GN=DDX3X PE=1 SV=1; ATP-dependent RNA helicase DDX3X OS=Homo sapiens OX=9606 GN=DDX3X PE=1 SV=1; ATP-dependent RNA helicase DDX3X OS=Homo sapiens OX=9606 GN=DDX3X PE=1 SV=1; ATP-dependent RNA helicase DDX3X OS=Homo sapiens OX=9606 GN=DDX3X PE=1 SV=1; ATP-dependent …			0	99	IVEQDTMPPK	Oxidation(M)@7		-0.00485278	1172.57	587.292	1172.57	587.295	2	10	1.1.1.1436.18	1	12.9734	421.383	13.0323
2	81.35	81.35	tr|A0A2U3TZJ9|A0A2U3TZJ9_HUMAN; tr|A0A2R8YFS5|A0A2R8YFS5_HUMAN; tr|A0A2R8YFR4|A0A2R8YFR4_HUMAN; tr|A0A2R8YF78|A0A2R8YF78_HUMAN; tr|A0A2R8YCW1|A0A2R8YCW1_HUMAN; tr|A0A2R8Y645|A0A2R8Y645_HUMAN; tr|A0A2R8Y4A4|A0A2R8Y4A4_HUMAN; tr|A0A0D9SG12|A0A0D9SG12_HUMAN; tr|A0A0D9SFB3|A0A0D9SFB3_HUMAN; tr|A0A0D9SF53|A0A0D9SF53_HUMAN; sp|O00571|DDX3X_HUMAN	ATP-dependent RNA helicase DDX3X OS=Homo sapiens OX=9606 GN=DDX3X PE=1 SV=1; ATP-dependent RNA helicase DDX3X OS=Homo sapiens OX=9606 GN=DDX3X PE=1 SV=1; ATP-dependent RNA helicase DDX3X OS=Homo sapiens OX=9606 GN=DDX3X PE=1 SV=1; ATP-dependent RNA helicase DDX3X OS=Homo sapiens OX=9606 GN=DDX3X PE=1 SV=1; ATP-dependent RNA helicase DDX3X OS=Homo sapiens OX=9606 GN=DDX3X PE=1 SV=1; ATP-dependent …			0	79.46	IVEQDTMPPK			-0.00144464	1156.58	579.296	1156.58	579.297	2	10	1.1.1.1656.7	1	18.3606	1122.73	18.1156
2	81.35	81.35	tr|A0A2U3TZJ9|A0A2U3TZJ9_HUMAN; tr|A0A2R8YFS5|A0A2R8YFS5_HUMAN; tr|A0A2R8YFR4|A0A2R8YFR4_HUMAN; tr|A0A2R8YF78|A0A2R8YF78_HUMAN; tr|A0A2R8YCW1|A0A2R8YCW1_HUMAN; tr|A0A2R8Y645|A0A2R8Y645_HUMAN; tr|A0A2R8Y4A4|A0A2R8Y4A4_HUMAN; tr|A0A0D9SG12|A0A0D9SG12_HUMAN; tr|A0A0D9SFB3|A0A0D9SFB3_HUMAN; tr|A0A0D9SF53|A0A0D9SF53_HUMAN; sp|O00571|DDX3X_HUMAN	ATP-dependent RNA helicase DDX3X OS=Homo sapiens OX=9606 GN=DDX3X PE=1 SV=1; ATP-dependent RNA helicase DDX3X OS=Homo sapiens OX=9606 GN=DDX3X PE=1 SV=1; ATP-dependent RNA helicase DDX3X OS=Homo sapiens OX=9606 GN=DDX3X PE=1 SV=1; ATP-dependent RNA helicase DDX3X OS=Homo sapiens OX=9606 GN=DDX3X PE=1 SV=1; ATP-dependent RNA helicase DDX3X OS=Homo sapiens OX=9606 GN=DDX3X PE=1 SV=1; ATP-dependent …			0	99	MLDMGFEPQIR			0.00142913	1335.63	668.824	1335.63	668.823	2	13	1.1.1.2967.3	0	49.7658	5496.75	49.5229
2	81.35	81.35	tr|A0A2U3TZJ9|A0A2U3TZJ9_HUMAN; tr|A0A2R8YFS5|A0A2R8YFS5_HUMAN; tr|A0A2R8YFR4|A0A2R8YFR4_HUMAN; tr|A0A2R8YF78|A0A2R8YF78_HUMAN; tr|A0A2R8YCW1|A0A2R8YCW1_HUMAN; tr|A0A2R8Y645|A0A2R8Y645_HUMAN; tr|A0A2R8Y4A4|A0A2R8Y4A4_HUMAN; tr|A0A0D9SG12|A0A0D9SG12_HUMAN; tr|A0A0D9SFB3|A0A0D9SFB3_HUMAN; tr|A0A0D9SF53|A0A0D9SF53_HUMAN; sp|O00571|DDX3X_HUMAN	ATP-dependent RNA helicase DDX3X OS=Homo sapiens OX=9606 GN=DDX3X PE=1 SV=1; ATP-dependent RNA helicase DDX3X OS=Homo sapiens OX=9606 GN=DDX3X PE=1 SV=1; ATP-dependent RNA helicase DDX3X OS=Homo sapiens OX=9606 GN=DDX3X PE=1 SV=1; ATP-dependent RNA helicase DDX3X OS=Homo sapiens OX=9606 GN=DDX3X PE=1 SV=1; ATP-dependent RNA helicase DDX3X OS=Homo sapiens OX=9606 GN=DDX3X PE=1 SV=1; ATP-dependent …			0	99	MLDMGFEPQIR	Oxidation(M)@1		-0.00369457	1351.62	676.819	1351.63	676.82	2	10	1.1.1.2739.10	0	44.4516	1235.88	44.5467
2	81.35	81.35	tr|A0A2U3TZJ9|A0A2U3TZJ9_HUMAN; tr|A0A2R8YFS5|A0A2R8YFS5_HUMAN; tr|A0A2R8YFR4|A0A2R8YFR4_HUMAN; tr|A0A2R8YF78|A0A2R8YF78_HUMAN; tr|A0A2R8YCW1|A0A2R8YCW1_HUMAN; tr|A0A2R8Y645|A0A2R8Y645_HUMAN; tr|A0A2R8Y4A4|A0A2R8Y4A4_HUMAN; tr|A0A0D9SG12|A0A0D9SG12_HUMAN; tr|A0A0D9SFB3|A0A0D9SFB3_HUMAN; tr|A0A0D9SF53|A0A0D9SF53_HUMAN; sp|O00571|DDX3X_HUMAN	ATP-dependent RNA helicase DDX3X OS=Homo sapiens OX=9606 GN=DDX3X PE=1 SV=1; ATP-dependent RNA helicase DDX3X OS=Homo sapiens OX=9606 GN=DDX3X PE=1 SV=1; ATP-dependent RNA helicase DDX3X OS=Homo sapiens OX=9606 GN=DDX3X PE=1 SV=1; ATP-dependent RNA helicase DDX3X OS=Homo sapiens OX=9606 GN=DDX3X PE=1 SV=1; ATP-dependent RNA helicase DDX3X OS=Homo sapiens OX=9606 GN=DDX3X PE=1 SV=1; ATP-dependent …			0	63.44	MLDMGFEPQIR	Oxidation(M)@4		0.0038684	1351.63	676.822	1351.63	676.82	2	7	1.1.1.2513.15	0	38.98	1274.66	39.0671
2	81.35	81.35	tr|A0A2U3TZJ9|A0A2U3TZJ9_HUMAN; tr|A0A2R8YFS5|A0A2R8YFS5_HUMAN; tr|A0A2R8YFR4|A0A2R8YFR4_HUMAN; tr|A0A2R8YF78|A0A2R8YF78_HUMAN; tr|A0A2R8YCW1|A0A2R8YCW1_HUMAN; tr|A0A2R8Y645|A0A2R8Y645_HUMAN; tr|A0A2R8Y4A4|A0A2R8Y4A4_HUMAN; tr|A0A0D9SG12|A0A0D9SG12_HUMAN; tr|A0A0D9SFB3|A0A0D9SFB3_HUMAN; tr|A0A0D9SF53|A0A0D9SF53_HUMAN; sp|O00571|DDX3X_HUMAN	ATP-dependent RNA helicase DDX3X OS=Homo sapiens OX=9606 GN=DDX3X PE=1 SV=1; ATP-dependent RNA helicase DDX3X OS=Homo sapiens OX=9606 GN=DDX3X PE=1 SV=1; ATP-dependent RNA helicase DDX3X OS=Homo sapiens OX=9606 GN=DDX3X PE=1 SV=1; ATP-dependent RNA helicase DDX3X OS=Homo sapiens OX=9606 GN=DDX3X PE=1 SV=1; ATP-dependent RNA helicase DDX3X OS=Homo sapiens OX=9606 GN=DDX3X PE=1 SV=1; ATP-dependent …			0	26.21	QEVPSWLENMAYEHHYK	Gln->pyro-Glu@N-term		0.00370664	2142.95	715.324	2142.95	715.323	3	5	1.1.1.3183.4	1	54.9814	609.586	55.0514
2	81.35	81.35	tr|A0A2U3TZJ9|A0A2U3TZJ9_HUMAN; tr|A0A2R8YFS5|A0A2R8YFS5_HUMAN; tr|A0A2R8YFR4|A0A2R8YFR4_HUMAN; tr|A0A2R8YF78|A0A2R8YF78_HUMAN; tr|A0A2R8YCW1|A0A2R8YCW1_HUMAN; tr|A0A2R8Y645|A0A2R8Y645_HUMAN; tr|A0A2R8Y4A4|A0A2R8Y4A4_HUMAN; tr|A0A0D9SG12|A0A0D9SG12_HUMAN; tr|A0A0D9SFB3|A0A0D9SFB3_HUMAN; tr|A0A0D9SF53|A0A0D9SF53_HUMAN; sp|O00571|DDX3X_HUMAN	ATP-dependent RNA helicase DDX3X OS=Homo sapiens OX=9606 GN=DDX3X PE=1 SV=1; ATP-dependent RNA helicase DDX3X OS=Homo sapiens OX=9606 GN=DDX3X PE=1 SV=1; ATP-dependent RNA helicase DDX3X OS=Homo sapiens OX=9606 GN=DDX3X PE=1 SV=1; ATP-dependent RNA helicase DDX3X OS=Homo sapiens OX=9606 GN=DDX3X PE=1 SV=1; ATP-dependent RNA helicase DDX3X OS=Homo sapiens OX=9606 GN=DDX3X PE=1 SV=1; ATP-dependent …			0	98.28	QYPISLVLAPTR			0.00129925	1356.78	679.396	1356.78	679.396	2	10	1.1.1.3173.2	1	54.7591	11140	54.9252
2	81.35	81.35	tr|A0A2U3TZJ9|A0A2U3TZJ9_HUMAN; tr|A0A2R8YFS5|A0A2R8YFS5_HUMAN; tr|A0A2R8YFR4|A0A2R8YFR4_HUMAN; tr|A0A2R8YF78|A0A2R8YF78_HUMAN; tr|A0A2R8YCW1|A0A2R8YCW1_HUMAN; tr|A0A2R8Y645|A0A2R8Y645_HUMAN; tr|A0A2R8Y4A4|A0A2R8Y4A4_HUMAN; tr|A0A0D9SG12|A0A0D9SG12_HUMAN; tr|A0A0D9SFB3|A0A0D9SFB3_HUMAN; tr|A0A0D9SF53|A0A0D9SF53_HUMAN; sp|O00571|DDX3X_HUMAN	ATP-dependent RNA helicase DDX3X OS=Homo sapiens OX=9606 GN=DDX3X PE=1 SV=1; ATP-dependent RNA helicase DDX3X OS=Homo sapiens OX=9606 GN=DDX3X PE=1 SV=1; ATP-dependent RNA helicase DDX3X OS=Homo sapiens OX=9606 GN=DDX3X PE=1 SV=1; ATP-dependent RNA helicase DDX3X OS=Homo sapiens OX=9606 GN=DDX3X PE=1 SV=1; ATP-dependent RNA helicase DDX3X OS=Homo sapiens OX=9606 GN=DDX3X PE=1 SV=1; ATP-dependent …			0	69.4	QYPISLVLAPTR			0.000566841	1356.78	679.396	1356.78	679.396	2	7	1.1.1.3205.4	1	55.5635	112.138	55.6262
2	81.35	81.35	tr|A0A2U3TZJ9|A0A2U3TZJ9_HUMAN; tr|A0A2R8YFS5|A0A2R8YFS5_HUMAN; tr|A0A2R8YFR4|A0A2R8YFR4_HUMAN; tr|A0A2R8YF78|A0A2R8YF78_HUMAN; tr|A0A2R8YCW1|A0A2R8YCW1_HUMAN; tr|A0A2R8Y645|A0A2R8Y645_HUMAN; tr|A0A2R8Y4A4|A0A2R8Y4A4_HUMAN; tr|A0A0D9SG12|A0A0D9SG12_HUMAN; tr|A0A0D9SFB3|A0A0D9SFB3_HUMAN; tr|A0A0D9SF53|A0A0D9SF53_HUMAN; sp|O00571|DDX3X_HUMAN	ATP-dependent RNA helicase DDX3X OS=Homo sapiens OX=9606 GN=DDX3X PE=1 SV=1; ATP-dependent RNA helicase DDX3X OS=Homo sapiens OX=9606 GN=DDX3X PE=1 SV=1; ATP-dependent RNA helicase DDX3X OS=Homo sapiens OX=9606 GN=DDX3X PE=1 SV=1; ATP-dependent RNA helicase DDX3X OS=Homo sapiens OX=9606 GN=DDX3X PE=1 SV=1; ATP-dependent RNA helicase DDX3X OS=Homo sapiens OX=9606 GN=DDX3X PE=1 SV=1; ATP-dependent …			0	99	RIVEQDTMPPK		missed R-I@1	-0.00546488	1312.68	657.345	1312.68	657.348	2	10	1.1.1.1541.9	1	15.6321	495.388	15.5939
2	81.35	81.35	tr|A0A2U3TZJ9|A0A2U3TZJ9_HUMAN; tr|A0A2R8YFS5|A0A2R8YFS5_HUMAN; tr|A0A2R8YFR4|A0A2R8YFR4_HUMAN; tr|A0A2R8YF78|A0A2R8YF78_HUMAN; tr|A0A2R8YCW1|A0A2R8YCW1_HUMAN; tr|A0A2R8Y645|A0A2R8Y645_HUMAN; tr|A0A2R8Y4A4|A0A2R8Y4A4_HUMAN; tr|A0A0D9SG12|A0A0D9SG12_HUMAN; tr|A0A0D9SFB3|A0A0D9SFB3_HUMAN; tr|A0A0D9SF53|A0A0D9SF53_HUMAN; sp|O00571|DDX3X_HUMAN	ATP-dependent RNA helicase DDX3X OS=Homo sapiens OX=9606 GN=DDX3X PE=1 SV=1; ATP-dependent RNA helicase DDX3X OS=Homo sapiens OX=9606 GN=DDX3X PE=1 SV=1; ATP-dependent RNA helicase DDX3X OS=Homo sapiens OX=9606 GN=DDX3X PE=1 SV=1; ATP-dependent RNA helicase DDX3X OS=Homo sapiens OX=9606 GN=DDX3X PE=1 SV=1; ATP-dependent RNA helicase DDX3X OS=Homo sapiens OX=9606 GN=DDX3X PE=1 SV=1; ATP-dependent …			0	99	RIVEQDTMPPK		missed R-I@1	-0.00766214	1312.67	657.344	1312.68	657.348	2	7	1.1.1.1526.16	1	15.2529	438.068	15.4132
2	81.35	81.35	tr|A0A2U3TZJ9|A0A2U3TZJ9_HUMAN; tr|A0A2R8YFS5|A0A2R8YFS5_HUMAN; tr|A0A2R8YFR4|A0A2R8YFR4_HUMAN; tr|A0A2R8YF78|A0A2R8YF78_HUMAN; tr|A0A2R8YCW1|A0A2R8YCW1_HUMAN; tr|A0A2R8Y645|A0A2R8Y645_HUMAN; tr|A0A2R8Y4A4|A0A2R8Y4A4_HUMAN; tr|A0A0D9SG12|A0A0D9SG12_HUMAN; tr|A0A0D9SFB3|A0A0D9SFB3_HUMAN; tr|A0A0D9SF53|A0A0D9SF53_HUMAN; sp|O00571|DDX3X_HUMAN	ATP-dependent RNA helicase DDX3X OS=Homo sapiens OX=9606 GN=DDX3X PE=1 SV=1; ATP-dependent RNA helicase DDX3X OS=Homo sapiens OX=9606 GN=DDX3X PE=1 SV=1; ATP-dependent RNA helicase DDX3X OS=Homo sapiens OX=9606 GN=DDX3X PE=1 SV=1; ATP-dependent RNA helicase DDX3X OS=Homo sapiens OX=9606 GN=DDX3X PE=1 SV=1; ATP-dependent RNA helicase DDX3X OS=Homo sapiens OX=9606 GN=DDX3X PE=1 SV=1; ATP-dependent …			0	98.5	RIVEQDTMPPK	Oxidation(M)@8	missed R-I@1	-0.00447801	1328.67	665.343	1328.68	665.345	2	7	1.1.1.1396.12	1	11.9596	120.313	11.8886
2	81.35	81.35	tr|A0A2U3TZJ9|A0A2U3TZJ9_HUMAN; tr|A0A2R8YFS5|A0A2R8YFS5_HUMAN; tr|A0A2R8YFR4|A0A2R8YFR4_HUMAN; tr|A0A2R8YF78|A0A2R8YF78_HUMAN; tr|A0A2R8YCW1|A0A2R8YCW1_HUMAN; tr|A0A2R8Y645|A0A2R8Y645_HUMAN; tr|A0A2R8Y4A4|A0A2R8Y4A4_HUMAN; tr|A0A0D9SG12|A0A0D9SG12_HUMAN; tr|A0A0D9SFB3|A0A0D9SFB3_HUMAN; tr|A0A0D9SF53|A0A0D9SF53_HUMAN; sp|O00571|DDX3X_HUMAN	ATP-dependent RNA helicase DDX3X OS=Homo sapiens OX=9606 GN=DDX3X PE=1 SV=1; ATP-dependent RNA helicase DDX3X OS=Homo sapiens OX=9606 GN=DDX3X PE=1 SV=1; ATP-dependent RNA helicase DDX3X OS=Homo sapiens OX=9606 GN=DDX3X PE=1 SV=1; ATP-dependent RNA helicase DDX3X OS=Homo sapiens OX=9606 GN=DDX3X PE=1 SV=1; ATP-dependent RNA helicase DDX3X OS=Homo sapiens OX=9606 GN=DDX3X PE=1 SV=1; ATP-dependent …			0	99	SDYDGIGSR			-0.00315168	968.417	485.216	968.42	485.217	2	11	1.1.1.1582.3	1	16.6069	3142.52	16.4114
2	81.35	81.35	tr|A0A2U3TZJ9|A0A2U3TZJ9_HUMAN; tr|A0A2R8YFS5|A0A2R8YFS5_HUMAN; tr|A0A2R8YFR4|A0A2R8YFR4_HUMAN; tr|A0A2R8YF78|A0A2R8YF78_HUMAN; tr|A0A2R8YCW1|A0A2R8YCW1_HUMAN; tr|A0A2R8Y645|A0A2R8Y645_HUMAN; tr|A0A2R8Y4A4|A0A2R8Y4A4_HUMAN; tr|A0A0D9SG12|A0A0D9SG12_HUMAN; tr|A0A0D9SFB3|A0A0D9SFB3_HUMAN; tr|A0A0D9SF53|A0A0D9SF53_HUMAN; sp|O00571|DDX3X_HUMAN	ATP-dependent RNA helicase DDX3X OS=Homo sapiens OX=9606 GN=DDX3X PE=1 SV=1; ATP-dependent RNA helicase DDX3X OS=Homo sapiens OX=9606 GN=DDX3X PE=1 SV=1; ATP-dependent RNA helicase DDX3X OS=Homo sapiens OX=9606 GN=DDX3X PE=1 SV=1; ATP-dependent RNA helicase DDX3X OS=Homo sapiens OX=9606 GN=DDX3X PE=1 SV=1; ATP-dependent RNA helicase DDX3X OS=Homo sapiens OX=9606 GN=DDX3X PE=1 SV=1; ATP-dependent …			0	99	SGFGKFER		missed K-F@5	-3.46e-05	926.461	464.238	926.461	464.238	2	11	1.1.1.1589.3	1	16.7719	9677.3	16.9998
2	81.35	81.35	tr|A0A2U3TZJ9|A0A2U3TZJ9_HUMAN; tr|A0A2R8YFS5|A0A2R8YFS5_HUMAN; tr|A0A2R8YFR4|A0A2R8YFR4_HUMAN; tr|A0A2R8YF78|A0A2R8YF78_HUMAN; tr|A0A2R8YCW1|A0A2R8YCW1_HUMAN; tr|A0A2R8Y645|A0A2R8Y645_HUMAN; tr|A0A2R8Y4A4|A0A2R8Y4A4_HUMAN; tr|A0A0D9SG12|A0A0D9SG12_HUMAN; tr|A0A0D9SFB3|A0A0D9SFB3_HUMAN; tr|A0A0D9SF53|A0A0D9SF53_HUMAN; sp|O00571|DDX3X_HUMAN	ATP-dependent RNA helicase DDX3X OS=Homo sapiens OX=9606 GN=DDX3X PE=1 SV=1; ATP-dependent RNA helicase DDX3X OS=Homo sapiens OX=9606 GN=DDX3X PE=1 SV=1; ATP-dependent RNA helicase DDX3X OS=Homo sapiens OX=9606 GN=DDX3X PE=1 SV=1; ATP-dependent RNA helicase DDX3X OS=Homo sapiens OX=9606 GN=DDX3X PE=1 SV=1; ATP-dependent RNA helicase DDX3X OS=Homo sapiens OX=9606 GN=DDX3X PE=1 SV=1; ATP-dependent …			0	99	SGFGKFER		missed K-F@5	-0.00204873	926.459	464.237	926.461	464.238	2	9	1.1.1.1638.4	1	17.9345	993.381	17.9513
2	81.35	81.35	tr|A0A2U3TZJ9|A0A2U3TZJ9_HUMAN; tr|A0A2R8YFS5|A0A2R8YFS5_HUMAN; tr|A0A2R8YFR4|A0A2R8YFR4_HUMAN; tr|A0A2R8YF78|A0A2R8YF78_HUMAN; tr|A0A2R8YCW1|A0A2R8YCW1_HUMAN; tr|A0A2R8Y645|A0A2R8Y645_HUMAN; tr|A0A2R8Y4A4|A0A2R8Y4A4_HUMAN; tr|A0A0D9SG12|A0A0D9SG12_HUMAN; tr|A0A0D9SFB3|A0A0D9SFB3_HUMAN; tr|A0A0D9SF53|A0A0D9SF53_HUMAN; sp|O00571|DDX3X_HUMAN	ATP-dependent RNA helicase DDX3X OS=Homo sapiens OX=9606 GN=DDX3X PE=1 SV=1; ATP-dependent RNA helicase DDX3X OS=Homo sapiens OX=9606 GN=DDX3X PE=1 SV=1; ATP-dependent RNA helicase DDX3X OS=Homo sapiens OX=9606 GN=DDX3X PE=1 SV=1; ATP-dependent RNA helicase DDX3X OS=Homo sapiens OX=9606 GN=DDX3X PE=1 SV=1; ATP-dependent RNA helicase DDX3X OS=Homo sapiens OX=9606 GN=DDX3X PE=1 SV=1; ATP-dependent …			0	98.48	SGFGKFER		missed K-F@5	-0.00247597	926.458	464.236	926.461	464.238	2	9	1.1.1.1605.3	1	17.1477	11005	17.0476
2	81.35	81.35	tr|A0A2U3TZJ9|A0A2U3TZJ9_HUMAN; tr|A0A2R8YFS5|A0A2R8YFS5_HUMAN; tr|A0A2R8YFR4|A0A2R8YFR4_HUMAN; tr|A0A2R8YF78|A0A2R8YF78_HUMAN; tr|A0A2R8YCW1|A0A2R8YCW1_HUMAN; tr|A0A2R8Y645|A0A2R8Y645_HUMAN; tr|A0A2R8Y4A4|A0A2R8Y4A4_HUMAN; tr|A0A0D9SG12|A0A0D9SG12_HUMAN; tr|A0A0D9SFB3|A0A0D9SFB3_HUMAN; tr|A0A0D9SF53|A0A0D9SF53_HUMAN; sp|O00571|DDX3X_HUMAN	ATP-dependent RNA helicase DDX3X OS=Homo sapiens OX=9606 GN=DDX3X PE=1 SV=1; ATP-dependent RNA helicase DDX3X OS=Homo sapiens OX=9606 GN=DDX3X PE=1 SV=1; ATP-dependent RNA helicase DDX3X OS=Homo sapiens OX=9606 GN=DDX3X PE=1 SV=1; ATP-dependent RNA helicase DDX3X OS=Homo sapiens OX=9606 GN=DDX3X PE=1 SV=1; ATP-dependent RNA helicase DDX3X OS=Homo sapiens OX=9606 GN=DDX3X PE=1 SV=1; ATP-dependent …			0	85.14	SGFGKFER		missed K-F@5	0.00216268	926.463	464.239	926.461	464.238	2	8	1.1.1.1654.4	1	18.3138	730.29	18.2789
2	81.35	81.35	tr|A0A2U3TZJ9|A0A2U3TZJ9_HUMAN; tr|A0A2R8YFS5|A0A2R8YFS5_HUMAN; tr|A0A2R8YFR4|A0A2R8YFR4_HUMAN; tr|A0A2R8YF78|A0A2R8YF78_HUMAN; tr|A0A2R8YCW1|A0A2R8YCW1_HUMAN; tr|A0A2R8Y645|A0A2R8Y645_HUMAN; tr|A0A2R8Y4A4|A0A2R8Y4A4_HUMAN; tr|A0A0D9SG12|A0A0D9SG12_HUMAN; tr|A0A0D9SFB3|A0A0D9SFB3_HUMAN; tr|A0A0D9SF53|A0A0D9SF53_HUMAN; sp|O00571|DDX3X_HUMAN	ATP-dependent RNA helicase DDX3X OS=Homo sapiens OX=9606 GN=DDX3X PE=1 SV=1; ATP-dependent RNA helicase DDX3X OS=Homo sapiens OX=9606 GN=DDX3X PE=1 SV=1; ATP-dependent RNA helicase DDX3X OS=Homo sapiens OX=9606 GN=DDX3X PE=1 SV=1; ATP-dependent RNA helicase DDX3X OS=Homo sapiens OX=9606 GN=DDX3X PE=1 SV=1; ATP-dependent RNA helicase DDX3X OS=Homo sapiens OX=9606 GN=DDX3X PE=1 SV=1; ATP-dependent …			0	57.34	SSFFSDR			-0.00197883	844.369	423.192	844.372	423.193	2	7	1.1.1.1983.2	1	26.2113	3897.64	25.9586
2	81.35	81.35	tr|A0A2U3TZJ9|A0A2U3TZJ9_HUMAN; tr|A0A2R8YFS5|A0A2R8YFS5_HUMAN; tr|A0A2R8YFR4|A0A2R8YFR4_HUMAN; tr|A0A2R8YF78|A0A2R8YF78_HUMAN; tr|A0A2R8YCW1|A0A2R8YCW1_HUMAN; tr|A0A2R8Y645|A0A2R8Y645_HUMAN; tr|A0A2R8Y4A4|A0A2R8Y4A4_HUMAN; tr|A0A0D9SG12|A0A0D9SG12_HUMAN; tr|A0A0D9SFB3|A0A0D9SFB3_HUMAN; tr|A0A0D9SF53|A0A0D9SF53_HUMAN; sp|O00571|DDX3X_HUMAN	ATP-dependent RNA helicase DDX3X OS=Homo sapiens OX=9606 GN=DDX3X PE=1 SV=1; ATP-dependent RNA helicase DDX3X OS=Homo sapiens OX=9606 GN=DDX3X PE=1 SV=1; ATP-dependent RNA helicase DDX3X OS=Homo sapiens OX=9606 GN=DDX3X PE=1 SV=1; ATP-dependent RNA helicase DDX3X OS=Homo sapiens OX=9606 GN=DDX3X PE=1 SV=1; ATP-dependent RNA helicase DDX3X OS=Homo sapiens OX=9606 GN=DDX3X PE=1 SV=1; ATP-dependent …			0	99	VGNLGLATSFFNER			0.00338185	1523.78	762.896	1523.77	762.894	2	18	1.1.1.3252.2	1	56.799	24132.4	56.5356
2	81.35	81.35	tr|A0A2U3TZJ9|A0A2U3TZJ9_HUMAN; tr|A0A2R8YFS5|A0A2R8YFS5_HUMAN; tr|A0A2R8YFR4|A0A2R8YFR4_HUMAN; tr|A0A2R8YF78|A0A2R8YF78_HUMAN; tr|A0A2R8YCW1|A0A2R8YCW1_HUMAN; tr|A0A2R8Y645|A0A2R8Y645_HUMAN; tr|A0A2R8Y4A4|A0A2R8Y4A4_HUMAN; tr|A0A0D9SG12|A0A0D9SG12_HUMAN; tr|A0A0D9SFB3|A0A0D9SFB3_HUMAN; tr|A0A0D9SF53|A0A0D9SF53_HUMAN; sp|O00571|DDX3X_HUMAN	ATP-dependent RNA helicase DDX3X OS=Homo sapiens OX=9606 GN=DDX3X PE=1 SV=1; ATP-dependent RNA helicase DDX3X OS=Homo sapiens OX=9606 GN=DDX3X PE=1 SV=1; ATP-dependent RNA helicase DDX3X OS=Homo sapiens OX=9606 GN=DDX3X PE=1 SV=1; ATP-dependent RNA helicase DDX3X OS=Homo sapiens OX=9606 GN=DDX3X PE=1 SV=1; ATP-dependent RNA helicase DDX3X OS=Homo sapiens OX=9606 GN=DDX3X PE=1 SV=1; ATP-dependent …			0	99	VGNLGLATSFFNER			0.0063115	1523.78	762.897	1523.77	762.894	2	9	1.1.1.3268.4	1	57.166	424.136	56.918
2	81.35	81.35	tr|A0A2U3TZJ9|A0A2U3TZJ9_HUMAN; tr|A0A2R8YFS5|A0A2R8YFS5_HUMAN; tr|A0A2R8YFR4|A0A2R8YFR4_HUMAN; tr|A0A2R8YF78|A0A2R8YF78_HUMAN; tr|A0A2R8YCW1|A0A2R8YCW1_HUMAN; tr|A0A2R8Y645|A0A2R8Y645_HUMAN; tr|A0A2R8Y4A4|A0A2R8Y4A4_HUMAN; tr|A0A0D9SG12|A0A0D9SG12_HUMAN; tr|A0A0D9SFB3|A0A0D9SFB3_HUMAN; tr|A0A0D9SF53|A0A0D9SF53_HUMAN; sp|O00571|DDX3X_HUMAN	ATP-dependent RNA helicase DDX3X OS=Homo sapiens OX=9606 GN=DDX3X PE=1 SV=1; ATP-dependent RNA helicase DDX3X OS=Homo sapiens OX=9606 GN=DDX3X PE=1 SV=1; ATP-dependent RNA helicase DDX3X OS=Homo sapiens OX=9606 GN=DDX3X PE=1 SV=1; ATP-dependent RNA helicase DDX3X OS=Homo sapiens OX=9606 GN=DDX3X PE=1 SV=1; ATP-dependent RNA helicase DDX3X OS=Homo sapiens OX=9606 GN=DDX3X PE=1 SV=1; ATP-dependent …			0	99	VGNLGLATSFFNER	Deamidated(N)@12		0.00507192	1524.76	763.388	1524.76	763.386	2	12	1.1.1.3304.3	1	58.1213	165.051	58.1592
2	81.35	81.35	tr|A0A2U3TZJ9|A0A2U3TZJ9_HUMAN; tr|A0A2R8YFS5|A0A2R8YFS5_HUMAN; tr|A0A2R8YFR4|A0A2R8YFR4_HUMAN; tr|A0A2R8YF78|A0A2R8YF78_HUMAN; tr|A0A2R8YCW1|A0A2R8YCW1_HUMAN; tr|A0A2R8Y645|A0A2R8Y645_HUMAN; tr|A0A2R8Y4A4|A0A2R8Y4A4_HUMAN; tr|A0A0D9SG12|A0A0D9SG12_HUMAN; tr|A0A0D9SFB3|A0A0D9SFB3_HUMAN; tr|A0A0D9SF53|A0A0D9SF53_HUMAN; sp|O00571|DDX3X_HUMAN	ATP-dependent RNA helicase DDX3X OS=Homo sapiens OX=9606 GN=DDX3X PE=1 SV=1; ATP-dependent RNA helicase DDX3X OS=Homo sapiens OX=9606 GN=DDX3X PE=1 SV=1; ATP-dependent RNA helicase DDX3X OS=Homo sapiens OX=9606 GN=DDX3X PE=1 SV=1; ATP-dependent RNA helicase DDX3X OS=Homo sapiens OX=9606 GN=DDX3X PE=1 SV=1; ATP-dependent RNA helicase DDX3X OS=Homo sapiens OX=9606 GN=DDX3X PE=1 SV=1; ATP-dependent …			0	99	VGNLGLATSFFNER	Deamidated(N)@3		0.00494985	1524.76	763.388	1524.76	763.386	2	11	1.1.1.3583.2	1	65.1374	126.065	65.1224
2	81.35	81.35	tr|A0A2U3TZJ9|A0A2U3TZJ9_HUMAN; tr|A0A2R8YFS5|A0A2R8YFS5_HUMAN; tr|A0A2R8YFR4|A0A2R8YFR4_HUMAN; tr|A0A2R8YF78|A0A2R8YF78_HUMAN; tr|A0A2R8YCW1|A0A2R8YCW1_HUMAN; tr|A0A2R8Y645|A0A2R8Y645_HUMAN; tr|A0A2R8Y4A4|A0A2R8Y4A4_HUMAN; tr|A0A0D9SG12|A0A0D9SG12_HUMAN; tr|A0A0D9SFB3|A0A0D9SFB3_HUMAN; tr|A0A0D9SF53|A0A0D9SF53_HUMAN; sp|O00571|DDX3X_HUMAN	ATP-dependent RNA helicase DDX3X OS=Homo sapiens OX=9606 GN=DDX3X PE=1 SV=1; ATP-dependent RNA helicase DDX3X OS=Homo sapiens OX=9606 GN=DDX3X PE=1 SV=1; ATP-dependent RNA helicase DDX3X OS=Homo sapiens OX=9606 GN=DDX3X PE=1 SV=1; ATP-dependent RNA helicase DDX3X OS=Homo sapiens OX=9606 GN=DDX3X PE=1 SV=1; ATP-dependent RNA helicase DDX3X OS=Homo sapiens OX=9606 GN=DDX3X PE=1 SV=1; ATP-dependent …			0	99	VRPCVVYGGADIGQQIR	Carbamidomethyl(C)@4		0.00112822	1886.98	630	1886.98	630	3	11	1.1.1.2276.8	1	33.2584	16919.3	33.1227
2	81.35	81.35	tr|A0A2U3TZJ9|A0A2U3TZJ9_HUMAN; tr|A0A2R8YFS5|A0A2R8YFS5_HUMAN; tr|A0A2R8YFR4|A0A2R8YFR4_HUMAN; tr|A0A2R8YF78|A0A2R8YF78_HUMAN; tr|A0A2R8YCW1|A0A2R8YCW1_HUMAN; tr|A0A2R8Y645|A0A2R8Y645_HUMAN; tr|A0A2R8Y4A4|A0A2R8Y4A4_HUMAN; tr|A0A0D9SG12|A0A0D9SG12_HUMAN; tr|A0A0D9SFB3|A0A0D9SFB3_HUMAN; tr|A0A0D9SF53|A0A0D9SF53_HUMAN; sp|O00571|DDX3X_HUMAN	ATP-dependent RNA helicase DDX3X OS=Homo sapiens OX=9606 GN=DDX3X PE=1 SV=1; ATP-dependent RNA helicase DDX3X OS=Homo sapiens OX=9606 GN=DDX3X PE=1 SV=1; ATP-dependent RNA helicase DDX3X OS=Homo sapiens OX=9606 GN=DDX3X PE=1 SV=1; ATP-dependent RNA helicase DDX3X OS=Homo sapiens OX=9606 GN=DDX3X PE=1 SV=1; ATP-dependent RNA helicase DDX3X OS=Homo sapiens OX=9606 GN=DDX3X PE=1 SV=1; ATP-dependent …			0	86.38	VVWVEESDKR		missed K-R@9	-0.000615829	1245.63	623.825	1245.64	623.825	2	10	1.1.1.1751.6	1	20.6564	9241.15	20.8025
2	81.35	81.35	tr|A0A2U3TZJ9|A0A2U3TZJ9_HUMAN; tr|A0A2R8YFS5|A0A2R8YFS5_HUMAN; tr|A0A2R8YFR4|A0A2R8YFR4_HUMAN; tr|A0A2R8YF78|A0A2R8YF78_HUMAN; tr|A0A2R8YCW1|A0A2R8YCW1_HUMAN; tr|A0A2R8Y645|A0A2R8Y645_HUMAN; tr|A0A2R8Y4A4|A0A2R8Y4A4_HUMAN; tr|A0A0D9SG12|A0A0D9SG12_HUMAN; tr|A0A0D9SFB3|A0A0D9SFB3_HUMAN; tr|A0A0D9SF53|A0A0D9SF53_HUMAN; sp|O00571|DDX3X_HUMAN	ATP-dependent RNA helicase DDX3X OS=Homo sapiens OX=9606 GN=DDX3X PE=1 SV=1; ATP-dependent RNA helicase DDX3X OS=Homo sapiens OX=9606 GN=DDX3X PE=1 SV=1; ATP-dependent RNA helicase DDX3X OS=Homo sapiens OX=9606 GN=DDX3X PE=1 SV=1; ATP-dependent RNA helicase DDX3X OS=Homo sapiens OX=9606 GN=DDX3X PE=1 SV=1; ATP-dependent RNA helicase DDX3X OS=Homo sapiens OX=9606 GN=DDX3X PE=1 SV=1; ATP-dependent …			0	98.2	YLVLDEADR			-0.00236137	1092.54	547.279	1092.55	547.28	2	8	1.1.1.2269.5	0	33.0796	24401.7	32.8327
3	71.9	71.9	sp|P04264|K2C1_HUMAN	Keratin, type II cytoskeletal 1 OS=Homo sapiens OX=9606 GN=KRT1 PE=1 SV=6			2	99	AEAESLYQSK			-0.00492305	1124.53	563.272	1124.53	563.275	2	12	1.1.1.1580.6	1	16.5627	1445.37	16.671
3	71.9	71.9	sp|P04264|K2C1_HUMAN	Keratin, type II cytoskeletal 1 OS=Homo sapiens OX=9606 GN=KRT1 PE=1 SV=6			2	99	AEAESLYQSKYEELQITAGR		missed K-Y@10	0.00594668	2285.12	762.715	2285.12	762.713	3	19	1.1.1.2511.13	1	38.927	2706.64	38.9645
3	71.9	71.9	sp|P04264|K2C1_HUMAN	Keratin, type II cytoskeletal 1 OS=Homo sapiens OX=9606 GN=KRT1 PE=1 SV=6			2	99	AQYEDIAQK			-0.00330289	1064.51	533.263	1064.51	533.264	2	15	1.1.1.1563.2	1	16.1886	16573.4	16.0025
3	71.9	71.9	sp|P04264|K2C1_HUMAN	Keratin, type II cytoskeletal 1 OS=Homo sapiens OX=9606 GN=KRT1 PE=1 SV=6			2	99	DVDGAYMTKVDLQAK		missed K-V@9	0.000259502	1652.81	827.411	1652.81	827.411	2	12	1.1.1.2303.13	1	33.9186	846.372	33.6604
3	71.9	71.9	sp|P04264|K2C1_HUMAN	Keratin, type II cytoskeletal 1 OS=Homo sapiens OX=9606 GN=KRT1 PE=1 SV=6			2	99	DYQELMNTK	Oxidation(M)@6		-0.00313619	1156.5	579.259	1156.51	579.261	2	15	1.1.1.1587.2	1	16.7285	664.509	16.6473
3	71.9	71.9	sp|P04264|K2C1_HUMAN	Keratin, type II cytoskeletal 1 OS=Homo sapiens OX=9606 GN=KRT1 PE=1 SV=6			2	99	FASFIDKVR		cleaved Q-F@N-term; missed K-V@7	-0.00373982	1081.59	541.801	1081.59	541.803	2	14	1.1.1.2245.2	0	32.5081	3788.83	32.5266
3	71.9	71.9	sp|P04264|K2C1_HUMAN	Keratin, type II cytoskeletal 1 OS=Homo sapiens OX=9606 GN=KRT1 PE=1 SV=6			2	99	FLEQQNQVLQTK			-0.00382937	1474.77	738.394	1474.78	738.396	2	21	1.1.1.2102.3	0	29.068	37521.1	28.8144
3	71.9	71.9	sp|P04264|K2C1_HUMAN	Keratin, type II cytoskeletal 1 OS=Homo sapiens OX=9606 GN=KRT1 PE=1 SV=6			2	99	FLEQQNQVLQTKWELLQQVDTSTR		missed K-W@12	0.00773914	2931.52	978.179	2931.51	978.177	3	14	1.1.1.3243.6	1	56.5743	1717.06	56.6395
3	71.9	71.9	sp|P04264|K2C1_HUMAN	Keratin, type II cytoskeletal 1 OS=Homo sapiens OX=9606 GN=KRT1 PE=1 SV=6			2	99	FSSCGGGGGSFGAGGGFGSR	Carbamidomethyl(C)@4		-0.0138997	1764.71	883.364	1764.73	883.371	2	18	1.1.1.2081.5	1	28.574	1155.51	28.5081
3	71.9	71.9	sp|P04264|K2C1_HUMAN	Keratin, type II cytoskeletal 1 OS=Homo sapiens OX=9606 GN=KRT1 PE=1 SV=6			2	99	GGGGGGYGSGGSSYGSGGGSYGSGGGGGGGR			-0.00945328	2382.94	1192.47	2382.94	1192.48	2	19	1.1.1.1472.9	1	13.8598	10369.8	13.5831
3	71.9	71.9	sp|P04264|K2C1_HUMAN	Keratin, type II cytoskeletal 1 OS=Homo sapiens OX=9606 GN=KRT1 PE=1 SV=6			2	99	IEISELNR			-0.00233538	972.522	487.268	972.524	487.269	2	12	1.1.1.2082.2	0	28.5843	3578.91	28.3663
3	71.9	71.9	sp|P04264|K2C1_HUMAN	Keratin, type II cytoskeletal 1 OS=Homo sapiens OX=9606 GN=KRT1 PE=1 SV=6			2	99	KYEDEINKR		cleaved N-K@N-term; missed K-Y@1; missed K-R@8	-0.000716467	1193.6	398.875	1193.6	398.875	3	8	1.1.1.1332.5	0	10.3908	3258.9	10.4093
3	71.9	71.9	sp|P04264|K2C1_HUMAN	Keratin, type II cytoskeletal 1 OS=Homo sapiens OX=9606 GN=KRT1 PE=1 SV=6			2	99	LALDLEIATYR			0.000205559	1276.7	639.359	1276.7	639.359	2	15	1.1.1.3207.2	0	55.6085	407.642	55.6798
3	71.9	71.9	sp|P04264|K2C1_HUMAN	Keratin, type II cytoskeletal 1 OS=Homo sapiens OX=9606 GN=KRT1 PE=1 SV=6			2	99	LNDLEDALQQAK			-0.000628412	1356.69	679.351	1356.69	679.352	2	20	1.1.1.2523.2	1	39.2173	1161.79	39.2588
3	71.9	71.9	sp|P04264|K2C1_HUMAN	Keratin, type II cytoskeletal 1 OS=Homo sapiens OX=9606 GN=KRT1 PE=1 SV=6			2	99	MSGECAPNVSVSVSTSHTTISGGGSR	Carbamidomethyl(C)@5		-0.000226011	2564.16	855.727	2564.16	855.727	3	22	1.1.1.2094.10	1	28.8798	3661.86	28.9321
3	71.9	71.9	sp|P04264|K2C1_HUMAN	Keratin, type II cytoskeletal 1 OS=Homo sapiens OX=9606 GN=KRT1 PE=1 SV=6			2	99	NKLNDLEDALQQAK		missed K-L@2	0.00139132	1598.83	800.421	1598.83	800.42	2	20	1.1.1.2595.12	1	40.9554	2348.29	40.968
3	71.9	71.9	sp|P04264|K2C1_HUMAN	Keratin, type II cytoskeletal 1 OS=Homo sapiens OX=9606 GN=KRT1 PE=1 SV=6			2	99	NKLNDLEDALQQAKEDLAR		missed K-L@2; missed K-E@14	0.00488423	2183.12	728.715	2183.12	728.713	3	12	1.1.1.3284.2	1	57.5841	893.018	57.7561
3	71.9	71.9	sp|P04264|K2C1_HUMAN	Keratin, type II cytoskeletal 1 OS=Homo sapiens OX=9606 GN=KRT1 PE=1 SV=6			2	99	NKYEDEINKR		missed K-Y@2; missed K-R@9	-0.00186106	1307.65	436.889	1307.65	436.89	3	10	1.1.1.1387.3	0	11.7311	2159.46	11.9681
3	71.9	71.9	sp|P04264|K2C1_HUMAN	Keratin, type II cytoskeletal 1 OS=Homo sapiens OX=9606 GN=KRT1 PE=1 SV=6			2	99	NMQDMVEDYR	Oxidation(M)@5		0.000686869	1315.52	658.766	1315.52	658.766	2	16	1.1.1.1839.11	1	22.7249	1577	22.7334
3	71.9	71.9	sp|P04264|K2C1_HUMAN	Keratin, type II cytoskeletal 1 OS=Homo sapiens OX=9606 GN=KRT1 PE=1 SV=6			2	99	NSKIEISELNR		missed K-I@3	-0.00304332	1301.69	651.853	1301.69	651.854	2	19	1.1.1.1878.2	1	23.6692	17391.5	23.6982
3	71.9	71.9	sp|P04264|K2C1_HUMAN	Keratin, type II cytoskeletal 1 OS=Homo sapiens OX=9606 GN=KRT1 PE=1 SV=6			2	99	QISNLQQSISDAEQR			-0.00361985	1715.84	858.927	1715.84	858.929	2	19	1.1.1.2259.7	1	32.8446	18870.8	32.9521
3	71.9	71.9	sp|P04264|K2C1_HUMAN	Keratin, type II cytoskeletal 1 OS=Homo sapiens OX=9606 GN=KRT1 PE=1 SV=6			2	99	SDQSRLDSELK		missed R-L@5	-0.00424911	1276.62	639.318	1276.63	639.32	2	17	1.1.1.1585.12	1	16.6829	10102.2	16.742
3	71.9	71.9	sp|P04264|K2C1_HUMAN	Keratin, type II cytoskeletal 1 OS=Homo sapiens OX=9606 GN=KRT1 PE=1 SV=6			2	99	SISISVAR			-0.0010267	831.48	416.748	831.481	416.748	2	9	1.1.1.2013.2	1	26.9222	8530.07	26.8702
3	71.9	71.9	sp|P04264|K2C1_HUMAN	Keratin, type II cytoskeletal 1 OS=Homo sapiens OX=9606 GN=KRT1 PE=1 SV=6			2	99	SKAEAESLYQSK		missed K-A@2	-0.00505454	1339.66	670.836	1339.66	670.838	2	19	1.1.1.1460.15	1	13.5487	9884.62	13.463
3	71.9	71.9	sp|P04264|K2C1_HUMAN	Keratin, type II cytoskeletal 1 OS=Homo sapiens OX=9606 GN=KRT1 PE=1 SV=6			2	99	SKAEAESLYQSKYEELQITAGR		missed K-A@2; missed K-Y@12	-0.000357486	2500.24	834.422	2500.24	834.422	3	24	1.1.1.2332.6	1	34.5852	5938.86	34.6642
3	71.9	71.9	sp|P04264|K2C1_HUMAN	Keratin, type II cytoskeletal 1 OS=Homo sapiens OX=9606 GN=KRT1 PE=1 SV=6			2	99	SLDLDSIIAEVK			-0.00134623	1301.71	651.861	1301.71	651.861	2	11	1.1.1.3068.4	1	52.2544	373.33	52.2993
3	71.9	71.9	sp|P04264|K2C1_HUMAN	Keratin, type II cytoskeletal 1 OS=Homo sapiens OX=9606 GN=KRT1 PE=1 SV=6			2	99	SLNNQFASFIDK			0.000855534	1382.68	692.349	1382.68	692.349	2	19	1.1.1.2895.3	1	48.0596	1567.44	48.0764
3	71.9	71.9	sp|P04264|K2C1_HUMAN	Keratin, type II cytoskeletal 1 OS=Homo sapiens OX=9606 GN=KRT1 PE=1 SV=6			2	99	SLNNQFASFIDKVR		missed K-V@12	0.00615462	1637.86	546.96	1637.85	546.958	3	14	1.1.1.3049.2	1	51.7799	7137.32	51.7747
3	71.9	71.9	sp|P04264|K2C1_HUMAN	Keratin, type II cytoskeletal 1 OS=Homo sapiens OX=9606 GN=KRT1 PE=1 SV=6			2	99	SLVNLGGSK			-0.000977412	873.491	437.753	873.492	437.753	2	9	1.1.1.1998.4	1	26.5761	11623.2	26.3752
3	71.9	71.9	sp|P04264|K2C1_HUMAN	Keratin, type II cytoskeletal 1 OS=Homo sapiens OX=9606 GN=KRT1 PE=1 SV=6			2	99	THNLEPYFESFINNLR			0.00765708	1992.98	665.333	1992.97	665.33	3	11	1.1.1.3563.2	1	64.7826	300.821	64.894
3	71.9	71.9	sp|P04264|K2C1_HUMAN	Keratin, type II cytoskeletal 1 OS=Homo sapiens OX=9606 GN=KRT1 PE=1 SV=6			2	99	TLLEGEESR			-0.00185939	1032.51	517.261	1032.51	517.262	2	14	1.1.1.1700.3	1	19.4362	15306.3	19.3709
3	71.9	71.9	sp|P04264|K2C1_HUMAN	Keratin, type II cytoskeletal 1 OS=Homo sapiens OX=9606 GN=KRT1 PE=1 SV=6			2	99	TNAENEFVTIK			-0.00282788	1264.63	633.321	1264.63	633.322	2	18	1.1.1.2212.4	1	31.7442	6952.66	31.6638
3	71.9	71.9	sp|P04264|K2C1_HUMAN	Keratin, type II cytoskeletal 1 OS=Homo sapiens OX=9606 GN=KRT1 PE=1 SV=6			2	99	TNAENEFVTIKK		missed K-K@11	1.57e-05	1392.73	697.37	1392.72	697.37	2	18	1.1.1.1850.9	1	22.9849	28398.3	23.0642
3	71.9	71.9	sp|P04264|K2C1_HUMAN	Keratin, type II cytoskeletal 1 OS=Homo sapiens OX=9606 GN=KRT1 PE=1 SV=6			2	99	WELLQQVDTSTR			-0.00417441	1474.74	738.376	1474.74	738.378	2	15	1.1.1.2850.4	1	46.9808	13911	46.7868
3	71.9	71.9	sp|P04264|K2C1_HUMAN	Keratin, type II cytoskeletal 1 OS=Homo sapiens OX=9606 GN=KRT1 PE=1 SV=6			2	99	YEELQITAGR			-0.00479133	1178.59	590.302	1178.59	590.304	2	12	1.1.1.2109.3	1	29.2198	7117.01	29.3841
3	71.9	71.9	sp|P04264|K2C1_HUMAN	Keratin, type II cytoskeletal 1 OS=Homo sapiens OX=9606 GN=KRT1 PE=1 SV=6			0.79588	84.82	DVDGAYMTK			-0.00165164	998.436	500.225	998.438	500.226	2	7	1.1.1.1672.7	1	18.7383	4842.97	18.6098
3	71.9	71.9	sp|P04264|K2C1_HUMAN	Keratin, type II cytoskeletal 1 OS=Homo sapiens OX=9606 GN=KRT1 PE=1 SV=6			0.659556	79.07	LRSEIDNVKK		missed R-S@2; missed K-K@9	-0.00175748	1200.68	401.234	1200.68	401.235	3	10	1.1.1.1343.4	1	10.6667	10050	10.686
3	71.9	71.9	sp|P04264|K2C1_HUMAN	Keratin, type II cytoskeletal 1 OS=Homo sapiens OX=9606 GN=KRT1 PE=1 SV=6			0.19382	37.38	FASFIDK		cleaved Q-F@N-term	0.00346436	826.426	414.22	826.422	414.219	2	5	1.1.1.2197.2	0	31.3735	367.516	31.321
3	71.9	71.9	sp|P04264|K2C1_HUMAN	Keratin, type II cytoskeletal 1 OS=Homo sapiens OX=9606 GN=KRT1 PE=1 SV=6			0.163676	32.69	NKYEDEINK		missed K-Y@2	-0.00507735	1151.54	576.778	1151.55	576.78	2	5	1.1.1.1410.14	0	12.3151	304.89	12.3784
3	71.9	71.9	sp|P04264|K2C1_HUMAN	Keratin, type II cytoskeletal 1 OS=Homo sapiens OX=9606 GN=KRT1 PE=1 SV=6			0.0846002	18.61	GSYGSGGSSYGSGGGSYGSGGGGGGHGSYGSGSSSGGYR			-0.00422422	3311.3	1104.77	3311.3	1104.77	3	7	1.1.1.1548.21	1	15.8181	4618.57	15.9002
3	71.9	71.9	sp|P04264|K2C1_HUMAN	Keratin, type II cytoskeletal 1 OS=Homo sapiens OX=9606 GN=KRT1 PE=1 SV=6			0	98.36	AEAESLYQSK			0.00826048	1124.54	563.279	1124.53	563.275	2	8	1.1.1.1598.10	1	16.9864	304.173	16.9762
3	71.9	71.9	sp|P04264|K2C1_HUMAN	Keratin, type II cytoskeletal 1 OS=Homo sapiens OX=9606 GN=KRT1 PE=1 SV=6			0	98.31	AQYEDIAQK			-0.00354703	1064.51	533.263	1064.51	533.264	2	8	1.1.1.1614.6	1	17.3713	633.731	17.1678
3	71.9	71.9	sp|P04264|K2C1_HUMAN	Keratin, type II cytoskeletal 1 OS=Homo sapiens OX=9606 GN=KRT1 PE=1 SV=6			0	95.06	AQYEDIAQK			-0.00391324	1064.51	533.262	1064.51	533.264	2	10	1.1.1.1582.4	1	16.6094	965.062	16.6
3	71.9	71.9	sp|P04264|K2C1_HUMAN	Keratin, type II cytoskeletal 1 OS=Homo sapiens OX=9606 GN=KRT1 PE=1 SV=6			0	34.1	AQYEDIAQK			-0.00586636	1064.51	533.261	1064.51	533.264	2	5	1.1.1.1598.9	1	16.9847	776.67	16.9525
3	71.9	71.9	sp|P04264|K2C1_HUMAN	Keratin, type II cytoskeletal 1 OS=Homo sapiens OX=9606 GN=KRT1 PE=1 SV=6			0	99	DVDGAYMTKVDLQAK		missed K-V@9	-0.000717051	1652.81	827.411	1652.81	827.411	2	12	1.1.1.2287.8	1	33.5349	970.25	33.6127
3	71.9	71.9	sp|P04264|K2C1_HUMAN	Keratin, type II cytoskeletal 1 OS=Homo sapiens OX=9606 GN=KRT1 PE=1 SV=6			0	99	FLEQQNQVLQTK			-0.00382937	1474.77	738.394	1474.78	738.396	2	21	1.1.1.2086.4	0	28.6851	35709.7	28.8379
3	71.9	71.9	sp|P04264|K2C1_HUMAN	Keratin, type II cytoskeletal 1 OS=Homo sapiens OX=9606 GN=KRT1 PE=1 SV=6			0	99	FLEQQNQVLQTK			-0.00468386	1474.77	738.394	1474.78	738.396	2	9	1.1.1.2119.16	0	29.4748	469.644	29.4841
3	71.9	71.9	sp|P04264|K2C1_HUMAN	Keratin, type II cytoskeletal 1 OS=Homo sapiens OX=9606 GN=KRT1 PE=1 SV=6			0	42.09	FLEQQNQVLQTK	Deamidated(N)@6		0.00152553	1475.76	738.889	1475.76	738.888	2	7	1.1.1.2116.20	0	29.4029	922.275	29.3594
3	71.9	71.9	sp|P04264|K2C1_HUMAN	Keratin, type II cytoskeletal 1 OS=Homo sapiens OX=9606 GN=KRT1 PE=1 SV=6			0	99	FSSCGGGGGSFGAGGGFGSR	Carbamidomethyl(C)@4		-0.00584314	1764.72	883.368	1764.73	883.371	2	15	1.1.1.2097.9	1	28.948	747.844	28.9086
3	71.9	71.9	sp|P04264|K2C1_HUMAN	Keratin, type II cytoskeletal 1 OS=Homo sapiens OX=9606 GN=KRT1 PE=1 SV=6			0	99	FSSCGGGGGSFGAGGGFGSR	Carbamidomethyl(C)@4		-0.00743004	1764.72	883.367	1764.73	883.371	2	14	1.1.1.2064.8	1	28.1687	679.164	28.1526
3	71.9	71.9	sp|P04264|K2C1_HUMAN	Keratin, type II cytoskeletal 1 OS=Homo sapiens OX=9606 GN=KRT1 PE=1 SV=6			0	99	FSSCGGGGGSFGAGGGFGSR	Carbamidomethyl(C)@4		-0.0052328	1764.72	883.368	1764.73	883.371	2	9	1.1.1.2113.21	1	29.3298	604.321	29.3106
3	71.9	71.9	sp|P04264|K2C1_HUMAN	Keratin, type II cytoskeletal 1 OS=Homo sapiens OX=9606 GN=KRT1 PE=1 SV=6			0	98.93	FSSCGGGGGSFGAGGGFGSR	Carbamidomethyl(C)@4		0.00318997	1764.73	883.373	1764.73	883.371	2	9	1.1.1.2189.18	1	31.1955	283.811	31.3451
3	71.9	71.9	sp|P04264|K2C1_HUMAN	Keratin, type II cytoskeletal 1 OS=Homo sapiens OX=9606 GN=KRT1 PE=1 SV=6			0	57.83	FSSCGGGGGSFGAGGGFGSR	Carbamidomethyl(C)@4		-0.00962728	1764.72	883.366	1764.73	883.371	2	6	1.1.1.2128.18	1	29.7053	422.171	29.6109
3	71.9	71.9	sp|P04264|K2C1_HUMAN	Keratin, type II cytoskeletal 1 OS=Homo sapiens OX=9606 GN=KRT1 PE=1 SV=6			0	46.5	FSSCGGGGGSFGAGGGFGSR	Carbamidomethyl(C)@4		0.00294584	1764.73	883.372	1764.73	883.371	2	8	1.1.1.2143.15	1	30.0911	541.334	30.0724
3	71.9	71.9	sp|P04264|K2C1_HUMAN	Keratin, type II cytoskeletal 1 OS=Homo sapiens OX=9606 GN=KRT1 PE=1 SV=6			0	99	GGGGGGYGSGGSSYGSGGGSYGSGGGGGGGR			-0.00945328	2382.94	1192.47	2382.94	1192.48	2	19	1.1.1.1457.8	1	13.4815	16570.8	13.5588
3	71.9	71.9	sp|P04264|K2C1_HUMAN	Keratin, type II cytoskeletal 1 OS=Homo sapiens OX=9606 GN=KRT1 PE=1 SV=6			0	99	IEISELNR			-0.00233538	972.522	487.268	972.524	487.269	2	11	1.1.1.2066.3	0	28.2102	3570.96	28.3663
3	71.9	71.9	sp|P04264|K2C1_HUMAN	Keratin, type II cytoskeletal 1 OS=Homo sapiens OX=9606 GN=KRT1 PE=1 SV=6			0	88.47	IEISELNR			-0.00257951	972.521	487.268	972.524	487.269	2	7	1.1.1.2105.2	0	29.1251	691.805	29.0261
3	71.9	71.9	sp|P04264|K2C1_HUMAN	Keratin, type II cytoskeletal 1 OS=Homo sapiens OX=9606 GN=KRT1 PE=1 SV=6			0	26.41	IEISELNR			-0.00355607	972.52	487.267	972.524	487.269	2	4	1.1.1.2122.4	0	29.5408	135.636	29.5347
3	71.9	71.9	sp|P04264|K2C1_HUMAN	Keratin, type II cytoskeletal 1 OS=Homo sapiens OX=9606 GN=KRT1 PE=1 SV=6			0	35.91	LALDLEIATYR			0.000693834	1276.7	639.359	1276.7	639.359	2	5	1.1.1.3222.2	0	56.0085	56.6395	56.0008
3	71.9	71.9	sp|P04264|K2C1_HUMAN	Keratin, type II cytoskeletal 1 OS=Homo sapiens OX=9606 GN=KRT1 PE=1 SV=6			0	99	MSGECAPNVSVSVSTSHTTISGGGSR	Oxidation(M)@1; Carbamidomethyl(C)@5		0.0191183	2580.17	861.065	2580.15	861.059	3	10	1.1.1.2000.21	1	26.6406	1433.5	26.6967
3	71.9	71.9	sp|P04264|K2C1_HUMAN	Keratin, type II cytoskeletal 1 OS=Homo sapiens OX=9606 GN=KRT1 PE=1 SV=6			0	99	NKYEDEINKR		missed K-Y@2; missed K-R@9	-0.00186106	1307.65	436.889	1307.65	436.89	3	11	1.1.1.1373.2	0	11.3658	8247.4	11.1449
3	71.9	71.9	sp|P04264|K2C1_HUMAN	Keratin, type II cytoskeletal 1 OS=Homo sapiens OX=9606 GN=KRT1 PE=1 SV=6			0	99	NKYEDEINKR		missed K-Y@2; missed K-R@9	-0.00131174	1307.65	436.889	1307.65	436.89	3	13	1.1.1.1356.2	0	10.995	10635.8	11.0939
3	71.9	71.9	sp|P04264|K2C1_HUMAN	Keratin, type II cytoskeletal 1 OS=Homo sapiens OX=9606 GN=KRT1 PE=1 SV=6			0	78.16	NKYEDEINKR		missed K-Y@2; missed K-R@9	0.00116017	1307.65	436.89	1307.65	436.89	3	6	1.1.1.1402.4	0	12.1016	2264.33	12.0202
3	71.9	71.9	sp|P04264|K2C1_HUMAN	Keratin, type II cytoskeletal 1 OS=Homo sapiens OX=9606 GN=KRT1 PE=1 SV=6			0	99	NMQDMVEDYR			-0.00472762	1299.52	650.766	1299.52	650.768	2	16	1.1.1.2219.6	1	31.911	4097.7	31.9741
3	71.9	71.9	sp|P04264|K2C1_HUMAN	Keratin, type II cytoskeletal 1 OS=Homo sapiens OX=9606 GN=KRT1 PE=1 SV=6			0	99	NMQDMVEDYR	Oxidation(M)@5		0.0033724	1315.52	658.768	1315.52	658.766	2	15	1.1.1.1810.6	1	22.06	1144.18	22.0684
3	71.9	71.9	sp|P04264|K2C1_HUMAN	Keratin, type II cytoskeletal 1 OS=Homo sapiens OX=9606 GN=KRT1 PE=1 SV=6			0	99	NSKIEISELNR	Deamidated(N)@1	missed K-I@3	-0.0029814	1302.68	652.345	1302.68	652.346	2	13	1.1.1.2087.3	1	28.707	772.188	28.6969
3	71.9	71.9	sp|P04264|K2C1_HUMAN	Keratin, type II cytoskeletal 1 OS=Homo sapiens OX=9606 GN=KRT1 PE=1 SV=6			0	99	QISNLQQSISDAEQR			-0.00361985	1715.84	858.927	1715.84	858.929	2	20	1.1.1.2268.11	1	33.0634	18870.8	32.9521
3	71.9	71.9	sp|P04264|K2C1_HUMAN	Keratin, type II cytoskeletal 1 OS=Homo sapiens OX=9606 GN=KRT1 PE=1 SV=6			0	95.49	QISNLQQSISDAEQR	Gln->pyro-Glu@N-term		0.00394431	1698.82	850.418	1698.82	850.416	2	8	1.1.1.2938.8	1	49.0577	786.379	49.0737
3	71.9	71.9	sp|P04264|K2C1_HUMAN	Keratin, type II cytoskeletal 1 OS=Homo sapiens OX=9606 GN=KRT1 PE=1 SV=6			0	71.03	SDQSRLDSELK		missed R-L@5	-0.00266221	1276.62	639.319	1276.63	639.32	2	7	1.1.1.1601.17	1	17.0632	746.257	16.9998
3	71.9	71.9	sp|P04264|K2C1_HUMAN	Keratin, type II cytoskeletal 1 OS=Homo sapiens OX=9606 GN=KRT1 PE=1 SV=6			0	99	SKAEAESLYQSK		missed K-A@2	-0.00566488	1339.66	670.835	1339.66	670.838	2	11	1.1.1.1490.19	1	14.3212	213.257	14.3001
3	71.9	71.9	sp|P04264|K2C1_HUMAN	Keratin, type II cytoskeletal 1 OS=Homo sapiens OX=9606 GN=KRT1 PE=1 SV=6			0	99	SKAEAESLYQSK		missed K-A@2	-0.00468833	1339.66	670.836	1339.66	670.838	2	9	1.1.1.1475.16	1	13.9325	1204.82	13.6576
3	71.9	71.9	sp|P04264|K2C1_HUMAN	Keratin, type II cytoskeletal 1 OS=Homo sapiens OX=9606 GN=KRT1 PE=1 SV=6			0	99	SKAEAESLYQSKYEELQITAGR		missed K-A@2; missed K-Y@12	0.00602658	2500.25	626.07	2500.24	626.068	4	13	1.1.1.2331.3	1	34.5532	11914.9	34.6642
3	71.9	71.9	sp|P04264|K2C1_HUMAN	Keratin, type II cytoskeletal 1 OS=Homo sapiens OX=9606 GN=KRT1 PE=1 SV=6			0	99	SLDLDSIIAEVK			0.00170549	1301.71	651.862	1301.71	651.861	2	17	1.1.1.3644.3	1	66.4347	12143.5	66.6143
3	71.9	71.9	sp|P04264|K2C1_HUMAN	Keratin, type II cytoskeletal 1 OS=Homo sapiens OX=9606 GN=KRT1 PE=1 SV=6			0	99	SLDLDSIIAEVK			0.00170549	1301.71	651.862	1301.71	651.861	2	21	1.1.1.3660.2	1	66.812	12200.5	66.6143
3	71.9	71.9	sp|P04264|K2C1_HUMAN	Keratin, type II cytoskeletal 1 OS=Homo sapiens OX=9606 GN=KRT1 PE=1 SV=6			0	99	SLDLDSIIAEVK			-0.000735887	1301.71	651.861	1301.71	651.861	2	17	1.1.1.3682.2	1	67.1845	538.282	67.0188
3	71.9	71.9	sp|P04264|K2C1_HUMAN	Keratin, type II cytoskeletal 1 OS=Homo sapiens OX=9606 GN=KRT1 PE=1 SV=6			0	98.65	SLVNLGGSK			-0.000977412	873.491	437.753	873.492	437.753	2	10	1.1.1.1993.9	1	26.4571	11623.2	26.3752
3	71.9	71.9	sp|P04264|K2C1_HUMAN	Keratin, type II cytoskeletal 1 OS=Homo sapiens OX=9606 GN=KRT1 PE=1 SV=6			0	67.44	SLVNLGGSK			-0.00360191	873.488	437.752	873.492	437.753	2	6	1.1.1.1977.6	1	26.0664	6512.63	26.3029
3	71.9	71.9	sp|P04264|K2C1_HUMAN	Keratin, type II cytoskeletal 1 OS=Homo sapiens OX=9606 GN=KRT1 PE=1 SV=6			0	99	THNLEPYFESFINNLR	Deamidated(N)@13		0.00287733	1993.96	665.659	1993.95	665.658	3	10	1.1.1.3210.3	1	55.689	213.246	55.7067
3	71.9	71.9	sp|P04264|K2C1_HUMAN	Keratin, type II cytoskeletal 1 OS=Homo sapiens OX=9606 GN=KRT1 PE=1 SV=6			0	99	TLLEGEESR			0.00192477	1032.51	517.263	1032.51	517.262	2	8	1.1.1.1716.6	1	19.8042	7007.04	19.5592
3	71.9	71.9	sp|P04264|K2C1_HUMAN	Keratin, type II cytoskeletal 1 OS=Homo sapiens OX=9606 GN=KRT1 PE=1 SV=6			0	98.17	TLLEGEESR			0.00131442	1032.51	517.262	1032.51	517.262	2	9	1.1.1.1747.2	1	20.5499	960.625	20.5205
3	71.9	71.9	sp|P04264|K2C1_HUMAN	Keratin, type II cytoskeletal 1 OS=Homo sapiens OX=9606 GN=KRT1 PE=1 SV=6			0	94.81	TLLEGEESR			-0.00149318	1032.51	517.261	1032.51	517.262	2	7	1.1.1.1732.11	1	20.1862	1240.31	20.1755
3	71.9	71.9	sp|P04264|K2C1_HUMAN	Keratin, type II cytoskeletal 1 OS=Homo sapiens OX=9606 GN=KRT1 PE=1 SV=6			0	82.43	TLLEGEESR			0.00229098	1032.51	517.263	1032.51	517.262	2	6	1.1.1.1764.5	1	20.9375	521.37	20.9733
3	71.9	71.9	sp|P04264|K2C1_HUMAN	Keratin, type II cytoskeletal 1 OS=Homo sapiens OX=9606 GN=KRT1 PE=1 SV=6			0	99	WELLQQVDTSTR			0.0118166	1474.75	738.384	1474.74	738.378	2	9	1.1.1.2872.8	1	47.5084	266.051	47.4739
3	71.9	71.9	sp|P04264|K2C1_HUMAN	Keratin, type II cytoskeletal 1 OS=Homo sapiens OX=9606 GN=KRT1 PE=1 SV=6			0	99	WELLQQVDTSTR			-0.00417441	1474.74	738.376	1474.74	738.378	2	10	1.1.1.2834.3	1	46.603	13868.5	46.7868
3	71.9	71.9	sp|P04264|K2C1_HUMAN	Keratin, type II cytoskeletal 1 OS=Homo sapiens OX=9606 GN=KRT1 PE=1 SV=6			0	99	YEELQITAGR			-0.00479133	1178.59	590.302	1178.59	590.304	2	14	1.1.1.2124.5	1	29.5924	7117.01	29.3841
4	69.84	69.84	sp|P35579|MYH9_HUMAN	Myosin-9 OS=Homo sapiens OX=9606 GN=MYH9 PE=1 SV=4			2	99	AGKLDPHLVLDQLR		missed K-L@3	-0.0080697	1573.89	525.636	1573.89	525.639	3	6	1.1.1.2719.3	0	43.9384	778.939	43.9585
4	69.84	69.84	sp|P35579|MYH9_HUMAN	Myosin-9 OS=Homo sapiens OX=9606 GN=MYH9 PE=1 SV=4			2	99	AGVLAHLEEER			0.00362614	1222.63	612.324	1222.63	612.323	2	10	1.1.1.2014.11	0	26.9546	777.403	26.9932
4	69.84	69.84	sp|P35579|MYH9_HUMAN	Myosin-9 OS=Homo sapiens OX=9606 GN=MYH9 PE=1 SV=4			2	99	ALEEAMEQKAELER		missed K-A@9	0.00611638	1645.8	823.909	1645.8	823.906	2	17	1.1.1.2021.16	1	27.1367	904.894	27.146
4	69.84	69.84	sp|P35579|MYH9_HUMAN	Myosin-9 OS=Homo sapiens OX=9606 GN=MYH9 PE=1 SV=4			2	99	ALELDSNLYR			0.00396332	1192.61	597.314	1192.61	597.312	2	9	1.1.1.2484.4	1	38.2445	2235.44	38.3661
4	69.84	69.84	sp|P35579|MYH9_HUMAN	Myosin-9 OS=Homo sapiens OX=9606 GN=MYH9 PE=1 SV=4			2	99	ALEQQVEEMK			0.00262441	1203.58	602.799	1203.58	602.798	2	8	1.1.1.1942.14	1	25.1913	280.221	25.1518
4	69.84	69.84	sp|P35579|MYH9_HUMAN	Myosin-9 OS=Homo sapiens OX=9606 GN=MYH9 PE=1 SV=4			2	99	DFSALESQLQDTQELLQEENR			-0.00360393	2492.16	1247.09	2492.17	1247.09	2	19	1.1.1.3803.4	1	69.7779	285.49	69.783
4	69.84	69.84	sp|P35579|MYH9_HUMAN	Myosin-9 OS=Homo sapiens OX=9606 GN=MYH9 PE=1 SV=4			2	99	DFSALESQLQDTQELLQEENRQK		missed R-Q@21	0.00465628	2748.32	917.116	2748.32	917.114	3	16	1.1.1.3516.2	1	63.6203	147.808	63.5978
4	69.84	69.84	sp|P35579|MYH9_HUMAN	Myosin-9 OS=Homo sapiens OX=9606 GN=MYH9 PE=1 SV=4			2	99	ELEDATETADAMNR			0.0075724	1564.68	783.345	1564.67	783.341	2	18	1.1.1.1893.6	1	24.0252	1138.55	24.0775
4	69.84	69.84	sp|P35579|MYH9_HUMAN	Myosin-9 OS=Homo sapiens OX=9606 GN=MYH9 PE=1 SV=4			2	99	ELESQISELQEDLESER			0.00378287	2032.95	1017.48	2032.94	1017.48	2	11	1.1.1.3228.5	1	56.1815	371.905	56.2435
4	69.84	69.84	sp|P35579|MYH9_HUMAN	Myosin-9 OS=Homo sapiens OX=9606 GN=MYH9 PE=1 SV=4			2	99	EQADFAIEALAK			-0.00298509	1304.66	653.336	1304.66	653.338	2	13	1.1.1.2855.2	1	47.1009	1156.64	47.1911
4	69.84	69.84	sp|P35579|MYH9_HUMAN	Myosin-9 OS=Homo sapiens OX=9606 GN=MYH9 PE=1 SV=4			2	99	EQEVNILKK		missed K-K@8	-0.00177125	1099.62	550.818	1099.62	550.819	2	9	1.1.1.1682.10	1	18.9869	1100.43	18.9022
4	69.84	69.84	sp|P35579|MYH9_HUMAN	Myosin-9 OS=Homo sapiens OX=9606 GN=MYH9 PE=1 SV=4			2	99	IAEFTTNLTEEEEK			0.00949019	1652.79	827.401	1652.78	827.396	2	11	1.1.1.2396.10	1	36.146	397.475	36.1821
4	69.84	69.84	sp|P35579|MYH9_HUMAN	Myosin-9 OS=Homo sapiens OX=9606 GN=MYH9 PE=1 SV=4			2	99	IAEFTTNLTEEEEKSK		missed K-S@14	0.000424808	1867.91	623.643	1867.91	623.642	3	19	1.1.1.2184.3	1	31.0709	2759.17	31.1055
4	69.84	69.84	sp|P35579|MYH9_HUMAN	Myosin-9 OS=Homo sapiens OX=9606 GN=MYH9 PE=1 SV=4			2	99	IAQLEEQLDNETK			-0.00516105	1529.75	765.883	1529.76	765.886	2	19	1.1.1.2185.7	1	31.0979	1213.32	31.1292
4	69.84	69.84	sp|P35579|MYH9_HUMAN	Myosin-9 OS=Homo sapiens OX=9606 GN=MYH9 PE=1 SV=4			2	99	IIGLDQVAGMSETALPGAFK			-0.00241984	2017.05	1009.53	2017.06	1009.53	2	11	1.1.1.3690.4	1	67.4018	273.522	67.4346
4	69.84	69.84	sp|P35579|MYH9_HUMAN	Myosin-9 OS=Homo sapiens OX=9606 GN=MYH9 PE=1 SV=4			2	99	KEEELQAALAR		missed K-E@1	0.00543467	1256.68	629.346	1256.67	629.344	2	12	1.1.1.1827.5	1	22.4381	954.346	22.4744
4	69.84	69.84	sp|P35579|MYH9_HUMAN	Myosin-9 OS=Homo sapiens OX=9606 GN=MYH9 PE=1 SV=4			2	99	KFDQLLAEEK		missed K-F@1	-0.00121433	1219.64	610.829	1219.64	610.83	2	13	1.1.1.2015.12	0	26.9806	2325.25	27.0949
4	69.84	69.84	sp|P35579|MYH9_HUMAN	Myosin-9 OS=Homo sapiens OX=9606 GN=MYH9 PE=1 SV=4			2	99	KLEGDSTDLSDQIAELQAQIAELK		missed K-L@1	0.0139323	2614.35	872.457	2614.33	872.452	3	23	1.1.1.3927.2	1	72.3746	192.942	72.3797
4	69.84	69.84	sp|P35579|MYH9_HUMAN	Myosin-9 OS=Homo sapiens OX=9606 GN=MYH9 PE=1 SV=4			2	99	KVEAQLQELQVK		missed K-V@1	-0.000763969	1411.8	706.909	1411.8	706.909	2	21	1.1.1.2023.16	1	27.1879	2268.67	27.1972
4	69.84	69.84	sp|P35579|MYH9_HUMAN	Myosin-9 OS=Homo sapiens OX=9606 GN=MYH9 PE=1 SV=4			2	99	LQVELDNVTGLLSQSDSK			-0.00391677	1945	973.505	1945	973.507	2	10	1.1.1.3364.4	1	59.7057	721.405	59.7968
4	69.84	69.84	sp|P35579|MYH9_HUMAN	Myosin-9 OS=Homo sapiens OX=9606 GN=MYH9 PE=1 SV=4			2	99	NTDQASMPDNTAAQK			-0.00355501	1590.69	796.353	1590.69	796.354	2	17	1.1.1.1432.14	1	12.8732	933.105	12.8817
4	69.84	69.84	sp|P35579|MYH9_HUMAN	Myosin-9 OS=Homo sapiens OX=9606 GN=MYH9 PE=1 SV=4			2	99	QAQQERDELADEIANSSGK		missed R-D@6	0.00781105	2087.98	697	2087.97	696.998	3	13	1.1.1.1984.8	1	26.2429	1672.88	26.2789
4	69.84	69.84	sp|P35579|MYH9_HUMAN	Myosin-9 OS=Homo sapiens OX=9606 GN=MYH9 PE=1 SV=4			2	99	QLEEAEEEAQR			-0.00051589	1330.6	666.307	1330.6	666.307	2	13	1.1.1.1482.13	1	14.1085	902.587	14.146
4	69.84	69.84	sp|P35579|MYH9_HUMAN	Myosin-9 OS=Homo sapiens OX=9606 GN=MYH9 PE=1 SV=4			2	99	QLLQANPILEAFGNAK			-0.00388644	1725.94	863.976	1725.94	863.978	2	17	1.1.1.3606.3	1	65.6847	973.929	65.782
4	69.84	69.84	sp|P35579|MYH9_HUMAN	Myosin-9 OS=Homo sapiens OX=9606 GN=MYH9 PE=1 SV=4			2	99	QRYEILTPNSIPK	Gln->pyro-Glu@N-term	missed R-Y@2	-0.00556011	1540.82	771.417	1540.82	771.42	2	10	1.1.1.2726.4	1	44.1186	715.999	44.2094
4	69.84	69.84	sp|P35579|MYH9_HUMAN	Myosin-9 OS=Homo sapiens OX=9606 GN=MYH9 PE=1 SV=4			2	99	QTLENERGELANEVK	Gln->pyro-Glu@N-term	missed R-G@7	-0.00219416	1711.84	856.925	1711.84	856.926	2	17	1.1.1.2211.4	1	31.7303	623.766	31.6878
4	69.84	69.84	sp|P35579|MYH9_HUMAN	Myosin-9 OS=Homo sapiens OX=9606 GN=MYH9 PE=1 SV=4			2	99	RGDLPFVVPR		missed R-G@1	0.00213769	1154.66	578.336	1154.66	578.335	2	10	1.1.1.2480.6	1	38.1519	1811.1	38.2638
4	69.84	69.84	sp|P35579|MYH9_HUMAN	Myosin-9 OS=Homo sapiens OX=9606 GN=MYH9 PE=1 SV=4			2	99	TEMEDLMSSKDDVGK		missed K-D@10	0.00141904	1683.73	842.875	1683.73	842.874	2	9	1.1.1.2113.20	1	29.3289	325.406	29.3594
4	69.84	69.84	sp|P35579|MYH9_HUMAN	Myosin-9 OS=Homo sapiens OX=9606 GN=MYH9 PE=1 SV=4			2	99	THEAQIQEMR			-0.00525581	1241.58	621.796	1241.58	621.798	2	9	1.1.1.1442.10	1	13.1229	186.044	13.1363
4	69.84	69.84	sp|P35579|MYH9_HUMAN	Myosin-9 OS=Homo sapiens OX=9606 GN=MYH9 PE=1 SV=4			2	99	TVGQLYKEQLAK		missed K-E@7	0.00658829	1376.77	689.394	1376.77	689.39	2	16	1.1.1.1829.8	1	22.4879	831.463	22.4507
4	69.84	69.84	sp|P35579|MYH9_HUMAN	Myosin-9 OS=Homo sapiens OX=9606 GN=MYH9 PE=1 SV=4			1.69897	98.17	MQQNIQELEEQLEEEESAR			-0.00476108	2332.04	1167.03	2332.05	1167.03	2	9	1.1.1.3117.13	1	53.3721	531.204	53.4296
4	69.84	69.84	sp|P35579|MYH9_HUMAN	Myosin-9 OS=Homo sapiens OX=9606 GN=MYH9 PE=1 SV=4			1.60206	97.74	VKLQEMEGTVK		missed K-L@2	-0.00445944	1260.67	631.342	1260.67	631.345	2	7	1.1.1.1802.17	1	21.8628	317.69	21.8468
4	69.84	69.84	sp|P35579|MYH9_HUMAN	Myosin-9 OS=Homo sapiens OX=9606 GN=MYH9 PE=1 SV=4			1.56864	97.48	NLPIYSEEIVEMYK			-0.00273287	1726.85	864.43	1726.85	864.432	2	7	1.1.1.3297.7	1	57.9309	191.897	57.9177
4	69.84	69.84	sp|P35579|MYH9_HUMAN	Myosin-9 OS=Homo sapiens OX=9606 GN=MYH9 PE=1 SV=4			1.08092	92.39	EMEAELEDERK		missed R-K@10	-0.00322848	1377.61	689.81	1377.61	689.811	2	8	1.1.1.1585.15	1	16.6879	849.01	16.7183
4	69.84	69.84	sp|P35579|MYH9_HUMAN	Myosin-9 OS=Homo sapiens OX=9606 GN=MYH9 PE=1 SV=4			1.04576	91.68	IMGIPEEEQMGLLR			0.0031323	1614.81	808.414	1614.81	808.413	2	6	1.1.1.3172.10	1	54.7379	460.864	54.7995
4	69.84	69.84	sp|P35579|MYH9_HUMAN	Myosin-9 OS=Homo sapiens OX=9606 GN=MYH9 PE=1 SV=4			0.939302	89.39	VKPLLQVSR			-0.000148279	1038.65	520.335	1038.65	520.335	2	6	1.1.1.1858.9	1	23.1712	560.134	23.1864
4	69.84	69.84	sp|P35579|MYH9_HUMAN	Myosin-9 OS=Homo sapiens OX=9606 GN=MYH9 PE=1 SV=4			0.66354	79.76	YEILTPNSIPK			0.00442863	1273.7	637.855	1273.69	637.853	2	6	1.1.1.2607.11	1	41.2571	417.196	41.3477
4	69.84	69.84	sp|P35579|MYH9_HUMAN	Myosin-9 OS=Homo sapiens OX=9606 GN=MYH9 PE=1 SV=4			0.521434	81.18	QEEEMMAKEEELVK	Gln->pyro-Glu@N-term	missed K-E@8	-0.0020521	1704.76	853.386	1704.76	853.387	2	8	1.1.1.2642.7	1	42.1132	271.48	42.1266
4	69.84	69.84	sp|P35579|MYH9_HUMAN	Myosin-9 OS=Homo sapiens OX=9606 GN=MYH9 PE=1 SV=4			0.329754	55.38	KLEEEQIILEDQNCK	Carbamidomethyl(C)@14	missed K-L@1	0.00184816	1887.93	630.316	1887.92	630.316	3	7	1.1.1.2146.12	1	30.1617	430.711	30.2255
4	69.84	69.84	sp|P35579|MYH9_HUMAN	Myosin-9 OS=Homo sapiens OX=9606 GN=MYH9 PE=1 SV=4			0.156145	32.11	ADFCIIHYAGK	Carbamidomethyl(C)@4		0.00350052	1293.62	647.818	1293.62	647.816	2	6	1.1.1.2384.9	0	35.8386	454.106	35.8538
4	69.84	69.84	sp|P35579|MYH9_HUMAN	Myosin-9 OS=Homo sapiens OX=9606 GN=MYH9 PE=1 SV=4			0.138466	29.08	EQEVNILK			0.0100215	971.539	486.777	971.529	486.772	2	5	1.1.1.1990.5	1	26.3809	1554.59	26.6205
4	69.84	69.84	sp|P35579|MYH9_HUMAN	Myosin-9 OS=Homo sapiens OX=9606 GN=MYH9 PE=1 SV=4			0.0840728	18.92	QACVLMIK	Carbamidomethyl(C)@3		0.000431102	961.509	481.762	961.509	481.762	2	6	1.1.1.2267.3	1	33.0291	420.613	33.0736
4	69.84	69.84	sp|P35579|MYH9_HUMAN	Myosin-9 OS=Homo sapiens OX=9606 GN=MYH9 PE=1 SV=4			0	99	ELEDATETADAMNR	Oxidation(M)@12		-0.00291464	1580.66	791.337	1580.66	791.339	2	18	1.1.1.1576.6	1	16.4736	559.337	16.482
4	69.84	69.84	sp|P35579|MYH9_HUMAN	Myosin-9 OS=Homo sapiens OX=9606 GN=MYH9 PE=1 SV=4			0	93.29	IIGLDQVAGMSETALPGAFK	Oxidation(M)@10		-0.0100989	2033.04	1017.53	2033.05	1017.53	2	8	1.1.1.3308.5	1	58.2329	349.674	58.275
4	69.84	69.84	sp|P35579|MYH9_HUMAN	Myosin-9 OS=Homo sapiens OX=9606 GN=MYH9 PE=1 SV=4			0	21.41	QRYEILTPNSIPK		missed R-Y@2	0.00244669	1557.85	779.934	1557.85	779.933	2	5	1.1.1.2347.15	1	34.9387	838.161	34.973
4	69.84	69.84	sp|P35579|MYH9_HUMAN	Myosin-9 OS=Homo sapiens OX=9606 GN=MYH9 PE=1 SV=4			0	66.22	QTLENERGELANEVK		missed R-G@7	0.00424874	1728.87	577.297	1728.86	577.295	3	10	1.1.1.1842.4	1	22.7896	1920.77	22.8039
5	69.45	69.45	sp|P02768|ALBU_HUMAN	Serum albumin OS=Homo sapiens OX=9606 GN=ALB PE=1 SV=2			2	99	AAFTECCQAADK	Carbamidomethyl(C)@6; Carbamidomethyl(C)@7		-0.00171452	1370.56	686.286	1370.56	686.287	2	12	1.1.1.1525.16	1	15.2278	1442.07	15.3376
5	69.45	69.45	sp|P02768|ALBU_HUMAN	Serum albumin OS=Homo sapiens OX=9606 GN=ALB PE=1 SV=2			2	99	AEFAEVSK			-0.00220774	879.432	440.723	879.434	440.724	2	10	1.1.1.1622.2	1	17.5568	10244.7	17.7868
5	69.45	69.45	sp|P02768|ALBU_HUMAN	Serum albumin OS=Homo sapiens OX=9606 GN=ALB PE=1 SV=2			2	99	AEFAEVSKLVTDLTK		missed K-L@8	0.00161184	1649.89	825.952	1649.89	825.951	2	19	1.1.1.3410.2	1	60.928	381.134	60.9951
5	69.45	69.45	sp|P02768|ALBU_HUMAN	Serum albumin OS=Homo sapiens OX=9606 GN=ALB PE=1 SV=2			2	99	ALVLIAFAQYLQQCPFEDHVK	Carbamidomethyl(C)@14		0.00278201	2489.28	830.768	2489.28	830.767	3	14	1.1.1.4283.4	1	78.385	1032.54	78.4831
5	69.45	69.45	sp|P02768|ALBU_HUMAN	Serum albumin OS=Homo sapiens OX=9606 GN=ALB PE=1 SV=2			2	99	AVMDDFAAFVEK			0.00234214	1341.63	671.822	1341.63	671.821	2	15	1.1.1.3287.3	1	57.6633	1890.84	57.4174
5	69.45	69.45	sp|P02768|ALBU_HUMAN	Serum albumin OS=Homo sapiens OX=9606 GN=ALB PE=1 SV=2			2	99	CCAAADPHECYAK	Carbamidomethyl(C)@1; Carbamidomethyl(C)@2; Carbamidomethyl(C)@10		-0.00354008	1551.59	518.203	1551.59	518.204	3	12	1.1.1.1345.11	1	10.7225	763.224	10.736
5	69.45	69.45	sp|P02768|ALBU_HUMAN	Serum albumin OS=Homo sapiens OX=9606 GN=ALB PE=1 SV=2			2	99	CCTESLVNR	Carbamidomethyl(C)@1; Carbamidomethyl(C)@2		-0.00463487	1137.49	569.75	1137.49	569.753	2	15	1.1.1.1581.9	1	16.5864	15612.3	16.5054
5	69.45	69.45	sp|P02768|ALBU_HUMAN	Serum albumin OS=Homo sapiens OX=9606 GN=ALB PE=1 SV=2			2	99	DVFLGMFLYEYAR			-0.00257171	1622.78	812.396	1622.78	812.397	2	20	1.1.1.4449.2	1	80.828	473.602	80.6292
5	69.45	69.45	sp|P02768|ALBU_HUMAN	Serum albumin OS=Homo sapiens OX=9606 GN=ALB PE=1 SV=2			2	99	EFNAETFTFHADICTLSEKER	Carbamidomethyl(C)@14	missed K-E@19	0.00694301	2544.17	849.063	2544.16	849.06	3	14	1.1.1.2924.4	1	48.7275	1206.88	48.857
5	69.45	69.45	sp|P02768|ALBU_HUMAN	Serum albumin OS=Homo sapiens OX=9606 GN=ALB PE=1 SV=2			2	99	ETYGEMADCCAK	Carbamidomethyl(C)@9; Carbamidomethyl(C)@10		-0.000623312	1433.53	717.77	1433.53	717.77	2	11	1.1.1.1624.8	1	17.6122	1502.36	17.6693
5	69.45	69.45	sp|P02768|ALBU_HUMAN	Serum albumin OS=Homo sapiens OX=9606 GN=ALB PE=1 SV=2			2	99	FKDLGEENFK		missed K-D@2	0.00518226	1225.6	613.809	1225.6	613.806	2	14	1.1.1.1888.2	1	23.8925	1247.73	23.888
5	69.45	69.45	sp|P02768|ALBU_HUMAN	Serum albumin OS=Homo sapiens OX=9606 GN=ALB PE=1 SV=2			2	99	FQNALLVR			-0.000863472	959.554	480.784	959.555	480.785	2	13	1.1.1.2285.2	1	33.4716	40954.6	33.5642
5	69.45	69.45	sp|P02768|ALBU_HUMAN	Serum albumin OS=Homo sapiens OX=9606 GN=ALB PE=1 SV=2			2	99	HPDYSVVLLLR			0.000891778	1310.74	656.375	1310.73	656.375	2	8	1.1.1.2995.5	1	50.4476	1186.15	50.5902
5	69.45	69.45	sp|P02768|ALBU_HUMAN	Serum albumin OS=Homo sapiens OX=9606 GN=ALB PE=1 SV=2			2	99	HPYFYAPELLFFAK			-0.00030653	1741.89	871.951	1741.89	871.951	2	18	1.1.1.3750.2	1	68.6833	648.356	68.8064
5	69.45	69.45	sp|P02768|ALBU_HUMAN	Serum albumin OS=Homo sapiens OX=9606 GN=ALB PE=1 SV=2			2	99	KQTALVELVK		missed K-Q@1	-0.00284133	1127.69	564.852	1127.69	564.853	2	17	1.1.1.2131.10	1	29.7758	10793	29.8929
5	69.45	69.45	sp|P02768|ALBU_HUMAN	Serum albumin OS=Homo sapiens OX=9606 GN=ALB PE=1 SV=2			2	99	KVPQVSTPTLVEVSR		missed K-V@1	0.00399526	1638.93	547.319	1638.93	547.317	3	22	1.1.1.2359.3	1	35.2257	113506	35.1681
5	69.45	69.45	sp|P02768|ALBU_HUMAN	Serum albumin OS=Homo sapiens OX=9606 GN=ALB PE=1 SV=2			2	99	LCTVATLR	Carbamidomethyl(C)@2		-0.00222595	932.509	467.262	932.511	467.263	2	11	1.1.1.1919.3	1	24.6305	2346.39	24.6676
5	69.45	69.45	sp|P02768|ALBU_HUMAN	Serum albumin OS=Homo sapiens OX=9606 GN=ALB PE=1 SV=2			2	99	LVNEVTEFAK			-0.000909701	1148.61	575.311	1148.61	575.311	2	14	1.1.1.2310.2	1	34.0757	26894.9	33.8289
5	69.45	69.45	sp|P02768|ALBU_HUMAN	Serum albumin OS=Homo sapiens OX=9606 GN=ALB PE=1 SV=2			2	99	MPCAEDYLSVVLNQLCVLHEK	Carbamidomethyl(C)@3; Carbamidomethyl(C)@16		-0.00212712	2517.2	840.075	2517.21	840.076	3	20	1.1.1.4457.3	1	80.9628	638.364	81.0068
5	69.45	69.45	sp|P02768|ALBU_HUMAN	Serum albumin OS=Homo sapiens OX=9606 GN=ALB PE=1 SV=2			2	99	QNCELFEQLGEYK	Carbamidomethyl(C)@3		-0.00467846	1656.74	829.378	1656.75	829.38	2	21	1.1.1.2845.6	1	46.8663	8446.23	46.9287
5	69.45	69.45	sp|P02768|ALBU_HUMAN	Serum albumin OS=Homo sapiens OX=9606 GN=ALB PE=1 SV=2			2	99	QTALVELVK			0.00316367	999.6	500.807	999.596	500.806	2	11	1.1.1.2537.2	1	39.5555	31421.8	39.3066
5	69.45	69.45	sp|P02768|ALBU_HUMAN	Serum albumin OS=Homo sapiens OX=9606 GN=ALB PE=1 SV=2			2	99	RHPDYSVVLLLR		missed R-H@1	0.00668289	1466.84	489.955	1466.84	489.953	3	10	1.1.1.2697.3	1	43.3821	9545.4	43.5047
5	69.45	69.45	sp|P02768|ALBU_HUMAN	Serum albumin OS=Homo sapiens OX=9606 GN=ALB PE=1 SV=2			2	99	SHCIAEVENDEMPADLPSLAADFVESK	Carbamidomethyl(C)@3		0.0051192	2973.34	992.121	2973.34	992.12	3	22	1.1.1.3663.3	1	66.8992	656.518	66.9939
5	69.45	69.45	sp|P02768|ALBU_HUMAN	Serum albumin OS=Homo sapiens OX=9606 GN=ALB PE=1 SV=2			2	99	TCVADESAENCDK	Carbamidomethyl(C)@2; Carbamidomethyl(C)@11		-0.0139562	1497.56	749.786	1497.57	749.793	2	16	1.1.1.1347.4	1	10.7722	297.532	10.7839
5	69.45	69.45	sp|P02768|ALBU_HUMAN	Serum albumin OS=Homo sapiens OX=9606 GN=ALB PE=1 SV=2			2	99	VFDEFKPLVEEPQNLIK			0.00658799	2044.09	682.372	2044.09	682.37	3	12	1.1.1.3330.3	1	58.7907	5042.74	58.6502
5	69.45	69.45	sp|P02768|ALBU_HUMAN	Serum albumin OS=Homo sapiens OX=9606 GN=ALB PE=1 SV=2			2	99	VPQVSTPTLVEVSR			0.00325409	1510.84	756.427	1510.84	756.425	2	10	1.1.1.2589.11	1	40.8011	10218.8	40.9424
5	69.45	69.45	sp|P02768|ALBU_HUMAN	Serum albumin OS=Homo sapiens OX=9606 GN=ALB PE=1 SV=2			2	99	YICENQDSISSK	Carbamidomethyl(C)@3		-0.00210781	1442.63	722.324	1442.63	722.325	2	19	1.1.1.1574.4	1	16.4256	10402.7	16.5054
5	69.45	69.45	sp|P02768|ALBU_HUMAN	Serum albumin OS=Homo sapiens OX=9606 GN=ALB PE=1 SV=2			1.79588	98.53	QNCELFEQLGEYKFQNALLVR	Carbamidomethyl(C)@3	missed K-F@13	0.0111947	2598.3	867.108	2598.29	867.104	3	9	1.1.1.3482.5	1	62.8212	577.241	62.9151
5	69.45	69.45	sp|P02768|ALBU_HUMAN	Serum albumin OS=Homo sapiens OX=9606 GN=ALB PE=1 SV=2			1.79588	98.57	YLYEIAR			-0.00270419	926.483	464.249	926.486	464.25	2	9	1.1.1.2146.6	1	30.1567	43583.6	30.2759
5	69.45	69.45	sp|P02768|ALBU_HUMAN	Serum albumin OS=Homo sapiens OX=9606 GN=ALB PE=1 SV=2			1.76955	98.47	LSQRFPK		missed R-F@4	-0.0011111	874.501	438.258	874.503	438.259	2	8	1.1.1.1448.5	1	13.2744	6089.41	13.1103
5	69.45	69.45	sp|P02768|ALBU_HUMAN	Serum albumin OS=Homo sapiens OX=9606 GN=ALB PE=1 SV=2			1.63827	97.91	DLGEENFK			0.00229978	950.437	476.226	950.435	476.225	2	11	1.1.1.1830.2	1	22.5048	2529.31	22.6394
5	69.45	69.45	sp|P02768|ALBU_HUMAN	Serum albumin OS=Homo sapiens OX=9606 GN=ALB PE=1 SV=2			1.63827	97.88	SLHTLFGDKLCTVATLR	Carbamidomethyl(C)@11	missed K-L@9	0.00189482	1931.03	644.684	1931.03	644.684	3	7	1.1.1.2854.7	1	47.0788	460.292	47.0477
5	69.45	69.45	sp|P02768|ALBU_HUMAN	Serum albumin OS=Homo sapiens OX=9606 GN=ALB PE=1 SV=2			1.61979	97.81	LVTDLTK			0.00162739	788.466	395.24	788.464	395.239	2	9	1.1.1.1812.2	1	22.0973	9595.03	22.0684
5	69.45	69.45	sp|P02768|ALBU_HUMAN	Serum albumin OS=Homo sapiens OX=9606 GN=ALB PE=1 SV=2			1.34679	95.92	EFNAETFTFHADICTLSEK	Carbamidomethyl(C)@14		0.01223	2259.03	754.016	2259.02	754.012	3	10	1.1.1.3125.2	1	53.5618	939.308	53.4544
5	69.45	69.45	sp|P02768|ALBU_HUMAN	Serum albumin OS=Homo sapiens OX=9606 GN=ALB PE=1 SV=2			1.284	95.33	QEPERNECFLQHKDDNPNLPR	Carbamidomethyl(C)@8	missed R-N@5; missed K-D@13	0.00099609	2635.22	659.812	2635.22	659.812	4	10	1.1.1.1767.5	1	21.0083	924.882	20.9971
5	69.45	69.45	sp|P02768|ALBU_HUMAN	Serum albumin OS=Homo sapiens OX=9606 GN=ALB PE=1 SV=2			1.22915	94.68	KYLYEIAR		missed K-Y@1	-0.00109247	1054.58	528.297	1054.58	528.298	2	7	1.1.1.1941.12	1	25.1643	5183.59	24.9108
5	69.45	69.45	sp|P02768|ALBU_HUMAN	Serum albumin OS=Homo sapiens OX=9606 GN=ALB PE=1 SV=2			1.20066	94.32	LDELRDEGKASSAK		missed R-D@5; missed K-A@9	-0.00260816	1517.77	506.929	1517.77	506.93	3	7	1.1.1.1348.7	1	10.7947	652.064	10.7839
5	69.45	69.45	sp|P02768|ALBU_HUMAN	Serum albumin OS=Homo sapiens OX=9606 GN=ALB PE=1 SV=2			0.130182	27.91	AFKAWAVAR		missed K-A@3	0.000113616	1018.57	510.293	1018.57	510.293	2	5	1.1.1.1953.9	1	25.4686	1651.83	25.5601
5	69.45	69.45	sp|P02768|ALBU_HUMAN	Serum albumin OS=Homo sapiens OX=9606 GN=ALB PE=1 SV=2			0	99	AAFTECCQAADK	Carbamidomethyl(C)@6; Carbamidomethyl(C)@7		-0.00171452	1370.56	686.286	1370.56	686.287	2	9	1.1.1.1543.12	1	15.6828	869.293	15.4132
5	69.45	69.45	sp|P02768|ALBU_HUMAN	Serum albumin OS=Homo sapiens OX=9606 GN=ALB PE=1 SV=2			0	98.14	AEFAEVSK			-0.00220774	879.432	440.723	879.434	440.724	2	7	1.1.1.1685.4	1	19.0566	1372.42	18.8039
5	69.45	69.45	sp|P02768|ALBU_HUMAN	Serum albumin OS=Homo sapiens OX=9606 GN=ALB PE=1 SV=2			0	97.99	AEFAEVSK			-0.00220774	879.432	440.723	879.434	440.724	2	10	1.1.1.1638.2	1	17.9312	10839	17.7868
5	69.45	69.45	sp|P02768|ALBU_HUMAN	Serum albumin OS=Homo sapiens OX=9606 GN=ALB PE=1 SV=2			0	78.16	AEFAEVSK			-0.00184153	879.432	440.723	879.434	440.724	2	9	1.1.1.1654.2	1	18.3071	3028.82	18.2323
5	69.45	69.45	sp|P02768|ALBU_HUMAN	Serum albumin OS=Homo sapiens OX=9606 GN=ALB PE=1 SV=2			0	63.98	AEFAEVSK			-0.00440499	879.429	440.722	879.434	440.724	2	6	1.1.1.1670.6	1	18.6888	1582.81	18.7064
5	69.45	69.45	sp|P02768|ALBU_HUMAN	Serum albumin OS=Homo sapiens OX=9606 GN=ALB PE=1 SV=2			0	37.57	AEFAEVSK			0.000966075	879.435	440.725	879.434	440.724	2	5	1.1.1.1707.2	1	19.5856	421.25	19.5355
5	69.45	69.45	sp|P02768|ALBU_HUMAN	Serum albumin OS=Homo sapiens OX=9606 GN=ALB PE=1 SV=2			0	99	AVMDDFAAFVEK			0.002098	1341.63	671.822	1341.63	671.821	2	13	1.1.1.3272.4	1	57.2778	1859.72	57.4174
5	69.45	69.45	sp|P02768|ALBU_HUMAN	Serum albumin OS=Homo sapiens OX=9606 GN=ALB PE=1 SV=2			0	99	AVMDDFAAFVEK	Oxidation(M)@3		0.00918128	1357.63	679.823	1357.62	679.818	2	10	1.1.1.2859.4	1	47.1983	369.82	47.2151
5	69.45	69.45	sp|P02768|ALBU_HUMAN	Serum albumin OS=Homo sapiens OX=9606 GN=ALB PE=1 SV=2			0	99	CCTESLVNR	Carbamidomethyl(C)@1; Carbamidomethyl(C)@2		0.000492062	1137.49	569.753	1137.49	569.753	2	11	1.1.1.1597.8	1	16.9644	1052.33	16.8822
5	69.45	69.45	sp|P02768|ALBU_HUMAN	Serum albumin OS=Homo sapiens OX=9606 GN=ALB PE=1 SV=2			0	98.5	CCTESLVNR	Carbamidomethyl(C)@1; Carbamidomethyl(C)@2		-0.00121691	1137.49	569.752	1137.49	569.753	2	9	1.1.1.1613.6	1	17.3473	664.243	17.3143
5	69.45	69.45	sp|P02768|ALBU_HUMAN	Serum albumin OS=Homo sapiens OX=9606 GN=ALB PE=1 SV=2			0	99	DVFLGMFLYEYAR	Oxidation(M)@6		-0.0037852	1638.77	820.393	1638.78	820.395	2	20	1.1.1.3937.4	1	72.5801	641.92	72.6415
5	69.45	69.45	sp|P02768|ALBU_HUMAN	Serum albumin OS=Homo sapiens OX=9606 GN=ALB PE=1 SV=2			0	99	DVFLGMFLYEYAR	Oxidation(M)@6		0.00280652	1638.78	820.396	1638.78	820.395	2	22	1.1.1.3960.2	1	72.9634	512.236	72.94
5	69.45	69.45	sp|P02768|ALBU_HUMAN	Serum albumin OS=Homo sapiens OX=9606 GN=ALB PE=1 SV=2			0	99	DVFLGMFLYEYAR			0.000724147	1622.78	812.398	1622.78	812.397	2	20	1.1.1.4400.2	1	80.0747	1242.18	80.2288
5	69.45	69.45	sp|P02768|ALBU_HUMAN	Serum albumin OS=Homo sapiens OX=9606 GN=ALB PE=1 SV=2			0	99	DVFLGMFLYEYAR			0.000846216	1622.78	812.398	1622.78	812.397	2	22	1.1.1.4426.2	1	80.4465	1160.28	80.2864
5	69.45	69.45	sp|P02768|ALBU_HUMAN	Serum albumin OS=Homo sapiens OX=9606 GN=ALB PE=1 SV=2			0	99	DVFLGMFLYEYAR			0.000724147	1622.78	812.398	1622.78	812.397	2	21	1.1.1.4473.2	1	81.2143	227.145	81.0838
5	69.45	69.45	sp|P02768|ALBU_HUMAN	Serum albumin OS=Homo sapiens OX=9606 GN=ALB PE=1 SV=2			0	99	DVFLGMFLYEYAR			0.00109035	1622.78	812.398	1622.78	812.397	2	20	1.1.1.4501.2	1	81.6006	151.872	81.4755
5	69.45	69.45	sp|P02768|ALBU_HUMAN	Serum albumin OS=Homo sapiens OX=9606 GN=ALB PE=1 SV=2			0	99	DVFLGMFLYEYAR			0.00048001	1622.78	812.398	1622.78	812.397	2	16	1.1.1.4526.2	1	82.0231	108.992	81.9699
5	69.45	69.45	sp|P02768|ALBU_HUMAN	Serum albumin OS=Homo sapiens OX=9606 GN=ALB PE=1 SV=2			0	42.78	EFNAETFTFHADICTLSEK	Carbamidomethyl(C)@14		0.01223	2259.03	754.016	2259.02	754.012	3	6	1.1.1.3116.5	1	53.3396	939.308	53.4544
5	69.45	69.45	sp|P02768|ALBU_HUMAN	Serum albumin OS=Homo sapiens OX=9606 GN=ALB PE=1 SV=2			0	36.76	EFNAETFTFHADICTLSEK	Carbamidomethyl(C)@14		0.01223	2259.03	754.016	2259.02	754.012	3	5	1.1.1.3119.7	1	53.4126	939.308	53.4544
5	69.45	69.45	sp|P02768|ALBU_HUMAN	Serum albumin OS=Homo sapiens OX=9606 GN=ALB PE=1 SV=2			0	98.79	ETYGEMADCCAK	Oxidation(M)@6; Carbamidomethyl(C)@9; Carbamidomethyl(C)@10		0.00158459	1449.52	725.769	1449.52	725.768	2	9	1.1.1.1393.6	1	11.8801	115.644	11.8886
5	69.45	69.45	sp|P02768|ALBU_HUMAN	Serum albumin OS=Homo sapiens OX=9606 GN=ALB PE=1 SV=2			0	99	FKDLGEENFK		missed K-D@2	0.00479859	1225.6	409.541	1225.6	409.54	3	11	1.1.1.1867.5	1	23.3924	36023.9	23.4359
5	69.45	69.45	sp|P02768|ALBU_HUMAN	Serum albumin OS=Homo sapiens OX=9606 GN=ALB PE=1 SV=2			0	16.73	FKDLGEENFK	Deamidated(N)@8	missed K-D@2	0.00590355	1226.59	614.301	1226.58	614.298	2	5	1.1.1.1956.15	1	25.55	528.628	25.5346
5	69.45	69.45	sp|P02768|ALBU_HUMAN	Serum albumin OS=Homo sapiens OX=9606 GN=ALB PE=1 SV=2			0	99	HPDYSVVLLLR			0.000891778	1310.74	656.375	1310.73	656.375	2	7	1.1.1.3010.6	1	50.8229	1224.25	50.5649
5	69.45	69.45	sp|P02768|ALBU_HUMAN	Serum albumin OS=Homo sapiens OX=9606 GN=ALB PE=1 SV=2			0	99	HPYFYAPELLFFAK			-0.00030653	1741.89	871.951	1741.89	871.951	2	14	1.1.1.3770.3	1	69.0651	484.697	68.8723
5	69.45	69.45	sp|P02768|ALBU_HUMAN	Serum albumin OS=Homo sapiens OX=9606 GN=ALB PE=1 SV=2			0	99	KQTALVELVK		missed K-Q@1	-0.00259719	1127.69	564.852	1127.69	564.853	2	15	1.1.1.2146.9	1	30.1592	10980.3	29.8929
5	69.45	69.45	sp|P02768|ALBU_HUMAN	Serum albumin OS=Homo sapiens OX=9606 GN=ALB PE=1 SV=2			0	99	KQTALVELVK		missed K-Q@1	-0.0045503	1127.69	564.851	1127.69	564.853	2	16	1.1.1.2100.5	1	29.0176	3986.53	28.7909
5	69.45	69.45	sp|P02768|ALBU_HUMAN	Serum albumin OS=Homo sapiens OX=9606 GN=ALB PE=1 SV=2			0	99	KQTALVELVK		missed K-Q@1	-0.00503858	1127.69	564.851	1127.69	564.853	2	12	1.1.1.2116.12	1	29.3963	3397.23	29.6362
5	69.45	69.45	sp|P02768|ALBU_HUMAN	Serum albumin OS=Homo sapiens OX=9606 GN=ALB PE=1 SV=2			0	99	KQTALVELVK		missed K-Q@1	-0.0045503	1127.69	564.851	1127.69	564.853	2	14	1.1.1.2084.3	1	28.6346	3951.87	28.7909
5	69.45	69.45	sp|P02768|ALBU_HUMAN	Serum albumin OS=Homo sapiens OX=9606 GN=ALB PE=1 SV=2			0	99	KVPQVSTPTLVEVSR		missed K-V@1	8.63e-05	1638.93	820.472	1638.93	820.473	2	16	1.1.1.2354.14	1	35.1095	29805.4	35.1918
5	69.45	69.45	sp|P02768|ALBU_HUMAN	Serum albumin OS=Homo sapiens OX=9606 GN=ALB PE=1 SV=2			0	99	KVPQVSTPTLVEVSR		missed K-V@1	0.00362905	1638.93	547.319	1638.93	547.317	3	11	1.1.1.2370.3	1	35.4848	79946.1	35.2391
5	69.45	69.45	sp|P02768|ALBU_HUMAN	Serum albumin OS=Homo sapiens OX=9606 GN=ALB PE=1 SV=2			0	99	LVNEVTEFAK			-0.000909701	1148.61	575.311	1148.61	575.311	2	12	1.1.1.2294.2	1	33.6879	31068.2	33.8045
5	69.45	69.45	sp|P02768|ALBU_HUMAN	Serum albumin OS=Homo sapiens OX=9606 GN=ALB PE=1 SV=2			0	64.2	LVNEVTEFAK	Deamidated(N)@3		0.00224811	1149.59	575.804	1149.59	575.803	2	9	1.1.1.2258.2	1	32.8143	595.057	32.8091
5	69.45	69.45	sp|P02768|ALBU_HUMAN	Serum albumin OS=Homo sapiens OX=9606 GN=ALB PE=1 SV=2			0	97.11	LVTDLTK			0.00120014	788.466	395.24	788.464	395.239	2	9	1.1.1.1829.3	1	22.4796	31317.3	22.4507
5	69.45	69.45	sp|P02768|ALBU_HUMAN	Serum albumin OS=Homo sapiens OX=9606 GN=ALB PE=1 SV=2			0	86.38	LVTDLTK			0.00120014	788.466	395.24	788.464	395.239	2	8	1.1.1.1845.3	1	22.8593	17476.6	22.6159
5	69.45	69.45	sp|P02768|ALBU_HUMAN	Serum albumin OS=Homo sapiens OX=9606 GN=ALB PE=1 SV=2			0	26.67	LVTDLTK			0.00138325	788.466	395.24	788.464	395.239	2	4	1.1.1.1861.5	1	23.2431	3246.21	22.9925
5	69.45	69.45	sp|P02768|ALBU_HUMAN	Serum albumin OS=Homo sapiens OX=9606 GN=ALB PE=1 SV=2			0	99	QNCELFEQLGEYK	Carbamidomethyl(C)@3		-0.00321364	1656.74	829.378	1656.75	829.38	2	12	1.1.1.3307.6	1	58.2014	97.6601	58.1867
5	69.45	69.45	sp|P02768|ALBU_HUMAN	Serum albumin OS=Homo sapiens OX=9606 GN=ALB PE=1 SV=2			0	60.74	QNCELFEQLGEYKFQNALLVR	Deamidated(N)@2; Carbamidomethyl(C)@3	missed K-F@13	-0.0215995	2599.25	867.425	2599.27	867.432	3	8	1.1.1.3211.6	1	55.725	892.663	55.8135
5	69.45	69.45	sp|P02768|ALBU_HUMAN	Serum albumin OS=Homo sapiens OX=9606 GN=ALB PE=1 SV=2			0	98.43	QTALVELVK			0.00133263	999.598	500.806	999.596	500.806	2	12	1.1.1.2521.2	1	39.1697	35094.9	39.2826
5	69.45	69.45	sp|P02768|ALBU_HUMAN	Serum albumin OS=Homo sapiens OX=9606 GN=ALB PE=1 SV=2			0	99	SHCIAEVENDEMPADLPSLAADFVESK	Carbamidomethyl(C)@3; Oxidation(M)@12		0.00720529	2989.34	997.454	2989.33	997.451	3	14	1.1.1.3401.5	1	60.6898	316.457	60.7544
5	69.45	69.45	sp|P02768|ALBU_HUMAN	Serum albumin OS=Homo sapiens OX=9606 GN=ALB PE=1 SV=2			0	37.06	VFDEFKPLVEEPQNLIK			0.00658799	2044.09	682.372	2044.09	682.37	3	6	1.1.1.3316.2	1	58.4209	5183.41	58.677
5	69.45	69.45	sp|P02768|ALBU_HUMAN	Serum albumin OS=Homo sapiens OX=9606 GN=ALB PE=1 SV=2			0	99	VPQVSTPTLVEVSR			0.00325409	1510.84	756.427	1510.84	756.425	2	11	1.1.1.2590.11	1	40.8264	10218.8	40.9424
5	69.45	69.45	sp|P02768|ALBU_HUMAN	Serum albumin OS=Homo sapiens OX=9606 GN=ALB PE=1 SV=2			0	63.59	VPQVSTPTLVEVSR			0.00313202	1510.84	756.427	1510.84	756.425	2	6	1.1.1.2604.15	1	41.1836	10772.4	40.9167
5	69.45	69.45	sp|P02768|ALBU_HUMAN	Serum albumin OS=Homo sapiens OX=9606 GN=ALB PE=1 SV=2			0	99	YICENQDSISSK	Carbamidomethyl(C)@3		-0.00186367	1442.63	722.324	1442.63	722.325	2	15	1.1.1.1593.5	1	16.8737	62973.4	17.0476
5	69.45	69.45	sp|P02768|ALBU_HUMAN	Serum albumin OS=Homo sapiens OX=9606 GN=ALB PE=1 SV=2			0	99	YICENQDSISSK	Carbamidomethyl(C)@3		-0.00186367	1442.63	722.324	1442.63	722.325	2	11	1.1.1.1609.16	1	17.2562	62878	17.0476
5	69.45	69.45	sp|P02768|ALBU_HUMAN	Serum albumin OS=Homo sapiens OX=9606 GN=ALB PE=1 SV=2			0	99	YICENQDSISSK	Carbamidomethyl(C)@3		0.00167635	1442.64	722.326	1442.63	722.325	2	12	1.1.1.1625.6	1	17.6407	1514.8	17.5753
5	69.45	69.45	sp|P02768|ALBU_HUMAN	Serum albumin OS=Homo sapiens OX=9606 GN=ALB PE=1 SV=2			0	72.7	YICENQDSISSK	Carbamidomethyl(C)@3		0.00716949	1442.64	722.328	1442.63	722.325	2	9	1.1.1.1643.5	1	18.0601	709.963	17.9983
5	69.45	69.45	sp|P02768|ALBU_HUMAN	Serum albumin OS=Homo sapiens OX=9606 GN=ALB PE=1 SV=2			0	52.35	YICENQDSISSK	Carbamidomethyl(C)@3		-0.00222988	1442.63	722.323	1442.63	722.325	2	6	1.1.1.1542.11	1	15.6589	111.558	15.6439
5	69.45	69.45	sp|P02768|ALBU_HUMAN	Serum albumin OS=Homo sapiens OX=9606 GN=ALB PE=1 SV=2			0	33.87	YLYEIAR			-0.00270419	926.483	464.249	926.486	464.25	2	8	1.1.1.2160.2	1	30.4982	44747.3	30.2509
6	65.02	65.02	sp|Q00839|HNRPU_HUMAN	Heterogeneous nuclear ribonucleoprotein U OS=Homo sapiens OX=9606 GN=HNRNPU PE=1 SV=6			2	99	DCEVVMMIGLPGAGK	Carbamidomethyl(C)@2		0.00188116	1575.75	788.881	1575.75	788.88	2	18	1.1.1.3359.3	1	59.5755	448.52	59.665
6	65.02	65.02	sp|Q00839|HNRPU_HUMAN	Heterogeneous nuclear ribonucleoprotein U OS=Homo sapiens OX=9606 GN=HNRNPU PE=1 SV=6			2	99	DIDIHEVR			-0.00137136	995.502	498.758	995.504	498.759	2	13	1.1.1.1820.3	1	22.2678	24387	22.0446
6	65.02	65.02	sp|Q00839|HNRPU_HUMAN	Heterogeneous nuclear ribonucleoprotein U OS=Homo sapiens OX=9606 GN=HNRNPU PE=1 SV=6			2	99	DLPEHAVLK			-0.000286234	1020.56	511.287	1020.56	511.287	2	10	1.1.1.1839.4	1	22.7141	115352	22.8274
6	65.02	65.02	sp|Q00839|HNRPU_HUMAN	Heterogeneous nuclear ribonucleoprotein U OS=Homo sapiens OX=9606 GN=HNRNPU PE=1 SV=6			2	99	EKPYFPIPEEYTFIQNVPLEDR			0.00827733	2723.36	908.793	2723.35	908.79	3	19	1.1.1.3564.3	1	64.8174	15585.4	64.6194
6	65.02	65.02	sp|Q00839|HNRPU_HUMAN	Heterogeneous nuclear ribonucleoprotein U OS=Homo sapiens OX=9606 GN=HNRNPU PE=1 SV=6			2	99	FIEIAAR			-0.00237553	818.463	410.239	818.465	410.24	2	9	1.1.1.2131.2	1	29.7691	17888.9	29.9702
6	65.02	65.02	sp|Q00839|HNRPU_HUMAN	Heterogeneous nuclear ribonucleoprotein U OS=Homo sapiens OX=9606 GN=HNRNPU PE=1 SV=6			2	99	GLKAELMER		missed K-A@3	0.00116581	1045.56	523.787	1045.56	523.787	2	13	1.1.1.1803.10	1	21.8816	13234	21.8713
6	65.02	65.02	sp|Q00839|HNRPU_HUMAN	Heterogeneous nuclear ribonucleoprotein U OS=Homo sapiens OX=9606 GN=HNRNPU PE=1 SV=6			2	99	GNFTLPEVAECFDEITYVELQKEEAQK	Carbamidomethyl(C)@11	missed K-E@22	0.00371883	3186.51	1063.18	3186.51	1063.18	3	16	1.1.1.4086.3	1	75.1465	1245.81	75.2227
6	65.02	65.02	sp|Q00839|HNRPU_HUMAN	Heterogeneous nuclear ribonucleoprotein U OS=Homo sapiens OX=9606 GN=HNRNPU PE=1 SV=6			2	99	GYFEYIEENKYSR		missed K-Y@10	-0.00223376	1696.77	849.393	1696.77	849.394	2	20	1.1.1.2407.3	1	36.4099	18528.9	36.1577
6	65.02	65.02	sp|Q00839|HNRPU_HUMAN	Heterogeneous nuclear ribonucleoprotein U OS=Homo sapiens OX=9606 GN=HNRNPU PE=1 SV=6			2	99	HAAENPGKYNILGTNTIMDK		missed K-Y@8	-0.00106648	2186.08	729.7	2186.08	729.7	3	24	1.1.1.2324.2	1	34.3857	36113.4	34.1459
6	65.02	65.02	sp|Q00839|HNRPU_HUMAN	Heterogeneous nuclear ribonucleoprotein U OS=Homo sapiens OX=9606 GN=HNRNPU PE=1 SV=6			2	99	IQNVPLEDR		cleaved F-I@N-term	0.00459541	1082.58	542.296	1082.57	542.293	2	10	1.1.1.1846.4	1	22.8828	343.606	22.8979
6	65.02	65.02	sp|Q00839|HNRPU_HUMAN	Heterogeneous nuclear ribonucleoprotein U OS=Homo sapiens OX=9606 GN=HNRNPU PE=1 SV=6			2	99	KDCEVVMMIGLPGAGK	Carbamidomethyl(C)@3	missed K-D@1	0.0085037	1703.85	852.932	1703.84	852.928	2	15	1.1.1.2925.4	1	48.751	535.066	48.7393
6	65.02	65.02	sp|Q00839|HNRPU_HUMAN	Heterogeneous nuclear ribonucleoprotein U OS=Homo sapiens OX=9606 GN=HNRNPU PE=1 SV=6			2	99	KQMADTGKLNTLLQR		missed K-Q@1; missed K-L@8	-0.000514573	1715.93	572.986	1715.94	572.986	3	16	1.1.1.2076.3	1	28.4425	3301.62	28.461
6	65.02	65.02	sp|Q00839|HNRPU_HUMAN	Heterogeneous nuclear ribonucleoprotein U OS=Homo sapiens OX=9606 GN=HNRNPU PE=1 SV=6			2	99	LLEQYKEESKK		missed K-E@6; missed K-K@10	-0.00220134	1393.74	697.879	1393.75	697.88	2	16	1.1.1.1429.12	1	12.7989	2397.55	12.809
6	65.02	65.02	sp|Q00839|HNRPU_HUMAN	Heterogeneous nuclear ribonucleoprotein U OS=Homo sapiens OX=9606 GN=HNRNPU PE=1 SV=6			2	99	LNTLLQR			-0.00115781	856.512	429.263	856.513	429.264	2	10	1.1.1.1968.6	1	25.8411	5410.44	25.5854
6	65.02	65.02	sp|Q00839|HNRPU_HUMAN	Heterogeneous nuclear ribonucleoprotein U OS=Homo sapiens OX=9606 GN=HNRNPU PE=1 SV=6			2	99	LQAALDDEEAGGRPAMEPGNGSLDLGGDSAGR			0.013213	3125.44	1042.82	3125.43	1042.82	3	19	1.1.1.2536.7	1	39.5458	16776.7	39.6276
6	65.02	65.02	sp|Q00839|HNRPU_HUMAN	Heterogeneous nuclear ribonucleoprotein U OS=Homo sapiens OX=9606 GN=HNRNPU PE=1 SV=6			2	99	MCLFAGFQR	Carbamidomethyl(C)@2		-0.00357717	1128.52	565.266	1128.52	565.268	2	7	1.1.1.2941.2	1	49.1272	3355.23	49.2736
6	65.02	65.02	sp|Q00839|HNRPU_HUMAN	Heterogeneous nuclear ribonucleoprotein U OS=Homo sapiens OX=9606 GN=HNRNPU PE=1 SV=6			2	99	MMVAGFKK		missed K-K@7	-0.00122529	910.476	456.245	910.477	456.246	2	12	1.1.1.1723.3	1	19.9682	17265.8	19.7735
6	65.02	65.02	sp|Q00839|HNRPU_HUMAN	Heterogeneous nuclear ribonucleoprotein U OS=Homo sapiens OX=9606 GN=HNRNPU PE=1 SV=6			2	99	NFILDQTNVSAAAQR			-0.00492991	1646.83	824.424	1646.84	824.426	2	15	1.1.1.2640.11	1	42.072	549.331	42.0788
6	65.02	65.02	sp|Q00839|HNRPU_HUMAN	Heterogeneous nuclear ribonucleoprotein U OS=Homo sapiens OX=9606 GN=HNRNPU PE=1 SV=6			2	99	NGQDLGVAFK			-0.0037973	1047.53	524.773	1047.53	524.775	2	14	1.1.1.2115.6	1	29.3664	7672.68	29.6109
6	65.02	65.02	sp|Q00839|HNRPU_HUMAN	Heterogeneous nuclear ribonucleoprotein U OS=Homo sapiens OX=9606 GN=HNRNPU PE=1 SV=6			2	99	QMADTGKLNTLLQR		missed K-L@7	0.000925962	1587.84	794.928	1587.84	794.927	2	15	1.1.1.2352.17	1	35.0622	5942.93	35.1205
6	65.02	65.02	sp|Q00839|HNRPU_HUMAN	Heterogeneous nuclear ribonucleoprotein U OS=Homo sapiens OX=9606 GN=HNRNPU PE=1 SV=6			2	99	SSGPTSLFAVTVAPPGAR			-0.00214476	1713.9	857.959	1713.91	857.96	2	12	1.1.1.3135.14	1	53.8081	8730.86	54.0509
6	65.02	65.02	sp|Q00839|HNRPU_HUMAN	Heterogeneous nuclear ribonucleoprotein U OS=Homo sapiens OX=9606 GN=HNRNPU PE=1 SV=6			2	99	VSELKEELK		missed K-E@5	-0.00333676	1073.59	537.804	1073.6	537.806	2	13	1.1.1.1602.8	1	17.0797	20967.3	17.0716
6	65.02	65.02	sp|Q00839|HNRPU_HUMAN	Heterogeneous nuclear ribonucleoprotein U OS=Homo sapiens OX=9606 GN=HNRNPU PE=1 SV=6			2	99	VSELKEELKK		missed K-E@5; missed K-K@9	-0.00352969	1201.69	601.851	1201.69	601.853	2	15	1.1.1.1433.15	1	12.8961	8308.06	12.8817
6	65.02	65.02	sp|Q00839|HNRPU_HUMAN	Heterogeneous nuclear ribonucleoprotein U OS=Homo sapiens OX=9606 GN=HNRNPU PE=1 SV=6			2	99	VTEKIPVR		missed K-I@4	-0.00204322	940.568	471.291	940.571	471.293	2	10	1.1.1.1534.7	1	15.4533	25715.8	15.2622
6	65.02	65.02	sp|Q00839|HNRPU_HUMAN	Heterogeneous nuclear ribonucleoprotein U OS=Homo sapiens OX=9606 GN=HNRNPU PE=1 SV=6			2	99	YNILGTNTIMDK			-0.00542286	1381.69	691.85	1381.69	691.853	2	14	1.1.1.2741.3	1	44.4976	15346.2	44.5999
6	65.02	65.02	sp|Q00839|HNRPU_HUMAN	Heterogeneous nuclear ribonucleoprotein U OS=Homo sapiens OX=9606 GN=HNRNPU PE=1 SV=6			1.92082	98.91	NFILDQTNVSAAAQRR		missed R-R@15	0.00505293	1802.94	601.989	1802.94	601.987	3	13	1.1.1.2344.2	1	34.8577	19543.9	34.973
6	65.02	65.02	sp|Q00839|HNRPU_HUMAN	Heterogeneous nuclear ribonucleoprotein U OS=Homo sapiens OX=9606 GN=HNRNPU PE=1 SV=6			1.85387	98.76	AVVVCPKDEDYK	Carbamidomethyl(C)@5	missed K-D@7	-0.00205405	1421.68	711.849	1421.69	711.85	2	6	1.1.1.1609.15	1	17.2553	1418.16	17.3385
6	65.02	65.02	sp|Q00839|HNRPU_HUMAN	Heterogeneous nuclear ribonucleoprotein U OS=Homo sapiens OX=9606 GN=HNRNPU PE=1 SV=6			1.67778	98.13	KAVVVCPKDEDYK	Carbamidomethyl(C)@6	missed K-A@1; missed K-D@8	-0.00372453	1549.78	517.6	1549.78	517.601	3	9	1.1.1.1448.8	1	13.2769	11506.6	13.3688
6	65.02	65.02	sp|Q00839|HNRPU_HUMAN	Heterogeneous nuclear ribonucleoprotein U OS=Homo sapiens OX=9606 GN=HNRNPU PE=1 SV=6			1.65758	98.07	VCFEMK	Carbamidomethyl(C)@2		-0.00139864	812.355	407.185	812.356	407.185	2	7	1.1.1.1953.3	0	25.4636	2602.13	25.4583
6	65.02	65.02	sp|Q00839|HNRPU_HUMAN	Heterogeneous nuclear ribonucleoprotein U OS=Homo sapiens OX=9606 GN=HNRNPU PE=1 SV=6			1.42022	96.68	GKVCFEMK	Carbamidomethyl(C)@4	missed K-V@2	-0.00165179	997.471	499.743	997.473	499.744	2	11	1.1.1.1703.3	1	19.5009	2534.33	19.4414
6	65.02	65.02	sp|Q00839|HNRPU_HUMAN	Heterogeneous nuclear ribonucleoprotein U OS=Homo sapiens OX=9606 GN=HNRNPU PE=1 SV=6			1.11351	93.21	KAEGGGGGGRPGAPAAGDGKTEQK		missed K-A@1; missed K-T@20	-0.00524789	2152.06	539.021	2152.06	539.023	4	8	1.1.1.1288.2	1	9.3381	165.375	9.3139
6	65.02	65.02	sp|Q00839|HNRPU_HUMAN	Heterogeneous nuclear ribonucleoprotein U OS=Homo sapiens OX=9606 GN=HNRNPU PE=1 SV=6			1.08092	92.67	EKPYFPIPEEYTFIQNVPLEDRVR		missed R-V@22	0.0113857	2978.53	745.64	2978.52	745.637	4	8	1.1.1.3411.2	1	60.9515	964.256	61.0489
6	65.02	65.02	sp|Q00839|HNRPU_HUMAN	Heterogeneous nuclear ribonucleoprotein U OS=Homo sapiens OX=9606 GN=HNRNPU PE=1 SV=6			1.05061	92.1	MMVAGFK			-0.00173633	782.38	392.197	782.382	392.198	2	7	1.1.1.2123.3	1	29.5654	918.006	29.5601
6	65.02	65.02	sp|Q00839|HNRPU_HUMAN	Heterogeneous nuclear ribonucleoprotein U OS=Homo sapiens OX=9606 GN=HNRNPU PE=1 SV=6			0.958607	90.22	GYFEYIEENK			-0.000999455	1290.58	646.295	1290.58	646.296	2	8	1.1.1.2496.8	1	38.554	2555.32	38.6678
6	65.02	65.02	sp|Q00839|HNRPU_HUMAN	Heterogeneous nuclear ribonucleoprotein U OS=Homo sapiens OX=9606 GN=HNRNPU PE=1 SV=6			0.739929	83.71	LKVSELKEELK		missed K-V@2; missed K-E@7	-0.000380406	1314.78	439.266	1314.78	439.266	3	7	1.1.1.1967.3	1	25.8136	10090	25.8837
6	65.02	65.02	sp|Q00839|HNRPU_HUMAN	Heterogeneous nuclear ribonucleoprotein U OS=Homo sapiens OX=9606 GN=HNRNPU PE=1 SV=6			0.716699	82.81	KMCLFAGFQR	Carbamidomethyl(C)@3	missed K-M@1	0.00562307	1256.62	629.318	1256.62	629.315	2	10	1.1.1.2543.3	1	39.684	3830.66	39.7938
6	65.02	65.02	sp|Q00839|HNRPU_HUMAN	Heterogeneous nuclear ribonucleoprotein U OS=Homo sapiens OX=9606 GN=HNRNPU PE=1 SV=6			0.688246	81.59	LLEQYKEESK		missed K-E@6	-0.00811685	1265.64	633.828	1265.65	633.832	2	8	1.1.1.1573.5	1	16.3962	426.422	16.3642
6	65.02	65.02	sp|Q00839|HNRPU_HUMAN	Heterogeneous nuclear ribonucleoprotein U OS=Homo sapiens OX=9606 GN=HNRNPU PE=1 SV=6			0.138466	30.06	AEGGGGGGRPGAPAAGDGKTEQK		missed K-T@19	-0.00163413	2023.97	506.999	2023.97	506.999	4	7	1.1.1.1297.6	1	9.5155	514.535	9.5207
6	65.02	65.02	sp|Q00839|HNRPU_HUMAN	Heterogeneous nuclear ribonucleoprotein U OS=Homo sapiens OX=9606 GN=HNRNPU PE=1 SV=6			0	99	DIDIHEVR			0.000642794	995.504	498.759	995.504	498.759	2	13	1.1.1.1804.4	1	21.9018	108370	21.9722
6	65.02	65.02	sp|Q00839|HNRPU_HUMAN	Heterogeneous nuclear ribonucleoprotein U OS=Homo sapiens OX=9606 GN=HNRNPU PE=1 SV=6			0	99	DIDIHEVR			0.001009	995.505	498.76	995.504	498.759	2	11	1.1.1.1836.3	1	22.6444	6101.76	22.4272
6	65.02	65.02	sp|Q00839|HNRPU_HUMAN	Heterogeneous nuclear ribonucleoprotein U OS=Homo sapiens OX=9606 GN=HNRNPU PE=1 SV=6			0	99	DLPEHAVLK			-0.000286234	1020.56	511.287	1020.56	511.287	2	11	1.1.1.1855.7	1	23.0959	103672	22.8509
6	65.02	65.02	sp|Q00839|HNRPU_HUMAN	Heterogeneous nuclear ribonucleoprotein U OS=Homo sapiens OX=9606 GN=HNRNPU PE=1 SV=6			0	99	EKPYFPIPEEYTFIQNVPLEDR			0.00827733	2723.36	908.793	2723.35	908.79	3	16	1.1.1.3548.3	1	64.4331	16075.7	64.6444
6	65.02	65.02	sp|Q00839|HNRPU_HUMAN	Heterogeneous nuclear ribonucleoprotein U OS=Homo sapiens OX=9606 GN=HNRNPU PE=1 SV=6			0	99	FIEIAAR			-0.00237553	818.463	410.239	818.465	410.24	2	9	1.1.1.2146.4	1	30.1551	19309.7	30.0724
6	65.02	65.02	sp|Q00839|HNRPU_HUMAN	Heterogeneous nuclear ribonucleoprotein U OS=Homo sapiens OX=9606 GN=HNRNPU PE=1 SV=6			0	30.58	FIEIAAR			-0.00194829	818.463	410.239	818.465	410.24	2	5	1.1.1.2211.2	1	31.7187	717.833	31.9501
6	65.02	65.02	sp|Q00839|HNRPU_HUMAN	Heterogeneous nuclear ribonucleoprotein U OS=Homo sapiens OX=9606 GN=HNRNPU PE=1 SV=6			0	56.09	GKVCFEMK	Carbamidomethyl(C)@4	missed K-V@2	0.00115581	997.474	499.744	997.473	499.744	2	6	1.1.1.1687.6	1	19.1083	3887.8	19.2526
6	65.02	65.02	sp|Q00839|HNRPU_HUMAN	Heterogeneous nuclear ribonucleoprotein U OS=Homo sapiens OX=9606 GN=HNRNPU PE=1 SV=6			0	32.2	GKVCFEMK	Carbamidomethyl(C)@4	missed K-V@2	0.00133892	997.474	499.744	997.473	499.744	2	8	1.1.1.1720.4	1	19.9021	1953.06	19.654
6	65.02	65.02	sp|Q00839|HNRPU_HUMAN	Heterogeneous nuclear ribonucleoprotein U OS=Homo sapiens OX=9606 GN=HNRNPU PE=1 SV=6			0	50.39	GLKAELMER	Oxidation(M)@7	missed K-A@3	-0.000777908	1061.55	531.784	1061.55	531.784	2	6	1.1.1.1560.2	1	16.1027	777.457	16.0994
6	65.02	65.02	sp|Q00839|HNRPU_HUMAN	Heterogeneous nuclear ribonucleoprotein U OS=Homo sapiens OX=9606 GN=HNRNPU PE=1 SV=6			0	99	GYFEYIEENKYSR		missed K-Y@10	0.00448004	1696.78	849.396	1696.77	849.394	2	21	1.1.1.2391.13	1	36.0216	70970.9	36.0588
6	65.02	65.02	sp|Q00839|HNRPU_HUMAN	Heterogeneous nuclear ribonucleoprotein U OS=Homo sapiens OX=9606 GN=HNRNPU PE=1 SV=6			0	99	GYFEYIEENKYSR		missed K-Y@10	0.00448004	1696.78	849.396	1696.77	849.394	2	16	1.1.1.2423.7	1	36.7919	1685.32	36.7287
6	65.02	65.02	sp|Q00839|HNRPU_HUMAN	Heterogeneous nuclear ribonucleoprotein U OS=Homo sapiens OX=9606 GN=HNRNPU PE=1 SV=6			0	40.37	GYFEYIEENKYSR		missed K-Y@10	0.0125366	1696.79	849.4	1696.77	849.394	2	9	1.1.1.2457.7	1	37.6006	896.74	37.6082
6	65.02	65.02	sp|Q00839|HNRPU_HUMAN	Heterogeneous nuclear ribonucleoprotein U OS=Homo sapiens OX=9606 GN=HNRNPU PE=1 SV=6			0	99	HAAENPGKYNILGTNTIMDK		missed K-Y@8	-0.00106648	2186.08	729.7	2186.08	729.7	3	21	1.1.1.2307.6	1	34.0126	39627.3	34.1404
6	65.02	65.02	sp|Q00839|HNRPU_HUMAN	Heterogeneous nuclear ribonucleoprotein U OS=Homo sapiens OX=9606 GN=HNRNPU PE=1 SV=6			0	99	HAAENPGKYNILGTNTIMDK	Deamidated(N)@15	missed K-Y@8	0.00587532	2187.07	730.03	2187.06	730.028	3	20	1.1.1.2356.4	1	35.1538	1423.87	35.1205
6	65.02	65.02	sp|Q00839|HNRPU_HUMAN	Heterogeneous nuclear ribonucleoprotein U OS=Homo sapiens OX=9606 GN=HNRNPU PE=1 SV=6			0	25.31	HAAENPGKYNILGTNTIMDK	Oxidation(M)@18	missed K-Y@8	0.00014378	2202.07	735.032	2202.07	735.032	3	9	1.1.1.2043.8	1	27.668	2669.28	27.7496
6	65.02	65.02	sp|Q00839|HNRPU_HUMAN	Heterogeneous nuclear ribonucleoprotein U OS=Homo sapiens OX=9606 GN=HNRNPU PE=1 SV=6			0	18.58	KAVVVCPKDEDYK	Carbamidomethyl(C)@6	missed K-A@1; missed K-D@8	-0.00317522	1549.78	517.6	1549.78	517.601	3	5	1.1.1.1465.11	1	13.6697	4621.56	13.4158
6	65.02	65.02	sp|Q00839|HNRPU_HUMAN	Heterogeneous nuclear ribonucleoprotein U OS=Homo sapiens OX=9606 GN=HNRNPU PE=1 SV=6			0	42.11	LLEQYKEESKK		missed K-E@6; missed K-K@10	0.00304258	1393.75	465.59	1393.75	465.589	3	6	1.1.1.1435.5	1	12.9374	44036.3	12.809
6	65.02	65.02	sp|Q00839|HNRPU_HUMAN	Heterogeneous nuclear ribonucleoprotein U OS=Homo sapiens OX=9606 GN=HNRNPU PE=1 SV=6			0	98.73	LNTLLQR			0.00103944	856.514	429.264	856.513	429.264	2	9	1.1.1.1938.8	1	25.0865	25875.3	25.2789
6	65.02	65.02	sp|Q00839|HNRPU_HUMAN	Heterogeneous nuclear ribonucleoprotein U OS=Homo sapiens OX=9606 GN=HNRNPU PE=1 SV=6			0	96.43	LNTLLQR			0.00103944	856.514	429.264	856.513	429.264	2	10	1.1.1.1953.7	1	25.467	25990.7	25.2789
6	65.02	65.02	sp|Q00839|HNRPU_HUMAN	Heterogeneous nuclear ribonucleoprotein U OS=Homo sapiens OX=9606 GN=HNRNPU PE=1 SV=6			0	99	LQAALDDEEAGGRPAMEPGNGSLDLGGDSAGR	Deamidated(N)@20		0.020887	3126.44	1043.15	3126.42	1043.15	3	20	1.1.1.2588.15	1	40.7792	16093.9	40.8399
6	65.02	65.02	sp|Q00839|HNRPU_HUMAN	Heterogeneous nuclear ribonucleoprotein U OS=Homo sapiens OX=9606 GN=HNRNPU PE=1 SV=6			0	99	LQAALDDEEAGGRPAMEPGNGSLDLGGDSAGR	Deamidated(N)@20		0.020887	3126.44	1043.15	3126.42	1043.15	3	17	1.1.1.2591.20	1	40.8596	16093.9	40.8399
6	65.02	65.02	sp|Q00839|HNRPU_HUMAN	Heterogeneous nuclear ribonucleoprotein U OS=Homo sapiens OX=9606 GN=HNRNPU PE=1 SV=6			0	99	LQAALDDEEAGGRPAMEPGNGSLDLGGDSAGR	Oxidation(M)@16		0.00764534	3141.43	1048.15	3141.43	1048.15	3	15	1.1.1.2337.7	1	34.706	3967.97	34.782
6	65.02	65.02	sp|Q00839|HNRPU_HUMAN	Heterogeneous nuclear ribonucleoprotein U OS=Homo sapiens OX=9606 GN=HNRNPU PE=1 SV=6			0	98.2	LQAALDDEEAGGRPAMEPGNGSLDLGGDSAGR	Deamidated(N)@20		0.0164925	3126.43	1043.15	3126.42	1043.15	3	9	1.1.1.2603.20	1	41.1624	7363.62	40.8912
6	65.02	65.02	sp|Q00839|HNRPU_HUMAN	Heterogeneous nuclear ribonucleoprotein U OS=Homo sapiens OX=9606 GN=HNRNPU PE=1 SV=6			0	77.23	LQAALDDEEAGGRPAMEPGNGSLDLGGDSAGR	Deamidated(N)@20		0.0157601	3126.43	1043.15	3126.42	1043.15	3	8	1.1.1.2573.20	1	40.4096	26628.8	40.541
6	65.02	65.02	sp|Q00839|HNRPU_HUMAN	Heterogeneous nuclear ribonucleoprotein U OS=Homo sapiens OX=9606 GN=HNRNPU PE=1 SV=6			0	71.22	MMVAGFK			0.00107126	782.383	392.199	782.382	392.198	2	8	1.1.1.2108.3	1	29.2035	925.782	29.1201
6	65.02	65.02	sp|Q00839|HNRPU_HUMAN	Heterogeneous nuclear ribonucleoprotein U OS=Homo sapiens OX=9606 GN=HNRNPU PE=1 SV=6			0	99	MMVAGFKK		missed K-K@7	-0.00122529	910.476	456.245	910.477	456.246	2	8	1.1.1.1707.3	1	19.5864	17168.1	19.7735
6	65.02	65.02	sp|Q00839|HNRPU_HUMAN	Heterogeneous nuclear ribonucleoprotein U OS=Homo sapiens OX=9606 GN=HNRNPU PE=1 SV=6			0	97.83	MMVAGFKK		missed K-K@7	-0.000859077	910.476	456.245	910.477	456.246	2	7	1.1.1.1739.5	1	20.3555	1577.9	20.374
6	65.02	65.02	sp|Q00839|HNRPU_HUMAN	Heterogeneous nuclear ribonucleoprotein U OS=Homo sapiens OX=9606 GN=HNRNPU PE=1 SV=6			0	93.37	MMVAGFKK		missed K-K@7	-0.00140839	910.475	456.245	910.477	456.246	2	6	1.1.1.1778.5	1	21.2678	289.847	21.2863
6	65.02	65.02	sp|Q00839|HNRPU_HUMAN	Heterogeneous nuclear ribonucleoprotein U OS=Homo sapiens OX=9606 GN=HNRNPU PE=1 SV=6			0	42.82	MMVAGFKK	Oxidation(M)@2	missed K-K@7	-0.0028034	926.469	464.242	926.472	464.243	2	6	1.1.1.1573.4	1	16.3946	1421.54	16.5525
6	65.02	65.02	sp|Q00839|HNRPU_HUMAN	Heterogeneous nuclear ribonucleoprotein U OS=Homo sapiens OX=9606 GN=HNRNPU PE=1 SV=6			0	99	NFILDQTNVSAAAQR			0.00263838	1646.84	824.427	1646.84	824.426	2	23	1.1.1.2554.3	1	39.9486	64871.1	40.1011
6	65.02	65.02	sp|Q00839|HNRPU_HUMAN	Heterogeneous nuclear ribonucleoprotein U OS=Homo sapiens OX=9606 GN=HNRNPU PE=1 SV=6			0	99	NFILDQTNVSAAAQR			0.00263838	1646.84	824.427	1646.84	824.426	2	23	1.1.1.2570.17	1	40.3316	67338.9	40.0776
6	65.02	65.02	sp|Q00839|HNRPU_HUMAN	Heterogeneous nuclear ribonucleoprotein U OS=Homo sapiens OX=9606 GN=HNRNPU PE=1 SV=6			0	99	NFILDQTNVSAAAQR			0.00349286	1646.84	824.428	1646.84	824.426	2	18	1.1.1.2585.14	1	40.7049	3716.77	40.4407
6	65.02	65.02	sp|Q00839|HNRPU_HUMAN	Heterogeneous nuclear ribonucleoprotein U OS=Homo sapiens OX=9606 GN=HNRNPU PE=1 SV=6			0	99	NFILDQTNVSAAAQR			0.00666666	1646.84	824.429	1646.84	824.426	2	16	1.1.1.2601.11	1	41.1047	962.801	41.0933
6	65.02	65.02	sp|Q00839|HNRPU_HUMAN	Heterogeneous nuclear ribonucleoprotein U OS=Homo sapiens OX=9606 GN=HNRNPU PE=1 SV=6			0	99	NFILDQTNVSAAAQR			0.00166182	1646.84	824.427	1646.84	824.426	2	15	1.1.1.2617.15	1	41.5182	640.205	41.4508
6	65.02	65.02	sp|Q00839|HNRPU_HUMAN	Heterogeneous nuclear ribonucleoprotein U OS=Homo sapiens OX=9606 GN=HNRNPU PE=1 SV=6			0	99	NFILDQTNVSAAAQR	Deamidated(N)@1		0.00579597	1647.83	824.921	1647.82	824.918	2	14	1.1.1.2699.12	1	43.4409	422.024	43.4279
6	65.02	65.02	sp|Q00839|HNRPU_HUMAN	Heterogeneous nuclear ribonucleoprotein U OS=Homo sapiens OX=9606 GN=HNRNPU PE=1 SV=6			0	99	NFILDQTNVSAAAQR	Deamidated(N)@1		-0.00443009	1647.82	824.916	1647.82	824.918	2	24	1.1.1.2840.3	1	46.758	1394.66	46.8341
6	65.02	65.02	sp|Q00839|HNRPU_HUMAN	Heterogeneous nuclear ribonucleoprotein U OS=Homo sapiens OX=9606 GN=HNRNPU PE=1 SV=6			0	99	NFILDQTNVSAAAQR			0.00385907	1646.84	824.428	1646.84	824.426	2	8	1.1.1.2669.16	1	42.7556	221.829	42.7163
6	65.02	65.02	sp|Q00839|HNRPU_HUMAN	Heterogeneous nuclear ribonucleoprotein U OS=Homo sapiens OX=9606 GN=HNRNPU PE=1 SV=6			0	34.13	NFILDQTNVSAAAQR			-0.00578439	1646.83	824.423	1646.84	824.426	2	5	1.1.1.2702.8	1	43.5143	193.163	43.5302
6	65.02	65.02	sp|Q00839|HNRPU_HUMAN	Heterogeneous nuclear ribonucleoprotein U OS=Homo sapiens OX=9606 GN=HNRNPU PE=1 SV=6			0	99	NGQDLGVAFK			-0.0037973	1047.53	524.773	1047.53	524.775	2	14	1.1.1.2125.4	1	29.6169	8783.96	29.6617
6	65.02	65.02	sp|Q00839|HNRPU_HUMAN	Heterogeneous nuclear ribonucleoprotein U OS=Homo sapiens OX=9606 GN=HNRNPU PE=1 SV=6			0	99	NGQDLGVAFK			-0.0037973	1047.53	524.773	1047.53	524.775	2	14	1.1.1.2145.6	1	30.1312	6557.61	29.8672
6	65.02	65.02	sp|Q00839|HNRPU_HUMAN	Heterogeneous nuclear ribonucleoprotein U OS=Homo sapiens OX=9606 GN=HNRNPU PE=1 SV=6			0	99	NGQDLGVAFK	Deamidated(N)@1		-0.00332496	1048.52	525.265	1048.52	525.267	2	12	1.1.1.2275.4	1	33.2298	6366.83	33.0492
6	65.02	65.02	sp|Q00839|HNRPU_HUMAN	Heterogeneous nuclear ribonucleoprotein U OS=Homo sapiens OX=9606 GN=HNRNPU PE=1 SV=6			0	99	NGQDLGVAFK	Deamidated(N)@1		0.00167988	1048.52	525.268	1048.52	525.267	2	17	1.1.1.2390.3	1	35.9878	23521.5	35.8794
6	65.02	65.02	sp|Q00839|HNRPU_HUMAN	Heterogeneous nuclear ribonucleoprotein U OS=Homo sapiens OX=9606 GN=HNRNPU PE=1 SV=6			0	99	NGQDLGVAFK			-0.0037973	1047.53	524.773	1047.53	524.775	2	15	1.1.1.2130.6	1	29.7468	8802.13	29.7129
6	65.02	65.02	sp|Q00839|HNRPU_HUMAN	Heterogeneous nuclear ribonucleoprotein U OS=Homo sapiens OX=9606 GN=HNRNPU PE=1 SV=6			0	99	NGQDLGVAFK			-0.00440765	1047.53	524.773	1047.53	524.775	2	13	1.1.1.2099.3	1	28.9858	2695.98	29.1436
6	65.02	65.02	sp|Q00839|HNRPU_HUMAN	Heterogeneous nuclear ribonucleoprotein U OS=Homo sapiens OX=9606 GN=HNRNPU PE=1 SV=6			0	99	NGQDLGVAFK	Deamidated(N)@1		0.00167988	1048.52	525.268	1048.52	525.267	2	8	1.1.1.2375.7	1	35.6135	18948.5	35.8538
6	65.02	65.02	sp|Q00839|HNRPU_HUMAN	Heterogeneous nuclear ribonucleoprotein U OS=Homo sapiens OX=9606 GN=HNRNPU PE=1 SV=6			0	99	QMADTGKLNTLLQR	Gln->pyro-Glu@N-term	missed K-L@7	-0.00386687	1570.81	786.412	1570.81	786.414	2	21	1.1.1.2803.3	1	45.9147	7398.84	46.0219
6	65.02	65.02	sp|Q00839|HNRPU_HUMAN	Heterogeneous nuclear ribonucleoprotein U OS=Homo sapiens OX=9606 GN=HNRNPU PE=1 SV=6			0	99	QMADTGKLNTLLQR		missed K-L@7	0.00164833	1587.84	530.288	1587.84	530.287	3	15	1.1.1.2355.2	1	35.1242	23798.4	35.1205
6	65.02	65.02	sp|Q00839|HNRPU_HUMAN	Heterogeneous nuclear ribonucleoprotein U OS=Homo sapiens OX=9606 GN=HNRNPU PE=1 SV=6			0	99	QMADTGKLNTLLQR		missed K-L@7	0.00164833	1587.84	530.288	1587.84	530.287	3	15	1.1.1.2356.2	1	35.1488	23798.4	35.1205
6	65.02	65.02	sp|Q00839|HNRPU_HUMAN	Heterogeneous nuclear ribonucleoprotein U OS=Homo sapiens OX=9606 GN=HNRNPU PE=1 SV=6			0	99	QMADTGKLNTLLQR		missed K-L@7	0.00164833	1587.84	530.288	1587.84	530.287	3	14	1.1.1.2357.3	1	35.1733	23798.4	35.1205
6	65.02	65.02	sp|Q00839|HNRPU_HUMAN	Heterogeneous nuclear ribonucleoprotein U OS=Homo sapiens OX=9606 GN=HNRNPU PE=1 SV=6			0	76.62	QMADTGKLNTLLQR	Oxidation(M)@2	missed K-L@7	-0.00134956	1603.83	535.619	1603.84	535.619	3	9	1.1.1.2147.5	1	30.1816	3803.05	30.1489
6	65.02	65.02	sp|Q00839|HNRPU_HUMAN	Heterogeneous nuclear ribonucleoprotein U OS=Homo sapiens OX=9606 GN=HNRNPU PE=1 SV=6			0	99	SSGPTSLFAVTVAPPGAR			0.00444696	1713.91	857.962	1713.91	857.96	2	23	1.1.1.3148.7	1	54.1359	85464.8	54.1766
6	65.02	65.02	sp|Q00839|HNRPU_HUMAN	Heterogeneous nuclear ribonucleoprotein U OS=Homo sapiens OX=9606 GN=HNRNPU PE=1 SV=6			0	99	SSGPTSLFAVTVAPPGAR			0.00444696	1713.91	857.962	1713.91	857.96	2	25	1.1.1.3150.2	1	54.1811	85464.8	54.1766
6	65.02	65.02	sp|Q00839|HNRPU_HUMAN	Heterogeneous nuclear ribonucleoprotein U OS=Homo sapiens OX=9606 GN=HNRNPU PE=1 SV=6			0	99	SSGPTSLFAVTVAPPGAR			0.00151731	1713.91	857.961	1713.91	857.96	2	20	1.1.1.3165.6	1	54.5586	24526.4	54.2954
6	65.02	65.02	sp|Q00839|HNRPU_HUMAN	Heterogeneous nuclear ribonucleoprotein U OS=Homo sapiens OX=9606 GN=HNRNPU PE=1 SV=6			0	97.51	SSGPTSLFAVTVAPPGAR			0.00981799	1713.91	857.965	1713.91	857.96	2	7	1.1.1.3181.7	1	54.9329	145.973	54.9252
6	65.02	65.02	sp|Q00839|HNRPU_HUMAN	Heterogeneous nuclear ribonucleoprotein U OS=Homo sapiens OX=9606 GN=HNRNPU PE=1 SV=6			0	42.92	VCFEMK	Carbamidomethyl(C)@2		0.000798619	812.357	407.186	812.356	407.185	2	5	1.1.1.1938.3	0	25.0823	839.113	25.2023
6	65.02	65.02	sp|Q00839|HNRPU_HUMAN	Heterogeneous nuclear ribonucleoprotein U OS=Homo sapiens OX=9606 GN=HNRNPU PE=1 SV=6			0	99	VSELKEELK		missed K-E@5	-0.00333676	1073.59	537.804	1073.6	537.806	2	11	1.1.1.1612.3	1	17.32	20696.5	17.0716
6	65.02	65.02	sp|Q00839|HNRPU_HUMAN	Heterogeneous nuclear ribonucleoprotein U OS=Homo sapiens OX=9606 GN=HNRNPU PE=1 SV=6			0	97.24	VSELKEELK		missed K-E@5	-0.00675471	1073.59	537.802	1073.6	537.806	2	11	1.1.1.1630.3	0	17.7523	1101.69	17.7398
6	65.02	65.02	sp|Q00839|HNRPU_HUMAN	Heterogeneous nuclear ribonucleoprotein U OS=Homo sapiens OX=9606 GN=HNRNPU PE=1 SV=6			0	69.64	VSELKEELK		missed K-E@5	-0.00333676	1073.59	537.804	1073.6	537.806	2	8	1.1.1.1596.4	1	16.9357	20967.3	17.0716
6	65.02	65.02	sp|Q00839|HNRPU_HUMAN	Heterogeneous nuclear ribonucleoprotein U OS=Homo sapiens OX=9606 GN=HNRNPU PE=1 SV=6			0	43.65	VTEKIPVR		missed K-I@4	-0.00265357	940.568	471.291	940.571	471.293	2	5	1.1.1.1549.8	1	15.8331	1440.66	15.5686
6	65.02	65.02	sp|Q00839|HNRPU_HUMAN	Heterogeneous nuclear ribonucleoprotein U OS=Homo sapiens OX=9606 GN=HNRNPU PE=1 SV=6			0	28.22	VTEKIPVR		missed K-I@4	-0.00204322	940.568	471.291	940.571	471.293	2	6	1.1.1.1526.5	1	15.2438	25715.8	15.2622
6	65.02	65.02	sp|Q00839|HNRPU_HUMAN	Heterogeneous nuclear ribonucleoprotein U OS=Homo sapiens OX=9606 GN=HNRNPU PE=1 SV=6			0	99	YNILGTNTIMDK	Oxidation(M)@10		0.000449818	1397.69	699.851	1397.69	699.85	2	16	1.1.1.2418.5	1	36.6731	1696.89	36.7522
7	51.84	51.84	sp|P13645|K1C10_HUMAN	Keratin, type I cytoskeletal 10 OS=Homo sapiens OX=9606 GN=KRT10 PE=1 SV=6			2	99	AETECQNTEYQQLLDIK	Carbamidomethyl(C)@5		-0.00201141	2081.96	1041.98	2081.96	1041.99	2	15	1.1.1.2838.6	1	46.7031	4854.86	46.7868
7	51.84	51.84	sp|P13645|K1C10_HUMAN	Keratin, type I cytoskeletal 10 OS=Homo sapiens OX=9606 GN=KRT10 PE=1 SV=6			2	99	ALEESNYELEGK			8.87e-05	1380.64	691.328	1380.64	691.328	2	19	1.1.1.1886.10	1	23.8507	39775.3	23.9358
7	51.84	51.84	sp|P13645|K1C10_HUMAN	Keratin, type I cytoskeletal 10 OS=Homo sapiens OX=9606 GN=KRT10 PE=1 SV=6			2	99	DYSKYYK		missed K-Y@4	0.000738605	965.45	483.732	965.449	483.732	2	7	1.1.1.1547.9	1	15.7823	1060.7	15.5171
7	51.84	51.84	sp|P13645|K1C10_HUMAN	Keratin, type I cytoskeletal 10 OS=Homo sapiens OX=9606 GN=KRT10 PE=1 SV=6			2	99	GSLGGGFSSGGFSGGSFSR			0.00244771	1706.77	854.391	1706.76	854.39	2	17	1.1.1.2544.8	1	39.7126	4355.6	39.8647
7	51.84	51.84	sp|P13645|K1C10_HUMAN	Keratin, type I cytoskeletal 10 OS=Homo sapiens OX=9606 GN=KRT10 PE=1 SV=6			2	99	GSSGGGCFGGSSGGYGGLGGFGGGSFR	Carbamidomethyl(C)@7		-0.0153261	2341.96	1171.99	2341.98	1172	2	13	1.1.1.2773.6	1	45.2274	2659.35	45.261
7	51.84	51.84	sp|P13645|K1C10_HUMAN	Keratin, type I cytoskeletal 10 OS=Homo sapiens OX=9606 GN=KRT10 PE=1 SV=6			2	99	IRLENEIQTYR		missed R-L@2	0.000351184	1433.76	478.928	1433.76	478.928	3	9	1.1.1.2079.2	1	28.5117	6047.99	28.5555
7	51.84	51.84	sp|P13645|K1C10_HUMAN	Keratin, type I cytoskeletal 10 OS=Homo sapiens OX=9606 GN=KRT10 PE=1 SV=6			2	99	KDAEAWFNEK		missed K-D@1	2.23e-05	1236.58	619.296	1236.58	619.296	2	16	1.1.1.1933.4	1	24.9775	641.975	25.0065
7	51.84	51.84	sp|P13645|K1C10_HUMAN	Keratin, type I cytoskeletal 10 OS=Homo sapiens OX=9606 GN=KRT10 PE=1 SV=6			2	99	LAADDFR			-0.000997417	806.391	404.203	806.392	404.203	2	9	1.1.1.1800.2	0	21.8016	10242.3	21.7514
7	51.84	51.84	sp|P13645|K1C10_HUMAN	Keratin, type I cytoskeletal 10 OS=Homo sapiens OX=9606 GN=KRT10 PE=1 SV=6			2	99	LASYLDKVR		missed K-V@7	0.000719138	1063.6	532.809	1063.6	532.809	2	14	1.1.1.1873.4	0	23.5392	9541.44	23.5797
7	51.84	51.84	sp|P13645|K1C10_HUMAN	Keratin, type I cytoskeletal 10 OS=Homo sapiens OX=9606 GN=KRT10 PE=1 SV=6			2	99	LENEIQTYR			-0.00222355	1164.58	583.295	1164.58	583.296	2	10	1.1.1.1774.10	1	21.1742	5375.9	21.2616
7	51.84	51.84	sp|P13645|K1C10_HUMAN	Keratin, type I cytoskeletal 10 OS=Homo sapiens OX=9606 GN=KRT10 PE=1 SV=6			2	99	LKYENEVALR		missed K-Y@2	0.000282783	1233.67	617.843	1233.67	617.843	2	9	1.1.1.1859.19	1	23.2044	12344.9	23.3117
7	51.84	51.84	sp|P13645|K1C10_HUMAN	Keratin, type I cytoskeletal 10 OS=Homo sapiens OX=9606 GN=KRT10 PE=1 SV=6			2	99	NHEEEMKDLR		missed K-D@7	-0.00271499	1299.59	434.202	1299.59	434.203	3	10	1.1.1.1354.2	1	10.9377	2634.77	11.0164
7	51.84	51.84	sp|P13645|K1C10_HUMAN	Keratin, type I cytoskeletal 10 OS=Homo sapiens OX=9606 GN=KRT10 PE=1 SV=6			2	99	NVQALEIELQSQLALK			0.00172806	1796.01	899.01	1796	899.009	2	17	1.1.1.3543.3	1	64.3113	165.786	64.3773
7	51.84	51.84	sp|P13645|K1C10_HUMAN	Keratin, type I cytoskeletal 10 OS=Homo sapiens OX=9606 GN=KRT10 PE=1 SV=6			2	99	QSLEASLAETEGR			-0.0054279	1389.67	695.841	1389.67	695.844	2	13	1.1.1.2195.13	1	31.3334	5431.31	31.4425
7	51.84	51.84	sp|P13645|K1C10_HUMAN	Keratin, type I cytoskeletal 10 OS=Homo sapiens OX=9606 GN=KRT10 PE=1 SV=6			2	99	QSVEADINGLR			-0.00291159	1200.61	601.311	1200.61	601.312	2	15	1.1.1.2183.6	1	31.0457	2213.34	31.0583
7	51.84	51.84	sp|P13645|K1C10_HUMAN	Keratin, type I cytoskeletal 10 OS=Homo sapiens OX=9606 GN=KRT10 PE=1 SV=6			2	99	RVLDELTLTK		missed R-V@1	-0.00192429	1186.69	594.352	1186.69	594.353	2	14	1.1.1.2287.4	1	33.5249	1849.63	33.5159
7	51.84	51.84	sp|P13645|K1C10_HUMAN	Keratin, type I cytoskeletal 10 OS=Homo sapiens OX=9606 GN=KRT10 PE=1 SV=6			2	99	SKELTTEIDNNIEQISSYK		missed K-E@2	-0.015028	2211.08	738.033	2211.09	738.037	3	20	1.1.1.2796.2	1	45.7463	1084.45	45.8108
7	51.84	51.84	sp|P13645|K1C10_HUMAN	Keratin, type I cytoskeletal 10 OS=Homo sapiens OX=9606 GN=KRT10 PE=1 SV=6			2	99	SLLEGEGSSGGGGR			-0.00255568	1261.59	631.801	1261.59	631.802	2	12	1.1.1.1687.17	1	19.1174	2378.04	18.8531
7	51.84	51.84	sp|P13645|K1C10_HUMAN	Keratin, type I cytoskeletal 10 OS=Homo sapiens OX=9606 GN=KRT10 PE=1 SV=6			2	99	SQYEQLAEQNR			-0.00284873	1364.63	683.322	1364.63	683.323	2	18	1.1.1.1634.7	1	17.8497	2754.91	17.8808
7	51.84	51.84	sp|P13645|K1C10_HUMAN	Keratin, type I cytoskeletal 10 OS=Homo sapiens OX=9606 GN=KRT10 PE=1 SV=6			2	99	SQYEQLAEQNRK		missed R-K@11	-0.000455823	1492.73	498.583	1492.73	498.583	3	10	1.1.1.1471.8	1	13.8228	17992.4	13.8908
7	51.84	51.84	sp|P13645|K1C10_HUMAN	Keratin, type I cytoskeletal 10 OS=Homo sapiens OX=9606 GN=KRT10 PE=1 SV=6			2	99	VLDELTLTK			-0.000675909	1030.59	516.302	1030.59	516.303	2	15	1.1.1.2463.2	1	37.7324	6206.44	37.8215
7	51.84	51.84	sp|P13645|K1C10_HUMAN	Keratin, type I cytoskeletal 10 OS=Homo sapiens OX=9606 GN=KRT10 PE=1 SV=6			2	99	VTMQNLNDR			-0.00191459	1089.52	545.768	1089.52	545.769	2	13	1.1.1.1665.9	0	18.574	11643.1	18.3256
7	51.84	51.84	sp|P13645|K1C10_HUMAN	Keratin, type I cytoskeletal 10 OS=Homo sapiens OX=9606 GN=KRT10 PE=1 SV=6			1.76955	98.56	ELTTEIDNNIEQISSYK			-0.00101119	1995.96	998.989	1995.96	998.989	2	7	1.1.1.3032.16	1	51.3974	1895.92	51.2237
7	51.84	51.84	sp|P13645|K1C10_HUMAN	Keratin, type I cytoskeletal 10 OS=Homo sapiens OX=9606 GN=KRT10 PE=1 SV=6			1.72125	99	QSVEADINGLRR	Deamidated(N)@8	missed R-R@11	-0.00129984	1357.69	679.854	1357.69	679.855	2	13	1.1.1.1768.12	1	21.0365	5633.33	21.0926
7	51.84	51.84	sp|P13645|K1C10_HUMAN	Keratin, type I cytoskeletal 10 OS=Homo sapiens OX=9606 GN=KRT10 PE=1 SV=6			1.67778	98.21	LASYLDK			-0.0050046	808.428	405.221	808.433	405.224	2	7	1.1.1.1758.3	0	20.8075	1018.85	20.685
7	51.84	51.84	sp|P13645|K1C10_HUMAN	Keratin, type I cytoskeletal 10 OS=Homo sapiens OX=9606 GN=KRT10 PE=1 SV=6			1.4318	96.89	SGGGGGGGGCGGGGGVSSLR	Carbamidomethyl(C)@10		-0.00134984	1548.67	775.342	1548.67	775.342	2	9	1.1.1.1477.13	1	13.9877	556.842	14.0691
7	51.84	51.84	sp|P13645|K1C10_HUMAN	Keratin, type I cytoskeletal 10 OS=Homo sapiens OX=9606 GN=KRT10 PE=1 SV=6			0.829738	87.26	SEITELRR		missed R-R@7	-0.00337975	1002.54	502.279	1002.55	502.28	2	8	1.1.1.1559.2	1	16.0817	4143.64	15.849
7	51.84	51.84	sp|P13645|K1C10_HUMAN	Keratin, type I cytoskeletal 10 OS=Homo sapiens OX=9606 GN=KRT10 PE=1 SV=6			0.31158	55.39	DAEAWFNEKSK		missed K-S@9	0.00728418	1323.62	662.816	1323.61	662.812	2	7	1.1.1.2014.13	1	26.9562	652.85	27.0185
7	51.84	51.84	sp|P13645|K1C10_HUMAN	Keratin, type I cytoskeletal 10 OS=Homo sapiens OX=9606 GN=KRT10 PE=1 SV=6			0.0990869	23.28	SEITELR			-0.00160576	846.443	424.229	846.445	424.23	2	4	1.1.1.1783.3	1	21.39	632.238	21.5373
7	51.84	51.84	sp|P13645|K1C10_HUMAN	Keratin, type I cytoskeletal 10 OS=Homo sapiens OX=9606 GN=KRT10 PE=1 SV=6			0	99	ALEESNYELEGK			0.000821071	1380.64	691.328	1380.64	691.328	2	19	1.1.1.1903.7	1	24.2585	3597.15	24.1957
7	51.84	51.84	sp|P13645|K1C10_HUMAN	Keratin, type I cytoskeletal 10 OS=Homo sapiens OX=9606 GN=KRT10 PE=1 SV=6			0	34.1	DYSKYYK		missed K-Y@4	-0.000237953	965.449	483.732	965.449	483.732	2	5	1.1.1.1532.8	1	15.3973	1244.99	15.3877
7	51.84	51.84	sp|P13645|K1C10_HUMAN	Keratin, type I cytoskeletal 10 OS=Homo sapiens OX=9606 GN=KRT10 PE=1 SV=6			0	98.54	ELTTEIDNNIEQISSYK			-0.00101119	1995.96	998.989	1995.96	998.989	2	7	1.1.1.3023.14	1	51.1611	1895.92	51.2237
7	51.84	51.84	sp|P13645|K1C10_HUMAN	Keratin, type I cytoskeletal 10 OS=Homo sapiens OX=9606 GN=KRT10 PE=1 SV=6			0	17.23	ELTTEIDNNIEQISSYK	Deamidated(N)@9		-0.00188425	1996.95	999.48	1996.95	999.481	2	5	1.1.1.2723.18	1	44.0534	545.091	44.086
7	51.84	51.84	sp|P13645|K1C10_HUMAN	Keratin, type I cytoskeletal 10 OS=Homo sapiens OX=9606 GN=KRT10 PE=1 SV=6			0	99	GSLGGGFSSGGFSGGSFSR			0.00488909	1706.77	854.392	1706.76	854.39	2	26	1.1.1.2560.3	1	40.0901	4400.63	39.8889
7	51.84	51.84	sp|P13645|K1C10_HUMAN	Keratin, type I cytoskeletal 10 OS=Homo sapiens OX=9606 GN=KRT10 PE=1 SV=6			0	99	GSLGGGFSSGGFSGGSFSR			0.00244771	1706.77	854.391	1706.76	854.39	2	12	1.1.1.2586.9	1	40.7251	568.57	40.6914
7	51.84	51.84	sp|P13645|K1C10_HUMAN	Keratin, type I cytoskeletal 10 OS=Homo sapiens OX=9606 GN=KRT10 PE=1 SV=6			0	57.83	GSLGGGFSSGGFSGGSFSR			0.00647599	1706.77	854.393	1706.76	854.39	2	8	1.1.1.2572.18	1	40.3828	1469.45	40.1246
7	51.84	51.84	sp|P13645|K1C10_HUMAN	Keratin, type I cytoskeletal 10 OS=Homo sapiens OX=9606 GN=KRT10 PE=1 SV=6			0	96.54	LASYLDKVR		missed K-V@7	-7.31e-05	1063.6	355.541	1063.6	355.541	3	8	1.1.1.1873.2	0	23.5359	21350.9	23.5797
7	51.84	51.84	sp|P13645|K1C10_HUMAN	Keratin, type I cytoskeletal 10 OS=Homo sapiens OX=9606 GN=KRT10 PE=1 SV=6			0	17.2	LKYENEVALR		missed K-Y@2	0.00240065	1233.67	412.232	1233.67	412.231	3	5	1.1.1.1869.4	1	23.4417	13313.1	23.2867
7	51.84	51.84	sp|P13645|K1C10_HUMAN	Keratin, type I cytoskeletal 10 OS=Homo sapiens OX=9606 GN=KRT10 PE=1 SV=6			0	72.98	NHEEEMKDLR		missed K-D@7	-0.00207413	1299.59	434.202	1299.59	434.203	3	6	1.1.1.1385.2	1	11.6778	595.524	11.8622
7	51.84	51.84	sp|P13645|K1C10_HUMAN	Keratin, type I cytoskeletal 10 OS=Homo sapiens OX=9606 GN=KRT10 PE=1 SV=6			0	42.92	NHEEEMKDLR	Oxidation(M)@6	missed K-D@7	-0.0047206	1315.58	439.533	1315.58	439.535	3	7	1.1.1.1294.2	1	9.4294	225.606	9.4172
7	51.84	51.84	sp|P13645|K1C10_HUMAN	Keratin, type I cytoskeletal 10 OS=Homo sapiens OX=9606 GN=KRT10 PE=1 SV=6			0	37.07	NHEEEMKDLR		missed K-D@7	-0.00244034	1299.59	434.202	1299.59	434.203	3	5	1.1.1.1400.3	1	12.0509	610.439	11.8886
7	51.84	51.84	sp|P13645|K1C10_HUMAN	Keratin, type I cytoskeletal 10 OS=Homo sapiens OX=9606 GN=KRT10 PE=1 SV=6			0	71.38	SKELTTEIDNNIEQISSYK		missed K-E@2	0.0146135	2211.11	738.042	2211.09	738.037	3	7	1.1.1.2513.16	1	38.9808	302.749	38.9645
7	51.84	51.84	sp|P13645|K1C10_HUMAN	Keratin, type I cytoskeletal 10 OS=Homo sapiens OX=9606 GN=KRT10 PE=1 SV=6			0	99	SLLEGEGSSGGGGR			-0.00243361	1261.59	631.801	1261.59	631.802	2	18	1.1.1.1672.17	1	18.7466	4404.92	18.7064
7	51.84	51.84	sp|P13645|K1C10_HUMAN	Keratin, type I cytoskeletal 10 OS=Homo sapiens OX=9606 GN=KRT10 PE=1 SV=6			0	98.73	SLLEGEGSSGGGGR			0.012581	1261.6	631.808	1261.59	631.802	2	8	1.1.1.1715.14	1	19.7909	268.27	19.7495
7	51.84	51.84	sp|P13645|K1C10_HUMAN	Keratin, type I cytoskeletal 10 OS=Homo sapiens OX=9606 GN=KRT10 PE=1 SV=6			0	96.76	SQYEQLAEQNRK		missed R-K@11	-0.00559801	1492.72	747.368	1492.73	747.371	2	7	1.1.1.1501.17	1	14.608	333.991	14.4045
7	51.84	51.84	sp|P13645|K1C10_HUMAN	Keratin, type I cytoskeletal 10 OS=Homo sapiens OX=9606 GN=KRT10 PE=1 SV=6			0	52.35	SQYEQLAEQNRK		missed R-K@11	-0.000455823	1492.73	498.583	1492.73	498.583	3	7	1.1.1.1475.6	1	13.9242	17992.4	13.8908
7	51.84	51.84	sp|P13645|K1C10_HUMAN	Keratin, type I cytoskeletal 10 OS=Homo sapiens OX=9606 GN=KRT10 PE=1 SV=6			0	46.65	SQYEQLAEQNRK		missed R-K@11	-0.00073048	1492.73	498.583	1492.73	498.583	3	5	1.1.1.1486.6	1	14.2075	8674.47	13.9418
7	51.84	51.84	sp|P13645|K1C10_HUMAN	Keratin, type I cytoskeletal 10 OS=Homo sapiens OX=9606 GN=KRT10 PE=1 SV=6			0	99	VTMQNLNDR			-0.00203666	1089.52	545.768	1089.52	545.769	2	14	1.1.1.1649.5	0	18.2038	11456.8	18.3256
7	51.84	51.84	sp|P13645|K1C10_HUMAN	Keratin, type I cytoskeletal 10 OS=Homo sapiens OX=9606 GN=KRT10 PE=1 SV=6			0	96.6	VTMQNLNDR	Oxidation(M)@3		-0.00105052	1105.52	553.766	1105.52	553.767	2	7	1.1.1.1383.5	0	11.6318	99.974	11.5919
7	51.84	51.84	sp|P13645|K1C10_HUMAN	Keratin, type I cytoskeletal 10 OS=Homo sapiens OX=9606 GN=KRT10 PE=1 SV=6			0	89.31	VTMQNLNDR			-0.0022808	1089.52	545.768	1089.52	545.769	2	7	1.1.1.1681.10	0	18.9621	847.296	18.7551
7	51.84	51.84	sp|P13645|K1C10_HUMAN	Keratin, type I cytoskeletal 10 OS=Homo sapiens OX=9606 GN=KRT10 PE=1 SV=6			0	63.98	VTMQNLNDR	Deamidated(N)@7		0.00686328	1090.51	546.265	1090.51	546.261	2	10	1.1.1.1696.4	0	19.3379	1025.23	19.2764
8	46.57	46.57	sp|P38646|GRP75_HUMAN	Stress-70 protein, mitochondrial OS=Homo sapiens OX=9606 GN=HSPA9 PE=1 SV=2			2	99	AQFEGIVTDLIR			0.000118334	1360.74	681.375	1360.74	681.375	2	14	1.1.1.3408.5	1	60.8725	4717.36	61.0219
8	46.57	46.57	sp|P38646|GRP75_HUMAN	Stress-70 protein, mitochondrial OS=Homo sapiens OX=9606 GN=HSPA9 PE=1 SV=2			2	99	ASNGDAWVEAHGK	Deamidated(N)@3		-0.00567304	1341.59	671.802	1341.59	671.805	2	18	1.1.1.1648.6	1	18.173	3416.76	18.2556
8	46.57	46.57	sp|P38646|GRP75_HUMAN	Stress-70 protein, mitochondrial OS=Homo sapiens OX=9606 GN=HSPA9 PE=1 SV=2			2	99	DAGQISGLNVLR			0.0027379	1241.68	621.845	1241.67	621.844	2	20	1.1.1.2713.4	1	43.7899	20015.9	43.8092
8	46.57	46.57	sp|P38646|GRP75_HUMAN	Stress-70 protein, mitochondrial OS=Homo sapiens OX=9606 GN=HSPA9 PE=1 SV=2			2	99	EQQIVIQSSGGLSK			-0.000561933	1472.78	737.399	1472.78	737.399	2	16	1.1.1.2012.14	1	26.9077	871.811	26.8944
8	46.57	46.57	sp|P38646|GRP75_HUMAN	Stress-70 protein, mitochondrial OS=Homo sapiens OX=9606 GN=HSPA9 PE=1 SV=2			2	99	ETAENYLGHTAK			-0.00298861	1332.63	667.321	1332.63	667.323	2	20	1.1.1.1589.6	1	16.7802	1717.1	16.812
8	46.57	46.57	sp|P38646|GRP75_HUMAN	Stress-70 protein, mitochondrial OS=Homo sapiens OX=9606 GN=HSPA9 PE=1 SV=2			2	99	ETGVDLTKDNMALQR		missed K-D@8	-0.00329274	1689.83	845.923	1689.84	845.925	2	21	1.1.1.2147.19	1	30.1932	9911.93	30.2759
8	46.57	46.57	sp|P38646|GRP75_HUMAN	Stress-70 protein, mitochondrial OS=Homo sapiens OX=9606 GN=HSPA9 PE=1 SV=2			2	99	LLGQFTLIGIPPAPR			-0.00209718	1591.94	796.979	1591.94	796.98	2	22	1.1.1.3696.3	1	67.5645	872.834	67.3788
8	46.57	46.57	sp|P38646|GRP75_HUMAN	Stress-70 protein, mitochondrial OS=Homo sapiens OX=9606 GN=HSPA9 PE=1 SV=2			2	99	LYSPSQIGAFVLMK			0.00191342	1552.83	777.424	1552.83	777.423	2	20	1.1.1.3528.2	1	63.908	3326.55	63.7083
8	46.57	46.57	sp|P38646|GRP75_HUMAN	Stress-70 protein, mitochondrial OS=Homo sapiens OX=9606 GN=HSPA9 PE=1 SV=2			2	99	MKETAENYLGHTAK		missed K-E@2	-0.00675474	1591.76	796.887	1591.77	796.891	2	14	1.1.1.1549.18	1	15.8422	644.768	15.9002
8	46.57	46.57	sp|P38646|GRP75_HUMAN	Stress-70 protein, mitochondrial OS=Homo sapiens OX=9606 GN=HSPA9 PE=1 SV=2			2	99	NAVITVPAYFNDSQR			-0.0038757	1693.84	847.927	1693.84	847.928	2	16	1.1.1.2866.7	0	47.3689	18116.2	47.4979
8	46.57	46.57	sp|P38646|GRP75_HUMAN	Stress-70 protein, mitochondrial OS=Homo sapiens OX=9606 GN=HSPA9 PE=1 SV=2			2	99	QAASSLQQASLK			0.000447336	1230.66	616.336	1230.66	616.336	2	13	1.1.1.1689.15	1	19.1659	13527.2	18.9764
8	46.57	46.57	sp|P38646|GRP75_HUMAN	Stress-70 protein, mitochondrial OS=Homo sapiens OX=9606 GN=HSPA9 PE=1 SV=2			2	99	QAVTNPNNTFYATK			0.00270184	1567.77	784.89	1567.76	784.889	2	20	1.1.1.1868.19	1	23.4291	9539	23.4848
8	46.57	46.57	sp|P38646|GRP75_HUMAN	Stress-70 protein, mitochondrial OS=Homo sapiens OX=9606 GN=HSPA9 PE=1 SV=2			2	99	QAVTNPNNTFYATKR	Gln->pyro-Glu@N-term	missed K-R@14	-0.00416183	1706.83	854.424	1706.84	854.426	2	13	1.1.1.2024.21	1	27.2179	3254.48	27.321
8	46.57	46.57	sp|P38646|GRP75_HUMAN	Stress-70 protein, mitochondrial OS=Homo sapiens OX=9606 GN=HSPA9 PE=1 SV=2			2	99	RYDDPEVQKDIK		missed R-Y@1; missed K-D@9	-0.00150568	1504.75	753.383	1504.75	753.383	2	7	1.1.1.1498.14	1	14.5283	203.498	14.5351
8	46.57	46.57	sp|P38646|GRP75_HUMAN	Stress-70 protein, mitochondrial OS=Homo sapiens OX=9606 GN=HSPA9 PE=1 SV=2			2	99	SDIGEVILVGGMTR			-0.00762407	1445.75	723.881	1445.75	723.885	2	13	1.1.1.3156.4	1	54.3253	180.523	54.3194
8	46.57	46.57	sp|P38646|GRP75_HUMAN	Stress-70 protein, mitochondrial OS=Homo sapiens OX=9606 GN=HSPA9 PE=1 SV=2			2	99	SQVFSTAADGQTQVEIK			-0.00203785	1807.89	904.954	1807.9	904.955	2	14	1.1.1.2293.9	1	33.6757	1969.8	33.5642
8	46.57	46.57	sp|P38646|GRP75_HUMAN	Stress-70 protein, mitochondrial OS=Homo sapiens OX=9606 GN=HSPA9 PE=1 SV=2			2	99	STNGDTFLGGEDFDQALLR	Deamidated(N)@3		-0.00245531	2055.94	1028.97	2055.94	1028.98	2	20	1.1.1.3426.2	1	61.3563	4647.63	61.4687
8	46.57	46.57	sp|P38646|GRP75_HUMAN	Stress-70 protein, mitochondrial OS=Homo sapiens OX=9606 GN=HSPA9 PE=1 SV=2			2	99	TTPSVVAFTADGER			0.00144045	1449.71	725.863	1449.71	725.862	2	19	1.1.1.2391.8	1	36.0175	40926.9	36.0838
8	46.57	46.57	sp|P38646|GRP75_HUMAN	Stress-70 protein, mitochondrial OS=Homo sapiens OX=9606 GN=HSPA9 PE=1 SV=2			2	99	VINEPTAAALAYGLDK			0.00356098	1644.88	823.445	1644.87	823.443	2	17	1.1.1.2910.5	1	48.398	2717.33	48.5048
8	46.57	46.57	sp|P38646|GRP75_HUMAN	Stress-70 protein, mitochondrial OS=Homo sapiens OX=9606 GN=HSPA9 PE=1 SV=2			2	99	VQQTVQDLFGR			-0.00186425	1289.67	645.843	1289.67	645.844	2	17	1.1.1.2529.8	1	39.3643	19277.3	39.2111
8	46.57	46.57	sp|P38646|GRP75_HUMAN	Stress-70 protein, mitochondrial OS=Homo sapiens OX=9606 GN=HSPA9 PE=1 SV=2			2	99	VQQTVQDLFGRAPSK		missed R-A@11	0.000840708	1672.89	558.638	1672.89	558.637	3	13	1.1.1.2295.4	1	33.7152	9100.7	33.8289
8	46.57	46.57	sp|P38646|GRP75_HUMAN	Stress-70 protein, mitochondrial OS=Homo sapiens OX=9606 GN=HSPA9 PE=1 SV=2			1.52288	97.47	LFEMAYK			0.00201597	900.443	451.229	900.442	451.228	2	8	1.1.1.2338.2	1	34.7145	1435.67	34.7346
8	46.57	46.57	sp|P38646|GRP75_HUMAN	Stress-70 protein, mitochondrial OS=Homo sapiens OX=9606 GN=HSPA9 PE=1 SV=2			1.3098	95.89	QATKDAGQISGLNVLR		missed K-D@4	-0.0118775	1669.9	835.957	1669.91	835.963	2	9	1.1.1.2710.13	1	43.7228	2842.65	43.8092
8	46.57	46.57	sp|P38646|GRP75_HUMAN	Stress-70 protein, mitochondrial OS=Homo sapiens OX=9606 GN=HSPA9 PE=1 SV=2			0.488117	71.45	RQAVTNPNNTFYATKR		missed R-Q@1; missed K-R@15	-0.00304779	1879.96	627.661	1879.97	627.662	3	6	1.1.1.1532.12	1	15.4006	309.841	15.3626
8	46.57	46.57	sp|P38646|GRP75_HUMAN	Stress-70 protein, mitochondrial OS=Homo sapiens OX=9606 GN=HSPA9 PE=1 SV=2			0.41005	89.83	AMQDAEVSKSDIGEVILVGGMTR	Oxidation(M)@2	missed K-S@9	0.00869925	2421.2	808.073	2421.19	808.07	3	6	1.1.1.2969.12	1	49.8201	448.822	49.8328
8	46.57	46.57	sp|P38646|GRP75_HUMAN	Stress-70 protein, mitochondrial OS=Homo sapiens OX=9606 GN=HSPA9 PE=1 SV=2			0.366532	88.17	EQQIVIQSSGGLSKDDIENMVK	Oxidation(M)@20	missed K-D@14	0.0192146	2433.23	812.082	2433.21	812.076	3	10	1.1.1.2347.16	1	34.9403	680.297	34.9248
8	46.57	46.57	sp|P38646|GRP75_HUMAN	Stress-70 protein, mitochondrial OS=Homo sapiens OX=9606 GN=HSPA9 PE=1 SV=2			0.221849	44.58	MRELLAR		missed R-E@2	-0.006198	887.495	444.755	887.501	444.758	2	5	1.1.1.1662.4	1	18.4956	966.407	18.4904
8	46.57	46.57	sp|P38646|GRP75_HUMAN	Stress-70 protein, mitochondrial OS=Homo sapiens OX=9606 GN=HSPA9 PE=1 SV=2			0.21254	43.28	LFEMAYKK		missed K-K@7	0.000208345	1028.54	515.276	1028.54	515.276	2	6	1.1.1.1959.5	1	25.6176	1964.95	25.7109
8	46.57	46.57	sp|P38646|GRP75_HUMAN	Stress-70 protein, mitochondrial OS=Homo sapiens OX=9606 GN=HSPA9 PE=1 SV=2			0	99	AQFEGIVTDLIR			0.000118334	1360.74	681.375	1360.74	681.375	2	17	1.1.1.3422.2	1	61.2516	4717.36	61.0219
8	46.57	46.57	sp|P38646|GRP75_HUMAN	Stress-70 protein, mitochondrial OS=Homo sapiens OX=9606 GN=HSPA9 PE=1 SV=2			0	99	ASNGDAWVEAHGK	Deamidated(N)@3		-0.00140018	1341.59	448.205	1341.59	448.206	3	14	1.1.1.1654.3	1	18.3105	4680.47	18.2556
8	46.57	46.57	sp|P38646|GRP75_HUMAN	Stress-70 protein, mitochondrial OS=Homo sapiens OX=9606 GN=HSPA9 PE=1 SV=2			0	95.29	ASNGDAWVEAHGK			0.00190691	1340.61	447.878	1340.61	447.878	3	7	1.1.1.1537.7	1	15.5261	2686.28	15.4391
8	46.57	46.57	sp|P38646|GRP75_HUMAN	Stress-70 protein, mitochondrial OS=Homo sapiens OX=9606 GN=HSPA9 PE=1 SV=2			0	99	DAGQISGLNVLR			0.0027379	1241.68	621.845	1241.67	621.844	2	14	1.1.1.2707.5	1	43.6396	20015.9	43.8092
8	46.57	46.57	sp|P38646|GRP75_HUMAN	Stress-70 protein, mitochondrial OS=Homo sapiens OX=9606 GN=HSPA9 PE=1 SV=2			0	99	DAGQISGLNVLR			-0.00631667	1241.67	621.841	1241.67	621.844	2	16	1.1.1.2722.3	1	44.0154	20015.9	43.8092
8	46.57	46.57	sp|P38646|GRP75_HUMAN	Stress-70 protein, mitochondrial OS=Homo sapiens OX=9606 GN=HSPA9 PE=1 SV=2			0	49.3	EQQIVIQSSGGLSKDDIENMVK		missed K-D@14	-0.00923832	2417.2	1209.61	2417.21	1209.61	2	8	1.1.1.2750.8	1	44.6889	686.073	44.694
8	46.57	46.57	sp|P38646|GRP75_HUMAN	Stress-70 protein, mitochondrial OS=Homo sapiens OX=9606 GN=HSPA9 PE=1 SV=2			0	99	ETGVDLTKDNMALQR	Oxidation(M)@11	missed K-D@8	0.00462136	1705.84	853.925	1705.83	853.923	2	12	1.1.1.1866.17	1	23.3792	1688.64	23.4109
8	46.57	46.57	sp|P38646|GRP75_HUMAN	Stress-70 protein, mitochondrial OS=Homo sapiens OX=9606 GN=HSPA9 PE=1 SV=2			0	99	LLGQFTLIGIPPAPR			0.00168695	1591.95	796.981	1591.94	796.98	2	20	1.1.1.3660.3	1	66.8203	384.299	66.9823
8	46.57	46.57	sp|P38646|GRP75_HUMAN	Stress-70 protein, mitochondrial OS=Homo sapiens OX=9606 GN=HSPA9 PE=1 SV=2			0	99	LLGQFTLIGIPPAPR			-0.0012427	1591.94	796.979	1591.94	796.98	2	22	1.1.1.3682.3	1	67.1928	919.726	67.2573
8	46.57	46.57	sp|P38646|GRP75_HUMAN	Stress-70 protein, mitochondrial OS=Homo sapiens OX=9606 GN=HSPA9 PE=1 SV=2			0	99	LLGQFTLIGIPPAPR			0.00132075	1591.95	796.98	1591.94	796.98	2	19	1.1.1.3712.4	1	67.9405	527.435	67.6781
8	46.57	46.57	sp|P38646|GRP75_HUMAN	Stress-70 protein, mitochondrial OS=Homo sapiens OX=9606 GN=HSPA9 PE=1 SV=2			0	99	LYSPSQIGAFVLMK	Oxidation(M)@13		-0.00137611	1568.83	785.42	1568.83	785.421	2	14	1.1.1.3302.5	1	58.0696	762.058	58.1867
8	46.57	46.57	sp|P38646|GRP75_HUMAN	Stress-70 protein, mitochondrial OS=Homo sapiens OX=9606 GN=HSPA9 PE=1 SV=2			0	99	LYSPSQIGAFVLMK	Oxidation(M)@13		-0.000765768	1568.83	785.42	1568.83	785.421	2	17	1.1.1.3317.5	1	58.4516	841.01	58.3844
8	46.57	46.57	sp|P38646|GRP75_HUMAN	Stress-70 protein, mitochondrial OS=Homo sapiens OX=9606 GN=HSPA9 PE=1 SV=2			0	99	LYSPSQIGAFVLMK			0.00191342	1552.83	777.424	1552.83	777.423	2	14	1.1.1.3513.2	1	63.5278	3326.55	63.7083
8	46.57	46.57	sp|P38646|GRP75_HUMAN	Stress-70 protein, mitochondrial OS=Homo sapiens OX=9606 GN=HSPA9 PE=1 SV=2			0	99	MKETAENYLGHTAK	Oxidation(M)@1	missed K-E@2	0.00153036	1607.76	536.928	1607.76	536.928	3	19	1.1.1.1454.2	1	13.4024	1349.92	13.4393
8	46.57	46.57	sp|P38646|GRP75_HUMAN	Stress-70 protein, mitochondrial OS=Homo sapiens OX=9606 GN=HSPA9 PE=1 SV=2			0	99	NAVITVPAYFNDSQR	Deamidated(N)@1		-0.00133101	1694.83	848.42	1694.83	848.42	2	12	1.1.1.3114.3	0	53.2902	784.354	53.3806
8	46.57	46.57	sp|P38646|GRP75_HUMAN	Stress-70 protein, mitochondrial OS=Homo sapiens OX=9606 GN=HSPA9 PE=1 SV=2			0	97.9	NAVITVPAYFNDSQR	Deamidated(N)@11		-0.00487101	1694.82	848.418	1694.83	848.42	2	12	1.1.1.2956.3	0	49.5095	1684.4	49.4253
8	46.57	46.57	sp|P38646|GRP75_HUMAN	Stress-70 protein, mitochondrial OS=Homo sapiens OX=9606 GN=HSPA9 PE=1 SV=2			0	99	QAVTNPNNTFYATK	Deamidated(N)@7		-0.000360976	1568.75	785.381	1568.75	785.381	2	12	1.1.1.1921.10	1	24.6847	750.698	24.7153
8	46.57	46.57	sp|P38646|GRP75_HUMAN	Stress-70 protein, mitochondrial OS=Homo sapiens OX=9606 GN=HSPA9 PE=1 SV=2			0	98.39	QAVTNPNNTFYATKR		missed K-R@14	0.00664974	1723.87	575.631	1723.86	575.629	3	10	1.1.1.1688.11	1	19.1374	16516.7	19.1259
8	46.57	46.57	sp|P38646|GRP75_HUMAN	Stress-70 protein, mitochondrial OS=Homo sapiens OX=9606 GN=HSPA9 PE=1 SV=2			0	72.7	QAVTNPNNTFYATKR		missed K-R@14	0.00664974	1723.87	575.631	1723.86	575.629	3	8	1.1.1.1684.13	1	19.0391	16516.7	19.1259
8	46.57	46.57	sp|P38646|GRP75_HUMAN	Stress-70 protein, mitochondrial OS=Homo sapiens OX=9606 GN=HSPA9 PE=1 SV=2			0	56.3	QAVTNPNNTFYATKR	Deamidated(N)@7	missed K-R@14	0.00444135	1724.85	575.958	1724.85	575.957	3	8	1.1.1.1744.4	1	20.4852	1292.1	20.4498
8	46.57	46.57	sp|P38646|GRP75_HUMAN	Stress-70 protein, mitochondrial OS=Homo sapiens OX=9606 GN=HSPA9 PE=1 SV=2			0	17.15	QAVTNPNNTFYATKR	Deamidated(N)@7	missed K-R@14	-0.000685584	1724.85	575.956	1724.85	575.957	3	7	1.1.1.1769.4	1	21.0545	594.984	21.0926
8	46.57	46.57	sp|P38646|GRP75_HUMAN	Stress-70 protein, mitochondrial OS=Homo sapiens OX=9606 GN=HSPA9 PE=1 SV=2			0	99	SDIGEVILVGGMTR			-0.000666149	1445.75	723.884	1445.75	723.885	2	13	1.1.1.3138.3	1	53.875	1542	53.9986
8	46.57	46.57	sp|P38646|GRP75_HUMAN	Stress-70 protein, mitochondrial OS=Homo sapiens OX=9606 GN=HSPA9 PE=1 SV=2			0	99	SQVFSTAADGQTQVEIK			-0.00167164	1807.89	904.954	1807.9	904.955	2	20	1.1.1.2309.6	1	34.0647	828.283	33.999
8	46.57	46.57	sp|P38646|GRP75_HUMAN	Stress-70 protein, mitochondrial OS=Homo sapiens OX=9606 GN=HSPA9 PE=1 SV=2			0	64.2	SQVFSTAADGQTQVEIK			-0.00350268	1807.89	904.953	1807.9	904.955	2	8	1.1.1.2339.11	1	34.7499	435.369	34.7346
8	46.57	46.57	sp|P38646|GRP75_HUMAN	Stress-70 protein, mitochondrial OS=Homo sapiens OX=9606 GN=HSPA9 PE=1 SV=2			0	99	STNGDTFLGGEDFDQALLR	Deamidated(N)@3		-0.00245531	2055.94	1028.97	2055.94	1028.98	2	12	1.1.1.3440.3	1	61.7253	4871.46	61.4419
8	46.57	46.57	sp|P38646|GRP75_HUMAN	Stress-70 protein, mitochondrial OS=Homo sapiens OX=9606 GN=HSPA9 PE=1 SV=2			0	99	STNGDTFLGGEDFDQALLR	Deamidated(N)@3		0.000718483	2055.94	1028.98	2055.94	1028.98	2	12	1.1.1.3387.5	1	60.319	1075.71	60.4086
8	46.57	46.57	sp|P38646|GRP75_HUMAN	Stress-70 protein, mitochondrial OS=Homo sapiens OX=9606 GN=HSPA9 PE=1 SV=2			0	99	STNGDTFLGGEDFDQALLR			-0.00207056	2054.95	1028.48	2054.95	1028.48	2	10	1.1.1.3346.4	1	59.2304	3292.69	58.9973
8	46.57	46.57	sp|P38646|GRP75_HUMAN	Stress-70 protein, mitochondrial OS=Homo sapiens OX=9606 GN=HSPA9 PE=1 SV=2			0	88.35	STNGDTFLGGEDFDQALLR	Deamidated(N)@3		-0.00269945	2055.94	1028.97	2055.94	1028.98	2	7	1.1.1.3401.6	1	60.6931	1078.86	60.4086
8	46.57	46.57	sp|P38646|GRP75_HUMAN	Stress-70 protein, mitochondrial OS=Homo sapiens OX=9606 GN=HSPA9 PE=1 SV=2			0	61.82	STNGDTFLGGEDFDQALLR			-0.00207056	2054.95	1028.48	2054.95	1028.48	2	7	1.1.1.3332.7	1	58.8561	3292.69	58.9973
8	46.57	46.57	sp|P38646|GRP75_HUMAN	Stress-70 protein, mitochondrial OS=Homo sapiens OX=9606 GN=HSPA9 PE=1 SV=2			0	99	TTPSVVAFTADGER			0.000952169	1449.71	725.863	1449.71	725.862	2	11	1.1.1.2371.12	1	35.5172	1442.51	35.5798
8	46.57	46.57	sp|P38646|GRP75_HUMAN	Stress-70 protein, mitochondrial OS=Homo sapiens OX=9606 GN=HSPA9 PE=1 SV=2			0	99	TTPSVVAFTADGER			0.00498045	1449.71	725.865	1449.71	725.862	2	13	1.1.1.2412.3	1	36.5226	636.176	36.4682
8	46.57	46.57	sp|P38646|GRP75_HUMAN	Stress-70 protein, mitochondrial OS=Homo sapiens OX=9606 GN=HSPA9 PE=1 SV=2			0	99	TTPSVVAFTADGER			0.00144045	1449.71	725.863	1449.71	725.862	2	11	1.1.1.2388.11	1	35.943	40926.9	36.0838
9	44.83	44.83	sp|P09874|PARP1_HUMAN	Poly [ADP-ribose] polymerase 1 OS=Homo sapiens OX=9606 GN=PARP1 PE=1 SV=4			2	99	AMVEYEIDLQK			0.00628086	1337.66	669.837	1337.65	669.834	2	10	1.1.1.2569.6	1	40.2978	522.434	40.2911
9	44.83	44.83	sp|P09874|PARP1_HUMAN	Poly [ADP-ribose] polymerase 1 OS=Homo sapiens OX=9606 GN=PARP1 PE=1 SV=4			2	99	GGAAVDPDSGLEHSAHVLEK			-0.00371705	1987.96	663.659	1987.96	663.661	3	18	1.1.1.2035.5	1	27.4757	5965.66	27.5352
9	44.83	44.83	sp|P09874|PARP1_HUMAN	Poly [ADP-ribose] polymerase 1 OS=Homo sapiens OX=9606 GN=PARP1 PE=1 SV=4			2	99	GGSDDSSKDPIDVNYEK		missed K-D@8	0.0135996	1824.81	609.279	1824.8	609.274	3	17	1.1.1.1819.2	1	22.2576	5842.75	22.3567
9	44.83	44.83	sp|P09874|PARP1_HUMAN	Poly [ADP-ribose] polymerase 1 OS=Homo sapiens OX=9606 GN=PARP1 PE=1 SV=4			2	99	IAPPEAPVTGYMFGK			0.000407357	1576.8	789.405	1576.8	789.405	2	18	1.1.1.2956.2	1	49.5053	5526.92	49.4253
9	44.83	44.83	sp|P09874|PARP1_HUMAN	Poly [ADP-ribose] polymerase 1 OS=Homo sapiens OX=9606 GN=PARP1 PE=1 SV=4			2	99	KFYPLEIDYGQDEEAVK		missed K-F@1	0.00450092	2042.99	682.003	2042.98	682.002	3	18	1.1.1.2749.3	1	44.6554	1895.32	44.694
9	44.83	44.83	sp|P09874|PARP1_HUMAN	Poly [ADP-ribose] polymerase 1 OS=Homo sapiens OX=9606 GN=PARP1 PE=1 SV=4			2	99	KFYPLEIDYGQDEEAVKK		missed K-F@1; missed K-K@17	0.00400472	2171.08	724.702	2171.08	724.7	3	11	1.1.1.2505.10	1	38.7757	7185.82	38.9133
9	44.83	44.83	sp|P09874|PARP1_HUMAN	Poly [ADP-ribose] polymerase 1 OS=Homo sapiens OX=9606 GN=PARP1 PE=1 SV=4			2	99	KGDEVDGVDEVAK		missed K-G@1	0.00185476	1359.65	680.834	1359.65	680.833	2	12	1.1.1.1625.5	1	17.6373	415.028	17.6458
9	44.83	44.83	sp|P09874|PARP1_HUMAN	Poly [ADP-ribose] polymerase 1 OS=Homo sapiens OX=9606 GN=PARP1 PE=1 SV=4			2	99	NREELGFRPEYSASQLK		missed R-E@2	-0.000509933	2023.01	675.345	2023.01	675.345	3	19	1.1.1.2089.4	1	28.7556	15147.6	28.8614
9	44.83	44.83	sp|P09874|PARP1_HUMAN	Poly [ADP-ribose] polymerase 1 OS=Homo sapiens OX=9606 GN=PARP1 PE=1 SV=4			2	99	SDAYYCTGDVTAWTK	Carbamidomethyl(C)@6		-0.00138221	1736.73	869.374	1736.74	869.375	2	22	1.1.1.2519.5	1	39.1313	2906.76	39.0415
9	44.83	44.83	sp|P09874|PARP1_HUMAN	Poly [ADP-ribose] polymerase 1 OS=Homo sapiens OX=9606 GN=PARP1 PE=1 SV=4			2	99	TAEAGGVTGKGQDGIGSKAEK		missed K-G@10; missed K-A@18	-2.31e-05	1959.99	654.336	1959.99	654.336	3	24	1.1.1.1341.5	1	10.6243	552.047	10.6369
9	44.83	44.83	sp|P09874|PARP1_HUMAN	Poly [ADP-ribose] polymerase 1 OS=Homo sapiens OX=9606 GN=PARP1 PE=1 SV=4			2	99	TLGDFAAEYAK			-0.000261213	1184.57	593.293	1184.57	593.293	2	16	1.1.1.2455.3	1	37.5496	8898.99	37.679
9	44.83	44.83	sp|P09874|PARP1_HUMAN	Poly [ADP-ribose] polymerase 1 OS=Homo sapiens OX=9606 GN=PARP1 PE=1 SV=4			2	99	TTNFAGILSQGLR			0.00317057	1376.74	689.38	1376.74	689.378	2	13	1.1.1.3182.2	1	54.9537	5039.55	54.7271
9	44.83	44.83	sp|P09874|PARP1_HUMAN	Poly [ADP-ribose] polymerase 1 OS=Homo sapiens OX=9606 GN=PARP1 PE=1 SV=4			2	99	VFSATLGLVDIVK			0.000225458	1360.8	681.406	1360.8	681.406	2	18	1.1.1.3512.2	1	63.5003	1524.22	63.6255
9	44.83	44.83	sp|P09874|PARP1_HUMAN	Poly [ADP-ribose] polymerase 1 OS=Homo sapiens OX=9606 GN=PARP1 PE=1 SV=4			2	99	VVDRDSEEAEIIR		missed R-D@4	0.00338084	1529.77	510.931	1529.77	510.93	3	12	1.1.1.1811.2	1	22.072	5857.15	22.1634
9	44.83	44.83	sp|P09874|PARP1_HUMAN	Poly [ADP-ribose] polymerase 1 OS=Homo sapiens OX=9606 GN=PARP1 PE=1 SV=4			2	99	VVSEDFLQDVSASTK			-0.00327642	1623.8	812.905	1623.8	812.907	2	22	1.1.1.2860.3	1	47.2333	12064.4	46.9762
9	44.83	44.83	sp|P09874|PARP1_HUMAN	Poly [ADP-ribose] polymerase 1 OS=Homo sapiens OX=9606 GN=PARP1 PE=1 SV=4			1.76955	98.62	SKLPKPVQDLIK		missed K-L@2	0.00216291	1364.84	455.954	1364.84	455.954	3	9	1.1.1.2266.4	1	33.0056	5794.73	33.1477
9	44.83	44.83	sp|P09874|PARP1_HUMAN	Poly [ADP-ribose] polymerase 1 OS=Homo sapiens OX=9606 GN=PARP1 PE=1 SV=4			1.63827	98.15	EDAIEHFMK			0.000245981	1118.51	560.261	1118.51	560.261	2	10	1.1.1.2179.2	1	30.9467	536.907	30.9643
9	44.83	44.83	sp|P09874|PARP1_HUMAN	Poly [ADP-ribose] polymerase 1 OS=Homo sapiens OX=9606 GN=PARP1 PE=1 SV=4			1.5376	97.64	VGTVIGSNKLEQMPSKEDAIEHFMK		missed K-L@9; missed K-E@16	0.0110651	2787.4	697.858	2787.39	697.856	4	10	1.1.1.2602.8	1	41.1272	1724.65	41.1684
9	44.83	44.83	sp|P09874|PARP1_HUMAN	Poly [ADP-ribose] polymerase 1 OS=Homo sapiens OX=9606 GN=PARP1 PE=1 SV=4			1.48149	97.31	AEPVEVVAPR			0.00386765	1065.59	533.8	1065.58	533.798	2	8	1.1.1.1951.7	1	25.416	9575.46	25.5346
9	44.83	44.83	sp|P09874|PARP1_HUMAN	Poly [ADP-ribose] polymerase 1 OS=Homo sapiens OX=9606 GN=PARP1 PE=1 SV=4			1.284	95.77	MEEVKEANIR		missed K-E@5	-0.0016158	1217.61	609.81	1217.61	609.811	2	8	1.1.1.1523.14	1	15.1789	623.632	15.2622
9	44.83	44.83	sp|P09874|PARP1_HUMAN	Poly [ADP-ribose] polymerase 1 OS=Homo sapiens OX=9606 GN=PARP1 PE=1 SV=4			1.23657	95.25	LQLLEDDKENR		missed K-E@8	0.00203187	1371.7	458.241	1371.7	458.24	3	11	1.1.1.1906.3	1	24.3215	5468.98	24.3838
9	44.83	44.83	sp|P09874|PARP1_HUMAN	Poly [ADP-ribose] polymerase 1 OS=Homo sapiens OX=9606 GN=PARP1 PE=1 SV=4			1.16749	94.4	HPDVEVDGFSELR			0.00267399	1498.71	750.361	1498.71	750.36	2	10	1.1.1.2421.7	1	36.7404	2204.77	36.5394
9	44.83	44.83	sp|P09874|PARP1_HUMAN	Poly [ADP-ribose] polymerase 1 OS=Homo sapiens OX=9606 GN=PARP1 PE=1 SV=4			1.16749	94.41	LYRVEYAK		missed R-V@3	-0.00588788	1040.56	521.287	1040.57	521.29	2	7	1.1.1.1600.4	1	17.0309	892.068	17.0956
9	44.83	44.83	sp|P09874|PARP1_HUMAN	Poly [ADP-ribose] polymerase 1 OS=Homo sapiens OX=9606 GN=PARP1 PE=1 SV=4			1.13668	94.04	CSESIPKDSLR	Carbamidomethyl(C)@1	missed K-D@7	-0.0076953	1290.62	646.315	1290.62	646.319	2	7	1.1.1.1581.13	1	16.593	271.651	16.5289
9	44.83	44.83	sp|P09874|PARP1_HUMAN	Poly [ADP-ribose] polymerase 1 OS=Homo sapiens OX=9606 GN=PARP1 PE=1 SV=4			0.730487	84.35	MIFDVESMKK		missed K-K@9	0.000717515	1226.6	614.31	1226.6	614.309	2	9	1.1.1.2398.5	1	36.1938	1613.33	36.2308
9	44.83	44.83	sp|P09874|PARP1_HUMAN	Poly [ADP-ribose] polymerase 1 OS=Homo sapiens OX=9606 GN=PARP1 PE=1 SV=4			0.496209	72.51	ELLIFNK			0.00486994	875.516	438.765	875.512	438.763	2	8	1.1.1.2693.2	1	43.2853	3278.76	43.4022
9	44.83	44.83	sp|P09874|PARP1_HUMAN	Poly [ADP-ribose] polymerase 1 OS=Homo sapiens OX=9606 GN=PARP1 PE=1 SV=4			0.343902	59.9	QQVPSGESAILDR			-0.00768745	1398.7	700.359	1398.71	700.362	2	10	1.1.1.2071.2	1	28.3253	4186.17	28.2475
9	44.83	44.83	sp|P09874|PARP1_HUMAN	Poly [ADP-ribose] polymerase 1 OS=Homo sapiens OX=9606 GN=PARP1 PE=1 SV=4			0.283997	53.25	GGSDDSSKDPIDVNYEKLK		missed K-D@8; missed K-L@17	0.00749432	2065.99	689.67	2065.98	689.667	3	10	1.1.1.2036.4	1	27.4995	2009.72	27.5352
9	44.83	44.83	sp|P09874|PARP1_HUMAN	Poly [ADP-ribose] polymerase 1 OS=Homo sapiens OX=9606 GN=PARP1 PE=1 SV=4			0.283162	53.13	ASLCISTKK	Carbamidomethyl(C)@4	missed K-K@8	-0.00729268	1006.54	504.278	1006.55	504.281	2	6	1.1.1.1512.8	1	14.8845	529.669	14.8226
9	44.83	44.83	sp|P09874|PARP1_HUMAN	Poly [ADP-ribose] polymerase 1 OS=Homo sapiens OX=9606 GN=PARP1 PE=1 SV=4			0.164309	36.27	WYHPGCFVK	Carbamidomethyl(C)@6		-0.00498849	1192.54	597.279	1192.55	597.282	2	7	1.1.1.2025.13	1	27.2359	1547.13	27.2477
9	44.83	44.83	sp|P09874|PARP1_HUMAN	Poly [ADP-ribose] polymerase 1 OS=Homo sapiens OX=9606 GN=PARP1 PE=1 SV=4			0.0899095	22.07	EWVTPK			0.00380324	758.4	380.207	758.396	380.205	2	4	1.1.1.1765.2	1	20.9532	746.653	20.9259
9	44.83	44.83	sp|P09874|PARP1_HUMAN	Poly [ADP-ribose] polymerase 1 OS=Homo sapiens OX=9606 GN=PARP1 PE=1 SV=4			0	45.43	QQVPSGESAILDR			-0.00768745	1398.7	700.359	1398.71	700.362	2	9	1.1.1.2069.7	1	28.2872	4186.17	28.2475
9	44.83	44.83	sp|P09874|PARP1_HUMAN	Poly [ADP-ribose] polymerase 1 OS=Homo sapiens OX=9606 GN=PARP1 PE=1 SV=4			0	41.74	QQVPSGESAILDR			-0.00170606	1398.71	700.362	1398.71	700.362	2	9	1.1.1.2052.5	1	27.8872	6198.91	28.1053
9	44.83	44.83	sp|P09874|PARP1_HUMAN	Poly [ADP-ribose] polymerase 1 OS=Homo sapiens OX=9606 GN=PARP1 PE=1 SV=4			0	99	TLGDFAAEYAK			-0.000505351	1184.57	593.293	1184.57	593.293	2	12	1.1.1.2471.6	1	37.9262	8881.56	37.679
9	44.83	44.83	sp|P09874|PARP1_HUMAN	Poly [ADP-ribose] polymerase 1 OS=Homo sapiens OX=9606 GN=PARP1 PE=1 SV=4			0	80.76	TLGDFAAEYAK			0.000104994	1184.57	593.293	1184.57	593.293	2	6	1.1.1.2486.5	1	38.2965	307.924	38.2893
9	44.83	44.83	sp|P09874|PARP1_HUMAN	Poly [ADP-ribose] polymerase 1 OS=Homo sapiens OX=9606 GN=PARP1 PE=1 SV=4			0	99	TTNFAGILSQGLR			0.00292643	1376.74	689.379	1376.74	689.378	2	10	1.1.1.3166.2	1	54.5771	4944.03	54.7271
9	44.83	44.83	sp|P09874|PARP1_HUMAN	Poly [ADP-ribose] polymerase 1 OS=Homo sapiens OX=9606 GN=PARP1 PE=1 SV=4			0	98.95	TTNFAGILSQGLR			0.00317057	1376.74	689.38	1376.74	689.378	2	10	1.1.1.3197.3	1	55.3502	498.944	55.0772
9	44.83	44.83	sp|P09874|PARP1_HUMAN	Poly [ADP-ribose] polymerase 1 OS=Homo sapiens OX=9606 GN=PARP1 PE=1 SV=4			0	99	VFSATLGLVDIVK			0.0027889	1360.8	681.407	1360.8	681.406	2	15	1.1.1.3527.2	1	63.8883	1455.01	63.6255
9	44.83	44.83	sp|P09874|PARP1_HUMAN	Poly [ADP-ribose] polymerase 1 OS=Homo sapiens OX=9606 GN=PARP1 PE=1 SV=4			0	99	VVSEDFLQDVSASTK			-0.00327642	1623.8	812.905	1623.8	812.907	2	20	1.1.1.2844.3	1	46.8393	11741.8	46.9762
9	44.83	44.83	sp|P09874|PARP1_HUMAN	Poly [ADP-ribose] polymerase 1 OS=Homo sapiens OX=9606 GN=PARP1 PE=1 SV=4			0	99	VVSEDFLQDVSASTK			-0.000224702	1623.8	812.907	1623.8	812.907	2	10	1.1.1.2877.11	1	47.6304	571.279	47.5219
9	44.83	44.83	sp|P09874|PARP1_HUMAN	Poly [ADP-ribose] polymerase 1 OS=Homo sapiens OX=9606 GN=PARP1 PE=1 SV=4			0	75.54	VVSEDFLQDVSASTK			-0.000224702	1623.8	812.907	1623.8	812.907	2	5	1.1.1.2881.10	1	47.7284	571.279	47.5219
10	41.64	47.73	tr|J3KTA4|J3KTA4_HUMAN; sp|P17844|DDX5_HUMAN	Probable ATP-dependent RNA helicase DDX5 OS=Homo sapiens OX=9606 GN=DDX5 PE=1 SV=1; Probable ATP-dependent RNA helicase DDX5 OS=Homo sapiens OX=9606 GN=DDX5 PE=1 SV=1			2	99	APILIATDVASR			0.00463287	1225.71	613.861	1225.7	613.859	2	12	1.1.1.2575.6	0	40.4481	9756.27	40.5914
10	41.64	47.73	tr|J3KTA4|J3KTA4_HUMAN; sp|P17844|DDX5_HUMAN	Probable ATP-dependent RNA helicase DDX5 OS=Homo sapiens OX=9606 GN=DDX5 PE=1 SV=1; Probable ATP-dependent RNA helicase DDX5 OS=Homo sapiens OX=9606 GN=DDX5 PE=1 SV=1			2	99	DGWPAMGIHGDKSQQER		missed K-S@12	0.00737735	1910.88	637.966	1910.87	637.964	3	11	1.1.1.1926.15	1	24.8025	3330.12	24.8375
10	41.64	47.73	tr|J3KTA4|J3KTA4_HUMAN; sp|P17844|DDX5_HUMAN	Probable ATP-dependent RNA helicase DDX5 OS=Homo sapiens OX=9606 GN=DDX5 PE=1 SV=1; Probable ATP-dependent RNA helicase DDX5 OS=Homo sapiens OX=9606 GN=DDX5 PE=1 SV=1			2	99	ELAQQVQQVAAEYCR	Carbamidomethyl(C)@14		0.00627848	1791.86	896.939	1791.86	896.936	2	22	1.1.1.2706.18	1	43.6248	10055.2	43.7092
10	41.64	47.73	tr|J3KTA4|J3KTA4_HUMAN; sp|P17844|DDX5_HUMAN	Probable ATP-dependent RNA helicase DDX5 OS=Homo sapiens OX=9606 GN=DDX5 PE=1 SV=1; Probable ATP-dependent RNA helicase DDX5 OS=Homo sapiens OX=9606 GN=DDX5 PE=1 SV=1			2	99	GDGPICLVLAPTR	Carbamidomethyl(C)@6		-0.00316043	1367.72	684.867	1367.72	684.869	2	19	1.1.1.3035.8	0	51.4669	7902.89	51.4829
10	41.64	47.73	tr|J3KTA4|J3KTA4_HUMAN; sp|P17844|DDX5_HUMAN	Probable ATP-dependent RNA helicase DDX5 OS=Homo sapiens OX=9606 GN=DDX5 PE=1 SV=1; Probable ATP-dependent RNA helicase DDX5 OS=Homo sapiens OX=9606 GN=DDX5 PE=1 SV=1			2	99	GVEICIATPGR	Carbamidomethyl(C)@5		3.33e-05	1171.6	586.808	1171.6	586.808	2	16	1.1.1.2391.2	0	36.0125	7643.88	36.0588
10	41.64	47.73	tr|J3KTA4|J3KTA4_HUMAN; sp|P17844|DDX5_HUMAN	Probable ATP-dependent RNA helicase DDX5 OS=Homo sapiens OX=9606 GN=DDX5 PE=1 SV=1; Probable ATP-dependent RNA helicase DDX5 OS=Homo sapiens OX=9606 GN=DDX5 PE=1 SV=1			2	99	KWNLDELPK		missed K-W@1	-0.000526753	1141.61	571.814	1141.61	571.814	2	10	1.1.1.2353.3	1	35.0753	914.106	35.0955
10	41.64	47.73	tr|J3KTA4|J3KTA4_HUMAN; sp|P17844|DDX5_HUMAN	Probable ATP-dependent RNA helicase DDX5 OS=Homo sapiens OX=9606 GN=DDX5 PE=1 SV=1; Probable ATP-dependent RNA helicase DDX5 OS=Homo sapiens OX=9606 GN=DDX5 PE=1 SV=1			2	99	LIDFLECGK	Carbamidomethyl(C)@7		-0.00198182	1093.55	547.78	1093.55	547.781	2	11	1.1.1.2848.3	1	46.9341	4307.26	47.0239
10	41.64	47.73	tr|J3KTA4|J3KTA4_HUMAN; sp|P17844|DDX5_HUMAN	Probable ATP-dependent RNA helicase DDX5 OS=Homo sapiens OX=9606 GN=DDX5 PE=1 SV=1; Probable ATP-dependent RNA helicase DDX5 OS=Homo sapiens OX=9606 GN=DDX5 PE=1 SV=1			2	99	LKSTCIYGGAPK	Carbamidomethyl(C)@5	missed K-S@2	-0.000544349	1293.67	647.845	1293.68	647.845	2	14	1.1.1.1589.5	0	16.7769	876.512	16.8353
10	41.64	47.73	tr|J3KTA4|J3KTA4_HUMAN; sp|P17844|DDX5_HUMAN	Probable ATP-dependent RNA helicase DDX5 OS=Homo sapiens OX=9606 GN=DDX5 PE=1 SV=1; Probable ATP-dependent RNA helicase DDX5 OS=Homo sapiens OX=9606 GN=DDX5 PE=1 SV=1			2	99	LLQLVEDR			0.000535556	984.561	493.288	984.56	493.287	2	9	1.1.1.2368.2	1	35.435	9752.58	35.5798
10	41.64	47.73	tr|J3KTA4|J3KTA4_HUMAN; sp|P17844|DDX5_HUMAN	Probable ATP-dependent RNA helicase DDX5 OS=Homo sapiens OX=9606 GN=DDX5 PE=1 SV=1; Probable ATP-dependent RNA helicase DDX5 OS=Homo sapiens OX=9606 GN=DDX5 PE=1 SV=1			2	99	LMEEIMSEKENK		missed K-E@9	0.00422339	1479.7	740.857	1479.69	740.855	2	9	1.1.1.1949.16	1	25.3721	1668.53	25.4583
10	41.64	47.73	tr|J3KTA4|J3KTA4_HUMAN; sp|P17844|DDX5_HUMAN	Probable ATP-dependent RNA helicase DDX5 OS=Homo sapiens OX=9606 GN=DDX5 PE=1 SV=1; Probable ATP-dependent RNA helicase DDX5 OS=Homo sapiens OX=9606 GN=DDX5 PE=1 SV=1			2	99	NFYQEHPDLAR			0.0030302	1388.65	695.332	1388.65	695.331	2	17	1.1.1.1839.12	1	22.7266	10048	22.7804
10	41.64	47.73	tr|J3KTA4|J3KTA4_HUMAN; sp|P17844|DDX5_HUMAN	Probable ATP-dependent RNA helicase DDX5 OS=Homo sapiens OX=9606 GN=DDX5 PE=1 SV=1; Probable ATP-dependent RNA helicase DDX5 OS=Homo sapiens OX=9606 GN=DDX5 PE=1 SV=1			2	99	QTLMWSATWPK			-0.000973815	1347.66	674.839	1347.66	674.84	2	11	1.1.1.3009.3	0	50.7958	3122.61	50.916
10	41.64	47.73	tr|J3KTA4|J3KTA4_HUMAN; sp|P17844|DDX5_HUMAN	Probable ATP-dependent RNA helicase DDX5 OS=Homo sapiens OX=9606 GN=DDX5 PE=1 SV=1; Probable ATP-dependent RNA helicase DDX5 OS=Homo sapiens OX=9606 GN=DDX5 PE=1 SV=1			2	99	QVSDLISVLR			0.000670663	1128.65	565.333	1128.65	565.332	2	15	1.1.1.3096.3	1	52.9187	6212	52.9804
10	41.64	47.73	tr|J3KTA4|J3KTA4_HUMAN; sp|P17844|DDX5_HUMAN	Probable ATP-dependent RNA helicase DDX5 OS=Homo sapiens OX=9606 GN=DDX5 PE=1 SV=1; Probable ATP-dependent RNA helicase DDX5 OS=Homo sapiens OX=9606 GN=DDX5 PE=1 SV=1			2	99	RTAQEVETYR		missed R-T@1	-0.00460942	1251.62	626.815	1251.62	626.818	2	9	1.1.1.1367.5	1	11.259	302.644	11.3562
10	41.64	47.73	tr|J3KTA4|J3KTA4_HUMAN; sp|P17844|DDX5_HUMAN	Probable ATP-dependent RNA helicase DDX5 OS=Homo sapiens OX=9606 GN=DDX5 PE=1 SV=1; Probable ATP-dependent RNA helicase DDX5 OS=Homo sapiens OX=9606 GN=DDX5 PE=1 SV=1			2	99	RTTYLVLDEADR		missed R-T@1	-0.00261591	1450.74	726.377	1450.74	726.378	2	13	1.1.1.2198.13	1	31.4078	2163.22	31.321
10	41.64	47.73	tr|J3KTA4|J3KTA4_HUMAN; sp|P17844|DDX5_HUMAN	Probable ATP-dependent RNA helicase DDX5 OS=Homo sapiens OX=9606 GN=DDX5 PE=1 SV=1; Probable ATP-dependent RNA helicase DDX5 OS=Homo sapiens OX=9606 GN=DDX5 PE=1 SV=1			2	99	TGTAYTFFTPNNIK			-0.00347979	1573.77	787.894	1573.78	787.896	2	22	1.1.1.2825.2	1	46.4031	9918.06	46.5493
10	41.64	47.73	tr|J3KTA4|J3KTA4_HUMAN; sp|P17844|DDX5_HUMAN	Probable ATP-dependent RNA helicase DDX5 OS=Homo sapiens OX=9606 GN=DDX5 PE=1 SV=1; Probable ATP-dependent RNA helicase DDX5 OS=Homo sapiens OX=9606 GN=DDX5 PE=1 SV=1			2	99	TTYLVLDEADR			0.0015835	1294.64	648.328	1294.64	648.328	2	13	1.1.1.2506.7	1	38.7967	4899.19	38.6678
10	41.64	47.73	tr|J3KTA4|J3KTA4_HUMAN; sp|P17844|DDX5_HUMAN	Probable ATP-dependent RNA helicase DDX5 OS=Homo sapiens OX=9606 GN=DDX5 PE=1 SV=1; Probable ATP-dependent RNA helicase DDX5 OS=Homo sapiens OX=9606 GN=DDX5 PE=1 SV=1			1.92082	99	DWVLNEFK			-0.00149616	1049.52	525.766	1049.52	525.766	2	6	1.1.1.3031.2	1	51.3589	2613.94	51.4572
10	41.64	47.73	tr|J3KTA4|J3KTA4_HUMAN; sp|P17844|DDX5_HUMAN	Probable ATP-dependent RNA helicase DDX5 OS=Homo sapiens OX=9606 GN=DDX5 PE=1 SV=1; Probable ATP-dependent RNA helicase DDX5 OS=Homo sapiens OX=9606 GN=DDX5 PE=1 SV=1			1.31876	96.16	GLDVEDVK			0.000254986	873.445	437.73	873.444	437.729	2	8	1.1.1.1887.2	0	23.8695	5516.89	23.9358
10	41.64	47.73	tr|J3KTA4|J3KTA4_HUMAN; sp|P17844|DDX5_HUMAN	Probable ATP-dependent RNA helicase DDX5 OS=Homo sapiens OX=9606 GN=DDX5 PE=1 SV=1; Probable ATP-dependent RNA helicase DDX5 OS=Homo sapiens OX=9606 GN=DDX5 PE=1 SV=1			1.22915	95.24	HGKAPILIATDVASR		missed K-A@3	0.000601494	1547.88	516.967	1547.88	516.967	3	9	1.1.1.2026.12	1	27.2602	2144.05	27.2477
10	41.64	47.73	tr|J3KTA4|J3KTA4_HUMAN; sp|P17844|DDX5_HUMAN	Probable ATP-dependent RNA helicase DDX5 OS=Homo sapiens OX=9606 GN=DDX5 PE=1 SV=1; Probable ATP-dependent RNA helicase DDX5 OS=Homo sapiens OX=9606 GN=DDX5 PE=1 SV=1			0.974694	91.35	GYSSLLKR		missed K-R@7	-0.00164306	922.522	462.268	922.524	462.269	2	7	1.1.1.1720.2	1	19.8971	9387.43	20.0337
10	41.64	47.73	tr|J3KTA4|J3KTA4_HUMAN; sp|P17844|DDX5_HUMAN	Probable ATP-dependent RNA helicase DDX5 OS=Homo sapiens OX=9606 GN=DDX5 PE=1 SV=1; Probable ATP-dependent RNA helicase DDX5 OS=Homo sapiens OX=9606 GN=DDX5 PE=1 SV=1			0.91364	90.05	DGWPAMGIHGDK			-0.00335454	1282.57	642.294	1282.58	642.296	2	8	1.1.1.2189.6	1	31.183	1711.99	31.2968
10	41.64	47.73	tr|J3KTA4|J3KTA4_HUMAN; sp|P17844|DDX5_HUMAN	Probable ATP-dependent RNA helicase DDX5 OS=Homo sapiens OX=9606 GN=DDX5 PE=1 SV=1; Probable ATP-dependent RNA helicase DDX5 OS=Homo sapiens OX=9606 GN=DDX5 PE=1 SV=1			0.431798	68.15	LLQLVEDRGSGR		missed R-G@8	0.00327301	1341.74	448.254	1341.74	448.253	3	8	1.1.1.2026.8	1	27.2569	2482.35	27.2477
10	41.64	47.73	tr|J3KTA4|J3KTA4_HUMAN; sp|P17844|DDX5_HUMAN	Probable ATP-dependent RNA helicase DDX5 OS=Homo sapiens OX=9606 GN=DDX5 PE=1 SV=1; Probable ATP-dependent RNA helicase DDX5 OS=Homo sapiens OX=9606 GN=DDX5 PE=1 SV=1			0.348722	60.76	TIVFVETK			-0.00399312	935.529	468.772	935.533	468.774	2	8	1.1.1.2247.2	1	32.556	2820.32	32.7381
10	41.64	47.73	tr|J3KTA4|J3KTA4_HUMAN; sp|P17844|DDX5_HUMAN	Probable ATP-dependent RNA helicase DDX5 OS=Homo sapiens OX=9606 GN=DDX5 PE=1 SV=1; Probable ATP-dependent RNA helicase DDX5 OS=Homo sapiens OX=9606 GN=DDX5 PE=1 SV=1			0.29073	54.42	IVDQIRPDR			-0.000469118	1110.61	371.212	1110.61	371.212	3	5	1.1.1.1547.2	0	15.7764	5061.58	15.746
10	41.64	47.73	tr|J3KTA4|J3KTA4_HUMAN; sp|P17844|DDX5_HUMAN	Probable ATP-dependent RNA helicase DDX5 OS=Homo sapiens OX=9606 GN=DDX5 PE=1 SV=1; Probable ATP-dependent RNA helicase DDX5 OS=Homo sapiens OX=9606 GN=DDX5 PE=1 SV=1			0.197226	41.86	STCIYGGAPK	Carbamidomethyl(C)@3		-0.00331321	1052.49	527.254	1052.5	527.255	2	6	1.1.1.1604.7	0	17.1269	4968.84	17.29
10	41.64	47.73	tr|J3KTA4|J3KTA4_HUMAN; sp|P17844|DDX5_HUMAN	Probable ATP-dependent RNA helicase DDX5 OS=Homo sapiens OX=9606 GN=DDX5 PE=1 SV=1; Probable ATP-dependent RNA helicase DDX5 OS=Homo sapiens OX=9606 GN=DDX5 PE=1 SV=1			0	99	APILIATDVASR			0.00463287	1225.71	613.861	1225.7	613.859	2	14	1.1.1.2577.8	0	40.4999	9756.27	40.5914
10	41.64	47.73	tr|J3KTA4|J3KTA4_HUMAN; sp|P17844|DDX5_HUMAN	Probable ATP-dependent RNA helicase DDX5 OS=Homo sapiens OX=9606 GN=DDX5 PE=1 SV=1; Probable ATP-dependent RNA helicase DDX5 OS=Homo sapiens OX=9606 GN=DDX5 PE=1 SV=1			0	87.87	DGWPAMGIHGDK			-0.00335454	1282.57	642.294	1282.58	642.296	2	8	1.1.1.2195.10	1	31.3309	1711.99	31.2968
10	41.64	47.73	tr|J3KTA4|J3KTA4_HUMAN; sp|P17844|DDX5_HUMAN	Probable ATP-dependent RNA helicase DDX5 OS=Homo sapiens OX=9606 GN=DDX5 PE=1 SV=1; Probable ATP-dependent RNA helicase DDX5 OS=Homo sapiens OX=9606 GN=DDX5 PE=1 SV=1			0	35.2	IVDQIRPDR			-0.000469118	1110.61	371.212	1110.61	371.212	3	5	1.1.1.1546.4	0	15.7524	5061.58	15.746
10	41.64	47.73	tr|J3KTA4|J3KTA4_HUMAN; sp|P17844|DDX5_HUMAN	Probable ATP-dependent RNA helicase DDX5 OS=Homo sapiens OX=9606 GN=DDX5 PE=1 SV=1; Probable ATP-dependent RNA helicase DDX5 OS=Homo sapiens OX=9606 GN=DDX5 PE=1 SV=1			0	99	LLQLVEDR			0.000535556	984.561	493.288	984.56	493.287	2	9	1.1.1.2383.2	1	35.8073	10010.1	35.5798
10	41.64	47.73	tr|J3KTA4|J3KTA4_HUMAN; sp|P17844|DDX5_HUMAN	Probable ATP-dependent RNA helicase DDX5 OS=Homo sapiens OX=9606 GN=DDX5 PE=1 SV=1; Probable ATP-dependent RNA helicase DDX5 OS=Homo sapiens OX=9606 GN=DDX5 PE=1 SV=1			0	95.11	LLQLVEDR			0.000535556	984.561	493.288	984.56	493.287	2	7	1.1.1.2376.3	1	35.635	9752.58	35.5798
10	41.64	47.73	tr|J3KTA4|J3KTA4_HUMAN; sp|P17844|DDX5_HUMAN	Probable ATP-dependent RNA helicase DDX5 OS=Homo sapiens OX=9606 GN=DDX5 PE=1 SV=1; Probable ATP-dependent RNA helicase DDX5 OS=Homo sapiens OX=9606 GN=DDX5 PE=1 SV=1			0	99	MLDMGFEPQIR			0.001185	1335.63	668.824	1335.63	668.823	2	15	1.1.1.2951.3	0	49.3795	9293.93	49.4756
10	41.64	47.73	tr|J3KTA4|J3KTA4_HUMAN; sp|P17844|DDX5_HUMAN	Probable ATP-dependent RNA helicase DDX5 OS=Homo sapiens OX=9606 GN=DDX5 PE=1 SV=1; Probable ATP-dependent RNA helicase DDX5 OS=Homo sapiens OX=9606 GN=DDX5 PE=1 SV=1			0	99	MLDMGFEPQIR			0.00142913	1335.63	668.824	1335.63	668.823	2	13	1.1.1.2967.3	0	49.7658	5496.75	49.5229
10	41.64	47.73	tr|J3KTA4|J3KTA4_HUMAN; sp|P17844|DDX5_HUMAN	Probable ATP-dependent RNA helicase DDX5 OS=Homo sapiens OX=9606 GN=DDX5 PE=1 SV=1; Probable ATP-dependent RNA helicase DDX5 OS=Homo sapiens OX=9606 GN=DDX5 PE=1 SV=1			0	99	MLDMGFEPQIR	Oxidation(M)@1		-0.00369457	1351.62	676.819	1351.63	676.82	2	10	1.1.1.2739.10	0	44.4516	1235.88	44.5467
10	41.64	47.73	tr|J3KTA4|J3KTA4_HUMAN; sp|P17844|DDX5_HUMAN	Probable ATP-dependent RNA helicase DDX5 OS=Homo sapiens OX=9606 GN=DDX5 PE=1 SV=1; Probable ATP-dependent RNA helicase DDX5 OS=Homo sapiens OX=9606 GN=DDX5 PE=1 SV=1			0	63.44	MLDMGFEPQIR	Oxidation(M)@4		0.0038684	1351.63	676.822	1351.63	676.82	2	7	1.1.1.2513.15	0	38.98	1274.66	39.0671
10	41.64	47.73	tr|J3KTA4|J3KTA4_HUMAN; sp|P17844|DDX5_HUMAN	Probable ATP-dependent RNA helicase DDX5 OS=Homo sapiens OX=9606 GN=DDX5 PE=1 SV=1; Probable ATP-dependent RNA helicase DDX5 OS=Homo sapiens OX=9606 GN=DDX5 PE=1 SV=1			0	37.06	QVSDLISVLR			0.00604169	1128.66	565.335	1128.65	565.332	2	4	1.1.1.3119.2	1	53.4085	163.462	53.3806
10	41.64	47.73	tr|J3KTA4|J3KTA4_HUMAN; sp|P17844|DDX5_HUMAN	Probable ATP-dependent RNA helicase DDX5 OS=Homo sapiens OX=9606 GN=DDX5 PE=1 SV=1; Probable ATP-dependent RNA helicase DDX5 OS=Homo sapiens OX=9606 GN=DDX5 PE=1 SV=1			0	99	TGTAYTFFTPNNIK	Deamidated(N)@11		0.000651703	1574.76	788.388	1574.76	788.388	2	18	1.1.1.2894.2	1	48.0336	1481.89	48.0764
10	41.64	47.73	tr|J3KTA4|J3KTA4_HUMAN; sp|P17844|DDX5_HUMAN	Probable ATP-dependent RNA helicase DDX5 OS=Homo sapiens OX=9606 GN=DDX5 PE=1 SV=1; Probable ATP-dependent RNA helicase DDX5 OS=Homo sapiens OX=9606 GN=DDX5 PE=1 SV=1			0	99	TGTAYTFFTPNNIK			-0.00347979	1573.77	787.894	1573.78	787.896	2	12	1.1.1.2841.4	1	46.7725	10232.3	46.5258
10	41.64	47.73	tr|J3KTA4|J3KTA4_HUMAN; sp|P17844|DDX5_HUMAN	Probable ATP-dependent RNA helicase DDX5 OS=Homo sapiens OX=9606 GN=DDX5 PE=1 SV=1; Probable ATP-dependent RNA helicase DDX5 OS=Homo sapiens OX=9606 GN=DDX5 PE=1 SV=1			0	22.94	TIVFVETK			-0.00179587	935.531	468.773	935.533	468.774	2	4	1.1.1.2263.6	1	32.9344	2850.31	32.7381
10	41.64	47.73	tr|J3KTA4|J3KTA4_HUMAN; sp|P17844|DDX5_HUMAN	Probable ATP-dependent RNA helicase DDX5 OS=Homo sapiens OX=9606 GN=DDX5 PE=1 SV=1; Probable ATP-dependent RNA helicase DDX5 OS=Homo sapiens OX=9606 GN=DDX5 PE=1 SV=1			0	99	YLVLDEADR		cleaved T-Y@N-term	-0.00236137	1092.54	547.279	1092.55	547.28	2	12	1.1.1.2253.2	0	32.6961	23595.9	32.8327
10	41.64	47.73	tr|J3KTA4|J3KTA4_HUMAN; sp|P17844|DDX5_HUMAN	Probable ATP-dependent RNA helicase DDX5 OS=Homo sapiens OX=9606 GN=DDX5 PE=1 SV=1; Probable ATP-dependent RNA helicase DDX5 OS=Homo sapiens OX=9606 GN=DDX5 PE=1 SV=1			0	98.2	YLVLDEADR		cleaved T-Y@N-term	-0.00236137	1092.54	547.279	1092.55	547.28	2	8	1.1.1.2269.5	0	33.0796	24401.7	32.8327
10	41.64	47.73	tr|J3KTA4|J3KTA4_HUMAN; sp|P17844|DDX5_HUMAN	Probable ATP-dependent RNA helicase DDX5 OS=Homo sapiens OX=9606 GN=DDX5 PE=1 SV=1; Probable ATP-dependent RNA helicase DDX5 OS=Homo sapiens OX=9606 GN=DDX5 PE=1 SV=1			0	99	YLVLDEADRMLDMGFEPQIR		cleaved T-Y@N-term; missed R-M@9	0.0115877	2410.18	804.4	2410.17	804.396	3	15	1.1.1.3827.2	0	70.308	215.658	70.3498
11	39.82	41.44	sp|Q9BUJ2|HNRL1_HUMAN	Heterogeneous nuclear ribonucleoprotein U-like protein 1 OS=Homo sapiens OX=9606 GN=HNRNPUL1 PE=1 SV=2			2	99	AEPYCSVLPGFTFIQHLPLSER	Carbamidomethyl(C)@5		0.00546168	2560.28	854.435	2560.28	854.433	3	16	1.1.1.3909.3	1	71.9583	716.307	72.0157
11	39.82	41.44	sp|Q9BUJ2|HNRL1_HUMAN	Heterogeneous nuclear ribonucleoprotein U-like protein 1 OS=Homo sapiens OX=9606 GN=HNRNPUL1 PE=1 SV=2			2	99	AIVICPTDEDLKDR	Carbamidomethyl(C)@5	missed K-D@12	-0.00322528	1643.82	548.946	1643.82	548.947	3	13	1.1.1.2191.6	1	31.2352	5134.4	31.2968
11	39.82	41.44	sp|Q9BUJ2|HNRL1_HUMAN	Heterogeneous nuclear ribonucleoprotein U-like protein 1 OS=Homo sapiens OX=9606 GN=HNRNPUL1 PE=1 SV=2			2	99	APQQQPPPQQPPPPQPPPQQPPPPPSYSPAR			-0.00409363	3327.67	1110.23	3327.68	1110.23	3	13	1.1.1.2114.20	1	29.3543	482.704	29.3841
11	39.82	41.44	sp|Q9BUJ2|HNRL1_HUMAN	Heterogeneous nuclear ribonucleoprotein U-like protein 1 OS=Homo sapiens OX=9606 GN=HNRNPUL1 PE=1 SV=2			2	99	GLKAELAER		missed K-A@3	-0.00337474	985.552	493.783	985.556	493.785	2	15	1.1.1.1579.3	1	16.5391	3756.66	16.5525
11	39.82	41.44	sp|Q9BUJ2|HNRL1_HUMAN	Heterogeneous nuclear ribonucleoprotein U-like protein 1 OS=Homo sapiens OX=9606 GN=HNRNPUL1 PE=1 SV=2			2	99	HLPSTEPDPHVVR			-0.00399006	1482.75	742.384	1482.76	742.386	2	12	1.1.1.1629.4	1	17.7303	785.016	17.7633
11	39.82	41.44	sp|Q9BUJ2|HNRL1_HUMAN	Heterogeneous nuclear ribonucleoprotein U-like protein 1 OS=Homo sapiens OX=9606 GN=HNRNPUL1 PE=1 SV=2			2	99	IGWSLDSCSTQLGEEPFSYGYGGTGKK	Carbamidomethyl(C)@8	missed K-K@26	0.0187609	2923.35	975.458	2923.33	975.452	3	18	1.1.1.3109.3	1	53.1853	622.262	53.1904
11	39.82	41.44	sp|Q9BUJ2|HNRL1_HUMAN	Heterogeneous nuclear ribonucleoprotein U-like protein 1 OS=Homo sapiens OX=9606 GN=HNRNPUL1 PE=1 SV=2			2	99	KAIVICPTDEDLKDR	Carbamidomethyl(C)@6	missed K-A@1; missed K-D@13	0.0062236	1771.92	591.647	1771.91	591.645	3	14	1.1.1.1921.7	1	24.6797	4150.42	24.7638
11	39.82	41.44	sp|Q9BUJ2|HNRL1_HUMAN	Heterogeneous nuclear ribonucleoprotein U-like protein 1 OS=Homo sapiens OX=9606 GN=HNRNPUL1 PE=1 SV=2			2	99	KYNILGTNAIMDK		missed K-Y@1	-0.000701658	1479.77	740.895	1479.78	740.895	2	8	1.1.1.2399.11	1	36.2173	1435.85	36.3262
11	39.82	41.44	sp|Q9BUJ2|HNRL1_HUMAN	Heterogeneous nuclear ribonucleoprotein U-like protein 1 OS=Homo sapiens OX=9606 GN=HNRNPUL1 PE=1 SV=2			2	99	NCAVEFNFGQR	Carbamidomethyl(C)@2		-0.000106843	1340.59	671.304	1340.59	671.304	2	16	1.1.1.2439.4	1	37.1709	4940.11	37.2774
11	39.82	41.44	sp|Q9BUJ2|HNRL1_HUMAN	Heterogeneous nuclear ribonucleoprotein U-like protein 1 OS=Homo sapiens OX=9606 GN=HNRNPUL1 PE=1 SV=2			2	99	NYILDQTNVYGSAQR			0.00211755	1740.85	871.43	1740.84	871.429	2	15	1.1.1.2399.15	1	36.2206	13037.5	36.0079
11	39.82	41.44	sp|Q9BUJ2|HNRL1_HUMAN	Heterogeneous nuclear ribonucleoprotein U-like protein 1 OS=Homo sapiens OX=9606 GN=HNRNPUL1 PE=1 SV=2			2	99	QGAPTSFLPPEASQLKPDR			0.010721	2038.06	680.36	2038.05	680.357	3	18	1.1.1.2636.3	1	41.9649	8527.44	42.1266
11	39.82	41.44	sp|Q9BUJ2|HNRL1_HUMAN	Heterogeneous nuclear ribonucleoprotein U-like protein 1 OS=Homo sapiens OX=9606 GN=HNRNPUL1 PE=1 SV=2			2	99	QNQFYDTQVIK			-0.00442822	1382.68	692.347	1382.68	692.349	2	14	1.1.1.2213.4	1	31.7778	1484.92	31.8306
11	39.82	41.44	sp|Q9BUJ2|HNRL1_HUMAN	Heterogeneous nuclear ribonucleoprotein U-like protein 1 OS=Homo sapiens OX=9606 GN=HNRNPUL1 PE=1 SV=2			2	99	QNQFYDTQVIKQENESGYER	Gln->pyro-Glu@N-term	missed K-Q@11	0.00643267	2458.11	1230.06	2458.1	1230.06	2	20	1.1.1.2445.7	1	37.3196	2880.88	37.4194
11	39.82	41.44	sp|Q9BUJ2|HNRL1_HUMAN	Heterogeneous nuclear ribonucleoprotein U-like protein 1 OS=Homo sapiens OX=9606 GN=HNRNPUL1 PE=1 SV=2			2	99	RPLEMEQQQAYRPEMK			0.00292893	2032.99	678.669	2032.98	678.668	3	21	1.1.1.1767.7	1	21.0133	5667.1	21.045
11	39.82	41.44	sp|Q9BUJ2|HNRL1_HUMAN	Heterogeneous nuclear ribonucleoprotein U-like protein 1 OS=Homo sapiens OX=9606 GN=HNRNPUL1 PE=1 SV=2			2	99	RTDEEGKDVPDHAVLEMK		missed R-T@1; missed K-D@7	0.00455539	2067.99	690.339	2067.99	690.337	3	19	1.1.1.1799.4	1	21.787	2040.28	21.8226
11	39.82	41.44	sp|Q9BUJ2|HNRL1_HUMAN	Heterogeneous nuclear ribonucleoprotein U-like protein 1 OS=Homo sapiens OX=9606 GN=HNRNPUL1 PE=1 SV=2			2	99	SKAECEILMMVGLPAAGK	Carbamidomethyl(C)@5	missed K-A@2	0.00885554	1903.97	635.663	1903.96	635.66	3	10	1.1.1.3295.2	1	57.8708	297.792	57.9177
11	39.82	41.44	sp|Q9BUJ2|HNRL1_HUMAN	Heterogeneous nuclear ribonucleoprotein U-like protein 1 OS=Homo sapiens OX=9606 GN=HNRNPUL1 PE=1 SV=2			2	99	TDEEGKDVPDHAVLEMK		missed K-D@6	0.00619252	1911.89	638.306	1911.89	638.303	3	19	1.1.1.1943.16	1	25.2185	5194.37	25.2534
11	39.82	41.44	sp|Q9BUJ2|HNRL1_HUMAN	Heterogeneous nuclear ribonucleoprotein U-like protein 1 OS=Homo sapiens OX=9606 GN=HNRNPUL1 PE=1 SV=2			2	99	WDVLIQQATQCLNR	Carbamidomethyl(C)@11		-0.00458649	1743.87	872.941	1743.87	872.944	2	21	1.1.1.3076.2	1	52.4614	2063.43	52.5681
11	39.82	41.44	sp|Q9BUJ2|HNRL1_HUMAN	Heterogeneous nuclear ribonucleoprotein U-like protein 1 OS=Homo sapiens OX=9606 GN=HNRNPUL1 PE=1 SV=2			2	99	YNILGTNAIMDK			-0.00461662	1351.68	676.845	1351.68	676.848	2	17	1.1.1.2768.3	1	45.103	6152.12	45.167
11	39.82	41.44	sp|Q9BUJ2|HNRL1_HUMAN	Heterogeneous nuclear ribonucleoprotein U-like protein 1 OS=Homo sapiens OX=9606 GN=HNRNPUL1 PE=1 SV=2			1.24413	95.48	LIQIAAR			-0.000868145	783.496	392.755	783.497	392.756	2	8	1.1.1.1968.2	0	25.8378	2518.46	25.8337
11	39.82	41.44	sp|Q9BUJ2|HNRL1_HUMAN	Heterogeneous nuclear ribonucleoprotein U-like protein 1 OS=Homo sapiens OX=9606 GN=HNRNPUL1 PE=1 SV=2			0.438899	68.95	INEEISVK			-0.000660392	930.502	466.258	930.502	466.258	2	8	1.1.1.1752.2	0	20.6665	7820.83	20.826
11	39.82	41.44	sp|Q9BUJ2|HNRL1_HUMAN	Heterogeneous nuclear ribonucleoprotein U-like protein 1 OS=Homo sapiens OX=9606 GN=HNRNPUL1 PE=1 SV=2			0.106238	26.11	GRVCFEMK	Carbamidomethyl(C)@4	missed R-V@2	-0.00249248	1025.48	513.745	1025.48	513.747	2	5	1.1.1.1708.3	1	19.6134	525.578	19.7495
11	39.82	41.44	sp|Q9BUJ2|HNRL1_HUMAN	Heterogeneous nuclear ribonucleoprotein U-like protein 1 OS=Homo sapiens OX=9606 GN=HNRNPUL1 PE=1 SV=2			0.0319843	31.06	MRPFEGFQR	Oxidation(M)@1		0.00196944	1182.56	592.288	1182.56	592.287	2	7	1.1.1.1757.6	1	20.794	687.697	20.826
11	39.82	41.44	sp|Q9BUJ2|HNRL1_HUMAN	Heterogeneous nuclear ribonucleoprotein U-like protein 1 OS=Homo sapiens OX=9606 GN=HNRNPUL1 PE=1 SV=2			0	48.63	INEEISVK			-0.000477288	930.502	466.258	930.502	466.258	2	8	1.1.1.1769.2	0	21.0495	7658.88	20.826
11	39.82	41.44	sp|Q9BUJ2|HNRL1_HUMAN	Heterogeneous nuclear ribonucleoprotein U-like protein 1 OS=Homo sapiens OX=9606 GN=HNRNPUL1 PE=1 SV=2			0	98.38	QGAPTSFLPPEASQLKPDR			0.010721	2038.06	680.36	2038.05	680.357	3	10	1.1.1.2652.8	1	42.3567	8734.38	42.1026
11	39.82	41.44	sp|Q9BUJ2|HNRL1_HUMAN	Heterogeneous nuclear ribonucleoprotein U-like protein 1 OS=Homo sapiens OX=9606 GN=HNRNPUL1 PE=1 SV=2			0	99	QNQFYDTQVIKQENESGYER		missed K-Q@11	-1.24e-05	2475.13	826.051	2475.13	826.051	3	16	1.1.1.2118.19	1	29.4521	12200.9	29.5347
11	39.82	41.44	sp|Q9BUJ2|HNRL1_HUMAN	Heterogeneous nuclear ribonucleoprotein U-like protein 1 OS=Homo sapiens OX=9606 GN=HNRNPUL1 PE=1 SV=2			0	99	QNQFYDTQVIKQENESGYER	Deamidated(N)@2	missed K-Q@11	-0.0100993	2476.1	826.375	2476.11	826.379	3	11	1.1.1.2193.11	1	31.2867	445.392	31.2968
11	39.82	41.44	sp|Q9BUJ2|HNRL1_HUMAN	Heterogeneous nuclear ribonucleoprotein U-like protein 1 OS=Homo sapiens OX=9606 GN=HNRNPUL1 PE=1 SV=2			0	98.58	QNQFYDTQVIKQENESGYER		missed K-Q@11	-1.24e-05	2475.13	826.051	2475.13	826.051	3	13	1.1.1.2122.18	1	29.5524	12200.9	29.5347
11	39.82	41.44	sp|Q9BUJ2|HNRL1_HUMAN	Heterogeneous nuclear ribonucleoprotein U-like protein 1 OS=Homo sapiens OX=9606 GN=HNRNPUL1 PE=1 SV=2			0	99	RPLEMEQQQAYRPEMK	Oxidation(M)@15		0.00605214	2048.98	684.002	2048.98	684	3	13	1.1.1.1573.7	1	16.3996	681.058	16.3878
11	39.82	41.44	sp|Q9BUJ2|HNRL1_HUMAN	Heterogeneous nuclear ribonucleoprotein U-like protein 1 OS=Homo sapiens OX=9606 GN=HNRNPUL1 PE=1 SV=2			0	99	RPLEMEQQQAYRPEMK	Deamidated(Q)@9		0.0184817	2033.98	679.002	2033.97	678.996	3	14	1.1.1.1770.11	1	21.0858	3321.03	21.045
11	39.82	41.44	sp|Q9BUJ2|HNRL1_HUMAN	Heterogeneous nuclear ribonucleoprotein U-like protein 1 OS=Homo sapiens OX=9606 GN=HNRNPUL1 PE=1 SV=2			0	99	RTDEEGKDVPDHAVLEMK		missed R-T@1; missed K-D@7	0.0074111	2068	518.006	2067.99	518.005	4	16	1.1.1.1800.8	1	21.8066	6327.13	21.8226
11	39.82	41.44	sp|Q9BUJ2|HNRL1_HUMAN	Heterogeneous nuclear ribonucleoprotein U-like protein 1 OS=Homo sapiens OX=9606 GN=HNRNPUL1 PE=1 SV=2			0	99	RTDEEGKDVPDHAVLEMK		missed R-T@1; missed K-D@7	0.0074111	2068	518.006	2067.99	518.005	4	13	1.1.1.1802.14	1	21.8603	6327.13	21.8226
11	39.82	41.44	sp|Q9BUJ2|HNRL1_HUMAN	Heterogeneous nuclear ribonucleoprotein U-like protein 1 OS=Homo sapiens OX=9606 GN=HNRNPUL1 PE=1 SV=2			0	99	RTDEEGKDVPDHAVLEMK		missed R-T@1; missed K-D@7	0.0074111	2068	518.006	2067.99	518.005	4	9	1.1.1.1803.9	1	21.8808	6327.13	21.8226
11	39.82	41.44	sp|Q9BUJ2|HNRL1_HUMAN	Heterogeneous nuclear ribonucleoprotein U-like protein 1 OS=Homo sapiens OX=9606 GN=HNRNPUL1 PE=1 SV=2			0	38.34	RTDEEGKDVPDHAVLEMK		missed R-T@1; missed K-D@7	0.0074111	2068	518.006	2067.99	518.005	4	6	1.1.1.1804.5	1	21.9026	6327.13	21.8226
11	39.82	41.44	sp|Q9BUJ2|HNRL1_HUMAN	Heterogeneous nuclear ribonucleoprotein U-like protein 1 OS=Homo sapiens OX=9606 GN=HNRNPUL1 PE=1 SV=2			0	98.07	VCFEMK	Carbamidomethyl(C)@2		-0.00139864	812.355	407.185	812.356	407.185	2	7	1.1.1.1953.3	0	25.4636	2602.13	25.4583
11	39.82	41.44	sp|Q9BUJ2|HNRL1_HUMAN	Heterogeneous nuclear ribonucleoprotein U-like protein 1 OS=Homo sapiens OX=9606 GN=HNRNPUL1 PE=1 SV=2			0	42.92	VCFEMK	Carbamidomethyl(C)@2		0.000798619	812.357	407.186	812.356	407.185	2	5	1.1.1.1938.3	0	25.0823	839.113	25.2023
11	39.82	41.44	sp|Q9BUJ2|HNRL1_HUMAN	Heterogeneous nuclear ribonucleoprotein U-like protein 1 OS=Homo sapiens OX=9606 GN=HNRNPUL1 PE=1 SV=2			0	99	YNILGTNAIMDK	Oxidation(M)@10		0.00031229	1367.68	684.845	1367.68	684.845	2	11	1.1.1.2466.14	1	37.8105	1184.78	37.8698
12	39.2	41.21	tr|A0A0G2JIW1|A0A0G2JIW1_HUMAN; sp|P0DMV9|HS71B_HUMAN; sp|P0DMV8|HS71A_HUMAN	Heat shock 70 kDa protein 1B OS=Homo sapiens OX=9606 GN=HSPA1B PE=1 SV=1; Heat shock 70 kDa protein 1B OS=Homo sapiens OX=9606 GN=HSPA1B PE=1 SV=1; Heat shock 70 kDa protein 1A OS=Homo sapiens OX=9606 GN=HSPA1A PE=1 SV=1			2	99	AFYPEEISSMVLTK			-0.000796045	1613.8	807.907	1613.8	807.908	2	15	1.1.1.3368.8	1	59.8115	3579.04	59.6128
12	39.2	41.21	tr|A0A0G2JIW1|A0A0G2JIW1_HUMAN; sp|P0DMV9|HS71B_HUMAN; sp|P0DMV8|HS71A_HUMAN	Heat shock 70 kDa protein 1B OS=Homo sapiens OX=9606 GN=HSPA1B PE=1 SV=1; Heat shock 70 kDa protein 1B OS=Homo sapiens OX=9606 GN=HSPA1B PE=1 SV=1; Heat shock 70 kDa protein 1A OS=Homo sapiens OX=9606 GN=HSPA1A PE=1 SV=1			2	99	ARFEELCSDLFR	Carbamidomethyl(C)@7	missed R-F@2	-0.00367446	1541.73	771.87	1541.73	771.872	2	15	1.1.1.2774.2	1	45.2409	3062.45	45.2845
12	39.2	41.21	tr|A0A0G2JIW1|A0A0G2JIW1_HUMAN; sp|P0DMV9|HS71B_HUMAN; sp|P0DMV8|HS71A_HUMAN	Heat shock 70 kDa protein 1B OS=Homo sapiens OX=9606 GN=HSPA1B PE=1 SV=1; Heat shock 70 kDa protein 1B OS=Homo sapiens OX=9606 GN=HSPA1B PE=1 SV=1; Heat shock 70 kDa protein 1A OS=Homo sapiens OX=9606 GN=HSPA1A PE=1 SV=1			2	99	ATAGDTHLGGEDFDNR			0.00383152	1674.73	838.371	1674.72	838.369	2	23	1.1.1.1702.5	1	19.4733	3478.64	19.5119
12	39.2	41.21	tr|A0A0G2JIW1|A0A0G2JIW1_HUMAN; sp|P0DMV9|HS71B_HUMAN; sp|P0DMV8|HS71A_HUMAN	Heat shock 70 kDa protein 1B OS=Homo sapiens OX=9606 GN=HSPA1B PE=1 SV=1; Heat shock 70 kDa protein 1B OS=Homo sapiens OX=9606 GN=HSPA1B PE=1 SV=1; Heat shock 70 kDa protein 1A OS=Homo sapiens OX=9606 GN=HSPA1A PE=1 SV=1			2	99	DAGVIAGLNVLR			0.000568538	1196.69	599.351	1196.69	599.351	2	11	1.1.1.3165.2	1	54.5511	7791.1	54.7271
12	39.2	41.21	tr|A0A0G2JIW1|A0A0G2JIW1_HUMAN; sp|P0DMV9|HS71B_HUMAN; sp|P0DMV8|HS71A_HUMAN	Heat shock 70 kDa protein 1B OS=Homo sapiens OX=9606 GN=HSPA1B PE=1 SV=1; Heat shock 70 kDa protein 1B OS=Homo sapiens OX=9606 GN=HSPA1B PE=1 SV=1; Heat shock 70 kDa protein 1A OS=Homo sapiens OX=9606 GN=HSPA1A PE=1 SV=1			2	99	ELEQVCNPIISGLYQGAGGPGPGGFGAQGPK	Carbamidomethyl(C)@6		-0.00604186	3054.48	1019.17	3054.49	1019.17	3	11	1.1.1.3409.4	1	60.9095	371.842	60.9146
12	39.2	41.21	tr|A0A0G2JIW1|A0A0G2JIW1_HUMAN; sp|P0DMV9|HS71B_HUMAN; sp|P0DMV8|HS71A_HUMAN	Heat shock 70 kDa protein 1B OS=Homo sapiens OX=9606 GN=HSPA1B PE=1 SV=1; Heat shock 70 kDa protein 1B OS=Homo sapiens OX=9606 GN=HSPA1B PE=1 SV=1; Heat shock 70 kDa protein 1A OS=Homo sapiens OX=9606 GN=HSPA1A PE=1 SV=1			2	99	FGDPVVQSDMK			-0.00740672	1221.56	611.789	1221.57	611.792	2	15	1.1.1.2045.3	1	27.7074	1742.04	27.7258
12	39.2	41.21	tr|A0A0G2JIW1|A0A0G2JIW1_HUMAN; sp|P0DMV9|HS71B_HUMAN; sp|P0DMV8|HS71A_HUMAN	Heat shock 70 kDa protein 1B OS=Homo sapiens OX=9606 GN=HSPA1B PE=1 SV=1; Heat shock 70 kDa protein 1B OS=Homo sapiens OX=9606 GN=HSPA1B PE=1 SV=1; Heat shock 70 kDa protein 1A OS=Homo sapiens OX=9606 GN=HSPA1A PE=1 SV=1			2	99	HWPFQVINDGDKPK			0.00151826	1679.84	560.955	1679.84	560.955	3	11	1.1.1.2386.5	1	35.8866	4199.39	35.7041
12	39.2	41.21	tr|A0A0G2JIW1|A0A0G2JIW1_HUMAN; sp|P0DMV9|HS71B_HUMAN; sp|P0DMV8|HS71A_HUMAN	Heat shock 70 kDa protein 1B OS=Homo sapiens OX=9606 GN=HSPA1B PE=1 SV=1; Heat shock 70 kDa protein 1B OS=Homo sapiens OX=9606 GN=HSPA1B PE=1 SV=1; Heat shock 70 kDa protein 1A OS=Homo sapiens OX=9606 GN=HSPA1A PE=1 SV=1			2	99	IINEPTAAAIAYGLDR			0.00114822	1686.9	844.455	1686.89	844.454	2	17	1.1.1.3017.12	1	51.0058	13004.1	50.7421
12	39.2	41.21	tr|A0A0G2JIW1|A0A0G2JIW1_HUMAN; sp|P0DMV9|HS71B_HUMAN; sp|P0DMV8|HS71A_HUMAN	Heat shock 70 kDa protein 1B OS=Homo sapiens OX=9606 GN=HSPA1B PE=1 SV=1; Heat shock 70 kDa protein 1B OS=Homo sapiens OX=9606 GN=HSPA1B PE=1 SV=1; Heat shock 70 kDa protein 1A OS=Homo sapiens OX=9606 GN=HSPA1A PE=1 SV=1			2	99	LDKAQIHDLVLVGGSTR		missed K-A@3	0.00565703	1821.02	608.013	1821.01	608.011	3	18	1.1.1.2398.4	1	36.1913	2361.93	36.2064
12	39.2	41.21	tr|A0A0G2JIW1|A0A0G2JIW1_HUMAN; sp|P0DMV9|HS71B_HUMAN; sp|P0DMV8|HS71A_HUMAN	Heat shock 70 kDa protein 1B OS=Homo sapiens OX=9606 GN=HSPA1B PE=1 SV=1; Heat shock 70 kDa protein 1B OS=Homo sapiens OX=9606 GN=HSPA1B PE=1 SV=1; Heat shock 70 kDa protein 1A OS=Homo sapiens OX=9606 GN=HSPA1A PE=1 SV=1			2	99	LLQDFFNGR	Deamidated(N)@7		-0.00300989	1109.55	555.781	1109.55	555.783	2	12	1.1.1.2928.3	1	48.8184	1599.27	48.857
12	39.2	41.21	tr|A0A0G2JIW1|A0A0G2JIW1_HUMAN; sp|P0DMV9|HS71B_HUMAN; sp|P0DMV8|HS71A_HUMAN	Heat shock 70 kDa protein 1B OS=Homo sapiens OX=9606 GN=HSPA1B PE=1 SV=1; Heat shock 70 kDa protein 1B OS=Homo sapiens OX=9606 GN=HSPA1B PE=1 SV=1; Heat shock 70 kDa protein 1A OS=Homo sapiens OX=9606 GN=HSPA1A PE=1 SV=1			2	99	MKEIAEAYLGYPVTNAVITVPAYFNDSQR		missed K-E@2	0.00342106	3259.62	1087.55	3259.62	1087.55	3	20	1.1.1.3658.2	1	66.7643	417.301	66.7976
12	39.2	41.21	tr|A0A0G2JIW1|A0A0G2JIW1_HUMAN; sp|P0DMV9|HS71B_HUMAN; sp|P0DMV8|HS71A_HUMAN	Heat shock 70 kDa protein 1B OS=Homo sapiens OX=9606 GN=HSPA1B PE=1 SV=1; Heat shock 70 kDa protein 1B OS=Homo sapiens OX=9606 GN=HSPA1B PE=1 SV=1; Heat shock 70 kDa protein 1A OS=Homo sapiens OX=9606 GN=HSPA1A PE=1 SV=1			2	99	NALESYAFNMK			0.00254177	1286.6	644.307	1286.6	644.306	2	9	1.1.1.2619.6	1	41.5624	4761.99	41.5025
12	39.2	41.21	tr|A0A0G2JIW1|A0A0G2JIW1_HUMAN; sp|P0DMV9|HS71B_HUMAN; sp|P0DMV8|HS71A_HUMAN	Heat shock 70 kDa protein 1B OS=Homo sapiens OX=9606 GN=HSPA1B PE=1 SV=1; Heat shock 70 kDa protein 1B OS=Homo sapiens OX=9606 GN=HSPA1B PE=1 SV=1; Heat shock 70 kDa protein 1A OS=Homo sapiens OX=9606 GN=HSPA1A PE=1 SV=1			2	99	NQVALNPQNTVFDAK			-0.000753085	1657.84	829.928	1657.84	829.928	2	16	1.1.1.2478.8	1	38.106	6836.29	38.2385
12	39.2	41.21	tr|A0A0G2JIW1|A0A0G2JIW1_HUMAN; sp|P0DMV9|HS71B_HUMAN; sp|P0DMV8|HS71A_HUMAN	Heat shock 70 kDa protein 1B OS=Homo sapiens OX=9606 GN=HSPA1B PE=1 SV=1; Heat shock 70 kDa protein 1B OS=Homo sapiens OX=9606 GN=HSPA1B PE=1 SV=1; Heat shock 70 kDa protein 1A OS=Homo sapiens OX=9606 GN=HSPA1A PE=1 SV=1			2	99	RKELEQVCNPIISGLYQGAGGPGPGGFGAQGPK	Carbamidomethyl(C)@8	missed R-K@1; missed K-E@2	0.0214745	3338.7	835.683	3338.68	835.678	4	10	1.1.1.2938.7	1	49.0569	939.666	49.1482
12	39.2	41.21	tr|A0A0G2JIW1|A0A0G2JIW1_HUMAN; sp|P0DMV9|HS71B_HUMAN; sp|P0DMV8|HS71A_HUMAN	Heat shock 70 kDa protein 1B OS=Homo sapiens OX=9606 GN=HSPA1B PE=1 SV=1; Heat shock 70 kDa protein 1B OS=Homo sapiens OX=9606 GN=HSPA1B PE=1 SV=1; Heat shock 70 kDa protein 1A OS=Homo sapiens OX=9606 GN=HSPA1A PE=1 SV=1			2	99	TTPSYVAFTDTER			-0.00514332	1486.69	744.352	1486.69	744.354	2	16	1.1.1.2328.2	0	34.4859	28189.3	34.2402
12	39.2	41.21	tr|A0A0G2JIW1|A0A0G2JIW1_HUMAN; sp|P0DMV9|HS71B_HUMAN; sp|P0DMV8|HS71A_HUMAN	Heat shock 70 kDa protein 1B OS=Homo sapiens OX=9606 GN=HSPA1B PE=1 SV=1; Heat shock 70 kDa protein 1B OS=Homo sapiens OX=9606 GN=HSPA1B PE=1 SV=1; Heat shock 70 kDa protein 1A OS=Homo sapiens OX=9606 GN=HSPA1A PE=1 SV=1			2	99	VEIIANDQGNR			0.00562805	1227.63	614.821	1227.62	614.818	2	14	1.1.1.1716.12	0	19.8092	2284.12	19.893
12	39.2	41.21	tr|A0A0G2JIW1|A0A0G2JIW1_HUMAN; sp|P0DMV9|HS71B_HUMAN; sp|P0DMV8|HS71A_HUMAN	Heat shock 70 kDa protein 1B OS=Homo sapiens OX=9606 GN=HSPA1B PE=1 SV=1; Heat shock 70 kDa protein 1B OS=Homo sapiens OX=9606 GN=HSPA1B PE=1 SV=1; Heat shock 70 kDa protein 1A OS=Homo sapiens OX=9606 GN=HSPA1A PE=1 SV=1			1.82391	98.8	KFGDPVVQSDMK		missed K-F@1	0.000713749	1349.67	675.84	1349.66	675.84	2	9	1.1.1.1857.15	1	23.1516	3898.29	23.2615
12	39.2	41.21	tr|A0A0G2JIW1|A0A0G2JIW1_HUMAN; sp|P0DMV9|HS71B_HUMAN; sp|P0DMV8|HS71A_HUMAN	Heat shock 70 kDa protein 1B OS=Homo sapiens OX=9606 GN=HSPA1B PE=1 SV=1; Heat shock 70 kDa protein 1B OS=Homo sapiens OX=9606 GN=HSPA1B PE=1 SV=1; Heat shock 70 kDa protein 1A OS=Homo sapiens OX=9606 GN=HSPA1A PE=1 SV=1			1.67778	98.33	LVNHFVEEFK			-0.0011593	1260.65	631.332	1260.65	631.332	2	11	1.1.1.2255.3	1	32.745	905.819	32.8327
12	39.2	41.21	tr|A0A0G2JIW1|A0A0G2JIW1_HUMAN; sp|P0DMV9|HS71B_HUMAN; sp|P0DMV8|HS71A_HUMAN	Heat shock 70 kDa protein 1B OS=Homo sapiens OX=9606 GN=HSPA1B PE=1 SV=1; Heat shock 70 kDa protein 1B OS=Homo sapiens OX=9606 GN=HSPA1B PE=1 SV=1; Heat shock 70 kDa protein 1A OS=Homo sapiens OX=9606 GN=HSPA1A PE=1 SV=1			1.26761	95.73	NQVALNPQNTVFDAKR		missed K-R@15	-0.00460726	1813.94	907.977	1813.94	907.979	2	9	1.1.1.2229.14	1	32.1566	3032.41	32.2391
12	39.2	41.21	tr|A0A0G2JIW1|A0A0G2JIW1_HUMAN; sp|P0DMV9|HS71B_HUMAN; sp|P0DMV8|HS71A_HUMAN	Heat shock 70 kDa protein 1B OS=Homo sapiens OX=9606 GN=HSPA1B PE=1 SV=1; Heat shock 70 kDa protein 1B OS=Homo sapiens OX=9606 GN=HSPA1B PE=1 SV=1; Heat shock 70 kDa protein 1A OS=Homo sapiens OX=9606 GN=HSPA1A PE=1 SV=1			1	98.18	MVQEAEKYKAEDEVQR	Oxidation(M)@1	missed K-Y@7; missed K-A@9	-0.00232695	1967.92	656.982	1967.93	656.983	3	9	1.1.1.1428.7	1	12.7732	629.952	12.809
12	39.2	41.21	tr|A0A0G2JIW1|A0A0G2JIW1_HUMAN; sp|P0DMV9|HS71B_HUMAN; sp|P0DMV8|HS71A_HUMAN	Heat shock 70 kDa protein 1B OS=Homo sapiens OX=9606 GN=HSPA1B PE=1 SV=1; Heat shock 70 kDa protein 1B OS=Homo sapiens OX=9606 GN=HSPA1B PE=1 SV=1; Heat shock 70 kDa protein 1A OS=Homo sapiens OX=9606 GN=HSPA1A PE=1 SV=1			0.823909	87.97	AQIHDLVLVGGSTR			0.00156664	1464.81	489.276	1464.8	489.276	3	10	1.1.1.2305.2	1	33.9584	3098.87	34.0462
12	39.2	41.21	tr|A0A0G2JIW1|A0A0G2JIW1_HUMAN; sp|P0DMV9|HS71B_HUMAN; sp|P0DMV8|HS71A_HUMAN	Heat shock 70 kDa protein 1B OS=Homo sapiens OX=9606 GN=HSPA1B PE=1 SV=1; Heat shock 70 kDa protein 1B OS=Homo sapiens OX=9606 GN=HSPA1B PE=1 SV=1; Heat shock 70 kDa protein 1A OS=Homo sapiens OX=9606 GN=HSPA1A PE=1 SV=1			0.603801	79.59	LVNHFVEEFKR		missed K-R@10	0.00350395	1416.75	473.259	1416.75	473.258	3	6	1.1.1.2017.4	1	27.0247	1942.98	27.0695
12	39.2	41.21	tr|A0A0G2JIW1|A0A0G2JIW1_HUMAN; sp|P0DMV9|HS71B_HUMAN; sp|P0DMV8|HS71A_HUMAN	Heat shock 70 kDa protein 1B OS=Homo sapiens OX=9606 GN=HSPA1B PE=1 SV=1; Heat shock 70 kDa protein 1B OS=Homo sapiens OX=9606 GN=HSPA1B PE=1 SV=1; Heat shock 70 kDa protein 1A OS=Homo sapiens OX=9606 GN=HSPA1A PE=1 SV=1			0	99	AFYPEEISSMVLTK			-0.000796045	1613.8	807.907	1613.8	807.908	2	12	1.1.1.3354.4	1	59.4424	3579.04	59.6128
12	39.2	41.21	tr|A0A0G2JIW1|A0A0G2JIW1_HUMAN; sp|P0DMV9|HS71B_HUMAN; sp|P0DMV8|HS71A_HUMAN	Heat shock 70 kDa protein 1B OS=Homo sapiens OX=9606 GN=HSPA1B PE=1 SV=1; Heat shock 70 kDa protein 1B OS=Homo sapiens OX=9606 GN=HSPA1B PE=1 SV=1; Heat shock 70 kDa protein 1A OS=Homo sapiens OX=9606 GN=HSPA1A PE=1 SV=1			0	48.62	AFYPEEISSMVLTK	Oxidation(M)@10		0.00104208	1629.8	815.906	1629.8	815.905	2	8	1.1.1.2964.4	1	49.6973	655.6	49.6886
12	39.2	41.21	tr|A0A0G2JIW1|A0A0G2JIW1_HUMAN; sp|P0DMV9|HS71B_HUMAN; sp|P0DMV8|HS71A_HUMAN	Heat shock 70 kDa protein 1B OS=Homo sapiens OX=9606 GN=HSPA1B PE=1 SV=1; Heat shock 70 kDa protein 1B OS=Homo sapiens OX=9606 GN=HSPA1B PE=1 SV=1; Heat shock 70 kDa protein 1A OS=Homo sapiens OX=9606 GN=HSPA1A PE=1 SV=1			0	99	DAGVIAGLNVLR			0.000568538	1196.69	599.351	1196.69	599.351	2	10	1.1.1.3181.2	1	54.9287	8305.4	54.7014
12	39.2	41.21	tr|A0A0G2JIW1|A0A0G2JIW1_HUMAN; sp|P0DMV9|HS71B_HUMAN; sp|P0DMV8|HS71A_HUMAN	Heat shock 70 kDa protein 1B OS=Homo sapiens OX=9606 GN=HSPA1B PE=1 SV=1; Heat shock 70 kDa protein 1B OS=Homo sapiens OX=9606 GN=HSPA1B PE=1 SV=1; Heat shock 70 kDa protein 1A OS=Homo sapiens OX=9606 GN=HSPA1A PE=1 SV=1			0	94.74	HWPFQVINDGDKPK			0.00151826	1679.84	560.955	1679.84	560.955	3	8	1.1.1.2371.7	1	35.513	4163.78	35.7041
12	39.2	41.21	tr|A0A0G2JIW1|A0A0G2JIW1_HUMAN; sp|P0DMV9|HS71B_HUMAN; sp|P0DMV8|HS71A_HUMAN	Heat shock 70 kDa protein 1B OS=Homo sapiens OX=9606 GN=HSPA1B PE=1 SV=1; Heat shock 70 kDa protein 1B OS=Homo sapiens OX=9606 GN=HSPA1B PE=1 SV=1; Heat shock 70 kDa protein 1A OS=Homo sapiens OX=9606 GN=HSPA1A PE=1 SV=1			0	99	IINEPTAAAIAYGLDR			0.00114822	1686.9	844.455	1686.89	844.454	2	13	1.1.1.3002.9	1	50.6264	12301.1	50.7666
12	39.2	41.21	tr|A0A0G2JIW1|A0A0G2JIW1_HUMAN; sp|P0DMV9|HS71B_HUMAN; sp|P0DMV8|HS71A_HUMAN	Heat shock 70 kDa protein 1B OS=Homo sapiens OX=9606 GN=HSPA1B PE=1 SV=1; Heat shock 70 kDa protein 1B OS=Homo sapiens OX=9606 GN=HSPA1B PE=1 SV=1; Heat shock 70 kDa protein 1A OS=Homo sapiens OX=9606 GN=HSPA1A PE=1 SV=1			0	95.31	IINEPTAAAIAYGLDR			0.000293735	1686.89	844.455	1686.89	844.454	2	6	1.1.1.3032.9	1	51.3907	574.973	51.1211
12	39.2	41.21	tr|A0A0G2JIW1|A0A0G2JIW1_HUMAN; sp|P0DMV9|HS71B_HUMAN; sp|P0DMV8|HS71A_HUMAN	Heat shock 70 kDa protein 1B OS=Homo sapiens OX=9606 GN=HSPA1B PE=1 SV=1; Heat shock 70 kDa protein 1B OS=Homo sapiens OX=9606 GN=HSPA1B PE=1 SV=1; Heat shock 70 kDa protein 1A OS=Homo sapiens OX=9606 GN=HSPA1A PE=1 SV=1			0	99	LLQDFFNGR			-0.00433332	1108.56	555.288	1108.57	555.291	2	9	1.1.1.2856.2	1	47.1231	2808.34	47.2617
12	39.2	41.21	tr|A0A0G2JIW1|A0A0G2JIW1_HUMAN; sp|P0DMV9|HS71B_HUMAN; sp|P0DMV8|HS71A_HUMAN	Heat shock 70 kDa protein 1B OS=Homo sapiens OX=9606 GN=HSPA1B PE=1 SV=1; Heat shock 70 kDa protein 1B OS=Homo sapiens OX=9606 GN=HSPA1B PE=1 SV=1; Heat shock 70 kDa protein 1A OS=Homo sapiens OX=9606 GN=HSPA1A PE=1 SV=1			0	87.24	NALESYAFNMK			0.00254177	1286.6	644.307	1286.6	644.306	2	8	1.1.1.2612.5	1	41.3809	4761.99	41.5025
12	39.2	41.21	tr|A0A0G2JIW1|A0A0G2JIW1_HUMAN; sp|P0DMV9|HS71B_HUMAN; sp|P0DMV8|HS71A_HUMAN	Heat shock 70 kDa protein 1B OS=Homo sapiens OX=9606 GN=HSPA1B PE=1 SV=1; Heat shock 70 kDa protein 1B OS=Homo sapiens OX=9606 GN=HSPA1B PE=1 SV=1; Heat shock 70 kDa protein 1A OS=Homo sapiens OX=9606 GN=HSPA1A PE=1 SV=1			0	99	NAVITVPAYFNDSQR		cleaved T-N@N-term	-0.0038757	1693.84	847.927	1693.84	847.928	2	16	1.1.1.2866.7	0	47.3689	18116.2	47.4979
12	39.2	41.21	tr|A0A0G2JIW1|A0A0G2JIW1_HUMAN; sp|P0DMV9|HS71B_HUMAN; sp|P0DMV8|HS71A_HUMAN	Heat shock 70 kDa protein 1B OS=Homo sapiens OX=9606 GN=HSPA1B PE=1 SV=1; Heat shock 70 kDa protein 1B OS=Homo sapiens OX=9606 GN=HSPA1B PE=1 SV=1; Heat shock 70 kDa protein 1A OS=Homo sapiens OX=9606 GN=HSPA1A PE=1 SV=1			0	99	NAVITVPAYFNDSQR	Deamidated(N)@1	cleaved T-N@N-term	-0.00133101	1694.83	848.42	1694.83	848.42	2	12	1.1.1.3114.3	0	53.2902	784.354	53.3806
12	39.2	41.21	tr|A0A0G2JIW1|A0A0G2JIW1_HUMAN; sp|P0DMV9|HS71B_HUMAN; sp|P0DMV8|HS71A_HUMAN	Heat shock 70 kDa protein 1B OS=Homo sapiens OX=9606 GN=HSPA1B PE=1 SV=1; Heat shock 70 kDa protein 1B OS=Homo sapiens OX=9606 GN=HSPA1B PE=1 SV=1; Heat shock 70 kDa protein 1A OS=Homo sapiens OX=9606 GN=HSPA1A PE=1 SV=1			0	97.9	NAVITVPAYFNDSQR	Deamidated(N)@11	cleaved T-N@N-term	-0.00487101	1694.82	848.418	1694.83	848.42	2	12	1.1.1.2956.3	0	49.5095	1684.4	49.4253
12	39.2	41.21	tr|A0A0G2JIW1|A0A0G2JIW1_HUMAN; sp|P0DMV9|HS71B_HUMAN; sp|P0DMV8|HS71A_HUMAN	Heat shock 70 kDa protein 1B OS=Homo sapiens OX=9606 GN=HSPA1B PE=1 SV=1; Heat shock 70 kDa protein 1B OS=Homo sapiens OX=9606 GN=HSPA1B PE=1 SV=1; Heat shock 70 kDa protein 1A OS=Homo sapiens OX=9606 GN=HSPA1A PE=1 SV=1			0	99	TTPSYVAFTDTER			-0.00514332	1486.69	744.352	1486.69	744.354	2	16	1.1.1.2310.3	0	34.0799	28739.9	34.2402
12	39.2	41.21	tr|A0A0G2JIW1|A0A0G2JIW1_HUMAN; sp|P0DMV9|HS71B_HUMAN; sp|P0DMV8|HS71A_HUMAN	Heat shock 70 kDa protein 1B OS=Homo sapiens OX=9606 GN=HSPA1B PE=1 SV=1; Heat shock 70 kDa protein 1B OS=Homo sapiens OX=9606 GN=HSPA1B PE=1 SV=1; Heat shock 70 kDa protein 1A OS=Homo sapiens OX=9606 GN=HSPA1A PE=1 SV=1			0	99	VEIIANDQGNR			-0.000963719	1227.62	614.817	1227.62	614.818	2	8	1.1.1.1733.16	0	20.2147	1467.13	19.9632
13	37.83	37.83	sp|P22626|ROA2_HUMAN	Heterogeneous nuclear ribonucleoproteins A2/B1 OS=Homo sapiens OX=9606 GN=HNRNPA2B1 PE=1 SV=2			2	99	ALSRQEMQEVQSSR		missed R-Q@4	0.00233166	1647.8	550.275	1647.8	550.274	3	14	1.1.1.1560.3	1	16.1052	2402.86	16.1229
13	37.83	37.83	sp|P22626|ROA2_HUMAN	Heterogeneous nuclear ribonucleoproteins A2/B1 OS=Homo sapiens OX=9606 GN=HNRNPA2B1 PE=1 SV=2			2	99	DYFEEYGKIDTIEIITDR		missed K-I@8	0.0116624	2219.08	740.699	2219.06	740.695	3	7	1.1.1.3363.2	1	59.6709	559.781	59.665
13	37.83	37.83	sp|P22626|ROA2_HUMAN	Heterogeneous nuclear ribonucleoproteins A2/B1 OS=Homo sapiens OX=9606 GN=HNRNPA2B1 PE=1 SV=2			2	99	GFGDGYNGYGGGPGGGNFGGSPGYGGGR			-0.00524841	2494.03	1248.02	2494.03	1248.02	2	13	1.1.1.2370.18	1	35.4998	3413.66	35.6051
13	37.83	37.83	sp|P22626|ROA2_HUMAN	Heterogeneous nuclear ribonucleoproteins A2/B1 OS=Homo sapiens OX=9606 GN=HNRNPA2B1 PE=1 SV=2			2	99	GFGFVTFDDHDPVDKIVLQK		missed K-I@15	0.00572196	2276.15	759.725	2276.15	759.723	3	21	1.1.1.3256.2	1	56.8953	5864.49	56.9121
13	37.83	37.83	sp|P22626|ROA2_HUMAN	Heterogeneous nuclear ribonucleoproteins A2/B1 OS=Homo sapiens OX=9606 GN=HNRNPA2B1 PE=1 SV=2			2	99	GGGGNFGPGPGSNFR			0.00235604	1376.62	689.319	1376.62	689.318	2	25	1.1.1.1908.6	1	24.3753	57405.8	24.1721
13	37.83	37.83	sp|P22626|ROA2_HUMAN	Heterogeneous nuclear ribonucleoproteins A2/B1 OS=Homo sapiens OX=9606 GN=HNRNPA2B1 PE=1 SV=2			2	99	GGGGNFGPGPGSNFRGGSDGYGSGR		missed R-G@15	0.0184657	2270	757.675	2269.98	757.669	3	16	1.1.1.1834.3	1	22.6049	1284.96	22.6159
13	37.83	37.83	sp|P22626|ROA2_HUMAN	Heterogeneous nuclear ribonucleoproteins A2/B1 OS=Homo sapiens OX=9606 GN=HNRNPA2B1 PE=1 SV=2			2	99	GGNFGFGDSR			-0.000868029	1012.44	507.225	1012.44	507.225	2	15	1.1.1.1913.4	1	24.4827	19461.3	24.4783
13	37.83	37.83	sp|P22626|ROA2_HUMAN	Heterogeneous nuclear ribonucleoproteins A2/B1 OS=Homo sapiens OX=9606 GN=HNRNPA2B1 PE=1 SV=2			2	99	IDTIEIITDR			-0.00641752	1187.63	594.824	1187.64	594.827	2	15	1.1.1.2758.3	1	44.8712	4863.71	45.0243
13	37.83	37.83	sp|P22626|ROA2_HUMAN	Heterogeneous nuclear ribonucleoproteins A2/B1 OS=Homo sapiens OX=9606 GN=HNRNPA2B1 PE=1 SV=2			2	99	KLFIGGLSFETTEESLR		missed K-L@1	0.00544109	1926.02	643.012	1926.01	643.011	3	8	1.1.1.3187.2	1	55.0841	2085.56	54.847
13	37.83	37.83	sp|P22626|ROA2_HUMAN	Heterogeneous nuclear ribonucleoproteins A2/B1 OS=Homo sapiens OX=9606 GN=HNRNPA2B1 PE=1 SV=2			2	99	LFIGGLSFETTEESLR			0.000124233	1797.92	899.965	1797.91	899.965	2	20	1.1.1.3494.2	1	63.1094	3106.2	62.861
13	37.83	37.83	sp|P22626|ROA2_HUMAN	Heterogeneous nuclear ribonucleoproteins A2/B1 OS=Homo sapiens OX=9606 GN=HNRNPA2B1 PE=1 SV=2			2	99	LFVGGIKEDTEEHHLR		missed K-E@7	0.00783458	1878.97	470.749	1878.96	470.747	4	13	1.1.1.1904.2	0	24.272	4672.86	24.3132
13	37.83	37.83	sp|P22626|ROA2_HUMAN	Heterogeneous nuclear ribonucleoproteins A2/B1 OS=Homo sapiens OX=9606 GN=HNRNPA2B1 PE=1 SV=2			2	99	LTDCVVMRDPASK	Carbamidomethyl(C)@4	missed R-D@8	-0.00290088	1490.72	746.367	1490.72	746.368	2	12	1.1.1.1854.10	1	23.0766	1442.43	23.1372
13	37.83	37.83	sp|P22626|ROA2_HUMAN	Heterogeneous nuclear ribonucleoproteins A2/B1 OS=Homo sapiens OX=9606 GN=HNRNPA2B1 PE=1 SV=2			2	99	NMGGPYGGGNYGPGGSGGSGGYGGR			0.00564177	2188.9	1095.46	2188.9	1095.46	2	20	1.1.1.1880.4	1	23.7167	20001.5	23.461
13	37.83	37.83	sp|P22626|ROA2_HUMAN	Heterogeneous nuclear ribonucleoproteins A2/B1 OS=Homo sapiens OX=9606 GN=HNRNPA2B1 PE=1 SV=2			2	99	NYYEQWGK			-0.0010448	1086.48	544.245	1086.48	544.246	2	13	1.1.1.1907.2	1	24.3434	3039.14	24.431
13	37.83	37.83	sp|P22626|ROA2_HUMAN	Heterogeneous nuclear ribonucleoproteins A2/B1 OS=Homo sapiens OX=9606 GN=HNRNPA2B1 PE=1 SV=2			2	99	QEMQEVQSSR			0.000306691	1220.55	611.28	1220.55	611.28	2	11	1.1.1.1365.3	1	11.2081	127.326	11.2674
13	37.83	37.83	sp|P22626|ROA2_HUMAN	Heterogeneous nuclear ribonucleoproteins A2/B1 OS=Homo sapiens OX=9606 GN=HNRNPA2B1 PE=1 SV=2			2	99	TLETVPLER			-0.00411046	1056.58	529.296	1056.58	529.298	2	12	1.1.1.2157.2	1	30.4256	8362.96	30.2255
13	37.83	37.83	sp|P22626|ROA2_HUMAN	Heterogeneous nuclear ribonucleoproteins A2/B1 OS=Homo sapiens OX=9606 GN=HNRNPA2B1 PE=1 SV=2			2	99	YHTINGHNAEVR			-0.000217897	1409.68	705.847	1409.68	705.847	2	16	1.1.1.1335.14	1	10.4748	572.518	10.485
13	37.83	37.83	sp|P22626|ROA2_HUMAN	Heterogeneous nuclear ribonucleoproteins A2/B1 OS=Homo sapiens OX=9606 GN=HNRNPA2B1 PE=1 SV=2			2	99	YHTINGHNAEVRK		missed R-K@12	-0.00567158	1537.77	513.597	1537.78	513.599	3	11	1.1.1.1312.4	1	9.8969	860.977	9.902
13	37.83	37.83	sp|P22626|ROA2_HUMAN	Heterogeneous nuclear ribonucleoproteins A2/B1 OS=Homo sapiens OX=9606 GN=HNRNPA2B1 PE=1 SV=2			0.970616	91.62	AVAREESGKPGAHVTVK		missed R-E@4	0.00153415	1734.94	434.742	1734.94	434.742	4	8	1.1.1.1324.5	1	10.1882	1886.33	10.2066
13	37.83	37.83	sp|P22626|ROA2_HUMAN	Heterogeneous nuclear ribonucleoproteins A2/B1 OS=Homo sapiens OX=9606 GN=HNRNPA2B1 PE=1 SV=2			0.288193	55.19	LTDCVVMRDPASKR	Carbamidomethyl(C)@4	missed R-D@8; missed K-R@13	0.000259274	1646.82	549.948	1646.82	549.948	3	8	1.1.1.1677.5	1	18.8624	4188.66	18.8531
13	37.83	37.83	sp|P22626|ROA2_HUMAN	Heterogeneous nuclear ribonucleoproteins A2/B1 OS=Homo sapiens OX=9606 GN=HNRNPA2B1 PE=1 SV=2			0.286509	55	EESGKPGAHVTVKK		missed K-K@13	-0.0034307	1465.79	489.602	1465.79	489.604	3	6	1.1.1.1293.3	1	9.4121	80.7577	9.3876
13	37.83	37.83	sp|P22626|ROA2_HUMAN	Heterogeneous nuclear ribonucleoproteins A2/B1 OS=Homo sapiens OX=9606 GN=HNRNPA2B1 PE=1 SV=2			0.154282	35.8	KLFVGGIK		missed K-L@1	-0.000732251	860.548	431.281	860.548	431.281	2	5	1.1.1.1977.5	0	26.0656	235.924	26.0339
13	37.83	37.83	sp|P22626|ROA2_HUMAN	Heterogeneous nuclear ribonucleoproteins A2/B1 OS=Homo sapiens OX=9606 GN=HNRNPA2B1 PE=1 SV=2			0.130768	31.43	LTDCVVMR	Carbamidomethyl(C)@4		0.000125174	992.478	497.247	992.478	497.246	2	8	1.1.1.1887.4	0	23.8762	3663.68	23.9595
13	37.83	37.83	sp|P22626|ROA2_HUMAN	Heterogeneous nuclear ribonucleoproteins A2/B1 OS=Homo sapiens OX=9606 GN=HNRNPA2B1 PE=1 SV=2			0	94.94	DYFEEYGKIDTIEIITDR		missed K-I@8	-0.000600939	2219.06	1110.54	2219.06	1110.54	2	8	1.1.1.3359.4	1	59.5814	291.802	59.691
13	37.83	37.83	sp|P22626|ROA2_HUMAN	Heterogeneous nuclear ribonucleoproteins A2/B1 OS=Homo sapiens OX=9606 GN=HNRNPA2B1 PE=1 SV=2			0	71.51	DYFEEYGKIDTIEIITDR		missed K-I@8	0.0116624	2219.08	740.699	2219.06	740.695	3	5	1.1.1.3368.5	1	59.8065	559.781	59.665
13	37.83	37.83	sp|P22626|ROA2_HUMAN	Heterogeneous nuclear ribonucleoproteins A2/B1 OS=Homo sapiens OX=9606 GN=HNRNPA2B1 PE=1 SV=2			0	45.43	GFGDGYNGYGGGPGGGNFGGSPGYGGGR			-0.00207462	2494.03	1248.02	2494.03	1248.02	2	6	1.1.1.2385.21	1	35.8743	3303.45	35.6051
13	37.83	37.83	sp|P22626|ROA2_HUMAN	Heterogeneous nuclear ribonucleoproteins A2/B1 OS=Homo sapiens OX=9606 GN=HNRNPA2B1 PE=1 SV=2			0	31.47	GFGFVTFDDHDPVDKIVLQK		missed K-I@15	0.00938402	2276.16	759.726	2276.15	759.723	3	6	1.1.1.3275.4	1	57.3558	978.538	57.0859
13	37.83	37.83	sp|P22626|ROA2_HUMAN	Heterogeneous nuclear ribonucleoproteins A2/B1 OS=Homo sapiens OX=9606 GN=HNRNPA2B1 PE=1 SV=2			0	99	GGGGNFGPGPGSNFR			0.00235604	1376.62	689.319	1376.62	689.318	2	22	1.1.1.1892.7	1	23.995	57261.4	24.1721
13	37.83	37.83	sp|P22626|ROA2_HUMAN	Heterogeneous nuclear ribonucleoproteins A2/B1 OS=Homo sapiens OX=9606 GN=HNRNPA2B1 PE=1 SV=2			0	99	GGGGNFGPGPGSNFR			0.000647061	1376.62	689.319	1376.62	689.318	2	10	1.1.1.1924.12	1	24.7512	3843.2	24.502
13	37.83	37.83	sp|P22626|ROA2_HUMAN	Heterogeneous nuclear ribonucleoproteins A2/B1 OS=Homo sapiens OX=9606 GN=HNRNPA2B1 PE=1 SV=2			0	99	GGGGNFGPGPGSNFR	Deamidated(N)@5		0.00539669	1377.61	689.813	1377.61	689.81	2	10	1.1.1.2021.12	1	27.1334	1253.74	27.146
13	37.83	37.83	sp|P22626|ROA2_HUMAN	Heterogeneous nuclear ribonucleoproteins A2/B1 OS=Homo sapiens OX=9606 GN=HNRNPA2B1 PE=1 SV=2			0	96.76	GGGGNFGPGPGSNFR	Deamidated(N)@13		0.00295529	1377.61	689.812	1377.61	689.81	2	8	1.1.1.1999.16	1	26.6112	1890.18	26.7507
13	37.83	37.83	sp|P22626|ROA2_HUMAN	Heterogeneous nuclear ribonucleoproteins A2/B1 OS=Homo sapiens OX=9606 GN=HNRNPA2B1 PE=1 SV=2			0	49.49	GGGGNFGPGPGSNFR			0.00699469	1376.63	689.322	1376.62	689.318	2	6	1.1.1.1940.13	1	25.14	332.82	25.1024
13	37.83	37.83	sp|P22626|ROA2_HUMAN	Heterogeneous nuclear ribonucleoproteins A2/B1 OS=Homo sapiens OX=9606 GN=HNRNPA2B1 PE=1 SV=2			0	99	GGNFGFGDSR			-0.00025768	1012.44	507.225	1012.44	507.225	2	14	1.1.1.1897.2	1	24.111	18178.8	24.2426
13	37.83	37.83	sp|P22626|ROA2_HUMAN	Heterogeneous nuclear ribonucleoproteins A2/B1 OS=Homo sapiens OX=9606 GN=HNRNPA2B1 PE=1 SV=2			0	99	GGNFGFGDSR			-0.00349253	1012.43	507.224	1012.44	507.225	2	12	1.1.1.1929.3	1	24.8663	7069.59	24.6203
13	37.83	37.83	sp|P22626|ROA2_HUMAN	Heterogeneous nuclear ribonucleoproteins A2/B1 OS=Homo sapiens OX=9606 GN=HNRNPA2B1 PE=1 SV=2			0	96.6	GGNFGFGDSR			0.00193958	1012.44	507.226	1012.44	507.225	2	8	1.1.1.1945.8	1	25.263	2116.43	25.1024
13	37.83	37.83	sp|P22626|ROA2_HUMAN	Heterogeneous nuclear ribonucleoproteins A2/B1 OS=Homo sapiens OX=9606 GN=HNRNPA2B1 PE=1 SV=2			0	99	LFIGGLSFETTEESLR			-0.00280542	1797.91	899.963	1797.91	899.965	2	11	1.1.1.3479.3	1	62.7392	3039.21	62.861
13	37.83	37.83	sp|P22626|ROA2_HUMAN	Heterogeneous nuclear ribonucleoproteins A2/B1 OS=Homo sapiens OX=9606 GN=HNRNPA2B1 PE=1 SV=2			0	99	NMGGPYGGGNYGPGGSGGSGGYGGR	Oxidation(M)@2		0.000404806	2204.89	1103.45	2204.89	1103.45	2	10	1.1.1.1686.21	1	19.0958	5307.82	19.1761
13	37.83	37.83	sp|P22626|ROA2_HUMAN	Heterogeneous nuclear ribonucleoproteins A2/B1 OS=Homo sapiens OX=9606 GN=HNRNPA2B1 PE=1 SV=2			0	99	NMGGPYGGGNYGPGGSGGSGGYGGR			0.00588591	2188.9	1095.46	2188.9	1095.46	2	13	1.1.1.1864.20	1	23.3306	33730.5	23.4359
13	37.83	37.83	sp|P22626|ROA2_HUMAN	Heterogeneous nuclear ribonucleoproteins A2/B1 OS=Homo sapiens OX=9606 GN=HNRNPA2B1 PE=1 SV=2			0	97.37	NYYEQWGK			-0.00141101	1086.48	544.245	1086.48	544.246	2	7	1.1.1.1923.3	1	24.7193	2675.01	24.4783
13	37.83	37.83	sp|P22626|ROA2_HUMAN	Heterogeneous nuclear ribonucleoproteins A2/B1 OS=Homo sapiens OX=9606 GN=HNRNPA2B1 PE=1 SV=2			0	99	QEMQEVQSSR			0.000550831	1220.55	611.28	1220.55	611.28	2	8	1.1.1.1396.10	1	11.9563	121.813	12.1459
13	37.83	37.83	sp|P22626|ROA2_HUMAN	Heterogeneous nuclear ribonucleoproteins A2/B1 OS=Homo sapiens OX=9606 GN=HNRNPA2B1 PE=1 SV=2			0	99	YHTINGHNAEVR	Deamidated(N)@5		-0.00523385	1410.66	706.337	1410.66	706.339	2	10	1.1.1.1394.11	1	11.9064	339.168	11.9681
13	37.83	37.83	sp|P22626|ROA2_HUMAN	Heterogeneous nuclear ribonucleoproteins A2/B1 OS=Homo sapiens OX=9606 GN=HNRNPA2B1 PE=1 SV=2			0	99	YHTINGHNAEVR	Deamidated(N)@8		-2.22e-05	1410.66	471.229	1410.66	471.229	3	11	1.1.1.1425.3	1	12.6959	12541.5	12.4304
13	37.83	37.83	sp|P22626|ROA2_HUMAN	Heterogeneous nuclear ribonucleoproteins A2/B1 OS=Homo sapiens OX=9606 GN=HNRNPA2B1 PE=1 SV=2			0	80.73	YHTINGHNAEVR	Deamidated(N)@8		-0.000571529	1410.66	471.228	1410.66	471.229	3	6	1.1.1.1440.6	1	13.0667	1415.67	12.809
13	37.83	37.83	sp|P22626|ROA2_HUMAN	Heterogeneous nuclear ribonucleoproteins A2/B1 OS=Homo sapiens OX=9606 GN=HNRNPA2B1 PE=1 SV=2			0	78.68	YHTINGHNAEVR	Deamidated(N)@5		0.000343994	1410.66	471.229	1410.66	471.229	3	6	1.1.1.1410.8	1	12.3101	20589.6	12.4045
14	36.26	44.49	sp|P35908|K22E_HUMAN	Keratin, type II cytoskeletal 2 epidermal OS=Homo sapiens OX=9606 GN=KRT2 PE=1 SV=2			2	99	AQYEEIAQR			-0.00172787	1106.53	554.274	1106.54	554.275	2	15	1.1.1.1596.6	0	16.939	8405.06	17.0236
14	36.26	44.49	sp|P35908|K22E_HUMAN	Keratin, type II cytoskeletal 2 epidermal OS=Homo sapiens OX=9606 GN=KRT2 PE=1 SV=2			2	99	GFSSGSAVVSGGSR			-0.00573327	1253.59	627.804	1253.6	627.807	2	17	1.1.1.1668.13	1	18.6461	6271.07	18.7307
14	36.26	44.49	sp|P35908|K22E_HUMAN	Keratin, type II cytoskeletal 2 epidermal OS=Homo sapiens OX=9606 GN=KRT2 PE=1 SV=2			2	99	GGSGGGGSISGGGYGSGGGSGGR			-0.00837027	1740.73	871.374	1740.74	871.378	2	19	1.1.1.1403.12	1	12.1408	1429.77	12.1966
14	36.26	44.49	sp|P35908|K22E_HUMAN	Keratin, type II cytoskeletal 2 epidermal OS=Homo sapiens OX=9606 GN=KRT2 PE=1 SV=2			2	99	GGSISGGGYGSGGGKHSSGGGSR		missed K-H@15	-0.00517068	1921.86	641.626	1921.86	641.628	3	11	1.1.1.1301.4	1	9.6204	102.233	9.5993
14	36.26	44.49	sp|P35908|K22E_HUMAN	Keratin, type II cytoskeletal 2 epidermal OS=Homo sapiens OX=9606 GN=KRT2 PE=1 SV=2			2	99	GSSSGGGYSSGSSSYGSGGR			-0.0089549	1739.69	870.852	1739.7	870.856	2	24	1.1.1.1343.19	1	10.6792	2813.58	10.7111
14	36.26	44.49	sp|P35908|K22E_HUMAN	Keratin, type II cytoskeletal 2 epidermal OS=Homo sapiens OX=9606 GN=KRT2 PE=1 SV=2			2	99	HGGGGGGFGGGGFGSR			-0.00155933	1319.57	660.794	1319.58	660.795	2	23	1.1.1.1579.5	1	16.5474	2292.79	16.6473
14	36.26	44.49	sp|P35908|K22E_HUMAN	Keratin, type II cytoskeletal 2 epidermal OS=Homo sapiens OX=9606 GN=KRT2 PE=1 SV=2			2	99	NKLNDLEEALQQAKEDLAR		missed K-L@2; missed K-E@14	0.00651704	2197.14	733.387	2197.13	733.385	3	11	1.1.1.3354.3	1	59.439	264.776	59.5336
14	36.26	44.49	sp|P35908|K22E_HUMAN	Keratin, type II cytoskeletal 2 epidermal OS=Homo sapiens OX=9606 GN=KRT2 PE=1 SV=2			2	99	NLDLDSIIAEVK			-0.000741945	1328.72	665.366	1328.72	665.367	2	15	1.1.1.3635.2	0	66.2615	3549.77	66.4398
14	36.26	44.49	sp|P35908|K22E_HUMAN	Keratin, type II cytoskeletal 2 epidermal OS=Homo sapiens OX=9606 GN=KRT2 PE=1 SV=2			2	99	SLVGLGGTK			-0.00217215	830.484	416.249	830.486	416.25	2	8	1.1.1.1953.4	1	25.4645	3873.33	25.6614
14	36.26	44.49	sp|P35908|K22E_HUMAN	Keratin, type II cytoskeletal 2 epidermal OS=Homo sapiens OX=9606 GN=KRT2 PE=1 SV=2			2	99	STSSFSCLSR	Carbamidomethyl(C)@7		-0.00141212	1130.5	566.258	1130.5	566.259	2	15	1.1.1.1796.4	1	21.7228	3516.98	21.7751
14	36.26	44.49	sp|P35908|K22E_HUMAN	Keratin, type II cytoskeletal 2 epidermal OS=Homo sapiens OX=9606 GN=KRT2 PE=1 SV=2			2	99	TAAENDFVTLK			-0.00182439	1207.61	604.811	1207.61	604.812	2	16	1.1.1.2256.3	1	32.767	2388.55	32.8327
14	36.26	44.49	sp|P35908|K22E_HUMAN	Keratin, type II cytoskeletal 2 epidermal OS=Homo sapiens OX=9606 GN=KRT2 PE=1 SV=2			2	99	TAAENDFVTLKK		missed K-K@11	0.00146659	1335.7	446.242	1335.7	446.242	3	16	1.1.1.1882.2	1	23.7524	4995.61	23.7928
14	36.26	44.49	sp|P35908|K22E_HUMAN	Keratin, type II cytoskeletal 2 epidermal OS=Homo sapiens OX=9606 GN=KRT2 PE=1 SV=2			2	99	TSQNSELNNMQDLVEDYKK		missed K-K@18	0.0157022	2255.05	752.692	2255.04	752.686	3	15	1.1.1.2670.14	1	42.7786	4540.9	42.7405
14	36.26	44.49	sp|P35908|K22E_HUMAN	Keratin, type II cytoskeletal 2 epidermal OS=Homo sapiens OX=9606 GN=KRT2 PE=1 SV=2			2	99	VDLLNQEIEFLK			0.00286664	1459.8	730.905	1459.79	730.903	2	19	1.1.1.3491.3	1	63.0557	1217.32	63.1533
14	36.26	44.49	sp|P35908|K22E_HUMAN	Keratin, type II cytoskeletal 2 epidermal OS=Homo sapiens OX=9606 GN=KRT2 PE=1 SV=2			2	99	VLYDAEISQIHQSVTDTNVILSMDNSR	Oxidation(M)@23		0.0126091	3063.49	1022.17	3063.48	1022.17	3	11	1.1.1.3132.6	1	53.7396	405.226	53.7689
14	36.26	44.49	sp|P35908|K22E_HUMAN	Keratin, type II cytoskeletal 2 epidermal OS=Homo sapiens OX=9606 GN=KRT2 PE=1 SV=2			2	99	YEELQVTVGR			0.00274262	1192.61	597.313	1192.61	597.312	2	13	1.1.1.2185.4	1	31.0904	421.551	31.0818
14	36.26	44.49	sp|P35908|K22E_HUMAN	Keratin, type II cytoskeletal 2 epidermal OS=Homo sapiens OX=9606 GN=KRT2 PE=1 SV=2			2	99	YLDGLTAER			8.23e-05	1036.52	519.267	1036.52	519.267	2	11	1.1.1.2072.2	1	28.3462	4585.03	28.1526
14	36.26	44.49	sp|P35908|K22E_HUMAN	Keratin, type II cytoskeletal 2 epidermal OS=Homo sapiens OX=9606 GN=KRT2 PE=1 SV=2			1.14874	94.59	LLEGEECR	Carbamidomethyl(C)@7		0.00112058	1004.46	503.238	1004.46	503.237	2	6	1.1.1.1529.8	0	15.3216	270.262	15.3376
14	36.26	44.49	sp|P35908|K22E_HUMAN	Keratin, type II cytoskeletal 2 epidermal OS=Homo sapiens OX=9606 GN=KRT2 PE=1 SV=2			0.647817	82.08	VDPEIQNVK			-3.11e-05	1040.55	521.282	1040.55	521.282	2	8	1.1.1.1691.9	1	19.2119	4891.62	19.2764
14	36.26	44.49	sp|P35908|K22E_HUMAN	Keratin, type II cytoskeletal 2 epidermal OS=Homo sapiens OX=9606 GN=KRT2 PE=1 SV=2			0.342944	91.89	QSGSRGGSGGGGSISGGGYGSGGGSGGR	Deamidated(Q)@1	missed R-G@5	-0.00446272	2256.97	1129.49	2256.97	1129.49	2	8	1.1.1.1412.16	1	12.3732	335.323	12.4045
14	36.26	44.49	sp|P35908|K22E_HUMAN	Keratin, type II cytoskeletal 2 epidermal OS=Homo sapiens OX=9606 GN=KRT2 PE=1 SV=2			0.0809219	21.43	GFSSGSAVVSGGSRR		missed R-R@14	-0.00315887	1409.7	705.856	1409.7	705.858	2	5	1.1.1.1504.15	1	14.6831	2166	14.7704
14	36.26	44.49	sp|P35908|K22E_HUMAN	Keratin, type II cytoskeletal 2 epidermal OS=Homo sapiens OX=9606 GN=KRT2 PE=1 SV=2			0	63.98	AQYEEIAQR			-0.00172787	1106.53	554.274	1106.54	554.275	2	6	1.1.1.1609.8	0	17.2495	8733.07	17.0236
14	36.26	44.49	sp|P35908|K22E_HUMAN	Keratin, type II cytoskeletal 2 epidermal OS=Homo sapiens OX=9606 GN=KRT2 PE=1 SV=2			0	37.38	FASFIDK			0.00346436	826.426	414.22	826.422	414.219	2	5	1.1.1.2197.2	0	31.3735	367.516	31.321
14	36.26	44.49	sp|P35908|K22E_HUMAN	Keratin, type II cytoskeletal 2 epidermal OS=Homo sapiens OX=9606 GN=KRT2 PE=1 SV=2			0	99	FASFIDKVR		missed K-V@7	-0.00373982	1081.59	541.801	1081.59	541.803	2	14	1.1.1.2245.2	0	32.5081	3788.83	32.5266
14	36.26	44.49	sp|P35908|K22E_HUMAN	Keratin, type II cytoskeletal 2 epidermal OS=Homo sapiens OX=9606 GN=KRT2 PE=1 SV=2			0	99	FLEQQNQVLQTK			-0.00382937	1474.77	738.394	1474.78	738.396	2	21	1.1.1.2086.4	0	28.6851	35709.7	28.8379
14	36.26	44.49	sp|P35908|K22E_HUMAN	Keratin, type II cytoskeletal 2 epidermal OS=Homo sapiens OX=9606 GN=KRT2 PE=1 SV=2			0	99	FLEQQNQVLQTK			-0.00382937	1474.77	738.394	1474.78	738.396	2	21	1.1.1.2102.3	0	29.068	37521.1	28.8144
14	36.26	44.49	sp|P35908|K22E_HUMAN	Keratin, type II cytoskeletal 2 epidermal OS=Homo sapiens OX=9606 GN=KRT2 PE=1 SV=2			0	99	FLEQQNQVLQTK			-0.00468386	1474.77	738.394	1474.78	738.396	2	9	1.1.1.2119.16	0	29.4748	469.644	29.4841
14	36.26	44.49	sp|P35908|K22E_HUMAN	Keratin, type II cytoskeletal 2 epidermal OS=Homo sapiens OX=9606 GN=KRT2 PE=1 SV=2			0	42.09	FLEQQNQVLQTK	Deamidated(N)@6		0.00152553	1475.76	738.889	1475.76	738.888	2	7	1.1.1.2116.20	0	29.4029	922.275	29.3594
14	36.26	44.49	sp|P35908|K22E_HUMAN	Keratin, type II cytoskeletal 2 epidermal OS=Homo sapiens OX=9606 GN=KRT2 PE=1 SV=2			0	78.42	GFSSGSAVVSGGSR			-0.00927329	1253.59	627.803	1253.6	627.807	2	7	1.1.1.1680.10	1	18.9374	2028.35	19.0261
14	36.26	44.49	sp|P35908|K22E_HUMAN	Keratin, type II cytoskeletal 2 epidermal OS=Homo sapiens OX=9606 GN=KRT2 PE=1 SV=2			0	99	GGSGGGGSISGGGYGSGGGSGGR			-0.00592887	1740.74	871.375	1740.74	871.378	2	10	1.1.1.1418.15	1	12.5291	761.075	12.2487
14	36.26	44.49	sp|P35908|K22E_HUMAN	Keratin, type II cytoskeletal 2 epidermal OS=Homo sapiens OX=9606 GN=KRT2 PE=1 SV=2			0	99	IEISELNR			-0.00233538	972.522	487.268	972.524	487.269	2	12	1.1.1.2082.2	0	28.5843	3578.91	28.3663
14	36.26	44.49	sp|P35908|K22E_HUMAN	Keratin, type II cytoskeletal 2 epidermal OS=Homo sapiens OX=9606 GN=KRT2 PE=1 SV=2			0	99	IEISELNR			-0.00233538	972.522	487.268	972.524	487.269	2	11	1.1.1.2066.3	0	28.2102	3570.96	28.3663
14	36.26	44.49	sp|P35908|K22E_HUMAN	Keratin, type II cytoskeletal 2 epidermal OS=Homo sapiens OX=9606 GN=KRT2 PE=1 SV=2			0	88.47	IEISELNR			-0.00257951	972.521	487.268	972.524	487.269	2	7	1.1.1.2105.2	0	29.1251	691.805	29.0261
14	36.26	44.49	sp|P35908|K22E_HUMAN	Keratin, type II cytoskeletal 2 epidermal OS=Homo sapiens OX=9606 GN=KRT2 PE=1 SV=2			0	26.41	IEISELNR			-0.00355607	972.52	487.267	972.524	487.269	2	4	1.1.1.2122.4	0	29.5408	135.636	29.5347
14	36.26	44.49	sp|P35908|K22E_HUMAN	Keratin, type II cytoskeletal 2 epidermal OS=Homo sapiens OX=9606 GN=KRT2 PE=1 SV=2			0	99	KYEDEINKR		missed K-Y@1; missed K-R@8	-0.000716467	1193.6	398.875	1193.6	398.875	3	8	1.1.1.1332.5	0	10.3908	3258.9	10.4093
14	36.26	44.49	sp|P35908|K22E_HUMAN	Keratin, type II cytoskeletal 2 epidermal OS=Homo sapiens OX=9606 GN=KRT2 PE=1 SV=2			0	99	NLDLDSIIAEVK			0.00145529	1328.72	665.367	1328.72	665.367	2	19	1.1.1.3652.2	0	66.627	3476.09	66.4398
14	36.26	44.49	sp|P35908|K22E_HUMAN	Keratin, type II cytoskeletal 2 epidermal OS=Homo sapiens OX=9606 GN=KRT2 PE=1 SV=2			0	29.22	NLDLDSIIAEVK			-0.0059909	1328.71	665.364	1328.72	665.367	2	4	1.1.1.3064.5	0	52.1527	86.6599	52.1457
14	36.26	44.49	sp|P35908|K22E_HUMAN	Keratin, type II cytoskeletal 2 epidermal OS=Homo sapiens OX=9606 GN=KRT2 PE=1 SV=2			0	47.54	SLVGLGGTK			-0.00217215	830.484	416.249	830.486	416.25	2	5	1.1.1.1968.4	1	25.8394	3898.76	25.6614
14	36.26	44.49	sp|P35908|K22E_HUMAN	Keratin, type II cytoskeletal 2 epidermal OS=Homo sapiens OX=9606 GN=KRT2 PE=1 SV=2			0	99	TAAENDFVTLK			-0.00182439	1207.61	604.811	1207.61	604.812	2	9	1.1.1.2263.15	1	32.9419	2388.55	32.8327
14	36.26	44.49	sp|P35908|K22E_HUMAN	Keratin, type II cytoskeletal 2 epidermal OS=Homo sapiens OX=9606 GN=KRT2 PE=1 SV=2			0	98.65	TAAENDFVTLKK	Deamidated(N)@5	missed K-K@11	0.000477876	1336.69	669.351	1336.69	669.351	2	8	1.1.1.1869.12	1	23.4484	267.709	23.461
14	36.26	44.49	sp|P35908|K22E_HUMAN	Keratin, type II cytoskeletal 2 epidermal OS=Homo sapiens OX=9606 GN=KRT2 PE=1 SV=2			0	99	YLDGLTAER			-0.00187079	1036.52	519.266	1036.52	519.267	2	11	1.1.1.2056.2	1	27.9668	4506.39	28.129
14	36.26	44.49	sp|P35908|K22E_HUMAN	Keratin, type II cytoskeletal 2 epidermal OS=Homo sapiens OX=9606 GN=KRT2 PE=1 SV=2			0	99	YLDGLTAER			0.00288991	1036.52	519.268	1036.52	519.267	2	10	1.1.1.2091.3	1	28.7968	767.036	28.7439
15	35.21	35.21	sp|Q7L2E3|DHX30_HUMAN	ATP-dependent RNA helicase DHX30 OS=Homo sapiens OX=9606 GN=DHX30 PE=1 SV=1			2	99	AIFQQPPVGVR			0.000422458	1210.68	606.349	1210.68	606.348	2	10	1.1.1.2395.6	1	36.1156	1766.87	36.0334
15	35.21	35.21	sp|Q7L2E3|DHX30_HUMAN	ATP-dependent RNA helicase DHX30 OS=Homo sapiens OX=9606 GN=DHX30 PE=1 SV=1			2	99	ALTQFPLPK			0.0035085	1013.59	507.805	1013.59	507.803	2	9	1.1.1.2643.2	1	42.1305	855.952	42.272
15	35.21	35.21	sp|Q7L2E3|DHX30_HUMAN	ATP-dependent RNA helicase DHX30 OS=Homo sapiens OX=9606 GN=DHX30 PE=1 SV=1			2	99	DSGPLSDPITGKPYVPLLEAEEVR			0.00497679	2581.33	861.452	2581.33	861.45	3	13	1.1.1.3441.6	1	61.7546	704.691	61.8435
15	35.21	35.21	sp|Q7L2E3|DHX30_HUMAN	ATP-dependent RNA helicase DHX30 OS=Homo sapiens OX=9606 GN=DHX30 PE=1 SV=1			2	99	GSSFEMTDDDSAIR			-0.000925483	1529.63	765.822	1529.63	765.822	2	18	1.1.1.2168.4	1	30.6932	1049.63	30.7522
15	35.21	35.21	sp|Q7L2E3|DHX30_HUMAN	ATP-dependent RNA helicase DHX30 OS=Homo sapiens OX=9606 GN=DHX30 PE=1 SV=1			2	99	GVLMAGLYPNLIQVR			-1.39e-05	1642.92	822.469	1642.92	822.469	2	21	1.1.1.3600.2	1	65.5196	162.304	65.5247
15	35.21	35.21	sp|Q7L2E3|DHX30_HUMAN	ATP-dependent RNA helicase DHX30 OS=Homo sapiens OX=9606 GN=DHX30 PE=1 SV=1			2	99	GWGLLGPR			0.00364063	854.48	428.247	854.476	428.245	2	8	1.1.1.2668.2	1	42.7195	666.745	42.6925
15	35.21	35.21	sp|Q7L2E3|DHX30_HUMAN	ATP-dependent RNA helicase DHX30 OS=Homo sapiens OX=9606 GN=DHX30 PE=1 SV=1			2	99	IPQLLLER			-0.00365148	980.598	491.306	980.602	491.308	2	6	1.1.1.2727.2	1	44.1391	1121.41	44.2342
15	35.21	35.21	sp|Q7L2E3|DHX30_HUMAN	ATP-dependent RNA helicase DHX30 OS=Homo sapiens OX=9606 GN=DHX30 PE=1 SV=1			2	99	KLQSNPSLEGVSHVIVDEVHER		missed K-L@1	0.0252651	2471.3	618.833	2471.28	618.826	4	11	1.1.1.2618.7	1	41.5374	625.616	41.5542
15	35.21	35.21	sp|Q7L2E3|DHX30_HUMAN	ATP-dependent RNA helicase DHX30 OS=Homo sapiens OX=9606 GN=DHX30 PE=1 SV=1			2	99	LQSDDILPLGK			0.000798752	1197.66	599.838	1197.66	599.838	2	10	1.1.1.2697.9	1	43.3871	2307.52	43.5047
15	35.21	35.21	sp|Q7L2E3|DHX30_HUMAN	ATP-dependent RNA helicase DHX30 OS=Homo sapiens OX=9606 GN=DHX30 PE=1 SV=1			2	99	LSQSLLELWR			0.00218327	1243.69	622.855	1243.69	622.854	2	7	1.1.1.3368.2	1	59.8023	275.708	59.9031
15	35.21	35.21	sp|Q7L2E3|DHX30_HUMAN	ATP-dependent RNA helicase DHX30 OS=Homo sapiens OX=9606 GN=DHX30 PE=1 SV=1			2	99	LVLMSATGDNER			-0.00564359	1304.63	653.324	1304.64	653.327	2	17	1.1.1.2162.3	1	30.5456	1293.74	30.5632
15	35.21	35.21	sp|Q7L2E3|DHX30_HUMAN	ATP-dependent RNA helicase DHX30 OS=Homo sapiens OX=9606 GN=DHX30 PE=1 SV=1			2	99	MVPFQVPEILR			0.00141332	1327.73	664.874	1327.73	664.873	2	11	1.1.1.3533.2	1	64.0281	412.042	64.1556
15	35.21	35.21	sp|Q7L2E3|DHX30_HUMAN	ATP-dependent RNA helicase DHX30 OS=Homo sapiens OX=9606 GN=DHX30 PE=1 SV=1			2	99	TPLENLVLQAK			-0.00166303	1224.71	613.36	1224.71	613.361	2	9	1.1.1.2869.2	1	47.4291	1107.66	47.5461
15	35.21	35.21	sp|Q7L2E3|DHX30_HUMAN	ATP-dependent RNA helicase DHX30 OS=Homo sapiens OX=9606 GN=DHX30 PE=1 SV=1			2	99	VIQIATSSSTAK			-0.00320283	1204.66	603.339	1204.67	603.34	2	15	1.1.1.1762.7	1	20.9085	1732.89	20.9203
15	35.21	35.21	sp|Q7L2E3|DHX30_HUMAN	ATP-dependent RNA helicase DHX30 OS=Homo sapiens OX=9606 GN=DHX30 PE=1 SV=1			2	99	VSCLETVWVSR	Carbamidomethyl(C)@3		0.0128077	1334.68	668.346	1334.67	668.34	2	14	1.1.1.2638.3	1	42.0134	529.815	42.1026
15	35.21	35.21	sp|Q7L2E3|DHX30_HUMAN	ATP-dependent RNA helicase DHX30 OS=Homo sapiens OX=9606 GN=DHX30 PE=1 SV=1			1.88606	99	ISAVSVAQR			-0.00468048	929.525	465.77	929.529	465.772	2	8	1.1.1.1668.5	1	18.6395	352.737	18.6579
15	35.21	35.21	sp|Q7L2E3|DHX30_HUMAN	ATP-dependent RNA helicase DHX30 OS=Homo sapiens OX=9606 GN=DHX30 PE=1 SV=1			1.63827	98.25	YFGGCPVIK	Carbamidomethyl(C)@5		-0.00101498	1039.52	520.765	1039.52	520.765	2	7	1.1.1.2131.7	1	29.7733	471.422	29.7901
15	35.21	35.21	sp|Q7L2E3|DHX30_HUMAN	ATP-dependent RNA helicase DHX30 OS=Homo sapiens OX=9606 GN=DHX30 PE=1 SV=1			1.30103	96.22	RISAVSVAQR		missed R-I@1	-0.00291069	1085.63	543.821	1085.63	543.823	2	6	1.1.1.1505.13	1	14.7061	1229.31	14.7966
15	35.21	35.21	sp|Q7L2E3|DHX30_HUMAN	ATP-dependent RNA helicase DHX30 OS=Homo sapiens OX=9606 GN=DHX30 PE=1 SV=1			0.192465	42.87	GPCGSFDVR	Carbamidomethyl(C)@3		0.0144158	993.448	497.731	993.434	497.724	2	7	1.1.1.1755.3	1	20.737	430.606	20.732
15	35.21	35.21	sp|Q7L2E3|DHX30_HUMAN	ATP-dependent RNA helicase DHX30 OS=Homo sapiens OX=9606 GN=DHX30 PE=1 SV=1			0.152427	36.2	NELFDAAK			-0.00102106	906.444	454.229	906.445	454.23	2	5	1.1.1.1974.4	1	25.9894	607.341	25.8837
15	35.21	35.21	sp|Q7L2E3|DHX30_HUMAN	ATP-dependent RNA helicase DHX30 OS=Homo sapiens OX=9606 GN=DHX30 PE=1 SV=1			0	47.54	ISAVSVAQR	Deamidated(Q)@8		-0.0118938	930.502	466.258	930.513	466.264	2	8	1.1.1.1752.2	0	20.6665	7820.83	20.826
15	35.21	35.21	sp|Q7L2E3|DHX30_HUMAN	ATP-dependent RNA helicase DHX30 OS=Homo sapiens OX=9606 GN=DHX30 PE=1 SV=1			0	33.33	ISAVSVAQR	Deamidated(Q)@8		-0.0117107	930.502	466.258	930.513	466.264	2	8	1.1.1.1769.2	0	21.0495	7658.88	20.826
15	35.21	35.21	sp|Q7L2E3|DHX30_HUMAN	ATP-dependent RNA helicase DHX30 OS=Homo sapiens OX=9606 GN=DHX30 PE=1 SV=1			0	32.88	LQSDDILPLGK			0.000798752	1197.66	599.838	1197.66	599.838	2	6	1.1.1.2700.5	1	43.4608	2307.52	43.5047
15	35.21	35.21	sp|Q7L2E3|DHX30_HUMAN	ATP-dependent RNA helicase DHX30 OS=Homo sapiens OX=9606 GN=DHX30 PE=1 SV=1			0	87.16	MVPFQVPEILR	Oxidation(M)@1		-0.00151327	1343.73	672.87	1343.73	672.871	2	7	1.1.1.3361.3	1	59.628	108.913	59.639
15	35.21	35.21	sp|Q7L2E3|DHX30_HUMAN	ATP-dependent RNA helicase DHX30 OS=Homo sapiens OX=9606 GN=DHX30 PE=1 SV=1			0	93.15	RISAVSVAQR	Deamidated(Q)@9	missed R-I@1	-0.00194528	1086.61	544.314	1086.61	544.315	2	17	1.1.1.1568.5	0	16.2996	23610.8	16.2652
15	35.21	35.21	sp|Q7L2E3|DHX30_HUMAN	ATP-dependent RNA helicase DHX30 OS=Homo sapiens OX=9606 GN=DHX30 PE=1 SV=1			0	64.24	RISAVSVAQR	Deamidated(Q)@9	missed R-I@1	-0.00756049	1086.61	544.311	1086.61	544.315	2	7	1.1.1.1585.9	0	16.6795	1990.89	16.6237
16	34.75	34.75	sp|Q6PKG0|LARP1_HUMAN	La-related protein 1 OS=Homo sapiens OX=9606 GN=LARP1 PE=1 SV=2			2	99	DFVEAPPPKVNPWTK		missed K-V@9	0.00257265	1723.9	862.955	1723.89	862.954	2	12	1.1.1.2515.19	1	39.0347	1904.11	39.116
16	34.75	34.75	sp|Q6PKG0|LARP1_HUMAN	La-related protein 1 OS=Homo sapiens OX=9606 GN=LARP1 PE=1 SV=2			2	99	ESPRPLQLPGAEGPAISDGEEGGGEPGAGGGAAGAAGAGR			0.00973417	3526.68	1176.57	3526.67	1176.56	3	10	1.1.1.2507.19	1	38.8313	829.767	38.863
16	34.75	34.75	sp|Q6PKG0|LARP1_HUMAN	La-related protein 1 OS=Homo sapiens OX=9606 GN=LARP1 PE=1 SV=2			2	99	FQQVPTDALANK			-0.00206397	1330.69	666.35	1330.69	666.351	2	17	1.1.1.2089.3	1	28.7523	6409.24	28.8614
16	34.75	34.75	sp|Q6PKG0|LARP1_HUMAN	La-related protein 1 OS=Homo sapiens OX=9606 GN=LARP1 PE=1 SV=2			2	99	HSSNPPLESHVGWVMDSR			0.00477903	2033.94	678.988	2033.94	678.987	3	24	1.1.1.2280.2	1	33.3551	2615.92	33.3957
16	34.75	34.75	sp|Q6PKG0|LARP1_HUMAN	La-related protein 1 OS=Homo sapiens OX=9606 GN=LARP1 PE=1 SV=2			2	99	NALPPVLTTVNGQSPPEHSAPAK	Deamidated(N)@11		0.0117287	2325.21	776.077	2325.2	776.073	3	15	1.1.1.2456.3	1	37.5796	1431.88	37.679
16	34.75	34.75	sp|Q6PKG0|LARP1_HUMAN	La-related protein 1 OS=Homo sapiens OX=9606 GN=LARP1 PE=1 SV=2			2	99	NLDIDPK			-0.00196567	813.421	407.718	813.423	407.719	2	7	1.1.1.1853.2	1	23.0432	1431.77	23.0642
16	34.75	34.75	sp|Q6PKG0|LARP1_HUMAN	La-related protein 1 OS=Homo sapiens OX=9606 GN=LARP1 PE=1 SV=2			2	99	SLPTTVPESPNYR			-0.00242236	1459.73	730.871	1459.73	730.873	2	13	1.1.1.2154.5	1	30.3684	5211.31	30.4212
16	34.75	34.75	sp|Q6PKG0|LARP1_HUMAN	La-related protein 1 OS=Homo sapiens OX=9606 GN=LARP1 PE=1 SV=2			2	99	THFDYQFGYR			-0.00145712	1332.59	667.301	1332.59	667.302	2	13	1.1.1.2177.6	1	30.9119	2462.62	30.9878
16	34.75	34.75	sp|Q6PKG0|LARP1_HUMAN	La-related protein 1 OS=Homo sapiens OX=9606 GN=LARP1 PE=1 SV=2			2	99	VGDFGDAINWPTPGEIAHK			0.00697207	2022.99	675.336	2022.98	675.334	3	11	1.1.1.3067.4	1	52.231	1597.41	52.069
16	34.75	34.75	sp|Q6PKG0|LARP1_HUMAN	La-related protein 1 OS=Homo sapiens OX=9606 GN=LARP1 PE=1 SV=2			2	99	VVEIVDEKVR		missed K-V@8	0.00305915	1184.68	395.901	1184.68	395.899	3	8	1.1.1.1864.3	1	23.3164	2419.67	23.3365
16	34.75	34.75	sp|Q6PKG0|LARP1_HUMAN	La-related protein 1 OS=Homo sapiens OX=9606 GN=LARP1 PE=1 SV=2			2	99	WTSQHSNTQTLGK			-0.00440654	1486.71	744.363	1486.72	744.365	2	10	1.1.1.1394.12	1	11.9081	390.261	11.9416
16	34.75	34.75	sp|Q6PKG0|LARP1_HUMAN	La-related protein 1 OS=Homo sapiens OX=9606 GN=LARP1 PE=1 SV=2			1.95861	99	LFGAPEPSTIAR			0.00169696	1257.67	629.844	1257.67	629.843	2	10	1.1.1.2472.6	1	37.9512	5876.51	38.0678
16	34.75	34.75	sp|Q6PKG0|LARP1_HUMAN	La-related protein 1 OS=Homo sapiens OX=9606 GN=LARP1 PE=1 SV=2			1.88606	99	QHYQKETESAPGSPR		missed K-E@5	-0.00552071	1713.8	572.274	1713.81	572.276	3	11	1.1.1.1317.3	1	10.012	287.143	10.0255
16	34.75	34.75	sp|Q6PKG0|LARP1_HUMAN	La-related protein 1 OS=Homo sapiens OX=9606 GN=LARP1 PE=1 SV=2			1.79588	98.81	QIEYYFSVDNLER			0.00535514	1674.79	838.404	1674.79	838.402	2	8	1.1.1.3073.4	1	52.3875	350.13	52.2737
16	34.75	34.75	sp|Q6PKG0|LARP1_HUMAN	La-related protein 1 OS=Homo sapiens OX=9606 GN=LARP1 PE=1 SV=2			1.74473	98.69	LGIGQSQEMNTLFR			-0.00508771	1592.79	797.404	1592.8	797.406	2	7	1.1.1.2935.9	1	48.9854	1602.19	49.0985
16	34.75	34.75	sp|Q6PKG0|LARP1_HUMAN	La-related protein 1 OS=Homo sapiens OX=9606 GN=LARP1 PE=1 SV=2			1.60206	99	ENGFTQHVYHK	Deamidated(N)@2		-0.00691465	1359.61	680.814	1359.62	680.818	2	9	1.1.1.1483.14	1	14.1358	356.191	14.1971
16	34.75	34.75	sp|Q6PKG0|LARP1_HUMAN	La-related protein 1 OS=Homo sapiens OX=9606 GN=LARP1 PE=1 SV=2			1.16115	94.85	YYSYGLEK			0.00125146	1021.48	511.746	1021.48	511.745	2	9	1.1.1.1881.2	1	23.7279	1811.94	23.7692
16	34.75	34.75	sp|Q6PKG0|LARP1_HUMAN	La-related protein 1 OS=Homo sapiens OX=9606 GN=LARP1 PE=1 SV=2			0.91364	90.72	ESPRPLQLPGAEGPAISDGEEGGGEPGAGGGAAGAAGAGRR		missed R-R@40	0.0136412	3682.78	921.703	3682.77	921.699	4	12	1.1.1.2345.6	1	34.8882	1858.49	34.9248
16	34.75	34.75	sp|Q6PKG0|LARP1_HUMAN	La-related protein 1 OS=Homo sapiens OX=9606 GN=LARP1 PE=1 SV=2			0.798603	87.82	KFDGVEGPR		missed K-F@1	-0.0020979	1003.51	502.761	1003.51	502.762	2	7	1.1.1.1494.8	1	14.4147	2038.91	14.2743
16	34.75	34.75	sp|Q6PKG0|LARP1_HUMAN	La-related protein 1 OS=Homo sapiens OX=9606 GN=LARP1 PE=1 SV=2			0.413413	68.4	DFVEAPPPK			-0.00324207	998.504	500.259	998.507	500.261	2	6	1.1.1.1865.5	1	23.3427	1109.16	23.2112
16	34.75	34.75	sp|Q6PKG0|LARP1_HUMAN	La-related protein 1 OS=Homo sapiens OX=9606 GN=LARP1 PE=1 SV=2			0.276544	54.8	YYSYGLEKK		missed K-K@8	-0.000652015	1149.57	575.792	1149.57	575.793	2	7	1.1.1.1624.5	1	17.6072	1155.47	17.6926
16	34.75	34.75	sp|Q6PKG0|LARP1_HUMAN	La-related protein 1 OS=Homo sapiens OX=9606 GN=LARP1 PE=1 SV=2			0.185087	41.96	LQEYLGK			-0.00268614	849.457	425.736	849.46	425.737	2	6	1.1.1.1723.2	1	19.9666	2291.95	19.9632
16	34.75	34.75	sp|Q6PKG0|LARP1_HUMAN	La-related protein 1 OS=Homo sapiens OX=9606 GN=LARP1 PE=1 SV=2			0	22.1	DFVEAPPPK			-0.00104482	998.506	500.26	998.507	500.261	2	5	1.1.1.1850.3	1	22.9741	1094.94	23.2112
16	34.75	34.75	sp|Q6PKG0|LARP1_HUMAN	La-related protein 1 OS=Homo sapiens OX=9606 GN=LARP1 PE=1 SV=2			0	99	DFVEAPPPKVNPWTK		missed K-V@9	0.00257265	1723.9	862.955	1723.89	862.954	2	10	1.1.1.2527.13	1	39.319	1904.11	39.116
16	34.75	34.75	sp|Q6PKG0|LARP1_HUMAN	La-related protein 1 OS=Homo sapiens OX=9606 GN=LARP1 PE=1 SV=2			0	61.96	WTSQHSNTQTLGK			-0.00697001	1486.71	744.362	1486.72	744.365	2	7	1.1.1.1397.5	1	11.9858	393.02	11.9681
17	34.66	34.66	sp|P01023|A2MG_HUMAN	Alpha-2-macroglobulin OS=Homo sapiens OX=9606 GN=A2M PE=1 SV=3			2	99	AIGYLNTGYQR			-0.00726719	1254.63	628.322	1254.64	628.325	2	14	1.1.1.2104.5	1	29.105	2189.44	29.1671
17	34.66	34.66	sp|P01023|A2MG_HUMAN	Alpha-2-macroglobulin OS=Homo sapiens OX=9606 GN=A2M PE=1 SV=3			2	99	ALLAYAFALAGNQDK			0.000981131	1564.83	783.42	1564.82	783.42	2	21	1.1.1.3460.3	1	62.2514	127.84	62.2565
17	34.66	34.66	sp|P01023|A2MG_HUMAN	Alpha-2-macroglobulin OS=Homo sapiens OX=9606 GN=A2M PE=1 SV=3			2	99	DTVIKPLLVEPEGLEK			0.00406323	1779.01	890.511	1779	890.509	2	11	1.1.1.2989.5	1	50.31	891.25	50.3696
17	34.66	34.66	sp|P01023|A2MG_HUMAN	Alpha-2-macroglobulin OS=Homo sapiens OX=9606 GN=A2M PE=1 SV=3			2	99	FEVQVTVPK			0.00221312	1045.58	523.799	1045.58	523.798	2	10	1.1.1.2505.2	1	38.7682	755.728	38.7648
17	34.66	34.66	sp|P01023|A2MG_HUMAN	Alpha-2-macroglobulin OS=Homo sapiens OX=9606 GN=A2M PE=1 SV=3			2	99	GHFSISIPVK			-0.000853994	1083.61	542.811	1083.61	542.811	2	9	1.1.1.2479.2	1	38.1202	439.357	38.1162
17	34.66	34.66	sp|P01023|A2MG_HUMAN	Alpha-2-macroglobulin OS=Homo sapiens OX=9606 GN=A2M PE=1 SV=3			2	99	LLIYAVLPTGDVIGDSAK			-0.0032523	1844.03	923.02	1844.03	923.022	2	17	1.1.1.3694.2	1	67.513	340.281	67.5471
17	34.66	34.66	sp|P01023|A2MG_HUMAN	Alpha-2-macroglobulin OS=Homo sapiens OX=9606 GN=A2M PE=1 SV=3			2	99	LLLQQVSLPELPGEYSMK			-0.0041263	2044.09	1023.05	2044.09	1023.05	2	12	1.1.1.3663.4	1	66.905	248.397	66.9266
17	34.66	34.66	sp|P01023|A2MG_HUMAN	Alpha-2-macroglobulin OS=Homo sapiens OX=9606 GN=A2M PE=1 SV=3			2	99	LPPNVVEESAR			-0.00143379	1209.63	605.824	1209.64	605.825	2	10	1.1.1.1914.5	1	24.513	573.585	24.4546
17	34.66	34.66	sp|P01023|A2MG_HUMAN	Alpha-2-macroglobulin OS=Homo sapiens OX=9606 GN=A2M PE=1 SV=3			2	99	NEDSLVFVQTDK			0.00218859	1393.67	697.845	1393.67	697.844	2	18	1.1.1.2418.4	1	36.6698	1357.59	36.7522
17	34.66	34.66	sp|P01023|A2MG_HUMAN	Alpha-2-macroglobulin OS=Homo sapiens OX=9606 GN=A2M PE=1 SV=3			2	99	NQGNTWLTAFVLK			-0.000147406	1490.79	746.401	1490.79	746.401	2	16	1.1.1.3579.2	1	65.0509	323.86	65.1224
17	34.66	34.66	sp|P01023|A2MG_HUMAN	Alpha-2-macroglobulin OS=Homo sapiens OX=9606 GN=A2M PE=1 SV=3			2	99	QGIPFFGQVR			-0.00279791	1147.61	574.813	1147.61	574.814	2	12	1.1.1.3048.2	1	51.7612	907.803	51.8222
17	34.66	34.66	sp|P01023|A2MG_HUMAN	Alpha-2-macroglobulin OS=Homo sapiens OX=9606 GN=A2M PE=1 SV=3			2	99	VSVQLEASPAFLAVPVEK			-0.00119391	1883.04	942.527	1883.04	942.527	2	11	1.1.1.3396.2	1	60.553	175.274	60.5698
17	34.66	34.66	sp|P01023|A2MG_HUMAN	Alpha-2-macroglobulin OS=Homo sapiens OX=9606 GN=A2M PE=1 SV=3			2	99	YGAATFTR			-0.000339957	885.434	443.724	885.434	443.725	2	8	1.1.1.1666.3	1	18.5896	1433.83	18.6579
17	34.66	34.66	sp|P01023|A2MG_HUMAN	Alpha-2-macroglobulin OS=Homo sapiens OX=9606 GN=A2M PE=1 SV=3			1.82391	98.9	SIYKPGQTVK			-0.00267282	1119.63	560.82	1119.63	560.822	2	8	1.1.1.1443.7	1	13.1455	698.398	13.2145
17	34.66	34.66	sp|P01023|A2MG_HUMAN	Alpha-2-macroglobulin OS=Homo sapiens OX=9606 GN=A2M PE=1 SV=3			1.79588	98.81	ATVLNYLPK			0.00294163	1017.59	509.802	1017.59	509.8	2	6	1.1.1.2714.3	1	43.8141	548.664	43.8839
17	34.66	34.66	sp|P01023|A2MG_HUMAN	Alpha-2-macroglobulin OS=Homo sapiens OX=9606 GN=A2M PE=1 SV=3			1.76955	98.75	QQNAQGGFSSTQDTVVALHALSK			0.00392935	2386.19	796.404	2386.19	796.403	3	13	1.1.1.2660.5	1	42.5642	1033.16	42.5746
17	34.66	34.66	sp|P01023|A2MG_HUMAN	Alpha-2-macroglobulin OS=Homo sapiens OX=9606 GN=A2M PE=1 SV=3			1.12494	94.46	QFSFPLSSEPFQGSYK			0.00122437	1847.87	924.944	1847.87	924.944	2	9	1.1.1.3245.6	1	56.6243	859.201	56.6656
17	34.66	34.66	sp|P01023|A2MG_HUMAN	Alpha-2-macroglobulin OS=Homo sapiens OX=9606 GN=A2M PE=1 SV=3			0.782516	87.45	HYDGSYSTFGER			-0.000310002	1417.59	709.802	1417.59	709.802	2	7	1.1.1.1674.15	1	18.7988	2292.77	18.8776
17	34.66	34.66	sp|P01023|A2MG_HUMAN	Alpha-2-macroglobulin OS=Homo sapiens OX=9606 GN=A2M PE=1 SV=3			0.59346	80.05	VGFYESDVMGR			-0.000684164	1258.56	630.29	1258.57	630.29	2	8	1.1.1.2384.8	1	35.8378	1411.54	35.9308
17	34.66	34.66	sp|P01023|A2MG_HUMAN	Alpha-2-macroglobulin OS=Homo sapiens OX=9606 GN=A2M PE=1 SV=3			0.490797	74.26	SASNMAIVDVK			0.00871766	1133.58	567.799	1133.58	567.795	2	7	1.1.1.2131.11	1	29.7766	353.643	29.7901
17	34.66	34.66	sp|P01023|A2MG_HUMAN	Alpha-2-macroglobulin OS=Homo sapiens OX=9606 GN=A2M PE=1 SV=3			0.200659	44.63	QTVSWAVTPK			-0.000624959	1115.6	558.806	1115.6	558.806	2	6	1.1.1.2151.4	1	30.2814	858.029	30.3735
17	34.66	34.66	sp|P01023|A2MG_HUMAN	Alpha-2-macroglobulin OS=Homo sapiens OX=9606 GN=A2M PE=1 SV=3			0.0777937	21.25	AAQVTIQSSGTFSSK			-0.00135436	1510.76	756.388	1510.76	756.389	2	5	1.1.1.1943.18	1	25.2201	108.967	25.1769
17	34.66	34.66	sp|P01023|A2MG_HUMAN	Alpha-2-macroglobulin OS=Homo sapiens OX=9606 GN=A2M PE=1 SV=3			0	79.46	LPPNVVEESAR			-0.00363104	1209.63	605.823	1209.64	605.825	2	8	1.1.1.1930.7	1	24.8957	334.341	24.8126
18	32.97	32.97	sp|P63261|ACTG_HUMAN; sp|P60709|ACTB_HUMAN	Actin, cytoplasmic 2 OS=Homo sapiens OX=9606 GN=ACTG1 PE=1 SV=1; Actin, cytoplasmic 1 OS=Homo sapiens OX=9606 GN=ACTB PE=1 SV=1			2	99	AGFAGDDAPR			-0.00246329	975.439	488.727	975.441	488.728	2	16	1.1.1.1557.2	1	16.0319	22326.3	15.9002
18	32.97	32.97	sp|P63261|ACTG_HUMAN; sp|P60709|ACTB_HUMAN	Actin, cytoplasmic 2 OS=Homo sapiens OX=9606 GN=ACTG1 PE=1 SV=1; Actin, cytoplasmic 1 OS=Homo sapiens OX=9606 GN=ACTB PE=1 SV=1			2	99	DLYANTVLSGGTTMYPGIADR			-0.000318422	2214.06	1108.04	2214.06	1108.04	2	24	1.1.1.3216.2	1	55.862	2303.64	55.9743
18	32.97	32.97	sp|P63261|ACTG_HUMAN; sp|P60709|ACTB_HUMAN	Actin, cytoplasmic 2 OS=Homo sapiens OX=9606 GN=ACTG1 PE=1 SV=1; Actin, cytoplasmic 1 OS=Homo sapiens OX=9606 GN=ACTB PE=1 SV=1			2	99	DSYVGDEAQSKR		missed K-R@11	-0.00695763	1353.61	677.812	1353.62	677.815	2	19	1.1.1.1355.4	1	10.9733	5849.49	11.0409
18	32.97	32.97	sp|P63261|ACTG_HUMAN; sp|P60709|ACTB_HUMAN	Actin, cytoplasmic 2 OS=Homo sapiens OX=9606 GN=ACTG1 PE=1 SV=1; Actin, cytoplasmic 1 OS=Homo sapiens OX=9606 GN=ACTB PE=1 SV=1			2	99	EITALAPSTMK			-0.00146311	1160.61	581.312	1160.61	581.313	2	11	1.1.1.2230.7	1	32.1743	24892.5	31.9261
18	32.97	32.97	sp|P63261|ACTG_HUMAN; sp|P60709|ACTB_HUMAN	Actin, cytoplasmic 2 OS=Homo sapiens OX=9606 GN=ACTG1 PE=1 SV=1; Actin, cytoplasmic 1 OS=Homo sapiens OX=9606 GN=ACTB PE=1 SV=1			2	99	EKLCYVALDFEQEMATAASSSSLEK	Carbamidomethyl(C)@4	missed K-L@2	0.00646506	2806.31	936.444	2806.3	936.442	3	14	1.1.1.3607.3	1	65.7194	235.463	65.6397
18	32.97	32.97	sp|P63261|ACTG_HUMAN; sp|P60709|ACTB_HUMAN	Actin, cytoplasmic 2 OS=Homo sapiens OX=9606 GN=ACTG1 PE=1 SV=1; Actin, cytoplasmic 1 OS=Homo sapiens OX=9606 GN=ACTB PE=1 SV=1			2	99	GYSFTTTAER			0.000351945	1131.52	566.767	1131.52	566.767	2	16	1.1.1.1852.5	1	23.0251	45476.2	22.9925
18	32.97	32.97	sp|P63261|ACTG_HUMAN; sp|P60709|ACTB_HUMAN	Actin, cytoplasmic 2 OS=Homo sapiens OX=9606 GN=ACTG1 PE=1 SV=1; Actin, cytoplasmic 1 OS=Homo sapiens OX=9606 GN=ACTB PE=1 SV=1			2	99	HQGVMVGMGQK			-0.004156	1170.56	586.287	1170.56	586.289	2	14	1.1.1.1553.14	1	15.9404	4773.4	16.0282
18	32.97	32.97	sp|P63261|ACTG_HUMAN; sp|P60709|ACTB_HUMAN	Actin, cytoplasmic 2 OS=Homo sapiens OX=9606 GN=ACTG1 PE=1 SV=1; Actin, cytoplasmic 1 OS=Homo sapiens OX=9606 GN=ACTB PE=1 SV=1			2	99	HQGVMVGMGQKDSYVGDEAQSK		missed K-D@11	0.00342742	2350.07	588.525	2350.07	588.524	4	14	1.1.1.1805.17	1	21.9381	1458.12	21.9466
18	32.97	32.97	sp|P63261|ACTG_HUMAN; sp|P60709|ACTB_HUMAN	Actin, cytoplasmic 2 OS=Homo sapiens OX=9606 GN=ACTG1 PE=1 SV=1; Actin, cytoplasmic 1 OS=Homo sapiens OX=9606 GN=ACTB PE=1 SV=1			2	99	HQGVMVGMGQKDSYVGDEAQSKR		missed K-D@11; missed K-R@22	0.00612039	2506.18	627.551	2506.17	627.55	4	17	1.1.1.1683.17	1	19.0176	4316.6	19.0261
18	32.97	32.97	sp|P63261|ACTG_HUMAN; sp|P60709|ACTB_HUMAN	Actin, cytoplasmic 2 OS=Homo sapiens OX=9606 GN=ACTG1 PE=1 SV=1; Actin, cytoplasmic 1 OS=Homo sapiens OX=9606 GN=ACTB PE=1 SV=1			2	99	KDLYANTVLSGGTTMYPGIADR		missed K-D@1	0.00213932	2342.16	781.727	2342.16	781.727	3	19	1.1.1.2810.5	1	46.081	4034.8	46.1396
18	32.97	32.97	sp|P63261|ACTG_HUMAN; sp|P60709|ACTB_HUMAN	Actin, cytoplasmic 2 OS=Homo sapiens OX=9606 GN=ACTG1 PE=1 SV=1; Actin, cytoplasmic 1 OS=Homo sapiens OX=9606 GN=ACTB PE=1 SV=1			2	99	QEYDESGPSIVHR			0.00298713	1515.7	758.856	1515.7	758.855	2	10	1.1.1.1680.16	1	18.9424	1587.14	19.0012
18	32.97	32.97	sp|P63261|ACTG_HUMAN; sp|P60709|ACTB_HUMAN	Actin, cytoplasmic 2 OS=Homo sapiens OX=9606 GN=ACTG1 PE=1 SV=1; Actin, cytoplasmic 1 OS=Homo sapiens OX=9606 GN=ACTB PE=1 SV=1			2	99	SYELPDGQVITIGNER			0.00213855	1789.89	895.951	1789.88	895.95	2	18	1.1.1.2951.12	1	49.387	33655.7	49.2485
18	32.97	32.97	sp|P63261|ACTG_HUMAN; sp|P60709|ACTB_HUMAN	Actin, cytoplasmic 2 OS=Homo sapiens OX=9606 GN=ACTG1 PE=1 SV=1; Actin, cytoplasmic 1 OS=Homo sapiens OX=9606 GN=ACTB PE=1 SV=1			2	99	TTGIVMDSGDGVTHTVPIYEGYALPHAILR			0.0175528	3182.62	796.663	3182.61	796.659	4	17	1.1.1.3262.2	1	57.0201	1461.22	56.9898
18	32.97	32.97	sp|P63261|ACTG_HUMAN; sp|P60709|ACTB_HUMAN	Actin, cytoplasmic 2 OS=Homo sapiens OX=9606 GN=ACTG1 PE=1 SV=1; Actin, cytoplasmic 1 OS=Homo sapiens OX=9606 GN=ACTB PE=1 SV=1			2	99	VAPEEHPVLLTEAPLNPK			0.00346574	1953.06	977.538	1953.06	977.536	2	20	1.1.1.2584.19	1	40.6846	9169.35	40.6667
18	32.97	32.97	sp|P63261|ACTG_HUMAN; sp|P60709|ACTB_HUMAN	Actin, cytoplasmic 2 OS=Homo sapiens OX=9606 GN=ACTG1 PE=1 SV=1; Actin, cytoplasmic 1 OS=Homo sapiens OX=9606 GN=ACTB PE=1 SV=1			1.95861	99	IWHHTFYNELR			0.00191778	1514.74	505.922	1514.74	505.921	3	8	1.1.1.1991.4	1	26.4043	2693.78	26.4479
18	32.97	32.97	sp|P63261|ACTG_HUMAN; sp|P60709|ACTB_HUMAN	Actin, cytoplasmic 2 OS=Homo sapiens OX=9606 GN=ACTG1 PE=1 SV=1; Actin, cytoplasmic 1 OS=Homo sapiens OX=9606 GN=ACTB PE=1 SV=1			1.26761	96.03	DLTDYLMK			-0.00383942	997.475	499.745	997.479	499.747	2	6	1.1.1.2925.2	1	48.7444	1304.4	48.8098
18	32.97	32.97	sp|P63261|ACTG_HUMAN; sp|P60709|ACTB_HUMAN	Actin, cytoplasmic 2 OS=Homo sapiens OX=9606 GN=ACTG1 PE=1 SV=1; Actin, cytoplasmic 1 OS=Homo sapiens OX=9606 GN=ACTB PE=1 SV=1			1.02228	92.98	IIAPPER			-0.00150989	794.464	398.239	794.465	398.24	2	8	1.1.1.1643.2	1	18.0501	7778.48	18.1156
18	32.97	32.97	sp|P63261|ACTG_HUMAN; sp|P60709|ACTB_HUMAN	Actin, cytoplasmic 2 OS=Homo sapiens OX=9606 GN=ACTG1 PE=1 SV=1; Actin, cytoplasmic 1 OS=Homo sapiens OX=9606 GN=ACTB PE=1 SV=1			0.429457	70.06	RGILTLK		missed R-G@1	-0.00227258	799.526	400.77	799.528	400.771	2	7	1.1.1.1912.2	1	24.459	2100.52	24.5256
18	32.97	32.97	sp|P63261|ACTG_HUMAN; sp|P60709|ACTB_HUMAN	Actin, cytoplasmic 2 OS=Homo sapiens OX=9606 GN=ACTG1 PE=1 SV=1; Actin, cytoplasmic 1 OS=Homo sapiens OX=9606 GN=ACTB PE=1 SV=1			0.289037	56.74	LDLAGRDLTDYLMK		missed R-D@6	-0.0041846	1622.83	812.422	1622.83	812.424	2	6	1.1.1.3176.5	1	54.8302	556.934	54.9004
18	32.97	32.97	sp|P63261|ACTG_HUMAN; sp|P60709|ACTB_HUMAN	Actin, cytoplasmic 2 OS=Homo sapiens OX=9606 GN=ACTG1 PE=1 SV=1; Actin, cytoplasmic 1 OS=Homo sapiens OX=9606 GN=ACTB PE=1 SV=1			0	99	AGFAGDDAPR			-0.000876386	975.44	488.727	975.441	488.728	2	14	1.1.1.1574.2	1	16.4172	2886.83	16.1937
18	32.97	32.97	sp|P63261|ACTG_HUMAN; sp|P60709|ACTB_HUMAN	Actin, cytoplasmic 2 OS=Homo sapiens OX=9606 GN=ACTG1 PE=1 SV=1; Actin, cytoplasmic 1 OS=Homo sapiens OX=9606 GN=ACTB PE=1 SV=1			0	99	AGFAGDDAPR			0.000100173	975.441	488.728	975.441	488.728	2	15	1.1.1.1591.2	1	16.8185	1224.24	16.8822
18	32.97	32.97	sp|P63261|ACTG_HUMAN; sp|P60709|ACTB_HUMAN	Actin, cytoplasmic 2 OS=Homo sapiens OX=9606 GN=ACTG1 PE=1 SV=1; Actin, cytoplasmic 1 OS=Homo sapiens OX=9606 GN=ACTB PE=1 SV=1			0	99	AGFAGDDAPR			-0.000266037	975.441	488.728	975.441	488.728	2	9	1.1.1.1542.6	1	15.6514	21442.8	15.9002
18	32.97	32.97	sp|P63261|ACTG_HUMAN; sp|P60709|ACTB_HUMAN	Actin, cytoplasmic 2 OS=Homo sapiens OX=9606 GN=ACTG1 PE=1 SV=1; Actin, cytoplasmic 1 OS=Homo sapiens OX=9606 GN=ACTB PE=1 SV=1			0	99	AGFAGDDAPR			-0.00124259	975.44	488.727	975.441	488.728	2	10	1.1.1.1607.7	1	17.1997	847.366	17.1678
18	32.97	32.97	sp|P63261|ACTG_HUMAN; sp|P60709|ACTB_HUMAN	Actin, cytoplasmic 2 OS=Homo sapiens OX=9606 GN=ACTG1 PE=1 SV=1; Actin, cytoplasmic 1 OS=Homo sapiens OX=9606 GN=ACTB PE=1 SV=1			0	99	DLYANTVLSGGTTMYPGIADR	Oxidation(M)@14		0.00897167	2230.07	1116.04	2230.06	1116.04	2	18	1.1.1.2983.2	1	50.1746	1628.71	50.2504
18	32.97	32.97	sp|P63261|ACTG_HUMAN; sp|P60709|ACTB_HUMAN	Actin, cytoplasmic 2 OS=Homo sapiens OX=9606 GN=ACTG1 PE=1 SV=1; Actin, cytoplasmic 1 OS=Homo sapiens OX=9606 GN=ACTB PE=1 SV=1			0	99	DSYVGDEAQSKR		missed K-R@11	-0.00415003	1353.61	677.813	1353.62	677.815	2	19	1.1.1.1372.3	1	11.3511	2871.39	11.1196
18	32.97	32.97	sp|P63261|ACTG_HUMAN; sp|P60709|ACTB_HUMAN	Actin, cytoplasmic 2 OS=Homo sapiens OX=9606 GN=ACTG1 PE=1 SV=1; Actin, cytoplasmic 1 OS=Homo sapiens OX=9606 GN=ACTB PE=1 SV=1			0	99	DSYVGDEAQSKR		missed K-R@11	-0.00341761	1353.61	677.814	1353.62	677.815	2	17	1.1.1.1387.9	1	11.7444	1209.47	11.9149
18	32.97	32.97	sp|P63261|ACTG_HUMAN; sp|P60709|ACTB_HUMAN	Actin, cytoplasmic 2 OS=Homo sapiens OX=9606 GN=ACTG1 PE=1 SV=1; Actin, cytoplasmic 1 OS=Homo sapiens OX=9606 GN=ACTB PE=1 SV=1			0	99	DSYVGDEAQSKR		missed K-R@11	-0.00341761	1353.61	677.814	1353.62	677.815	2	10	1.1.1.1402.14	1	12.1158	1219.74	11.9149
18	32.97	32.97	sp|P63261|ACTG_HUMAN; sp|P60709|ACTB_HUMAN	Actin, cytoplasmic 2 OS=Homo sapiens OX=9606 GN=ACTG1 PE=1 SV=1; Actin, cytoplasmic 1 OS=Homo sapiens OX=9606 GN=ACTB PE=1 SV=1			0	83.82	DSYVGDEAQSKR		missed K-R@11	-0.00366175	1353.61	677.813	1353.62	677.815	2	6	1.1.1.1417.20	1	12.5019	593.006	12.2227
18	32.97	32.97	sp|P63261|ACTG_HUMAN; sp|P60709|ACTB_HUMAN	Actin, cytoplasmic 2 OS=Homo sapiens OX=9606 GN=ACTG1 PE=1 SV=1; Actin, cytoplasmic 1 OS=Homo sapiens OX=9606 GN=ACTB PE=1 SV=1			0	99	EITALAPSTMK			-0.00146311	1160.61	581.312	1160.61	581.313	2	14	1.1.1.2214.5	1	31.7983	24031.9	31.9501
18	32.97	32.97	sp|P63261|ACTG_HUMAN; sp|P60709|ACTB_HUMAN	Actin, cytoplasmic 2 OS=Homo sapiens OX=9606 GN=ACTG1 PE=1 SV=1; Actin, cytoplasmic 1 OS=Homo sapiens OX=9606 GN=ACTB PE=1 SV=1			0	99	EITALAPSTMK	Oxidation(M)@10		-0.000770336	1176.61	589.31	1176.61	589.31	2	14	1.1.1.1908.4	1	24.3695	5593.59	24.2896
18	32.97	32.97	sp|P63261|ACTG_HUMAN; sp|P60709|ACTB_HUMAN	Actin, cytoplasmic 2 OS=Homo sapiens OX=9606 GN=ACTG1 PE=1 SV=1; Actin, cytoplasmic 1 OS=Homo sapiens OX=9606 GN=ACTB PE=1 SV=1			0	98.71	GYSFTTTAER			0.000351945	1131.52	566.767	1131.52	566.767	2	11	1.1.1.1845.5	1	22.8659	45476.2	22.9925
18	32.97	32.97	sp|P63261|ACTG_HUMAN; sp|P60709|ACTB_HUMAN	Actin, cytoplasmic 2 OS=Homo sapiens OX=9606 GN=ACTG1 PE=1 SV=1; Actin, cytoplasmic 1 OS=Homo sapiens OX=9606 GN=ACTB PE=1 SV=1			0	98.31	GYSFTTTAER			0.000229875	1131.52	566.767	1131.52	566.767	2	9	1.1.1.1861.7	1	23.2447	46076.1	22.9925
18	32.97	32.97	sp|P63261|ACTG_HUMAN; sp|P60709|ACTB_HUMAN	Actin, cytoplasmic 2 OS=Homo sapiens OX=9606 GN=ACTG1 PE=1 SV=1; Actin, cytoplasmic 1 OS=Homo sapiens OX=9606 GN=ACTB PE=1 SV=1			0	99	HQGVMVGMGQK			-0.00110425	1170.56	586.289	1170.56	586.289	2	19	1.1.1.1569.4	1	16.3239	2424.88	16.1465
18	32.97	32.97	sp|P63261|ACTG_HUMAN; sp|P60709|ACTB_HUMAN	Actin, cytoplasmic 2 OS=Homo sapiens OX=9606 GN=ACTG1 PE=1 SV=1; Actin, cytoplasmic 1 OS=Homo sapiens OX=9606 GN=ACTB PE=1 SV=1			0	99	HQGVMVGMGQKDSYVGDEAQSK		missed K-D@11	0.0109064	2350.08	784.367	2350.07	784.363	3	15	1.1.1.1804.19	1	21.9143	1861.08	21.9466
18	32.97	32.97	sp|P63261|ACTG_HUMAN; sp|P60709|ACTB_HUMAN	Actin, cytoplasmic 2 OS=Homo sapiens OX=9606 GN=ACTG1 PE=1 SV=1; Actin, cytoplasmic 1 OS=Homo sapiens OX=9606 GN=ACTB PE=1 SV=1			0	75.19	HQGVMVGMGQKDSYVGDEAQSK		missed K-D@11	0.00342742	2350.07	588.525	2350.07	588.524	4	7	1.1.1.1807.7	1	21.9798	1458.12	21.9466
18	32.97	32.97	sp|P63261|ACTG_HUMAN; sp|P60709|ACTB_HUMAN	Actin, cytoplasmic 2 OS=Homo sapiens OX=9606 GN=ACTG1 PE=1 SV=1; Actin, cytoplasmic 1 OS=Homo sapiens OX=9606 GN=ACTB PE=1 SV=1			0	43.6	IIAPPER			-0.00150989	794.464	398.239	794.465	398.24	2	5	1.1.1.1659.2	1	18.423	5429.35	18.1856
18	32.97	32.97	sp|P63261|ACTG_HUMAN; sp|P60709|ACTB_HUMAN	Actin, cytoplasmic 2 OS=Homo sapiens OX=9606 GN=ACTG1 PE=1 SV=1; Actin, cytoplasmic 1 OS=Homo sapiens OX=9606 GN=ACTB PE=1 SV=1			0	28.42	QEYDESGPSIVHR	Gln->pyro-Glu@N-term		0.00165633	1498.67	750.342	1498.67	750.342	2	5	1.1.1.1971.16	1	25.9244	2984.17	26.0591
18	32.97	32.97	sp|P63261|ACTG_HUMAN; sp|P60709|ACTB_HUMAN	Actin, cytoplasmic 2 OS=Homo sapiens OX=9606 GN=ACTG1 PE=1 SV=1; Actin, cytoplasmic 1 OS=Homo sapiens OX=9606 GN=ACTB PE=1 SV=1			0	41.91	RGILTLK		missed R-G@1	-0.00245569	799.526	400.77	799.528	400.771	2	4	1.1.1.1926.3	1	24.7925	1937.49	24.5493
18	32.97	32.97	sp|P63261|ACTG_HUMAN; sp|P60709|ACTB_HUMAN	Actin, cytoplasmic 2 OS=Homo sapiens OX=9606 GN=ACTG1 PE=1 SV=1; Actin, cytoplasmic 1 OS=Homo sapiens OX=9606 GN=ACTB PE=1 SV=1			0	99	SYELPDGQVITIGNER			0.00226061	1789.89	895.951	1789.88	895.95	2	14	1.1.1.2967.6	1	49.7716	2389.65	49.5229
18	32.97	32.97	sp|P63261|ACTG_HUMAN; sp|P60709|ACTB_HUMAN	Actin, cytoplasmic 2 OS=Homo sapiens OX=9606 GN=ACTG1 PE=1 SV=1; Actin, cytoplasmic 1 OS=Homo sapiens OX=9606 GN=ACTB PE=1 SV=1			0	99	SYELPDGQVITIGNER			-0.00115731	1789.88	895.949	1789.88	895.95	2	12	1.1.1.2816.6	1	46.224	1570.55	46.2809
18	32.97	32.97	sp|P63261|ACTG_HUMAN; sp|P60709|ACTB_HUMAN	Actin, cytoplasmic 2 OS=Homo sapiens OX=9606 GN=ACTG1 PE=1 SV=1; Actin, cytoplasmic 1 OS=Homo sapiens OX=9606 GN=ACTB PE=1 SV=1			0	93.79	SYELPDGQVITIGNER	Deamidated(N)@14		-0.00215256	1790.87	896.441	1790.87	896.442	2	8	1.1.1.3038.13	1	51.5472	618.71	51.6572
18	32.97	32.97	sp|P63261|ACTG_HUMAN; sp|P60709|ACTB_HUMAN	Actin, cytoplasmic 2 OS=Homo sapiens OX=9606 GN=ACTG1 PE=1 SV=1; Actin, cytoplasmic 1 OS=Homo sapiens OX=9606 GN=ACTB PE=1 SV=1			0	99	TTGIVMDSGDGVTHTVPIYEGYALPHAILR	Oxidation(M)@6		0.0209775	3198.62	800.663	3198.6	800.658	4	16	1.1.1.3149.5	1	54.1614	1555.18	54.1287
18	32.97	32.97	sp|P63261|ACTG_HUMAN; sp|P60709|ACTB_HUMAN	Actin, cytoplasmic 2 OS=Homo sapiens OX=9606 GN=ACTG1 PE=1 SV=1; Actin, cytoplasmic 1 OS=Homo sapiens OX=9606 GN=ACTB PE=1 SV=1			0	99	TTGIVMDSGDGVTHTVPIYEGYALPHAILR			0.0032956	3182.61	1061.88	3182.61	1061.88	3	14	1.1.1.3256.4	1	56.907	1249.29	56.9898
18	32.97	32.97	sp|P63261|ACTG_HUMAN; sp|P60709|ACTB_HUMAN	Actin, cytoplasmic 2 OS=Homo sapiens OX=9606 GN=ACTG1 PE=1 SV=1; Actin, cytoplasmic 1 OS=Homo sapiens OX=9606 GN=ACTB PE=1 SV=1			0	99	VAPEEHPVLLTEAPLNPK			0.0181917	1953.08	652.032	1953.06	652.026	3	22	1.1.1.2584.5	1	40.6729	41114.4	40.6667
18	32.97	32.97	sp|P63261|ACTG_HUMAN; sp|P60709|ACTB_HUMAN	Actin, cytoplasmic 2 OS=Homo sapiens OX=9606 GN=ACTG1 PE=1 SV=1; Actin, cytoplasmic 1 OS=Homo sapiens OX=9606 GN=ACTB PE=1 SV=1			0	98.84	VAPEEHPVLLTEAPLNPK			0.0181917	1953.08	652.032	1953.06	652.026	3	13	1.1.1.2588.6	1	40.7717	41114.4	40.6667
18	32.97	32.97	sp|P63261|ACTG_HUMAN; sp|P60709|ACTB_HUMAN	Actin, cytoplasmic 2 OS=Homo sapiens OX=9606 GN=ACTG1 PE=1 SV=1; Actin, cytoplasmic 1 OS=Homo sapiens OX=9606 GN=ACTB PE=1 SV=1			0	26.45	VAPEEHPVLLTEAPLNPK			0.00336025	1953.06	652.028	1953.06	652.026	3	6	1.1.1.2604.8	1	41.1777	358.803	41.1432
19	31.56	33.19	sp|P35527|K1C9_HUMAN	Keratin, type I cytoskeletal 9 OS=Homo sapiens OX=9606 GN=KRT9 PE=1 SV=3			2	99	DIENQYETQITQIEHEVSSSGQEVQSSAK			0.00353656	3263.51	1088.84	3263.51	1088.84	3	19	1.1.1.3348.8	1	59.2885	5473.58	59.401
19	31.56	33.19	sp|P35527|K1C9_HUMAN	Keratin, type I cytoskeletal 9 OS=Homo sapiens OX=9606 GN=KRT9 PE=1 SV=3			2	99	EIETYHNLLEGGQEDFESSGAGK			0.01744	2509.14	837.388	2509.12	837.382	3	15	1.1.1.2604.19	1	41.1869	8803.6	41.2963
19	31.56	33.19	sp|P35527|K1C9_HUMAN	Keratin, type I cytoskeletal 9 OS=Homo sapiens OX=9606 GN=KRT9 PE=1 SV=3			2	99	FSSSSGYGGGSSR			-0.00543374	1234.52	618.265	1234.52	618.268	2	10	1.1.1.1434.13	1	12.9191	193.809	12.9062
19	31.56	33.19	sp|P35527|K1C9_HUMAN	Keratin, type I cytoskeletal 9 OS=Homo sapiens OX=9606 GN=KRT9 PE=1 SV=3			2	99	GGSGGSHGGGSGFGGESGGSYGGGEEASGSGGGYGGGSGK			-0.00170798	3222.27	1075.1	3222.27	1075.1	3	24	1.1.1.1555.21	1	15.9974	2288.92	16.0282
19	31.56	33.19	sp|P35527|K1C9_HUMAN	Keratin, type I cytoskeletal 9 OS=Homo sapiens OX=9606 GN=KRT9 PE=1 SV=3			2	99	GGSGGSYGGGGSGGGYGGGSGSR			-0.0125091	1790.71	896.361	1790.72	896.367	2	14	1.1.1.1354.7	1	10.9518	1000.32	10.686
19	31.56	33.19	sp|P35527|K1C9_HUMAN	Keratin, type I cytoskeletal 9 OS=Homo sapiens OX=9606 GN=KRT9 PE=1 SV=3			2	99	GGSGGSYGGGSGSGGGSGGGYGGGSGGGHSGGSGGGHSGGSGGNYGGGSGSGGGSGGGYGGGSGSR			-0.0089708	4971.92	1243.99	4971.93	1243.99	4	17	1.1.1.1339.21	1	10.5817	1729.93	10.561
19	31.56	33.19	sp|P35527|K1C9_HUMAN	Keratin, type I cytoskeletal 9 OS=Homo sapiens OX=9606 GN=KRT9 PE=1 SV=3			2	99	LASYLDKVQALEEANNDLENK		missed K-V@7	0.00698773	2376.19	793.07	2376.18	793.068	3	23	1.1.1.2911.4	1	48.4249	1891.29	48.4577
19	31.56	33.19	sp|P35527|K1C9_HUMAN	Keratin, type I cytoskeletal 9 OS=Homo sapiens OX=9606 GN=KRT9 PE=1 SV=3			2	99	QEYEQLIAK			0.000620637	1120.58	561.296	1120.58	561.295	2	11	1.1.1.2011.8	1	26.8784	6648.28	26.968
19	31.56	33.19	sp|P35527|K1C9_HUMAN	Keratin, type I cytoskeletal 9 OS=Homo sapiens OX=9606 GN=KRT9 PE=1 SV=3			2	99	QFSSSYLSR			-0.0017241	1073.51	537.764	1073.51	537.764	2	10	1.1.1.1921.5	1	24.6763	2571.23	24.7395
19	31.56	33.19	sp|P35527|K1C9_HUMAN	Keratin, type I cytoskeletal 9 OS=Homo sapiens OX=9606 GN=KRT9 PE=1 SV=3			2	99	QGVDADINGLR	Deamidated(N)@8		-0.00547523	1157.56	579.788	1157.57	579.791	2	12	1.1.1.2186.5	1	31.1107	2247.64	31.1528
19	31.56	33.19	sp|P35527|K1C9_HUMAN	Keratin, type I cytoskeletal 9 OS=Homo sapiens OX=9606 GN=KRT9 PE=1 SV=3			2	99	SGGGGGGGLGSGGSIR			-0.00589995	1231.58	616.8	1231.59	616.803	2	12	1.1.1.1507.14	1	14.762	2751.98	15.0036
19	31.56	33.19	sp|P35527|K1C9_HUMAN	Keratin, type I cytoskeletal 9 OS=Homo sapiens OX=9606 GN=KRT9 PE=1 SV=3			2	99	STMQELNSR			-0.0021514	1064.49	533.252	1064.49	533.253	2	12	1.1.1.1533.9	1	15.4239	3077.8	15.4651
19	31.56	33.19	sp|P35527|K1C9_HUMAN	Keratin, type I cytoskeletal 9 OS=Homo sapiens OX=9606 GN=KRT9 PE=1 SV=3			2	99	TLLDIDNTR			-0.000746403	1059.56	530.785	1059.56	530.785	2	13	1.1.1.2339.2	1	34.7374	18571	34.8056
19	31.56	33.19	sp|P35527|K1C9_HUMAN	Keratin, type I cytoskeletal 9 OS=Homo sapiens OX=9606 GN=KRT9 PE=1 SV=3			1.74473	98.69	MTLDDFR			-0.00107625	896.405	449.21	896.406	449.21	2	8	1.1.1.2350.3	1	35.0013	6588.16	35.1205
19	31.56	33.19	sp|P35527|K1C9_HUMAN	Keratin, type I cytoskeletal 9 OS=Homo sapiens OX=9606 GN=KRT9 PE=1 SV=3			1.46852	97.6	NYSPYYNTIDDLKDQIVDLTVGNNK		missed K-D@13	0.00239194	2901.41	968.143	2901.4	968.142	3	12	1.1.1.3893.4	1	71.5869	1322.5	71.6491
19	31.56	33.19	sp|P35527|K1C9_HUMAN	Keratin, type I cytoskeletal 9 OS=Homo sapiens OX=9606 GN=KRT9 PE=1 SV=3			1.09691	94.19	QVLDNLTMEK			-7.69e-05	1189.6	595.808	1189.6	595.808	2	11	1.1.1.2281.4	1	33.3814	1941.54	33.3957
19	31.56	33.19	sp|P35527|K1C9_HUMAN	Keratin, type I cytoskeletal 9 OS=Homo sapiens OX=9606 GN=KRT9 PE=1 SV=3			0.987163	92.48	TLNDMRQEYEQLIAK		missed R-Q@6	0.00649116	1850.93	617.983	1850.92	617.98	3	8	1.1.1.2804.2	1	45.9315	1445.41	45.9516
19	31.56	33.19	sp|P35527|K1C9_HUMAN	Keratin, type I cytoskeletal 9 OS=Homo sapiens OX=9606 GN=KRT9 PE=1 SV=3			0.162412	39.08	KDIENQYETQITQIEHEVSSSGQEVQSSAK		missed K-D@1	0.0102318	3391.61	848.91	3391.6	848.908	4	6	1.1.1.3030.9	1	51.3461	344.229	51.4572
19	31.56	33.19	sp|P35527|K1C9_HUMAN	Keratin, type I cytoskeletal 9 OS=Homo sapiens OX=9606 GN=KRT9 PE=1 SV=3			0.09691	62.33	IKFEMEQNLR	Oxidation(M)@5	missed K-F@2	-0.000844981	1322.66	662.34	1322.67	662.34	2	10	1.1.1.1756.3	1	20.768	793.711	20.826
19	31.56	33.19	sp|P35527|K1C9_HUMAN	Keratin, type I cytoskeletal 9 OS=Homo sapiens OX=9606 GN=KRT9 PE=1 SV=3			0	99	FSSSSGYGGGSSR			-0.00665444	1234.51	618.265	1234.52	618.268	2	12	1.1.1.1417.17	1	12.4994	843.607	12.2227
19	31.56	33.19	sp|P35527|K1C9_HUMAN	Keratin, type I cytoskeletal 9 OS=Homo sapiens OX=9606 GN=KRT9 PE=1 SV=3			0	99	FSSSSGYGGGSSR			-0.00311441	1234.52	618.266	1234.52	618.268	2	11	1.1.1.1387.8	1	11.7419	1331.59	11.8622
19	31.56	33.19	sp|P35527|K1C9_HUMAN	Keratin, type I cytoskeletal 9 OS=Homo sapiens OX=9606 GN=KRT9 PE=1 SV=3			0	99	FSSSSGYGGGSSR			-0.00311441	1234.52	618.266	1234.52	618.268	2	12	1.1.1.1402.13	1	12.1141	1366.5	11.8359
19	31.56	33.19	sp|P35527|K1C9_HUMAN	Keratin, type I cytoskeletal 9 OS=Homo sapiens OX=9606 GN=KRT9 PE=1 SV=3			0	99	GGSGGSYGGGGSGGGYGGGSGSR			-0.00530696	1790.72	896.365	1790.72	896.367	2	30	1.1.1.1339.20	1	10.5808	17460.5	10.5868
19	31.56	33.19	sp|P35527|K1C9_HUMAN	Keratin, type I cytoskeletal 9 OS=Homo sapiens OX=9606 GN=KRT9 PE=1 SV=3			0	99	GGSGGSYGGGGSGGGYGGGSGSR			-0.00823663	1790.71	896.363	1790.72	896.367	2	13	1.1.1.1370.8	1	11.3178	339.848	11.2918
19	31.56	33.19	sp|P35527|K1C9_HUMAN	Keratin, type I cytoskeletal 9 OS=Homo sapiens OX=9606 GN=KRT9 PE=1 SV=3			0	98.73	GGSGGSYGGGGSGGGYGGGSGSR			-0.00506282	1790.72	896.365	1790.72	896.367	2	10	1.1.1.1385.7	1	11.6919	426.897	11.7233
19	31.56	33.19	sp|P35527|K1C9_HUMAN	Keratin, type I cytoskeletal 9 OS=Homo sapiens OX=9606 GN=KRT9 PE=1 SV=3			0	38.86	GGSGGSYGGGGSGGGYGGGSGSR			-0.00164486	1790.72	896.367	1790.72	896.367	2	6	1.1.1.1400.14	1	12.0659	373.311	11.9942
19	31.56	33.19	sp|P35527|K1C9_HUMAN	Keratin, type I cytoskeletal 9 OS=Homo sapiens OX=9606 GN=KRT9 PE=1 SV=3			0	98.21	LASYLDK			-0.0050046	808.428	405.221	808.433	405.224	2	7	1.1.1.1758.3	0	20.8075	1018.85	20.685
19	31.56	33.19	sp|P35527|K1C9_HUMAN	Keratin, type I cytoskeletal 9 OS=Homo sapiens OX=9606 GN=KRT9 PE=1 SV=3			0	97.47	MTLDDFR	Oxidation(M)@1		0.00291975	912.404	457.209	912.401	457.208	2	9	1.1.1.1893.3	1	24.0152	1614.39	24.0775
19	31.56	33.19	sp|P35527|K1C9_HUMAN	Keratin, type I cytoskeletal 9 OS=Homo sapiens OX=9606 GN=KRT9 PE=1 SV=3			0	89.95	MTLDDFR	Oxidation(M)@1		0.000905595	912.402	457.208	912.401	457.208	2	9	1.1.1.1909.3	1	24.3939	1605.18	24.5256
19	31.56	33.19	sp|P35527|K1C9_HUMAN	Keratin, type I cytoskeletal 9 OS=Homo sapiens OX=9606 GN=KRT9 PE=1 SV=3			0	39	MTLDDFR			-0.00107625	896.405	449.21	896.406	449.21	2	5	1.1.1.2366.3	1	35.387	5338.48	35.1443
19	31.56	33.19	sp|P35527|K1C9_HUMAN	Keratin, type I cytoskeletal 9 OS=Homo sapiens OX=9606 GN=KRT9 PE=1 SV=3			0	60.15	QGVDADINGLR	Deamidated(N)@8		0.000319599	1157.57	579.791	1157.57	579.791	2	9	1.1.1.2008.4	1	26.8106	7757.23	26.5704
19	31.56	33.19	sp|P35527|K1C9_HUMAN	Keratin, type I cytoskeletal 9 OS=Homo sapiens OX=9606 GN=KRT9 PE=1 SV=3			0	99	SGGGGGGGLGSGGSIR			-0.00589995	1231.58	616.8	1231.59	616.803	2	21	1.1.1.1522.14	1	15.1471	3401.26	15.0804
19	31.56	33.19	sp|P35527|K1C9_HUMAN	Keratin, type I cytoskeletal 9 OS=Homo sapiens OX=9606 GN=KRT9 PE=1 SV=3			0	99	SGGGGGGGLGSGGSIR			-0.00577788	1231.58	616.8	1231.59	616.803	2	18	1.1.1.1537.15	1	15.5328	1742.04	15.2622
19	31.56	33.19	sp|P35527|K1C9_HUMAN	Keratin, type I cytoskeletal 9 OS=Homo sapiens OX=9606 GN=KRT9 PE=1 SV=3			0	99	SGGGGGGGLGSGGSIR			-0.00553374	1231.58	616.8	1231.59	616.803	2	8	1.1.1.1552.14	1	15.9149	441.618	15.9002
19	31.56	33.19	sp|P35527|K1C9_HUMAN	Keratin, type I cytoskeletal 9 OS=Homo sapiens OX=9606 GN=KRT9 PE=1 SV=3			0	98.33	STMQELNSR	Oxidation(M)@3		-0.00714679	1080.48	541.247	1080.49	541.251	2	8	1.1.1.1373.4	1	11.3741	91.792	11.4093
19	31.56	33.19	sp|P35527|K1C9_HUMAN	Keratin, type I cytoskeletal 9 OS=Homo sapiens OX=9606 GN=KRT9 PE=1 SV=3			0	89.33	TLNDMRQEYEQLIAK	Oxidation(M)@5	missed R-Q@6	0.00623357	1866.92	623.314	1866.91	623.312	3	10	1.1.1.2295.7	1	33.7219	1194.02	33.732
20	29.34	29.34	sp|Q12906|ILF3_HUMAN	Interleukin enhancer-binding factor 3 OS=Homo sapiens OX=9606 GN=ILF3 PE=1 SV=3			2	99	AEPPQAMNALMR			0.00262728	1327.64	664.827	1327.64	664.826	2	9	1.1.1.2382.12	1	35.7903	1039.01	35.8538
20	29.34	29.34	sp|Q12906|ILF3_HUMAN	Interleukin enhancer-binding factor 3 OS=Homo sapiens OX=9606 GN=ILF3 PE=1 SV=3			2	99	AYAALAALEK			0.00186919	1019.57	510.791	1019.57	510.79	2	9	1.1.1.2480.2	1	38.1444	1796.17	38.2385
20	29.34	29.34	sp|Q12906|ILF3_HUMAN	Interleukin enhancer-binding factor 3 OS=Homo sapiens OX=9606 GN=ILF3 PE=1 SV=3			2	99	CLAALASLR	Carbamidomethyl(C)@1		0.00337155	973.541	487.778	973.538	487.776	2	9	1.1.1.2591.2	1	40.8446	1331.85	40.9424
20	29.34	29.34	sp|Q12906|ILF3_HUMAN	Interleukin enhancer-binding factor 3 OS=Homo sapiens OX=9606 GN=ILF3 PE=1 SV=3			2	99	EATDAIGHLDR			-0.00098609	1196.58	599.296	1196.58	599.297	2	18	1.1.1.1720.6	1	19.9079	1144.39	19.9397
20	29.34	29.34	sp|Q12906|ILF3_HUMAN	Interleukin enhancer-binding factor 3 OS=Homo sapiens OX=9606 GN=ILF3 PE=1 SV=3			2	99	EDITQSAQHALR			0.0014891	1367.68	684.848	1367.68	684.847	2	17	1.1.1.1849.7	1	22.9586	3753.3	23.0164
20	29.34	29.34	sp|Q12906|ILF3_HUMAN	Interleukin enhancer-binding factor 3 OS=Homo sapiens OX=9606 GN=ILF3 PE=1 SV=3			2	99	GWPLELLCEK	Carbamidomethyl(C)@8		-0.00104194	1243.63	622.82	1243.63	622.821	2	10	1.1.1.3414.2	1	61.0311	354.158	60.8607
20	29.34	29.34	sp|Q12906|ILF3_HUMAN	Interleukin enhancer-binding factor 3 OS=Homo sapiens OX=9606 GN=ILF3 PE=1 SV=3			2	99	HSSVYPTQEELEAVQNMVSHTER			0.00812552	2670.24	891.088	2670.23	891.085	3	11	1.1.1.3074.7	1	52.4175	1253.73	52.1457
20	29.34	29.34	sp|Q12906|ILF3_HUMAN	Interleukin enhancer-binding factor 3 OS=Homo sapiens OX=9606 GN=ILF3 PE=1 SV=3			2	99	LNQLKPGLQYK			0.00257985	1300.75	651.384	1300.75	651.382	2	16	1.1.1.1827.6	1	22.4406	3122.98	22.4744
20	29.34	29.34	sp|Q12906|ILF3_HUMAN	Interleukin enhancer-binding factor 3 OS=Homo sapiens OX=9606 GN=ILF3 PE=1 SV=3			2	99	SCVIVIR	Carbamidomethyl(C)@2		0.00312775	845.482	423.748	845.479	423.747	2	10	1.1.1.2038.2	1	27.5422	840.202	27.5352
20	29.34	29.34	sp|Q12906|ILF3_HUMAN	Interleukin enhancer-binding factor 3 OS=Homo sapiens OX=9606 GN=ILF3 PE=1 SV=3			2	99	VLAGETLSVNDPPDVLDR			-0.00298444	1908.98	955.495	1908.98	955.497	2	12	1.1.1.2908.5	1	48.3519	2846.89	48.4342
20	29.34	29.34	sp|Q12906|ILF3_HUMAN	Interleukin enhancer-binding factor 3 OS=Homo sapiens OX=9606 GN=ILF3 PE=1 SV=3			2	99	VLGMDPLPSK			0.00451186	1055.57	528.794	1055.57	528.792	2	10	1.1.1.2466.3	1	37.8014	1513.67	37.8698
20	29.34	29.34	sp|Q12906|ILF3_HUMAN	Interleukin enhancer-binding factor 3 OS=Homo sapiens OX=9606 GN=ILF3 PE=1 SV=3			2	99	VLQDMGLPTGAEGR			4.05e-05	1442.72	722.367	1442.72	722.367	2	14	1.1.1.2393.6	1	36.0661	2241.95	36.1577
20	29.34	29.34	sp|Q12906|ILF3_HUMAN	Interleukin enhancer-binding factor 3 OS=Homo sapiens OX=9606 GN=ILF3 PE=1 SV=3			1.88606	99	SGGNSYGSGGASYNPGSHGGYGGGSGGGSSYQGK			0.0110817	3011.24	1004.75	3011.23	1004.75	3	13	1.1.1.1565.5	1	16.2332	1057.31	16.2182
20	29.34	29.34	sp|Q12906|ILF3_HUMAN	Interleukin enhancer-binding factor 3 OS=Homo sapiens OX=9606 GN=ILF3 PE=1 SV=3			1.55284	98.03	LFPDTPLALDANK			-0.00267231	1413.75	707.881	1413.75	707.882	2	6	1.1.1.3033.10	1	51.4174	1692.35	51.1977
20	29.34	29.34	sp|Q12906|ILF3_HUMAN	Interleukin enhancer-binding factor 3 OS=Homo sapiens OX=9606 GN=ILF3 PE=1 SV=3			0.742321	86.7	VPTWGPLR			0.00117267	924.519	463.267	924.518	463.266	2	6	1.1.1.2433.2	1	37.0168	2006.56	37.1117
20	29.34	29.34	sp|Q12906|ILF3_HUMAN	Interleukin enhancer-binding factor 3 OS=Homo sapiens OX=9606 GN=ILF3 PE=1 SV=3			0.525784	77.23	NADHSMNYQYR			0.00494331	1397.58	466.868	1397.58	466.867	3	8	1.1.1.1458.4	1	13.4954	859.557	13.5105
20	29.34	29.34	sp|Q12906|ILF3_HUMAN	Interleukin enhancer-binding factor 3 OS=Homo sapiens OX=9606 GN=ILF3 PE=1 SV=3			0.28567	57.26	DSSKGEDSAEETEAKPAVVAPAPVVEAVSTPSAAFPSDATAEQGPILTK		missed K-G@4	0.0276922	4851.41	1213.86	4851.38	1213.85	4	9	1.1.1.3236.8	1	56.3982	817.499	56.4298
20	29.34	29.34	sp|Q12906|ILF3_HUMAN	Interleukin enhancer-binding factor 3 OS=Homo sapiens OX=9606 GN=ILF3 PE=1 SV=3			0.179799	42.46	GYNHGQGSYSYSNSYNSPGGGGGSDYNYESK			0.005188	3252.3	1085.11	3252.29	1085.1	3	8	1.1.1.1782.12	1	21.38	370.883	21.3851
20	29.34	29.34	sp|Q12906|ILF3_HUMAN	Interleukin enhancer-binding factor 3 OS=Homo sapiens OX=9606 GN=ILF3 PE=1 SV=3			0.100727	27.29	AVSDWIDEQEK			0.00246464	1318.61	660.311	1318.6	660.309	2	6	1.1.1.2272.15	1	33.1626	1112.99	33.2744
20	29.34	29.34	sp|Q12906|ILF3_HUMAN	Interleukin enhancer-binding factor 3 OS=Homo sapiens OX=9606 GN=ILF3 PE=1 SV=3			0.0665127	19.27	GLKYELISETGGSHDKR		missed K-Y@3; missed K-R@16	0.0106113	1888.97	473.251	1888.96	473.248	4	5	1.1.1.1789.7	1	21.546	3153.76	21.5866
20	29.34	29.34	sp|Q12906|ILF3_HUMAN	Interleukin enhancer-binding factor 3 OS=Homo sapiens OX=9606 GN=ILF3 PE=1 SV=3			0	95.06	GWPLELLCEK	Carbamidomethyl(C)@8		-0.00128607	1243.63	622.82	1243.63	622.821	2	8	1.1.1.3400.2	1	60.6576	350.23	60.8607
20	29.34	29.34	sp|Q12906|ILF3_HUMAN	Interleukin enhancer-binding factor 3 OS=Homo sapiens OX=9606 GN=ILF3 PE=1 SV=3			0	97.25	HSSVYPTQEELEAVQNMVSHTER			0.00830863	2670.24	891.088	2670.23	891.085	3	8	1.1.1.3059.12	1	52.0309	1212.5	52.1712
21	26.71	26.71	sp|P07437|TBB5_HUMAN	Tubulin beta chain OS=Homo sapiens OX=9606 GN=TUBB PE=1 SV=2			2	99	AILVDLEPGTMDSVR			0.00209719	1614.83	808.423	1614.83	808.422	2	17	1.1.1.3103.3	1	53.0392	1734.6	53.167
21	26.71	26.71	sp|P07437|TBB5_HUMAN	Tubulin beta chain OS=Homo sapiens OX=9606 GN=TUBB PE=1 SV=2			2	99	ALTVPELTQQVFDAK			0.00104564	1658.89	830.452	1658.89	830.451	2	15	1.1.1.3376.4	1	60.0202	2354.4	60.2206
21	26.71	26.71	sp|P07437|TBB5_HUMAN	Tubulin beta chain OS=Homo sapiens OX=9606 GN=TUBB PE=1 SV=2			2	99	EIVHIQAGQCGNQIGAK	Carbamidomethyl(C)@10		0.00378338	1821.92	608.314	1821.92	608.312	3	18	1.1.1.1892.5	0	23.9917	1477.55	24.0068
21	26.71	26.71	sp|P07437|TBB5_HUMAN	Tubulin beta chain OS=Homo sapiens OX=9606 GN=TUBB PE=1 SV=2			2	99	EVDEQMLNVQNK	Oxidation(M)@6		-0.00459518	1461.67	731.843	1461.68	731.846	2	13	1.1.1.1666.19	0	18.603	467.745	18.6098
21	26.71	26.71	sp|P07437|TBB5_HUMAN	Tubulin beta chain OS=Homo sapiens OX=9606 GN=TUBB PE=1 SV=2			2	99	FPGQLNADLR			0.0020326	1129.59	565.802	1129.59	565.801	2	13	1.1.1.2362.5	0	35.2977	1178.02	35.2865
21	26.71	26.71	sp|P07437|TBB5_HUMAN	Tubulin beta chain OS=Homo sapiens OX=9606 GN=TUBB PE=1 SV=2			2	99	GHYTEGAELVDSVLDVVR			0.0131421	1957.99	653.67	1957.97	653.665	3	9	1.1.1.3587.2	0	65.2506	236.675	65.2745
21	26.71	26.71	sp|P07437|TBB5_HUMAN	Tubulin beta chain OS=Homo sapiens OX=9606 GN=TUBB PE=1 SV=2			2	99	IMNTFSVVPSPK			0.00286267	1318.7	660.356	1318.7	660.355	2	14	1.1.1.2666.6	0	42.679	2063.26	42.7896
21	26.71	26.71	sp|P07437|TBB5_HUMAN	Tubulin beta chain OS=Homo sapiens OX=9606 GN=TUBB PE=1 SV=2			2	99	ISEQFTAMFR			-0.00581718	1228.59	615.3	1228.59	615.303	2	11	1.1.1.2872.3	0	47.5018	699.51	47.5461
21	26.71	26.71	sp|P07437|TBB5_HUMAN	Tubulin beta chain OS=Homo sapiens OX=9606 GN=TUBB PE=1 SV=2			2	99	ISVYYNEATGGK			0.00077793	1300.63	651.323	1300.63	651.322	2	17	1.1.1.1945.14	1	25.268	6330.68	25.2789
21	26.71	26.71	sp|P07437|TBB5_HUMAN	Tubulin beta chain OS=Homo sapiens OX=9606 GN=TUBB PE=1 SV=2			2	99	NSSYFVEWIPNNVK			0.00280303	1695.83	848.922	1695.83	848.92	2	13	1.1.1.3211.5	0	55.7217	2310.08	55.8671
21	26.71	26.71	sp|P07437|TBB5_HUMAN	Tubulin beta chain OS=Homo sapiens OX=9606 GN=TUBB PE=1 SV=2			2	99	TAVCDIPPR	Carbamidomethyl(C)@4		-0.000998029	1027.51	514.763	1027.51	514.763	2	10	1.1.1.1731.9	0	20.1604	510.659	20.1755
21	26.71	26.71	sp|P07437|TBB5_HUMAN	Tubulin beta chain OS=Homo sapiens OX=9606 GN=TUBB PE=1 SV=2			1.95861	99	SGPFGQIFRPDNFVFGQSGAGNNWAK			-0.00307223	2797.33	933.452	2797.34	933.453	3	10	1.1.1.3479.4	0	62.7434	193.356	62.8338
21	26.71	26.71	sp|P07437|TBB5_HUMAN	Tubulin beta chain OS=Homo sapiens OX=9606 GN=TUBB PE=1 SV=2			1.38722	97.14	GHYTEGAELVDSVLDVVRK		missed R-K@18	0.00508396	2086.07	696.365	2086.07	696.364	3	9	1.1.1.3362.3	0	59.6498	553.799	59.7703
21	26.71	26.71	sp|P07437|TBB5_HUMAN	Tubulin beta chain OS=Homo sapiens OX=9606 GN=TUBB PE=1 SV=2			0.66354	83.93	YLTVAAVFR			-0.000528248	1038.59	520.3	1038.59	520.3	2	5	1.1.1.2975.5	0	49.9635	1660.51	50.1083
21	26.71	26.71	sp|P07437|TBB5_HUMAN	Tubulin beta chain OS=Homo sapiens OX=9606 GN=TUBB PE=1 SV=2			0.50724	93.75	LAVNMVPFPR	Oxidation(M)@5		0.00431754	1158.63	580.32	1158.62	580.318	2	6	1.1.1.2640.2	0	42.0578	282.192	42.031
21	26.71	26.71	sp|P07437|TBB5_HUMAN	Tubulin beta chain OS=Homo sapiens OX=9606 GN=TUBB PE=1 SV=2			0.182435	43.15	KLAVNMVPFPR		missed K-L@1	0.0106388	1270.73	636.374	1270.72	636.368	2	6	1.1.1.2666.5	0	42.6773	595.702	42.6688
21	26.71	26.71	sp|P07437|TBB5_HUMAN	Tubulin beta chain OS=Homo sapiens OX=9606 GN=TUBB PE=1 SV=2			0	99	AILVDLEPGTMDSVR	Oxidation(M)@11		0.0024705	1630.83	816.42	1630.82	816.419	2	15	1.1.1.2822.2	1	46.3393	818.511	46.4083
21	26.71	26.71	sp|P07437|TBB5_HUMAN	Tubulin beta chain OS=Homo sapiens OX=9606 GN=TUBB PE=1 SV=2			0	99	ALTVPELTQQVFDAK			0.00104564	1658.89	830.452	1658.89	830.451	2	15	1.1.1.3390.3	1	60.3951	2362.78	60.2206
21	26.71	26.71	sp|P07437|TBB5_HUMAN	Tubulin beta chain OS=Homo sapiens OX=9606 GN=TUBB PE=1 SV=2			0	99	EIVHIQAGQCGNQIGAK	Carbamidomethyl(C)@10		0.0211783	1821.94	608.319	1821.92	608.312	3	15	1.1.1.1908.5	0	24.372	738.867	24.3601
21	26.71	26.71	sp|P07437|TBB5_HUMAN	Tubulin beta chain OS=Homo sapiens OX=9606 GN=TUBB PE=1 SV=2			0	99	FPGQLNADLR			-0.00138534	1129.59	565.801	1129.59	565.801	2	9	1.1.1.2377.4	0	35.6603	1189.16	35.4071
21	26.71	26.71	sp|P07437|TBB5_HUMAN	Tubulin beta chain OS=Homo sapiens OX=9606 GN=TUBB PE=1 SV=2			0	91.88	FPGQLNADLR			0.00484019	1129.59	565.804	1129.59	565.801	2	7	1.1.1.2364.3	0	35.3383	1183.3	35.3343
21	26.71	26.71	sp|P07437|TBB5_HUMAN	Tubulin beta chain OS=Homo sapiens OX=9606 GN=TUBB PE=1 SV=2			0	99	ISVYYNEATGGK			0.00077793	1300.63	651.323	1300.63	651.322	2	9	1.1.1.1942.16	1	25.193	6330.68	25.2789
21	26.71	26.71	sp|P07437|TBB5_HUMAN	Tubulin beta chain OS=Homo sapiens OX=9606 GN=TUBB PE=1 SV=2			0	86.04	LAVNMVPFPR			-0.000438955	1142.63	572.321	1142.63	572.321	2	5	1.1.1.3015.2	0	50.9463	818.855	50.8656
21	26.71	26.71	sp|P07437|TBB5_HUMAN	Tubulin beta chain OS=Homo sapiens OX=9606 GN=TUBB PE=1 SV=2			0	40.05	LAVNMVPFPR	Oxidation(M)@5		0.00651478	1158.63	580.322	1158.62	580.318	2	6	1.1.1.2613.5	0	41.4067	274.297	41.3993
21	26.71	26.71	sp|P07437|TBB5_HUMAN	Tubulin beta chain OS=Homo sapiens OX=9606 GN=TUBB PE=1 SV=2			0	99	NSSYFVEWIPNNVK	Deamidated(N)@1		-2.33e-05	1696.81	849.412	1696.81	849.412	2	11	1.1.1.3542.2	0	64.2778	131.062	64.2389
21	26.71	26.71	sp|P07437|TBB5_HUMAN	Tubulin beta chain OS=Homo sapiens OX=9606 GN=TUBB PE=1 SV=2			0	99	NSSYFVEWIPNNVK			0.00280303	1695.83	848.922	1695.83	848.92	2	14	1.1.1.3213.3	0	55.7717	2310.08	55.8671
21	26.71	26.71	sp|P07437|TBB5_HUMAN	Tubulin beta chain OS=Homo sapiens OX=9606 GN=TUBB PE=1 SV=2			0	99	TAVCDIPPR	Carbamidomethyl(C)@4		0.00266406	1027.51	514.765	1027.51	514.763	2	15	1.1.1.1746.3	0	20.533	599.52	20.591
21	26.71	26.71	sp|P07437|TBB5_HUMAN	Tubulin beta chain OS=Homo sapiens OX=9606 GN=TUBB PE=1 SV=2			0	99	TAVCDIPPR	Carbamidomethyl(C)@4		-0.00038768	1027.51	514.763	1027.51	514.763	2	9	1.1.1.1779.14	0	21.2998	435.816	21.2863
21	26.71	26.71	sp|P07437|TBB5_HUMAN	Tubulin beta chain OS=Homo sapiens OX=9606 GN=TUBB PE=1 SV=2			0	99	TAVCDIPPR	Carbamidomethyl(C)@4		0.000100599	1027.51	514.763	1027.51	514.763	2	8	1.1.1.1801.4	0	21.8275	305.56	21.8468
21	26.71	26.71	sp|P07437|TBB5_HUMAN	Tubulin beta chain OS=Homo sapiens OX=9606 GN=TUBB PE=1 SV=2			0	99	TAVCDIPPR	Carbamidomethyl(C)@4		-0.00612496	1027.51	514.76	1027.51	514.763	2	8	1.1.1.1714.7	0	19.7567	426.829	19.7735
21	26.71	26.71	sp|P07437|TBB5_HUMAN	Tubulin beta chain OS=Homo sapiens OX=9606 GN=TUBB PE=1 SV=2			0	97.93	TAVCDIPPR	Carbamidomethyl(C)@4		0.00486132	1027.52	514.766	1027.51	514.763	2	8	1.1.1.1762.5	0	20.9052	563.539	20.873
22	26.66	26.66	sp|P19338|NUCL_HUMAN	Nucleolin OS=Homo sapiens OX=9606 GN=NCL PE=1 SV=3			2	99	EVFEDAAEIR			-0.00219994	1177.56	589.787	1177.56	589.788	2	16	1.1.1.2233.3	1	32.2516	2944.25	32.3096
22	26.66	26.66	sp|P19338|NUCL_HUMAN	Nucleolin OS=Homo sapiens OX=9606 GN=NCL PE=1 SV=3			2	99	GFGFVDFNSEEDAK			-0.00255128	1560.67	781.343	1560.67	781.344	2	21	1.1.1.2928.5	1	48.825	4662.61	48.9282
22	26.66	26.66	sp|P19338|NUCL_HUMAN	Nucleolin OS=Homo sapiens OX=9606 GN=NCL PE=1 SV=3			2	99	GYAFIEFASFEDAK			-0.000619496	1593.73	797.875	1593.74	797.875	2	19	1.1.1.3451.3	1	61.9974	127.989	62.0109
22	26.66	26.66	sp|P19338|NUCL_HUMAN	Nucleolin OS=Homo sapiens OX=9606 GN=NCL PE=1 SV=3			2	99	KFGYVDFESAEDLEK		missed K-F@1	0.0133689	1775.84	592.954	1775.83	592.949	3	10	1.1.1.2715.3	1	43.8391	1741.16	43.9086
22	26.66	26.66	sp|P19338|NUCL_HUMAN	Nucleolin OS=Homo sapiens OX=9606 GN=NCL PE=1 SV=3			2	99	KQKVEGTEPTTAFNLFVGNLNFNK		missed K-Q@1; missed K-V@3	0.0104938	2695.41	674.859	2695.4	674.857	4	17	1.1.1.3321.2	1	58.5566	473.089	58.5967
22	26.66	26.66	sp|P19338|NUCL_HUMAN	Nucleolin OS=Homo sapiens OX=9606 GN=NCL PE=1 SV=3			2	99	LELQGPR			-0.00133285	811.454	406.734	811.455	406.735	2	8	1.1.1.1765.4	1	20.9582	2338.72	21.0688
22	26.66	26.66	sp|P19338|NUCL_HUMAN	Nucleolin OS=Homo sapiens OX=9606 GN=NCL PE=1 SV=3			2	99	NDLAVVDVR			-0.00152125	999.533	500.774	999.535	500.775	2	9	1.1.1.2205.3	1	31.5702	2413.79	31.6638
22	26.66	26.66	sp|P19338|NUCL_HUMAN	Nucleolin OS=Homo sapiens OX=9606 GN=NCL PE=1 SV=3			2	99	QKVEGTEPTTAFNLFVGNLNFNK		missed K-V@2	0.00243401	2567.3	856.775	2567.3	856.775	3	22	1.1.1.3546.2	1	64.3991	281.697	64.4134
22	26.66	26.66	sp|P19338|NUCL_HUMAN	Nucleolin OS=Homo sapiens OX=9606 GN=NCL PE=1 SV=3			2	99	SISLYYTGEKGQNQDYR		missed K-G@10	0.00815199	2020.96	674.66	2020.95	674.657	3	16	1.1.1.2070.3	1	28.3075	2066.55	28.3185
22	26.66	26.66	sp|P19338|NUCL_HUMAN	Nucleolin OS=Homo sapiens OX=9606 GN=NCL PE=1 SV=3			2	99	VEGTEPTTAFNLFVGNLNFNK			0.00210883	2311.15	1156.58	2311.15	1156.58	2	12	1.1.1.3925.3	1	72.3177	289.705	72.3797
22	26.66	26.66	sp|P19338|NUCL_HUMAN	Nucleolin OS=Homo sapiens OX=9606 GN=NCL PE=1 SV=3			1.92082	99	TGISDVFAKNDLAVVDVR		missed K-N@9	0.00336055	1918.02	640.347	1918.02	640.346	3	7	1.1.1.3159.3	1	54.3998	778.67	54.4939
22	26.66	26.66	sp|P19338|NUCL_HUMAN	Nucleolin OS=Homo sapiens OX=9606 GN=NCL PE=1 SV=3			1.65758	98.5	SISLYYTGEK			-0.000749874	1159.58	580.795	1159.58	580.795	2	12	1.1.1.2252.2	1	32.6718	3229.94	32.6911
22	26.66	26.66	sp|P19338|NUCL_HUMAN	Nucleolin OS=Homo sapiens OX=9606 GN=NCL PE=1 SV=3			1.284	96.38	ALELTGLK			-0.00134866	843.505	422.76	843.507	422.761	2	6	1.1.1.2379.2	1	35.7076	1947.48	35.5298
22	26.66	26.66	sp|P19338|NUCL_HUMAN	Nucleolin OS=Homo sapiens OX=9606 GN=NCL PE=1 SV=3			1.08092	94.23	TEADAEKTFEEK		missed K-T@7	-0.00368501	1396.63	699.323	1396.64	699.325	2	7	1.1.1.1517.10	1	15.0191	554.563	15.1062
22	26.66	26.66	sp|P19338|NUCL_HUMAN	Nucleolin OS=Homo sapiens OX=9606 GN=NCL PE=1 SV=3			0.277366	86.02	EAMEDGEIDGNKVTLDWAKPK	Oxidation(M)@3	missed K-V@12	0.00980531	2361.13	788.049	2361.12	788.046	3	9	1.1.1.2346.10	1	34.9163	854.16	34.9248
22	26.66	26.66	sp|P19338|NUCL_HUMAN	Nucleolin OS=Homo sapiens OX=9606 GN=NCL PE=1 SV=3			0.14813	37.44	VFGNEIKLEKPK		missed K-L@7	0.00298974	1400.81	467.942	1400.8	467.942	3	7	1.1.1.1914.3	1	24.508	3483.89	24.573
22	26.66	26.66	sp|P19338|NUCL_HUMAN	Nucleolin OS=Homo sapiens OX=9606 GN=NCL PE=1 SV=3			0.136083	35.2	GIAYIEFK			0.00460683	939.511	470.763	939.507	470.761	2	4	1.1.1.2610.2	1	41.3267	960.491	41.4252
22	26.66	26.66	sp|P19338|NUCL_HUMAN	Nucleolin OS=Homo sapiens OX=9606 GN=NCL PE=1 SV=3			0.110698	30.01	TGISDVFAK			0.000757587	936.492	469.253	936.492	469.253	2	4	1.1.1.2377.2	1	35.6587	2725.36	35.8283
22	26.66	26.66	sp|P19338|NUCL_HUMAN	Nucleolin OS=Homo sapiens OX=9606 GN=NCL PE=1 SV=3			0	27.4	EAMEDGEIDGNKVTLDWAKPK		missed K-V@12	0.0104267	2345.13	782.718	2345.12	782.714	3	6	1.1.1.2500.12	1	38.6552	2902.64	38.7405
22	26.66	26.66	sp|P19338|NUCL_HUMAN	Nucleolin OS=Homo sapiens OX=9606 GN=NCL PE=1 SV=3			0	99	GFGFVDFNSEEDAK			0.00391837	1560.68	781.346	1560.67	781.344	2	13	1.1.1.2944.10	1	49.2092	581.974	49.1731
22	26.66	26.66	sp|P19338|NUCL_HUMAN	Nucleolin OS=Homo sapiens OX=9606 GN=NCL PE=1 SV=3			0	98.08	LELQGPR			0.000681304	811.456	406.735	811.455	406.735	2	7	1.1.1.1781.4	1	21.341	2350.4	21.1403
22	26.66	26.66	sp|P19338|NUCL_HUMAN	Nucleolin OS=Homo sapiens OX=9606 GN=NCL PE=1 SV=3			0	54.33	LELQGPR			0.00428236	811.459	406.737	811.455	406.735	2	6	1.1.1.1799.2	1	21.7803	564.326	21.7988
22	26.66	26.66	sp|P19338|NUCL_HUMAN	Nucleolin OS=Homo sapiens OX=9606 GN=NCL PE=1 SV=3			0	70.57	SISLYYTGEK			-0.000749874	1159.58	580.795	1159.58	580.795	2	8	1.1.1.2259.2	1	32.8363	3229.94	32.6911
23	25.13	25.13	sp|O75533|SF3B1_HUMAN	Splicing factor 3B subunit 1 OS=Homo sapiens OX=9606 GN=SF3B1 PE=1 SV=3			2	99	DTPGHGSGWAETPR			0.000664012	1466.65	734.335	1466.65	734.334	2	12	1.1.1.1614.10	1	17.378	566.209	17.3865
23	25.13	25.13	sp|O75533|SF3B1_HUMAN	Splicing factor 3B subunit 1 OS=Homo sapiens OX=9606 GN=SF3B1 PE=1 SV=3			2	99	GGDSIGETPTPGASK			-0.0102968	1372.64	687.326	1372.65	687.331	2	17	1.1.1.1583.4	1	16.638	612.679	16.6947
23	25.13	25.13	sp|O75533|SF3B1_HUMAN	Splicing factor 3B subunit 1 OS=Homo sapiens OX=9606 GN=SF3B1 PE=1 SV=3			2	99	RATVNTFGYIAK		missed R-A@1	0.00165019	1339.73	670.87	1339.72	670.87	2	10	1.1.1.2014.16	1	26.9587	1209.04	26.968
23	25.13	25.13	sp|O75533|SF3B1_HUMAN	Splicing factor 3B subunit 1 OS=Homo sapiens OX=9606 GN=SF3B1 PE=1 SV=3			2	99	RWDQTADQTPGATPK		missed R-W@1	0.00509368	1670.81	836.41	1670.8	836.408	2	16	1.1.1.1566.6	1	16.2601	541.218	16.2417
23	25.13	25.13	sp|O75533|SF3B1_HUMAN	Splicing factor 3B subunit 1 OS=Homo sapiens OX=9606 GN=SF3B1 PE=1 SV=3			2	99	THEDIEAQIR			-0.00156125	1210.59	606.304	1210.59	606.304	2	17	1.1.1.1641.5	1	18.0166	1574.65	18.0218
23	25.13	25.13	sp|O75533|SF3B1_HUMAN	Splicing factor 3B subunit 1 OS=Homo sapiens OX=9606 GN=SF3B1 PE=1 SV=3			2	99	VLPPPAGYVPIR			-0.00556042	1277.74	639.879	1277.75	639.882	2	10	1.1.1.2737.4	1	44.3949	1179.89	44.4659
23	25.13	25.13	sp|O75533|SF3B1_HUMAN	Splicing factor 3B subunit 1 OS=Homo sapiens OX=9606 GN=SF3B1 PE=1 SV=3			2	99	VPELNVQNGVLK	Deamidated(N)@8		0.000901086	1309.73	655.87	1309.72	655.869	2	17	1.1.1.2562.4	1	40.1313	471.555	40.1246
23	25.13	25.13	sp|O75533|SF3B1_HUMAN	Splicing factor 3B subunit 1 OS=Homo sapiens OX=9606 GN=SF3B1 PE=1 SV=3			2	99	VQENCIDLVGR	Carbamidomethyl(C)@5		-0.00363034	1301.64	651.825	1301.64	651.827	2	13	1.1.1.2157.3	1	30.4281	1451.41	30.3252
23	25.13	25.13	sp|O75533|SF3B1_HUMAN	Splicing factor 3B subunit 1 OS=Homo sapiens OX=9606 GN=SF3B1 PE=1 SV=3			2	99	VRQQAADLISR		missed R-Q@2	0.00117037	1255.7	628.858	1255.7	628.857	2	13	1.1.1.1624.7	1	17.6105	555.535	17.6223
23	25.13	25.13	sp|O75533|SF3B1_HUMAN	Splicing factor 3B subunit 1 OS=Homo sapiens OX=9606 GN=SF3B1 PE=1 SV=3			1.79588	98.89	QLVDTTVELANKVGAAEIISR		missed K-V@12	0.00492436	2226.23	743.083	2226.22	743.081	3	9	1.1.1.3280.4	1	57.4874	153.405	57.4702
23	25.13	25.13	sp|O75533|SF3B1_HUMAN	Splicing factor 3B subunit 1 OS=Homo sapiens OX=9606 GN=SF3B1 PE=1 SV=3			1.48149	97.77	TEILPPFFK			-0.000264782	1090.61	546.31	1090.61	546.31	2	6	1.1.1.3312.2	1	58.3106	845.31	58.0512
23	25.13	25.13	sp|O75533|SF3B1_HUMAN	Splicing factor 3B subunit 1 OS=Homo sapiens OX=9606 GN=SF3B1 PE=1 SV=3			1.29243	96.5	SLVEIIEHGLVDEQQK			-0.0033044	1835.96	918.987	1835.96	918.989	2	7	1.1.1.3431.6	1	61.4904	243.299	61.4955
23	25.13	25.13	sp|O75533|SF3B1_HUMAN	Splicing factor 3B subunit 1 OS=Homo sapiens OX=9606 GN=SF3B1 PE=1 SV=3			0.928118	91.76	EIISNLAK			-0.0014175	886.511	444.263	886.512	444.263	2	8	1.1.1.1983.3	1	26.2138	1295.41	26.2789
23	25.13	25.13	sp|O75533|SF3B1_HUMAN	Splicing factor 3B subunit 1 OS=Homo sapiens OX=9606 GN=SF3B1 PE=1 SV=3			0.534617	78.29	TDRGGDSIGETPTPGASK		missed R-G@3	0.000544124	1744.82	582.615	1744.82	582.615	3	7	1.1.1.1488.12	1	14.2625	557.441	14.2226
23	25.13	25.13	sp|O75533|SF3B1_HUMAN	Splicing factor 3B subunit 1 OS=Homo sapiens OX=9606 GN=SF3B1 PE=1 SV=3			0.476254	74.78	TDRGGDSIGETPTPGASKR		missed R-G@3; missed K-R@18	-0.0029274	1900.92	634.648	1900.92	634.649	3	6	1.1.1.1410.17	1	12.3176	185.304	12.3002
23	25.13	25.13	sp|O75533|SF3B1_HUMAN	Splicing factor 3B subunit 1 OS=Homo sapiens OX=9606 GN=SF3B1 PE=1 SV=3			0.319665	61.84	QQAADLISR			0.00489401	1000.54	501.275	1000.53	501.272	2	6	1.1.1.1762.4	1	20.9035	393.331	20.8966
23	25.13	25.13	sp|O75533|SF3B1_HUMAN	Splicing factor 3B subunit 1 OS=Homo sapiens OX=9606 GN=SF3B1 PE=1 SV=3			0.140862	36.33	EVMLILIR			0.004525	985.604	493.809	985.599	493.807	2	5	1.1.1.3269.2	1	57.1921	108.121	57.1844
23	25.13	25.13	sp|O75533|SF3B1_HUMAN	Splicing factor 3B subunit 1 OS=Homo sapiens OX=9606 GN=SF3B1 PE=1 SV=3			0.0877779	25.02	KLSSWDQAETPGHTPSLR		missed K-L@1	0.00859619	2009.01	503.259	2009	503.256	4	6	1.1.1.1965.4	1	25.765	1665.8	25.8089
23	25.13	25.13	sp|O75533|SF3B1_HUMAN	Splicing factor 3B subunit 1 OS=Homo sapiens OX=9606 GN=SF3B1 PE=1 SV=3			0.0685421	20.22	MVMETIEK			0.0106939	979.482	490.748	979.472	490.743	2	5	1.1.1.1924.4	1	24.7445	417.924	24.7638
23	25.13	25.13	sp|O75533|SF3B1_HUMAN	Splicing factor 3B subunit 1 OS=Homo sapiens OX=9606 GN=SF3B1 PE=1 SV=3			0	50.47	TEILPPFFK			-0.000142713	1090.61	546.31	1090.61	546.31	2	4	1.1.1.3297.2	1	57.9234	830.334	58.0512
23	25.13	25.13	sp|O75533|SF3B1_HUMAN	Splicing factor 3B subunit 1 OS=Homo sapiens OX=9606 GN=SF3B1 PE=1 SV=3			0	97.9	VLPPPAGYVPIR			-0.00556042	1277.74	639.879	1277.75	639.882	2	8	1.1.1.2737.3	1	44.3941	1179.89	44.4659
24	24.58	26.59	sp|P11021|BIP_HUMAN	Endoplasmic reticulum chaperone BiP OS=Homo sapiens OX=9606 GN=HSPA5 PE=1 SV=2			2	99	DAGTIAGLNVMR			0.00231742	1216.63	609.32	1216.62	609.319	2	19	1.1.1.2687.4	1	43.1505	1073.26	43.2091
24	24.58	26.59	sp|P11021|BIP_HUMAN	Endoplasmic reticulum chaperone BiP OS=Homo sapiens OX=9606 GN=HSPA5 PE=1 SV=2			2	99	DNHLLGTFDLTGIPPAPR			0.00150125	1933.01	645.343	1933.01	645.343	3	15	1.1.1.3350.2	1	59.3307	244.633	59.3475
24	24.58	26.59	sp|P11021|BIP_HUMAN	Endoplasmic reticulum chaperone BiP OS=Homo sapiens OX=9606 GN=HSPA5 PE=1 SV=2			2	99	ELEEIVQPIISK			-0.00156724	1396.78	699.397	1396.78	699.398	2	12	1.1.1.2939.7	1	49.0817	1137.85	49.1482
24	24.58	26.59	sp|P11021|BIP_HUMAN	Endoplasmic reticulum chaperone BiP OS=Homo sapiens OX=9606 GN=HSPA5 PE=1 SV=2			2	99	IINEPTAAAIAYGLDK			0.00922425	1658.9	830.456	1658.89	830.451	2	19	1.1.1.2958.4	0	49.5585	809.654	49.5938
24	24.58	26.59	sp|P11021|BIP_HUMAN	Endoplasmic reticulum chaperone BiP OS=Homo sapiens OX=9606 GN=HSPA5 PE=1 SV=2			2	99	ITPSYVAFTPEGER			0.000723782	1565.77	783.894	1565.77	783.894	2	16	1.1.1.2552.5	1	39.8998	3728.75	39.9124
24	24.58	26.59	sp|P11021|BIP_HUMAN	Endoplasmic reticulum chaperone BiP OS=Homo sapiens OX=9606 GN=HSPA5 PE=1 SV=2			2	99	KSDIDEIVLVGGSTR		missed K-S@1	0.00148083	1587.85	794.931	1587.85	794.931	2	16	1.1.1.2536.5	1	39.5391	760.793	39.5747
24	24.58	26.59	sp|P11021|BIP_HUMAN	Endoplasmic reticulum chaperone BiP OS=Homo sapiens OX=9606 GN=HSPA5 PE=1 SV=2			2	99	NQLTSNPENTVFDAK			-0.00441741	1676.8	839.405	1676.8	839.408	2	13	1.1.1.2288.17	1	33.5557	1130.88	33.4917
24	24.58	26.59	sp|P11021|BIP_HUMAN	Endoplasmic reticulum chaperone BiP OS=Homo sapiens OX=9606 GN=HSPA5 PE=1 SV=2			2	99	SDIDEIVLVGGSTR			-0.00591884	1459.75	730.88	1459.75	730.883	2	10	1.1.1.2877.5	1	47.6254	459.3	47.718
24	24.58	26.59	sp|P11021|BIP_HUMAN	Endoplasmic reticulum chaperone BiP OS=Homo sapiens OX=9606 GN=HSPA5 PE=1 SV=2			2	99	TFAPEEISAMVLTK			0.000959242	1535.79	768.903	1535.79	768.903	2	10	1.1.1.3395.5	1	60.5306	627.301	60.2473
24	24.58	26.59	sp|P11021|BIP_HUMAN	Endoplasmic reticulum chaperone BiP OS=Homo sapiens OX=9606 GN=HSPA5 PE=1 SV=2			2	99	TKPYIQVDIGGGQTK			-0.00725584	1603.85	802.932	1603.86	802.936	2	10	1.1.1.2132.19	1	29.8091	783.097	29.8672
24	24.58	26.59	sp|P11021|BIP_HUMAN	Endoplasmic reticulum chaperone BiP OS=Homo sapiens OX=9606 GN=HSPA5 PE=1 SV=2			1.88606	99	AKFEELNMDLFR		missed K-F@2	-0.00287852	1511.74	756.878	1511.74	756.879	2	6	1.1.1.3014.10	1	50.9273	371.154	50.9672
24	24.58	26.59	sp|P11021|BIP_HUMAN	Endoplasmic reticulum chaperone BiP OS=Homo sapiens OX=9606 GN=HSPA5 PE=1 SV=2			1.14267	95.07	KKELEEIVQPIISK		missed K-K@1; missed K-E@2	0.0092658	1652.98	552.001	1652.97	551.998	3	8	1.1.1.2415.2	1	36.5916	985.328	36.6109
24	24.58	26.59	sp|P11021|BIP_HUMAN	Endoplasmic reticulum chaperone BiP OS=Homo sapiens OX=9606 GN=HSPA5 PE=1 SV=2			1.05061	93.86	NELESYAYSLK			-0.000532786	1315.63	658.822	1315.63	658.822	2	8	1.1.1.2500.7	1	38.651	470.507	38.6678
24	24.58	26.59	sp|P11021|BIP_HUMAN	Endoplasmic reticulum chaperone BiP OS=Homo sapiens OX=9606 GN=HSPA5 PE=1 SV=2			0.21467	48.98	EFFNGKEPSR		missed K-E@6	-0.0037331	1209.57	605.794	1209.58	605.796	2	9	1.1.1.1633.3	1	17.8203	344.726	17.8338
24	24.58	26.59	sp|P11021|BIP_HUMAN	Endoplasmic reticulum chaperone BiP OS=Homo sapiens OX=9606 GN=HSPA5 PE=1 SV=2			0.151811	38.55	ITITNDQNR			-0.00503427	1073.54	537.778	1073.55	537.781	2	5	1.1.1.1531.5	1	15.3751	250.743	15.2101
24	24.58	26.59	sp|P11021|BIP_HUMAN	Endoplasmic reticulum chaperone BiP OS=Homo sapiens OX=9606 GN=HSPA5 PE=1 SV=2			0.110138	30.24	LYGSAGPPPTGEEDTAEKDEL		missed K-D@18	-0.0122995	2174.97	1088.49	2174.99	1088.5	2	7	1.1.1.2255.6	1	32.7533	1783	32.5736
24	24.58	26.59	sp|P11021|BIP_HUMAN	Endoplasmic reticulum chaperone BiP OS=Homo sapiens OX=9606 GN=HSPA5 PE=1 SV=2			0.0287242	32.48	FEELNMDLFR	Oxidation(M)@6		0.0087454	1328.62	665.315	1328.61	665.311	2	5	1.1.1.2949.5	1	49.3307	103.821	49.3491
24	24.58	26.59	sp|P11021|BIP_HUMAN	Endoplasmic reticulum chaperone BiP OS=Homo sapiens OX=9606 GN=HSPA5 PE=1 SV=2			0	99	DNHLLGTFDLTGIPPAPR			0.00662814	1933.01	645.345	1933.01	645.343	3	8	1.1.1.3365.2	1	59.7272	167.732	59.7175
24	24.58	26.59	sp|P11021|BIP_HUMAN	Endoplasmic reticulum chaperone BiP OS=Homo sapiens OX=9606 GN=HSPA5 PE=1 SV=2			0	99	KSDIDEIVLVGGSTR		missed K-S@1	0.00372907	1587.85	530.291	1587.85	530.29	3	12	1.1.1.2537.3	1	39.558	1574.45	39.5986
24	24.58	26.59	sp|P11021|BIP_HUMAN	Endoplasmic reticulum chaperone BiP OS=Homo sapiens OX=9606 GN=HSPA5 PE=1 SV=2			0	99	TFAPEEISAMVLTK			0.000715104	1535.79	768.903	1535.79	768.903	2	10	1.1.1.3381.4	1	60.1528	636.067	60.2473
24	24.58	26.59	sp|P11021|BIP_HUMAN	Endoplasmic reticulum chaperone BiP OS=Homo sapiens OX=9606 GN=HSPA5 PE=1 SV=2			0	99	VEIIANDQGNR			0.00562805	1227.63	614.821	1227.62	614.818	2	14	1.1.1.1716.12	0	19.8092	2284.12	19.893
24	24.58	26.59	sp|P11021|BIP_HUMAN	Endoplasmic reticulum chaperone BiP OS=Homo sapiens OX=9606 GN=HSPA5 PE=1 SV=2			0	99	VEIIANDQGNR			-0.000963719	1227.62	614.817	1227.62	614.818	2	8	1.1.1.1733.16	0	20.2147	1467.13	19.9632
25	24.53	24.53	tr|A0A087WTT1|A0A087WTT1_HUMAN; sp|P11940|PABP1_HUMAN	Polyadenylate-binding protein OS=Homo sapiens OX=9606 GN=PABPC1 PE=1 SV=1; Polyadenylate-binding protein 1 OS=Homo sapiens OX=9606 GN=PABPC1 PE=1 SV=2			2	99	AKEFTNVYIK		missed K-E@2	-0.00170631	1211.65	606.834	1211.66	606.835	2	17	1.1.1.1918.2	0	24.6035	3896.21	24.6676
25	24.53	24.53	tr|A0A087WTT1|A0A087WTT1_HUMAN; sp|P11940|PABP1_HUMAN	Polyadenylate-binding protein OS=Homo sapiens OX=9606 GN=PABPC1 PE=1 SV=1; Polyadenylate-binding protein 1 OS=Homo sapiens OX=9606 GN=PABPC1 PE=1 SV=2			2	99	ALDTMNFDVIK			-0.00203687	1265.63	633.823	1265.63	633.824	2	9	1.1.1.2988.4	0	50.2786	3949.36	50.0329
25	24.53	24.53	tr|A0A087WTT1|A0A087WTT1_HUMAN; sp|P11940|PABP1_HUMAN	Polyadenylate-binding protein OS=Homo sapiens OX=9606 GN=PABPC1 PE=1 SV=1; Polyadenylate-binding protein 1 OS=Homo sapiens OX=9606 GN=PABPC1 PE=1 SV=2			2	99	ALYDTFSAFGNILSCK	Carbamidomethyl(C)@15		-0.00132828	1805.86	903.939	1805.87	903.94	2	19	1.1.1.3805.2	0	69.8327	672.628	69.902
25	24.53	24.53	tr|A0A087WTT1|A0A087WTT1_HUMAN; sp|P11940|PABP1_HUMAN	Polyadenylate-binding protein OS=Homo sapiens OX=9606 GN=PABPC1 PE=1 SV=1; Polyadenylate-binding protein 1 OS=Homo sapiens OX=9606 GN=PABPC1 PE=1 SV=2			2	99	FSPAGPILSIR			-0.00192107	1156.66	579.337	1156.66	579.338	2	12	1.1.1.2910.2	1	48.3906	2537.92	48.4577
25	24.53	24.53	tr|A0A087WTT1|A0A087WTT1_HUMAN; sp|P11940|PABP1_HUMAN	Polyadenylate-binding protein OS=Homo sapiens OX=9606 GN=PABPC1 PE=1 SV=1; Polyadenylate-binding protein 1 OS=Homo sapiens OX=9606 GN=PABPC1 PE=1 SV=2			2	99	GFGFVCFSSPEEATK	Carbamidomethyl(C)@6		-0.000512662	1661.74	831.877	1661.74	831.877	2	21	1.1.1.3028.6	0	51.2864	1734.1	51.3277
25	24.53	24.53	tr|A0A087WTT1|A0A087WTT1_HUMAN; sp|P11940|PABP1_HUMAN	Polyadenylate-binding protein OS=Homo sapiens OX=9606 GN=PABPC1 PE=1 SV=1; Polyadenylate-binding protein 1 OS=Homo sapiens OX=9606 GN=PABPC1 PE=1 SV=2			2	99	KSGVGNIFIK		missed K-S@1	-0.00970764	1061.61	531.814	1061.62	531.819	2	12	1.1.1.2024.7	1	27.2062	3251.02	27.223
25	24.53	24.53	tr|A0A087WTT1|A0A087WTT1_HUMAN; sp|P11940|PABP1_HUMAN	Polyadenylate-binding protein OS=Homo sapiens OX=9606 GN=PABPC1 PE=1 SV=1; Polyadenylate-binding protein 1 OS=Homo sapiens OX=9606 GN=PABPC1 PE=1 SV=2			2	99	NLDDGIDDER			0.000780198	1160.5	581.255	1160.49	581.255	2	11	1.1.1.1731.15	1	20.1654	2130.43	20.2485
25	24.53	24.53	tr|A0A087WTT1|A0A087WTT1_HUMAN; sp|P11940|PABP1_HUMAN	Polyadenylate-binding protein OS=Homo sapiens OX=9606 GN=PABPC1 PE=1 SV=1; Polyadenylate-binding protein 1 OS=Homo sapiens OX=9606 GN=PABPC1 PE=1 SV=2			2	99	NLDDGIDDERLR		missed R-L@10	0.00314329	1429.68	715.849	1429.68	715.847	2	10	1.1.1.1965.11	1	25.7758	2003.42	25.8337
25	24.53	24.53	tr|A0A087WTT1|A0A087WTT1_HUMAN; sp|P11940|PABP1_HUMAN	Polyadenylate-binding protein OS=Homo sapiens OX=9606 GN=PABPC1 PE=1 SV=1; Polyadenylate-binding protein 1 OS=Homo sapiens OX=9606 GN=PABPC1 PE=1 SV=2			2	99	SGVGNIFIK			0.000869201	933.529	467.772	933.528	467.771	2	12	1.1.1.2464.2	1	37.7536	2718.94	37.8455
25	24.53	24.53	tr|A0A087WTT1|A0A087WTT1_HUMAN; sp|P11940|PABP1_HUMAN	Polyadenylate-binding protein OS=Homo sapiens OX=9606 GN=PABPC1 PE=1 SV=1; Polyadenylate-binding protein 1 OS=Homo sapiens OX=9606 GN=PABPC1 PE=1 SV=2			2	99	SLGYAYVNFQQPADAER			0.00339458	1927.91	964.962	1927.91	964.961	2	24	1.1.1.2690.4	0	43.2235	3610.73	43.1856
25	24.53	24.53	tr|A0A087WTT1|A0A087WTT1_HUMAN; sp|P11940|PABP1_HUMAN	Polyadenylate-binding protein OS=Homo sapiens OX=9606 GN=PABPC1 PE=1 SV=1; Polyadenylate-binding protein 1 OS=Homo sapiens OX=9606 GN=PABPC1 PE=1 SV=2			1.88606	99	EFSPFGTITSAK			0.000187029	1283.64	642.827	1283.64	642.827	2	12	1.1.1.2799.3	1	45.8175	2610.65	45.9046
25	24.53	24.53	tr|A0A087WTT1|A0A087WTT1_HUMAN; sp|P11940|PABP1_HUMAN	Polyadenylate-binding protein OS=Homo sapiens OX=9606 GN=PABPC1 PE=1 SV=1; Polyadenylate-binding protein 1 OS=Homo sapiens OX=9606 GN=PABPC1 PE=1 SV=2			1.82391	99	QAHLTNQYMQR	Gln->pyro-Glu@N-term		0.00406321	1371.64	686.827	1371.64	686.825	2	9	1.1.1.1860.19	1	23.2296	482.979	23.2364
25	24.53	24.53	tr|A0A087WTT1|A0A087WTT1_HUMAN; sp|P11940|PABP1_HUMAN	Polyadenylate-binding protein OS=Homo sapiens OX=9606 GN=PABPC1 PE=1 SV=1; Polyadenylate-binding protein 1 OS=Homo sapiens OX=9606 GN=PABPC1 PE=1 SV=2			0.263604	55.88	YQGVNLYVK			-0.00265715	1082.57	542.294	1082.58	542.295	2	6	1.1.1.2228.3	1	32.1223	5090.96	31.9261
25	24.53	24.53	tr|A0A087WTT1|A0A087WTT1_HUMAN; sp|P11940|PABP1_HUMAN	Polyadenylate-binding protein OS=Homo sapiens OX=9606 GN=PABPC1 PE=1 SV=1; Polyadenylate-binding protein 1 OS=Homo sapiens OX=9606 GN=PABPC1 PE=1 SV=2			0.21467	49.15	IMWSQRDPSLR		missed R-D@6	-0.000451904	1387.7	694.859	1387.7	694.859	2	7	1.1.1.2024.16	0	27.2137	509.516	27.1972
25	24.53	24.53	tr|A0A087WTT1|A0A087WTT1_HUMAN; sp|P11940|PABP1_HUMAN	Polyadenylate-binding protein OS=Homo sapiens OX=9606 GN=PABPC1 PE=1 SV=1; Polyadenylate-binding protein 1 OS=Homo sapiens OX=9606 GN=PABPC1 PE=1 SV=2			0.201349	47.23	GFGFVSFERHEDAQK		missed R-H@9	0.00576753	1752.83	585.283	1752.82	585.281	3	8	1.1.1.2283.4	1	33.4268	1886.88	33.4675
25	24.53	24.53	tr|A0A087WTT1|A0A087WTT1_HUMAN; sp|P11940|PABP1_HUMAN	Polyadenylate-binding protein OS=Homo sapiens OX=9606 GN=PABPC1 PE=1 SV=1; Polyadenylate-binding protein 1 OS=Homo sapiens OX=9606 GN=PABPC1 PE=1 SV=2			0.134304	35.38	EFTNVYIK			-0.00188685	1012.52	507.268	1012.52	507.269	2	6	1.1.1.2215.2	0	31.8113	1894.43	31.9021
25	24.53	24.53	tr|A0A087WTT1|A0A087WTT1_HUMAN; sp|P11940|PABP1_HUMAN	Polyadenylate-binding protein OS=Homo sapiens OX=9606 GN=PABPC1 PE=1 SV=1; Polyadenylate-binding protein 1 OS=Homo sapiens OX=9606 GN=PABPC1 PE=1 SV=2			0	99	ALDTMNFDVIK			-0.00179273	1265.63	633.823	1265.63	633.824	2	8	1.1.1.2973.3	0	49.9115	3754.95	50.0329
25	24.53	24.53	tr|A0A087WTT1|A0A087WTT1_HUMAN; sp|P11940|PABP1_HUMAN	Polyadenylate-binding protein OS=Homo sapiens OX=9606 GN=PABPC1 PE=1 SV=1; Polyadenylate-binding protein 1 OS=Homo sapiens OX=9606 GN=PABPC1 PE=1 SV=2			0	98.96	ALDTMNFDVIK	Oxidation(M)@5		0.00702317	1281.63	641.824	1281.63	641.821	2	9	1.1.1.2592.8	0	40.8752	975.299	40.9424
25	24.53	24.53	tr|A0A087WTT1|A0A087WTT1_HUMAN; sp|P11940|PABP1_HUMAN	Polyadenylate-binding protein OS=Homo sapiens OX=9606 GN=PABPC1 PE=1 SV=1; Polyadenylate-binding protein 1 OS=Homo sapiens OX=9606 GN=PABPC1 PE=1 SV=2			0	97.72	NLDDGIDDER			0.000780198	1160.5	581.255	1160.49	581.255	2	7	1.1.1.1732.16	1	20.1904	2130.43	20.2485
26	23.86	23.86	sp|O43390|HNRPR_HUMAN	Heterogeneous nuclear ribonucleoprotein R OS=Homo sapiens OX=9606 GN=HNRNPR PE=1 SV=1			2	99	AGPIWDLR			0.00449486	926.502	464.258	926.497	464.256	2	8	1.1.1.2650.2	0	42.3012	5016.78	42.449
26	23.86	23.86	sp|O43390|HNRPR_HUMAN	Heterogeneous nuclear ribonucleoprotein R OS=Homo sapiens OX=9606 GN=HNRNPR PE=1 SV=1			2	99	DLYEDELVPLFEK			0.00146395	1608.79	805.404	1608.79	805.403	2	18	1.1.1.3692.2	1	67.4573	1334.88	67.1728
26	23.86	23.86	sp|O43390|HNRPR_HUMAN	Heterogeneous nuclear ribonucleoprotein R OS=Homo sapiens OX=9606 GN=HNRNPR PE=1 SV=1			2	99	EFNEEGALSVLQQFK			0.00184823	1737.86	869.937	1737.86	869.936	2	19	1.1.1.3539.3	1	64.206	434.568	64.1556
26	23.86	23.86	sp|O43390|HNRPR_HUMAN	Heterogeneous nuclear ribonucleoprotein R OS=Homo sapiens OX=9606 GN=HNRNPR PE=1 SV=1			2	99	HLGVCISVANNR	Carbamidomethyl(C)@5		-0.00230544	1338.68	670.347	1338.68	670.349	2	9	1.1.1.1976.15	0	26.0489	456.738	26.0339
26	23.86	23.86	sp|O43390|HNRPR_HUMAN	Heterogeneous nuclear ribonucleoprotein R OS=Homo sapiens OX=9606 GN=HNRNPR PE=1 SV=1			2	99	LMMDPLSGQNR			0.000658638	1260.6	631.305	1260.6	631.305	2	9	1.1.1.2466.10	1	37.8072	1244.25	37.919
26	23.86	23.86	sp|O43390|HNRPR_HUMAN	Heterogeneous nuclear ribonucleoprotein R OS=Homo sapiens OX=9606 GN=HNRNPR PE=1 SV=1			2	99	NLATTVTEEILEK			-0.00323926	1459.77	730.894	1459.78	730.896	2	16	1.1.1.3358.2	1	59.5467	1398.68	59.665
26	23.86	23.86	sp|O43390|HNRPR_HUMAN	Heterogeneous nuclear ribonucleoprotein R OS=Homo sapiens OX=9606 GN=HNRNPR PE=1 SV=1			2	99	SFSEFGKLER		missed K-L@7	-0.00188552	1198.6	600.306	1198.6	600.306	2	10	1.1.1.2063.4	1	28.1358	762.828	28.129
26	23.86	23.86	sp|O43390|HNRPR_HUMAN	Heterogeneous nuclear ribonucleoprotein R OS=Homo sapiens OX=9606 GN=HNRNPR PE=1 SV=1			2	99	STAYEDYYYHPPPR			0.0046585	1757.77	586.932	1757.77	586.93	3	10	1.1.1.1957.10	1	25.5736	3090.67	25.7109
26	23.86	23.86	sp|O43390|HNRPR_HUMAN	Heterogeneous nuclear ribonucleoprotein R OS=Homo sapiens OX=9606 GN=HNRNPR PE=1 SV=1			2	99	TGYTLDVTTGQR			-0.00190782	1310.64	656.33	1310.65	656.331	2	17	1.1.1.2064.4	0	28.1595	2807.11	28.2711
26	23.86	23.86	sp|O43390|HNRPR_HUMAN	Heterogeneous nuclear ribonucleoprotein R OS=Homo sapiens OX=9606 GN=HNRNPR PE=1 SV=1			2	99	TGYTLDVTTGQRK		missed R-K@12	6.96e-05	1438.74	720.378	1438.74	720.378	2	13	1.1.1.1830.4	0	22.5164	1624.96	22.5689
26	23.86	23.86	sp|O43390|HNRPR_HUMAN	Heterogeneous nuclear ribonucleoprotein R OS=Homo sapiens OX=9606 GN=HNRNPR PE=1 SV=1			2	99	TLIEAGLPQK			-0.00337644	1068.61	535.314	1068.62	535.316	2	16	1.1.1.2216.4	1	31.8427	2348.93	31.9021
26	23.86	23.86	sp|O43390|HNRPR_HUMAN	Heterogeneous nuclear ribonucleoprotein R OS=Homo sapiens OX=9606 GN=HNRNPR PE=1 SV=1			1.4437	97.6	LFVGSIPK			-6.9e-05	859.517	430.766	859.517	430.766	2	7	1.1.1.2395.2	0	36.1123	5360.07	36.0588
26	23.86	23.86	sp|O43390|HNRPR_HUMAN	Heterogeneous nuclear ribonucleoprotein R OS=Homo sapiens OX=9606 GN=HNRNPR PE=1 SV=1			0.412289	70.72	KYGGPPPDSVYSGVQPGIGTEVFVGK		missed K-Y@1	0.015271	2634.35	879.123	2634.33	879.118	3	8	1.1.1.2851.5	1	47.0113	451.216	47.0239
26	23.86	23.86	sp|O43390|HNRPR_HUMAN	Heterogeneous nuclear ribonucleoprotein R OS=Homo sapiens OX=9606 GN=HNRNPR PE=1 SV=1			0	23.07	AGPIWDLR			0.00126002	926.499	464.257	926.497	464.256	2	4	1.1.1.2676.2	0	42.9191	182.839	42.8893
26	23.86	23.86	sp|O43390|HNRPR_HUMAN	Heterogeneous nuclear ribonucleoprotein R OS=Homo sapiens OX=9606 GN=HNRNPR PE=1 SV=1			0	99	DLYEDELVPLFEK			0.00146395	1608.79	805.404	1608.79	805.403	2	20	1.1.1.3674.2	1	67.0628	1311.07	67.1728
26	23.86	23.86	sp|O43390|HNRPR_HUMAN	Heterogeneous nuclear ribonucleoprotein R OS=Homo sapiens OX=9606 GN=HNRNPR PE=1 SV=1			0	99	NLATTVTEEILEK			-0.00336133	1459.77	730.894	1459.78	730.896	2	10	1.1.1.3372.5	1	59.9178	1440.99	59.639
26	23.86	23.86	sp|O43390|HNRPR_HUMAN	Heterogeneous nuclear ribonucleoprotein R OS=Homo sapiens OX=9606 GN=HNRNPR PE=1 SV=1			0	81.23	STAYEDYYYHPPPR			0.00958224	1757.78	879.896	1757.77	879.892	2	8	1.1.1.1964.8	1	25.7521	966.404	25.7354
26	23.86	23.86	sp|O43390|HNRPR_HUMAN	Heterogeneous nuclear ribonucleoprotein R OS=Homo sapiens OX=9606 GN=HNRNPR PE=1 SV=1			0	99	TGYTLDVTTGQR			-0.00459334	1310.64	656.328	1310.65	656.331	2	15	1.1.1.2082.4	0	28.591	2056.07	28.3663
26	23.86	23.86	sp|O43390|HNRPR_HUMAN	Heterogeneous nuclear ribonucleoprotein R OS=Homo sapiens OX=9606 GN=HNRNPR PE=1 SV=1			0	84.72	TLIEAGLPQK			-0.00337644	1068.61	535.314	1068.62	535.316	2	7	1.1.1.2226.2	1	32.074	2348.93	31.9021
27	22.92	40.84	tr|A0A1X7SBZ2|A0A1X7SBZ2_HUMAN; tr|A0A1W2PQ51|A0A1W2PQ51_HUMAN; sp|Q92841|DDX17_HUMAN	Probable ATP-dependent RNA helicase DDX17 OS=Homo sapiens OX=9606 GN=DDX17 PE=1 SV=1; Probable ATP-dependent RNA helicase DDX17 OS=Homo sapiens OX=9606 GN=DDX17 PE=1 SV=1; Probable ATP-dependent RNA helicase DDX17 OS=Homo sapiens OX=9606 GN=DDX17 PE=1 SV=2			2	99	APLPDLYPFGTMR			0.00182112	1476.75	739.38	1476.74	739.379	2	8	1.1.1.3377.2	1	60.0422	340.229	60.1671
27	22.92	40.84	tr|A0A1X7SBZ2|A0A1X7SBZ2_HUMAN; tr|A0A1W2PQ51|A0A1W2PQ51_HUMAN; sp|Q92841|DDX17_HUMAN	Probable ATP-dependent RNA helicase DDX17 OS=Homo sapiens OX=9606 GN=DDX17 PE=1 SV=1; Probable ATP-dependent RNA helicase DDX17 OS=Homo sapiens OX=9606 GN=DDX17 PE=1 SV=1; Probable ATP-dependent RNA helicase DDX17 OS=Homo sapiens OX=9606 GN=DDX17 PE=1 SV=2			2	99	CTYLVLDEADR	Carbamidomethyl(C)@1		0.00377467	1353.63	677.821	1353.62	677.819	2	12	1.1.1.2494.8	1	38.504	611.958	38.5451
27	22.92	40.84	tr|A0A1X7SBZ2|A0A1X7SBZ2_HUMAN; tr|A0A1W2PQ51|A0A1W2PQ51_HUMAN; sp|Q92841|DDX17_HUMAN	Probable ATP-dependent RNA helicase DDX17 OS=Homo sapiens OX=9606 GN=DDX17 PE=1 SV=1; Probable ATP-dependent RNA helicase DDX17 OS=Homo sapiens OX=9606 GN=DDX17 PE=1 SV=1; Probable ATP-dependent RNA helicase DDX17 OS=Homo sapiens OX=9606 GN=DDX17 PE=1 SV=2			2	99	DMVGIAQTGSGK			-0.0011659	1162.56	582.289	1162.57	582.29	2	15	1.1.1.1873.5	1	23.5409	2275.78	23.5797
27	22.92	40.84	tr|A0A1X7SBZ2|A0A1X7SBZ2_HUMAN; tr|A0A1W2PQ51|A0A1W2PQ51_HUMAN; sp|Q92841|DDX17_HUMAN	Probable ATP-dependent RNA helicase DDX17 OS=Homo sapiens OX=9606 GN=DDX17 PE=1 SV=1; Probable ATP-dependent RNA helicase DDX17 OS=Homo sapiens OX=9606 GN=DDX17 PE=1 SV=1; Probable ATP-dependent RNA helicase DDX17 OS=Homo sapiens OX=9606 GN=DDX17 PE=1 SV=2			2	99	ELAQQVQQVADDYGK			0.00286946	1690.82	846.417	1690.82	846.415	2	26	1.1.1.2544.7	1	39.711	6010.41	39.6754
27	22.92	40.84	tr|A0A1X7SBZ2|A0A1X7SBZ2_HUMAN; tr|A0A1W2PQ51|A0A1W2PQ51_HUMAN; sp|Q92841|DDX17_HUMAN	Probable ATP-dependent RNA helicase DDX17 OS=Homo sapiens OX=9606 GN=DDX17 PE=1 SV=1; Probable ATP-dependent RNA helicase DDX17 OS=Homo sapiens OX=9606 GN=DDX17 PE=1 SV=1; Probable ATP-dependent RNA helicase DDX17 OS=Homo sapiens OX=9606 GN=DDX17 PE=1 SV=2			2	99	GTAYTFFTPGNLK			-0.00257982	1415.71	708.86	1415.71	708.862	2	14	1.1.1.2926.2	1	48.7679	2234.97	48.857
27	22.92	40.84	tr|A0A1X7SBZ2|A0A1X7SBZ2_HUMAN; tr|A0A1W2PQ51|A0A1W2PQ51_HUMAN; sp|Q92841|DDX17_HUMAN	Probable ATP-dependent RNA helicase DDX17 OS=Homo sapiens OX=9606 GN=DDX17 PE=1 SV=1; Probable ATP-dependent RNA helicase DDX17 OS=Homo sapiens OX=9606 GN=DDX17 PE=1 SV=1; Probable ATP-dependent RNA helicase DDX17 OS=Homo sapiens OX=9606 GN=DDX17 PE=1 SV=2			2	99	KWDLSELPK		missed K-W@1	0.00049267	1114.6	558.309	1114.6	558.308	2	9	1.1.1.2467.3	1	37.8254	470.848	37.8455
27	22.92	40.84	tr|A0A1X7SBZ2|A0A1X7SBZ2_HUMAN; tr|A0A1W2PQ51|A0A1W2PQ51_HUMAN; sp|Q92841|DDX17_HUMAN	Probable ATP-dependent RNA helicase DDX17 OS=Homo sapiens OX=9606 GN=DDX17 PE=1 SV=1; Probable ATP-dependent RNA helicase DDX17 OS=Homo sapiens OX=9606 GN=DDX17 PE=1 SV=1; Probable ATP-dependent RNA helicase DDX17 OS=Homo sapiens OX=9606 GN=DDX17 PE=1 SV=2			2	99	LMQLVDHR			-0.00197267	1010.53	506.273	1010.53	506.274	2	13	1.1.1.1813.2	1	22.1346	882.868	22.1161
27	22.92	40.84	tr|A0A1X7SBZ2|A0A1X7SBZ2_HUMAN; tr|A0A1W2PQ51|A0A1W2PQ51_HUMAN; sp|Q92841|DDX17_HUMAN	Probable ATP-dependent RNA helicase DDX17 OS=Homo sapiens OX=9606 GN=DDX17 PE=1 SV=1; Probable ATP-dependent RNA helicase DDX17 OS=Homo sapiens OX=9606 GN=DDX17 PE=1 SV=1; Probable ATP-dependent RNA helicase DDX17 OS=Homo sapiens OX=9606 GN=DDX17 PE=1 SV=2			2	99	NFYVEHPEVAR			-0.00313921	1359.65	680.834	1359.66	680.836	2	18	1.1.1.1898.4	1	24.1369	4564.39	24.2426
27	22.92	40.84	tr|A0A1X7SBZ2|A0A1X7SBZ2_HUMAN; tr|A0A1W2PQ51|A0A1W2PQ51_HUMAN; sp|Q92841|DDX17_HUMAN	Probable ATP-dependent RNA helicase DDX17 OS=Homo sapiens OX=9606 GN=DDX17 PE=1 SV=1; Probable ATP-dependent RNA helicase DDX17 OS=Homo sapiens OX=9606 GN=DDX17 PE=1 SV=1; Probable ATP-dependent RNA helicase DDX17 OS=Homo sapiens OX=9606 GN=DDX17 PE=1 SV=2			2	99	SGKAPILIATDVASR		missed K-A@3	0.00444992	1497.86	500.293	1497.85	500.291	3	11	1.1.1.2348.3	1	34.9529	2686.15	34.973
27	22.92	40.84	tr|A0A1X7SBZ2|A0A1X7SBZ2_HUMAN; tr|A0A1W2PQ51|A0A1W2PQ51_HUMAN; sp|Q92841|DDX17_HUMAN	Probable ATP-dependent RNA helicase DDX17 OS=Homo sapiens OX=9606 GN=DDX17 PE=1 SV=1; Probable ATP-dependent RNA helicase DDX17 OS=Homo sapiens OX=9606 GN=DDX17 PE=1 SV=1; Probable ATP-dependent RNA helicase DDX17 OS=Homo sapiens OX=9606 GN=DDX17 PE=1 SV=2			2	99	SSQSSSQQFSGIGR			0.0010713	1454.68	728.345	1454.67	728.345	2	25	1.1.1.1694.3	1	19.2891	5684.38	19.3472
27	22.92	40.84	tr|A0A1X7SBZ2|A0A1X7SBZ2_HUMAN; tr|A0A1W2PQ51|A0A1W2PQ51_HUMAN; sp|Q92841|DDX17_HUMAN	Probable ATP-dependent RNA helicase DDX17 OS=Homo sapiens OX=9606 GN=DDX17 PE=1 SV=1; Probable ATP-dependent RNA helicase DDX17 OS=Homo sapiens OX=9606 GN=DDX17 PE=1 SV=1; Probable ATP-dependent RNA helicase DDX17 OS=Homo sapiens OX=9606 GN=DDX17 PE=1 SV=2			2	99	VLEEANQAINPK			0.00248064	1324.7	663.358	1324.7	663.357	2	20	1.1.1.1831.5	1	22.5368	6450.49	22.6159
27	22.92	40.84	tr|A0A1X7SBZ2|A0A1X7SBZ2_HUMAN; tr|A0A1W2PQ51|A0A1W2PQ51_HUMAN; sp|Q92841|DDX17_HUMAN	Probable ATP-dependent RNA helicase DDX17 OS=Homo sapiens OX=9606 GN=DDX17 PE=1 SV=1; Probable ATP-dependent RNA helicase DDX17 OS=Homo sapiens OX=9606 GN=DDX17 PE=1 SV=1; Probable ATP-dependent RNA helicase DDX17 OS=Homo sapiens OX=9606 GN=DDX17 PE=1 SV=2			0.627088	83.34	QLAEDFLR			0.00183743	990.515	496.265	990.513	496.264	2	6	1.1.1.2502.2	1	38.6953	2302.48	38.7648
27	22.92	40.84	tr|A0A1X7SBZ2|A0A1X7SBZ2_HUMAN; tr|A0A1W2PQ51|A0A1W2PQ51_HUMAN; sp|Q92841|DDX17_HUMAN	Probable ATP-dependent RNA helicase DDX17 OS=Homo sapiens OX=9606 GN=DDX17 PE=1 SV=1; Probable ATP-dependent RNA helicase DDX17 OS=Homo sapiens OX=9606 GN=DDX17 PE=1 SV=1; Probable ATP-dependent RNA helicase DDX17 OS=Homo sapiens OX=9606 GN=DDX17 PE=1 SV=2			0.153045	39.4	DWVLNEFR			0.00127459	1077.53	539.77	1077.52	539.769	2	4	1.1.1.3071.2	1	52.3297	220.731	52.3507
27	22.92	40.84	tr|A0A1X7SBZ2|A0A1X7SBZ2_HUMAN; tr|A0A1W2PQ51|A0A1W2PQ51_HUMAN; sp|Q92841|DDX17_HUMAN	Probable ATP-dependent RNA helicase DDX17 OS=Homo sapiens OX=9606 GN=DDX17 PE=1 SV=1; Probable ATP-dependent RNA helicase DDX17 OS=Homo sapiens OX=9606 GN=DDX17 PE=1 SV=1; Probable ATP-dependent RNA helicase DDX17 OS=Homo sapiens OX=9606 GN=DDX17 PE=1 SV=2			0.0680339	20.74	TIIFVETK			0.00445858	949.553	475.784	949.548	475.781	2	4	1.1.1.2433.3	1	37.0176	799.173	36.9412
27	22.92	40.84	tr|A0A1X7SBZ2|A0A1X7SBZ2_HUMAN; tr|A0A1W2PQ51|A0A1W2PQ51_HUMAN; sp|Q92841|DDX17_HUMAN	Probable ATP-dependent RNA helicase DDX17 OS=Homo sapiens OX=9606 GN=DDX17 PE=1 SV=1; Probable ATP-dependent RNA helicase DDX17 OS=Homo sapiens OX=9606 GN=DDX17 PE=1 SV=1; Probable ATP-dependent RNA helicase DDX17 OS=Homo sapiens OX=9606 GN=DDX17 PE=1 SV=2			0	99	APILIATDVASR			0.00463287	1225.71	613.861	1225.7	613.859	2	12	1.1.1.2575.6	0	40.4481	9756.27	40.5914
27	22.92	40.84	tr|A0A1X7SBZ2|A0A1X7SBZ2_HUMAN; tr|A0A1W2PQ51|A0A1W2PQ51_HUMAN; sp|Q92841|DDX17_HUMAN	Probable ATP-dependent RNA helicase DDX17 OS=Homo sapiens OX=9606 GN=DDX17 PE=1 SV=1; Probable ATP-dependent RNA helicase DDX17 OS=Homo sapiens OX=9606 GN=DDX17 PE=1 SV=1; Probable ATP-dependent RNA helicase DDX17 OS=Homo sapiens OX=9606 GN=DDX17 PE=1 SV=2			0	99	APILIATDVASR			0.00463287	1225.71	613.861	1225.7	613.859	2	14	1.1.1.2577.8	0	40.4999	9756.27	40.5914
27	22.92	40.84	tr|A0A1X7SBZ2|A0A1X7SBZ2_HUMAN; tr|A0A1W2PQ51|A0A1W2PQ51_HUMAN; sp|Q92841|DDX17_HUMAN	Probable ATP-dependent RNA helicase DDX17 OS=Homo sapiens OX=9606 GN=DDX17 PE=1 SV=1; Probable ATP-dependent RNA helicase DDX17 OS=Homo sapiens OX=9606 GN=DDX17 PE=1 SV=1; Probable ATP-dependent RNA helicase DDX17 OS=Homo sapiens OX=9606 GN=DDX17 PE=1 SV=2			0	99	GDGPICLVLAPTR	Carbamidomethyl(C)@6		-0.00316043	1367.72	684.867	1367.72	684.869	2	19	1.1.1.3035.8	0	51.4669	7902.89	51.4829
27	22.92	40.84	tr|A0A1X7SBZ2|A0A1X7SBZ2_HUMAN; tr|A0A1W2PQ51|A0A1W2PQ51_HUMAN; sp|Q92841|DDX17_HUMAN	Probable ATP-dependent RNA helicase DDX17 OS=Homo sapiens OX=9606 GN=DDX17 PE=1 SV=1; Probable ATP-dependent RNA helicase DDX17 OS=Homo sapiens OX=9606 GN=DDX17 PE=1 SV=1; Probable ATP-dependent RNA helicase DDX17 OS=Homo sapiens OX=9606 GN=DDX17 PE=1 SV=2			0	96.16	GLDVEDVK			0.000254986	873.445	437.73	873.444	437.729	2	8	1.1.1.1887.2	0	23.8695	5516.89	23.9358
27	22.92	40.84	tr|A0A1X7SBZ2|A0A1X7SBZ2_HUMAN; tr|A0A1W2PQ51|A0A1W2PQ51_HUMAN; sp|Q92841|DDX17_HUMAN	Probable ATP-dependent RNA helicase DDX17 OS=Homo sapiens OX=9606 GN=DDX17 PE=1 SV=1; Probable ATP-dependent RNA helicase DDX17 OS=Homo sapiens OX=9606 GN=DDX17 PE=1 SV=1; Probable ATP-dependent RNA helicase DDX17 OS=Homo sapiens OX=9606 GN=DDX17 PE=1 SV=2			0	31.47	GTAYTFFTPGNLK			0.00157052	1415.71	708.862	1415.71	708.862	2	4	1.1.1.2944.5	1	49.205	687.29	48.952
27	22.92	40.84	tr|A0A1X7SBZ2|A0A1X7SBZ2_HUMAN; tr|A0A1W2PQ51|A0A1W2PQ51_HUMAN; sp|Q92841|DDX17_HUMAN	Probable ATP-dependent RNA helicase DDX17 OS=Homo sapiens OX=9606 GN=DDX17 PE=1 SV=1; Probable ATP-dependent RNA helicase DDX17 OS=Homo sapiens OX=9606 GN=DDX17 PE=1 SV=1; Probable ATP-dependent RNA helicase DDX17 OS=Homo sapiens OX=9606 GN=DDX17 PE=1 SV=2			0	99	GVEICIATPGR	Carbamidomethyl(C)@5		3.33e-05	1171.6	586.808	1171.6	586.808	2	16	1.1.1.2391.2	0	36.0125	7643.88	36.0588
27	22.92	40.84	tr|A0A1X7SBZ2|A0A1X7SBZ2_HUMAN; tr|A0A1W2PQ51|A0A1W2PQ51_HUMAN; sp|Q92841|DDX17_HUMAN	Probable ATP-dependent RNA helicase DDX17 OS=Homo sapiens OX=9606 GN=DDX17 PE=1 SV=1; Probable ATP-dependent RNA helicase DDX17 OS=Homo sapiens OX=9606 GN=DDX17 PE=1 SV=1; Probable ATP-dependent RNA helicase DDX17 OS=Homo sapiens OX=9606 GN=DDX17 PE=1 SV=2			0	54.42	IVDQIRPDR			-0.000469118	1110.61	371.212	1110.61	371.212	3	5	1.1.1.1547.2	0	15.7764	5061.58	15.746
27	22.92	40.84	tr|A0A1X7SBZ2|A0A1X7SBZ2_HUMAN; tr|A0A1W2PQ51|A0A1W2PQ51_HUMAN; sp|Q92841|DDX17_HUMAN	Probable ATP-dependent RNA helicase DDX17 OS=Homo sapiens OX=9606 GN=DDX17 PE=1 SV=1; Probable ATP-dependent RNA helicase DDX17 OS=Homo sapiens OX=9606 GN=DDX17 PE=1 SV=1; Probable ATP-dependent RNA helicase DDX17 OS=Homo sapiens OX=9606 GN=DDX17 PE=1 SV=2			0	35.2	IVDQIRPDR			-0.000469118	1110.61	371.212	1110.61	371.212	3	5	1.1.1.1546.4	0	15.7524	5061.58	15.746
27	22.92	40.84	tr|A0A1X7SBZ2|A0A1X7SBZ2_HUMAN; tr|A0A1W2PQ51|A0A1W2PQ51_HUMAN; sp|Q92841|DDX17_HUMAN	Probable ATP-dependent RNA helicase DDX17 OS=Homo sapiens OX=9606 GN=DDX17 PE=1 SV=1; Probable ATP-dependent RNA helicase DDX17 OS=Homo sapiens OX=9606 GN=DDX17 PE=1 SV=1; Probable ATP-dependent RNA helicase DDX17 OS=Homo sapiens OX=9606 GN=DDX17 PE=1 SV=2			0	99	LKSTCIYGGAPK	Carbamidomethyl(C)@5	missed K-S@2	-0.000544349	1293.67	647.845	1293.68	647.845	2	14	1.1.1.1589.5	0	16.7769	876.512	16.8353
27	22.92	40.84	tr|A0A1X7SBZ2|A0A1X7SBZ2_HUMAN; tr|A0A1W2PQ51|A0A1W2PQ51_HUMAN; sp|Q92841|DDX17_HUMAN	Probable ATP-dependent RNA helicase DDX17 OS=Homo sapiens OX=9606 GN=DDX17 PE=1 SV=1; Probable ATP-dependent RNA helicase DDX17 OS=Homo sapiens OX=9606 GN=DDX17 PE=1 SV=1; Probable ATP-dependent RNA helicase DDX17 OS=Homo sapiens OX=9606 GN=DDX17 PE=1 SV=2			0	99	MLDMGFEPQIR			0.001185	1335.63	668.824	1335.63	668.823	2	15	1.1.1.2951.3	0	49.3795	9293.93	49.4756
27	22.92	40.84	tr|A0A1X7SBZ2|A0A1X7SBZ2_HUMAN; tr|A0A1W2PQ51|A0A1W2PQ51_HUMAN; sp|Q92841|DDX17_HUMAN	Probable ATP-dependent RNA helicase DDX17 OS=Homo sapiens OX=9606 GN=DDX17 PE=1 SV=1; Probable ATP-dependent RNA helicase DDX17 OS=Homo sapiens OX=9606 GN=DDX17 PE=1 SV=1; Probable ATP-dependent RNA helicase DDX17 OS=Homo sapiens OX=9606 GN=DDX17 PE=1 SV=2			0	99	MLDMGFEPQIR			0.00142913	1335.63	668.824	1335.63	668.823	2	13	1.1.1.2967.3	0	49.7658	5496.75	49.5229
27	22.92	40.84	tr|A0A1X7SBZ2|A0A1X7SBZ2_HUMAN; tr|A0A1W2PQ51|A0A1W2PQ51_HUMAN; sp|Q92841|DDX17_HUMAN	Probable ATP-dependent RNA helicase DDX17 OS=Homo sapiens OX=9606 GN=DDX17 PE=1 SV=1; Probable ATP-dependent RNA helicase DDX17 OS=Homo sapiens OX=9606 GN=DDX17 PE=1 SV=1; Probable ATP-dependent RNA helicase DDX17 OS=Homo sapiens OX=9606 GN=DDX17 PE=1 SV=2			0	99	MLDMGFEPQIR	Oxidation(M)@1		-0.00369457	1351.62	676.819	1351.63	676.82	2	10	1.1.1.2739.10	0	44.4516	1235.88	44.5467
27	22.92	40.84	tr|A0A1X7SBZ2|A0A1X7SBZ2_HUMAN; tr|A0A1W2PQ51|A0A1W2PQ51_HUMAN; sp|Q92841|DDX17_HUMAN	Probable ATP-dependent RNA helicase DDX17 OS=Homo sapiens OX=9606 GN=DDX17 PE=1 SV=1; Probable ATP-dependent RNA helicase DDX17 OS=Homo sapiens OX=9606 GN=DDX17 PE=1 SV=1; Probable ATP-dependent RNA helicase DDX17 OS=Homo sapiens OX=9606 GN=DDX17 PE=1 SV=2			0	63.44	MLDMGFEPQIR	Oxidation(M)@4		0.0038684	1351.63	676.822	1351.63	676.82	2	7	1.1.1.2513.15	0	38.98	1274.66	39.0671
27	22.92	40.84	tr|A0A1X7SBZ2|A0A1X7SBZ2_HUMAN; tr|A0A1W2PQ51|A0A1W2PQ51_HUMAN; sp|Q92841|DDX17_HUMAN	Probable ATP-dependent RNA helicase DDX17 OS=Homo sapiens OX=9606 GN=DDX17 PE=1 SV=1; Probable ATP-dependent RNA helicase DDX17 OS=Homo sapiens OX=9606 GN=DDX17 PE=1 SV=1; Probable ATP-dependent RNA helicase DDX17 OS=Homo sapiens OX=9606 GN=DDX17 PE=1 SV=2			0	75.47	NFYVEHPEVAR			-0.00069781	1359.66	680.836	1359.66	680.836	2	10	1.1.1.1894.3	1	24.043	4511.86	24.2192
27	22.92	40.84	tr|A0A1X7SBZ2|A0A1X7SBZ2_HUMAN; tr|A0A1W2PQ51|A0A1W2PQ51_HUMAN; sp|Q92841|DDX17_HUMAN	Probable ATP-dependent RNA helicase DDX17 OS=Homo sapiens OX=9606 GN=DDX17 PE=1 SV=1; Probable ATP-dependent RNA helicase DDX17 OS=Homo sapiens OX=9606 GN=DDX17 PE=1 SV=1; Probable ATP-dependent RNA helicase DDX17 OS=Homo sapiens OX=9606 GN=DDX17 PE=1 SV=2			0	99	QTLMWSATWPK			-0.000973815	1347.66	674.839	1347.66	674.84	2	11	1.1.1.3009.3	0	50.7958	3122.61	50.916
27	22.92	40.84	tr|A0A1X7SBZ2|A0A1X7SBZ2_HUMAN; tr|A0A1W2PQ51|A0A1W2PQ51_HUMAN; sp|Q92841|DDX17_HUMAN	Probable ATP-dependent RNA helicase DDX17 OS=Homo sapiens OX=9606 GN=DDX17 PE=1 SV=1; Probable ATP-dependent RNA helicase DDX17 OS=Homo sapiens OX=9606 GN=DDX17 PE=1 SV=1; Probable ATP-dependent RNA helicase DDX17 OS=Homo sapiens OX=9606 GN=DDX17 PE=1 SV=2			0	99	SSQSSSQQFSGIGR			0.00802927	1454.68	728.349	1454.67	728.345	2	10	1.1.1.1717.10	1	19.8359	230.188	19.7977
27	22.92	40.84	tr|A0A1X7SBZ2|A0A1X7SBZ2_HUMAN; tr|A0A1W2PQ51|A0A1W2PQ51_HUMAN; sp|Q92841|DDX17_HUMAN	Probable ATP-dependent RNA helicase DDX17 OS=Homo sapiens OX=9606 GN=DDX17 PE=1 SV=1; Probable ATP-dependent RNA helicase DDX17 OS=Homo sapiens OX=9606 GN=DDX17 PE=1 SV=1; Probable ATP-dependent RNA helicase DDX17 OS=Homo sapiens OX=9606 GN=DDX17 PE=1 SV=2			0	41.86	STCIYGGAPK	Carbamidomethyl(C)@3		-0.00331321	1052.49	527.254	1052.5	527.255	2	6	1.1.1.1604.7	0	17.1269	4968.84	17.29
27	22.92	40.84	tr|A0A1X7SBZ2|A0A1X7SBZ2_HUMAN; tr|A0A1W2PQ51|A0A1W2PQ51_HUMAN; sp|Q92841|DDX17_HUMAN	Probable ATP-dependent RNA helicase DDX17 OS=Homo sapiens OX=9606 GN=DDX17 PE=1 SV=1; Probable ATP-dependent RNA helicase DDX17 OS=Homo sapiens OX=9606 GN=DDX17 PE=1 SV=1; Probable ATP-dependent RNA helicase DDX17 OS=Homo sapiens OX=9606 GN=DDX17 PE=1 SV=2			0	99	YLVLDEADR		cleaved T-Y@N-term	-0.00236137	1092.54	547.279	1092.55	547.28	2	12	1.1.1.2253.2	0	32.6961	23595.9	32.8327
27	22.92	40.84	tr|A0A1X7SBZ2|A0A1X7SBZ2_HUMAN; tr|A0A1W2PQ51|A0A1W2PQ51_HUMAN; sp|Q92841|DDX17_HUMAN	Probable ATP-dependent RNA helicase DDX17 OS=Homo sapiens OX=9606 GN=DDX17 PE=1 SV=1; Probable ATP-dependent RNA helicase DDX17 OS=Homo sapiens OX=9606 GN=DDX17 PE=1 SV=1; Probable ATP-dependent RNA helicase DDX17 OS=Homo sapiens OX=9606 GN=DDX17 PE=1 SV=2			0	98.2	YLVLDEADR		cleaved T-Y@N-term	-0.00236137	1092.54	547.279	1092.55	547.28	2	8	1.1.1.2269.5	0	33.0796	24401.7	32.8327
27	22.92	40.84	tr|A0A1X7SBZ2|A0A1X7SBZ2_HUMAN; tr|A0A1W2PQ51|A0A1W2PQ51_HUMAN; sp|Q92841|DDX17_HUMAN	Probable ATP-dependent RNA helicase DDX17 OS=Homo sapiens OX=9606 GN=DDX17 PE=1 SV=1; Probable ATP-dependent RNA helicase DDX17 OS=Homo sapiens OX=9606 GN=DDX17 PE=1 SV=1; Probable ATP-dependent RNA helicase DDX17 OS=Homo sapiens OX=9606 GN=DDX17 PE=1 SV=2			0	99	YLVLDEADRMLDMGFEPQIR		cleaved T-Y@N-term; missed R-M@9	0.0115877	2410.18	804.4	2410.17	804.396	3	15	1.1.1.3827.2	0	70.308	215.658	70.3498
28	22.56	28.63	tr|E9PKE3|E9PKE3_HUMAN; sp|P11142|HSP7C_HUMAN	Heat shock cognate 71 kDa protein OS=Homo sapiens OX=9606 GN=HSPA8 PE=1 SV=1; Heat shock cognate 71 kDa protein OS=Homo sapiens OX=9606 GN=HSPA8 PE=1 SV=1			2	99	DAGTIAGLNVLR			-0.00337916	1198.66	600.339	1198.67	600.341	2	20	1.1.1.2929.2	1	48.8435	5056.44	48.952
28	22.56	28.63	tr|E9PKE3|E9PKE3_HUMAN; sp|P11142|HSP7C_HUMAN	Heat shock cognate 71 kDa protein OS=Homo sapiens OX=9606 GN=HSPA8 PE=1 SV=1; Heat shock cognate 71 kDa protein OS=Homo sapiens OX=9606 GN=HSPA8 PE=1 SV=1			2	99	IINEPTAAAIAYGLDKK		missed K-K@16	0.00615132	1786.99	596.67	1786.98	596.668	3	19	1.1.1.2688.2	1	43.1721	6056.8	43.2091
28	22.56	28.63	tr|E9PKE3|E9PKE3_HUMAN; sp|P11142|HSP7C_HUMAN	Heat shock cognate 71 kDa protein OS=Homo sapiens OX=9606 GN=HSPA8 PE=1 SV=1; Heat shock cognate 71 kDa protein OS=Homo sapiens OX=9606 GN=HSPA8 PE=1 SV=1			2	99	MVQEAEKYKAEDEK		missed K-Y@7; missed K-A@9	0.00100648	1696.8	566.607	1696.8	566.607	3	9	1.1.1.1351.10	1	10.8746	384.206	10.8568
28	22.56	28.63	tr|E9PKE3|E9PKE3_HUMAN; sp|P11142|HSP7C_HUMAN	Heat shock cognate 71 kDa protein OS=Homo sapiens OX=9606 GN=HSPA8 PE=1 SV=1; Heat shock cognate 71 kDa protein OS=Homo sapiens OX=9606 GN=HSPA8 PE=1 SV=1			2	99	NQVAMNPTNTVFDAK			0.0113314	1648.8	825.407	1648.79	825.401	2	18	1.1.1.2408.5	1	36.4361	1050.7	36.4919
28	22.56	28.63	tr|E9PKE3|E9PKE3_HUMAN; sp|P11142|HSP7C_HUMAN	Heat shock cognate 71 kDa protein OS=Homo sapiens OX=9606 GN=HSPA8 PE=1 SV=1; Heat shock cognate 71 kDa protein OS=Homo sapiens OX=9606 GN=HSPA8 PE=1 SV=1			2	99	NQVAMNPTNTVFDAKR		missed K-R@15	-0.00120716	1804.89	602.636	1804.89	602.637	3	19	1.1.1.2158.4	1	30.4567	2800.01	30.4922
28	22.56	28.63	tr|E9PKE3|E9PKE3_HUMAN; sp|P11142|HSP7C_HUMAN	Heat shock cognate 71 kDa protein OS=Homo sapiens OX=9606 GN=HSPA8 PE=1 SV=1; Heat shock cognate 71 kDa protein OS=Homo sapiens OX=9606 GN=HSPA8 PE=1 SV=1			2	99	RFDDAVVQSDMK		missed R-F@1	0.00410763	1409.67	705.84	1409.66	705.838	2	17	1.1.1.1886.12	1	23.854	2158.18	23.888
28	22.56	28.63	tr|E9PKE3|E9PKE3_HUMAN; sp|P11142|HSP7C_HUMAN	Heat shock cognate 71 kDa protein OS=Homo sapiens OX=9606 GN=HSPA8 PE=1 SV=1; Heat shock cognate 71 kDa protein OS=Homo sapiens OX=9606 GN=HSPA8 PE=1 SV=1			2	99	SFYPEEVSSMVLTK			-0.00388847	1615.78	808.895	1615.78	808.897	2	14	1.1.1.3135.11	1	53.8048	2024.72	53.8182
28	22.56	28.63	tr|E9PKE3|E9PKE3_HUMAN; sp|P11142|HSP7C_HUMAN	Heat shock cognate 71 kDa protein OS=Homo sapiens OX=9606 GN=HSPA8 PE=1 SV=1; Heat shock cognate 71 kDa protein OS=Homo sapiens OX=9606 GN=HSPA8 PE=1 SV=1			2	99	SQIHDIVLVGGSTR			-0.00529895	1480.79	741.404	1480.8	741.407	2	12	1.1.1.2206.16	1	31.6058	516.372	31.6638
28	22.56	28.63	tr|E9PKE3|E9PKE3_HUMAN; sp|P11142|HSP7C_HUMAN	Heat shock cognate 71 kDa protein OS=Homo sapiens OX=9606 GN=HSPA8 PE=1 SV=1; Heat shock cognate 71 kDa protein OS=Homo sapiens OX=9606 GN=HSPA8 PE=1 SV=1			2	99	STAGDTHLGGEDFDNR			-0.000551808	1690.72	846.366	1690.72	846.366	2	13	1.1.1.1691.20	1	19.2211	1610.27	19.2764
28	22.56	28.63	tr|E9PKE3|E9PKE3_HUMAN; sp|P11142|HSP7C_HUMAN	Heat shock cognate 71 kDa protein OS=Homo sapiens OX=9606 GN=HSPA8 PE=1 SV=1; Heat shock cognate 71 kDa protein OS=Homo sapiens OX=9606 GN=HSPA8 PE=1 SV=1			2	99	VCNPIITK	Carbamidomethyl(C)@2		-0.00177722	943.514	472.764	943.516	472.765	2	8	1.1.1.1800.6	1	21.805	2442.42	21.9211
28	22.56	28.63	tr|E9PKE3|E9PKE3_HUMAN; sp|P11142|HSP7C_HUMAN	Heat shock cognate 71 kDa protein OS=Homo sapiens OX=9606 GN=HSPA8 PE=1 SV=1; Heat shock cognate 71 kDa protein OS=Homo sapiens OX=9606 GN=HSPA8 PE=1 SV=1			1.95861	99	FEELNADLFR			-0.00068447	1252.61	627.311	1252.61	627.312	2	7	1.1.1.2970.2	1	49.8365	628.838	49.9069
28	22.56	28.63	tr|E9PKE3|E9PKE3_HUMAN; sp|P11142|HSP7C_HUMAN	Heat shock cognate 71 kDa protein OS=Homo sapiens OX=9606 GN=HSPA8 PE=1 SV=1; Heat shock cognate 71 kDa protein OS=Homo sapiens OX=9606 GN=HSPA8 PE=1 SV=1			0.380907	68.6	FELTGIPPAPR			-0.00210243	1196.65	599.334	1196.66	599.335	2	6	1.1.1.2739.7	1	44.4491	414.237	44.44
28	22.56	28.63	tr|E9PKE3|E9PKE3_HUMAN; sp|P11142|HSP7C_HUMAN	Heat shock cognate 71 kDa protein OS=Homo sapiens OX=9606 GN=HSPA8 PE=1 SV=1; Heat shock cognate 71 kDa protein OS=Homo sapiens OX=9606 GN=HSPA8 PE=1 SV=1			0.217527	50.29	MKEIAEAYLGK		missed K-E@2	0.00054944	1251.65	418.225	1251.65	418.225	3	6	1.1.1.2024.3	1	27.2029	2409.19	27.223
28	22.56	28.63	tr|E9PKE3|E9PKE3_HUMAN; sp|P11142|HSP7C_HUMAN	Heat shock cognate 71 kDa protein OS=Homo sapiens OX=9606 GN=HSPA8 PE=1 SV=1; Heat shock cognate 71 kDa protein OS=Homo sapiens OX=9606 GN=HSPA8 PE=1 SV=1			0	99	IINEPTAAAIAYGLDK			0.00922425	1658.9	830.456	1658.89	830.451	2	19	1.1.1.2958.4	0	49.5585	809.654	49.5938
28	22.56	28.63	tr|E9PKE3|E9PKE3_HUMAN; sp|P11142|HSP7C_HUMAN	Heat shock cognate 71 kDa protein OS=Homo sapiens OX=9606 GN=HSPA8 PE=1 SV=1; Heat shock cognate 71 kDa protein OS=Homo sapiens OX=9606 GN=HSPA8 PE=1 SV=1			0	99	SFYPEEVSSMVLTK	Oxidation(M)@10		-0.0142572	1631.76	816.888	1631.78	816.895	2	11	1.1.1.2768.4	1	45.1055	495.766	45.0723
28	22.56	28.63	tr|E9PKE3|E9PKE3_HUMAN; sp|P11142|HSP7C_HUMAN	Heat shock cognate 71 kDa protein OS=Homo sapiens OX=9606 GN=HSPA8 PE=1 SV=1; Heat shock cognate 71 kDa protein OS=Homo sapiens OX=9606 GN=HSPA8 PE=1 SV=1			0	98.28	SFYPEEVSSMVLTK			0.00709772	1615.79	808.901	1615.78	808.897	2	6	1.1.1.3156.7	1	54.3303	274.362	54.1031
28	22.56	28.63	tr|E9PKE3|E9PKE3_HUMAN; sp|P11142|HSP7C_HUMAN	Heat shock cognate 71 kDa protein OS=Homo sapiens OX=9606 GN=HSPA8 PE=1 SV=1; Heat shock cognate 71 kDa protein OS=Homo sapiens OX=9606 GN=HSPA8 PE=1 SV=1			0	99	TTPSYVAFTDTER			-0.00514332	1486.69	744.352	1486.69	744.354	2	16	1.1.1.2328.2	0	34.4859	28189.3	34.2402
28	22.56	28.63	tr|E9PKE3|E9PKE3_HUMAN; sp|P11142|HSP7C_HUMAN	Heat shock cognate 71 kDa protein OS=Homo sapiens OX=9606 GN=HSPA8 PE=1 SV=1; Heat shock cognate 71 kDa protein OS=Homo sapiens OX=9606 GN=HSPA8 PE=1 SV=1			0	99	TTPSYVAFTDTER			-0.00514332	1486.69	744.352	1486.69	744.354	2	16	1.1.1.2310.3	0	34.0799	28739.9	34.2402
28	22.56	28.63	tr|E9PKE3|E9PKE3_HUMAN; sp|P11142|HSP7C_HUMAN	Heat shock cognate 71 kDa protein OS=Homo sapiens OX=9606 GN=HSPA8 PE=1 SV=1; Heat shock cognate 71 kDa protein OS=Homo sapiens OX=9606 GN=HSPA8 PE=1 SV=1			0	99	VEIIANDQGNR			0.00562805	1227.63	614.821	1227.62	614.818	2	14	1.1.1.1716.12	0	19.8092	2284.12	19.893
28	22.56	28.63	tr|E9PKE3|E9PKE3_HUMAN; sp|P11142|HSP7C_HUMAN	Heat shock cognate 71 kDa protein OS=Homo sapiens OX=9606 GN=HSPA8 PE=1 SV=1; Heat shock cognate 71 kDa protein OS=Homo sapiens OX=9606 GN=HSPA8 PE=1 SV=1			0	99	VEIIANDQGNR			-0.000963719	1227.62	614.817	1227.62	614.818	2	8	1.1.1.1733.16	0	20.2147	1467.13	19.9632
29	22.37	22.37	sp|P01024|CO3_HUMAN	Complement C3 OS=Homo sapiens OX=9606 GN=C3 PE=1 SV=2			2	99	AGDFLEANYMNLQR			0.000437941	1640.76	821.388	1640.76	821.388	2	14	1.1.1.2918.4	1	48.5837	614.523	48.5753
29	22.37	22.37	sp|P01024|CO3_HUMAN	Complement C3 OS=Homo sapiens OX=9606 GN=C3 PE=1 SV=2			2	99	DFDFVPPVVR			0.000634876	1189.61	595.814	1189.61	595.814	2	9	1.1.1.3307.2	1	58.1939	377.188	58.2502
29	22.37	22.37	sp|P01024|CO3_HUMAN	Complement C3 OS=Homo sapiens OX=9606 GN=C3 PE=1 SV=2			2	99	GQGTLSVVTMYHAK			-0.00274383	1490.75	746.384	1490.76	746.385	2	12	1.1.1.2225.10	1	32.0583	435.691	32.0461
29	22.37	22.37	sp|P01024|CO3_HUMAN	Complement C3 OS=Homo sapiens OX=9606 GN=C3 PE=1 SV=2			2	99	IPIEDGSGEVVLSR			0.000417194	1469.77	735.894	1469.77	735.894	2	20	1.1.1.2448.4	1	37.3906	1449.71	37.4194
29	22.37	22.37	sp|P01024|CO3_HUMAN	Complement C3 OS=Homo sapiens OX=9606 GN=C3 PE=1 SV=2			2	99	KQELSEAEQATR		missed K-Q@1	-0.005049	1388.68	695.35	1388.69	695.352	2	11	1.1.1.1411.12	1	12.3437	438.33	12.326
29	22.37	22.37	sp|P01024|CO3_HUMAN	Complement C3 OS=Homo sapiens OX=9606 GN=C3 PE=1 SV=2			2	99	QELSEAEQATR			-0.0044947	1260.59	631.302	1260.59	631.305	2	9	1.1.1.1510.11	1	14.8401	144.843	14.8746
29	22.37	22.37	sp|P01024|CO3_HUMAN	Complement C3 OS=Homo sapiens OX=9606 GN=C3 PE=1 SV=2			1.50864	98.01	KVLLDGVQNPR		missed K-V@1	0.00228711	1237.72	619.865	1237.71	619.864	2	8	1.1.1.1803.15	1	21.8858	646.692	21.9211
29	22.37	22.37	sp|P01024|CO3_HUMAN	Complement C3 OS=Homo sapiens OX=9606 GN=C3 PE=1 SV=2			1.4437	97.66	SSLSVPYVIVPLK			-0.000200119	1400.83	701.421	1400.83	701.421	2	8	1.1.1.3419.3	1	61.1661	285.761	61.2316
29	22.37	22.37	sp|P01024|CO3_HUMAN	Complement C3 OS=Homo sapiens OX=9606 GN=C3 PE=1 SV=2			1.35655	97.13	YYTYLIMNK			0.00556381	1207.6	604.807	1207.59	604.805	2	8	1.1.1.2604.4	1	41.1744	570.404	41.2192
29	22.37	22.37	sp|P01024|CO3_HUMAN	Complement C3 OS=Homo sapiens OX=9606 GN=C3 PE=1 SV=2			1.34679	97.07	EYVLPSFEVIVEPTEK			0.00882612	1877.98	939.995	1877.97	939.99	2	10	1.1.1.3562.2	1	64.7651	182.136	64.7961
29	22.37	22.37	sp|P01024|CO3_HUMAN	Complement C3 OS=Homo sapiens OX=9606 GN=C3 PE=1 SV=2			1.284	96.59	ILLQGTPVAQMTEDAVDAER			-0.000143009	2156.08	1079.05	2156.08	1079.05	2	9	1.1.1.3338.8	1	59.0192	314.131	59.0513
29	22.37	22.37	sp|P01024|CO3_HUMAN	Complement C3 OS=Homo sapiens OX=9606 GN=C3 PE=1 SV=2			1.22185	96.1	VLLDGVQNPR			0.00204676	1109.62	555.818	1109.62	555.817	2	9	1.1.1.2025.11	1	27.2342	1068.92	27.2477
29	22.37	22.37	sp|P01024|CO3_HUMAN	Complement C3 OS=Homo sapiens OX=9606 GN=C3 PE=1 SV=2			1.20761	95.97	KGYTQQLAFR		missed K-G@1	-0.0035205	1210.64	606.328	1210.65	606.33	2	11	1.1.1.1849.6	1	22.9561	662.52	22.9687
29	22.37	22.37	sp|P01024|CO3_HUMAN	Complement C3 OS=Homo sapiens OX=9606 GN=C3 PE=1 SV=2			0.339135	64.98	QPSSAFAAFVK			0.00709533	1151.6	576.81	1151.6	576.806	2	9	1.1.1.2632.2	1	41.8702	883.653	41.9117
29	22.37	22.37	sp|P01024|CO3_HUMAN	Complement C3 OS=Homo sapiens OX=9606 GN=C3 PE=1 SV=2			0.244125	54.16	VPVAVQGEDTVQSLTQGDGVAK			-0.0119792	2197.11	1099.56	2197.12	1099.57	2	6	1.1.1.2719.15	1	43.9518	567.498	44.0355
29	22.37	22.37	sp|P01024|CO3_HUMAN	Complement C3 OS=Homo sapiens OX=9606 GN=C3 PE=1 SV=2			0.115771	32.35	TGLQEVEVK			0.00170328	1001.54	501.778	1001.54	501.777	2	5	1.1.1.1867.7	1	23.3941	1031.7	23.4359
29	22.37	22.37	sp|P01024|CO3_HUMAN	Complement C3 OS=Homo sapiens OX=9606 GN=C3 PE=1 SV=2			0.103474	29.64	SDDKVTLEER		missed K-V@4	-0.00370885	1190.57	596.294	1190.58	596.296	2	5	1.1.1.1488.13	1	14.2642	476.521	14.3525
29	22.37	22.37	sp|P01024|CO3_HUMAN	Complement C3 OS=Homo sapiens OX=9606 GN=C3 PE=1 SV=2			0.102923	29.5	SGQSEDRQPVPGQQMTLK		missed R-Q@7	0.00437141	1984.97	662.663	1984.96	662.662	3	6	1.1.1.1778.15	1	21.2762	687.133	21.2616
29	22.37	22.37	sp|P01024|CO3_HUMAN	Complement C3 OS=Homo sapiens OX=9606 GN=C3 PE=1 SV=2			0.0746879	22.67	VTIKPAPETEK			0.00208117	1211.68	404.9	1211.68	404.899	3	5	1.1.1.1460.3	1	13.5387	583.005	13.5588
30	21.82	21.82	sp|P02647|APOA1_HUMAN	Apolipoprotein A-I OS=Homo sapiens OX=9606 GN=APOA1 PE=1 SV=1			2	99	ATEHLSTLSEK			-0.00455584	1214.61	608.312	1214.61	608.314	2	10	1.1.1.1483.12	1	14.1333	3786.55	14.2226
30	21.82	21.82	sp|P02647|APOA1_HUMAN	Apolipoprotein A-I OS=Homo sapiens OX=9606 GN=APOA1 PE=1 SV=1			2	99	DLATVYVDVLKDSGR		missed K-D@11	-0.00106775	1649.86	825.938	1649.86	825.938	2	20	1.1.1.3292.5	1	57.8009	672.416	57.8909
30	21.82	21.82	sp|P02647|APOA1_HUMAN	Apolipoprotein A-I OS=Homo sapiens OX=9606 GN=APOA1 PE=1 SV=1			2	99	DSGRDYVSQFEGSALGK		missed R-D@4	0.0110066	1814.85	605.959	1814.84	605.955	3	10	1.1.1.2528.7	1	39.3385	3556.69	39.3803
30	21.82	21.82	sp|P02647|APOA1_HUMAN	Apolipoprotein A-I OS=Homo sapiens OX=9606 GN=APOA1 PE=1 SV=1			2	99	DYVSQFEGSALGK			-0.00501884	1399.66	700.836	1399.66	700.838	2	18	1.1.1.2730.7	1	44.2174	4946.55	44.2594
30	21.82	21.82	sp|P02647|APOA1_HUMAN	Apolipoprotein A-I OS=Homo sapiens OX=9606 GN=APOA1 PE=1 SV=1			2	99	KWQEEMELYR	Oxidation(M)@6	missed K-W@1	-0.000895155	1426.65	714.334	1426.66	714.335	2	16	1.1.1.1809.5	1	22.0361	1245.72	22.0684
30	21.82	21.82	sp|P02647|APOA1_HUMAN	Apolipoprotein A-I OS=Homo sapiens OX=9606 GN=APOA1 PE=1 SV=1			2	99	LLDNWDSVTSTFSK			-0.00018862	1611.78	806.896	1611.78	806.896	2	20	1.1.1.3149.6	1	54.1631	6425.45	54.1287
30	21.82	21.82	sp|P02647|APOA1_HUMAN	Apolipoprotein A-I OS=Homo sapiens OX=9606 GN=APOA1 PE=1 SV=1			2	99	QGLLPVLESFK			0.00323319	1229.71	615.86	1229.7	615.858	2	12	1.1.1.3501.2	1	63.3033	2272.09	63.4773
30	21.82	21.82	sp|P02647|APOA1_HUMAN	Apolipoprotein A-I OS=Homo sapiens OX=9606 GN=APOA1 PE=1 SV=1			2	99	VSFLSALEEYTK			0.00285564	1385.71	693.863	1385.71	693.861	2	17	1.1.1.3617.3	1	65.8889	1351.05	66.0155
30	21.82	21.82	sp|P02647|APOA1_HUMAN	Apolipoprotein A-I OS=Homo sapiens OX=9606 GN=APOA1 PE=1 SV=1			1.46852	97.83	DLATVYVDVLK			0.000436658	1234.68	618.348	1234.68	618.348	2	6	1.1.1.3348.3	1	59.276	494.187	59.4277
30	21.82	21.82	sp|P02647|APOA1_HUMAN	Apolipoprotein A-I OS=Homo sapiens OX=9606 GN=APOA1 PE=1 SV=1			1.29243	96.69	WQEEMELYR			0.000310569	1282.57	642.29	1282.57	642.29	2	10	1.1.1.2423.4	1	36.7844	2064.85	36.8705
30	21.82	21.82	sp|P02647|APOA1_HUMAN	Apolipoprotein A-I OS=Homo sapiens OX=9606 GN=APOA1 PE=1 SV=1			1.10791	94.93	THLAPYSDELR			0.00349582	1300.64	434.555	1300.64	434.554	3	11	1.1.1.1871.2	1	23.4901	1524.54	23.5085
30	21.82	21.82	sp|P02647|APOA1_HUMAN	Apolipoprotein A-I OS=Homo sapiens OX=9606 GN=APOA1 PE=1 SV=1			0.832683	90.19	AKPALEDLR			-0.00369893	1011.57	506.791	1011.57	506.793	2	8	1.1.1.1715.5	1	19.7792	3833.46	19.7735
30	21.82	21.82	sp|P02647|APOA1_HUMAN	Apolipoprotein A-I OS=Homo sapiens OX=9606 GN=APOA1 PE=1 SV=1			0.645892	95.84	LEALKENGGAR	Deamidated(N)@7	missed K-E@5	-0.00457191	1157.6	579.807	1157.6	579.809	2	7	1.1.1.1473.11	1	13.8773	711.2	13.787
30	21.82	21.82	sp|P02647|APOA1_HUMAN	Apolipoprotein A-I OS=Homo sapiens OX=9606 GN=APOA1 PE=1 SV=1			0.184422	45.5	VQPYLDDFQK			-0.000487241	1251.61	626.814	1251.61	626.814	2	9	1.1.1.2308.5	1	34.0377	3484.65	34.0462
30	21.82	21.82	sp|P02647|APOA1_HUMAN	Apolipoprotein A-I OS=Homo sapiens OX=9606 GN=APOA1 PE=1 SV=1			0.128427	71.72	LSPLGEEMR	Oxidation(M)@8		-0.0111657	1046.5	524.255	1046.51	524.261	2	10	1.1.1.1753.5	1	20.7034	4813.92	20.497
30	21.82	21.82	sp|P02647|APOA1_HUMAN	Apolipoprotein A-I OS=Homo sapiens OX=9606 GN=APOA1 PE=1 SV=1			0.119758	33.37	QEMSKDLEEVK		missed K-D@5	0.00740353	1334.65	668.33	1334.64	668.327	2	6	1.1.1.1659.7	1	18.4355	329.156	18.4194
30	21.82	21.82	sp|P02647|APOA1_HUMAN	Apolipoprotein A-I OS=Homo sapiens OX=9606 GN=APOA1 PE=1 SV=1			0	31.4	KWQEEMELYR		missed K-W@1	-0.00186889	1410.66	706.336	1410.66	706.337	2	6	1.1.1.2192.12	1	31.2625	700.947	31.321
30	21.82	21.82	sp|P02647|APOA1_HUMAN	Apolipoprotein A-I OS=Homo sapiens OX=9606 GN=APOA1 PE=1 SV=1			0	99	QGLLPVLESFK			0.00323319	1229.71	615.86	1229.7	615.858	2	14	1.1.1.3519.2	1	63.6948	2320.83	63.4678
30	21.82	21.82	sp|P02647|APOA1_HUMAN	Apolipoprotein A-I OS=Homo sapiens OX=9606 GN=APOA1 PE=1 SV=1			0	22.52	THLAPYSDELR			0.00053081	1300.64	651.328	1300.64	651.328	2	8	1.1.1.1888.5	1	23.9	1437.46	23.7692
30	21.82	21.82	sp|P02647|APOA1_HUMAN	Apolipoprotein A-I OS=Homo sapiens OX=9606 GN=APOA1 PE=1 SV=1			0	25.38	VQPYLDDFQK			-0.000487241	1251.61	626.814	1251.61	626.814	2	8	1.1.1.2306.4	1	33.9847	3484.65	34.0462
30	21.82	21.82	sp|P02647|APOA1_HUMAN	Apolipoprotein A-I OS=Homo sapiens OX=9606 GN=APOA1 PE=1 SV=1			0	99	VSFLSALEEYTK			0.00261151	1385.71	693.862	1385.71	693.861	2	13	1.1.1.3635.3	1	66.2699	1361.71	66.0155
30	21.82	21.82	sp|P02647|APOA1_HUMAN	Apolipoprotein A-I OS=Homo sapiens OX=9606 GN=APOA1 PE=1 SV=1			0	65.16	WQEEMELYR	Oxidation(M)@5		0.00222175	1298.56	650.288	1298.56	650.287	2	8	1.1.1.2001.13	1	26.6596	4470.8	26.7507
31	21.23	21.23	tr|G8JLB6|G8JLB6_HUMAN; sp|P31943|HNRH1_HUMAN	Heterogeneous nuclear ribonucleoprotein H OS=Homo sapiens OX=9606 GN=HNRNPH1 PE=1 SV=1; Heterogeneous nuclear ribonucleoprotein H OS=Homo sapiens OX=9606 GN=HNRNPH1 PE=1 SV=4			2	99	ATENDIYNFFSPLNPVR			-0.00100034	1995.97	998.991	1995.97	998.992	2	16	1.1.1.3725.2	0	68.1724	5606.46	68.3564
31	21.23	21.23	tr|G8JLB6|G8JLB6_HUMAN; sp|P31943|HNRH1_HUMAN	Heterogeneous nuclear ribonucleoprotein H OS=Homo sapiens OX=9606 GN=HNRNPH1 PE=1 SV=1; Heterogeneous nuclear ribonucleoprotein H OS=Homo sapiens OX=9606 GN=HNRNPH1 PE=1 SV=4			2	99	DLNYCFSGMSDHR	Carbamidomethyl(C)@5		-0.00166275	1600.64	801.326	1600.64	801.327	2	11	1.1.1.2273.18	0	33.1904	7354.66	33.2997
31	21.23	21.23	tr|G8JLB6|G8JLB6_HUMAN; sp|P31943|HNRH1_HUMAN	Heterogeneous nuclear ribonucleoprotein H OS=Homo sapiens OX=9606 GN=HNRNPH1 PE=1 SV=1; Heterogeneous nuclear ribonucleoprotein H OS=Homo sapiens OX=9606 GN=HNRNPH1 PE=1 SV=4			2	99	GLPWSCSADEVQR	Carbamidomethyl(C)@6		0.00519718	1503.68	752.849	1503.68	752.846	2	18	1.1.1.2349.10	1	34.9903	17434.7	35.0706
31	21.23	21.23	tr|G8JLB6|G8JLB6_HUMAN; sp|P31943|HNRH1_HUMAN	Heterogeneous nuclear ribonucleoprotein H OS=Homo sapiens OX=9606 GN=HNRNPH1 PE=1 SV=1; Heterogeneous nuclear ribonucleoprotein H OS=Homo sapiens OX=9606 GN=HNRNPH1 PE=1 SV=4			2	99	HTGPNSPDTANDGFVR			-0.00165044	1683.76	562.26	1683.76	562.261	3	18	1.1.1.1613.5	0	17.3457	13753.5	17.3865
31	21.23	21.23	tr|G8JLB6|G8JLB6_HUMAN; sp|P31943|HNRH1_HUMAN	Heterogeneous nuclear ribonucleoprotein H OS=Homo sapiens OX=9606 GN=HNRNPH1 PE=1 SV=1; Heterogeneous nuclear ribonucleoprotein H OS=Homo sapiens OX=9606 GN=HNRNPH1 PE=1 SV=4			2	99	SNNVEMDWVLK			-0.000898531	1333.63	667.824	1333.63	667.824	2	15	1.1.1.2887.2	1	47.8687	3860.51	47.9344
31	21.23	21.23	tr|G8JLB6|G8JLB6_HUMAN; sp|P31943|HNRH1_HUMAN	Heterogeneous nuclear ribonucleoprotein H OS=Homo sapiens OX=9606 GN=HNRNPH1 PE=1 SV=1; Heterogeneous nuclear ribonucleoprotein H OS=Homo sapiens OX=9606 GN=HNRNPH1 PE=1 SV=4			2	99	STGEAFVQFASQEIAEK			-0.000828963	1840.88	921.449	1840.88	921.449	2	16	1.1.1.3181.9	0	54.9362	12248.8	54.7014
31	21.23	21.23	tr|G8JLB6|G8JLB6_HUMAN; sp|P31943|HNRH1_HUMAN	Heterogeneous nuclear ribonucleoprotein H OS=Homo sapiens OX=9606 GN=HNRNPH1 PE=1 SV=1; Heterogeneous nuclear ribonucleoprotein H OS=Homo sapiens OX=9606 GN=HNRNPH1 PE=1 SV=4			2	99	VHIEIGPDGR			0.000495905	1091.57	364.865	1091.57	364.865	3	8	1.1.1.1867.3	0	23.3907	9472.35	23.4359
31	21.23	21.23	tr|G8JLB6|G8JLB6_HUMAN; sp|P31943|HNRH1_HUMAN	Heterogeneous nuclear ribonucleoprotein H OS=Homo sapiens OX=9606 GN=HNRNPH1 PE=1 SV=1; Heterogeneous nuclear ribonucleoprotein H OS=Homo sapiens OX=9606 GN=HNRNPH1 PE=1 SV=4			2	99	YGDGGSTFQSTTGHCVHMR	Carbamidomethyl(C)@15		0.00873384	2096.89	699.97	2096.88	699.967	3	25	1.1.1.1652.2	1	18.2738	2450.18	18.2789
31	21.23	21.23	tr|G8JLB6|G8JLB6_HUMAN; sp|P31943|HNRH1_HUMAN	Heterogeneous nuclear ribonucleoprotein H OS=Homo sapiens OX=9606 GN=HNRNPH1 PE=1 SV=1; Heterogeneous nuclear ribonucleoprotein H OS=Homo sapiens OX=9606 GN=HNRNPH1 PE=1 SV=4			1.4318	97.67	YVEVFK			0.000134396	783.417	392.716	783.417	392.716	2	6	1.1.1.2015.3	0	26.9731	6570.53	26.8224
31	21.23	21.23	tr|G8JLB6|G8JLB6_HUMAN; sp|P31943|HNRH1_HUMAN	Heterogeneous nuclear ribonucleoprotein H OS=Homo sapiens OX=9606 GN=HNRNPH1 PE=1 SV=1; Heterogeneous nuclear ribonucleoprotein H OS=Homo sapiens OX=9606 GN=HNRNPH1 PE=1 SV=4			1.19382	95.9	FFSDCKIQNGAQGIR	Carbamidomethyl(C)@5	missed K-I@6	0.0130656	1739.85	580.959	1739.84	580.954	3	7	1.1.1.2020.12	1	27.1079	631.837	27.1205
31	21.23	21.23	tr|G8JLB6|G8JLB6_HUMAN; sp|P31943|HNRH1_HUMAN	Heterogeneous nuclear ribonucleoprotein H OS=Homo sapiens OX=9606 GN=HNRNPH1 PE=1 SV=1; Heterogeneous nuclear ribonucleoprotein H OS=Homo sapiens OX=9606 GN=HNRNPH1 PE=1 SV=4			1.05552	94.29	EGRPSGEAFVELESEDEVK			0.0097595	2105.99	703.002	2105.98	702.999	3	10	1.1.1.2464.9	1	37.766	512.07	37.7737
31	21.23	21.23	tr|G8JLB6|G8JLB6_HUMAN; sp|P31943|HNRH1_HUMAN	Heterogeneous nuclear ribonucleoprotein H OS=Homo sapiens OX=9606 GN=HNRNPH1 PE=1 SV=1; Heterogeneous nuclear ribonucleoprotein H OS=Homo sapiens OX=9606 GN=HNRNPH1 PE=1 SV=4			0.59176	82.28	YVELFLNSTAGASGGAYEHR			0.0149879	2141.03	714.685	2141.02	714.68	3	6	1.1.1.2694.10	1	43.3135	499.928	43.1623
31	21.23	21.23	tr|G8JLB6|G8JLB6_HUMAN; sp|P31943|HNRH1_HUMAN	Heterogeneous nuclear ribonucleoprotein H OS=Homo sapiens OX=9606 GN=HNRNPH1 PE=1 SV=1; Heterogeneous nuclear ribonucleoprotein H OS=Homo sapiens OX=9606 GN=HNRNPH1 PE=1 SV=4			0.50307	77.69	YIEIFK			0.000941427	811.449	406.732	811.448	406.731	2	6	1.1.1.2501.2	0	38.672	5754.06	38.8135
31	21.23	21.23	tr|G8JLB6|G8JLB6_HUMAN; sp|P31943|HNRH1_HUMAN	Heterogeneous nuclear ribonucleoprotein H OS=Homo sapiens OX=9606 GN=HNRNPH1 PE=1 SV=1; Heterogeneous nuclear ribonucleoprotein H OS=Homo sapiens OX=9606 GN=HNRNPH1 PE=1 SV=4			0.452225	74.5	FIYTR			-0.000550904	698.375	350.195	698.375	350.195	2	5	1.1.1.1711.2	0	19.6824	3461.34	19.7977
31	21.23	21.23	tr|G8JLB6|G8JLB6_HUMAN; sp|P31943|HNRH1_HUMAN	Heterogeneous nuclear ribonucleoprotein H OS=Homo sapiens OX=9606 GN=HNRNPH1 PE=1 SV=1; Heterogeneous nuclear ribonucleoprotein H OS=Homo sapiens OX=9606 GN=HNRNPH1 PE=1 SV=4			0	99	ATENDIYNFFSPLNPVR	Deamidated(N)@8		0.00203281	1996.96	999.485	1996.95	999.484	2	15	1.1.1.3445.2	0	61.8649	190.449	61.87
31	21.23	21.23	tr|G8JLB6|G8JLB6_HUMAN; sp|P31943|HNRH1_HUMAN	Heterogeneous nuclear ribonucleoprotein H OS=Homo sapiens OX=9606 GN=HNRNPH1 PE=1 SV=1; Heterogeneous nuclear ribonucleoprotein H OS=Homo sapiens OX=9606 GN=HNRNPH1 PE=1 SV=4			0	99	ATENDIYNFFSPLNPVR			-0.00100034	1995.97	998.991	1995.97	998.992	2	13	1.1.1.3742.4	0	68.5674	5802.09	68.3259
31	21.23	21.23	tr|G8JLB6|G8JLB6_HUMAN; sp|P31943|HNRH1_HUMAN	Heterogeneous nuclear ribonucleoprotein H OS=Homo sapiens OX=9606 GN=HNRNPH1 PE=1 SV=1; Heterogeneous nuclear ribonucleoprotein H OS=Homo sapiens OX=9606 GN=HNRNPH1 PE=1 SV=4			0	99	ATENDIYNFFSPLNPVR	Deamidated(N)@4		-0.00236167	1996.95	999.483	1996.95	999.484	2	16	1.1.1.3762.2	0	68.9114	652.687	68.9575
31	21.23	21.23	tr|G8JLB6|G8JLB6_HUMAN; sp|P31943|HNRH1_HUMAN	Heterogeneous nuclear ribonucleoprotein H OS=Homo sapiens OX=9606 GN=HNRNPH1 PE=1 SV=1; Heterogeneous nuclear ribonucleoprotein H OS=Homo sapiens OX=9606 GN=HNRNPH1 PE=1 SV=4			0	99	ATENDIYNFFSPLNPVR	Deamidated(N)@4		0.000934191	1996.95	999.484	1996.95	999.484	2	14	1.1.1.3806.2	0	69.86	174.068	69.8922
31	21.23	21.23	tr|G8JLB6|G8JLB6_HUMAN; sp|P31943|HNRH1_HUMAN	Heterogeneous nuclear ribonucleoprotein H OS=Homo sapiens OX=9606 GN=HNRNPH1 PE=1 SV=1; Heterogeneous nuclear ribonucleoprotein H OS=Homo sapiens OX=9606 GN=HNRNPH1 PE=1 SV=4			0	80.85	DLNYCFSGMSDHR	Carbamidomethyl(C)@5; Oxidation(M)@9		0.00493024	1616.64	809.327	1616.63	809.325	2	7	1.1.1.1957.14	0	25.5803	895.032	25.6863
31	21.23	21.23	tr|G8JLB6|G8JLB6_HUMAN; sp|P31943|HNRH1_HUMAN	Heterogeneous nuclear ribonucleoprotein H OS=Homo sapiens OX=9606 GN=HNRNPH1 PE=1 SV=1; Heterogeneous nuclear ribonucleoprotein H OS=Homo sapiens OX=9606 GN=HNRNPH1 PE=1 SV=4			0	44.99	DLNYCFSGMSDHR	Carbamidomethyl(C)@5		-0.00154068	1600.64	801.326	1600.64	801.327	2	6	1.1.1.2288.16	0	33.5549	7541.23	33.2997
31	21.23	21.23	tr|G8JLB6|G8JLB6_HUMAN; sp|P31943|HNRH1_HUMAN	Heterogeneous nuclear ribonucleoprotein H OS=Homo sapiens OX=9606 GN=HNRNPH1 PE=1 SV=1; Heterogeneous nuclear ribonucleoprotein H OS=Homo sapiens OX=9606 GN=HNRNPH1 PE=1 SV=4			0	86.25	FFSDCKIQNGAQGIR	Carbamidomethyl(C)@5; Deamidated(N)@9	missed K-I@6	-0.00270671	1740.82	871.419	1740.83	871.42	2	9	1.1.1.2076.9	1	28.4558	0	-1
31	21.23	21.23	tr|G8JLB6|G8JLB6_HUMAN; sp|P31943|HNRH1_HUMAN	Heterogeneous nuclear ribonucleoprotein H OS=Homo sapiens OX=9606 GN=HNRNPH1 PE=1 SV=1; Heterogeneous nuclear ribonucleoprotein H OS=Homo sapiens OX=9606 GN=HNRNPH1 PE=1 SV=4			0	45.88	FFSDCKIQNGAQGIR	Carbamidomethyl(C)@5; Deamidated(N)@9	missed K-I@6	-0.0106745	1740.81	581.279	1740.83	581.282	3	6	1.1.1.2129.4	1	29.7194	493.807	29.7387
31	21.23	21.23	tr|G8JLB6|G8JLB6_HUMAN; sp|P31943|HNRH1_HUMAN	Heterogeneous nuclear ribonucleoprotein H OS=Homo sapiens OX=9606 GN=HNRNPH1 PE=1 SV=1; Heterogeneous nuclear ribonucleoprotein H OS=Homo sapiens OX=9606 GN=HNRNPH1 PE=1 SV=4			0	47.15	FIYTR			0.00121911	698.376	350.195	698.375	350.195	2	5	1.1.1.1727.2	0	20.0639	2610.04	19.9632
31	21.23	21.23	tr|G8JLB6|G8JLB6_HUMAN; sp|P31943|HNRH1_HUMAN	Heterogeneous nuclear ribonucleoprotein H OS=Homo sapiens OX=9606 GN=HNRNPH1 PE=1 SV=1; Heterogeneous nuclear ribonucleoprotein H OS=Homo sapiens OX=9606 GN=HNRNPH1 PE=1 SV=4			0	99	HTGPNSPDTANDGFVR			0.0038427	1683.76	562.262	1683.76	562.261	3	14	1.1.1.1595.4	0	16.9172	721.919	16.929
31	21.23	21.23	tr|G8JLB6|G8JLB6_HUMAN; sp|P31943|HNRH1_HUMAN	Heterogeneous nuclear ribonucleoprotein H OS=Homo sapiens OX=9606 GN=HNRNPH1 PE=1 SV=1; Heterogeneous nuclear ribonucleoprotein H OS=Homo sapiens OX=9606 GN=HNRNPH1 PE=1 SV=4			0	77.36	HTGPNSPDTANDGFVR	Deamidated(N)@5		0.00575772	1684.75	843.382	1684.74	843.379	2	6	1.1.1.1680.19	0	18.9449	158.029	18.9764
31	21.23	21.23	tr|G8JLB6|G8JLB6_HUMAN; sp|P31943|HNRH1_HUMAN	Heterogeneous nuclear ribonucleoprotein H OS=Homo sapiens OX=9606 GN=HNRNPH1 PE=1 SV=1; Heterogeneous nuclear ribonucleoprotein H OS=Homo sapiens OX=9606 GN=HNRNPH1 PE=1 SV=4			0	98.19	SNNVEMDWVLK	Deamidated(N)@3		0.00445343	1334.62	668.318	1334.62	668.316	2	6	1.1.1.3022.5	1	51.1281	268.525	51.1465
31	21.23	21.23	tr|G8JLB6|G8JLB6_HUMAN; sp|P31943|HNRH1_HUMAN	Heterogeneous nuclear ribonucleoprotein H OS=Homo sapiens OX=9606 GN=HNRNPH1 PE=1 SV=1; Heterogeneous nuclear ribonucleoprotein H OS=Homo sapiens OX=9606 GN=HNRNPH1 PE=1 SV=4			0	89.51	SNNVEMDWVLK	Oxidation(M)@6		0.00360987	1349.63	675.823	1349.63	675.822	2	8	1.1.1.2472.7	1	37.952	519.244	37.9938
31	21.23	21.23	tr|G8JLB6|G8JLB6_HUMAN; sp|P31943|HNRH1_HUMAN	Heterogeneous nuclear ribonucleoprotein H OS=Homo sapiens OX=9606 GN=HNRNPH1 PE=1 SV=1; Heterogeneous nuclear ribonucleoprotein H OS=Homo sapiens OX=9606 GN=HNRNPH1 PE=1 SV=4			0	99	STGEAFVQFASQEIAEK			-0.000828963	1840.88	921.449	1840.88	921.449	2	15	1.1.1.3165.8	0	54.5636	11728.5	54.7014
31	21.23	21.23	tr|G8JLB6|G8JLB6_HUMAN; sp|P31943|HNRH1_HUMAN	Heterogeneous nuclear ribonucleoprotein H OS=Homo sapiens OX=9606 GN=HNRNPH1 PE=1 SV=1; Heterogeneous nuclear ribonucleoprotein H OS=Homo sapiens OX=9606 GN=HNRNPH1 PE=1 SV=4			0	71.86	YIEIFK			0.000941427	811.449	406.732	811.448	406.731	2	5	1.1.1.2516.3	0	39.047	5814.82	38.7891
32	21.04	21.04	sp|Q4VCS5|AMOT_HUMAN	Angiomotin OS=Homo sapiens OX=9606 GN=AMOT PE=1 SV=1			2	99	AQPSSASYQPVPADPFAIVSR			-0.00234146	2187.09	1094.55	2187.1	1094.56	2	15	1.1.1.3225.3	1	56.0982	2201.58	56.2166
32	21.04	21.04	sp|Q4VCS5|AMOT_HUMAN	Angiomotin OS=Homo sapiens OX=9606 GN=AMOT PE=1 SV=1			2	99	DTTVISHSPNTSYDTALEAR			0.00309678	2177.03	726.683	2177.02	726.682	3	17	1.1.1.2182.5	1	31.0264	1231.69	31.0583
32	21.04	21.04	sp|Q4VCS5|AMOT_HUMAN	Angiomotin OS=Homo sapiens OX=9606 GN=AMOT PE=1 SV=1			2	99	GSLGILLGGDYR			-6.91e-05	1219.66	610.835	1219.66	610.835	2	11	1.1.1.3018.4	1	51.0246	203.95	50.9927
32	21.04	21.04	sp|Q4VCS5|AMOT_HUMAN	Angiomotin OS=Homo sapiens OX=9606 GN=AMOT PE=1 SV=1			2	99	LMQMSLATSGVK			0.00105299	1264.65	633.334	1264.65	633.333	2	15	1.1.1.2457.3	1	37.5906	852.514	37.6317
32	21.04	21.04	sp|Q4VCS5|AMOT_HUMAN	Angiomotin OS=Homo sapiens OX=9606 GN=AMOT PE=1 SV=1			2	99	MQNNEELPTYEEAK			0.00517355	1694.75	848.383	1694.75	848.38	2	13	1.1.1.1946.20	1	25.2986	1228.96	25.3301
32	21.04	21.04	sp|Q4VCS5|AMOT_HUMAN	Angiomotin OS=Homo sapiens OX=9606 GN=AMOT PE=1 SV=1			2	99	MQQALVQLQAACEK	Carbamidomethyl(C)@12		-0.00751935	1616.79	809.404	1616.8	809.408	2	15	1.1.1.2348.12	1	34.9612	265.562	34.9488
32	21.04	21.04	sp|Q4VCS5|AMOT_HUMAN	Angiomotin OS=Homo sapiens OX=9606 GN=AMOT PE=1 SV=1			2	99	NSEEQPSGGTTVLQR			-0.00195424	1601.76	801.889	1601.76	801.89	2	18	1.1.1.1661.7	1	18.4828	2017.15	18.5379
32	21.04	21.04	sp|Q4VCS5|AMOT_HUMAN	Angiomotin OS=Homo sapiens OX=9606 GN=AMOT PE=1 SV=1			2	99	VVKLEEELK		missed K-L@3	0.00123991	1085.63	543.824	1085.63	543.824	2	11	1.1.1.1891.4	1	23.9739	564.751	23.9595
32	21.04	21.04	sp|Q4VCS5|AMOT_HUMAN	Angiomotin OS=Homo sapiens OX=9606 GN=AMOT PE=1 SV=1			1.88606	99	LLQEQLR			0.002676	898.526	450.27	898.524	450.269	2	11	1.1.1.1812.4	1	22.104	640.415	22.1397
32	21.04	21.04	sp|Q4VCS5|AMOT_HUMAN	Angiomotin OS=Homo sapiens OX=9606 GN=AMOT PE=1 SV=1			1.29243	96.79	QVYVDKVEK		missed K-V@6	-0.00345129	1106.59	554.304	1106.6	554.306	2	7	1.1.1.1463.10	1	13.6182	693.667	13.6832
32	21.04	21.04	sp|Q4VCS5|AMOT_HUMAN	Angiomotin OS=Homo sapiens OX=9606 GN=AMOT PE=1 SV=1			0.856985	90.89	QEPQGQEIQSENLIMEK			0.00260119	1999.96	1000.99	1999.95	1000.98	2	10	1.1.1.2345.8	1	34.8932	1166.57	34.9008
32	21.04	21.04	sp|Q4VCS5|AMOT_HUMAN	Angiomotin OS=Homo sapiens OX=9606 GN=AMOT PE=1 SV=1			0.432974	73.4	LQKVETEIQR		missed K-V@3	-0.0010679	1242.69	415.238	1242.69	415.238	3	6	1.1.1.1538.3	1	15.5484	1139.56	15.5429
32	21.04	21.04	sp|Q4VCS5|AMOT_HUMAN	Angiomotin OS=Homo sapiens OX=9606 GN=AMOT PE=1 SV=1			0.36251	67.85	AQGPLPNQHSLK			-0.00186957	1288.69	645.351	1288.69	645.352	2	7	1.1.1.1535.12	1	15.4843	257.314	15.5429
32	21.04	21.04	sp|Q4VCS5|AMOT_HUMAN	Angiomotin OS=Homo sapiens OX=9606 GN=AMOT PE=1 SV=1			0.139063	37.86	GPPPEYPFK			-0.00186491	1030.51	516.263	1030.51	516.263	2	8	1.1.1.2026.11	1	27.2594	2000.89	27.2477
32	21.04	21.04	sp|Q4VCS5|AMOT_HUMAN	Angiomotin OS=Homo sapiens OX=9606 GN=AMOT PE=1 SV=1			0.0736576	33.75	QLAEKEYEGSEDTRK	Gln->pyro-Glu@N-term	missed K-E@5; missed R-K@14	-0.000293151	1764.82	589.279	1764.82	589.279	3	6	1.1.1.1598.11	1	16.988	398.103	16.9525
32	21.04	21.04	sp|Q4VCS5|AMOT_HUMAN	Angiomotin OS=Homo sapiens OX=9606 GN=AMOT PE=1 SV=1			0	15.36	LQKVETEIQR		missed K-V@3	-0.00669427	1242.69	622.351	1242.69	622.354	2	5	1.1.1.1540.14	1	15.6121	272.032	15.5686
32	21.04	21.04	sp|Q4VCS5|AMOT_HUMAN	Angiomotin OS=Homo sapiens OX=9606 GN=AMOT PE=1 SV=1			0	99	NSEEQPSGGTTVLQR			-0.00195424	1601.76	801.889	1601.76	801.89	2	10	1.1.1.1669.14	1	18.6769	2017.15	18.5379
33	19.87	19.87	sp|Q14126|DSG2_HUMAN	Desmoglein-2 OS=Homo sapiens OX=9606 GN=DSG2 PE=1 SV=2			2	99	DMAGAQAAAVALNEEFLR			-0.00254312	1875.91	938.963	1875.91	938.965	2	12	1.1.1.3494.3	1	63.1177	276.885	63.181
33	19.87	19.87	sp|Q14126|DSG2_HUMAN	Desmoglein-2 OS=Homo sapiens OX=9606 GN=DSG2 PE=1 SV=2			2	99	IDINKEIEQR		missed K-E@5	0.00201672	1256.67	629.345	1256.67	629.344	2	15	1.1.1.1917.3	1	24.5832	614.22	24.5966
33	19.87	19.87	sp|Q14126|DSG2_HUMAN	Desmoglein-2 OS=Homo sapiens OX=9606 GN=DSG2 PE=1 SV=2			2	99	ILDVNDNIPVVENK			0.00260062	1580.84	791.429	1580.84	791.428	2	19	1.1.1.2716.10	1	43.8704	1226.62	43.8592
33	19.87	19.87	sp|Q14126|DSG2_HUMAN	Desmoglein-2 OS=Homo sapiens OX=9606 GN=DSG2 PE=1 SV=2			2	99	IVAISEDYPR			-0.00323822	1161.6	581.807	1161.6	581.809	2	13	1.1.1.2165.3	1	30.6232	1031.86	30.5632
33	19.87	19.87	sp|Q14126|DSG2_HUMAN	Desmoglein-2 OS=Homo sapiens OX=9606 GN=DSG2 PE=1 SV=2			2	99	QESTSVLLQQSEK			0.00379635	1475.75	738.883	1475.75	738.881	2	11	1.1.1.1957.11	1	25.5753	844.512	25.6614
33	19.87	19.87	sp|Q14126|DSG2_HUMAN	Desmoglein-2 OS=Homo sapiens OX=9606 GN=DSG2 PE=1 SV=2			2	99	SLQEANAEKVTQEIVTER		missed K-V@9	0.00510187	2044.05	682.357	2044.04	682.355	3	10	1.1.1.2481.4	1	38.1695	792.543	38.1888
33	19.87	19.87	sp|Q14126|DSG2_HUMAN	Desmoglein-2 OS=Homo sapiens OX=9606 GN=DSG2 PE=1 SV=2			2	99	VLAPASTLQSSYQIPTENSMTAR			-0.00673288	2464.22	1233.12	2464.23	1233.12	2	15	1.1.1.2851.8	1	47.0188	900.938	47.0239
33	19.87	19.87	sp|Q14126|DSG2_HUMAN	Desmoglein-2 OS=Homo sapiens OX=9606 GN=DSG2 PE=1 SV=2			2	99	VVPSFLPVDQGGSLVGR			-0.000224374	1725.94	863.978	1725.94	863.978	2	10	1.1.1.3240.8	1	56.499	449.065	56.5356
33	19.87	19.87	sp|Q14126|DSG2_HUMAN	Desmoglein-2 OS=Homo sapiens OX=9606 GN=DSG2 PE=1 SV=2			1.95861	99	ATQFTGATGAIMTTETTK			-0.00447722	1828.88	915.449	1828.89	915.451	2	10	1.1.1.2368.11	1	35.4425	971.511	35.4804
33	19.87	19.87	sp|Q14126|DSG2_HUMAN	Desmoglein-2 OS=Homo sapiens OX=9606 GN=DSG2 PE=1 SV=2			0.974694	93.21	IVSLEPAYPPVFYLNK			-0.00334681	1849	925.507	1849	925.509	2	8	1.1.1.3540.3	1	64.228	265.101	64.2946
33	19.87	19.87	sp|Q14126|DSG2_HUMAN	Desmoglein-2 OS=Homo sapiens OX=9606 GN=DSG2 PE=1 SV=2			0.882729	91.51	TLAEVCLGQK	Carbamidomethyl(C)@6		-0.00622801	1117.57	559.794	1117.58	559.797	2	8	1.1.1.2027.5	1	27.2787	1319.79	27.2477
33	19.87	19.87	sp|Q14126|DSG2_HUMAN	Desmoglein-2 OS=Homo sapiens OX=9606 GN=DSG2 PE=1 SV=2			0.0565055	18.45	GNNVEKPLELR			0.000121893	1267.69	423.57	1267.69	423.57	3	5	1.1.1.1786.6	1	21.4687	1209.55	21.5116
33	19.87	19.87	sp|Q14126|DSG2_HUMAN	Desmoglein-2 OS=Homo sapiens OX=9606 GN=DSG2 PE=1 SV=2			0	89.18	DMAGAQAAAVALNEEFLR	Oxidation(M)@2		0.0121151	1891.92	946.968	1891.91	946.962	2	7	1.1.1.3227.7	1	56.1555	129.436	56.1631
33	19.87	19.87	sp|Q14126|DSG2_HUMAN	Desmoglein-2 OS=Homo sapiens OX=9606 GN=DSG2 PE=1 SV=2			0	26.29	ILDVNDNIPVVENK			-0.0074466	1580.83	791.424	1580.84	791.428	2	5	1.1.1.2721.14	1	43.9989	1220.91	43.8592
33	19.87	19.87	sp|Q14126|DSG2_HUMAN	Desmoglein-2 OS=Homo sapiens OX=9606 GN=DSG2 PE=1 SV=2			0	99	VLAPASTLQSSYQIPTENSMTAR			-0.00673288	2464.22	1233.12	2464.23	1233.12	2	13	1.1.1.2850.14	1	46.9949	900.938	47.0239
34	19.78	19.78	sp|Q14103|HNRPD_HUMAN	Heterogeneous nuclear ribonucleoprotein D0 OS=Homo sapiens OX=9606 GN=HNRNPD PE=1 SV=1			2	99	ESESVDKVMDQK		missed K-V@7	-0.000785301	1393.64	697.827	1393.64	697.827	2	12	1.1.1.1602.16	1	17.0872	1436.41	16.9998
34	19.78	19.78	sp|Q14103|HNRPD_HUMAN	Heterogeneous nuclear ribonucleoprotein D0 OS=Homo sapiens OX=9606 GN=HNRNPD PE=1 SV=1			2	99	FGEVVDCTLK	Carbamidomethyl(C)@7		-0.00388501	1166.56	584.287	1166.56	584.289	2	14	1.1.1.2176.3	0	30.88	8869.26	31.0113
34	19.78	19.78	sp|Q14103|HNRPD_HUMAN	Heterogeneous nuclear ribonucleoprotein D0 OS=Homo sapiens OX=9606 GN=HNRNPD PE=1 SV=1			2	99	FGEVVDCTLKLDPITGR	Carbamidomethyl(C)@7	missed K-L@10	0.0059024	1918.99	640.67	1918.98	640.668	3	16	1.1.1.3044.2	1	51.6631	786.782	51.6572
34	19.78	19.78	sp|Q14103|HNRPD_HUMAN	Heterogeneous nuclear ribonucleoprotein D0 OS=Homo sapiens OX=9606 GN=HNRNPD PE=1 SV=1			2	99	GFGFVLFK			0.00453204	913.511	457.763	913.506	457.76	2	12	1.1.1.3405.2	0	60.8021	807.51	60.5163
34	19.78	19.78	sp|Q14103|HNRPD_HUMAN	Heterogeneous nuclear ribonucleoprotein D0 OS=Homo sapiens OX=9606 GN=HNRNPD PE=1 SV=1			2	99	HSEAATAQREEWK		missed R-E@9	-0.00447838	1541.72	771.866	1541.72	771.868	2	9	1.1.1.1341.8	1	10.6318	331.695	10.6128
34	19.78	19.78	sp|Q14103|HNRPD_HUMAN	Heterogeneous nuclear ribonucleoprotein D0 OS=Homo sapiens OX=9606 GN=HNRNPD PE=1 SV=1			2	99	IDASKNEEDEGHSNSSPR		missed K-N@5	-0.00204981	1970.85	493.721	1970.86	493.721	4	11	1.1.1.1305.4	1	9.722	603.677	9.7272
34	19.78	19.78	sp|Q14103|HNRPD_HUMAN	Heterogeneous nuclear ribonucleoprotein D0 OS=Homo sapiens OX=9606 GN=HNRNPD PE=1 SV=1			2	99	IFVGGLSPDTPEEK			-0.000416571	1487.75	744.882	1487.75	744.883	2	20	1.1.1.2497.10	1	38.5802	10730.3	38.619
34	19.78	19.78	sp|Q14103|HNRPD_HUMAN	Heterogeneous nuclear ribonucleoprotein D0 OS=Homo sapiens OX=9606 GN=HNRNPD PE=1 SV=1			2	99	MFIGGLSWDTTKK		missed K-K@12	0.00595273	1482.76	742.387	1482.75	742.384	2	16	1.1.1.2806.3	1	45.9852	839.409	46.0219
34	19.78	19.78	sp|Q14103|HNRPD_HUMAN	Heterogeneous nuclear ribonucleoprotein D0 OS=Homo sapiens OX=9606 GN=HNRNPD PE=1 SV=1			1.34679	97.23	DLKDYFSK		missed K-D@3	-0.00155549	1014.5	508.258	1014.5	508.258	2	10	1.1.1.2222.3	1	31.9797	2616.1	32.0221
34	19.78	19.78	sp|Q14103|HNRPD_HUMAN	Heterogeneous nuclear ribonucleoprotein D0 OS=Homo sapiens OX=9606 GN=HNRNPD PE=1 SV=1			0.962573	93.03	EYFGGFGEVESIELPMDNK			0.00517697	2159.98	1081	2159.97	1080.99	2	11	1.1.1.3537.3	1	64.1505	343.932	64.1834
34	19.78	19.78	sp|Q14103|HNRPD_HUMAN	Heterogeneous nuclear ribonucleoprotein D0 OS=Homo sapiens OX=9606 GN=HNRNPD PE=1 SV=1			0.661543	85.46	LDPITGR			-0.000171731	770.428	386.221	770.429	386.222	2	5	1.1.1.1787.2	1	21.4907	681.497	21.4353
34	19.78	19.78	sp|Q14103|HNRPD_HUMAN	Heterogeneous nuclear ribonucleoprotein D0 OS=Homo sapiens OX=9606 GN=HNRNPD PE=1 SV=1			0.595166	82.79	EQYQQQQQWGSR			-0.00590578	1564.7	783.355	1564.7	783.358	2	7	1.1.1.1544.19	1	15.7134	141.691	15.7202
34	19.78	19.78	sp|Q14103|HNRPD_HUMAN	Heterogeneous nuclear ribonucleoprotein D0 OS=Homo sapiens OX=9606 GN=HNRNPD PE=1 SV=1			0.122053	34.69	EYFGGFGEVESIELPMDNKTNK		missed K-T@19	0.0140882	2503.17	835.398	2503.16	835.393	3	6	1.1.1.3284.3	1	57.5883	146.643	57.6531
34	19.78	19.78	sp|Q14103|HNRPD_HUMAN	Heterogeneous nuclear ribonucleoprotein D0 OS=Homo sapiens OX=9606 GN=HNRNPD PE=1 SV=1			0.094744	28.52	GFCFITFKEEEPVKK	Carbamidomethyl(C)@3	missed K-E@8; missed K-K@14	0.0168534	1857.95	620.324	1857.93	620.318	3	6	1.1.1.2590.5	1	40.8214	1114.27	40.8655
34	19.78	19.78	sp|Q14103|HNRPD_HUMAN	Heterogeneous nuclear ribonucleoprotein D0 OS=Homo sapiens OX=9606 GN=HNRNPD PE=1 SV=1			0	99	FGEVVDCTLK	Carbamidomethyl(C)@7		-0.00132156	1166.56	584.289	1166.56	584.289	2	10	1.1.1.2192.6	0	31.255	8638.27	31.0113
34	19.78	19.78	sp|Q14103|HNRPD_HUMAN	Heterogeneous nuclear ribonucleoprotein D0 OS=Homo sapiens OX=9606 GN=HNRNPD PE=1 SV=1			0	64.51	FGEVVDCTLK	Carbamidomethyl(C)@7		-0.000467074	1166.56	584.289	1166.56	584.289	2	7	1.1.1.2230.8	0	32.176	1597.23	32.3331
[truncated: 2,040 more rows]
