# Supplementary material for: HJURP inhibits sensitivity to ferroptosis inducers in prostate cancer cells by enhancing the peroxidase activity of PRDX1
Source: Redox Biol. 2024 Oct 10;77:103392. doi: 10.1016/j.redox.2024.103392 (PMC11525750; doi:10.1016/j.redox.2024.103392)
Supplement: Multimedia component 7 [file mmc7.xlsx]

## Sheet: LC-MS result of Fig-S2-IP IgG
N	Unused	Total	Accessions	Names	Used	Annotation	Contrib	Conf	Sequence	Modifications	Cleavages	dMass	Prec MW	Prec m/z	Theor MW	Theor m/z	Theor z	Sc	Spectrum	Specific	Time	PrecursorSignal	PrecursorElution
1	53.53	53.53	sp|P04264|K2C1_HUMAN	Keratin, type II cytoskeletal 1 OS=Homo sapiens OX=9606 GN=KRT1 PE=1 SV=6			2	99	AEAESLYQSK			-0.00182498	1124.53	563.274	1124.53	563.275	2	9	1.1.1.2866.6	1	32.0693	316.805	32.0561
1	53.53	53.53	sp|P04264|K2C1_HUMAN	Keratin, type II cytoskeletal 1 OS=Homo sapiens OX=9606 GN=KRT1 PE=1 SV=6			2	99	AQYEDIAQK			-0.00126767	1064.51	533.264	1064.51	533.264	2	13	1.1.1.2823.2	1	31.0142	1986.48	31.1762
1	53.53	53.53	sp|P04264|K2C1_HUMAN	Keratin, type II cytoskeletal 1 OS=Homo sapiens OX=9606 GN=KRT1 PE=1 SV=6			2	99	FLEQQNQVLQTK			0.00325795	1474.78	738.398	1474.78	738.396	2	10	1.1.1.3603.8	0	49.224	2151.43	48.9633
1	53.53	53.53	sp|P04264|K2C1_HUMAN	Keratin, type II cytoskeletal 1 OS=Homo sapiens OX=9606 GN=KRT1 PE=1 SV=6			2	99	FLEQQNQVLQTKWELLQQVDTSTR		missed K-W@12	0.00673817	2931.52	978.179	2931.51	978.177	3	12	1.1.1.5019.4	1	80.5204	193.317	80.5364
1	53.53	53.53	sp|P04264|K2C1_HUMAN	Keratin, type II cytoskeletal 1 OS=Homo sapiens OX=9606 GN=KRT1 PE=1 SV=6			2	99	FSSCGGGGGSFGAGGGFGSR	Carbamidomethyl(C)@4		0.00370376	1764.73	883.373	1764.73	883.371	2	11	1.1.1.3600.17	1	49.151	210.085	49.0587
1	53.53	53.53	sp|P04264|K2C1_HUMAN	Keratin, type II cytoskeletal 1 OS=Homo sapiens OX=9606 GN=KRT1 PE=1 SV=6			2	99	GGGGGGYGSGGSSYGSGGGSYGSGGGGGGGR			0.00143564	2382.95	1192.48	2382.94	1192.48	2	20	1.1.1.2719.6	1	28.4812	4254.34	28.6211
1	53.53	53.53	sp|P04264|K2C1_HUMAN	Keratin, type II cytoskeletal 1 OS=Homo sapiens OX=9606 GN=KRT1 PE=1 SV=6			2	99	GGSGGGGGGSSGGRGSGGGSSGGSIGGR		missed R-G@14	0.00077827	2078.91	693.977	2078.91	693.976	3	13	1.1.1.1934.2	1	14.0132	151.125	14.0333
1	53.53	53.53	sp|P04264|K2C1_HUMAN	Keratin, type II cytoskeletal 1 OS=Homo sapiens OX=9606 GN=KRT1 PE=1 SV=6			2	99	GSGGGSSGGSIGGRGSSSGGVK		missed R-G@14	-0.00491165	1750.81	584.612	1750.82	584.614	3	16	1.1.1.2209.2	1	17.0715	184.872	16.99
1	53.53	53.53	sp|P04264|K2C1_HUMAN	Keratin, type II cytoskeletal 1 OS=Homo sapiens OX=9606 GN=KRT1 PE=1 SV=6			2	99	KYEDEINKR		cleaved N-K@N-term; missed K-Y@1; missed K-R@8	-0.000357147	1193.6	398.875	1193.6	398.875	3	10	1.1.1.2394.2	0	20.3649	1274.21	20.4804
1	53.53	53.53	sp|P04264|K2C1_HUMAN	Keratin, type II cytoskeletal 1 OS=Homo sapiens OX=9606 GN=KRT1 PE=1 SV=6			2	99	LALDLEIATYR			0.00221649	1276.7	639.36	1276.7	639.359	2	15	1.1.1.4951.2	0	79.1589	92.7265	79.1169
1	53.53	53.53	sp|P04264|K2C1_HUMAN	Keratin, type II cytoskeletal 1 OS=Homo sapiens OX=9606 GN=KRT1 PE=1 SV=6			2	99	NKYEDEINKR		missed K-Y@2; missed K-R@9	-0.000126287	1307.65	436.89	1307.65	436.89	3	13	1.1.1.2560.2	0	24.375	2845.12	24.2505
1	53.53	53.53	sp|P04264|K2C1_HUMAN	Keratin, type II cytoskeletal 1 OS=Homo sapiens OX=9606 GN=KRT1 PE=1 SV=6			2	99	NSKIEISELNR		missed K-I@3	0.00519238	1301.7	651.857	1301.69	651.854	2	17	1.1.1.3326.2	1	42.6408	1285.16	42.6512
1	53.53	53.53	sp|P04264|K2C1_HUMAN	Keratin, type II cytoskeletal 1 OS=Homo sapiens OX=9606 GN=KRT1 PE=1 SV=6			2	99	QISNLQQSISDAEQR			-0.00642968	1715.84	858.926	1715.84	858.929	2	25	1.1.1.3788.2	1	53.7171	858.452	53.7456
1	53.53	53.53	sp|P04264|K2C1_HUMAN	Keratin, type II cytoskeletal 1 OS=Homo sapiens OX=9606 GN=KRT1 PE=1 SV=6			2	99	SDQSRLDSELK		missed R-L@5	0.00171839	1276.63	639.321	1276.63	639.32	2	12	1.1.1.2887.2	1	32.5512	721.133	32.4963
1	53.53	53.53	sp|P04264|K2C1_HUMAN	Keratin, type II cytoskeletal 1 OS=Homo sapiens OX=9606 GN=KRT1 PE=1 SV=6			2	99	SGGGFSSGSAGIINYQR			-0.00429145	1656.78	829.398	1656.79	829.4	2	25	1.1.1.3796.3	1	53.904	2208.74	53.9796
1	53.53	53.53	sp|P04264|K2C1_HUMAN	Keratin, type II cytoskeletal 1 OS=Homo sapiens OX=9606 GN=KRT1 PE=1 SV=6			2	99	SKAEAESLYQSK		missed K-A@2	-0.00336167	1339.66	670.837	1339.66	670.838	2	15	1.1.1.2674.4	1	27.3074	643.75	27.4619
1	53.53	53.53	sp|P04264|K2C1_HUMAN	Keratin, type II cytoskeletal 1 OS=Homo sapiens OX=9606 GN=KRT1 PE=1 SV=6			2	99	SLDLDSIIAEVK			-0.00318459	1301.7	651.86	1301.71	651.861	2	20	1.1.1.5563.2	1	91.5922	1372.8	91.3174
1	53.53	53.53	sp|P04264|K2C1_HUMAN	Keratin, type II cytoskeletal 1 OS=Homo sapiens OX=9606 GN=KRT1 PE=1 SV=6			2	99	SLVNLGGSK			0.000618954	873.493	437.754	873.492	437.753	2	12	1.1.1.3421.2	1	44.8791	12061.9	44.9992
1	53.53	53.53	sp|P04264|K2C1_HUMAN	Keratin, type II cytoskeletal 1 OS=Homo sapiens OX=9606 GN=KRT1 PE=1 SV=6			2	99	SLVNLGGSKSISISVAR		missed K-S@9	-0.00229744	1686.96	844.487	1686.96	844.489	2	24	1.1.1.4240.2	1	64.5041	736.918	64.5879
1	53.53	53.53	sp|P04264|K2C1_HUMAN	Keratin, type II cytoskeletal 1 OS=Homo sapiens OX=9606 GN=KRT1 PE=1 SV=6			2	99	TLLEGEESR			-0.0015289	1032.51	517.261	1032.51	517.262	2	10	1.1.1.3008.6	1	35.499	3843.03	35.6473
1	53.53	53.53	sp|P04264|K2C1_HUMAN	Keratin, type II cytoskeletal 1 OS=Homo sapiens OX=9606 GN=KRT1 PE=1 SV=6			2	99	TNAENEFVTIK			0.0026611	1264.63	633.323	1264.63	633.322	2	12	1.1.1.3723.9	1	52.2452	2381.68	52.0308
1	53.53	53.53	sp|P04264|K2C1_HUMAN	Keratin, type II cytoskeletal 1 OS=Homo sapiens OX=9606 GN=KRT1 PE=1 SV=6			2	99	TNAENEFVTIKK		missed K-K@11	0.0015096	1392.73	697.37	1392.72	697.37	2	17	1.1.1.3290.4	1	41.8569	19491.6	41.6449
1	53.53	53.53	sp|P04264|K2C1_HUMAN	Keratin, type II cytoskeletal 1 OS=Homo sapiens OX=9606 GN=KRT1 PE=1 SV=6			2	99	WELLQQVDTSTR			5.70441e-05	1474.74	738.378	1474.74	738.378	2	12	1.1.1.4446.3	1	68.9038	174.525	68.9147
1	53.53	53.53	sp|P04264|K2C1_HUMAN	Keratin, type II cytoskeletal 1 OS=Homo sapiens OX=9606 GN=KRT1 PE=1 SV=6			2	99	YEELQITAGR			0.00461585	1178.6	590.306	1178.59	590.304	2	11	1.1.1.3602.5	1	49.1879	1763.23	49.36
1	53.53	53.53	sp|P04264|K2C1_HUMAN	Keratin, type II cytoskeletal 1 OS=Homo sapiens OX=9606 GN=KRT1 PE=1 SV=6			1.72125	98.07	AEAESLYQSKYEELQITAGR		missed K-Y@10	0.00178435	2285.12	762.714	2285.12	762.713	3	13	1.1.1.4060.2	1	60.5258	339.042	60.5068
1	53.53	53.53	sp|P04264|K2C1_HUMAN	Keratin, type II cytoskeletal 1 OS=Homo sapiens OX=9606 GN=KRT1 PE=1 SV=6			1.61979	97.58	SISISVAR			-0.000163007	831.481	416.748	831.481	416.748	2	8	1.1.1.3461.2	1	45.8928	11187.3	46.052
1	53.53	53.53	sp|P04264|K2C1_HUMAN	Keratin, type II cytoskeletal 1 OS=Homo sapiens OX=9606 GN=KRT1 PE=1 SV=6			1.04576	91.04	SLNNQFASFIDK			0.00235943	1382.69	692.35	1382.68	692.349	2	8	1.1.1.4507.4	1	70.4734	160.849	70.5676
1	53.53	53.53	sp|P04264|K2C1_HUMAN	Keratin, type II cytoskeletal 1 OS=Homo sapiens OX=9606 GN=KRT1 PE=1 SV=6			0.841638	85.64	SLNNQFASFIDKVR		missed K-V@12	0.00402475	1637.86	546.96	1637.85	546.958	3	7	1.1.1.4694.2	1	74.7265	1337.72	74.8361
1	53.53	53.53	sp|P04264|K2C1_HUMAN	Keratin, type II cytoskeletal 1 OS=Homo sapiens OX=9606 GN=KRT1 PE=1 SV=6			0.191789	35.72	LRSEIDNVK		missed R-S@2	-0.00427574	1072.58	537.299	1072.59	537.301	2	6	1.1.1.2710.3	1	28.2389	111.246	28.244
1	53.53	53.53	sp|P04264|K2C1_HUMAN	Keratin, type II cytoskeletal 1 OS=Homo sapiens OX=9606 GN=KRT1 PE=1 SV=6			0.107905	21.97	SKAEAESLYQSKYEELQITAGR		missed K-A@2; missed K-Y@12	-0.00354171	2500.24	834.421	2500.24	834.422	3	7	1.1.1.3881.9	1	56.0192	278.049	56.0268
1	53.53	53.53	sp|P04264|K2C1_HUMAN	Keratin, type II cytoskeletal 1 OS=Homo sapiens OX=9606 GN=KRT1 PE=1 SV=6			0	72.14	AQYEDIAQK			-0.00151181	1064.51	533.263	1064.51	533.264	2	8	1.1.1.2840.6	1	31.4	2063.99	31.1995
1	53.53	53.53	sp|P04264|K2C1_HUMAN	Keratin, type II cytoskeletal 1 OS=Homo sapiens OX=9606 GN=KRT1 PE=1 SV=6			0	99	FLEQQNQVLQTK			0.00313588	1474.78	738.398	1474.78	738.396	2	10	1.1.1.3587.8	0	48.8337	2395.14	48.9395
1	53.53	53.53	sp|P04264|K2C1_HUMAN	Keratin, type II cytoskeletal 1 OS=Homo sapiens OX=9606 GN=KRT1 PE=1 SV=6			0	53.38	FSSCGGGGGSFGAGGGFGSR	Carbamidomethyl(C)@4		0.0112721	1764.74	883.377	1764.73	883.371	2	6	1.1.1.3615.12	1	49.5375	159.421	49.4638
1	53.53	53.53	sp|P04264|K2C1_HUMAN	Keratin, type II cytoskeletal 1 OS=Homo sapiens OX=9606 GN=KRT1 PE=1 SV=6			0	44.01	FSSCGGGGGSFGAGGGFGSR	Carbamidomethyl(C)@4		0.0077321	1764.74	883.375	1764.73	883.371	2	6	1.1.1.3630.10	1	49.936	159.902	50.0508
1	53.53	53.53	sp|P04264|K2C1_HUMAN	Keratin, type II cytoskeletal 1 OS=Homo sapiens OX=9606 GN=KRT1 PE=1 SV=6			0	35.35	FSSCGGGGGSFGAGGGFGSR	Carbamidomethyl(C)@4		0.0122487	1764.74	883.377	1764.73	883.371	2	7	1.1.1.3583.15	1	48.7409	296.972	48.6765
1	53.53	53.53	sp|P04264|K2C1_HUMAN	Keratin, type II cytoskeletal 1 OS=Homo sapiens OX=9606 GN=KRT1 PE=1 SV=6			0	99	GGGGGGYGSGGSSYGSGGGSYGSGGGGGGGR			0.00143564	2382.95	1192.48	2382.94	1192.48	2	23	1.1.1.2733.9	1	28.8558	4254.34	28.6211
1	53.53	53.53	sp|P04264|K2C1_HUMAN	Keratin, type II cytoskeletal 1 OS=Homo sapiens OX=9606 GN=KRT1 PE=1 SV=6			0	99	GGGGGGYGSGGSSYGSGGGSYGSGGGGGGGR			0.00167979	2382.95	1192.48	2382.94	1192.48	2	16	1.1.1.2749.4	1	29.2441	685.484	28.9933
1	53.53	53.53	sp|P04264|K2C1_HUMAN	Keratin, type II cytoskeletal 1 OS=Homo sapiens OX=9606 GN=KRT1 PE=1 SV=6			0	99	GGGGGGYGSGGSSYGSGGGSYGSGGGGGGGR			0.00265635	2382.95	1192.48	2382.94	1192.48	2	12	1.1.1.2763.7	1	29.6125	195.511	29.6176
1	53.53	53.53	sp|P04264|K2C1_HUMAN	Keratin, type II cytoskeletal 1 OS=Homo sapiens OX=9606 GN=KRT1 PE=1 SV=6			0	96.84	GGSGGGGGGSSGGRGSGGGSSGGSIGGR		missed R-G@14	0.0046235	2078.91	693.978	2078.91	693.976	3	12	1.1.1.1893.2	1	13.628	123.825	13.6332
1	53.53	53.53	sp|P04264|K2C1_HUMAN	Keratin, type II cytoskeletal 1 OS=Homo sapiens OX=9606 GN=KRT1 PE=1 SV=6			0	42.66	GGSGGGGGGSSGGRGSGGGSSGGSIGGR		missed R-G@14	-0.00105279	2078.91	693.976	2078.91	693.976	3	10	1.1.1.1972.2	1	14.376	120.674	14.41
1	53.53	53.53	sp|P04264|K2C1_HUMAN	Keratin, type II cytoskeletal 1 OS=Homo sapiens OX=9606 GN=KRT1 PE=1 SV=6			0	88.67	GSGGGSSGGSIGGRGSSSGGVK		missed R-G@14	-0.00198195	1750.82	584.613	1750.82	584.614	3	11	1.1.1.2145.2	1	16.3102	125.998	16.2801
1	53.53	53.53	sp|P04264|K2C1_HUMAN	Keratin, type II cytoskeletal 1 OS=Homo sapiens OX=9606 GN=KRT1 PE=1 SV=6			0	55.84	GSGGGSSGGSIGGRGSSSGGVK		missed R-G@14	-0.00546096	1750.81	584.612	1750.82	584.614	3	10	1.1.1.2234.2	1	17.4462	149.093	17.4513
1	53.53	53.53	sp|P04264|K2C1_HUMAN	Keratin, type II cytoskeletal 1 OS=Homo sapiens OX=9606 GN=KRT1 PE=1 SV=6			0	99	KYEDEINKR		cleaved N-K@N-term; missed K-Y@1; missed K-R@8	-8.24883e-05	1193.6	398.875	1193.6	398.875	3	10	1.1.1.2413.2	0	20.7524	1332.18	20.579
1	53.53	53.53	sp|P04264|K2C1_HUMAN	Keratin, type II cytoskeletal 1 OS=Homo sapiens OX=9606 GN=KRT1 PE=1 SV=6			0	88.13	KYEDEINKR		cleaved N-K@N-term; missed K-Y@1; missed K-R@8	0.000192171	1193.6	398.875	1193.6	398.875	3	8	1.1.1.2375.2	0	19.9936	114.611	19.9987
1	53.53	53.53	sp|P04264|K2C1_HUMAN	Keratin, type II cytoskeletal 1 OS=Homo sapiens OX=9606 GN=KRT1 PE=1 SV=6			0	63.75	KYEDEINKR		cleaved N-K@N-term; missed K-Y@1; missed K-R@8	0.000558383	1193.6	398.875	1193.6	398.875	3	5	1.1.1.2446.2	0	21.5173	196.804	21.4263
1	53.53	53.53	sp|P04264|K2C1_HUMAN	Keratin, type II cytoskeletal 1 OS=Homo sapiens OX=9606 GN=KRT1 PE=1 SV=6			0	55.84	KYEDEINKR		cleaved N-K@N-term; missed K-Y@1; missed K-R@8	-0.000357147	1193.6	398.875	1193.6	398.875	3	6	1.1.1.2429.2	0	21.1412	696.204	20.8848
1	53.53	53.53	sp|P04264|K2C1_HUMAN	Keratin, type II cytoskeletal 1 OS=Homo sapiens OX=9606 GN=KRT1 PE=1 SV=6			0	93.96	NKYEDEINKR		missed K-Y@2; missed K-R@9	-0.00305598	1307.64	436.889	1307.65	436.89	3	11	1.1.1.2575.2	0	24.7663	1014.4	24.4841
1	53.53	53.53	sp|P04264|K2C1_HUMAN	Keratin, type II cytoskeletal 1 OS=Homo sapiens OX=9606 GN=KRT1 PE=1 SV=6			0	60.23	NKYEDEINKR		missed K-Y@2; missed K-R@9	-0.000126287	1307.65	436.89	1307.65	436.89	3	7	1.1.1.2545.3	0	23.9777	2524.14	24.2243
1	53.53	53.53	sp|P04264|K2C1_HUMAN	Keratin, type II cytoskeletal 1 OS=Homo sapiens OX=9606 GN=KRT1 PE=1 SV=6			0	99	QISNLQQSISDAEQR	Gln->pyro-Glu@N-term		0.000534253	1698.82	850.416	1698.82	850.416	2	10	1.1.1.4544.4	1	71.4913	81.6968	71.5616
1	53.53	53.53	sp|P04264|K2C1_HUMAN	Keratin, type II cytoskeletal 1 OS=Homo sapiens OX=9606 GN=KRT1 PE=1 SV=6			0	99	SGGGFSSGSAGIINYQR			-0.00477973	1656.78	829.398	1656.79	829.4	2	13	1.1.1.3813.5	1	54.2919	1418.21	54.0506
1	53.53	53.53	sp|P04264|K2C1_HUMAN	Keratin, type II cytoskeletal 1 OS=Homo sapiens OX=9606 GN=KRT1 PE=1 SV=6			0	97.13	SISISVAR			-0.00150578	831.48	416.747	831.481	416.748	2	7	1.1.1.3480.2	1	46.2658	10903.8	46.0629
1	53.53	53.53	sp|P04264|K2C1_HUMAN	Keratin, type II cytoskeletal 1 OS=Homo sapiens OX=9606 GN=KRT1 PE=1 SV=6			0	99	SKAEAESLYQSK		missed K-A@2	-0.000676117	1339.66	670.838	1339.66	670.838	2	10	1.1.1.2689.5	1	27.6684	672.082	27.4907
1	53.53	53.53	sp|P04264|K2C1_HUMAN	Keratin, type II cytoskeletal 1 OS=Homo sapiens OX=9606 GN=KRT1 PE=1 SV=6			0	99	SLDLDSIIAEVK			-0.00318459	1301.7	651.86	1301.71	651.861	2	14	1.1.1.5544.4	1	91.2117	1415.38	91.3046
1	53.53	53.53	sp|P04264|K2C1_HUMAN	Keratin, type II cytoskeletal 1 OS=Homo sapiens OX=9606 GN=KRT1 PE=1 SV=6			0	27.07	SLNNQFASFIDKVR		missed K-V@12	-0.00109306	1637.85	819.933	1637.85	819.934	2	8	1.1.1.4703.2	1	74.9476	383.745	74.8361
1	53.53	53.53	sp|P04264|K2C1_HUMAN	Keratin, type II cytoskeletal 1 OS=Homo sapiens OX=9606 GN=KRT1 PE=1 SV=6			0	99	SLVNLGGSK			0.000618954	873.493	437.754	873.492	437.753	2	12	1.1.1.3436.2	1	45.2602	12143.7	44.9992
1	53.53	53.53	sp|P04264|K2C1_HUMAN	Keratin, type II cytoskeletal 1 OS=Homo sapiens OX=9606 GN=KRT1 PE=1 SV=6			0	88.13	SLVNLGGSK			8.60098e-06	873.492	437.753	873.492	437.753	2	5	1.1.1.3451.3	1	45.6282	1245.24	45.3707
1	53.53	53.53	sp|P04264|K2C1_HUMAN	Keratin, type II cytoskeletal 1 OS=Homo sapiens OX=9606 GN=KRT1 PE=1 SV=6			0	72.14	SLVNLGGSK			0.000435848	873.492	437.753	873.492	437.753	2	5	1.1.1.3406.2	1	44.4911	4329.65	44.7464
1	53.53	53.53	sp|P04264|K2C1_HUMAN	Keratin, type II cytoskeletal 1 OS=Homo sapiens OX=9606 GN=KRT1 PE=1 SV=6			0	64.38	TLLEGEESR			-0.0015289	1032.51	517.261	1032.51	517.262	2	7	1.1.1.3022.6	1	35.8668	3348.27	35.8056
1	53.53	53.53	sp|P04264|K2C1_HUMAN	Keratin, type II cytoskeletal 1 OS=Homo sapiens OX=9606 GN=KRT1 PE=1 SV=6			0	18.72	TNAENEFVTIK			-0.00264816	1264.63	633.321	1264.63	633.322	2	5	1.1.1.3737.9	1	52.6192	217.922	52.5177
1	53.53	53.53	sp|P04264|K2C1_HUMAN	Keratin, type II cytoskeletal 1 OS=Homo sapiens OX=9606 GN=KRT1 PE=1 SV=6			0	41.61	TNAENEFVTIKK		missed K-K@11	0.0015096	1392.73	697.37	1392.72	697.37	2	6	1.1.1.3274.10	1	41.4889	18852.6	41.6449
1	53.53	53.53	sp|P04264|K2C1_HUMAN	Keratin, type II cytoskeletal 1 OS=Homo sapiens OX=9606 GN=KRT1 PE=1 SV=6			0	32.99	TNAENEFVTIKK	Deamidated(N)@5	missed K-K@11	0.00956282	1393.72	697.866	1393.71	697.862	2	6	1.1.1.3414.9	1	44.7099	154.088	44.72
1	53.53	53.53	sp|P04264|K2C1_HUMAN	Keratin, type II cytoskeletal 1 OS=Homo sapiens OX=9606 GN=KRT1 PE=1 SV=6			0	20.05	YEELQITAGR			0.00901039	1178.6	590.308	1178.59	590.304	2	5	1.1.1.3638.5	1	50.142	107.967	50.1588
2	43.84	43.84	sp|P38646|GRP75_HUMAN	Stress-70 protein, mitochondrial OS=Homo sapiens OX=9606 GN=HSPA9 PE=1 SV=2			2	99	AQFEGIVTDLIR			0.0003582	1360.74	681.375	1360.74	681.375	2	18	1.1.1.5241.2	1	85.0762	983.337	85.1895
2	43.84	43.84	sp|P38646|GRP75_HUMAN	Stress-70 protein, mitochondrial OS=Homo sapiens OX=9606 GN=HSPA9 PE=1 SV=2			2	99	DAGQISGLNVLR			-0.000971657	1241.67	621.843	1241.67	621.844	2	19	1.1.1.4307.3	1	65.6626	8460.99	65.7332
2	43.84	43.84	sp|P38646|GRP75_HUMAN	Stress-70 protein, mitochondrial OS=Homo sapiens OX=9606 GN=HSPA9 PE=1 SV=2			2	99	LLGQFTLIGIPPAPR			-0.000624569	1591.94	796.98	1591.94	796.98	2	11	1.1.1.5582.4	1	92.0597	103.091	92.0648
2	43.84	43.84	sp|P38646|GRP75_HUMAN	Stress-70 protein, mitochondrial OS=Homo sapiens OX=9606 GN=HSPA9 PE=1 SV=2			2	99	NAVITVPAYFNDSQR			0.000521629	1693.84	847.929	1693.84	847.928	2	15	1.1.1.4478.6	0	69.6987	10193.4	69.8667
2	43.84	43.84	sp|P38646|GRP75_HUMAN	Stress-70 protein, mitochondrial OS=Homo sapiens OX=9606 GN=HSPA9 PE=1 SV=2			2	99	QAKVLENAEGAR	Gln->pyro-Glu@N-term	missed K-V@3	-0.000418464	1267.65	634.833	1267.65	634.833	2	16	1.1.1.3328.2	1	42.661	1414.86	42.7216
2	43.84	43.84	sp|P38646|GRP75_HUMAN	Stress-70 protein, mitochondrial OS=Homo sapiens OX=9606 GN=HSPA9 PE=1 SV=2			2	99	QATKDAGQISGLNVLR	Gln->pyro-Glu@N-term	missed K-D@4	-0.00228187	1652.88	827.448	1652.88	827.45	2	23	1.1.1.4274.2	1	64.9803	7756.9	65.0876
2	43.84	43.84	sp|P38646|GRP75_HUMAN	Stress-70 protein, mitochondrial OS=Homo sapiens OX=9606 GN=HSPA9 PE=1 SV=2			2	99	QAVTNPNNTFYATK			0.00397798	1567.77	784.891	1567.76	784.889	2	22	1.1.1.3305.3	1	42.2175	9083.25	42.3218
2	43.84	43.84	sp|P38646|GRP75_HUMAN	Stress-70 protein, mitochondrial OS=Homo sapiens OX=9606 GN=HSPA9 PE=1 SV=2			2	99	QAVTNPNNTFYATKR		missed K-R@14	0.00223938	1723.87	575.629	1723.86	575.629	3	17	1.1.1.3066.2	1	36.8394	36344.9	36.6301
2	43.84	43.84	sp|P38646|GRP75_HUMAN	Stress-70 protein, mitochondrial OS=Homo sapiens OX=9606 GN=HSPA9 PE=1 SV=2			2	99	RQAVTNPNNTFYATKR		missed R-Q@1; missed K-R@15	-0.00187248	1879.96	627.662	1879.97	627.662	3	16	1.1.1.2838.3	1	31.351	877.041	31.3407
2	43.84	43.84	sp|P38646|GRP75_HUMAN	Stress-70 protein, mitochondrial OS=Homo sapiens OX=9606 GN=HSPA9 PE=1 SV=2			2	99	RYDDPEVQK		missed R-Y@1	-0.00358328	1148.54	575.279	1148.55	575.28	2	15	1.1.1.2504.2	1	22.9306	1481.18	22.6811
2	43.84	43.84	sp|P38646|GRP75_HUMAN	Stress-70 protein, mitochondrial OS=Homo sapiens OX=9606 GN=HSPA9 PE=1 SV=2			2	99	RYDDPEVQKDIK		missed R-Y@1; missed K-D@9	-0.00141596	1504.75	502.591	1504.75	502.591	3	8	1.1.1.2807.6	1	30.7067	6460.53	30.4394
2	43.84	43.84	sp|P38646|GRP75_HUMAN	Stress-70 protein, mitochondrial OS=Homo sapiens OX=9606 GN=HSPA9 PE=1 SV=2			2	99	SQVFSTAADGQTQVEIK			-0.00585567	1807.89	904.952	1807.9	904.955	2	14	1.1.1.3837.6	1	54.8796	396.572	54.6152
2	43.84	43.84	sp|P38646|GRP75_HUMAN	Stress-70 protein, mitochondrial OS=Homo sapiens OX=9606 GN=HSPA9 PE=1 SV=2			2	99	STNGDTFLGGEDFDQALLR			0.002055	2054.96	1028.49	2054.95	1028.48	2	21	1.1.1.5130.2	1	82.9303	308.826	82.9948
2	43.84	43.84	sp|P38646|GRP75_HUMAN	Stress-70 protein, mitochondrial OS=Homo sapiens OX=9606 GN=HSPA9 PE=1 SV=2			2	99	TTPSVVAFTADGER			-0.00283116	1449.71	725.861	1449.71	725.862	2	14	1.1.1.3935.8	1	57.1423	8712.86	57.3113
2	43.84	43.84	sp|P38646|GRP75_HUMAN	Stress-70 protein, mitochondrial OS=Homo sapiens OX=9606 GN=HSPA9 PE=1 SV=2			2	99	VLENAEGAR			-0.00250285	957.485	479.75	957.488	479.751	2	12	1.1.1.2558.2	1	24.3149	602.028	24.2505
2	43.84	43.84	sp|P38646|GRP75_HUMAN	Stress-70 protein, mitochondrial OS=Homo sapiens OX=9606 GN=HSPA9 PE=1 SV=2			2	99	VLENAEGARTTPSVVAFTADGER		missed R-T@9	-0.00299744	2389.18	797.402	2389.19	797.403	3	14	1.1.1.3996.7	1	58.7827	387.115	58.8154
2	43.84	43.84	sp|P38646|GRP75_HUMAN	Stress-70 protein, mitochondrial OS=Homo sapiens OX=9606 GN=HSPA9 PE=1 SV=2			2	99	VQQTVQDLFGR			-0.00280304	1289.67	645.842	1289.67	645.844	2	13	1.1.1.4058.5	1	60.4752	1902.67	60.5608
2	43.84	43.84	sp|P38646|GRP75_HUMAN	Stress-70 protein, mitochondrial OS=Homo sapiens OX=9606 GN=HSPA9 PE=1 SV=2			2	99	YDDPEVQK			-0.00396534	992.441	497.228	992.445	497.23	2	8	1.1.1.2629.2	1	26.163	150.75	26.1806
2	43.84	43.84	sp|P38646|GRP75_HUMAN	Stress-70 protein, mitochondrial OS=Homo sapiens OX=9606 GN=HSPA9 PE=1 SV=2			2	99	YDDPEVQKDIK		missed K-D@8	-0.000367048	1348.65	675.333	1348.65	675.333	2	15	1.1.1.2946.4	1	33.9334	602.831	33.9622
2	43.84	43.84	sp|P38646|GRP75_HUMAN	Stress-70 protein, mitochondrial OS=Homo sapiens OX=9606 GN=HSPA9 PE=1 SV=2			1.95861	98.92	VQQTVQDLFGRAPSK		missed R-A@11	0.00471906	1672.89	558.639	1672.89	558.637	3	13	1.1.1.3830.3	1	54.6988	8848.33	54.8112
2	43.84	43.84	sp|P38646|GRP75_HUMAN	Stress-70 protein, mitochondrial OS=Homo sapiens OX=9606 GN=HSPA9 PE=1 SV=2			1.36653	95.91	VINEPTAAALAYGLDK			0.000459268	1644.87	823.444	1644.87	823.443	2	7	1.1.1.4528.5	1	71.0408	223.747	71.1116
2	43.84	43.84	sp|P38646|GRP75_HUMAN	Stress-70 protein, mitochondrial OS=Homo sapiens OX=9606 GN=HSPA9 PE=1 SV=2			1.24413	94.67	ETAENYLGHTAK			-0.00159423	1332.63	667.322	1332.63	667.323	2	8	1.1.1.2895.5	1	32.7468	418.318	32.8128
2	43.84	43.84	sp|P38646|GRP75_HUMAN	Stress-70 protein, mitochondrial OS=Homo sapiens OX=9606 GN=HSPA9 PE=1 SV=2			0.518557	71.01	EQQIVIQSSGGLSK			0.00448562	1472.79	737.401	1472.78	737.399	2	7	1.1.1.3500.14	1	46.7833	141.82	46.7623
2	43.84	43.84	sp|P38646|GRP75_HUMAN	Stress-70 protein, mitochondrial OS=Homo sapiens OX=9606 GN=HSPA9 PE=1 SV=2			0.412289	62.82	HIVKEFKR		missed K-E@4; missed K-R@7	-0.00179989	1055.62	352.881	1055.62	352.882	3	8	1.1.1.2354.2	1	19.5774	293.096	19.5554
2	43.84	43.84	sp|P38646|GRP75_HUMAN	Stress-70 protein, mitochondrial OS=Homo sapiens OX=9606 GN=HSPA9 PE=1 SV=2			0.231362	42.8	QAASSLQQASLK			-0.00138412	1230.66	616.335	1230.66	616.336	2	6	1.1.1.3027.11	1	36.0043	495.993	35.8844
2	43.84	43.84	sp|P38646|GRP75_HUMAN	Stress-70 protein, mitochondrial OS=Homo sapiens OX=9606 GN=HSPA9 PE=1 SV=2			0.110698	23.6	NAVITVPAYFNDSQRQATK		missed R-Q@15	-0.000915089	2122.08	1062.05	2122.08	1062.05	2	6	1.1.1.4151.10	0	62.3419	232.177	62.374
2	43.84	43.84	sp|P38646|GRP75_HUMAN	Stress-70 protein, mitochondrial OS=Homo sapiens OX=9606 GN=HSPA9 PE=1 SV=2			0	99	AQFEGIVTDLIR			0.000968545	1360.74	681.375	1360.74	681.375	2	12	1.1.1.5263.3	1	85.4498	674.105	85.2578
2	43.84	43.84	sp|P38646|GRP75_HUMAN	Stress-70 protein, mitochondrial OS=Homo sapiens OX=9606 GN=HSPA9 PE=1 SV=2			0	99	DAGQISGLNVLR			-0.00133786	1241.67	621.843	1241.67	621.844	2	16	1.1.1.4321.2	1	66.0557	7840.99	65.761
2	43.84	43.84	sp|P38646|GRP75_HUMAN	Stress-70 protein, mitochondrial OS=Homo sapiens OX=9606 GN=HSPA9 PE=1 SV=2			0	53.77	HIVKEFKR		missed K-E@4; missed K-R@7	-0.00207455	1055.62	352.881	1055.62	352.882	3	6	1.1.1.2372.2	1	19.9381	262.442	19.9549
2	43.84	43.84	sp|P38646|GRP75_HUMAN	Stress-70 protein, mitochondrial OS=Homo sapiens OX=9606 GN=HSPA9 PE=1 SV=2			0	51.55	HIVKEFKR		missed K-E@4; missed K-R@7	-0.00207455	1055.62	352.881	1055.62	352.882	3	6	1.1.1.2331.2	1	19.1183	384.919	19.1089
2	43.84	43.84	sp|P38646|GRP75_HUMAN	Stress-70 protein, mitochondrial OS=Homo sapiens OX=9606 GN=HSPA9 PE=1 SV=2			0	48.3	HIVKEFKR		missed K-E@4; missed K-R@7	0.000305829	1055.62	352.882	1055.62	352.882	3	6	1.1.1.2393.2	1	20.3414	176.098	20.2988
2	43.84	43.84	sp|P38646|GRP75_HUMAN	Stress-70 protein, mitochondrial OS=Homo sapiens OX=9606 GN=HSPA9 PE=1 SV=2			0	38.79	HIVKEFKR		missed K-E@4; missed K-R@7	0.000305829	1055.62	352.882	1055.62	352.882	3	7	1.1.1.2293.2	1	18.3643	149.049	18.4158
2	43.84	43.84	sp|P38646|GRP75_HUMAN	Stress-70 protein, mitochondrial OS=Homo sapiens OX=9606 GN=HSPA9 PE=1 SV=2			0	99	NAVITVPAYFNDSQR	Deamidated(N)@1		0.00624111	1694.83	848.424	1694.83	848.42	2	11	1.1.1.4824.2	0	76.7474	440.779	76.5272
2	43.84	43.84	sp|P38646|GRP75_HUMAN	Stress-70 protein, mitochondrial OS=Homo sapiens OX=9606 GN=HSPA9 PE=1 SV=2			0	99	NAVITVPAYFNDSQR	Deamidated(N)@11		-0.00132717	1694.83	848.42	1694.83	848.42	2	14	1.1.1.4574.3	0	72.2531	765.902	72.1161
2	43.84	43.84	sp|P38646|GRP75_HUMAN	Stress-70 protein, mitochondrial OS=Homo sapiens OX=9606 GN=HSPA9 PE=1 SV=2			0	99	NAVITVPAYFNDSQR			0.000277491	1693.84	847.929	1693.84	847.928	2	13	1.1.1.4493.6	0	70.0865	10221.5	69.8667
2	43.84	43.84	sp|P38646|GRP75_HUMAN	Stress-70 protein, mitochondrial OS=Homo sapiens OX=9606 GN=HSPA9 PE=1 SV=2			0	86	NAVITVPAYFNDSQR	Deamidated(N)@1		-0.000594755	1694.83	848.42	1694.83	848.42	2	9	1.1.1.4615.4	0	73.0457	133.685	73.0255
2	43.84	43.84	sp|P38646|GRP75_HUMAN	Stress-70 protein, mitochondrial OS=Homo sapiens OX=9606 GN=HSPA9 PE=1 SV=2			0	66.32	NAVITVPAYFNDSQR	Deamidated(N)@11		-0.000106479	1694.83	848.42	1694.83	848.42	2	8	1.1.1.4557.3	0	71.8376	606.197	72.0908
2	43.84	43.84	sp|P38646|GRP75_HUMAN	Stress-70 protein, mitochondrial OS=Homo sapiens OX=9606 GN=HSPA9 PE=1 SV=2			0	25.03	NAVITVPAYFNDSQR	Deamidated(N)@1		-0.000960962	1694.83	848.42	1694.83	848.42	2	9	1.1.1.4805.2	0	76.3574	54.09	76.3085
2	43.84	43.84	sp|P38646|GRP75_HUMAN	Stress-70 protein, mitochondrial OS=Homo sapiens OX=9606 GN=HSPA9 PE=1 SV=2			0	44.01	QAKVLENAEGAR		missed K-V@3	-0.00185648	1284.68	429.233	1284.68	429.233	3	6	1.1.1.2637.2	1	26.3673	1453.78	26.1539
2	43.84	43.84	sp|P38646|GRP75_HUMAN	Stress-70 protein, mitochondrial OS=Homo sapiens OX=9606 GN=HSPA9 PE=1 SV=2			0	99	QATKDAGQISGLNVLR		missed K-D@4	0.00122862	1669.91	557.645	1669.91	557.644	3	14	1.1.1.3843.2	1	55.0243	17980.1	54.8112
2	43.84	43.84	sp|P38646|GRP75_HUMAN	Stress-70 protein, mitochondrial OS=Homo sapiens OX=9606 GN=HSPA9 PE=1 SV=2			0	99	QATKDAGQISGLNVLR	Gln->pyro-Glu@N-term	missed K-D@4	-0.00191566	1652.88	827.449	1652.88	827.45	2	16	1.1.1.4296.3	1	65.3714	8677.51	65.0993
2	43.84	43.84	sp|P38646|GRP75_HUMAN	Stress-70 protein, mitochondrial OS=Homo sapiens OX=9606 GN=HSPA9 PE=1 SV=2			0	99	QATKDAGQISGLNVLR		missed K-D@4	0.00122862	1669.91	557.645	1669.91	557.644	3	11	1.1.1.3828.2	1	54.6459	17980.1	54.8112
2	43.84	43.84	sp|P38646|GRP75_HUMAN	Stress-70 protein, mitochondrial OS=Homo sapiens OX=9606 GN=HSPA9 PE=1 SV=2			0	28.03	QATKDAGQISGLNVLR	Gln->pyro-Glu@N-term	missed K-D@4	-0.00252601	1652.88	827.448	1652.88	827.45	2	6	1.1.1.4361.6	1	67.0535	50.7314	67.039
2	43.84	43.84	sp|P38646|GRP75_HUMAN	Stress-70 protein, mitochondrial OS=Homo sapiens OX=9606 GN=HSPA9 PE=1 SV=2			0	18.72	QATKDAGQISGLNVLR		missed K-D@4	-0.00521609	1669.91	835.96	1669.91	835.963	2	5	1.1.1.3829.6	1	54.6826	2746.08	54.8112
2	43.84	43.84	sp|P38646|GRP75_HUMAN	Stress-70 protein, mitochondrial OS=Homo sapiens OX=9606 GN=HSPA9 PE=1 SV=2			0	99	QAVTNPNNTFYATK			0.00410006	1567.77	784.891	1567.76	784.889	2	16	1.1.1.3325.3	1	42.6175	4024.43	42.4203
2	43.84	43.84	sp|P38646|GRP75_HUMAN	Stress-70 protein, mitochondrial OS=Homo sapiens OX=9606 GN=HSPA9 PE=1 SV=2			0	93.33	QAVTNPNNTFYATK	Deamidated(N)@7		0.00519537	1568.75	785.383	1568.75	785.381	2	8	1.1.1.3374.6	1	43.6685	685.366	43.7793
2	43.84	43.84	sp|P38646|GRP75_HUMAN	Stress-70 protein, mitochondrial OS=Homo sapiens OX=9606 GN=HSPA9 PE=1 SV=2			0	87.01	QAVTNPNNTFYATK	Deamidated(N)@7		0.00458502	1568.75	785.383	1568.75	785.381	2	11	1.1.1.3422.3	1	44.9191	234.606	44.9492
2	43.84	43.84	sp|P38646|GRP75_HUMAN	Stress-70 protein, mitochondrial OS=Homo sapiens OX=9606 GN=HSPA9 PE=1 SV=2			0	47.45	QAVTNPNNTFYATK	Gln->pyro-Glu@N-term		-0.00312389	1550.73	776.374	1550.74	776.376	2	7	1.1.1.3825.5	1	54.5859	705.125	54.6636
2	43.84	43.84	sp|P38646|GRP75_HUMAN	Stress-70 protein, mitochondrial OS=Homo sapiens OX=9606 GN=HSPA9 PE=1 SV=2			0	99	QAVTNPNNTFYATKR	Gln->pyro-Glu@N-term	missed K-R@14	0.00425321	1706.84	854.428	1706.84	854.426	2	15	1.1.1.3526.19	1	47.4339	17550	47.5131
2	43.84	43.84	sp|P38646|GRP75_HUMAN	Stress-70 protein, mitochondrial OS=Homo sapiens OX=9606 GN=HSPA9 PE=1 SV=2			0	99	QAVTNPNNTFYATKR	Gln->pyro-Glu@N-term	missed K-R@14	0.00425321	1706.84	854.428	1706.84	854.426	2	13	1.1.1.3542.10	1	47.8166	12456.5	47.5607
2	43.84	43.84	sp|P38646|GRP75_HUMAN	Stress-70 protein, mitochondrial OS=Homo sapiens OX=9606 GN=HSPA9 PE=1 SV=2			0	99	QAVTNPNNTFYATKR	Deamidated(N)@7	missed K-R@14	0.00370056	1724.85	575.958	1724.85	575.957	3	9	1.1.1.3173.5	1	39.2463	1257.1	39.2648
2	43.84	43.84	sp|P38646|GRP75_HUMAN	Stress-70 protein, mitochondrial OS=Homo sapiens OX=9606 GN=HSPA9 PE=1 SV=2			0	95.05	QAVTNPNNTFYATKR	Deamidated(Q)@1	missed K-R@14	0.00516541	1724.85	575.958	1724.85	575.957	3	12	1.1.1.3081.2	1	37.2168	1446.28	37.1232
2	43.84	43.84	sp|P38646|GRP75_HUMAN	Stress-70 protein, mitochondrial OS=Homo sapiens OX=9606 GN=HSPA9 PE=1 SV=2			0	48.3	QAVTNPNNTFYATKR	Deamidated(N)@8	missed K-R@14	0.00333435	1724.85	575.958	1724.85	575.957	3	9	1.1.1.3140.3	1	38.428	3492.39	38.5183
2	43.84	43.84	sp|P38646|GRP75_HUMAN	Stress-70 protein, mitochondrial OS=Homo sapiens OX=9606 GN=HSPA9 PE=1 SV=2			0	99	RYDDPEVQK		missed R-Y@1	-0.00138601	1148.54	575.28	1148.55	575.28	2	13	1.1.1.2489.3	1	22.5734	1477.14	22.6811
2	43.84	43.84	sp|P38646|GRP75_HUMAN	Stress-70 protein, mitochondrial OS=Homo sapiens OX=9606 GN=HSPA9 PE=1 SV=2			0	99	RYDDPEVQK		missed R-Y@1	-0.00321707	1148.54	575.279	1148.55	575.28	2	10	1.1.1.2534.2	1	23.6872	133.492	23.6745
2	43.84	43.84	sp|P38646|GRP75_HUMAN	Stress-70 protein, mitochondrial OS=Homo sapiens OX=9606 GN=HSPA9 PE=1 SV=2			0	98.45	RYDDPEVQK		missed R-Y@1	-0.0010198	1148.55	575.28	1148.55	575.28	2	9	1.1.1.2519.3	1	23.3136	626.586	23.0519
2	43.84	43.84	sp|P38646|GRP75_HUMAN	Stress-70 protein, mitochondrial OS=Homo sapiens OX=9606 GN=HSPA9 PE=1 SV=2			0	98.3	RYDDPEVQK		missed R-Y@1	-0.00114187	1148.55	575.28	1148.55	575.28	2	6	1.1.1.2474.5	1	22.1975	515.864	22.4264
2	43.84	43.84	sp|P38646|GRP75_HUMAN	Stress-70 protein, mitochondrial OS=Homo sapiens OX=9606 GN=HSPA9 PE=1 SV=2			0	95.28	SQVFSTAADGQTQVEIK			-0.00841912	1807.89	904.951	1807.9	904.955	2	8	1.1.1.3841.8	1	54.9843	182.583	55.0709
2	43.84	43.84	sp|P38646|GRP75_HUMAN	Stress-70 protein, mitochondrial OS=Homo sapiens OX=9606 GN=HSPA9 PE=1 SV=2			0	24.36	SQVFSTAADGQTQVEIK			-0.00561154	1807.89	904.952	1807.9	904.955	2	6	1.1.1.3821.7	1	54.4873	395.074	54.6152
2	43.84	43.84	sp|P38646|GRP75_HUMAN	Stress-70 protein, mitochondrial OS=Homo sapiens OX=9606 GN=HSPA9 PE=1 SV=2			0	99	STNGDTFLGGEDFDQALLR	Deamidated(N)@3		0.00411184	2055.94	1028.98	2055.94	1028.98	2	19	1.1.1.5272.3	1	85.6916	430.296	85.7534
2	43.84	43.84	sp|P38646|GRP75_HUMAN	Stress-70 protein, mitochondrial OS=Homo sapiens OX=9606 GN=HSPA9 PE=1 SV=2			0	99	TTPSVVAFTADGER			-0.00283116	1449.71	725.861	1449.71	725.862	2	18	1.1.1.3949.7	1	57.5161	8712.86	57.3113
2	43.84	43.84	sp|P38646|GRP75_HUMAN	Stress-70 protein, mitochondrial OS=Homo sapiens OX=9606 GN=HSPA9 PE=1 SV=2			0	99	TTPSVVAFTADGER			-0.00319737	1449.71	725.861	1449.71	725.862	2	16	1.1.1.3911.2	1	56.5367	490.241	56.5741
2	43.84	43.84	sp|P38646|GRP75_HUMAN	Stress-70 protein, mitochondrial OS=Homo sapiens OX=9606 GN=HSPA9 PE=1 SV=2			0	91.28	TTPSVVAFTADGER			9.84945e-05	1449.71	725.862	1449.71	725.862	2	7	1.1.1.3963.8	1	57.895	565.535	57.6084
2	43.84	43.84	sp|P38646|GRP75_HUMAN	Stress-70 protein, mitochondrial OS=Homo sapiens OX=9606 GN=HSPA9 PE=1 SV=2			0	99	VLENAEGAR			-0.00213663	957.486	479.75	957.488	479.751	2	9	1.1.1.2573.3	1	24.7017	431.48	24.4322
2	43.84	43.84	sp|P38646|GRP75_HUMAN	Stress-70 protein, mitochondrial OS=Homo sapiens OX=9606 GN=HSPA9 PE=1 SV=2			0	90.61	VLENAEGAR			-0.00213663	957.486	479.75	957.488	479.751	2	8	1.1.1.2543.3	1	23.9227	476.374	24.12
2	43.84	43.84	sp|P38646|GRP75_HUMAN	Stress-70 protein, mitochondrial OS=Homo sapiens OX=9606 GN=HSPA9 PE=1 SV=2			0	41.35	VLENAEGAR			-0.00213663	957.486	479.75	957.488	479.751	2	6	1.1.1.2587.3	1	25.0728	201.9	24.9825
2	43.84	43.84	sp|P38646|GRP75_HUMAN	Stress-70 protein, mitochondrial OS=Homo sapiens OX=9606 GN=HSPA9 PE=1 SV=2			0	86.69	VQQTVQDLFGR			-0.00658718	1289.67	645.84	1289.67	645.844	2	7	1.1.1.4095.7	1	61.0276	331.221	60.8476
3	27.63	27.63	sp|P08670|VIME_HUMAN	Vimentin OS=Homo sapiens OX=9606 GN=VIM PE=1 SV=4			2	99	DGQVINETSQHHDDLE			0.00377117	1835.8	918.905	1835.79	918.903	2	11	1.1.1.3070.11	1	36.9431	1433	36.9724
3	27.63	27.63	sp|P08670|VIME_HUMAN	Vimentin OS=Homo sapiens OX=9606 GN=VIM PE=1 SV=4			2	99	DVRQQYESVAAK		missed R-Q@3	0.000294432	1392.7	697.357	1392.7	697.357	2	9	1.1.1.2992.9	1	35.0905	2657.03	35.2086
3	27.63	27.63	sp|P08670|VIME_HUMAN	Vimentin OS=Homo sapiens OX=9606 GN=VIM PE=1 SV=4			2	99	ETNLDSLPLVDTHSK			-0.0050315	1667.83	834.923	1667.84	834.926	2	15	1.1.1.4119.2	1	61.5309	852.497	61.5069
3	27.63	27.63	sp|P08670|VIME_HUMAN	Vimentin OS=Homo sapiens OX=9606 GN=VIM PE=1 SV=4			2	99	FADLSEAANR			0.000483231	1092.52	547.268	1092.52	547.267	2	9	1.1.1.3299.5	1	42.0662	362.695	42.0813
3	27.63	27.63	sp|P08670|VIME_HUMAN	Vimentin OS=Homo sapiens OX=9606 GN=VIM PE=1 SV=4			2	99	ISLPLPNFSSLNLR			-0.00161203	1569.89	785.95	1569.89	785.951	2	14	1.1.1.5841.2	1	97.4342	355.983	97.2258
3	27.63	27.63	sp|P08670|VIME_HUMAN	Vimentin OS=Homo sapiens OX=9606 GN=VIM PE=1 SV=4			2	99	LLQDSVDFSLADAINTEFK			-0.0035397	2125.05	1063.53	2125.06	1063.54	2	17	1.1.1.5858.3	1	97.7524	168.055	97.7575
3	27.63	27.63	sp|P08670|VIME_HUMAN	Vimentin OS=Homo sapiens OX=9606 GN=VIM PE=1 SV=4			2	99	QQYESVAAK			-0.00267165	1022.5	512.258	1022.5	512.259	2	10	1.1.1.2585.3	1	25.0242	373.233	24.7453
3	27.63	27.63	sp|P08670|VIME_HUMAN	Vimentin OS=Homo sapiens OX=9606 GN=VIM PE=1 SV=4			2	99	QVDQLTNDKAR	Gln->pyro-Glu@N-term	missed K-A@9	0.000303954	1269.63	635.823	1269.63	635.823	2	12	1.1.1.3158.8	1	38.8622	729.218	38.8528
3	27.63	27.63	sp|P08670|VIME_HUMAN	Vimentin OS=Homo sapiens OX=9606 GN=VIM PE=1 SV=4			2	99	SLYASSPGGVYATR			0.00689319	1427.71	714.863	1427.7	714.859	2	21	1.1.1.3518.2	1	47.2305	9335.84	47.0241
3	27.63	27.63	sp|P08670|VIME_HUMAN	Vimentin OS=Homo sapiens OX=9606 GN=VIM PE=1 SV=4			2	99	TVETRDGQVINETSQHHDDLE		missed R-D@5	0.0112319	2422.11	808.378	2422.1	808.374	3	17	1.1.1.3102.4	1	37.6549	1084.47	37.6835
3	27.63	27.63	sp|P08670|VIME_HUMAN	Vimentin OS=Homo sapiens OX=9606 GN=VIM PE=1 SV=4			1.5376	97.46	SYVTTSTR			-0.00216955	913.448	457.731	913.451	457.733	2	10	1.1.1.2604.2	1	25.5305	827.887	25.246
3	27.63	27.63	sp|P08670|VIME_HUMAN	Vimentin OS=Homo sapiens OX=9606 GN=VIM PE=1 SV=4			1.19382	94.39	TLLIKTVETR		missed K-T@5	0.00279577	1172.72	587.365	1172.71	587.364	2	7	1.1.1.3507.5	1	46.953	2528.35	47.0506
3	27.63	27.63	sp|P08670|VIME_HUMAN	Vimentin OS=Homo sapiens OX=9606 GN=VIM PE=1 SV=4			1.08619	92.81	KVESLQEEIAFLK		missed K-V@1	-0.00179839	1532.84	767.429	1532.84	767.43	2	8	1.1.1.4537.5	1	71.3025	97.0926	71.3076
3	27.63	27.63	sp|P08670|VIME_HUMAN	Vimentin OS=Homo sapiens OX=9606 GN=VIM PE=1 SV=4			1.08619	92.81	LRSSVPGVR		missed R-S@2	-0.0026705	969.569	485.792	969.572	485.793	2	7	1.1.1.2754.3	1	29.3663	1035.04	29.1693
3	27.63	27.63	sp|P08670|VIME_HUMAN	Vimentin OS=Homo sapiens OX=9606 GN=VIM PE=1 SV=4			1.04576	92.07	QDVDNASLAR			0.0016121	1087.53	544.771	1087.53	544.77	2	7	1.1.1.2758.6	1	29.4766	269.069	29.2759
3	27.63	27.63	sp|P08670|VIME_HUMAN	Vimentin OS=Homo sapiens OX=9606 GN=VIM PE=1 SV=4			0.744727	89.91	QAKQESTEYRR	Gln->pyro-Glu@N-term	missed K-Q@3; missed R-R@10	-0.00351796	1377.66	460.227	1377.66	460.229	3	9	1.1.1.2230.2	1	17.3515	359.66	17.3567
3	27.63	27.63	sp|P08670|VIME_HUMAN	Vimentin OS=Homo sapiens OX=9606 GN=VIM PE=1 SV=4			0.688246	81.67	ETNLDSLPLVDTHSKR		missed K-R@15	0.00160255	1823.94	608.987	1823.94	608.987	3	7	1.1.1.3858.6	1	55.4234	4277.65	55.3624
3	27.63	27.63	sp|P08670|VIME_HUMAN	Vimentin OS=Homo sapiens OX=9606 GN=VIM PE=1 SV=4			0.244125	46.38	KLLEGEESR		missed K-L@1	-0.00210021	1059.55	530.784	1059.56	530.785	2	6	1.1.1.2584.3	0	25.0035	122.02	24.956
3	27.63	27.63	sp|P08670|VIME_HUMAN	Vimentin OS=Homo sapiens OX=9606 GN=VIM PE=1 SV=4			0	97.77	ISLPLPNFSSLNLR			-0.000391343	1569.89	785.951	1569.89	785.951	2	12	1.1.1.5823.2	1	97.0378	518.356	97.1864
3	27.63	27.63	sp|P08670|VIME_HUMAN	Vimentin OS=Homo sapiens OX=9606 GN=VIM PE=1 SV=4			0	99	LLQDSVDFSLADAINTEFK			-0.000121772	2125.06	1063.54	2125.06	1063.54	2	21	1.1.1.5786.3	1	96.213	477.278	96.3245
3	27.63	27.63	sp|P08670|VIME_HUMAN	Vimentin OS=Homo sapiens OX=9606 GN=VIM PE=1 SV=4			0	99	LLQDSVDFSLADAINTEFK			0.00354029	2125.06	1063.54	2125.06	1063.54	2	27	1.1.1.5803.3	1	96.584	547.898	96.5019
3	27.63	27.63	sp|P08670|VIME_HUMAN	Vimentin OS=Homo sapiens OX=9606 GN=VIM PE=1 SV=4			0	99	LLQDSVDFSLADAINTEFK			0.000122365	2125.06	1063.54	2125.06	1063.54	2	22	1.1.1.5819.3	1	96.9644	484.887	96.8182
3	27.63	27.63	sp|P08670|VIME_HUMAN	Vimentin OS=Homo sapiens OX=9606 GN=VIM PE=1 SV=4			0	99	LLQDSVDFSLADAINTEFK			0.000366503	2125.06	1063.54	2125.06	1063.54	2	20	1.1.1.5834.3	1	97.3329	240.361	97.2509
3	27.63	27.63	sp|P08670|VIME_HUMAN	Vimentin OS=Homo sapiens OX=9606 GN=VIM PE=1 SV=4			0	99	LLQDSVDFSLADAINTEFK			-0.000121772	2125.06	1063.54	2125.06	1063.54	2	16	1.1.1.5787.3	1	96.2428	477.278	96.3245
3	27.63	27.63	sp|P08670|VIME_HUMAN	Vimentin OS=Homo sapiens OX=9606 GN=VIM PE=1 SV=4			0	44.28	QDVDNASLAR			0.0016121	1087.53	544.771	1087.53	544.77	2	6	1.1.1.2744.5	1	29.1076	269.069	29.2759
3	27.63	27.63	sp|P08670|VIME_HUMAN	Vimentin OS=Homo sapiens OX=9606 GN=VIM PE=1 SV=4			0	67.75	QQYESVAAK			-0.0024275	1022.5	512.258	1022.5	512.259	2	8	1.1.1.2571.3	1	24.656	378.858	24.7453
3	27.63	27.63	sp|P08670|VIME_HUMAN	Vimentin OS=Homo sapiens OX=9606 GN=VIM PE=1 SV=4			0	53.77	QQYESVAAK			-0.00364821	1022.5	512.257	1022.5	512.259	2	6	1.1.1.2600.4	1	25.4183	98.6169	25.2721
3	27.63	27.63	sp|P08670|VIME_HUMAN	Vimentin OS=Homo sapiens OX=9606 GN=VIM PE=1 SV=4			0	99	SLYASSPGGVYATR			0.00689319	1427.71	714.863	1427.7	714.859	2	12	1.1.1.3503.10	1	46.8545	9348.09	47.0241
3	27.63	27.63	sp|P08670|VIME_HUMAN	Vimentin OS=Homo sapiens OX=9606 GN=VIM PE=1 SV=4			0	95.74	SYVTTSTR			-0.00216955	913.448	457.731	913.451	457.733	2	8	1.1.1.2590.2	1	25.1503	958.695	25.1408
4	27.15	31.22	sp|P35908|K22E_HUMAN	Keratin, type II cytoskeletal 2 epidermal OS=Homo sapiens OX=9606 GN=KRT2 PE=1 SV=2			2	99	AAFGGSGGRGSSSGGGYSSGSSSYGSGGR		missed R-G@9	0.00181135	2500.06	834.361	2500.06	834.361	3	12	1.1.1.2748.6	1	29.2141	671.101	29.2759
4	27.15	31.22	sp|P35908|K22E_HUMAN	Keratin, type II cytoskeletal 2 epidermal OS=Homo sapiens OX=9606 GN=KRT2 PE=1 SV=2			2	99	GFSSGSAVVSGGSR			0.000789795	1253.6	627.808	1253.6	627.807	2	15	1.1.1.3005.5	1	35.4255	2896.94	35.5166
4	27.15	31.22	sp|P35908|K22E_HUMAN	Keratin, type II cytoskeletal 2 epidermal OS=Homo sapiens OX=9606 GN=KRT2 PE=1 SV=2			2	99	GGSGGGGSISGGGYGSGGGSGGR			-0.00328342	1740.74	871.376	1740.74	871.378	2	16	1.1.1.2568.4	1	24.5835	204.483	24.5627
4	27.15	31.22	sp|P35908|K22E_HUMAN	Keratin, type II cytoskeletal 2 epidermal OS=Homo sapiens OX=9606 GN=KRT2 PE=1 SV=2			2	99	GGSISGGGYGSGGGK			-0.00380194	1196.54	599.277	1196.54	599.278	2	12	1.1.1.2513.4	1	23.1584	118.151	23.2979
4	27.15	31.22	sp|P35908|K22E_HUMAN	Keratin, type II cytoskeletal 2 epidermal OS=Homo sapiens OX=9606 GN=KRT2 PE=1 SV=2			2	99	GSSSGGGYSSGSSSYGSGGR			-0.00509706	1739.69	870.854	1739.7	870.856	2	31	1.1.1.2472.2	1	22.1526	1159.06	22.0856
4	27.15	31.22	sp|P35908|K22E_HUMAN	Keratin, type II cytoskeletal 2 epidermal OS=Homo sapiens OX=9606 GN=KRT2 PE=1 SV=2			2	99	HGGGGGGFGGGGFGSR			-0.00126057	1319.57	440.865	1319.58	440.866	3	11	1.1.1.2864.2	1	32.0103	1629.61	31.794
4	27.15	31.22	sp|P35908|K22E_HUMAN	Keratin, type II cytoskeletal 2 epidermal OS=Homo sapiens OX=9606 GN=KRT2 PE=1 SV=2			2	99	NLDLDSIIAEVK			-0.00410837	1328.71	665.365	1328.72	665.367	2	19	1.1.1.5536.2	0	91.0594	243.031	91.0821
4	27.15	31.22	sp|P35908|K22E_HUMAN	Keratin, type II cytoskeletal 2 epidermal OS=Homo sapiens OX=9606 GN=KRT2 PE=1 SV=2			2	99	NVQDAIADAEQR			0.00416572	1328.64	665.325	1328.63	665.323	2	18	1.1.1.3502.8	1	46.8326	448.348	46.8923
4	27.15	31.22	sp|P35908|K22E_HUMAN	Keratin, type II cytoskeletal 2 epidermal OS=Homo sapiens OX=9606 GN=KRT2 PE=1 SV=2			2	99	SLVGLGGTK			0.000698492	830.487	416.251	830.486	416.25	2	9	1.1.1.3377.3	1	43.7335	3303.16	43.8566
4	27.15	31.22	sp|P35908|K22E_HUMAN	Keratin, type II cytoskeletal 2 epidermal OS=Homo sapiens OX=9606 GN=KRT2 PE=1 SV=2			2	99	TAAENDFVTLK			0.00132471	1207.61	604.812	1207.61	604.812	2	13	1.1.1.3767.3	1	53.3448	475.459	53.3133
4	27.15	31.22	sp|P35908|K22E_HUMAN	Keratin, type II cytoskeletal 2 epidermal OS=Homo sapiens OX=9606 GN=KRT2 PE=1 SV=2			2	99	TAAENDFVTLKK		missed K-K@11	0.00263956	1335.71	668.86	1335.7	668.859	2	17	1.1.1.3325.2	1	42.6092	1730.49	42.6746
4	27.15	31.22	sp|P35908|K22E_HUMAN	Keratin, type II cytoskeletal 2 epidermal OS=Homo sapiens OX=9606 GN=KRT2 PE=1 SV=2			1.92082	99	VDPEIQNVK			-0.000494921	1040.55	521.282	1040.55	521.282	2	12	1.1.1.3041.3	1	36.2888	3114.05	36.3884
4	27.15	31.22	sp|P35908|K22E_HUMAN	Keratin, type II cytoskeletal 2 epidermal OS=Homo sapiens OX=9606 GN=KRT2 PE=1 SV=2			1.56864	97.7	STSSFSCLSR	Carbamidomethyl(C)@7		0.0011208	1130.5	566.259	1130.5	566.259	2	11	1.1.1.3176.8	1	39.3255	7203.73	39.291
4	27.15	31.22	sp|P35908|K22E_HUMAN	Keratin, type II cytoskeletal 2 epidermal OS=Homo sapiens OX=9606 GN=KRT2 PE=1 SV=2			1.35655	96.24	KLLEGEECR	Carbamidomethyl(C)@8	missed K-L@1	-0.0062306	1132.55	567.282	1132.55	567.285	2	7	1.1.1.2614.5	0	25.7911	146.891	25.9654
4	27.15	31.22	sp|P35908|K22E_HUMAN	Keratin, type II cytoskeletal 2 epidermal OS=Homo sapiens OX=9606 GN=KRT2 PE=1 SV=2			0.152427	33.34	LLEGEECR	Carbamidomethyl(C)@7		0.00148584	1004.46	503.238	1004.46	503.237	2	5	1.1.1.2758.5	0	29.4741	131.107	29.5658
4	27.15	31.22	sp|P35908|K22E_HUMAN	Keratin, type II cytoskeletal 2 epidermal OS=Homo sapiens OX=9606 GN=KRT2 PE=1 SV=2			0.149354	32.87	LQGEIAHVK			-0.00277963	993.558	497.786	993.561	497.788	2	5	1.1.1.2705.4	1	28.0952	190.641	28.1901
4	27.15	31.22	sp|P35908|K22E_HUMAN	Keratin, type II cytoskeletal 2 epidermal OS=Homo sapiens OX=9606 GN=KRT2 PE=1 SV=2			0	99	FLEQQNQVLQTK			0.00325795	1474.78	738.398	1474.78	738.396	2	10	1.1.1.3603.8	0	49.224	2151.43	48.9633
4	27.15	31.22	sp|P35908|K22E_HUMAN	Keratin, type II cytoskeletal 2 epidermal OS=Homo sapiens OX=9606 GN=KRT2 PE=1 SV=2			0	99	FLEQQNQVLQTK			0.00313588	1474.78	738.398	1474.78	738.396	2	10	1.1.1.3587.8	0	48.8337	2395.14	48.9395
4	27.15	31.22	sp|P35908|K22E_HUMAN	Keratin, type II cytoskeletal 2 epidermal OS=Homo sapiens OX=9606 GN=KRT2 PE=1 SV=2			0	96.33	GFSSGSAVVSGGSR			0.000789795	1253.6	627.808	1253.6	627.807	2	7	1.1.1.3008.8	1	35.5007	2896.94	35.5166
4	27.15	31.22	sp|P35908|K22E_HUMAN	Keratin, type II cytoskeletal 2 epidermal OS=Homo sapiens OX=9606 GN=KRT2 PE=1 SV=2			0	99	GGSGGGGSISGGGYGSGGGSGGR			0.000134563	1740.74	871.378	1740.74	871.378	2	12	1.1.1.2587.6	1	25.0828	121.71	25.0351
4	27.15	31.22	sp|P35908|K22E_HUMAN	Keratin, type II cytoskeletal 2 epidermal OS=Homo sapiens OX=9606 GN=KRT2 PE=1 SV=2			0	92.63	GGSGGGGSISGGGYGSGGGSGGR			-0.00572483	1740.74	871.375	1740.74	871.378	2	8	1.1.1.2553.6	1	24.1932	166.023	24.3542
4	27.15	31.22	sp|P35908|K22E_HUMAN	Keratin, type II cytoskeletal 2 epidermal OS=Homo sapiens OX=9606 GN=KRT2 PE=1 SV=2			0	99	GGSISGGGYGSGGGK			-0.00343573	1196.54	599.277	1196.54	599.278	2	17	1.1.1.2530.2	1	23.5907	111.223	23.5435
4	27.15	31.22	sp|P35908|K22E_HUMAN	Keratin, type II cytoskeletal 2 epidermal OS=Homo sapiens OX=9606 GN=KRT2 PE=1 SV=2			0	99	GSSSGGGYSSGSSSYGSGGR			-0.00521913	1739.69	870.854	1739.7	870.856	2	11	1.1.1.2456.6	1	21.785	804.455	21.9894
4	27.15	31.22	sp|P35908|K22E_HUMAN	Keratin, type II cytoskeletal 2 epidermal OS=Homo sapiens OX=9606 GN=KRT2 PE=1 SV=2			0	99	GSSSGGGYSSGSSSYGSGGR			0.00137269	1739.7	870.857	1739.7	870.856	2	12	1.1.1.2487.5	1	22.5225	679.993	22.2543
4	27.15	31.22	sp|P35908|K22E_HUMAN	Keratin, type II cytoskeletal 2 epidermal OS=Homo sapiens OX=9606 GN=KRT2 PE=1 SV=2			0	99	HGGGGGGFGGGGFGSR			-0.00126057	1319.57	440.865	1319.58	440.866	3	8	1.1.1.2849.2	1	31.6184	1629.61	31.794
4	27.15	31.22	sp|P35908|K22E_HUMAN	Keratin, type II cytoskeletal 2 epidermal OS=Homo sapiens OX=9606 GN=KRT2 PE=1 SV=2			0	99	KYEDEINKR		missed K-Y@1; missed K-R@8	-0.000357147	1193.6	398.875	1193.6	398.875	3	10	1.1.1.2394.2	0	20.3649	1274.21	20.4804
4	27.15	31.22	sp|P35908|K22E_HUMAN	Keratin, type II cytoskeletal 2 epidermal OS=Homo sapiens OX=9606 GN=KRT2 PE=1 SV=2			0	99	KYEDEINKR		missed K-Y@1; missed K-R@8	-8.24883e-05	1193.6	398.875	1193.6	398.875	3	10	1.1.1.2413.2	0	20.7524	1332.18	20.579
4	27.15	31.22	sp|P35908|K22E_HUMAN	Keratin, type II cytoskeletal 2 epidermal OS=Homo sapiens OX=9606 GN=KRT2 PE=1 SV=2			0	88.13	KYEDEINKR		missed K-Y@1; missed K-R@8	0.000192171	1193.6	398.875	1193.6	398.875	3	8	1.1.1.2375.2	0	19.9936	114.611	19.9987
4	27.15	31.22	sp|P35908|K22E_HUMAN	Keratin, type II cytoskeletal 2 epidermal OS=Homo sapiens OX=9606 GN=KRT2 PE=1 SV=2			0	63.75	KYEDEINKR		missed K-Y@1; missed K-R@8	0.000558383	1193.6	398.875	1193.6	398.875	3	5	1.1.1.2446.2	0	21.5173	196.804	21.4263
4	27.15	31.22	sp|P35908|K22E_HUMAN	Keratin, type II cytoskeletal 2 epidermal OS=Homo sapiens OX=9606 GN=KRT2 PE=1 SV=2			0	55.84	KYEDEINKR		missed K-Y@1; missed K-R@8	-0.000357147	1193.6	398.875	1193.6	398.875	3	6	1.1.1.2429.2	0	21.1412	696.204	20.8848
4	27.15	31.22	sp|P35908|K22E_HUMAN	Keratin, type II cytoskeletal 2 epidermal OS=Homo sapiens OX=9606 GN=KRT2 PE=1 SV=2			0	63.75	SLVGLGGTK			0.000698492	830.487	416.251	830.486	416.25	2	5	1.1.1.3392.2	1	44.1221	3251.09	43.8566
5	24	24	sp|P13645|K1C10_HUMAN	Keratin, type I cytoskeletal 10 OS=Homo sapiens OX=9606 GN=KRT10 PE=1 SV=6			2	99	ALEESNYELEGK			0.00173283	1380.64	691.329	1380.64	691.328	2	17	1.1.1.3342.2	1	42.9275	2150.96	42.9799
5	24	24	sp|P13645|K1C10_HUMAN	Keratin, type I cytoskeletal 10 OS=Homo sapiens OX=9606 GN=KRT10 PE=1 SV=6			2	99	DAEAWFNEKSK		missed K-S@9	0.00763237	1323.62	662.816	1323.61	662.812	2	11	1.1.1.3477.6	1	46.2035	776.955	46.262
5	24	24	sp|P13645|K1C10_HUMAN	Keratin, type I cytoskeletal 10 OS=Homo sapiens OX=9606 GN=KRT10 PE=1 SV=6			2	99	DYSKYYK		missed K-Y@4	-0.00260395	965.447	483.731	965.449	483.732	2	8	1.1.1.2808.4	1	30.7291	704.919	30.669
5	24	24	sp|P13645|K1C10_HUMAN	Keratin, type I cytoskeletal 10 OS=Homo sapiens OX=9606 GN=KRT10 PE=1 SV=6			2	99	GSLGGGFSSGGFSGGSFSR			-0.004498	1706.76	854.388	1706.76	854.39	2	17	1.1.1.4127.7	1	61.7058	2474	61.4837
5	24	24	sp|P13645|K1C10_HUMAN	Keratin, type I cytoskeletal 10 OS=Homo sapiens OX=9606 GN=KRT10 PE=1 SV=6			2	99	GSSGGGCFGGSSGGYGGLGGFGGGSFR	Carbamidomethyl(C)@7		0.00514689	2341.98	1172	2341.98	1172	2	25	1.1.1.4386.2	1	67.7028	580.107	67.7081
5	24	24	sp|P13645|K1C10_HUMAN	Keratin, type I cytoskeletal 10 OS=Homo sapiens OX=9606 GN=KRT10 PE=1 SV=6			2	99	LAADDFR			-0.000253925	806.392	404.203	806.392	404.203	2	8	1.1.1.3162.3	0	38.9597	2456.84	38.8046
5	24	24	sp|P13645|K1C10_HUMAN	Keratin, type I cytoskeletal 10 OS=Homo sapiens OX=9606 GN=KRT10 PE=1 SV=6			2	99	LASYLDKVR		missed K-V@7	0.00177098	1063.6	532.809	1063.6	532.809	2	14	1.1.1.3314.2	0	42.4152	1737.93	42.4256
5	24	24	sp|P13645|K1C10_HUMAN	Keratin, type I cytoskeletal 10 OS=Homo sapiens OX=9606 GN=KRT10 PE=1 SV=6			2	99	LENEIQTYR			0.000323731	1164.58	583.296	1164.58	583.296	2	11	1.1.1.3157.5	1	38.8443	1071.23	38.9272
5	24	24	sp|P13645|K1C10_HUMAN	Keratin, type I cytoskeletal 10 OS=Homo sapiens OX=9606 GN=KRT10 PE=1 SV=6			2	99	SGGGGGGGGCGGGGGVSSLR	Carbamidomethyl(C)@10		-0.00120049	1548.67	775.342	1548.67	775.342	2	16	1.1.1.2708.4	1	28.185	523.322	27.9743
5	24	24	sp|P13645|K1C10_HUMAN	Keratin, type I cytoskeletal 10 OS=Homo sapiens OX=9606 GN=KRT10 PE=1 SV=6			2	99	SLLEGEGSSGGGGR			0.000732819	1261.59	631.803	1261.59	631.802	2	16	1.1.1.2970.3	1	34.5121	1743.66	34.3539
5	24	24	sp|P13645|K1C10_HUMAN	Keratin, type I cytoskeletal 10 OS=Homo sapiens OX=9606 GN=KRT10 PE=1 SV=6			2	99	SQYEQLAEQNR			0.00123475	1364.63	683.324	1364.63	683.323	2	15	1.1.1.2971.8	1	34.5444	1127.57	34.5545
5	24	24	sp|P13645|K1C10_HUMAN	Keratin, type I cytoskeletal 10 OS=Homo sapiens OX=9606 GN=KRT10 PE=1 SV=6			2	99	SQYEQLAEQNRK		missed R-K@11	-0.0012021	1492.73	498.583	1492.73	498.583	3	10	1.1.1.2742.3	1	29.0495	5723.66	28.8078
5	24	24	sp|P13645|K1C10_HUMAN	Keratin, type I cytoskeletal 10 OS=Homo sapiens OX=9606 GN=KRT10 PE=1 SV=6			0	99	GSLGGGFSSGGFSGGSFSR			-0.00437593	1706.76	854.388	1706.76	854.39	2	16	1.1.1.4106.4	1	61.3165	2525.88	61.4732
5	24	24	sp|P13645|K1C10_HUMAN	Keratin, type I cytoskeletal 10 OS=Homo sapiens OX=9606 GN=KRT10 PE=1 SV=6			0	99	GSLGGGFSSGGFSGGSFSR			-0.00376559	1706.76	854.388	1706.76	854.39	2	9	1.1.1.4142.11	1	62.0964	242.457	61.9954
5	24	24	sp|P13645|K1C10_HUMAN	Keratin, type I cytoskeletal 10 OS=Homo sapiens OX=9606 GN=KRT10 PE=1 SV=6			0	58.16	LAADDFR			-0.00165774	806.391	404.203	806.392	404.203	2	5	1.1.1.3177.4	0	39.3495	948.137	39.082
5	24	24	sp|P13645|K1C10_HUMAN	Keratin, type I cytoskeletal 10 OS=Homo sapiens OX=9606 GN=KRT10 PE=1 SV=6			0	41.09	LAADDFR			0.000173323	806.392	404.204	806.392	404.203	2	6	1.1.1.3146.3	0	38.577	2350.4	38.8046
5	24	24	sp|P13645|K1C10_HUMAN	Keratin, type I cytoskeletal 10 OS=Homo sapiens OX=9606 GN=KRT10 PE=1 SV=6			0	97.75	LENEIQTYR			0.000323731	1164.58	583.296	1164.58	583.296	2	8	1.1.1.3172.4	1	39.2237	1033.89	38.9525
5	24	24	sp|P13645|K1C10_HUMAN	Keratin, type I cytoskeletal 10 OS=Homo sapiens OX=9606 GN=KRT10 PE=1 SV=6			0	99	SGGGGGGGGCGGGGGVSSLR	Carbamidomethyl(C)@10		-0.00120049	1548.67	775.342	1548.67	775.342	2	10	1.1.1.2694.7	1	27.8085	523.322	27.9743
5	24	24	sp|P13645|K1C10_HUMAN	Keratin, type I cytoskeletal 10 OS=Homo sapiens OX=9606 GN=KRT10 PE=1 SV=6			0	99	SLLEGEGSSGGGGR			0.000732819	1261.59	631.803	1261.59	631.802	2	13	1.1.1.2955.6	1	34.1464	1721.67	34.3539
5	24	24	sp|P13645|K1C10_HUMAN	Keratin, type I cytoskeletal 10 OS=Homo sapiens OX=9606 GN=KRT10 PE=1 SV=6			0	99	SLLEGEGSSGGGGR			0.000732819	1261.59	631.803	1261.59	631.802	2	12	1.1.1.2985.5	1	34.9079	584.845	34.6319
5	24	24	sp|P13645|K1C10_HUMAN	Keratin, type I cytoskeletal 10 OS=Homo sapiens OX=9606 GN=KRT10 PE=1 SV=6			0	99	SQYEQLAEQNRK		missed R-K@11	-0.00222552	1492.72	747.37	1492.73	747.371	2	10	1.1.1.2726.6	1	28.6658	5631.66	28.8346
5	24	24	sp|P13645|K1C10_HUMAN	Keratin, type I cytoskeletal 10 OS=Homo sapiens OX=9606 GN=KRT10 PE=1 SV=6			0	57.67	SQYEQLAEQNRK		missed R-K@11	0.000582111	1492.73	747.371	1492.73	747.371	2	6	1.1.1.2756.7	1	29.4266	327.97	29.1428
6	22.69	22.69	sp|P35527|K1C9_HUMAN	Keratin, type I cytoskeletal 9 OS=Homo sapiens OX=9606 GN=KRT9 PE=1 SV=3			2	99	DIENQYETQITQIEHEVSSSGQEVQSSAK			0.00901237	3263.52	1088.85	3263.51	1088.84	3	20	1.1.1.5147.2	1	83.3084	894.79	83.3723
6	22.69	22.69	sp|P35527|K1C9_HUMAN	Keratin, type I cytoskeletal 9 OS=Homo sapiens OX=9606 GN=KRT9 PE=1 SV=3			2	99	FSSSSGYGGGSSR			-0.00308525	1234.52	618.266	1234.52	618.268	2	20	1.1.1.2521.2	1	23.3637	5910.31	23.5959
6	22.69	22.69	sp|P35527|K1C9_HUMAN	Keratin, type I cytoskeletal 9 OS=Homo sapiens OX=9606 GN=KRT9 PE=1 SV=3			2	99	GGSGGSYGGGGSGGGYGGGSGSR			-0.00262939	1790.72	896.366	1790.72	896.367	2	21	1.1.1.2392.4	1	20.3226	779.366	20.471
6	22.69	22.69	sp|P35527|K1C9_HUMAN	Keratin, type I cytoskeletal 9 OS=Homo sapiens OX=9606 GN=KRT9 PE=1 SV=3			2	99	GSRGGSGGSYGGGGSGGGYGGGSGSR		missed R-G@3	-0.0105806	2090.86	697.962	2090.88	697.966	3	14	1.1.1.2351.2	1	19.4883	85.1785	19.4222
6	22.69	22.69	sp|P35527|K1C9_HUMAN	Keratin, type I cytoskeletal 9 OS=Homo sapiens OX=9606 GN=KRT9 PE=1 SV=3			2	99	HGVQELEIELQSQLSK			-0.000273279	1836.96	919.486	1836.96	919.486	2	19	1.1.1.4684.3	1	74.5662	283.35	74.6683
6	22.69	22.69	sp|P35527|K1C9_HUMAN	Keratin, type I cytoskeletal 9 OS=Homo sapiens OX=9606 GN=KRT9 PE=1 SV=3			2	99	QEYEQLIAK			0.0033226	1120.58	561.297	1120.58	561.295	2	10	1.1.1.3485.4	1	46.39	1985.33	46.4813
6	22.69	22.69	sp|P35527|K1C9_HUMAN	Keratin, type I cytoskeletal 9 OS=Homo sapiens OX=9606 GN=KRT9 PE=1 SV=3			2	99	SGGGGGGGLGSGGSIR			-0.00259733	1231.59	616.801	1231.59	616.803	2	27	1.1.1.2737.4	1	28.9618	10099.4	29.1693
6	22.69	22.69	sp|P35527|K1C9_HUMAN	Keratin, type I cytoskeletal 9 OS=Homo sapiens OX=9606 GN=KRT9 PE=1 SV=3			2	99	SSYSRFSSSGGGGGGGR		missed R-F@5	-0.00138691	1561.69	521.569	1561.69	521.57	3	12	1.1.1.2501.3	1	22.8544	669.312	22.7067
6	22.69	22.69	sp|P35527|K1C9_HUMAN	Keratin, type I cytoskeletal 9 OS=Homo sapiens OX=9606 GN=KRT9 PE=1 SV=3			1.85387	98.89	QFSSSYLSR			0.000867053	1073.52	537.765	1073.51	537.764	2	7	1.1.1.3392.3	1	44.1229	1564.25	43.8566
6	22.69	22.69	sp|P35527|K1C9_HUMAN	Keratin, type I cytoskeletal 9 OS=Homo sapiens OX=9606 GN=KRT9 PE=1 SV=3			1.48149	97.42	HGVQELEIELQSQLSKK		missed K-K@16	0.00693442	1965.06	656.027	1965.05	656.025	3	9	1.1.1.4476.4	1	69.6457	531.175	69.4104
6	22.69	22.69	sp|P35527|K1C9_HUMAN	Keratin, type I cytoskeletal 9 OS=Homo sapiens OX=9606 GN=KRT9 PE=1 SV=3			1.17393	98.68	QGVDADINGLR	Deamidated(N)@8		0.00354606	1157.57	579.793	1157.57	579.791	2	10	1.1.1.3462.4	1	45.9083	1287.36	45.9725
6	22.69	22.69	sp|P35527|K1C9_HUMAN	Keratin, type I cytoskeletal 9 OS=Homo sapiens OX=9606 GN=KRT9 PE=1 SV=3			1.11919	93.92	TLLDIDNTR			0.0016118	1059.56	530.786	1059.56	530.785	2	8	1.1.1.3862.3	1	55.5257	2173.89	55.4934
6	22.69	22.69	sp|P35527|K1C9_HUMAN	Keratin, type I cytoskeletal 9 OS=Homo sapiens OX=9606 GN=KRT9 PE=1 SV=3			0.511449	74.03	STMQELNSR			-0.0010929	1064.49	533.253	1064.49	533.253	2	6	1.1.1.2763.5	1	29.6058	111.286	29.6702
6	22.69	22.69	sp|P35527|K1C9_HUMAN	Keratin, type I cytoskeletal 9 OS=Homo sapiens OX=9606 GN=KRT9 PE=1 SV=3			0.271646	52.45	FSSSGGGGGGGRFSSSSGYGGGSSR		missed R-F@12	0.00137253	2197.94	733.654	2197.94	733.653	3	8	1.1.1.2804.4	1	30.6382	231.744	30.5665
6	22.69	22.69	sp|P35527|K1C9_HUMAN	Keratin, type I cytoskeletal 9 OS=Homo sapiens OX=9606 GN=KRT9 PE=1 SV=3			0.208309	43.87	IGLGGRGGSGGSYGR		missed R-G@6	1.13089e-05	1349.68	450.901	1349.68	450.901	3	6	1.1.1.2768.3	1	29.7271	21841.9	29.8722
6	22.69	22.69	sp|P35527|K1C9_HUMAN	Keratin, type I cytoskeletal 9 OS=Homo sapiens OX=9606 GN=KRT9 PE=1 SV=3			0.0574959	45.53	QVLDNLTMEK	Oxidation(M)@8		0.00386335	1205.6	603.807	1205.6	603.805	2	6	1.1.1.3508.6	1	46.981	208.1	47.0241
6	22.69	22.69	sp|P35527|K1C9_HUMAN	Keratin, type I cytoskeletal 9 OS=Homo sapiens OX=9606 GN=KRT9 PE=1 SV=3			0.0163737	18.72	TLNDMRQEYEQLIAK	Oxidation(M)@5	missed R-Q@6	-0.00372839	1866.91	623.311	1866.91	623.312	3	6	1.1.1.3814.3	1	54.3103	255.97	54.3213
6	22.69	22.69	sp|P35527|K1C9_HUMAN	Keratin, type I cytoskeletal 9 OS=Homo sapiens OX=9606 GN=KRT9 PE=1 SV=3			0	99	FSSSSGYGGGSSR			-0.000887973	1234.52	618.268	1234.52	618.268	2	17	1.1.1.2536.7	1	23.7456	6245.28	23.6222
6	22.69	22.69	sp|P35527|K1C9_HUMAN	Keratin, type I cytoskeletal 9 OS=Homo sapiens OX=9606 GN=KRT9 PE=1 SV=3			0	99	FSSSSGYGGGSSR			-0.00039969	1234.52	618.268	1234.52	618.268	2	15	1.1.1.2551.7	1	24.1385	3316.88	23.8577
6	22.69	22.69	sp|P35527|K1C9_HUMAN	Keratin, type I cytoskeletal 9 OS=Homo sapiens OX=9606 GN=KRT9 PE=1 SV=3			0	99	FSSSSGYGGGSSR			-0.000521761	1234.52	618.268	1234.52	618.268	2	13	1.1.1.2566.6	1	24.5282	880.298	24.2505
6	22.69	22.69	sp|P35527|K1C9_HUMAN	Keratin, type I cytoskeletal 9 OS=Homo sapiens OX=9606 GN=KRT9 PE=1 SV=3			0	99	FSSSSGYGGGSSR			-0.00491631	1234.52	618.266	1234.52	618.268	2	11	1.1.1.2581.6	1	24.9243	443.7	24.6408
6	22.69	22.69	sp|P35527|K1C9_HUMAN	Keratin, type I cytoskeletal 9 OS=Homo sapiens OX=9606 GN=KRT9 PE=1 SV=3			0	99	FSSSSGYGGGSSR			8.85926e-05	1234.52	618.268	1234.52	618.268	2	11	1.1.1.2506.3	1	22.9946	611.979	23.2181
6	22.69	22.69	sp|P35527|K1C9_HUMAN	Keratin, type I cytoskeletal 9 OS=Homo sapiens OX=9606 GN=KRT9 PE=1 SV=3			0	99	FSSSSGYGGGSSR			-0.00210868	1234.52	618.267	1234.52	618.268	2	9	1.1.1.2595.7	1	25.2908	248.159	25.0351
6	22.69	22.69	sp|P35527|K1C9_HUMAN	Keratin, type I cytoskeletal 9 OS=Homo sapiens OX=9606 GN=KRT9 PE=1 SV=3			0	99	GGSGGSYGGGGSGGGYGGGSGSR			-0.00238525	1790.72	896.366	1790.72	896.367	2	27	1.1.1.2411.7	1	20.7104	3673.95	20.9382
6	22.69	22.69	sp|P35527|K1C9_HUMAN	Keratin, type I cytoskeletal 9 OS=Homo sapiens OX=9606 GN=KRT9 PE=1 SV=3			0	99	GGSGGSYGGGGSGGGYGGGSGSR			-0.00177489	1790.72	896.367	1790.72	896.367	2	34	1.1.1.2427.4	1	21.1	6113.33	21.0763
6	22.69	22.69	sp|P35527|K1C9_HUMAN	Keratin, type I cytoskeletal 9 OS=Homo sapiens OX=9606 GN=KRT9 PE=1 SV=3			0	99	GGSGGSYGGGGSGGGYGGGSGSR			-0.00116454	1790.72	896.367	1790.72	896.367	2	31	1.1.1.2444.5	1	21.4765	4894.4	21.2453
6	22.69	22.69	sp|P35527|K1C9_HUMAN	Keratin, type I cytoskeletal 9 OS=Homo sapiens OX=9606 GN=KRT9 PE=1 SV=3			0	99	GGSGGSYGGGGSGGGYGGGSGSR			-0.00177489	1790.72	896.367	1790.72	896.367	2	25	1.1.1.2459.4	1	21.8576	1612.74	21.5866
6	22.69	22.69	sp|P35527|K1C9_HUMAN	Keratin, type I cytoskeletal 9 OS=Homo sapiens OX=9606 GN=KRT9 PE=1 SV=3			0	99	GGSGGSYGGGGSGGGYGGGSGSR			-0.00177489	1790.72	896.367	1790.72	896.367	2	23	1.1.1.2475.6	1	22.225	593.238	22.2059
6	22.69	22.69	sp|P35527|K1C9_HUMAN	Keratin, type I cytoskeletal 9 OS=Homo sapiens OX=9606 GN=KRT9 PE=1 SV=3			0	99	GGSGGSYGGGGSGGGYGGGSGSR			-0.00165282	1790.72	896.367	1790.72	896.367	2	25	1.1.1.2490.2	1	22.5989	456.882	22.3519
6	22.69	22.69	sp|P35527|K1C9_HUMAN	Keratin, type I cytoskeletal 9 OS=Homo sapiens OX=9606 GN=KRT9 PE=1 SV=3			0	99	GGSGGSYGGGGSGGGYGGGSGSR			-0.00238525	1790.72	896.366	1790.72	896.367	2	22	1.1.1.2505.3	1	22.9684	209.183	22.9474
6	22.69	22.69	sp|P35527|K1C9_HUMAN	Keratin, type I cytoskeletal 9 OS=Homo sapiens OX=9606 GN=KRT9 PE=1 SV=3			0	99	GGSGGSYGGGGSGGGYGGGSGSR			-0.00177489	1790.72	896.367	1790.72	896.367	2	15	1.1.1.2523.3	1	23.4252	137.114	23.4304
6	22.69	22.69	sp|P35527|K1C9_HUMAN	Keratin, type I cytoskeletal 9 OS=Homo sapiens OX=9606 GN=KRT9 PE=1 SV=3			0	99	GSRGGSGGSYGGGGSGGGYGGGSGSR		missed R-G@3	-0.000692891	2090.87	697.965	2090.88	697.966	3	24	1.1.1.2180.2	1	16.7134	117.667	16.7185
6	22.69	22.69	sp|P35527|K1C9_HUMAN	Keratin, type I cytoskeletal 9 OS=Homo sapiens OX=9606 GN=KRT9 PE=1 SV=3			0	99	GSRGGSGGSYGGGGSGGGYGGGSGSR		missed R-G@3	-0.000143573	2090.88	697.966	2090.88	697.966	3	21	1.1.1.2210.3	1	17.0999	477.99	17.1686
6	22.69	22.69	sp|P35527|K1C9_HUMAN	Keratin, type I cytoskeletal 9 OS=Homo sapiens OX=9606 GN=KRT9 PE=1 SV=3			0	99	GSRGGSGGSYGGGGSGGGYGGGSGSR		missed R-G@3	-0.00527054	2090.87	697.964	2090.88	697.966	3	25	1.1.1.2235.2	1	17.4744	1009.29	17.4243
6	22.69	22.69	sp|P35527|K1C9_HUMAN	Keratin, type I cytoskeletal 9 OS=Homo sapiens OX=9606 GN=KRT9 PE=1 SV=3			0	99	GSRGGSGGSYGGGGSGGGYGGGSGSR		missed R-G@3	-0.00160842	2090.87	697.965	2090.88	697.966	3	22	1.1.1.2256.2	1	17.85	824.007	17.5878
6	22.69	22.69	sp|P35527|K1C9_HUMAN	Keratin, type I cytoskeletal 9 OS=Homo sapiens OX=9606 GN=KRT9 PE=1 SV=3			0	99	GSRGGSGGSYGGGGSGGGYGGGSGSR		missed R-G@3	-0.000326679	2090.87	697.966	2090.88	697.966	3	21	1.1.1.2283.3	1	18.2202	278.3	18.164
6	22.69	22.69	sp|P35527|K1C9_HUMAN	Keratin, type I cytoskeletal 9 OS=Homo sapiens OX=9606 GN=KRT9 PE=1 SV=3			0	99	GSRGGSGGSYGGGGSGGGYGGGSGSR		missed R-G@3	-0.000692891	2090.87	697.965	2090.88	697.966	3	21	1.1.1.2310.2	1	18.5933	184.345	18.5739
6	22.69	22.69	sp|P35527|K1C9_HUMAN	Keratin, type I cytoskeletal 9 OS=Homo sapiens OX=9606 GN=KRT9 PE=1 SV=3			0	99	GSRGGSGGSYGGGGSGGGYGGGSGSR		missed R-G@3	-0.000692891	2090.87	697.965	2090.88	697.966	3	19	1.1.1.2325.2	1	18.9668	129.708	18.9719
6	22.69	22.69	sp|P35527|K1C9_HUMAN	Keratin, type I cytoskeletal 9 OS=Homo sapiens OX=9606 GN=KRT9 PE=1 SV=3			0	67.52	HGVQELEIELQSQLSKK		missed K-K@16	0.00656821	1965.06	656.027	1965.05	656.025	3	6	1.1.1.4460.3	1	69.2517	531.393	69.4104
6	22.69	22.69	sp|P35527|K1C9_HUMAN	Keratin, type I cytoskeletal 9 OS=Homo sapiens OX=9606 GN=KRT9 PE=1 SV=3			0	31.6	IGLGGRGGSGGSYGR		missed R-G@6	1.13089e-05	1349.68	450.901	1349.68	450.901	3	6	1.1.1.2783.2	1	30.0958	22784.3	29.8476
6	22.69	22.69	sp|P35527|K1C9_HUMAN	Keratin, type I cytoskeletal 9 OS=Homo sapiens OX=9606 GN=KRT9 PE=1 SV=3			0	98.59	QFSSSYLSR			0.000867053	1073.52	537.765	1073.51	537.764	2	8	1.1.1.3375.5	1	43.6873	16537.3	43.5272
6	22.69	22.69	sp|P35527|K1C9_HUMAN	Keratin, type I cytoskeletal 9 OS=Homo sapiens OX=9606 GN=KRT9 PE=1 SV=3			0	92.26	QFSSSYLSR			0.000867053	1073.52	537.765	1073.51	537.764	2	9	1.1.1.3377.7	1	43.7368	16537.3	43.5272
6	22.69	22.69	sp|P35527|K1C9_HUMAN	Keratin, type I cytoskeletal 9 OS=Homo sapiens OX=9606 GN=KRT9 PE=1 SV=3			0	41.35	QFSSSYLSR			0.000867053	1073.52	537.765	1073.51	537.764	2	9	1.1.1.3362.3	1	43.3693	16537.3	43.5272
6	22.69	22.69	sp|P35527|K1C9_HUMAN	Keratin, type I cytoskeletal 9 OS=Homo sapiens OX=9606 GN=KRT9 PE=1 SV=3			0	99	SGGGGGGGLGSGGSIR			-0.00223112	1231.59	616.802	1231.59	616.803	2	11	1.1.1.2723.8	1	28.589	383.405	28.8346
6	22.69	22.69	sp|P35527|K1C9_HUMAN	Keratin, type I cytoskeletal 9 OS=Homo sapiens OX=9606 GN=KRT9 PE=1 SV=3			0	99	SGGGGGGGLGSGGSIR			-0.00247526	1231.59	616.801	1231.59	616.803	2	28	1.1.1.2753.3	1	29.3398	14493	29.2759
6	22.69	22.69	sp|P35527|K1C9_HUMAN	Keratin, type I cytoskeletal 9 OS=Homo sapiens OX=9606 GN=KRT9 PE=1 SV=3			0	99	SGGGGGGGLGSGGSIR			-0.00259733	1231.59	616.801	1231.59	616.803	2	22	1.1.1.2767.5	1	29.7099	9461.35	29.4343
6	22.69	22.69	sp|P35527|K1C9_HUMAN	Keratin, type I cytoskeletal 9 OS=Homo sapiens OX=9606 GN=KRT9 PE=1 SV=3			0	99	SGGGGGGGLGSGGSIR			-0.00223112	1231.59	616.802	1231.59	616.803	2	19	1.1.1.2782.5	1	30.0789	1324.63	29.8227
6	22.69	22.69	sp|P35527|K1C9_HUMAN	Keratin, type I cytoskeletal 9 OS=Homo sapiens OX=9606 GN=KRT9 PE=1 SV=3			0	60.78	SGGGGGGGLGSGGSIR			-0.00284147	1231.59	616.801	1231.59	616.803	2	7	1.1.1.2797.5	1	30.4497	483.027	30.1889
6	22.69	22.69	sp|P35527|K1C9_HUMAN	Keratin, type I cytoskeletal 9 OS=Homo sapiens OX=9606 GN=KRT9 PE=1 SV=3			0	39.55	SSYSRFSSSGGGGGGGR		missed R-F@5	0.00135968	1561.69	521.57	1561.69	521.57	3	5	1.1.1.2486.5	1	22.4905	642.085	22.6811
7	18.71	18.71	sp|P11021|BIP_HUMAN	Endoplasmic reticulum chaperone BiP OS=Homo sapiens OX=9606 GN=HSPA5 PE=1 SV=2			2	99	IINEPTAAAIAYGLDK			0.00113348	1658.89	830.452	1658.89	830.451	2	19	1.1.1.4575.2	0	72.2834	337.593	72.3048
7	18.71	18.71	sp|P11021|BIP_HUMAN	Endoplasmic reticulum chaperone BiP OS=Homo sapiens OX=9606 GN=HSPA5 PE=1 SV=2			2	99	ITPSYVAFTPEGER			-0.00515905	1565.77	783.891	1565.77	783.894	2	15	1.1.1.4112.2	1	61.4213	2288.85	61.5127
7	18.71	18.71	sp|P11021|BIP_HUMAN	Endoplasmic reticulum chaperone BiP OS=Homo sapiens OX=9606 GN=HSPA5 PE=1 SV=2			2	99	NKITITNDQNR		missed K-I@2	-0.00283724	1315.68	658.848	1315.68	658.849	2	10	1.1.1.2563.3	1	24.453	102.601	24.4582
7	18.71	18.71	sp|P11021|BIP_HUMAN	Endoplasmic reticulum chaperone BiP OS=Homo sapiens OX=9606 GN=HSPA5 PE=1 SV=2			2	99	SQIFSTASDNQPTVTIK			-0.00622462	1835.92	918.967	1835.93	918.971	2	24	1.1.1.4014.6	1	59.268	4127.14	59.3045
7	18.71	18.71	sp|P11021|BIP_HUMAN	Endoplasmic reticulum chaperone BiP OS=Homo sapiens OX=9606 GN=HSPA5 PE=1 SV=2			2	99	TWNDPSVQQDIK			0.0121325	1429.7	715.855	1429.68	715.849	2	15	1.1.1.3575.4	1	48.5542	701.599	48.4892
7	18.71	18.71	sp|P11021|BIP_HUMAN	Endoplasmic reticulum chaperone BiP OS=Homo sapiens OX=9606 GN=HSPA5 PE=1 SV=2			2	99	VTHAVVTVPAYFNDAQR			-0.000835963	1886.96	629.995	1886.96	629.995	3	10	1.1.1.4049.8	1	60.2225	732.856	60.3153
7	18.71	18.71	sp|P11021|BIP_HUMAN	Endoplasmic reticulum chaperone BiP OS=Homo sapiens OX=9606 GN=HSPA5 PE=1 SV=2			1.88606	99	ITITNDQNR			-0.00256496	1073.54	537.779	1073.55	537.781	2	11	1.1.1.2754.4	1	29.3696	1581.38	29.3024
7	18.71	18.71	sp|P11021|BIP_HUMAN	Endoplasmic reticulum chaperone BiP OS=Homo sapiens OX=9606 GN=HSPA5 PE=1 SV=2			1.88606	99	NQLTSNPENTVFDAK			-0.00448035	1676.8	839.405	1676.8	839.408	2	10	1.1.1.3819.12	1	54.4376	575.084	54.4924
7	18.71	18.71	sp|P11021|BIP_HUMAN	Endoplasmic reticulum chaperone BiP OS=Homo sapiens OX=9606 GN=HSPA5 PE=1 SV=2			1.5376	97.84	IINEPTAAAIAYGLDKR		missed K-R@16	-0.00370774	1814.99	908.5	1814.99	908.502	2	10	1.1.1.4332.6	1	66.366	244.237	66.425
7	18.71	18.71	sp|P11021|BIP_HUMAN	Endoplasmic reticulum chaperone BiP OS=Homo sapiens OX=9606 GN=HSPA5 PE=1 SV=2			0.627088	81.51	TKPYIQVDIGGGQTK			0.00542007	1603.86	802.938	1603.86	802.936	2	7	1.1.1.3636.15	1	50.098	618.208	50.1588
7	18.71	18.71	sp|P11021|BIP_HUMAN	Endoplasmic reticulum chaperone BiP OS=Homo sapiens OX=9606 GN=HSPA5 PE=1 SV=2			0.356547	63.44	LTPEEIER			0.00168296	985.51	493.762	985.508	493.761	2	5	1.1.1.3180.6	1	39.4227	1621.84	39.4884
7	18.71	18.71	sp|P11021|BIP_HUMAN	Endoplasmic reticulum chaperone BiP OS=Homo sapiens OX=9606 GN=HSPA5 PE=1 SV=2			0.161151	37.92	VYEGERPLTK			-0.00353289	1190.63	596.32	1190.63	596.322	2	6	1.1.1.2677.5	1	27.3877	685.536	27.1255
7	18.71	18.71	sp|P11021|BIP_HUMAN	Endoplasmic reticulum chaperone BiP OS=Homo sapiens OX=9606 GN=HSPA5 PE=1 SV=2			0.110698	28.29	DNHLLGTFDLTGIPPAPR			0.00346035	1933.01	645.344	1933.01	645.343	3	9	1.1.1.5154.2	1	83.4336	62.7432	83.3793
7	18.71	18.71	sp|P11021|BIP_HUMAN	Endoplasmic reticulum chaperone BiP OS=Homo sapiens OX=9606 GN=HSPA5 PE=1 SV=2			0.0777937	21.12	VLEDSDLKK		missed K-K@8	0.0133795	1045.58	523.797	1045.57	523.79	2	6	1.1.1.2671.3	1	27.2271	145.915	27.2054
7	18.71	18.71	sp|P11021|BIP_HUMAN	Endoplasmic reticulum chaperone BiP OS=Homo sapiens OX=9606 GN=HSPA5 PE=1 SV=2			0.0680339	18.72	KSDIDEIVLVGGSTRIPK		missed K-S@1; missed R-I@15	0.0040039	1926.08	643.035	1926.08	643.033	3	5	1.1.1.4211.5	1	63.9915	147.895	64.0033
7	18.71	18.71	sp|P11021|BIP_HUMAN	Endoplasmic reticulum chaperone BiP OS=Homo sapiens OX=9606 GN=HSPA5 PE=1 SV=2			0	66.36	ITITNDQNR			-0.000733902	1073.55	537.78	1073.55	537.781	2	7	1.1.1.2738.4	1	28.984	1019.38	29.1959
7	18.71	18.71	sp|P11021|BIP_HUMAN	Endoplasmic reticulum chaperone BiP OS=Homo sapiens OX=9606 GN=HSPA5 PE=1 SV=2			0	35.35	ITITNDQNR			-0.000733902	1073.55	537.78	1073.55	537.781	2	5	1.1.1.2768.7	1	29.7305	1065.33	29.4604
7	18.71	18.71	sp|P11021|BIP_HUMAN	Endoplasmic reticulum chaperone BiP OS=Homo sapiens OX=9606 GN=HSPA5 PE=1 SV=2			0	99	ITPSYVAFTPEGER			-0.00515905	1565.77	783.891	1565.77	783.894	2	10	1.1.1.4131.9	1	61.8046	1692.09	61.5599
8	17.14	17.14	sp|Q8TDD1|DDX54_HUMAN	ATP-dependent RNA helicase DDX54 OS=Homo sapiens OX=9606 GN=DDX54 PE=1 SV=2			2	99	GGLKQLSAR		missed K-Q@4	-0.000471988	928.545	465.28	928.545	465.28	2	10	1.1.1.2640.2	1	26.4414	486.984	26.4347
8	17.14	17.14	sp|Q8TDD1|DDX54_HUMAN	ATP-dependent RNA helicase DDX54 OS=Homo sapiens OX=9606 GN=DDX54 PE=1 SV=2			2	99	RVQELQQGAFGR		missed R-V@1	0.000811297	1387.73	694.874	1387.73	694.873	2	13	1.1.1.3059.2	1	36.7011	463.189	36.6776
8	17.14	17.14	sp|Q8TDD1|DDX54_HUMAN	ATP-dependent RNA helicase DDX54 OS=Homo sapiens OX=9606 GN=DDX54 PE=1 SV=2			2	99	SRPAPSPESIKR		missed K-R@11	-0.00252316	1323.72	442.248	1323.73	442.249	3	10	1.1.1.2470.2	1	22.0921	1422.66	22.2301
8	17.14	17.14	sp|Q8TDD1|DDX54_HUMAN	ATP-dependent RNA helicase DDX54 OS=Homo sapiens OX=9606 GN=DDX54 PE=1 SV=2			2	99	VADNAQQQYVR			-0.00472194	1290.63	646.321	1290.63	646.323	2	16	1.1.1.2732.8	1	28.8295	990.218	28.6743
8	17.14	17.14	sp|Q8TDD1|DDX54_HUMAN	ATP-dependent RNA helicase DDX54 OS=Homo sapiens OX=9606 GN=DDX54 PE=1 SV=2			2	99	VQELQQGAFGR			0.00216058	1231.63	616.824	1231.63	616.823	2	15	1.1.1.3295.4	1	41.973	795.02	42.0327
8	17.14	17.14	sp|Q8TDD1|DDX54_HUMAN	ATP-dependent RNA helicase DDX54 OS=Homo sapiens OX=9606 GN=DDX54 PE=1 SV=2			2	99	YISSSYKR		missed K-R@7	-0.00185508	1002.51	502.263	1002.51	502.264	2	7	1.1.1.2448.2	1	21.5698	111.547	21.5603
8	17.14	17.14	sp|Q8TDD1|DDX54_HUMAN	ATP-dependent RNA helicase DDX54 OS=Homo sapiens OX=9606 GN=DDX54 PE=1 SV=2			1.74473	98.71	DQEFYIPYRPK			-0.00268347	1454.72	728.366	1454.72	728.367	2	7	1.1.1.4023.7	1	59.5065	80.0083	59.4633
8	17.14	17.14	sp|Q8TDD1|DDX54_HUMAN	ATP-dependent RNA helicase DDX54 OS=Homo sapiens OX=9606 GN=DDX54 PE=1 SV=2			1.58503	98.09	SRPAPSPESIK			-0.00276167	1167.62	584.818	1167.62	584.82	2	8	1.1.1.2629.3	1	26.1671	137.682	26.1273
8	17.14	17.14	sp|Q8TDD1|DDX54_HUMAN	ATP-dependent RNA helicase DDX54 OS=Homo sapiens OX=9606 GN=DDX54 PE=1 SV=2			1.09691	94.11	LVDSIKNYR		missed K-N@6	0.00133937	1106.61	554.312	1106.61	554.311	2	6	1.1.1.3012.7	1	35.6093	243.292	35.6736
8	17.14	17.14	sp|Q8TDD1|DDX54_HUMAN	ATP-dependent RNA helicase DDX54 OS=Homo sapiens OX=9606 GN=DDX54 PE=1 SV=2			0.575118	79.33	ALILSPTR			0.0027161	869.536	435.775	869.533	435.774	2	6	1.1.1.3640.2	1	50.194	319.258	50.2661
8	17.14	17.14	sp|Q8TDD1|DDX54_HUMAN	ATP-dependent RNA helicase DDX54 OS=Homo sapiens OX=9606 GN=DDX54 PE=1 SV=2			0.0705811	19.7	CSTLIVTDLAAR	Carbamidomethyl(C)@1		6.24845e-05	1318.69	660.353	1318.69	660.353	2	5	1.1.1.4320.2	1	66.0231	80.7334	66.0692
8	17.14	17.14	sp|Q8TDD1|DDX54_HUMAN	ATP-dependent RNA helicase DDX54 OS=Homo sapiens OX=9606 GN=DDX54 PE=1 SV=2			0.0685421	19.19	GYKVPTPIQR		missed K-V@3	0.00316567	1157.66	579.837	1157.66	579.835	2	6	1.1.1.3262.3	1	41.1879	464.854	41.2292
8	17.14	17.14	sp|Q8TDD1|DDX54_HUMAN	ATP-dependent RNA helicase DDX54 OS=Homo sapiens OX=9606 GN=DDX54 PE=1 SV=2			0	41.09	GGLKQLSAR		missed K-Q@4	-0.000288882	928.545	465.28	928.545	465.28	2	5	1.1.1.2655.3	1	26.8289	371.3	26.5581
8	17.14	17.14	sp|Q8TDD1|DDX54_HUMAN	ATP-dependent RNA helicase DDX54 OS=Homo sapiens OX=9606 GN=DDX54 PE=1 SV=2			0	99	SRPAPSPESIKR		missed K-R@11	-0.00252316	1323.72	442.248	1323.73	442.249	3	8	1.1.1.2487.2	1	22.51	1218.06	22.2543
9	16.12	18.15	sp|P11142|HSP7C_HUMAN	Heat shock cognate 71 kDa protein OS=Homo sapiens OX=9606 GN=HSPA8 PE=1 SV=1			2	99	ARFEELNADLFR		missed R-F@2	-0.00419557	1479.74	740.879	1479.75	740.881	2	12	1.1.1.4343.3	1	66.6067	501.174	66.6367
9	16.12	18.15	sp|P11142|HSP7C_HUMAN	Heat shock cognate 71 kDa protein OS=Homo sapiens OX=9606 GN=HSPA8 PE=1 SV=1			2	99	DAGTIAGLNVLR			-0.0016839	1198.67	600.34	1198.67	600.341	2	16	1.1.1.4552.2	1	71.7175	2718.67	71.4773
9	16.12	18.15	sp|P11142|HSP7C_HUMAN	Heat shock cognate 71 kDa protein OS=Homo sapiens OX=9606 GN=HSPA8 PE=1 SV=1			2	99	QATKDAGTIAGLNVLR	Gln->pyro-Glu@N-term	missed K-D@4	-0.00136477	1609.88	805.946	1609.88	805.947	2	15	1.1.1.4500.2	1	70.275	2925.82	70.3736
9	16.12	18.15	sp|P11142|HSP7C_HUMAN	Heat shock cognate 71 kDa protein OS=Homo sapiens OX=9606 GN=HSPA8 PE=1 SV=1			2	99	TTPSYVAFTDTER			-0.00347754	1486.69	744.352	1486.69	744.354	2	15	1.1.1.3853.6	0	55.2961	5907.17	55.0972
9	16.12	18.15	sp|P11142|HSP7C_HUMAN	Heat shock cognate 71 kDa protein OS=Homo sapiens OX=9606 GN=HSPA8 PE=1 SV=1			2	99	TVTNAVVTVPAYFNDSQR			0.00330363	1980.99	991.504	1980.99	991.503	2	11	1.1.1.4506.7	1	70.4499	507.042	70.5403
9	16.12	18.15	sp|P11142|HSP7C_HUMAN	Heat shock cognate 71 kDa protein OS=Homo sapiens OX=9606 GN=HSPA8 PE=1 SV=1			1.79588	98.85	LSKEDIER		missed K-E@3	0.000619518	988.52	495.267	988.519	495.267	2	7	1.1.1.2605.3	1	25.5453	466.307	25.5621
9	16.12	18.15	sp|P11142|HSP7C_HUMAN	Heat shock cognate 71 kDa protein OS=Homo sapiens OX=9606 GN=HSPA8 PE=1 SV=1			1.31876	96.56	FEELNADLFR			0.000536904	1252.61	627.312	1252.61	627.312	2	9	1.1.1.4595.3	1	72.5898	113.804	72.6289
9	16.12	18.15	sp|P11142|HSP7C_HUMAN	Heat shock cognate 71 kDa protein OS=Homo sapiens OX=9606 GN=HSPA8 PE=1 SV=1			1.19382	95.41	VCNPIITK	Carbamidomethyl(C)@2		-0.000460225	943.516	472.765	943.516	472.765	2	7	1.1.1.3177.7	1	39.3545	575.518	39.4403
9	16.12	18.15	sp|P11142|HSP7C_HUMAN	Heat shock cognate 71 kDa protein OS=Homo sapiens OX=9606 GN=HSPA8 PE=1 SV=1			0.823909	88.92	GTLDPVEK			-0.000288231	857.449	429.732	857.449	429.732	2	6	1.1.1.2955.4	1	34.1406	1188.38	34.3539
9	16.12	18.15	sp|P11142|HSP7C_HUMAN	Heat shock cognate 71 kDa protein OS=Homo sapiens OX=9606 GN=HSPA8 PE=1 SV=1			0.385103	66.92	GTLDPVEKALR		missed K-A@8	-0.00325115	1197.67	599.841	1197.67	599.843	2	7	1.1.1.3743.4	1	52.768	696.803	52.8582
9	16.12	18.15	sp|P11142|HSP7C_HUMAN	Heat shock cognate 71 kDa protein OS=Homo sapiens OX=9606 GN=HSPA8 PE=1 SV=1			0.286509	56.96	VQVEYKGETK		missed K-G@6	0.000209221	1179.61	590.814	1179.61	590.814	2	6	1.1.1.2605.5	1	25.5503	508.283	25.2721
9	16.12	18.15	sp|P11142|HSP7C_HUMAN	Heat shock cognate 71 kDa protein OS=Homo sapiens OX=9606 GN=HSPA8 PE=1 SV=1			0.189096	43.6	EIAEAYLGK			0.000290242	992.518	497.266	992.518	497.266	2	4	1.1.1.3502.2	1	46.8201	83.5461	46.8663
9	16.12	18.15	sp|P11142|HSP7C_HUMAN	Heat shock cognate 71 kDa protein OS=Homo sapiens OX=9606 GN=HSPA8 PE=1 SV=1			0.127261	32.54	IINEPTAAAIAYGLDKK		missed K-K@16	-0.000904294	1786.98	894.498	1786.98	894.499	2	6	1.1.1.4289.7	1	65.1853	280.071	65.2449
9	16.12	18.15	sp|P11142|HSP7C_HUMAN	Heat shock cognate 71 kDa protein OS=Homo sapiens OX=9606 GN=HSPA8 PE=1 SV=1			0	99	DAGTIAGLNVLR			-0.0016839	1198.67	600.34	1198.67	600.341	2	12	1.1.1.4539.2	1	71.3473	2718.67	71.4773
9	16.12	18.15	sp|P11142|HSP7C_HUMAN	Heat shock cognate 71 kDa protein OS=Homo sapiens OX=9606 GN=HSPA8 PE=1 SV=1			0	47.11	GTLDPVEK			7.79808e-05	857.449	429.732	857.449	429.732	2	5	1.1.1.2985.2	1	34.9004	451.612	34.6319
9	16.12	18.15	sp|P11142|HSP7C_HUMAN	Heat shock cognate 71 kDa protein OS=Homo sapiens OX=9606 GN=HSPA8 PE=1 SV=1			0	34.16	GTLDPVEK			-0.000288231	857.449	429.732	857.449	429.732	2	5	1.1.1.2970.2	1	34.5096	1208.21	34.3539
9	16.12	18.15	sp|P11142|HSP7C_HUMAN	Heat shock cognate 71 kDa protein OS=Homo sapiens OX=9606 GN=HSPA8 PE=1 SV=1			0	99	IINEPTAAAIAYGLDK			0.00113348	1658.89	830.452	1658.89	830.451	2	19	1.1.1.4575.2	0	72.2834	337.593	72.3048
9	16.12	18.15	sp|P11142|HSP7C_HUMAN	Heat shock cognate 71 kDa protein OS=Homo sapiens OX=9606 GN=HSPA8 PE=1 SV=1			0	32.2	IINEPTAAAIAYGLDKK		missed K-K@16	0.0013684	1786.98	596.669	1786.98	596.668	3	9	1.1.1.4288.2	1	65.1661	1926.65	65.2449
9	16.12	18.15	sp|P11142|HSP7C_HUMAN	Heat shock cognate 71 kDa protein OS=Homo sapiens OX=9606 GN=HSPA8 PE=1 SV=1			0	76.7	LSKEDIER		missed K-E@3	0.0042206	988.523	495.269	988.519	495.267	2	6	1.1.1.2619.3	1	25.9186	183.239	25.9056
9	16.12	18.15	sp|P11142|HSP7C_HUMAN	Heat shock cognate 71 kDa protein OS=Homo sapiens OX=9606 GN=HSPA8 PE=1 SV=1			0	99	QATKDAGTIAGLNVLR		missed K-D@4	0.000743656	1626.91	543.309	1626.91	543.309	3	11	1.1.1.4031.3	1	59.7217	6613.85	59.8493
9	16.12	18.15	sp|P11142|HSP7C_HUMAN	Heat shock cognate 71 kDa protein OS=Homo sapiens OX=9606 GN=HSPA8 PE=1 SV=1			0	82.1	QATKDAGTIAGLNVLR	Gln->pyro-Glu@N-term	missed K-D@4	-0.00136477	1609.88	805.946	1609.88	805.947	2	6	1.1.1.4514.2	1	70.6512	2951.25	70.3736
9	16.12	18.15	sp|P11142|HSP7C_HUMAN	Heat shock cognate 71 kDa protein OS=Homo sapiens OX=9606 GN=HSPA8 PE=1 SV=1			0	75.42	QATKDAGTIAGLNVLR		missed K-D@4	0.000743656	1626.91	543.309	1626.91	543.309	3	8	1.1.1.4045.2	1	60.1055	6941.35	59.8217
9	16.12	18.15	sp|P11142|HSP7C_HUMAN	Heat shock cognate 71 kDa protein OS=Homo sapiens OX=9606 GN=HSPA8 PE=1 SV=1			0	38.64	TTPSYVAFTDTER			-0.00347754	1486.69	744.352	1486.69	744.354	2	5	1.1.1.3839.12	0	54.9271	5907.17	55.0972
9	16.12	18.15	sp|P11142|HSP7C_HUMAN	Heat shock cognate 71 kDa protein OS=Homo sapiens OX=9606 GN=HSPA8 PE=1 SV=1			0	86	TVTNAVVTVPAYFNDSQR			0.00330363	1980.99	991.504	1980.99	991.503	2	11	1.1.1.4520.2	1	70.8275	498.7	70.5403
9	16.12	18.15	sp|P11142|HSP7C_HUMAN	Heat shock cognate 71 kDa protein OS=Homo sapiens OX=9606 GN=HSPA8 PE=1 SV=1			0	26.62	TVTNAVVTVPAYFNDSQR			0.00330363	1980.99	991.504	1980.99	991.503	2	7	1.1.1.4509.13	1	70.5335	507.042	70.5403
10	15.27	21.56	sp|P05787|K2C8_HUMAN	Keratin, type II cytoskeletal 8 OS=Homo sapiens OX=9606 GN=KRT8 PE=1 SV=7			2	99	ASLEAAIADAEQR			-0.00245299	1343.67	672.84	1343.67	672.841	2	14	1.1.1.4131.6	1	61.7988	457.696	61.8382
10	15.27	21.56	sp|P05787|K2C8_HUMAN	Keratin, type II cytoskeletal 8 OS=Homo sapiens OX=9606 GN=KRT8 PE=1 SV=7			2	99	DGKLVSESSDVLPK		missed K-L@3	0.00509887	1472.78	737.396	1472.77	737.393	2	16	1.1.1.3615.10	1	49.5342	2617.23	49.648
10	15.27	21.56	sp|P05787|K2C8_HUMAN	Keratin, type II cytoskeletal 8 OS=Homo sapiens OX=9606 GN=KRT8 PE=1 SV=7			2	99	LSELEAALQR			-0.000506475	1128.61	565.314	1128.61	565.314	2	9	1.1.1.3950.2	1	57.5333	318.369	57.5534
10	15.27	21.56	sp|P05787|K2C8_HUMAN	Keratin, type II cytoskeletal 8 OS=Homo sapiens OX=9606 GN=KRT8 PE=1 SV=7			2	99	LVSESSDVLPK			0.000374133	1172.63	587.322	1172.63	587.322	2	10	1.1.1.3523.7	1	47.3451	3849.51	47.1556
10	15.27	21.56	sp|P05787|K2C8_HUMAN	Keratin, type II cytoskeletal 8 OS=Homo sapiens OX=9606 GN=KRT8 PE=1 SV=7			2	99	SYKVSTSGPR		missed K-V@3	-0.00236998	1080.55	541.284	1080.56	541.285	2	14	1.1.1.2507.3	1	23.0148	1471.91	22.9736
10	15.27	21.56	sp|P05787|K2C8_HUMAN	Keratin, type II cytoskeletal 8 OS=Homo sapiens OX=9606 GN=KRT8 PE=1 SV=7			2	99	VTQKSYKVSTSGPR		missed K-S@4; missed K-V@7	-0.00276554	1536.82	513.282	1536.83	513.283	3	13	1.1.1.2443.2	1	21.4495	1012.86	21.2372
10	15.27	21.56	sp|P05787|K2C8_HUMAN	Keratin, type II cytoskeletal 8 OS=Homo sapiens OX=9606 GN=KRT8 PE=1 SV=7			1.82391	98.99	LQAEIEGLKGQR		missed K-G@9	0.00283779	1340.74	671.379	1340.74	671.378	2	9	1.1.1.3276.5	1	41.5394	663.734	41.5722
10	15.27	21.56	sp|P05787|K2C8_HUMAN	Keratin, type II cytoskeletal 8 OS=Homo sapiens OX=9606 GN=KRT8 PE=1 SV=7			1.04096	93.56	LEGLTDEINFLR			0.00928398	1418.75	710.382	1418.74	710.378	2	8	1.1.1.5158.4	1	83.4889	50.1465	83.5617
10	15.27	21.56	sp|P05787|K2C8_HUMAN	Keratin, type II cytoskeletal 8 OS=Homo sapiens OX=9606 GN=KRT8 PE=1 SV=7			0.203426	46.67	QLETLGQEK			0.0119269	1044.56	523.286	1044.55	523.28	2	6	1.1.1.2951.3	1	34.0426	112.894	34.0577
10	15.27	21.56	sp|P05787|K2C8_HUMAN	Keratin, type II cytoskeletal 8 OS=Homo sapiens OX=9606 GN=KRT8 PE=1 SV=7			0.137272	35.23	AVVVKKIETR		missed K-K@5; missed K-I@6	0.00113967	1141.72	381.58	1141.72	381.58	3	7	1.1.1.2556.2	1	24.2714	640.442	24.3802
10	15.27	21.56	sp|P05787|K2C8_HUMAN	Keratin, type II cytoskeletal 8 OS=Homo sapiens OX=9606 GN=KRT8 PE=1 SV=7			0.0644927	19	ISSSSFSR			-0.00232447	869.422	435.718	869.424	435.719	2	6	1.1.1.2758.2	1	29.4666	2889.93	29.5131
10	15.27	21.56	sp|P05787|K2C8_HUMAN	Keratin, type II cytoskeletal 8 OS=Homo sapiens OX=9606 GN=KRT8 PE=1 SV=7			0	46.38	KLLEGEESR		missed K-L@1	-0.00210021	1059.55	530.784	1059.56	530.785	2	6	1.1.1.2584.3	0	25.0035	122.02	24.956
10	15.27	21.56	sp|P05787|K2C8_HUMAN	Keratin, type II cytoskeletal 8 OS=Homo sapiens OX=9606 GN=KRT8 PE=1 SV=7			0	99	KYEDEINKR		cleaved N-K@N-term; missed K-Y@1; missed K-R@8	-0.000357147	1193.6	398.875	1193.6	398.875	3	10	1.1.1.2394.2	0	20.3649	1274.21	20.4804
10	15.27	21.56	sp|P05787|K2C8_HUMAN	Keratin, type II cytoskeletal 8 OS=Homo sapiens OX=9606 GN=KRT8 PE=1 SV=7			0	99	KYEDEINKR		cleaved N-K@N-term; missed K-Y@1; missed K-R@8	-8.24883e-05	1193.6	398.875	1193.6	398.875	3	10	1.1.1.2413.2	0	20.7524	1332.18	20.579
10	15.27	21.56	sp|P05787|K2C8_HUMAN	Keratin, type II cytoskeletal 8 OS=Homo sapiens OX=9606 GN=KRT8 PE=1 SV=7			0	88.13	KYEDEINKR		cleaved N-K@N-term; missed K-Y@1; missed K-R@8	0.000192171	1193.6	398.875	1193.6	398.875	3	8	1.1.1.2375.2	0	19.9936	114.611	19.9987
10	15.27	21.56	sp|P05787|K2C8_HUMAN	Keratin, type II cytoskeletal 8 OS=Homo sapiens OX=9606 GN=KRT8 PE=1 SV=7			0	63.75	KYEDEINKR		cleaved N-K@N-term; missed K-Y@1; missed K-R@8	0.000558383	1193.6	398.875	1193.6	398.875	3	5	1.1.1.2446.2	0	21.5173	196.804	21.4263
10	15.27	21.56	sp|P05787|K2C8_HUMAN	Keratin, type II cytoskeletal 8 OS=Homo sapiens OX=9606 GN=KRT8 PE=1 SV=7			0	55.84	KYEDEINKR		cleaved N-K@N-term; missed K-Y@1; missed K-R@8	-0.000357147	1193.6	398.875	1193.6	398.875	3	6	1.1.1.2429.2	0	21.1412	696.204	20.8848
10	15.27	21.56	sp|P05787|K2C8_HUMAN	Keratin, type II cytoskeletal 8 OS=Homo sapiens OX=9606 GN=KRT8 PE=1 SV=7			0	99	LALDIEIATYR			0.00221649	1276.7	639.36	1276.7	639.359	2	15	1.1.1.4951.2	0	79.1589	92.7265	79.1169
10	15.27	21.56	sp|P05787|K2C8_HUMAN	Keratin, type II cytoskeletal 8 OS=Homo sapiens OX=9606 GN=KRT8 PE=1 SV=7			0	99	NKYEDEINKR		missed K-Y@2; missed K-R@9	-0.000126287	1307.65	436.89	1307.65	436.89	3	13	1.1.1.2560.2	0	24.375	2845.12	24.2505
10	15.27	21.56	sp|P05787|K2C8_HUMAN	Keratin, type II cytoskeletal 8 OS=Homo sapiens OX=9606 GN=KRT8 PE=1 SV=7			0	93.96	NKYEDEINKR		missed K-Y@2; missed K-R@9	-0.00305598	1307.64	436.889	1307.65	436.89	3	11	1.1.1.2575.2	0	24.7663	1014.4	24.4841
10	15.27	21.56	sp|P05787|K2C8_HUMAN	Keratin, type II cytoskeletal 8 OS=Homo sapiens OX=9606 GN=KRT8 PE=1 SV=7			0	60.23	NKYEDEINKR		missed K-Y@2; missed K-R@9	-0.000126287	1307.65	436.89	1307.65	436.89	3	7	1.1.1.2545.3	0	23.9777	2524.14	24.2243
10	15.27	21.56	sp|P05787|K2C8_HUMAN	Keratin, type II cytoskeletal 8 OS=Homo sapiens OX=9606 GN=KRT8 PE=1 SV=7			0	99	SYKVSTSGPR		missed K-V@3	-0.00200377	1080.55	541.284	1080.56	541.285	2	11	1.1.1.2522.3	1	23.3989	1077.19	23.1307
10	15.27	21.56	sp|P05787|K2C8_HUMAN	Keratin, type II cytoskeletal 8 OS=Homo sapiens OX=9606 GN=KRT8 PE=1 SV=7			0	99	SYKVSTSGPR		missed K-V@3	-0.00212584	1080.55	541.284	1080.56	541.285	2	8	1.1.1.2492.6	1	22.6469	994.448	22.8696
10	15.27	21.56	sp|P05787|K2C8_HUMAN	Keratin, type II cytoskeletal 8 OS=Homo sapiens OX=9606 GN=KRT8 PE=1 SV=7			0	66.36	SYKVSTSGPR		missed K-V@3	-0.00212584	1080.55	541.284	1080.56	541.285	2	7	1.1.1.2537.3	1	23.7746	158.005	23.6745
10	15.27	21.56	sp|P05787|K2C8_HUMAN	Keratin, type II cytoskeletal 8 OS=Homo sapiens OX=9606 GN=KRT8 PE=1 SV=7			0	99	VTQKSYKVSTSGPR		missed K-S@4; missed K-V@7	-0.00313175	1536.82	513.282	1536.83	513.283	3	9	1.1.1.2426.2	1	21.0629	1022.85	21.2372
10	15.27	21.56	sp|P05787|K2C8_HUMAN	Keratin, type II cytoskeletal 8 OS=Homo sapiens OX=9606 GN=KRT8 PE=1 SV=7			0	19.48	VTQKSYKVSTSGPR		missed K-S@4; missed K-V@7	-0.000920151	1536.83	385.214	1536.83	385.214	4	5	1.1.1.2431.2	1	21.1929	427.153	21.2372
11	15.01	15.01	sp|P68363|TBA1B_HUMAN	Tubulin alpha-1B chain OS=Homo sapiens OX=9606 GN=TUBA1B PE=1 SV=1			2	99	AVFVDLEPTVIDEVR			0.0042615	1700.9	851.459	1700.9	851.457	2	20	1.1.1.5298.2	1	86.1623	1459.37	86.2564
11	15.01	15.01	sp|P68363|TBA1B_HUMAN	Tubulin alpha-1B chain OS=Homo sapiens OX=9606 GN=TUBA1B PE=1 SV=1			2	99	IHFPLATYAPVISAEK			0.00487674	1755.96	586.328	1755.96	586.326	3	14	1.1.1.4838.3	1	77.0772	596.098	77.0217
11	15.01	15.01	sp|P68363|TBA1B_HUMAN	Tubulin alpha-1B chain OS=Homo sapiens OX=9606 GN=TUBA1B PE=1 SV=1			2	99	QLFHPEQLITGKEDAANNYAR	Gln->pyro-Glu@N-term	missed K-E@12	0.00532953	2397.18	800.066	2397.17	800.064	3	18	1.1.1.4571.3	1	72.1971	680.98	72.2944
11	15.01	15.01	sp|P68363|TBA1B_HUMAN	Tubulin alpha-1B chain OS=Homo sapiens OX=9606 GN=TUBA1B PE=1 SV=1			2	99	SIQFVDWCPTGFK	Carbamidomethyl(C)@8		0.000873101	1583.75	792.88	1583.74	792.879	2	13	1.1.1.5046.3	1	81.1803	158.636	81.2141
11	15.01	15.01	sp|P68363|TBA1B_HUMAN	Tubulin alpha-1B chain OS=Homo sapiens OX=9606 GN=TUBA1B PE=1 SV=1			2	99	TIGGGDDSFNTFFSETGAGK			0.00971959	2006.9	1004.46	2006.89	1004.45	2	25	1.1.1.4759.2	1	75.6759	586.433	75.6865
11	15.01	15.01	sp|P68363|TBA1B_HUMAN	Tubulin alpha-1B chain OS=Homo sapiens OX=9606 GN=TUBA1B PE=1 SV=1			2	99	VGINYQPPTVVPGGDLAK			0.000253111	1823.98	912.996	1823.98	912.996	2	11	1.1.1.4458.4	1	69.2034	1417.14	68.9897
11	15.01	15.01	sp|P68363|TBA1B_HUMAN	Tubulin alpha-1B chain OS=Homo sapiens OX=9606 GN=TUBA1B PE=1 SV=1			2	99	VGINYQPPTVVPGGDLAKVQR		missed K-V@18	0.0036483	2207.21	736.744	2207.21	736.743	3	11	1.1.1.4322.7	1	66.0904	395.158	66.098
11	15.01	15.01	sp|P68363|TBA1B_HUMAN	Tubulin alpha-1B chain OS=Homo sapiens OX=9606 GN=TUBA1B PE=1 SV=1			0.340084	64.06	NLDIERPTYTNLNR			0.00831837	1717.88	573.635	1717.87	573.632	3	6	1.1.1.3724.5	1	52.2664	636.524	52.2553
11	15.01	15.01	sp|P68363|TBA1B_HUMAN	Tubulin alpha-1B chain OS=Homo sapiens OX=9606 GN=TUBA1B PE=1 SV=1			0.320572	62.03	AVFVDLEPTVIDEVRTGTYR		missed R-T@15	0.00681072	2279.19	1140.6	2279.18	1140.6	2	9	1.1.1.5146.2	1	83.2796	339.269	83.3529
11	15.01	15.01	sp|P68363|TBA1B_HUMAN	Tubulin alpha-1B chain OS=Homo sapiens OX=9606 GN=TUBA1B PE=1 SV=1			0.201349	46.96	LSVDYGKK		missed K-K@7	-0.000859234	908.496	455.255	908.497	455.256	2	6	1.1.1.2729.4	1	28.7402	572.005	28.861
11	15.01	15.01	sp|P68363|TBA1B_HUMAN	Tubulin alpha-1B chain OS=Homo sapiens OX=9606 GN=TUBA1B PE=1 SV=1			0.109579	30.13	DVNAAIATIKTK		missed K-T@10	0.00217455	1243.72	622.865	1243.71	622.864	2	6	1.1.1.3612.4	1	49.4495	506.376	49.1811
11	15.01	15.01	sp|P68363|TBA1B_HUMAN	Tubulin alpha-1B chain OS=Homo sapiens OX=9606 GN=TUBA1B PE=1 SV=1			0.0376307	18.72	QLFHPEQLITGK	Gln->pyro-Glu@N-term		0.00799901	1392.75	697.381	1392.74	697.377	2	5	1.1.1.4937.3	1	78.8691	54.3332	78.8502
11	15.01	15.01	sp|P68363|TBA1B_HUMAN	Tubulin alpha-1B chain OS=Homo sapiens OX=9606 GN=TUBA1B PE=1 SV=1			0	99	AVFVDLEPTVIDEVR			0.00511598	1700.9	851.459	1700.9	851.457	2	13	1.1.1.5317.3	1	86.5391	121.854	86.5442
11	15.01	15.01	sp|P68363|TBA1B_HUMAN	Tubulin alpha-1B chain OS=Homo sapiens OX=9606 GN=TUBA1B PE=1 SV=1			0	99	IHFPLATYAPVISAEK			0.00258526	1755.96	878.987	1755.96	878.985	2	15	1.1.1.4833.2	1	76.9579	151.092	76.9052
11	15.01	15.01	sp|P68363|TBA1B_HUMAN	Tubulin alpha-1B chain OS=Homo sapiens OX=9606 GN=TUBA1B PE=1 SV=1			0	99	QLFHPEQLITGKEDAANNYAR		missed K-E@12	-0.00211935	2414.2	805.739	2414.2	805.74	3	14	1.1.1.4050.5	1	60.2482	688.646	60.3153
11	15.01	15.01	sp|P68363|TBA1B_HUMAN	Tubulin alpha-1B chain OS=Homo sapiens OX=9606 GN=TUBA1B PE=1 SV=1			0	99	TIGGGDDSFNTFFSETGAGK			0.00312787	2006.89	1004.45	2006.89	1004.45	2	10	1.1.1.4794.4	1	76.1314	140.309	76.1119
12	14.33	14.33	tr|F6S8Q4|F6S8Q4_HUMAN; tr|A0A2U3TZJ9|A0A2U3TZJ9_HUMAN; tr|A0A2R8YFS5|A0A2R8YFS5_HUMAN; tr|A0A2R8YFR4|A0A2R8YFR4_HUMAN; tr|A0A2R8YF78|A0A2R8YF78_HUMAN; tr|A0A2R8YCW1|A0A2R8YCW1_HUMAN; tr|A0A2R8Y645|A0A2R8Y645_HUMAN; tr|A0A2R8Y5G6|A0A2R8Y5G6_HUMAN; tr|A0A2R8Y4A4|A0A2R8Y4A4_HUMAN; tr|A0A0D9SG12|A0A0D9SG12_HUMAN; tr|A0A0D9SFB3|A0A0D9SFB3_HUMAN; tr|A0A0D9SF53|A0A0D9SF53_HUMAN; sp|O00571|DDX3X_HUMAN	ATP-dependent RNA helicase DDX3X OS=Homo sapiens OX=9606 GN=DDX3X PE=1 SV=1; ATP-dependent RNA helicase DDX3X OS=Homo sapiens OX=9606 GN=DDX3X PE=1 SV=1; ATP-dependent RNA helicase DDX3X OS=Homo sapiens OX=9606 GN=DDX3X PE=1 SV=1; ATP-dependent RNA helicase DDX3X OS=Homo sapiens OX=9606 GN=DDX3X PE=1 SV=1; ATP-dependent RNA helicase DDX3X OS=Homo sapiens OX=9606 GN=DDX3X PE=1 SV=1; ATP-dependent …			2	99	DYRQSSGASSSSFSSSR		missed R-Q@3	-0.00978384	1794.77	599.263	1794.78	599.266	3	8	1.1.1.2665.7	1	27.0649	101.699	27.0459
12	14.33	14.33	tr|F6S8Q4|F6S8Q4_HUMAN; tr|A0A2U3TZJ9|A0A2U3TZJ9_HUMAN; tr|A0A2R8YFS5|A0A2R8YFS5_HUMAN; tr|A0A2R8YFR4|A0A2R8YFR4_HUMAN; tr|A0A2R8YF78|A0A2R8YF78_HUMAN; tr|A0A2R8YCW1|A0A2R8YCW1_HUMAN; tr|A0A2R8Y645|A0A2R8Y645_HUMAN; tr|A0A2R8Y5G6|A0A2R8Y5G6_HUMAN; tr|A0A2R8Y4A4|A0A2R8Y4A4_HUMAN; tr|A0A0D9SG12|A0A0D9SG12_HUMAN; tr|A0A0D9SFB3|A0A0D9SFB3_HUMAN; tr|A0A0D9SF53|A0A0D9SF53_HUMAN; sp|O00571|DDX3X_HUMAN	ATP-dependent RNA helicase DDX3X OS=Homo sapiens OX=9606 GN=DDX3X PE=1 SV=1; ATP-dependent RNA helicase DDX3X OS=Homo sapiens OX=9606 GN=DDX3X PE=1 SV=1; ATP-dependent RNA helicase DDX3X OS=Homo sapiens OX=9606 GN=DDX3X PE=1 SV=1; ATP-dependent RNA helicase DDX3X OS=Homo sapiens OX=9606 GN=DDX3X PE=1 SV=1; ATP-dependent RNA helicase DDX3X OS=Homo sapiens OX=9606 GN=DDX3X PE=1 SV=1; ATP-dependent …			2	99	GCHLLVATPGR	Carbamidomethyl(C)@2		1.75774e-05	1179.62	590.816	1179.62	590.816	2	8	1.1.1.3237.5	1	40.5708	169.934	40.6317
12	14.33	14.33	tr|F6S8Q4|F6S8Q4_HUMAN; tr|A0A2U3TZJ9|A0A2U3TZJ9_HUMAN; tr|A0A2R8YFS5|A0A2R8YFS5_HUMAN; tr|A0A2R8YFR4|A0A2R8YFR4_HUMAN; tr|A0A2R8YF78|A0A2R8YF78_HUMAN; tr|A0A2R8YCW1|A0A2R8YCW1_HUMAN; tr|A0A2R8Y645|A0A2R8Y645_HUMAN; tr|A0A2R8Y5G6|A0A2R8Y5G6_HUMAN; tr|A0A2R8Y4A4|A0A2R8Y4A4_HUMAN; tr|A0A0D9SG12|A0A0D9SG12_HUMAN; tr|A0A0D9SFB3|A0A0D9SFB3_HUMAN; tr|A0A0D9SF53|A0A0D9SF53_HUMAN; sp|O00571|DDX3X_HUMAN	ATP-dependent RNA helicase DDX3X OS=Homo sapiens OX=9606 GN=DDX3X PE=1 SV=1; ATP-dependent RNA helicase DDX3X OS=Homo sapiens OX=9606 GN=DDX3X PE=1 SV=1; ATP-dependent RNA helicase DDX3X OS=Homo sapiens OX=9606 GN=DDX3X PE=1 SV=1; ATP-dependent RNA helicase DDX3X OS=Homo sapiens OX=9606 GN=DDX3X PE=1 SV=1; ATP-dependent RNA helicase DDX3X OS=Homo sapiens OX=9606 GN=DDX3X PE=1 SV=1; ATP-dependent …			2	99	QSSGASSSSFSSSR			0.00102445	1360.59	681.301	1360.59	681.3	2	11	1.1.1.2448.4	1	21.5815	142.834	21.613
12	14.33	14.33	tr|F6S8Q4|F6S8Q4_HUMAN; tr|A0A2U3TZJ9|A0A2U3TZJ9_HUMAN; tr|A0A2R8YFS5|A0A2R8YFS5_HUMAN; tr|A0A2R8YFR4|A0A2R8YFR4_HUMAN; tr|A0A2R8YF78|A0A2R8YF78_HUMAN; tr|A0A2R8YCW1|A0A2R8YCW1_HUMAN; tr|A0A2R8Y645|A0A2R8Y645_HUMAN; tr|A0A2R8Y5G6|A0A2R8Y5G6_HUMAN; tr|A0A2R8Y4A4|A0A2R8Y4A4_HUMAN; tr|A0A0D9SG12|A0A0D9SG12_HUMAN; tr|A0A0D9SFB3|A0A0D9SFB3_HUMAN; tr|A0A0D9SF53|A0A0D9SF53_HUMAN; sp|O00571|DDX3X_HUMAN	ATP-dependent RNA helicase DDX3X OS=Homo sapiens OX=9606 GN=DDX3X PE=1 SV=1; ATP-dependent RNA helicase DDX3X OS=Homo sapiens OX=9606 GN=DDX3X PE=1 SV=1; ATP-dependent RNA helicase DDX3X OS=Homo sapiens OX=9606 GN=DDX3X PE=1 SV=1; ATP-dependent RNA helicase DDX3X OS=Homo sapiens OX=9606 GN=DDX3X PE=1 SV=1; ATP-dependent RNA helicase DDX3X OS=Homo sapiens OX=9606 GN=DDX3X PE=1 SV=1; ATP-dependent …			2	99	SPILVATAVAAR			0.000888796	1167.7	584.856	1167.7	584.856	2	15	1.1.1.4106.3	1	61.3106	122.252	61.2714
12	14.33	14.33	tr|F6S8Q4|F6S8Q4_HUMAN; tr|A0A2U3TZJ9|A0A2U3TZJ9_HUMAN; tr|A0A2R8YFS5|A0A2R8YFS5_HUMAN; tr|A0A2R8YFR4|A0A2R8YFR4_HUMAN; tr|A0A2R8YF78|A0A2R8YF78_HUMAN; tr|A0A2R8YCW1|A0A2R8YCW1_HUMAN; tr|A0A2R8Y645|A0A2R8Y645_HUMAN; tr|A0A2R8Y5G6|A0A2R8Y5G6_HUMAN; tr|A0A2R8Y4A4|A0A2R8Y4A4_HUMAN; tr|A0A0D9SG12|A0A0D9SG12_HUMAN; tr|A0A0D9SFB3|A0A0D9SFB3_HUMAN; tr|A0A0D9SF53|A0A0D9SF53_HUMAN; sp|O00571|DDX3X_HUMAN	ATP-dependent RNA helicase DDX3X OS=Homo sapiens OX=9606 GN=DDX3X PE=1 SV=1; ATP-dependent RNA helicase DDX3X OS=Homo sapiens OX=9606 GN=DDX3X PE=1 SV=1; ATP-dependent RNA helicase DDX3X OS=Homo sapiens OX=9606 GN=DDX3X PE=1 SV=1; ATP-dependent RNA helicase DDX3X OS=Homo sapiens OX=9606 GN=DDX3X PE=1 SV=1; ATP-dependent RNA helicase DDX3X OS=Homo sapiens OX=9606 GN=DDX3X PE=1 SV=1; ATP-dependent …			2	99	VGNLGLATSFFNER			0.00390559	1523.78	762.896	1523.77	762.894	2	17	1.1.1.5000.3	1	80.1781	297.846	80.2033
12	14.33	14.33	tr|F6S8Q4|F6S8Q4_HUMAN; tr|A0A2U3TZJ9|A0A2U3TZJ9_HUMAN; tr|A0A2R8YFS5|A0A2R8YFS5_HUMAN; tr|A0A2R8YFR4|A0A2R8YFR4_HUMAN; tr|A0A2R8YF78|A0A2R8YF78_HUMAN; tr|A0A2R8YCW1|A0A2R8YCW1_HUMAN; tr|A0A2R8Y645|A0A2R8Y645_HUMAN; tr|A0A2R8Y5G6|A0A2R8Y5G6_HUMAN; tr|A0A2R8Y4A4|A0A2R8Y4A4_HUMAN; tr|A0A0D9SG12|A0A0D9SG12_HUMAN; tr|A0A0D9SFB3|A0A0D9SFB3_HUMAN; tr|A0A0D9SF53|A0A0D9SF53_HUMAN; sp|O00571|DDX3X_HUMAN	ATP-dependent RNA helicase DDX3X OS=Homo sapiens OX=9606 GN=DDX3X PE=1 SV=1; ATP-dependent RNA helicase DDX3X OS=Homo sapiens OX=9606 GN=DDX3X PE=1 SV=1; ATP-dependent RNA helicase DDX3X OS=Homo sapiens OX=9606 GN=DDX3X PE=1 SV=1; ATP-dependent RNA helicase DDX3X OS=Homo sapiens OX=9606 GN=DDX3X PE=1 SV=1; ATP-dependent RNA helicase DDX3X OS=Homo sapiens OX=9606 GN=DDX3X PE=1 SV=1; ATP-dependent …			2	99	YTRPTPVQK			-0.00341073	1088.59	545.304	1088.6	545.306	2	9	1.1.1.2384.2	1	20.1167	427.383	20.0413
12	14.33	14.33	tr|F6S8Q4|F6S8Q4_HUMAN; tr|A0A2U3TZJ9|A0A2U3TZJ9_HUMAN; tr|A0A2R8YFS5|A0A2R8YFS5_HUMAN; tr|A0A2R8YFR4|A0A2R8YFR4_HUMAN; tr|A0A2R8YF78|A0A2R8YF78_HUMAN; tr|A0A2R8YCW1|A0A2R8YCW1_HUMAN; tr|A0A2R8Y645|A0A2R8Y645_HUMAN; tr|A0A2R8Y5G6|A0A2R8Y5G6_HUMAN; tr|A0A2R8Y4A4|A0A2R8Y4A4_HUMAN; tr|A0A0D9SG12|A0A0D9SG12_HUMAN; tr|A0A0D9SFB3|A0A0D9SFB3_HUMAN; tr|A0A0D9SF53|A0A0D9SF53_HUMAN; sp|O00571|DDX3X_HUMAN	ATP-dependent RNA helicase DDX3X OS=Homo sapiens OX=9606 GN=DDX3X PE=1 SV=1; ATP-dependent RNA helicase DDX3X OS=Homo sapiens OX=9606 GN=DDX3X PE=1 SV=1; ATP-dependent RNA helicase DDX3X OS=Homo sapiens OX=9606 GN=DDX3X PE=1 SV=1; ATP-dependent RNA helicase DDX3X OS=Homo sapiens OX=9606 GN=DDX3X PE=1 SV=1; ATP-dependent RNA helicase DDX3X OS=Homo sapiens OX=9606 GN=DDX3X PE=1 SV=1; ATP-dependent …			1.3279	96.91	VGSTSENITQK			0.000331246	1162.58	582.299	1162.58	582.299	2	8	1.1.1.2543.5	1	23.9311	92.1049	23.91
12	14.33	14.33	tr|F6S8Q4|F6S8Q4_HUMAN; tr|A0A2U3TZJ9|A0A2U3TZJ9_HUMAN; tr|A0A2R8YFS5|A0A2R8YFS5_HUMAN; tr|A0A2R8YFR4|A0A2R8YFR4_HUMAN; tr|A0A2R8YF78|A0A2R8YF78_HUMAN; tr|A0A2R8YCW1|A0A2R8YCW1_HUMAN; tr|A0A2R8Y645|A0A2R8Y645_HUMAN; tr|A0A2R8Y5G6|A0A2R8Y5G6_HUMAN; tr|A0A2R8Y4A4|A0A2R8Y4A4_HUMAN; tr|A0A0D9SG12|A0A0D9SG12_HUMAN; tr|A0A0D9SFB3|A0A0D9SFB3_HUMAN; tr|A0A0D9SF53|A0A0D9SF53_HUMAN; sp|O00571|DDX3X_HUMAN	ATP-dependent RNA helicase DDX3X OS=Homo sapiens OX=9606 GN=DDX3X PE=1 SV=1; ATP-dependent RNA helicase DDX3X OS=Homo sapiens OX=9606 GN=DDX3X PE=1 SV=1; ATP-dependent RNA helicase DDX3X OS=Homo sapiens OX=9606 GN=DDX3X PE=1 SV=1; ATP-dependent RNA helicase DDX3X OS=Homo sapiens OX=9606 GN=DDX3X PE=1 SV=1; ATP-dependent RNA helicase DDX3X OS=Homo sapiens OX=9606 GN=DDX3X PE=1 SV=1; ATP-dependent …			0.603801	82.21	GKIGLDFCK	Carbamidomethyl(C)@8	missed K-I@2	0.000325236	1036.54	519.276	1036.54	519.276	2	8	1.1.1.3496.3	1	46.6715	342.914	46.6849
12	14.33	14.33	tr|F6S8Q4|F6S8Q4_HUMAN; tr|A0A2U3TZJ9|A0A2U3TZJ9_HUMAN; tr|A0A2R8YFS5|A0A2R8YFS5_HUMAN; tr|A0A2R8YFR4|A0A2R8YFR4_HUMAN; tr|A0A2R8YF78|A0A2R8YF78_HUMAN; tr|A0A2R8YCW1|A0A2R8YCW1_HUMAN; tr|A0A2R8Y645|A0A2R8Y645_HUMAN; tr|A0A2R8Y5G6|A0A2R8Y5G6_HUMAN; tr|A0A2R8Y4A4|A0A2R8Y4A4_HUMAN; tr|A0A0D9SG12|A0A0D9SG12_HUMAN; tr|A0A0D9SFB3|A0A0D9SFB3_HUMAN; tr|A0A0D9SF53|A0A0D9SF53_HUMAN; sp|O00571|DDX3X_HUMAN	ATP-dependent RNA helicase DDX3X OS=Homo sapiens OX=9606 GN=DDX3X PE=1 SV=1; ATP-dependent RNA helicase DDX3X OS=Homo sapiens OX=9606 GN=DDX3X PE=1 SV=1; ATP-dependent RNA helicase DDX3X OS=Homo sapiens OX=9606 GN=DDX3X PE=1 SV=1; ATP-dependent RNA helicase DDX3X OS=Homo sapiens OX=9606 GN=DDX3X PE=1 SV=1; ATP-dependent RNA helicase DDX3X OS=Homo sapiens OX=9606 GN=DDX3X PE=1 SV=1; ATP-dependent …			0.305395	61.06	SGFGKFER		missed K-F@5	-0.00287166	926.458	464.236	926.461	464.238	2	5	1.1.1.2862.2	1	31.9585	490.937	32.1616
12	14.33	14.33	tr|F6S8Q4|F6S8Q4_HUMAN; tr|A0A2U3TZJ9|A0A2U3TZJ9_HUMAN; tr|A0A2R8YFS5|A0A2R8YFS5_HUMAN; tr|A0A2R8YFR4|A0A2R8YFR4_HUMAN; tr|A0A2R8YF78|A0A2R8YF78_HUMAN; tr|A0A2R8YCW1|A0A2R8YCW1_HUMAN; tr|A0A2R8Y645|A0A2R8Y645_HUMAN; tr|A0A2R8Y5G6|A0A2R8Y5G6_HUMAN; tr|A0A2R8Y4A4|A0A2R8Y4A4_HUMAN; tr|A0A0D9SG12|A0A0D9SG12_HUMAN; tr|A0A0D9SFB3|A0A0D9SFB3_HUMAN; tr|A0A0D9SF53|A0A0D9SF53_HUMAN; sp|O00571|DDX3X_HUMAN	ATP-dependent RNA helicase DDX3X OS=Homo sapiens OX=9606 GN=DDX3X PE=1 SV=1; ATP-dependent RNA helicase DDX3X OS=Homo sapiens OX=9606 GN=DDX3X PE=1 SV=1; ATP-dependent RNA helicase DDX3X OS=Homo sapiens OX=9606 GN=DDX3X PE=1 SV=1; ATP-dependent RNA helicase DDX3X OS=Homo sapiens OX=9606 GN=DDX3X PE=1 SV=1; ATP-dependent RNA helicase DDX3X OS=Homo sapiens OX=9606 GN=DDX3X PE=1 SV=1; ATP-dependent …			0.094744	27.27	FSGGFGAR			0.000125631	797.382	399.698	797.382	399.698	2	5	1.1.1.3004.2	1	35.3938	371.66	35.3358
12	14.33	14.33	tr|F6S8Q4|F6S8Q4_HUMAN; tr|A0A2U3TZJ9|A0A2U3TZJ9_HUMAN; tr|A0A2R8YFS5|A0A2R8YFS5_HUMAN; tr|A0A2R8YFR4|A0A2R8YFR4_HUMAN; tr|A0A2R8YF78|A0A2R8YF78_HUMAN; tr|A0A2R8YCW1|A0A2R8YCW1_HUMAN; tr|A0A2R8Y645|A0A2R8Y645_HUMAN; tr|A0A2R8Y5G6|A0A2R8Y5G6_HUMAN; tr|A0A2R8Y4A4|A0A2R8Y4A4_HUMAN; tr|A0A0D9SG12|A0A0D9SG12_HUMAN; tr|A0A0D9SFB3|A0A0D9SFB3_HUMAN; tr|A0A0D9SF53|A0A0D9SF53_HUMAN; sp|O00571|DDX3X_HUMAN	ATP-dependent RNA helicase DDX3X OS=Homo sapiens OX=9606 GN=DDX3X PE=1 SV=1; ATP-dependent RNA helicase DDX3X OS=Homo sapiens OX=9606 GN=DDX3X PE=1 SV=1; ATP-dependent RNA helicase DDX3X OS=Homo sapiens OX=9606 GN=DDX3X PE=1 SV=1; ATP-dependent RNA helicase DDX3X OS=Homo sapiens OX=9606 GN=DDX3X PE=1 SV=1; ATP-dependent RNA helicase DDX3X OS=Homo sapiens OX=9606 GN=DDX3X PE=1 SV=1; ATP-dependent …			0	64.7	YTRPTPVQK			-0.00365487	1088.59	545.304	1088.6	545.306	2	6	1.1.1.2363.2	1	19.7361	354.317	19.9549
13	13.6	13.6	sp|P18124|RL7_HUMAN	60S ribosomal protein L7 OS=Homo sapiens OX=9606 GN=RPL7 PE=1 SV=1			2	99	IALTDNALIAR			-0.000367976	1169.68	585.846	1169.68	585.846	2	14	1.1.1.4211.3	1	63.9865	4877.42	63.6958
13	13.6	13.6	sp|P18124|RL7_HUMAN	60S ribosomal protein L7 OS=Homo sapiens OX=9606 GN=RPL7 PE=1 SV=1			2	99	IVEPYIAWGYPNLK			0.00352366	1661.89	831.95	1661.88	831.948	2	15	1.1.1.5110.3	1	82.5186	230.368	82.5552
13	13.6	13.6	sp|P18124|RL7_HUMAN	60S ribosomal protein L7 OS=Homo sapiens OX=9606 GN=RPL7 PE=1 SV=1			2	99	KAGNFYVPAEPK		missed K-A@1	0.00154022	1319.69	660.852	1319.69	660.851	2	16	1.1.1.3332.3	1	42.7395	1271.41	42.7983
13	13.6	13.6	sp|P18124|RL7_HUMAN	60S ribosomal protein L7 OS=Homo sapiens OX=9606 GN=RPL7 PE=1 SV=1			2	99	NFAELKIK		missed K-I@6	0.000385682	961.56	481.787	961.56	481.787	2	8	1.1.1.3524.2	1	47.3671	1111.6	47.3881
13	13.6	13.6	sp|P18124|RL7_HUMAN	60S ribosomal protein L7 OS=Homo sapiens OX=9606 GN=RPL7 PE=1 SV=1			1.95861	99	SVNELIYKR		missed K-R@8	0.000259491	1120.62	561.319	1120.62	561.319	2	11	1.1.1.3224.2	1	40.2784	1432.4	40.3451
13	13.6	13.6	sp|P18124|RL7_HUMAN	60S ribosomal protein L7 OS=Homo sapiens OX=9606 GN=RPL7 PE=1 SV=1			1.69897	98.74	KTTHFVEGGDAGNREDQINR		missed K-T@1; missed R-E@14	0.00518378	2243.07	561.776	2243.07	561.774	4	10	1.1.1.2648.2	1	26.6483	677.563	26.688
13	13.6	13.6	sp|P18124|RL7_HUMAN	60S ribosomal protein L7 OS=Homo sapiens OX=9606 GN=RPL7 PE=1 SV=1			1.03152	93.81	EVPAVPETLKK		missed K-K@10	0.00217528	1209.7	605.857	1209.7	605.856	2	8	1.1.1.3333.6	1	42.7593	1705.96	42.8223
13	13.6	13.6	sp|P18124|RL7_HUMAN	60S ribosomal protein L7 OS=Homo sapiens OX=9606 GN=RPL7 PE=1 SV=1			0.906578	91.68	EVPAVPETLKKK		missed K-K@10; missed K-K@11	-0.00215638	1337.79	669.902	1337.79	669.903	2	11	1.1.1.3047.3	1	36.425	685.122	36.4359
13	13.6	13.6	sp|P18124|RL7_HUMAN	60S ribosomal protein L7 OS=Homo sapiens OX=9606 GN=RPL7 PE=1 SV=1			0	99	IALTDNALIAR			-0.000978322	1169.68	585.845	1169.68	585.846	2	14	1.1.1.4197.5	1	63.6003	1622.18	63.5852
14	13.3	20.98	sp|P02538|K2C6A_HUMAN	Keratin, type II cytoskeletal 6A OS=Homo sapiens OX=9606 GN=KRT6A PE=1 SV=3			2	99	ISIGGGSCAISGGYGSR	Carbamidomethyl(C)@8		0.00724392	1597.76	799.887	1597.75	799.883	2	14	1.1.1.3693.7	1	51.5403	1009.98	51.6199
14	13.3	20.98	sp|P02538|K2C6A_HUMAN	Keratin, type II cytoskeletal 6A OS=Homo sapiens OX=9606 GN=KRT6A PE=1 SV=3			2	99	SGFSSVSVSR			0.00149696	1011.5	506.757	1011.5	506.757	2	14	1.1.1.3175.4	1	39.2972	2435.67	39.291
14	13.3	20.98	sp|P02538|K2C6A_HUMAN	Keratin, type II cytoskeletal 6A OS=Homo sapiens OX=9606 GN=KRT6A PE=1 SV=3			2	99	SRGSGGLGGACGGAGFGSR	Carbamidomethyl(C)@11	missed R-G@2	0.00466957	1666.76	556.595	1666.76	556.594	3	10	1.1.1.2904.6	1	32.981	889.817	33.0676
14	13.3	20.98	sp|P02538|K2C6A_HUMAN	Keratin, type II cytoskeletal 6A OS=Homo sapiens OX=9606 GN=KRT6A PE=1 SV=3			2	99	TAAENEFVTLKK		missed K-K@11	0.00302769	1349.72	675.868	1349.72	675.867	2	16	1.1.1.3362.4	1	43.3751	1278.74	43.4536
14	13.3	20.98	sp|P02538|K2C6A_HUMAN	Keratin, type II cytoskeletal 6A OS=Homo sapiens OX=9606 GN=KRT6A PE=1 SV=3			1.79588	98.98	ADTLTDEINFLR			-0.00412998	1406.7	704.357	1406.7	704.359	2	9	1.1.1.5007.2	1	80.2716	54.0915	80.2512
14	13.3	20.98	sp|P02538|K2C6A_HUMAN	Keratin, type II cytoskeletal 6A OS=Homo sapiens OX=9606 GN=KRT6A PE=1 SV=3			1.5376	98.18	GRLDSELR		missed R-L@2	-0.00375467	944.5	473.257	944.504	473.259	2	7	1.1.1.2783.3	0	30.0974	606.044	30.0672
14	13.3	20.98	sp|P02538|K2C6A_HUMAN	Keratin, type II cytoskeletal 6A OS=Homo sapiens OX=9606 GN=KRT6A PE=1 SV=3			1.12494	95.17	GSGGLGGACGGAGFGSR	Carbamidomethyl(C)@9		0.00283735	1423.63	712.822	1423.63	712.82	2	6	1.1.1.3165.13	1	39.0443	1007.3	39.134
14	13.3	20.98	sp|P02538|K2C6A_HUMAN	Keratin, type II cytoskeletal 6A OS=Homo sapiens OX=9606 GN=KRT6A PE=1 SV=3			0.838632	90.38	SLYGLGGSKR		missed K-R@9	-0.00144494	1036.57	519.29	1036.57	519.291	2	8	1.1.1.3008.7	1	35.4998	1870.06	35.5166
14	13.3	20.98	sp|P02538|K2C6A_HUMAN	Keratin, type II cytoskeletal 6A OS=Homo sapiens OX=9606 GN=KRT6A PE=1 SV=3			0	56.28	GRLDSELR		missed R-L@2	-0.00515848	944.499	473.257	944.504	473.259	2	5	1.1.1.2798.4	0	30.4736	151.007	30.5155
14	13.3	20.98	sp|P02538|K2C6A_HUMAN	Keratin, type II cytoskeletal 6A OS=Homo sapiens OX=9606 GN=KRT6A PE=1 SV=3			0	96.24	KLLEGEECR	Carbamidomethyl(C)@8	missed K-L@1	-0.0062306	1132.55	567.282	1132.55	567.285	2	7	1.1.1.2614.5	0	25.7911	146.891	25.9654
14	13.3	20.98	sp|P02538|K2C6A_HUMAN	Keratin, type II cytoskeletal 6A OS=Homo sapiens OX=9606 GN=KRT6A PE=1 SV=3			0	99	KYEDEINKR		cleaved N-K@N-term; missed K-Y@1; missed K-R@8	-0.000357147	1193.6	398.875	1193.6	398.875	3	10	1.1.1.2394.2	0	20.3649	1274.21	20.4804
14	13.3	20.98	sp|P02538|K2C6A_HUMAN	Keratin, type II cytoskeletal 6A OS=Homo sapiens OX=9606 GN=KRT6A PE=1 SV=3			0	99	KYEDEINKR		cleaved N-K@N-term; missed K-Y@1; missed K-R@8	-8.24883e-05	1193.6	398.875	1193.6	398.875	3	10	1.1.1.2413.2	0	20.7524	1332.18	20.579
14	13.3	20.98	sp|P02538|K2C6A_HUMAN	Keratin, type II cytoskeletal 6A OS=Homo sapiens OX=9606 GN=KRT6A PE=1 SV=3			0	88.13	KYEDEINKR		cleaved N-K@N-term; missed K-Y@1; missed K-R@8	0.000192171	1193.6	398.875	1193.6	398.875	3	8	1.1.1.2375.2	0	19.9936	114.611	19.9987
14	13.3	20.98	sp|P02538|K2C6A_HUMAN	Keratin, type II cytoskeletal 6A OS=Homo sapiens OX=9606 GN=KRT6A PE=1 SV=3			0	63.75	KYEDEINKR		cleaved N-K@N-term; missed K-Y@1; missed K-R@8	0.000558383	1193.6	398.875	1193.6	398.875	3	5	1.1.1.2446.2	0	21.5173	196.804	21.4263
14	13.3	20.98	sp|P02538|K2C6A_HUMAN	Keratin, type II cytoskeletal 6A OS=Homo sapiens OX=9606 GN=KRT6A PE=1 SV=3			0	55.84	KYEDEINKR		cleaved N-K@N-term; missed K-Y@1; missed K-R@8	-0.000357147	1193.6	398.875	1193.6	398.875	3	6	1.1.1.2429.2	0	21.1412	696.204	20.8848
14	13.3	20.98	sp|P02538|K2C6A_HUMAN	Keratin, type II cytoskeletal 6A OS=Homo sapiens OX=9606 GN=KRT6A PE=1 SV=3			0	33.34	LLEGEECR	Carbamidomethyl(C)@7		0.00148584	1004.46	503.238	1004.46	503.237	2	5	1.1.1.2758.5	0	29.4741	131.107	29.5658
14	13.3	20.98	sp|P02538|K2C6A_HUMAN	Keratin, type II cytoskeletal 6A OS=Homo sapiens OX=9606 GN=KRT6A PE=1 SV=3			0	99	NKYEDEINKR		missed K-Y@2; missed K-R@9	-0.000126287	1307.65	436.89	1307.65	436.89	3	13	1.1.1.2560.2	0	24.375	2845.12	24.2505
14	13.3	20.98	sp|P02538|K2C6A_HUMAN	Keratin, type II cytoskeletal 6A OS=Homo sapiens OX=9606 GN=KRT6A PE=1 SV=3			0	93.96	NKYEDEINKR		missed K-Y@2; missed K-R@9	-0.00305598	1307.64	436.889	1307.65	436.89	3	11	1.1.1.2575.2	0	24.7663	1014.4	24.4841
14	13.3	20.98	sp|P02538|K2C6A_HUMAN	Keratin, type II cytoskeletal 6A OS=Homo sapiens OX=9606 GN=KRT6A PE=1 SV=3			0	60.23	NKYEDEINKR		missed K-Y@2; missed K-R@9	-0.000126287	1307.65	436.89	1307.65	436.89	3	7	1.1.1.2545.3	0	23.9777	2524.14	24.2243
14	13.3	20.98	sp|P02538|K2C6A_HUMAN	Keratin, type II cytoskeletal 6A OS=Homo sapiens OX=9606 GN=KRT6A PE=1 SV=3			0	99	NLDLDSIIAEVK			-0.00410837	1328.71	665.365	1328.72	665.367	2	19	1.1.1.5536.2	0	91.0594	243.031	91.0821
14	13.3	20.98	sp|P02538|K2C6A_HUMAN	Keratin, type II cytoskeletal 6A OS=Homo sapiens OX=9606 GN=KRT6A PE=1 SV=3			0	93.96	SGFSSVSVSR			0.00149696	1011.5	506.757	1011.5	506.757	2	8	1.1.1.3176.4	1	39.3222	2435.67	39.291
14	13.3	20.98	sp|P02538|K2C6A_HUMAN	Keratin, type II cytoskeletal 6A OS=Homo sapiens OX=9606 GN=KRT6A PE=1 SV=3			0	88.13	SLYGLGGSKR		missed K-R@9	-0.0020553	1036.56	519.29	1036.57	519.291	2	6	1.1.1.2993.6	1	35.1169	1449.31	35.3615
14	13.3	20.98	sp|P02538|K2C6A_HUMAN	Keratin, type II cytoskeletal 6A OS=Homo sapiens OX=9606 GN=KRT6A PE=1 SV=3			0	26.31	SLYGLGGSKR		missed K-R@9	-0.00168908	1036.56	519.29	1036.57	519.291	2	5	1.1.1.3022.7	1	35.8677	1557.45	35.5951
15	13.25	13.25	sp|P63261|ACTG_HUMAN; sp|P60709|ACTB_HUMAN	Actin, cytoplasmic 2 OS=Homo sapiens OX=9606 GN=ACTG1 PE=1 SV=1; Actin, cytoplasmic 1 OS=Homo sapiens OX=9606 GN=ACTB PE=1 SV=1			2	99	AGFAGDDAPR			-0.00329038	975.438	488.726	975.441	488.728	2	13	1.1.1.2787.3	1	30.2024	3466.02	30.4394
15	13.25	13.25	sp|P63261|ACTG_HUMAN; sp|P60709|ACTB_HUMAN	Actin, cytoplasmic 2 OS=Homo sapiens OX=9606 GN=ACTG1 PE=1 SV=1; Actin, cytoplasmic 1 OS=Homo sapiens OX=9606 GN=ACTB PE=1 SV=1			2	99	DSYVGDEAQSKR		missed K-R@11	-0.00198296	1353.61	677.814	1353.62	677.815	2	11	1.1.1.2516.3	1	23.2336	255.048	23.1042
15	13.25	13.25	sp|P63261|ACTG_HUMAN; sp|P60709|ACTB_HUMAN	Actin, cytoplasmic 2 OS=Homo sapiens OX=9606 GN=ACTG1 PE=1 SV=1; Actin, cytoplasmic 1 OS=Homo sapiens OX=9606 GN=ACTB PE=1 SV=1			2	99	SYELPDGQVITIGNER			0.0019834	1789.89	895.951	1789.88	895.95	2	17	1.1.1.4554.4	1	71.7781	2573.05	71.8809
15	13.25	13.25	sp|P63261|ACTG_HUMAN; sp|P60709|ACTB_HUMAN	Actin, cytoplasmic 2 OS=Homo sapiens OX=9606 GN=ACTG1 PE=1 SV=1; Actin, cytoplasmic 1 OS=Homo sapiens OX=9606 GN=ACTB PE=1 SV=1			2	99	TTGIVMDSGDGVTHTVPIYEGYALPHAILR	Oxidation(M)@6		0.0134436	3198.62	800.661	3198.6	800.658	4	20	1.1.1.4863.2	1	77.6863	588.527	77.5971
15	13.25	13.25	sp|P63261|ACTG_HUMAN; sp|P60709|ACTB_HUMAN	Actin, cytoplasmic 2 OS=Homo sapiens OX=9606 GN=ACTG1 PE=1 SV=1; Actin, cytoplasmic 1 OS=Homo sapiens OX=9606 GN=ACTB PE=1 SV=1			1.69897	99	DLYANTVLSGGTTMYPGIADR	Oxidation(M)@14		0.0033425	2230.06	1116.04	2230.06	1116.04	2	15	1.1.1.4609.2	1	72.9161	509.721	72.9847
15	13.25	13.25	sp|P63261|ACTG_HUMAN; sp|P60709|ACTB_HUMAN	Actin, cytoplasmic 2 OS=Homo sapiens OX=9606 GN=ACTG1 PE=1 SV=1; Actin, cytoplasmic 1 OS=Homo sapiens OX=9606 GN=ACTB PE=1 SV=1			1.284	96.75	VAPEEHPVLLTEAPLNPK			0.00175345	1953.06	652.027	1953.06	652.026	3	10	1.1.1.4171.3	1	62.8769	4468.94	62.6702
15	13.25	13.25	sp|P63261|ACTG_HUMAN; sp|P60709|ACTB_HUMAN	Actin, cytoplasmic 2 OS=Homo sapiens OX=9606 GN=ACTG1 PE=1 SV=1; Actin, cytoplasmic 1 OS=Homo sapiens OX=9606 GN=ACTB PE=1 SV=1			1.20761	99	EITALAPSTMK	Oxidation(M)@10		-0.000328821	1176.61	589.31	1176.61	589.31	2	10	1.1.1.3336.3	1	42.8287	336.926	42.8223
15	13.25	13.25	sp|P63261|ACTG_HUMAN; sp|P60709|ACTB_HUMAN	Actin, cytoplasmic 2 OS=Homo sapiens OX=9606 GN=ACTG1 PE=1 SV=1; Actin, cytoplasmic 1 OS=Homo sapiens OX=9606 GN=ACTB PE=1 SV=1			0.68403	86.13	IIAPPER			-0.0016457	794.464	398.239	794.465	398.24	2	6	1.1.1.2955.2	1	34.1356	778.202	34.2044
15	13.25	13.25	sp|P63261|ACTG_HUMAN; sp|P60709|ACTB_HUMAN	Actin, cytoplasmic 2 OS=Homo sapiens OX=9606 GN=ACTG1 PE=1 SV=1; Actin, cytoplasmic 1 OS=Homo sapiens OX=9606 GN=ACTB PE=1 SV=1			0.377786	69.18	IIAPPERK		missed R-K@7	-0.00244239	922.557	462.286	922.56	462.287	2	6	1.1.1.2617.5	1	25.874	92.7308	25.8261
15	13.25	13.25	sp|P63261|ACTG_HUMAN; sp|P60709|ACTB_HUMAN	Actin, cytoplasmic 2 OS=Homo sapiens OX=9606 GN=ACTG1 PE=1 SV=1; Actin, cytoplasmic 1 OS=Homo sapiens OX=9606 GN=ACTB PE=1 SV=1			0	99	AGFAGDDAPR			-0.00310728	975.438	488.726	975.441	488.728	2	16	1.1.1.2802.3	1	30.5811	3768.15	30.4649
15	13.25	13.25	sp|P63261|ACTG_HUMAN; sp|P60709|ACTB_HUMAN	Actin, cytoplasmic 2 OS=Homo sapiens OX=9606 GN=ACTG1 PE=1 SV=1; Actin, cytoplasmic 1 OS=Homo sapiens OX=9606 GN=ACTB PE=1 SV=1			0	99	DSYVGDEAQSKR		missed K-R@11	-0.00320367	1353.61	677.814	1353.62	677.815	2	8	1.1.1.2501.6	1	22.8644	247.542	22.9997
15	13.25	13.25	sp|P63261|ACTG_HUMAN; sp|P60709|ACTB_HUMAN	Actin, cytoplasmic 2 OS=Homo sapiens OX=9606 GN=ACTG1 PE=1 SV=1; Actin, cytoplasmic 1 OS=Homo sapiens OX=9606 GN=ACTB PE=1 SV=1			0	63.13	EITALAPSTMK			0.00137077	1160.61	581.313	1160.61	581.313	2	6	1.1.1.3728.2	1	52.3655	63.6702	52.3333
15	13.25	13.25	sp|P63261|ACTG_HUMAN; sp|P60709|ACTB_HUMAN	Actin, cytoplasmic 2 OS=Homo sapiens OX=9606 GN=ACTG1 PE=1 SV=1; Actin, cytoplasmic 1 OS=Homo sapiens OX=9606 GN=ACTB PE=1 SV=1			0	99	SYELPDGQVITIGNER			0.00149512	1789.89	895.95	1789.88	895.95	2	15	1.1.1.4574.4	1	72.2589	617.262	72.0232
15	13.25	13.25	sp|P63261|ACTG_HUMAN; sp|P60709|ACTB_HUMAN	Actin, cytoplasmic 2 OS=Homo sapiens OX=9606 GN=ACTG1 PE=1 SV=1; Actin, cytoplasmic 1 OS=Homo sapiens OX=9606 GN=ACTB PE=1 SV=1			0	96.46	SYELPDGQVITIGNER			0.00173926	1789.89	895.95	1789.88	895.95	2	9	1.1.1.4571.4	1	72.2013	1696.98	71.9378
15	13.25	13.25	sp|P63261|ACTG_HUMAN; sp|P60709|ACTB_HUMAN	Actin, cytoplasmic 2 OS=Homo sapiens OX=9606 GN=ACTG1 PE=1 SV=1; Actin, cytoplasmic 1 OS=Homo sapiens OX=9606 GN=ACTB PE=1 SV=1			0	62.65	VAPEEHPVLLTEAPLNPK			0.00175345	1953.06	652.027	1953.06	652.026	3	7	1.1.1.4157.3	1	62.4937	4468.94	62.6702
16	12.65	12.65	sp|P36578|RL4_HUMAN	60S ribosomal protein L4 OS=Homo sapiens OX=9606 GN=RPL4 PE=1 SV=5			2	99	AAAAAAALQAK			-0.00262265	955.542	478.779	955.545	478.78	2	18	1.1.1.2830.2	1	31.1594	522.885	31.2698
16	12.65	12.65	sp|P36578|RL4_HUMAN	60S ribosomal protein L4 OS=Homo sapiens OX=9606 GN=RPL4 PE=1 SV=5			2	99	AAAAAAALQAKSDEK		missed K-S@11	-0.00194461	1414.74	708.377	1414.74	708.378	2	9	1.1.1.2704.7	1	28.0774	94.8703	28.0825
16	12.65	12.65	sp|P36578|RL4_HUMAN	60S ribosomal protein L4 OS=Homo sapiens OX=9606 GN=RPL4 PE=1 SV=5			2	99	SDEKAAVAGKKPVVGK		missed K-A@4; missed K-K@10	-4.26446e-06	1582.9	528.642	1582.9	528.642	3	9	1.1.1.2364.4	1	19.7674	434.567	19.8665
16	12.65	12.65	sp|P36578|RL4_HUMAN	60S ribosomal protein L4 OS=Homo sapiens OX=9606 GN=RPL4 PE=1 SV=5			2	99	TKEAVLLLK		missed K-E@2	-0.000689175	1013.65	507.831	1013.65	507.832	2	14	1.1.1.3527.3	1	47.4453	1748.76	47.4407
16	12.65	12.65	sp|P36578|RL4_HUMAN	60S ribosomal protein L4 OS=Homo sapiens OX=9606 GN=RPL4 PE=1 SV=5			2	99	VDKAAAAAAALQAK		missed K-A@3	-0.00125747	1297.73	649.874	1297.74	649.875	2	20	1.1.1.3103.2	1	37.6701	755.809	37.66
16	12.65	12.65	sp|P36578|RL4_HUMAN	60S ribosomal protein L4 OS=Homo sapiens OX=9606 GN=RPL4 PE=1 SV=5			1.30103	96.94	NVTLPAVFK			0.000402864	987.576	494.795	987.575	494.795	2	7	1.1.1.4465.2	1	69.3636	263.488	69.4104
16	12.65	12.65	sp|P36578|RL4_HUMAN	60S ribosomal protein L4 OS=Homo sapiens OX=9606 GN=RPL4 PE=1 SV=5			0.623423	84.24	AVARIPR		missed R-I@4	-0.00149311	781.491	391.753	781.492	391.753	2	10	1.1.1.2599.2	1	25.3986	1407.03	25.5091
16	12.65	12.65	sp|P36578|RL4_HUMAN	60S ribosomal protein L4 OS=Homo sapiens OX=9606 GN=RPL4 PE=1 SV=5			0.254925	57.05	NIPGITLLNVSK			0.000433421	1267.75	634.883	1267.75	634.882	2	7	1.1.1.4901.3	1	78.3491	166.847	78.4133
16	12.65	12.65	sp|P36578|RL4_HUMAN	60S ribosomal protein L4 OS=Homo sapiens OX=9606 GN=RPL4 PE=1 SV=5			0.250264	56.5	EAVLLLKK		missed K-K@7	0.00128253	912.602	457.308	912.601	457.308	2	5	1.1.1.3396.2	1	44.2276	535.446	44.0644
16	12.65	12.65	sp|P36578|RL4_HUMAN	60S ribosomal protein L4 OS=Homo sapiens OX=9606 GN=RPL4 PE=1 SV=5			0.113509	33.26	GPCIIYNEDNGIIK	Carbamidomethyl(C)@3		-0.00593983	1604.78	803.398	1604.79	803.401	2	6	1.1.1.4143.8	1	62.1251	272.901	62.211
16	12.65	12.65	sp|P36578|RL4_HUMAN	60S ribosomal protein L4 OS=Homo sapiens OX=9606 GN=RPL4 PE=1 SV=5			0.104577	31.19	EAVLLLK			0.000309761	784.506	393.26	784.506	393.26	2	4	1.1.1.3968.2	1	58.0211	431.688	58.1511
16	12.65	12.65	sp|P36578|RL4_HUMAN	60S ribosomal protein L4 OS=Homo sapiens OX=9606 GN=RPL4 PE=1 SV=5			0	54.77	AVARIPR		missed R-I@4	-0.00149311	781.491	391.753	781.492	391.753	2	8	1.1.1.2613.2	1	25.7598	1407.72	25.5091
16	12.65	12.65	sp|P36578|RL4_HUMAN	60S ribosomal protein L4 OS=Homo sapiens OX=9606 GN=RPL4 PE=1 SV=5			0	96.84	SDEKAAVAGKKPVVGK		missed K-A@4; missed K-K@10	-0.000313733	1582.9	396.733	1582.9	396.733	4	7	1.1.1.2366.2	1	19.8144	588.878	19.8579
17	12.5	12.5	tr|H0YA55|H0YA55_HUMAN; tr|D6RHD5|D6RHD5_HUMAN; tr|B7WNR0|B7WNR0_HUMAN; tr|A0A0C4DGB6|A0A0C4DGB6_HUMAN; sp|P02768|ALBU_HUMAN	Serum albumin (Fragment) OS=Homo sapiens OX=9606 GN=ALB PE=1 SV=1; Serum albumin OS=Homo sapiens OX=9606 GN=ALB PE=1 SV=1; Serum albumin OS=Homo sapiens OX=9606 GN=ALB PE=1 SV=1; Serum albumin OS=Homo sapiens OX=9606 GN=ALB PE=1 SV=1; Serum albumin OS=Homo sapiens OX=9606 GN=ALB PE=1 SV=2			2	99	CASLQKFGER	Carbamidomethyl(C)@1	missed K-F@6	-0.00276538	1194.58	598.297	1194.58	598.298	2	10	1.1.1.2808.7	1	30.7341	3086.81	30.541
17	12.5	12.5	tr|H0YA55|H0YA55_HUMAN; tr|D6RHD5|D6RHD5_HUMAN; tr|B7WNR0|B7WNR0_HUMAN; tr|A0A0C4DGB6|A0A0C4DGB6_HUMAN; sp|P02768|ALBU_HUMAN	Serum albumin (Fragment) OS=Homo sapiens OX=9606 GN=ALB PE=1 SV=1; Serum albumin OS=Homo sapiens OX=9606 GN=ALB PE=1 SV=1; Serum albumin OS=Homo sapiens OX=9606 GN=ALB PE=1 SV=1; Serum albumin OS=Homo sapiens OX=9606 GN=ALB PE=1 SV=1; Serum albumin OS=Homo sapiens OX=9606 GN=ALB PE=1 SV=2			2	99	CCTESLVNR	Carbamidomethyl(C)@1; Carbamidomethyl(C)@2		-0.00192697	1137.49	569.752	1137.49	569.753	2	11	1.1.1.2861.7	1	31.943	2731.88	31.6643
17	12.5	12.5	tr|H0YA55|H0YA55_HUMAN; tr|D6RHD5|D6RHD5_HUMAN; tr|B7WNR0|B7WNR0_HUMAN; tr|A0A0C4DGB6|A0A0C4DGB6_HUMAN; sp|P02768|ALBU_HUMAN	Serum albumin (Fragment) OS=Homo sapiens OX=9606 GN=ALB PE=1 SV=1; Serum albumin OS=Homo sapiens OX=9606 GN=ALB PE=1 SV=1; Serum albumin OS=Homo sapiens OX=9606 GN=ALB PE=1 SV=1; Serum albumin OS=Homo sapiens OX=9606 GN=ALB PE=1 SV=1; Serum albumin OS=Homo sapiens OX=9606 GN=ALB PE=1 SV=2			2	99	KVPQVSTPTLVEVSR		missed K-V@1	-0.000537295	1638.93	547.317	1638.93	547.317	3	13	1.1.1.3909.3	1	56.4839	32880.8	56.6221
17	12.5	12.5	tr|H0YA55|H0YA55_HUMAN; tr|D6RHD5|D6RHD5_HUMAN; tr|B7WNR0|B7WNR0_HUMAN; tr|A0A0C4DGB6|A0A0C4DGB6_HUMAN; sp|P02768|ALBU_HUMAN	Serum albumin (Fragment) OS=Homo sapiens OX=9606 GN=ALB PE=1 SV=1; Serum albumin OS=Homo sapiens OX=9606 GN=ALB PE=1 SV=1; Serum albumin OS=Homo sapiens OX=9606 GN=ALB PE=1 SV=1; Serum albumin OS=Homo sapiens OX=9606 GN=ALB PE=1 SV=1; Serum albumin OS=Homo sapiens OX=9606 GN=ALB PE=1 SV=2			2	99	LKECCEKPLLEK	Carbamidomethyl(C)@4; Carbamidomethyl(C)@5	missed K-E@2	0.00118895	1545.79	516.271	1545.79	516.27	3	12	1.1.1.2836.3	1	31.3019	6095.02	31.3885
17	12.5	12.5	tr|H0YA55|H0YA55_HUMAN; tr|D6RHD5|D6RHD5_HUMAN; tr|B7WNR0|B7WNR0_HUMAN; tr|A0A0C4DGB6|A0A0C4DGB6_HUMAN; sp|P02768|ALBU_HUMAN	Serum albumin (Fragment) OS=Homo sapiens OX=9606 GN=ALB PE=1 SV=1; Serum albumin OS=Homo sapiens OX=9606 GN=ALB PE=1 SV=1; Serum albumin OS=Homo sapiens OX=9606 GN=ALB PE=1 SV=1; Serum albumin OS=Homo sapiens OX=9606 GN=ALB PE=1 SV=1; Serum albumin OS=Homo sapiens OX=9606 GN=ALB PE=1 SV=2			2	99	YICENQDSISSK	Carbamidomethyl(C)@3		0.00319257	1442.64	722.326	1442.63	722.325	2	12	1.1.1.2879.4	1	32.4055	252.499	32.3908
17	12.5	12.5	tr|H0YA55|H0YA55_HUMAN; tr|D6RHD5|D6RHD5_HUMAN; tr|B7WNR0|B7WNR0_HUMAN; tr|A0A0C4DGB6|A0A0C4DGB6_HUMAN; sp|P02768|ALBU_HUMAN	Serum albumin (Fragment) OS=Homo sapiens OX=9606 GN=ALB PE=1 SV=1; Serum albumin OS=Homo sapiens OX=9606 GN=ALB PE=1 SV=1; Serum albumin OS=Homo sapiens OX=9606 GN=ALB PE=1 SV=1; Serum albumin OS=Homo sapiens OX=9606 GN=ALB PE=1 SV=1; Serum albumin OS=Homo sapiens OX=9606 GN=ALB PE=1 SV=2			1.42022	97.71	VPQVSTPTLVEVSR			0.00061736	1510.84	756.425	1510.84	756.425	2	9	1.1.1.4170.8	1	62.8504	476.656	62.9428
17	12.5	12.5	tr|H0YA55|H0YA55_HUMAN; tr|D6RHD5|D6RHD5_HUMAN; tr|B7WNR0|B7WNR0_HUMAN; tr|A0A0C4DGB6|A0A0C4DGB6_HUMAN; sp|P02768|ALBU_HUMAN	Serum albumin (Fragment) OS=Homo sapiens OX=9606 GN=ALB PE=1 SV=1; Serum albumin OS=Homo sapiens OX=9606 GN=ALB PE=1 SV=1; Serum albumin OS=Homo sapiens OX=9606 GN=ALB PE=1 SV=1; Serum albumin OS=Homo sapiens OX=9606 GN=ALB PE=1 SV=1; Serum albumin OS=Homo sapiens OX=9606 GN=ALB PE=1 SV=2			0.91364	92.45	YLYEIAR			0.00115112	926.487	464.251	926.486	464.25	2	7	1.1.1.3639.3	1	50.1688	1201.64	50.2124
17	12.5	12.5	tr|H0YA55|H0YA55_HUMAN; tr|D6RHD5|D6RHD5_HUMAN; tr|B7WNR0|B7WNR0_HUMAN; tr|A0A0C4DGB6|A0A0C4DGB6_HUMAN; sp|P02768|ALBU_HUMAN	Serum albumin (Fragment) OS=Homo sapiens OX=9606 GN=ALB PE=1 SV=1; Serum albumin OS=Homo sapiens OX=9606 GN=ALB PE=1 SV=1; Serum albumin OS=Homo sapiens OX=9606 GN=ALB PE=1 SV=1; Serum albumin OS=Homo sapiens OX=9606 GN=ALB PE=1 SV=1; Serum albumin OS=Homo sapiens OX=9606 GN=ALB PE=1 SV=2			0.16813	44.55	LVTDLTK			-0.00019946	788.464	395.239	788.464	395.239	2	5	1.1.1.3177.2	1	39.3462	18687.5	39.5121
17	12.5	12.5	tr|H0YA55|H0YA55_HUMAN; tr|D6RHD5|D6RHD5_HUMAN; tr|B7WNR0|B7WNR0_HUMAN; tr|A0A0C4DGB6|A0A0C4DGB6_HUMAN; sp|P02768|ALBU_HUMAN	Serum albumin (Fragment) OS=Homo sapiens OX=9606 GN=ALB PE=1 SV=1; Serum albumin OS=Homo sapiens OX=9606 GN=ALB PE=1 SV=1; Serum albumin OS=Homo sapiens OX=9606 GN=ALB PE=1 SV=1; Serum albumin OS=Homo sapiens OX=9606 GN=ALB PE=1 SV=1; Serum albumin OS=Homo sapiens OX=9606 GN=ALB PE=1 SV=2			0	99	CASLQKFGER	Carbamidomethyl(C)@1	missed K-F@6	-0.00276538	1194.58	598.297	1194.58	598.298	2	9	1.1.1.2793.8	1	30.3524	3065.7	30.541
17	12.5	12.5	tr|H0YA55|H0YA55_HUMAN; tr|D6RHD5|D6RHD5_HUMAN; tr|B7WNR0|B7WNR0_HUMAN; tr|A0A0C4DGB6|A0A0C4DGB6_HUMAN; sp|P02768|ALBU_HUMAN	Serum albumin (Fragment) OS=Homo sapiens OX=9606 GN=ALB PE=1 SV=1; Serum albumin OS=Homo sapiens OX=9606 GN=ALB PE=1 SV=1; Serum albumin OS=Homo sapiens OX=9606 GN=ALB PE=1 SV=1; Serum albumin OS=Homo sapiens OX=9606 GN=ALB PE=1 SV=1; Serum albumin OS=Homo sapiens OX=9606 GN=ALB PE=1 SV=2			0	98.14	CCTESLVNR	Carbamidomethyl(C)@1; Carbamidomethyl(C)@2		-0.00192697	1137.49	569.752	1137.49	569.753	2	10	1.1.1.2846.7	1	31.5494	2806.93	31.6643
17	12.5	12.5	tr|H0YA55|H0YA55_HUMAN; tr|D6RHD5|D6RHD5_HUMAN; tr|B7WNR0|B7WNR0_HUMAN; tr|A0A0C4DGB6|A0A0C4DGB6_HUMAN; sp|P02768|ALBU_HUMAN	Serum albumin (Fragment) OS=Homo sapiens OX=9606 GN=ALB PE=1 SV=1; Serum albumin OS=Homo sapiens OX=9606 GN=ALB PE=1 SV=1; Serum albumin OS=Homo sapiens OX=9606 GN=ALB PE=1 SV=1; Serum albumin OS=Homo sapiens OX=9606 GN=ALB PE=1 SV=1; Serum albumin OS=Homo sapiens OX=9606 GN=ALB PE=1 SV=2			0	99	KVPQVSTPTLVEVSR		missed K-V@1	-0.000537295	1638.93	547.317	1638.93	547.317	3	12	1.1.1.3925.3	1	56.8727	34265.5	56.6221
17	12.5	12.5	tr|H0YA55|H0YA55_HUMAN; tr|D6RHD5|D6RHD5_HUMAN; tr|B7WNR0|B7WNR0_HUMAN; tr|A0A0C4DGB6|A0A0C4DGB6_HUMAN; sp|P02768|ALBU_HUMAN	Serum albumin (Fragment) OS=Homo sapiens OX=9606 GN=ALB PE=1 SV=1; Serum albumin OS=Homo sapiens OX=9606 GN=ALB PE=1 SV=1; Serum albumin OS=Homo sapiens OX=9606 GN=ALB PE=1 SV=1; Serum albumin OS=Homo sapiens OX=9606 GN=ALB PE=1 SV=1; Serum albumin OS=Homo sapiens OX=9606 GN=ALB PE=1 SV=2			0	49.18	KVPQVSTPTLVEVSR		missed K-V@1	-0.00145281	1638.93	547.317	1638.93	547.317	3	6	1.1.1.3941.2	1	57.292	602.931	57.0215
17	12.5	12.5	tr|H0YA55|H0YA55_HUMAN; tr|D6RHD5|D6RHD5_HUMAN; tr|B7WNR0|B7WNR0_HUMAN; tr|A0A0C4DGB6|A0A0C4DGB6_HUMAN; sp|P02768|ALBU_HUMAN	Serum albumin (Fragment) OS=Homo sapiens OX=9606 GN=ALB PE=1 SV=1; Serum albumin OS=Homo sapiens OX=9606 GN=ALB PE=1 SV=1; Serum albumin OS=Homo sapiens OX=9606 GN=ALB PE=1 SV=1; Serum albumin OS=Homo sapiens OX=9606 GN=ALB PE=1 SV=1; Serum albumin OS=Homo sapiens OX=9606 GN=ALB PE=1 SV=2			0	98.59	YICENQDSISSK	Carbamidomethyl(C)@3		0.000995294	1442.64	722.325	1442.63	722.325	2	12	1.1.1.2917.2	1	33.297	56519.4	33.1948
17	12.5	12.5	tr|H0YA55|H0YA55_HUMAN; tr|D6RHD5|D6RHD5_HUMAN; tr|B7WNR0|B7WNR0_HUMAN; tr|A0A0C4DGB6|A0A0C4DGB6_HUMAN; sp|P02768|ALBU_HUMAN	Serum albumin (Fragment) OS=Homo sapiens OX=9606 GN=ALB PE=1 SV=1; Serum albumin OS=Homo sapiens OX=9606 GN=ALB PE=1 SV=1; Serum albumin OS=Homo sapiens OX=9606 GN=ALB PE=1 SV=1; Serum albumin OS=Homo sapiens OX=9606 GN=ALB PE=1 SV=1; Serum albumin OS=Homo sapiens OX=9606 GN=ALB PE=1 SV=2			0	98.52	YICENQDSISSK	Carbamidomethyl(C)@3		0.000262869	1442.64	722.325	1442.63	722.325	2	12	1.1.1.2934.2	1	33.6883	4987.85	33.4361
17	12.5	12.5	tr|H0YA55|H0YA55_HUMAN; tr|D6RHD5|D6RHD5_HUMAN; tr|B7WNR0|B7WNR0_HUMAN; tr|A0A0C4DGB6|A0A0C4DGB6_HUMAN; sp|P02768|ALBU_HUMAN	Serum albumin (Fragment) OS=Homo sapiens OX=9606 GN=ALB PE=1 SV=1; Serum albumin OS=Homo sapiens OX=9606 GN=ALB PE=1 SV=1; Serum albumin OS=Homo sapiens OX=9606 GN=ALB PE=1 SV=1; Serum albumin OS=Homo sapiens OX=9606 GN=ALB PE=1 SV=1; Serum albumin OS=Homo sapiens OX=9606 GN=ALB PE=1 SV=2			0	20.24	YICENQDSISSK	Carbamidomethyl(C)@3		-0.000347484	1442.63	722.324	1442.63	722.325	2	6	1.1.1.2854.7	1	31.7629	168.992	31.8718
18	12.07	12.07	tr|Q5JP53|Q5JP53_HUMAN; sp|P07437|TBB5_HUMAN	Tubulin beta chain OS=Homo sapiens OX=9606 GN=TUBB PE=1 SV=1; Tubulin beta chain OS=Homo sapiens OX=9606 GN=TUBB PE=1 SV=2			2	99	AILVDLEPGTMDSVR			5.85386e-05	1614.83	808.422	1614.83	808.422	2	14	1.1.1.4808.2	1	76.4019	98.2904	76.3714
18	12.07	12.07	tr|Q5JP53|Q5JP53_HUMAN; sp|P07437|TBB5_HUMAN	Tubulin beta chain OS=Homo sapiens OX=9606 GN=TUBB PE=1 SV=1; Tubulin beta chain OS=Homo sapiens OX=9606 GN=TUBB PE=1 SV=2			2	99	ALTVPELTQQVFDAK			0.00125555	1658.89	830.452	1658.89	830.451	2	21	1.1.1.5215.2	1	84.4725	1423.4	84.3677
18	12.07	12.07	tr|Q5JP53|Q5JP53_HUMAN; sp|P07437|TBB5_HUMAN	Tubulin beta chain OS=Homo sapiens OX=9606 GN=TUBB PE=1 SV=1; Tubulin beta chain OS=Homo sapiens OX=9606 GN=TUBB PE=1 SV=2			2	99	ISVYYNEATGGK			0.00473298	1300.63	651.325	1300.63	651.322	2	10	1.1.1.3399.12	1	44.3228	786.786	44.4071
18	12.07	12.07	tr|Q5JP53|Q5JP53_HUMAN; sp|P07437|TBB5_HUMAN	Tubulin beta chain OS=Homo sapiens OX=9606 GN=TUBB PE=1 SV=1; Tubulin beta chain OS=Homo sapiens OX=9606 GN=TUBB PE=1 SV=2			2	99	NSSYFVEWIPNNVK			0.00415065	1695.83	848.922	1695.83	848.92	2	18	1.1.1.4962.3	1	79.3798	1222.23	79.4248
18	12.07	12.07	tr|Q5JP53|Q5JP53_HUMAN; sp|P07437|TBB5_HUMAN	Tubulin beta chain OS=Homo sapiens OX=9606 GN=TUBB PE=1 SV=1; Tubulin beta chain OS=Homo sapiens OX=9606 GN=TUBB PE=1 SV=2			2	99	TAVCDIPPR	Carbamidomethyl(C)@4		-0.00180353	1027.51	514.762	1027.51	514.763	2	10	1.1.1.3134.2	1	38.2847	238.571	38.1828
18	12.07	12.07	tr|Q5JP53|Q5JP53_HUMAN; sp|P07437|TBB5_HUMAN	Tubulin beta chain OS=Homo sapiens OX=9606 GN=TUBB PE=1 SV=1; Tubulin beta chain OS=Homo sapiens OX=9606 GN=TUBB PE=1 SV=2			1.85387	99	LAVNMVPFPR			0.00305447	1142.63	572.322	1142.63	572.321	2	13	1.1.1.4649.2	1	73.745	79.3216	73.725
18	12.07	12.07	tr|Q5JP53|Q5JP53_HUMAN; sp|P07437|TBB5_HUMAN	Tubulin beta chain OS=Homo sapiens OX=9606 GN=TUBB PE=1 SV=1; Tubulin beta chain OS=Homo sapiens OX=9606 GN=TUBB PE=1 SV=2			0.202732	50.95	YLTVAAVFR			0.00166186	1038.59	520.301	1038.59	520.3	2	9	1.1.1.4617.2	1	73.0831	341.121	72.8372
18	12.07	12.07	tr|Q5JP53|Q5JP53_HUMAN; sp|P07437|TBB5_HUMAN	Tubulin beta chain OS=Homo sapiens OX=9606 GN=TUBB PE=1 SV=1; Tubulin beta chain OS=Homo sapiens OX=9606 GN=TUBB PE=1 SV=2			0.015923	23.33	IMNTFSVVPSPK	Oxidation(M)@2		-0.00709698	1334.68	668.349	1334.69	668.352	2	6	1.1.1.3964.2	1	57.9153	53.985	57.8781
18	12.07	12.07	tr|Q5JP53|Q5JP53_HUMAN; sp|P07437|TBB5_HUMAN	Tubulin beta chain OS=Homo sapiens OX=9606 GN=TUBB PE=1 SV=1; Tubulin beta chain OS=Homo sapiens OX=9606 GN=TUBB PE=1 SV=2			0	90.79	AILVDLEPGTMDSVR	Oxidation(M)@11		0.00228212	1630.83	816.42	1630.82	816.419	2	12	1.1.1.4420.3	1	68.5973	227.753	68.6829
18	12.07	12.07	tr|Q5JP53|Q5JP53_HUMAN; sp|P07437|TBB5_HUMAN	Tubulin beta chain OS=Homo sapiens OX=9606 GN=TUBB PE=1 SV=1; Tubulin beta chain OS=Homo sapiens OX=9606 GN=TUBB PE=1 SV=2			0	99	ALTVPELTQQVFDAK			0.00211003	1658.89	830.452	1658.89	830.451	2	17	1.1.1.5197.2	1	84.0989	712.26	84.214
18	12.07	12.07	tr|Q5JP53|Q5JP53_HUMAN; sp|P07437|TBB5_HUMAN	Tubulin beta chain OS=Homo sapiens OX=9606 GN=TUBB PE=1 SV=1; Tubulin beta chain OS=Homo sapiens OX=9606 GN=TUBB PE=1 SV=2			0	99	NSSYFVEWIPNNVK			0.00415065	1695.83	848.922	1695.83	848.92	2	15	1.1.1.4962.2	1	79.3714	1222.23	79.4248
18	12.07	12.07	tr|Q5JP53|Q5JP53_HUMAN; sp|P07437|TBB5_HUMAN	Tubulin beta chain OS=Homo sapiens OX=9606 GN=TUBB PE=1 SV=1; Tubulin beta chain OS=Homo sapiens OX=9606 GN=TUBB PE=1 SV=2			0	98.33	NSSYFVEWIPNNVK	Deamidated(N)@11		0.00657426	1696.82	849.415	1696.81	849.412	2	10	1.1.1.5019.3	1	80.5145	115.393	80.5255
18	12.07	12.07	tr|Q5JP53|Q5JP53_HUMAN; sp|P07437|TBB5_HUMAN	Tubulin beta chain OS=Homo sapiens OX=9606 GN=TUBB PE=1 SV=1; Tubulin beta chain OS=Homo sapiens OX=9606 GN=TUBB PE=1 SV=2			0	51.21	TAVCDIPPR	Carbamidomethyl(C)@4		-0.0040008	1027.51	514.761	1027.51	514.763	2	5	1.1.1.3079.5	1	37.1548	124.022	37.1482
18	12.07	12.07	tr|Q5JP53|Q5JP53_HUMAN; sp|P07437|TBB5_HUMAN	Tubulin beta chain OS=Homo sapiens OX=9606 GN=TUBB PE=1 SV=1; Tubulin beta chain OS=Homo sapiens OX=9606 GN=TUBB PE=1 SV=2			0	49.18	YLTVAAVFR			0.00166186	1038.59	520.301	1038.59	520.3	2	9	1.1.1.4600.2	1	72.6996	400.496	72.8078
19	11.53	11.53	sp|P16403|H12_HUMAN; sp|P16402|H13_HUMAN; sp|P10412|H14_HUMAN	Histone H1.2 OS=Homo sapiens OX=9606 GN=HIST1H1C PE=1 SV=2; Histone H1.3 OS=Homo sapiens OX=9606 GN=HIST1H1D PE=1 SV=2; Histone H1.4 OS=Homo sapiens OX=9606 GN=HIST1H1E PE=1 SV=2			2	99	ASGPPVSELITK			4.77604e-05	1197.66	599.837	1197.66	599.838	2	16	1.1.1.3936.4	1	57.1637	5219.34	56.9953
19	11.53	11.53	sp|P16403|H12_HUMAN; sp|P16402|H13_HUMAN; sp|P10412|H14_HUMAN	Histone H1.2 OS=Homo sapiens OX=9606 GN=HIST1H1C PE=1 SV=2; Histone H1.3 OS=Homo sapiens OX=9606 GN=HIST1H1D PE=1 SV=2; Histone H1.4 OS=Homo sapiens OX=9606 GN=HIST1H1E PE=1 SV=2			2	99	GTGASGSFKLNK		missed K-L@9	-0.0020106	1165.61	583.811	1165.61	583.812	2	15	1.1.1.2793.6	0	30.3491	2027.25	30.1646
19	11.53	11.53	sp|P16403|H12_HUMAN; sp|P16402|H13_HUMAN; sp|P10412|H14_HUMAN	Histone H1.2 OS=Homo sapiens OX=9606 GN=HIST1H1C PE=1 SV=2; Histone H1.3 OS=Homo sapiens OX=9606 GN=HIST1H1D PE=1 SV=2; Histone H1.4 OS=Homo sapiens OX=9606 GN=HIST1H1E PE=1 SV=2			2	99	GTGASGSFKLNKK		missed K-L@9; missed K-K@12	-0.000309821	1293.7	432.242	1293.7	432.242	3	10	1.1.1.2501.2	0	22.8511	2352.46	22.6041
19	11.53	11.53	sp|P16403|H12_HUMAN; sp|P16402|H13_HUMAN; sp|P10412|H14_HUMAN	Histone H1.2 OS=Homo sapiens OX=9606 GN=HIST1H1C PE=1 SV=2; Histone H1.3 OS=Homo sapiens OX=9606 GN=HIST1H1D PE=1 SV=2; Histone H1.4 OS=Homo sapiens OX=9606 GN=HIST1H1E PE=1 SV=2			2	99	SGVSLAALKK		missed K-K@9	0.000291666	972.597	487.306	972.597	487.306	2	14	1.1.1.3290.3	1	41.8527	6317.04	41.7169
19	11.53	11.53	sp|P16403|H12_HUMAN; sp|P16402|H13_HUMAN; sp|P10412|H14_HUMAN	Histone H1.2 OS=Homo sapiens OX=9606 GN=HIST1H1C PE=1 SV=2; Histone H1.3 OS=Homo sapiens OX=9606 GN=HIST1H1D PE=1 SV=2; Histone H1.4 OS=Homo sapiens OX=9606 GN=HIST1H1E PE=1 SV=2			2	99	SLVSKGTLVQTK		missed K-G@5	0.000223708	1259.75	630.88	1259.74	630.88	2	20	1.1.1.3099.3	0	37.5844	11814.2	37.6835
19	11.53	11.53	sp|P16403|H12_HUMAN; sp|P16402|H13_HUMAN; sp|P10412|H14_HUMAN	Histone H1.2 OS=Homo sapiens OX=9606 GN=HIST1H1C PE=1 SV=2; Histone H1.3 OS=Homo sapiens OX=9606 GN=HIST1H1D PE=1 SV=2; Histone H1.4 OS=Homo sapiens OX=9606 GN=HIST1H1E PE=1 SV=2			1.29243	97.06	ALAAAGYDVEKNNSR		missed K-N@11	0.00354167	1577.78	526.935	1577.78	526.934	3	8	1.1.1.2981.4	1	34.8029	1885.72	34.8935
19	11.53	11.53	sp|P16403|H12_HUMAN; sp|P16402|H13_HUMAN; sp|P10412|H14_HUMAN	Histone H1.2 OS=Homo sapiens OX=9606 GN=HIST1H1C PE=1 SV=2; Histone H1.3 OS=Homo sapiens OX=9606 GN=HIST1H1D PE=1 SV=2; Histone H1.4 OS=Homo sapiens OX=9606 GN=HIST1H1E PE=1 SV=2			0.233587	56.06	KALAAAGYDVEKNNSR		missed K-A@1; missed K-N@12	-0.00105793	1705.87	569.632	1705.87	569.632	3	6	1.1.1.2746.7	1	29.1575	758.984	29.2493
19	11.53	11.53	sp|P16403|H12_HUMAN; sp|P16402|H13_HUMAN; sp|P10412|H14_HUMAN	Histone H1.2 OS=Homo sapiens OX=9606 GN=HIST1H1C PE=1 SV=2; Histone H1.3 OS=Homo sapiens OX=9606 GN=HIST1H1D PE=1 SV=2; Histone H1.4 OS=Homo sapiens OX=9606 GN=HIST1H1E PE=1 SV=2			0	88.61	ASGPPVSELITK			4.77604e-05	1197.66	599.837	1197.66	599.838	2	8	1.1.1.3921.4	1	56.7743	5165.53	56.9953
19	11.53	11.53	sp|P16403|H12_HUMAN; sp|P16402|H13_HUMAN; sp|P10412|H14_HUMAN	Histone H1.2 OS=Homo sapiens OX=9606 GN=HIST1H1C PE=1 SV=2; Histone H1.3 OS=Homo sapiens OX=9606 GN=HIST1H1D PE=1 SV=2; Histone H1.4 OS=Homo sapiens OX=9606 GN=HIST1H1E PE=1 SV=2			0	62.65	ASGPPVSELITK			4.77604e-05	1197.66	599.837	1197.66	599.838	2	6	1.1.1.3931.3	1	57.0292	5219.34	56.9953
19	11.53	11.53	sp|P16403|H12_HUMAN; sp|P16402|H13_HUMAN; sp|P10412|H14_HUMAN	Histone H1.2 OS=Homo sapiens OX=9606 GN=HIST1H1C PE=1 SV=2; Histone H1.3 OS=Homo sapiens OX=9606 GN=HIST1H1D PE=1 SV=2; Histone H1.4 OS=Homo sapiens OX=9606 GN=HIST1H1E PE=1 SV=2			0	99	GTGASGSFKLNK		missed K-L@9	-0.0020106	1165.61	583.811	1165.61	583.812	2	11	1.1.1.2778.6	0	29.9819	2006.24	30.1646
19	11.53	11.53	sp|P16403|H12_HUMAN; sp|P16402|H13_HUMAN; sp|P10412|H14_HUMAN	Histone H1.2 OS=Homo sapiens OX=9606 GN=HIST1H1C PE=1 SV=2; Histone H1.3 OS=Homo sapiens OX=9606 GN=HIST1H1D PE=1 SV=2; Histone H1.4 OS=Homo sapiens OX=9606 GN=HIST1H1E PE=1 SV=2			0	99	GTGASGSFKLNKK		missed K-L@9; missed K-K@12	-0.000309821	1293.7	432.242	1293.7	432.242	3	10	1.1.1.2486.2	0	22.483	2387.43	22.5786
19	11.53	11.53	sp|P16403|H12_HUMAN; sp|P16402|H13_HUMAN; sp|P10412|H14_HUMAN	Histone H1.2 OS=Homo sapiens OX=9606 GN=HIST1H1C PE=1 SV=2; Histone H1.3 OS=Homo sapiens OX=9606 GN=HIST1H1D PE=1 SV=2; Histone H1.4 OS=Homo sapiens OX=9606 GN=HIST1H1E PE=1 SV=2			0	85.82	GTGASGSFKLNKK		missed K-L@9; missed K-K@12	-0.000950692	1293.7	432.242	1293.7	432.242	3	10	1.1.1.2471.2	0	22.1286	1213.97	22.3519
19	11.53	11.53	sp|P16403|H12_HUMAN; sp|P16402|H13_HUMAN; sp|P10412|H14_HUMAN	Histone H1.2 OS=Homo sapiens OX=9606 GN=HIST1H1C PE=1 SV=2; Histone H1.3 OS=Homo sapiens OX=9606 GN=HIST1H1D PE=1 SV=2; Histone H1.4 OS=Homo sapiens OX=9606 GN=HIST1H1E PE=1 SV=2			0	53.38	GTGASGSFKLNKK		missed K-L@9; missed K-K@12	-0.000950692	1293.7	432.242	1293.7	432.242	3	7	1.1.1.2516.2	0	23.2278	1179.83	22.9736
20	9.71	13.93	sp|P02533|K1C14_HUMAN	Keratin, type I cytoskeletal 14 OS=Homo sapiens OX=9606 GN=KRT14 PE=1 SV=4			2	99	APSTYGGGLSVSSSR			0.00361617	1424.69	713.354	1424.69	713.352	2	11	1.1.1.3245.12	1	40.7728	1755.59	40.9059
20	9.71	13.93	sp|P02533|K1C14_HUMAN	Keratin, type I cytoskeletal 14 OS=Homo sapiens OX=9606 GN=KRT14 PE=1 SV=4			2	99	EVATNSELVQSGK			0.00185655	1360.69	681.35	1360.68	681.349	2	9	1.1.1.2961.4	0	34.2879	674.227	34.4029
20	9.71	13.93	sp|P02533|K1C14_HUMAN	Keratin, type I cytoskeletal 14 OS=Homo sapiens OX=9606 GN=KRT14 PE=1 SV=4			2	99	ISSVLAGGSCR	Carbamidomethyl(C)@10		-0.00213292	1105.55	553.784	1105.55	553.785	2	16	1.1.1.3095.5	0	37.5089	2076.07	37.5193
20	9.71	13.93	sp|P02533|K1C14_HUMAN	Keratin, type I cytoskeletal 14 OS=Homo sapiens OX=9606 GN=KRT14 PE=1 SV=4			1.79588	99	GSCGIGGGIGGGSSR	Carbamidomethyl(C)@3		-0.000177358	1277.58	639.796	1277.58	639.796	2	7	1.1.1.2870.8	0	32.1728	634.658	32.3416
20	9.71	13.93	sp|P02533|K1C14_HUMAN	Keratin, type I cytoskeletal 14 OS=Homo sapiens OX=9606 GN=KRT14 PE=1 SV=4			0.793174	90.54	VLDELTLAR			-0.00400894	1028.58	515.299	1028.59	515.301	2	7	1.1.1.4094.2	0	60.9923	178.579	60.9113
20	9.71	13.93	sp|P02533|K1C14_HUMAN	Keratin, type I cytoskeletal 14 OS=Homo sapiens OX=9606 GN=KRT14 PE=1 SV=4			0.772113	90.02	ISSVLAGGSCRAPSTYGGGLSVSSSR	Carbamidomethyl(C)@10	missed R-A@11	-0.00740921	2512.23	838.416	2512.23	838.419	3	8	1.1.1.3842.12	1	55.0129	364.49	55.0444
20	9.71	13.93	sp|P02533|K1C14_HUMAN	Keratin, type I cytoskeletal 14 OS=Homo sapiens OX=9606 GN=KRT14 PE=1 SV=4			0.353596	91.51	GQVGGDVNVEMDAAPGVDLSR	Oxidation(M)@11		-0.00196786	2100.97	1051.49	2100.97	1051.49	2	6	1.1.1.3951.14	1	57.5761	61.3926	57.5813
20	9.71	13.93	sp|P02533|K1C14_HUMAN	Keratin, type I cytoskeletal 14 OS=Homo sapiens OX=9606 GN=KRT14 PE=1 SV=4			0	99	APSTYGGGLSVSSSR			0.00361617	1424.69	713.354	1424.69	713.352	2	12	1.1.1.3260.4	1	41.1461	1810.95	40.8807
20	9.71	13.93	sp|P02533|K1C14_HUMAN	Keratin, type I cytoskeletal 14 OS=Homo sapiens OX=9606 GN=KRT14 PE=1 SV=4			0	58.66	EVATNSELVQSGK			-0.000340728	1360.68	681.349	1360.68	681.349	2	6	1.1.1.2976.9	0	34.6762	703.181	34.4029
20	9.71	13.93	sp|P02533|K1C14_HUMAN	Keratin, type I cytoskeletal 14 OS=Homo sapiens OX=9606 GN=KRT14 PE=1 SV=4			0	99	LAADDFR			-0.000253925	806.392	404.203	806.392	404.203	2	8	1.1.1.3162.3	0	38.9597	2456.84	38.8046
20	9.71	13.93	sp|P02533|K1C14_HUMAN	Keratin, type I cytoskeletal 14 OS=Homo sapiens OX=9606 GN=KRT14 PE=1 SV=4			0	58.16	LAADDFR			-0.00165774	806.391	404.203	806.392	404.203	2	5	1.1.1.3177.4	0	39.3495	948.137	39.082
20	9.71	13.93	sp|P02533|K1C14_HUMAN	Keratin, type I cytoskeletal 14 OS=Homo sapiens OX=9606 GN=KRT14 PE=1 SV=4			0	41.09	LAADDFR			0.000173323	806.392	404.204	806.392	404.203	2	6	1.1.1.3146.3	0	38.577	2350.4	38.8046
20	9.71	13.93	sp|P02533|K1C14_HUMAN	Keratin, type I cytoskeletal 14 OS=Homo sapiens OX=9606 GN=KRT14 PE=1 SV=4			0	99	LASYLDKVR		missed K-V@7	0.00177098	1063.6	532.809	1063.6	532.809	2	14	1.1.1.3314.2	0	42.4152	1737.93	42.4256
21	9.62	9.62	tr|A0A1X7SBS1|A0A1X7SBS1_HUMAN; tr|A0A1W2PPS1|A0A1W2PPS1_HUMAN; tr|A0A1W2PP35|A0A1W2PP35_HUMAN; sp|Q00839|HNRPU_HUMAN	Heterogeneous nuclear ribonucleoprotein U OS=Homo sapiens OX=9606 GN=HNRNPU PE=1 SV=1; Heterogeneous nuclear ribonucleoprotein U OS=Homo sapiens OX=9606 GN=HNRNPU PE=1 SV=1; Heterogeneous nuclear ribonucleoprotein U (Fragment) OS=Homo sapiens OX=9606 GN=HNRNPU PE=1 SV=1; Heterogeneous nuclear ribonucleoprotein U OS=Homo sapiens OX=9606 GN=HNRNPU PE=1 SV=6			2	99	GAAKEAAGKSSGPTSLFAVTVAPPGAR		missed K-E@4; missed K-S@9	-0.00142236	2497.33	833.45	2497.33	833.45	3	17	1.1.1.4172.4	1	62.9035	582.672	62.9707
21	9.62	9.62	tr|A0A1X7SBS1|A0A1X7SBS1_HUMAN; tr|A0A1W2PPS1|A0A1W2PPS1_HUMAN; tr|A0A1W2PP35|A0A1W2PP35_HUMAN; sp|Q00839|HNRPU_HUMAN	Heterogeneous nuclear ribonucleoprotein U OS=Homo sapiens OX=9606 GN=HNRNPU PE=1 SV=1; Heterogeneous nuclear ribonucleoprotein U OS=Homo sapiens OX=9606 GN=HNRNPU PE=1 SV=1; Heterogeneous nuclear ribonucleoprotein U (Fragment) OS=Homo sapiens OX=9606 GN=HNRNPU PE=1 SV=1; Heterogeneous nuclear ribonucleoprotein U OS=Homo sapiens OX=9606 GN=HNRNPU PE=1 SV=6			2	99	LSASSLTMESFAFLWAGGR	Oxidation(M)@8		0.000349607	2045.99	1024	2045.99	1024	2	23	1.1.1.5957.2	1	99.6773	179.406	99.6824
21	9.62	9.62	tr|A0A1X7SBS1|A0A1X7SBS1_HUMAN; tr|A0A1W2PPS1|A0A1W2PPS1_HUMAN; tr|A0A1W2PP35|A0A1W2PP35_HUMAN; sp|Q00839|HNRPU_HUMAN	Heterogeneous nuclear ribonucleoprotein U OS=Homo sapiens OX=9606 GN=HNRNPU PE=1 SV=1; Heterogeneous nuclear ribonucleoprotein U OS=Homo sapiens OX=9606 GN=HNRNPU PE=1 SV=1; Heterogeneous nuclear ribonucleoprotein U (Fragment) OS=Homo sapiens OX=9606 GN=HNRNPU PE=1 SV=1; Heterogeneous nuclear ribonucleoprotein U OS=Homo sapiens OX=9606 GN=HNRNPU PE=1 SV=6			2	99	NFILDQTNVSAAAQR			-6.45659e-05	1646.84	824.426	1646.84	824.426	2	18	1.1.1.4128.8	1	61.7306	455.366	61.7866
21	9.62	9.62	tr|A0A1X7SBS1|A0A1X7SBS1_HUMAN; tr|A0A1W2PPS1|A0A1W2PPS1_HUMAN; tr|A0A1W2PP35|A0A1W2PP35_HUMAN; sp|Q00839|HNRPU_HUMAN	Heterogeneous nuclear ribonucleoprotein U OS=Homo sapiens OX=9606 GN=HNRNPU PE=1 SV=1; Heterogeneous nuclear ribonucleoprotein U OS=Homo sapiens OX=9606 GN=HNRNPU PE=1 SV=1; Heterogeneous nuclear ribonucleoprotein U (Fragment) OS=Homo sapiens OX=9606 GN=HNRNPU PE=1 SV=1; Heterogeneous nuclear ribonucleoprotein U OS=Homo sapiens OX=9606 GN=HNRNPU PE=1 SV=6			2	99	SSGPTSLFAVTVAPPGAR			0.00446968	1713.91	857.962	1713.91	857.96	2	20	1.1.1.4854.3	1	77.485	2021.57	77.6041
21	9.62	9.62	tr|A0A1X7SBS1|A0A1X7SBS1_HUMAN; tr|A0A1W2PPS1|A0A1W2PPS1_HUMAN; tr|A0A1W2PP35|A0A1W2PP35_HUMAN; sp|Q00839|HNRPU_HUMAN	Heterogeneous nuclear ribonucleoprotein U OS=Homo sapiens OX=9606 GN=HNRNPU PE=1 SV=1; Heterogeneous nuclear ribonucleoprotein U OS=Homo sapiens OX=9606 GN=HNRNPU PE=1 SV=1; Heterogeneous nuclear ribonucleoprotein U (Fragment) OS=Homo sapiens OX=9606 GN=HNRNPU PE=1 SV=1; Heterogeneous nuclear ribonucleoprotein U OS=Homo sapiens OX=9606 GN=HNRNPU PE=1 SV=6			1.42022	97.96	EAAGKSSGPTSLFAVTVAPPGAR		missed K-S@5	0.00144623	2170.14	724.387	2170.14	724.387	3	12	1.1.1.4483.3	1	69.8059	294.803	69.8387
21	9.62	9.62	tr|A0A1X7SBS1|A0A1X7SBS1_HUMAN; tr|A0A1W2PPS1|A0A1W2PPS1_HUMAN; tr|A0A1W2PP35|A0A1W2PP35_HUMAN; sp|Q00839|HNRPU_HUMAN	Heterogeneous nuclear ribonucleoprotein U OS=Homo sapiens OX=9606 GN=HNRNPU PE=1 SV=1; Heterogeneous nuclear ribonucleoprotein U OS=Homo sapiens OX=9606 GN=HNRNPU PE=1 SV=1; Heterogeneous nuclear ribonucleoprotein U (Fragment) OS=Homo sapiens OX=9606 GN=HNRNPU PE=1 SV=1; Heterogeneous nuclear ribonucleoprotein U OS=Homo sapiens OX=9606 GN=HNRNPU PE=1 SV=6			0.203426	52.82	DLPEHAVLK			-0.000594347	1020.56	511.287	1020.56	511.287	2	6	1.1.1.3257.2	1	41.0614	734.551	41.1305
21	9.62	9.62	tr|A0A1X7SBS1|A0A1X7SBS1_HUMAN; tr|A0A1W2PPS1|A0A1W2PPS1_HUMAN; tr|A0A1W2PP35|A0A1W2PP35_HUMAN; sp|Q00839|HNRPU_HUMAN	Heterogeneous nuclear ribonucleoprotein U OS=Homo sapiens OX=9606 GN=HNRNPU PE=1 SV=1; Heterogeneous nuclear ribonucleoprotein U OS=Homo sapiens OX=9606 GN=HNRNPU PE=1 SV=1; Heterogeneous nuclear ribonucleoprotein U (Fragment) OS=Homo sapiens OX=9606 GN=HNRNPU PE=1 SV=1; Heterogeneous nuclear ribonucleoprotein U OS=Homo sapiens OX=9606 GN=HNRNPU PE=1 SV=6			0	99	LSASSLTMESFAFLWAGGR	Oxidation(M)@8		0.00474409	2045.99	1024	2045.99	1024	2	19	1.1.1.5940.3	1	99.2787	146.979	99.2838
21	9.62	9.62	tr|A0A1X7SBS1|A0A1X7SBS1_HUMAN; tr|A0A1W2PPS1|A0A1W2PPS1_HUMAN; tr|A0A1W2PP35|A0A1W2PP35_HUMAN; sp|Q00839|HNRPU_HUMAN	Heterogeneous nuclear ribonucleoprotein U OS=Homo sapiens OX=9606 GN=HNRNPU PE=1 SV=1; Heterogeneous nuclear ribonucleoprotein U OS=Homo sapiens OX=9606 GN=HNRNPU PE=1 SV=1; Heterogeneous nuclear ribonucleoprotein U (Fragment) OS=Homo sapiens OX=9606 GN=HNRNPU PE=1 SV=1; Heterogeneous nuclear ribonucleoprotein U OS=Homo sapiens OX=9606 GN=HNRNPU PE=1 SV=6			0	99	SSGPTSLFAVTVAPPGAR			0.00446968	1713.91	857.962	1713.91	857.96	2	15	1.1.1.4870.3	1	77.8685	2054.98	77.6041
22	7.96	7.96	tr|F8VU65|F8VU65_HUMAN; sp|Q8NHW5|RLA0L_HUMAN; sp|P05388|RLA0_HUMAN	60S acidic ribosomal protein P0 (Fragment) OS=Homo sapiens OX=9606 GN=RPLP0 PE=1 SV=1; 60S acidic ribosomal protein P0-like OS=Homo sapiens OX=9606 GN=RPLP0P6 PE=5 SV=1; 60S acidic ribosomal protein P0 OS=Homo sapiens OX=9606 GN=RPLP0 PE=1 SV=1			2	99	AGAIAPCEVTVPAQNTGLGPEK	Carbamidomethyl(C)@7		-0.00933236	2179.09	1090.55	2179.09	1090.55	2	15	1.1.1.4090.2	1	60.9301	196.627	60.9113
22	7.96	7.96	tr|F8VU65|F8VU65_HUMAN; sp|Q8NHW5|RLA0L_HUMAN; sp|P05388|RLA0_HUMAN	60S acidic ribosomal protein P0 (Fragment) OS=Homo sapiens OX=9606 GN=RPLP0 PE=1 SV=1; 60S acidic ribosomal protein P0-like OS=Homo sapiens OX=9606 GN=RPLP0P6 PE=5 SV=1; 60S acidic ribosomal protein P0 OS=Homo sapiens OX=9606 GN=RPLP0 PE=1 SV=1			2	99	GTIEILSDVQLIK			-0.000449176	1427.82	714.919	1427.82	714.919	2	19	1.1.1.5339.4	1	87.0626	390.656	87.1355
22	7.96	7.96	tr|F8VU65|F8VU65_HUMAN; sp|Q8NHW5|RLA0L_HUMAN; sp|P05388|RLA0_HUMAN	60S acidic ribosomal protein P0 (Fragment) OS=Homo sapiens OX=9606 GN=RPLP0 PE=1 SV=1; 60S acidic ribosomal protein P0-like OS=Homo sapiens OX=9606 GN=RPLP0P6 PE=5 SV=1; 60S acidic ribosomal protein P0 OS=Homo sapiens OX=9606 GN=RPLP0 PE=1 SV=1			2	99	TSFFQALGITTK			0.000504353	1312.7	657.359	1312.7	657.359	2	11	1.1.1.5205.3	1	84.2987	113.069	84.3136
22	7.96	7.96	tr|F8VU65|F8VU65_HUMAN; sp|Q8NHW5|RLA0L_HUMAN; sp|P05388|RLA0_HUMAN	60S acidic ribosomal protein P0 (Fragment) OS=Homo sapiens OX=9606 GN=RPLP0 PE=1 SV=1; 60S acidic ribosomal protein P0-like OS=Homo sapiens OX=9606 GN=RPLP0P6 PE=5 SV=1; 60S acidic ribosomal protein P0 OS=Homo sapiens OX=9606 GN=RPLP0 PE=1 SV=1			1.95861	99	IIQLLDDYPK			-0.00216638	1216.67	609.341	1216.67	609.342	2	11	1.1.1.4497.2	1	70.1907	188.97	70.2885
22	7.96	7.96	tr|F8VU65|F8VU65_HUMAN; sp|Q8NHW5|RLA0L_HUMAN; sp|P05388|RLA0_HUMAN	60S acidic ribosomal protein P0 (Fragment) OS=Homo sapiens OX=9606 GN=RPLP0 PE=1 SV=1; 60S acidic ribosomal protein P0-like OS=Homo sapiens OX=9606 GN=RPLP0P6 PE=5 SV=1; 60S acidic ribosomal protein P0 OS=Homo sapiens OX=9606 GN=RPLP0 PE=1 SV=1			0	99	GTIEILSDVQLIK			-0.000571245	1427.82	714.919	1427.82	714.919	2	17	1.1.1.5358.2	1	87.5282	185.546	87.2784
22	7.96	7.96	tr|F8VU65|F8VU65_HUMAN; sp|Q8NHW5|RLA0L_HUMAN; sp|P05388|RLA0_HUMAN	60S acidic ribosomal protein P0 (Fragment) OS=Homo sapiens OX=9606 GN=RPLP0 PE=1 SV=1; 60S acidic ribosomal protein P0-like OS=Homo sapiens OX=9606 GN=RPLP0P6 PE=5 SV=1; 60S acidic ribosomal protein P0 OS=Homo sapiens OX=9606 GN=RPLP0 PE=1 SV=1			0	97.35	IIQLLDDYPK			0.00161777	1216.67	609.343	1216.67	609.342	2	11	1.1.1.4374.2	1	67.3988	65.348	67.4316
22	7.96	7.96	tr|F8VU65|F8VU65_HUMAN; sp|Q8NHW5|RLA0L_HUMAN; sp|P05388|RLA0_HUMAN	60S acidic ribosomal protein P0 (Fragment) OS=Homo sapiens OX=9606 GN=RPLP0 PE=1 SV=1; 60S acidic ribosomal protein P0-like OS=Homo sapiens OX=9606 GN=RPLP0P6 PE=5 SV=1; 60S acidic ribosomal protein P0 OS=Homo sapiens OX=9606 GN=RPLP0 PE=1 SV=1			0	91.74	IIQLLDDYPK			-0.00314293	1216.67	609.341	1216.67	609.342	2	9	1.1.1.4483.2	1	69.7976	77.1529	69.8387
22	7.96	7.96	tr|F8VU65|F8VU65_HUMAN; sp|Q8NHW5|RLA0L_HUMAN; sp|P05388|RLA0_HUMAN	60S acidic ribosomal protein P0 (Fragment) OS=Homo sapiens OX=9606 GN=RPLP0 PE=1 SV=1; 60S acidic ribosomal protein P0-like OS=Homo sapiens OX=9606 GN=RPLP0P6 PE=5 SV=1; 60S acidic ribosomal protein P0 OS=Homo sapiens OX=9606 GN=RPLP0 PE=1 SV=1			0	75.42	IIQLLDDYPK			0.00100742	1216.67	609.343	1216.67	609.342	2	6	1.1.1.4398.2	1	67.9961	68.5648	67.9869
23	7.79	7.79	tr|H0Y449|H0Y449_HUMAN; sp|P67809|YBOX1_HUMAN	Nuclease-sensitive element-binding protein 1 (Fragment) OS=Homo sapiens OX=9606 GN=YBX1 PE=1 SV=1; Nuclease-sensitive element-binding protein 1 OS=Homo sapiens OX=9606 GN=YBX1 PE=1 SV=3			2	99	AADPPAENSSAPEAEQGGAE			-0.000903842	1896.8	949.405	1896.8	949.406	2	12	1.1.1.2863.4	1	31.994	339.883	32.0561
23	7.79	7.79	tr|H0Y449|H0Y449_HUMAN; sp|P67809|YBOX1_HUMAN	Nuclease-sensitive element-binding protein 1 (Fragment) OS=Homo sapiens OX=9606 GN=YBX1 PE=1 SV=1; Nuclease-sensitive element-binding protein 1 OS=Homo sapiens OX=9606 GN=YBX1 PE=1 SV=3			2	99	GAEAANVTGPGGVPVQGSK			0.00590777	1694.86	848.44	1694.86	848.437	2	16	1.1.1.3268.2	1	41.3464	226.141	41.327
23	7.79	7.79	tr|H0Y449|H0Y449_HUMAN; sp|P67809|YBOX1_HUMAN	Nuclease-sensitive element-binding protein 1 (Fragment) OS=Homo sapiens OX=9606 GN=YBX1 PE=1 SV=1; Nuclease-sensitive element-binding protein 1 OS=Homo sapiens OX=9606 GN=YBX1 PE=1 SV=3			2	99	NYQQNYQNSESGEKNEGSESAPEGQAQQR		missed K-N@14	0.00174064	3256.39	1086.47	3256.39	1086.47	3	13	1.1.1.2659.5	1	26.9456	340.842	26.9507
23	7.79	7.79	tr|H0Y449|H0Y449_HUMAN; sp|P67809|YBOX1_HUMAN	Nuclease-sensitive element-binding protein 1 (Fragment) OS=Homo sapiens OX=9606 GN=YBX1 PE=1 SV=1; Nuclease-sensitive element-binding protein 1 OS=Homo sapiens OX=9606 GN=YBX1 PE=1 SV=3			1.21467	96.76	EDVFVHQTAIK			0.00226536	1285.67	643.842	1285.67	643.841	2	8	1.1.1.3376.5	1	43.7161	157.859	43.7024
23	7.79	7.79	tr|H0Y449|H0Y449_HUMAN; sp|P67809|YBOX1_HUMAN	Nuclease-sensitive element-binding protein 1 (Fragment) OS=Homo sapiens OX=9606 GN=YBX1 PE=1 SV=1; Nuclease-sensitive element-binding protein 1 OS=Homo sapiens OX=9606 GN=YBX1 PE=1 SV=3			0.571865	84.14	SVGDGETVEFDVVEGEKGAEAANVTGPGGVPVQGSK		missed K-G@17	0.00838207	3471.67	1158.23	3471.66	1158.23	3	8	1.1.1.4466.4	1	69.4052	190.578	69.3194
23	7.79	7.79	tr|H0Y449|H0Y449_HUMAN; sp|P67809|YBOX1_HUMAN	Nuclease-sensitive element-binding protein 1 (Fragment) OS=Homo sapiens OX=9606 GN=YBX1 PE=1 SV=1; Nuclease-sensitive element-binding protein 1 OS=Homo sapiens OX=9606 GN=YBX1 PE=1 SV=3			0	18.77	SVGDGETVEFDVVEGEKGAEAANVTGPGGVPVQGSK		missed K-G@17	0.00179035	3471.67	1158.23	3471.66	1158.23	3	6	1.1.1.4451.5	1	69.0381	161.908	69.0705
24	7.76	16.98	sp|P13647|K2C5_HUMAN	Keratin, type II cytoskeletal 5 OS=Homo sapiens OX=9606 GN=KRT5 PE=1 SV=3			2	99	ISISTSGGSFR			0.00314977	1110.57	556.292	1110.57	556.291	2	12	1.1.1.3585.4	1	48.7787	3107.25	48.8918
24	7.76	16.98	sp|P13647|K2C5_HUMAN	Keratin, type II cytoskeletal 5 OS=Homo sapiens OX=9606 GN=KRT5 PE=1 SV=3			2	99	SFSTASAITPSVSR			0.00407957	1409.72	705.867	1409.72	705.865	2	15	1.1.1.3717.4	1	52.0916	1897.29	52.1034
24	7.76	16.98	sp|P13647|K2C5_HUMAN	Keratin, type II cytoskeletal 5 OS=Homo sapiens OX=9606 GN=KRT5 PE=1 SV=3			2	99	VSLAGACGVGGYGSR	Carbamidomethyl(C)@7		0.00658481	1409.68	705.847	1409.67	705.843	2	14	1.1.1.3559.3	1	48.2054	1827.99	48.1052
24	7.76	16.98	sp|P13647|K2C5_HUMAN	Keratin, type II cytoskeletal 5 OS=Homo sapiens OX=9606 GN=KRT5 PE=1 SV=3			1.55284	98.56	SLYNLGGSKR		missed K-R@9	-0.00100513	1093.59	547.801	1093.59	547.801	2	8	1.1.1.3017.3	1	35.7343	952.52	35.6736
24	7.76	16.98	sp|P13647|K2C5_HUMAN	Keratin, type II cytoskeletal 5 OS=Homo sapiens OX=9606 GN=KRT5 PE=1 SV=3			0.132533	41.22	GLGVGFGSGGGSSSSVK			-0.00502791	1438.7	720.357	1438.71	720.36	2	7	1.1.1.3596.4	1	49.0494	154.584	49.0347
24	7.76	16.98	sp|P13647|K2C5_HUMAN	Keratin, type II cytoskeletal 5 OS=Homo sapiens OX=9606 GN=KRT5 PE=1 SV=3			0.0639892	23.71	AQYEEIANR			-0.00415546	1092.52	547.265	1092.52	547.267	2	7	1.1.1.2880.3	1	32.4277	677.263	32.2398
24	7.76	16.98	sp|P13647|K2C5_HUMAN	Keratin, type II cytoskeletal 5 OS=Homo sapiens OX=9606 GN=KRT5 PE=1 SV=3			0	98.18	GRLDSELR		missed R-L@2	-0.00375467	944.5	473.257	944.504	473.259	2	7	1.1.1.2783.3	0	30.0974	606.044	30.0672
24	7.76	16.98	sp|P13647|K2C5_HUMAN	Keratin, type II cytoskeletal 5 OS=Homo sapiens OX=9606 GN=KRT5 PE=1 SV=3			0	56.28	GRLDSELR		missed R-L@2	-0.00515848	944.499	473.257	944.504	473.259	2	5	1.1.1.2798.4	0	30.4736	151.007	30.5155
24	7.76	16.98	sp|P13647|K2C5_HUMAN	Keratin, type II cytoskeletal 5 OS=Homo sapiens OX=9606 GN=KRT5 PE=1 SV=3			0	99	ISISTSGGSFR			0.00290563	1110.57	556.292	1110.57	556.291	2	8	1.1.1.3601.4	1	49.1619	2845.67	48.9157
24	7.76	16.98	sp|P13647|K2C5_HUMAN	Keratin, type II cytoskeletal 5 OS=Homo sapiens OX=9606 GN=KRT5 PE=1 SV=3			0	96.24	KLLEGEECR	Carbamidomethyl(C)@8	missed K-L@1	-0.0062306	1132.55	567.282	1132.55	567.285	2	7	1.1.1.2614.5	0	25.7911	146.891	25.9654
24	7.76	16.98	sp|P13647|K2C5_HUMAN	Keratin, type II cytoskeletal 5 OS=Homo sapiens OX=9606 GN=KRT5 PE=1 SV=3			0	99	KYEDEINKR		cleaved N-K@N-term; missed K-Y@1; missed K-R@8	-0.000357147	1193.6	398.875	1193.6	398.875	3	10	1.1.1.2394.2	0	20.3649	1274.21	20.4804
24	7.76	16.98	sp|P13647|K2C5_HUMAN	Keratin, type II cytoskeletal 5 OS=Homo sapiens OX=9606 GN=KRT5 PE=1 SV=3			0	99	KYEDEINKR		cleaved N-K@N-term; missed K-Y@1; missed K-R@8	-8.24883e-05	1193.6	398.875	1193.6	398.875	3	10	1.1.1.2413.2	0	20.7524	1332.18	20.579
24	7.76	16.98	sp|P13647|K2C5_HUMAN	Keratin, type II cytoskeletal 5 OS=Homo sapiens OX=9606 GN=KRT5 PE=1 SV=3			0	88.13	KYEDEINKR		cleaved N-K@N-term; missed K-Y@1; missed K-R@8	0.000192171	1193.6	398.875	1193.6	398.875	3	8	1.1.1.2375.2	0	19.9936	114.611	19.9987
24	7.76	16.98	sp|P13647|K2C5_HUMAN	Keratin, type II cytoskeletal 5 OS=Homo sapiens OX=9606 GN=KRT5 PE=1 SV=3			0	63.75	KYEDEINKR		cleaved N-K@N-term; missed K-Y@1; missed K-R@8	0.000558383	1193.6	398.875	1193.6	398.875	3	5	1.1.1.2446.2	0	21.5173	196.804	21.4263
24	7.76	16.98	sp|P13647|K2C5_HUMAN	Keratin, type II cytoskeletal 5 OS=Homo sapiens OX=9606 GN=KRT5 PE=1 SV=3			0	55.84	KYEDEINKR		cleaved N-K@N-term; missed K-Y@1; missed K-R@8	-0.000357147	1193.6	398.875	1193.6	398.875	3	6	1.1.1.2429.2	0	21.1412	696.204	20.8848
24	7.76	16.98	sp|P13647|K2C5_HUMAN	Keratin, type II cytoskeletal 5 OS=Homo sapiens OX=9606 GN=KRT5 PE=1 SV=3			0	33.34	LLEGEECR	Carbamidomethyl(C)@7		0.00148584	1004.46	503.238	1004.46	503.237	2	5	1.1.1.2758.5	0	29.4741	131.107	29.5658
24	7.76	16.98	sp|P13647|K2C5_HUMAN	Keratin, type II cytoskeletal 5 OS=Homo sapiens OX=9606 GN=KRT5 PE=1 SV=3			0	99	NKYEDEINKR		missed K-Y@2; missed K-R@9	-0.000126287	1307.65	436.89	1307.65	436.89	3	13	1.1.1.2560.2	0	24.375	2845.12	24.2505
24	7.76	16.98	sp|P13647|K2C5_HUMAN	Keratin, type II cytoskeletal 5 OS=Homo sapiens OX=9606 GN=KRT5 PE=1 SV=3			0	93.96	NKYEDEINKR		missed K-Y@2; missed K-R@9	-0.00305598	1307.64	436.889	1307.65	436.89	3	11	1.1.1.2575.2	0	24.7663	1014.4	24.4841
24	7.76	16.98	sp|P13647|K2C5_HUMAN	Keratin, type II cytoskeletal 5 OS=Homo sapiens OX=9606 GN=KRT5 PE=1 SV=3			0	60.23	NKYEDEINKR		missed K-Y@2; missed K-R@9	-0.000126287	1307.65	436.89	1307.65	436.89	3	7	1.1.1.2545.3	0	23.9777	2524.14	24.2243
24	7.76	16.98	sp|P13647|K2C5_HUMAN	Keratin, type II cytoskeletal 5 OS=Homo sapiens OX=9606 GN=KRT5 PE=1 SV=3			0	99	NLDLDSIIAEVK			-0.00410837	1328.71	665.365	1328.72	665.367	2	19	1.1.1.5536.2	0	91.0594	243.031	91.0821
24	7.76	16.98	sp|P13647|K2C5_HUMAN	Keratin, type II cytoskeletal 5 OS=Homo sapiens OX=9606 GN=KRT5 PE=1 SV=3			0	41.87	SLYNLGGSKR		missed K-R@9	-0.0011272	1093.59	547.801	1093.59	547.801	2	6	1.1.1.3002.3	1	35.3447	814.513	35.4123
25	7.65	7.65	tr|J3QQ67|J3QQ67_HUMAN; tr|H0YHA7|H0YHA7_HUMAN; tr|G3V203|G3V203_HUMAN; sp|Q07020|RL18_HUMAN	60S ribosomal protein L18 (Fragment) OS=Homo sapiens OX=9606 GN=RPL18 PE=1 SV=1; 60S ribosomal protein L18 (Fragment) OS=Homo sapiens OX=9606 GN=RPL18 PE=1 SV=1; 60S ribosomal protein L18 OS=Homo sapiens OX=9606 GN=RPL18 PE=1 SV=1; 60S ribosomal protein L18 OS=Homo sapiens OX=9606 GN=RPL18 PE=1 SV=2			2	99	GCGTVLLSGPR	Carbamidomethyl(C)@2		-0.000986483	1115.57	558.795	1115.58	558.795	2	13	1.1.1.3524.6	1	47.3705	8420.6	47.4144
25	7.65	7.65	tr|J3QQ67|J3QQ67_HUMAN; tr|H0YHA7|H0YHA7_HUMAN; tr|G3V203|G3V203_HUMAN; sp|Q07020|RL18_HUMAN	60S ribosomal protein L18 (Fragment) OS=Homo sapiens OX=9606 GN=RPL18 PE=1 SV=1; 60S ribosomal protein L18 (Fragment) OS=Homo sapiens OX=9606 GN=RPL18 PE=1 SV=1; 60S ribosomal protein L18 OS=Homo sapiens OX=9606 GN=RPL18 PE=1 SV=1; 60S ribosomal protein L18 OS=Homo sapiens OX=9606 GN=RPL18 PE=1 SV=2			2	99	ILTFDQLALDSPK			0.00121402	1459.79	730.904	1459.79	730.903	2	14	1.1.1.5007.4	1	80.2832	820.075	80.0902
25	7.65	7.65	tr|J3QQ67|J3QQ67_HUMAN; tr|H0YHA7|H0YHA7_HUMAN; tr|G3V203|G3V203_HUMAN; sp|Q07020|RL18_HUMAN	60S ribosomal protein L18 (Fragment) OS=Homo sapiens OX=9606 GN=RPL18 PE=1 SV=1; 60S ribosomal protein L18 (Fragment) OS=Homo sapiens OX=9606 GN=RPL18 PE=1 SV=1; 60S ribosomal protein L18 OS=Homo sapiens OX=9606 GN=RPL18 PE=1 SV=1; 60S ribosomal protein L18 OS=Homo sapiens OX=9606 GN=RPL18 PE=1 SV=2			2	99	TAVVVGTITDDVR			-0.00468511	1344.72	673.367	1344.72	673.37	2	15	1.1.1.4035.6	1	59.8367	1320.84	59.6288
25	7.65	7.65	tr|J3QQ67|J3QQ67_HUMAN; tr|H0YHA7|H0YHA7_HUMAN; tr|G3V203|G3V203_HUMAN; sp|Q07020|RL18_HUMAN	60S ribosomal protein L18 (Fragment) OS=Homo sapiens OX=9606 GN=RPL18 PE=1 SV=1; 60S ribosomal protein L18 (Fragment) OS=Homo sapiens OX=9606 GN=RPL18 PE=1 SV=1; 60S ribosomal protein L18 OS=Homo sapiens OX=9606 GN=RPL18 PE=1 SV=1; 60S ribosomal protein L18 OS=Homo sapiens OX=9606 GN=RPL18 PE=1 SV=2			1.26761	97.2	TNSTFNQVVLK			0.00629751	1249.67	625.844	1249.67	625.841	2	7	1.1.1.3734.7	1	52.5309	365.265	52.5443
25	7.65	7.65	tr|J3QQ67|J3QQ67_HUMAN; tr|H0YHA7|H0YHA7_HUMAN; tr|G3V203|G3V203_HUMAN; sp|Q07020|RL18_HUMAN	60S ribosomal protein L18 (Fragment) OS=Homo sapiens OX=9606 GN=RPL18 PE=1 SV=1; 60S ribosomal protein L18 (Fragment) OS=Homo sapiens OX=9606 GN=RPL18 PE=1 SV=1; 60S ribosomal protein L18 OS=Homo sapiens OX=9606 GN=RPL18 PE=1 SV=1; 60S ribosomal protein L18 OS=Homo sapiens OX=9606 GN=RPL18 PE=1 SV=2			0.281498	64.49	AGGKILTFDQLALDSPK		missed K-I@4	0.0092232	1772.98	592	1772.97	591.996	3	6	1.1.1.4531.3	1	71.126	170.905	71.1395
25	7.65	7.65	tr|J3QQ67|J3QQ67_HUMAN; tr|H0YHA7|H0YHA7_HUMAN; tr|G3V203|G3V203_HUMAN; sp|Q07020|RL18_HUMAN	60S ribosomal protein L18 (Fragment) OS=Homo sapiens OX=9606 GN=RPL18 PE=1 SV=1; 60S ribosomal protein L18 (Fragment) OS=Homo sapiens OX=9606 GN=RPL18 PE=1 SV=1; 60S ribosomal protein L18 OS=Homo sapiens OX=9606 GN=RPL18 PE=1 SV=1; 60S ribosomal protein L18 OS=Homo sapiens OX=9606 GN=RPL18 PE=1 SV=2			0.101824	34.52	TNSTFNQVVLKR		missed K-R@11	0.00287551	1405.77	703.893	1405.77	703.891	2	9	1.1.1.3410.3	1	44.5996	546.715	44.641
25	7.65	7.65	tr|J3QQ67|J3QQ67_HUMAN; tr|H0YHA7|H0YHA7_HUMAN; tr|G3V203|G3V203_HUMAN; sp|Q07020|RL18_HUMAN	60S ribosomal protein L18 (Fragment) OS=Homo sapiens OX=9606 GN=RPL18 PE=1 SV=1; 60S ribosomal protein L18 (Fragment) OS=Homo sapiens OX=9606 GN=RPL18 PE=1 SV=1; 60S ribosomal protein L18 OS=Homo sapiens OX=9606 GN=RPL18 PE=1 SV=1; 60S ribosomal protein L18 OS=Homo sapiens OX=9606 GN=RPL18 PE=1 SV=2			0	97.5	ILTFDQLALDSPK			0.00414367	1459.8	730.905	1459.79	730.903	2	12	1.1.1.4990.3	1	79.9104	1169.5	80.0317
26	7.2	7.2	sp|P08238|HS90B_HUMAN	Heat shock protein HSP 90-beta OS=Homo sapiens OX=9606 GN=HSP90AB1 PE=1 SV=4			2	99	ADLINNLGTIAK			0.00097557	1241.7	621.857	1241.7	621.856	2	11	1.1.1.4392.4	1	67.8401	273.679	67.8043
26	7.2	7.2	sp|P08238|HS90B_HUMAN	Heat shock protein HSP 90-beta OS=Homo sapiens OX=9606 GN=HSP90AB1 PE=1 SV=4			2	99	GVVDSEDLPLNISR			0.00180913	1512.78	757.397	1512.78	757.396	2	14	1.1.1.4452.8	0	69.0654	637.484	69.1604
26	7.2	7.2	sp|P08238|HS90B_HUMAN	Heat shock protein HSP 90-beta OS=Homo sapiens OX=9606 GN=HSP90AB1 PE=1 SV=4			1.24413	97.11	IDIIPNPQER			-0.00230633	1193.64	597.826	1193.64	597.828	2	10	1.1.1.3977.5	1	58.2736	1491.29	58.2854
26	7.2	7.2	sp|P08238|HS90B_HUMAN	Heat shock protein HSP 90-beta OS=Homo sapiens OX=9606 GN=HSP90AB1 PE=1 SV=4			0.675717	88.31	NPDDITQEEYGEFYK			-0.00385763	1846.79	924.4	1846.79	924.402	2	9	1.1.1.4022.7	1	59.4854	298.792	59.5735
26	7.2	7.2	sp|P08238|HS90B_HUMAN	Heat shock protein HSP 90-beta OS=Homo sapiens OX=9606 GN=HSP90AB1 PE=1 SV=4			0.578396	84.9	ELKIDIIPNPQER		missed K-I@3	0.000592844	1563.86	782.939	1563.86	782.938	2	7	1.1.1.4349.6	1	66.7355	251.944	66.8506
26	7.2	7.2	sp|P08238|HS90B_HUMAN	Heat shock protein HSP 90-beta OS=Homo sapiens OX=9606 GN=HSP90AB1 PE=1 SV=4			0.531653	82.9	LGIHEDSTNR			-0.000723359	1140.55	571.283	1140.55	571.283	2	6	1.1.1.2569.2	1	24.6012	124.084	24.6147
26	7.2	7.2	sp|P08238|HS90B_HUMAN	Heat shock protein HSP 90-beta OS=Homo sapiens OX=9606 GN=HSP90AB1 PE=1 SV=4			0.119186	38.92	LSELLR			-0.000473069	729.438	365.726	729.438	365.727	2	5	1.1.1.3423.2	1	44.9316	781.372	45.0243
26	7.2	7.2	sp|P08238|HS90B_HUMAN	Heat shock protein HSP 90-beta OS=Homo sapiens OX=9606 GN=HSP90AB1 PE=1 SV=4			0.0467237	18.72	HLEINPDHPIVETLR			-0.000288887	1781.94	594.988	1781.94	594.988	3	5	1.1.1.3970.4	1	58.0793	302.282	58.1236
26	7.2	7.2	sp|P08238|HS90B_HUMAN	Heat shock protein HSP 90-beta OS=Homo sapiens OX=9606 GN=HSP90AB1 PE=1 SV=4			0	80.33	IDIIPNPQER			-0.00120771	1193.64	597.827	1193.64	597.828	2	6	1.1.1.3992.7	1	58.6657	1574.09	58.3866
27	7.12	9.1	sp|P05783|K1C18_HUMAN	Keratin, type I cytoskeletal 18 OS=Homo sapiens OX=9606 GN=KRT18 PE=1 SV=2			2	99	QSVENDIHGLR	Gln->pyro-Glu@N-term		0.00203901	1249.61	625.811	1249.61	625.81	2	10	1.1.1.3650.4	1	50.4648	423.253	50.4006
27	7.12	9.1	sp|P05783|K1C18_HUMAN	Keratin, type I cytoskeletal 18 OS=Homo sapiens OX=9606 GN=KRT18 PE=1 SV=2			2	99	RIVDGKVVSETNDTK		missed R-I@1; missed K-V@6	-0.00207879	1659.88	554.3	1659.88	554.3	3	12	1.1.1.2666.3	1	27.0856	465.219	27.1255
27	7.12	9.1	sp|P05783|K1C18_HUMAN	Keratin, type I cytoskeletal 18 OS=Homo sapiens OX=9606 GN=KRT18 PE=1 SV=2			1.67778	98.94	AQIFANTVDNAR			0.00264521	1318.67	660.34	1318.66	660.339	2	8	1.1.1.3514.10	1	47.1413	291.728	47.1556
27	7.12	9.1	sp|P05783|K1C18_HUMAN	Keratin, type I cytoskeletal 18 OS=Homo sapiens OX=9606 GN=KRT18 PE=1 SV=2			1.26761	97.27	IVLQIDNAR			-0.00156157	1040.6	521.305	1040.6	521.306	2	10	1.1.1.3749.3	1	52.9174	2667.04	53.076
27	7.12	9.1	sp|P05783|K1C18_HUMAN	Keratin, type I cytoskeletal 18 OS=Homo sapiens OX=9606 GN=KRT18 PE=1 SV=2			0.103474	35.47	ASLENSLR			0.00216073	888.469	445.242	888.466	445.241	2	5	1.1.1.3072.3	1	36.9801	168.036	37.0724
27	7.12	9.1	sp|P05783|K1C18_HUMAN	Keratin, type I cytoskeletal 18 OS=Homo sapiens OX=9606 GN=KRT18 PE=1 SV=2			0.0462403	18.72	SLGSVQAPSYGARPVSSAASVYAGAGGSGSR			0.0027852	2853.4	952.142	2853.4	952.141	3	6	1.1.1.3909.11	1	56.4972	431.429	56.5023
27	7.12	9.1	sp|P05783|K1C18_HUMAN	Keratin, type I cytoskeletal 18 OS=Homo sapiens OX=9606 GN=KRT18 PE=1 SV=2			0	99	LAADDFR			-0.000253925	806.392	404.203	806.392	404.203	2	8	1.1.1.3162.3	0	38.9597	2456.84	38.8046
27	7.12	9.1	sp|P05783|K1C18_HUMAN	Keratin, type I cytoskeletal 18 OS=Homo sapiens OX=9606 GN=KRT18 PE=1 SV=2			0	58.16	LAADDFR			-0.00165774	806.391	404.203	806.392	404.203	2	5	1.1.1.3177.4	0	39.3495	948.137	39.082
27	7.12	9.1	sp|P05783|K1C18_HUMAN	Keratin, type I cytoskeletal 18 OS=Homo sapiens OX=9606 GN=KRT18 PE=1 SV=2			0	41.09	LAADDFR			0.000173323	806.392	404.204	806.392	404.203	2	6	1.1.1.3146.3	0	38.577	2350.4	38.8046
28	6.79	6.79	sp|Q92804|RBP56_HUMAN	TATA-binding protein-associated factor 2N OS=Homo sapiens OX=9606 GN=TAF15 PE=1 SV=1			2	99	GEATVSFDDPPSAK			0.00512658	1419.66	710.836	1419.65	710.833	2	14	1.1.1.3457.5	1	45.7914	12064.7	45.9475
28	6.79	6.79	sp|Q92804|RBP56_HUMAN	TATA-binding protein-associated factor 2N OS=Homo sapiens OX=9606 GN=TAF15 PE=1 SV=1			2	99	SGGGYGGDRSSGGGYSGDR		missed R-S@9	-0.00339359	1747.71	583.578	1747.71	583.579	3	13	1.1.1.2317.2	1	18.7888	1191.54	19.0009
28	6.79	6.79	sp|Q92804|RBP56_HUMAN	TATA-binding protein-associated factor 2N OS=Homo sapiens OX=9606 GN=TAF15 PE=1 SV=1			2	99	YGEDNRGYGGSQGGGR		missed R-G@6	-0.00321086	1628.69	543.904	1628.69	543.905	3	10	1.1.1.2313.2	1	18.6668	203.161	18.7673
28	6.79	6.79	sp|Q92804|RBP56_HUMAN	TATA-binding protein-associated factor 2N OS=Homo sapiens OX=9606 GN=TAF15 PE=1 SV=1			0.533132	83.34	AAIDWFDGK			-0.00188455	1021.49	511.75	1021.49	511.751	2	6	1.1.1.4316.3	0	65.9126	172.945	65.9277
28	6.79	6.79	sp|Q92804|RBP56_HUMAN	TATA-binding protein-associated factor 2N OS=Homo sapiens OX=9606 GN=TAF15 PE=1 SV=1			0.145694	45.25	NFGGHRDYGPR		missed R-D@6	-0.00156769	1274.59	425.87	1274.59	425.871	3	7	1.1.1.2459.2	1	21.846	1004.05	21.7411
28	6.79	6.79	sp|Q92804|RBP56_HUMAN	TATA-binding protein-associated factor 2N OS=Homo sapiens OX=9606 GN=TAF15 PE=1 SV=1			0.107905	36.93	SGGGYGGDRSSGGGYSGDRSGGGYGGDR		missed R-S@9; missed R-S@19	-0.00116818	2554.04	852.355	2554.05	852.356	3	7	1.1.1.2504.3	1	22.9364	284.309	22.9736
28	6.79	6.79	sp|Q92804|RBP56_HUMAN	TATA-binding protein-associated factor 2N OS=Homo sapiens OX=9606 GN=TAF15 PE=1 SV=1			0	99	GEATVSFDDPPSAK			0.00537073	1419.66	710.836	1419.65	710.833	2	17	1.1.1.3476.7	1	46.1778	9003.34	45.9971
28	6.79	6.79	sp|Q92804|RBP56_HUMAN	TATA-binding protein-associated factor 2N OS=Homo sapiens OX=9606 GN=TAF15 PE=1 SV=1			0	99	GEATVSFDDPPSAK			0.00512658	1419.66	710.836	1419.65	710.833	2	9	1.1.1.3459.8	1	45.8439	12064.7	45.9475
28	6.79	6.79	sp|Q92804|RBP56_HUMAN	TATA-binding protein-associated factor 2N OS=Homo sapiens OX=9606 GN=TAF15 PE=1 SV=1			0	98.77	SGGGYGGDRSSGGGYSGDR		missed R-S@9	0.000268535	1747.71	583.579	1747.71	583.579	3	9	1.1.1.2348.4	1	19.4079	1309.57	19.2043
29	6.58	6.58	sp|Q9NZM5|NOP53_HUMAN	Ribosome biogenesis protein NOP53 OS=Homo sapiens OX=9606 GN=NOP53 PE=1 SV=2			2	99	DVLAHQVPNAK			-0.000361945	1190.64	596.327	1190.64	596.328	2	14	1.1.1.2971.5	1	34.5394	863.889	34.5545
29	6.58	6.58	sp|Q9NZM5|NOP53_HUMAN	Ribosome biogenesis protein NOP53 OS=Homo sapiens OX=9606 GN=NOP53 PE=1 SV=2			2	99	LLNPSATR			-0.000700363	870.492	436.253	870.492	436.253	2	8	1.1.1.2870.3	1	32.1678	1122.33	32.0296
29	6.58	6.58	sp|Q9NZM5|NOP53_HUMAN	Ribosome biogenesis protein NOP53 OS=Homo sapiens OX=9606 GN=NOP53 PE=1 SV=2			2	99	TSGGLLSEAPNEK			0.00202987	1301.65	651.831	1301.65	651.83	2	10	1.1.1.3384.8	1	43.9266	332.662	44.0384
29	6.58	6.58	sp|Q9NZM5|NOP53_HUMAN	Ribosome biogenesis protein NOP53 OS=Homo sapiens OX=9606 GN=NOP53 PE=1 SV=2			0.533132	83.58	LRVQQAALR		missed R-V@2	0.000244704	1053.64	527.828	1053.64	527.828	2	6	1.1.1.2906.4	1	33.0253	319.023	33.0421
29	6.58	6.58	sp|Q9NZM5|NOP53_HUMAN	Ribosome biogenesis protein NOP53 OS=Homo sapiens OX=9606 GN=NOP53 PE=1 SV=2			0.0472076	19.59	AFREIQL		missed R-E@3	0.00343348	875.49	438.752	875.487	438.751	2	4	1.1.1.4021.3	1	59.4457	306.264	59.5183
29	6.58	6.58	sp|Q9NZM5|NOP53_HUMAN	Ribosome biogenesis protein NOP53 OS=Homo sapiens OX=9606 GN=NOP53 PE=1 SV=2			0	27.17	LLNPSATR			-0.000700363	870.492	436.253	870.492	436.253	2	4	1.1.1.2856.3	1	31.8015	1134.99	32.0561
30	6.24	6.24	tr|G3V1A6|G3V1A6_HUMAN; sp|P57764|GSDMD_HUMAN	Gasdermin domain containing 1, isoform CRA_d OS=Homo sapiens OX=9606 GN=GSDMD PE=1 SV=1; Gasdermin-D OS=Homo sapiens OX=9606 GN=GSDMD PE=1 SV=1			2	99	MCALYASLALLSGLSQEPH	Oxidation(M)@1; Carbamidomethyl(C)@2		0.00241939	2076.01	1039.01	2076	1039.01	2	22	1.1.1.6100.3	1	102.409	184.65	102.444
30	6.24	6.24	tr|G3V1A6|G3V1A6_HUMAN; sp|P57764|GSDMD_HUMAN	Gasdermin domain containing 1, isoform CRA_d OS=Homo sapiens OX=9606 GN=GSDMD PE=1 SV=1; Gasdermin-D OS=Homo sapiens OX=9606 GN=GSDMD PE=1 SV=1			2	99	VAQLVIDSDLDVLLFPDKK		missed K-K@18	0.000319168	2127.18	710.068	2127.18	710.068	3	21	1.1.1.5780.2	1	96.0595	897.31	96.2479
30	6.24	6.24	tr|G3V1A6|G3V1A6_HUMAN; sp|P57764|GSDMD_HUMAN	Gasdermin domain containing 1, isoform CRA_d OS=Homo sapiens OX=9606 GN=GSDMD PE=1 SV=1; Gasdermin-D OS=Homo sapiens OX=9606 GN=GSDMD PE=1 SV=1			1.76955	99	SFHFYDAMDGQIQGSVELAAPGQAK	Oxidation(M)@8		-0.00836205	2682.23	895.084	2682.24	895.087	3	14	1.1.1.5058.2	1	81.4282	58.8585	81.3367
30	6.24	6.24	tr|G3V1A6|G3V1A6_HUMAN; sp|P57764|GSDMD_HUMAN	Gasdermin domain containing 1, isoform CRA_d OS=Homo sapiens OX=9606 GN=GSDMD PE=1 SV=1; Gasdermin-D OS=Homo sapiens OX=9606 GN=GSDMD PE=1 SV=1			0.47237	80.78	TVTIPSGSTLAFR			0.000117027	1348.74	675.375	1348.74	675.375	2	9	1.1.1.4343.2	1	66.5984	266.026	66.6618
30	6.24	6.24	tr|G3V1A6|G3V1A6_HUMAN; sp|P57764|GSDMD_HUMAN	Gasdermin domain containing 1, isoform CRA_d OS=Homo sapiens OX=9606 GN=GSDMD PE=1 SV=1; Gasdermin-D OS=Homo sapiens OX=9606 GN=GSDMD PE=1 SV=1			0	99	SFHFYDAMDGQIQGSVELAAPGQAK	Oxidation(M)@8		0.00463829	2682.24	895.088	2682.24	895.087	3	13	1.1.1.4414.3	1	68.4349	241.122	68.4939
30	6.24	6.24	tr|G3V1A6|G3V1A6_HUMAN; sp|P57764|GSDMD_HUMAN	Gasdermin domain containing 1, isoform CRA_d OS=Homo sapiens OX=9606 GN=GSDMD PE=1 SV=1; Gasdermin-D OS=Homo sapiens OX=9606 GN=GSDMD PE=1 SV=1			0	21.52	SFHFYDAMDGQIQGSVELAAPGQAK	Oxidation(M)@8		0.00463829	2682.24	895.088	2682.24	895.087	3	6	1.1.1.8120.9	1	134.279	143.421	134.26
30	6.24	6.24	tr|G3V1A6|G3V1A6_HUMAN; sp|P57764|GSDMD_HUMAN	Gasdermin domain containing 1, isoform CRA_d OS=Homo sapiens OX=9606 GN=GSDMD PE=1 SV=1; Gasdermin-D OS=Homo sapiens OX=9606 GN=GSDMD PE=1 SV=1			0	99	VAQLVIDSDLDVLLFPDKK		missed K-K@18	0.00123469	2127.18	710.069	2127.18	710.068	3	21	1.1.1.5828.2	1	97.1813	287.406	97.0179
30	6.24	6.24	tr|G3V1A6|G3V1A6_HUMAN; sp|P57764|GSDMD_HUMAN	Gasdermin domain containing 1, isoform CRA_d OS=Homo sapiens OX=9606 GN=GSDMD PE=1 SV=1; Gasdermin-D OS=Homo sapiens OX=9606 GN=GSDMD PE=1 SV=1			0	99	VAQLVIDSDLDVLLFPDKK		missed K-K@18	0.000136065	2127.18	710.068	2127.18	710.068	3	18	1.1.1.5797.2	1	96.4321	918.375	96.2838
30	6.24	6.24	tr|G3V1A6|G3V1A6_HUMAN; sp|P57764|GSDMD_HUMAN	Gasdermin domain containing 1, isoform CRA_d OS=Homo sapiens OX=9606 GN=GSDMD PE=1 SV=1; Gasdermin-D OS=Homo sapiens OX=9606 GN=GSDMD PE=1 SV=1			0	99	VAQLVIDSDLDVLLFPDKK		missed K-K@18	0.000136065	2127.18	710.068	2127.18	710.068	3	16	1.1.1.5812.3	1	96.8024	529.62	96.5611
30	6.24	6.24	tr|G3V1A6|G3V1A6_HUMAN; sp|P57764|GSDMD_HUMAN	Gasdermin domain containing 1, isoform CRA_d OS=Homo sapiens OX=9606 GN=GSDMD PE=1 SV=1; Gasdermin-D OS=Homo sapiens OX=9606 GN=GSDMD PE=1 SV=1			0	99	VAQLVIDSDLDVLLFPDKK		missed K-K@18	0.0069109	2127.19	710.071	2127.18	710.068	3	16	1.1.1.5848.2	1	97.5594	153.448	97.5089
31	6	10.07	tr|A0A0G2JIW1|A0A0G2JIW1_HUMAN; sp|P0DMV9|HS71B_HUMAN; sp|P0DMV8|HS71A_HUMAN	Heat shock 70 kDa protein 1B OS=Homo sapiens OX=9606 GN=HSPA1B PE=1 SV=1; Heat shock 70 kDa protein 1B OS=Homo sapiens OX=9606 GN=HSPA1B PE=1 SV=1; Heat shock 70 kDa protein 1A OS=Homo sapiens OX=9606 GN=HSPA1A PE=1 SV=1			2	99	DAGVIAGLNVLR			0.00164822	1196.69	599.352	1196.69	599.351	2	17	1.1.1.4887.2	1	78.1458	188.814	78.1509
31	6	10.07	tr|A0A0G2JIW1|A0A0G2JIW1_HUMAN; sp|P0DMV9|HS71B_HUMAN; sp|P0DMV8|HS71A_HUMAN	Heat shock 70 kDa protein 1B OS=Homo sapiens OX=9606 GN=HSPA1B PE=1 SV=1; Heat shock 70 kDa protein 1B OS=Homo sapiens OX=9606 GN=HSPA1B PE=1 SV=1; Heat shock 70 kDa protein 1A OS=Homo sapiens OX=9606 GN=HSPA1A PE=1 SV=1			2	99	IINEPTAAAIAYGLDR			0.0092005	1686.9	844.459	1686.89	844.454	2	17	1.1.1.4645.3	1	73.6707	119.99	73.6871
31	6	10.07	tr|A0A0G2JIW1|A0A0G2JIW1_HUMAN; sp|P0DMV9|HS71B_HUMAN; sp|P0DMV8|HS71A_HUMAN	Heat shock 70 kDa protein 1B OS=Homo sapiens OX=9606 GN=HSPA1B PE=1 SV=1; Heat shock 70 kDa protein 1B OS=Homo sapiens OX=9606 GN=HSPA1B PE=1 SV=1; Heat shock 70 kDa protein 1A OS=Homo sapiens OX=9606 GN=HSPA1A PE=1 SV=1			2	99	QATKDAGVIAGLNVLR	Gln->pyro-Glu@N-term	missed K-D@4	0.00526522	1607.9	804.96	1607.9	804.957	2	12	1.1.1.4849.3	1	77.3634	177.888	77.3105
31	6	10.07	tr|A0A0G2JIW1|A0A0G2JIW1_HUMAN; sp|P0DMV9|HS71B_HUMAN; sp|P0DMV8|HS71A_HUMAN	Heat shock 70 kDa protein 1B OS=Homo sapiens OX=9606 GN=HSPA1B PE=1 SV=1; Heat shock 70 kDa protein 1B OS=Homo sapiens OX=9606 GN=HSPA1B PE=1 SV=1; Heat shock 70 kDa protein 1A OS=Homo sapiens OX=9606 GN=HSPA1A PE=1 SV=1			0	99	NAVITVPAYFNDSQR		cleaved T-N@N-term	0.000521629	1693.84	847.929	1693.84	847.928	2	15	1.1.1.4478.6	0	69.6987	10193.4	69.8667
31	6	10.07	tr|A0A0G2JIW1|A0A0G2JIW1_HUMAN; sp|P0DMV9|HS71B_HUMAN; sp|P0DMV8|HS71A_HUMAN	Heat shock 70 kDa protein 1B OS=Homo sapiens OX=9606 GN=HSPA1B PE=1 SV=1; Heat shock 70 kDa protein 1B OS=Homo sapiens OX=9606 GN=HSPA1B PE=1 SV=1; Heat shock 70 kDa protein 1A OS=Homo sapiens OX=9606 GN=HSPA1A PE=1 SV=1			0	99	NAVITVPAYFNDSQR	Deamidated(N)@1	cleaved T-N@N-term	0.00624111	1694.83	848.424	1694.83	848.42	2	11	1.1.1.4824.2	0	76.7474	440.779	76.5272
31	6	10.07	tr|A0A0G2JIW1|A0A0G2JIW1_HUMAN; sp|P0DMV9|HS71B_HUMAN; sp|P0DMV8|HS71A_HUMAN	Heat shock 70 kDa protein 1B OS=Homo sapiens OX=9606 GN=HSPA1B PE=1 SV=1; Heat shock 70 kDa protein 1B OS=Homo sapiens OX=9606 GN=HSPA1B PE=1 SV=1; Heat shock 70 kDa protein 1A OS=Homo sapiens OX=9606 GN=HSPA1A PE=1 SV=1			0	99	NAVITVPAYFNDSQR	Deamidated(N)@11	cleaved T-N@N-term	-0.00132717	1694.83	848.42	1694.83	848.42	2	14	1.1.1.4574.3	0	72.2531	765.902	72.1161
31	6	10.07	tr|A0A0G2JIW1|A0A0G2JIW1_HUMAN; sp|P0DMV9|HS71B_HUMAN; sp|P0DMV8|HS71A_HUMAN	Heat shock 70 kDa protein 1B OS=Homo sapiens OX=9606 GN=HSPA1B PE=1 SV=1; Heat shock 70 kDa protein 1B OS=Homo sapiens OX=9606 GN=HSPA1B PE=1 SV=1; Heat shock 70 kDa protein 1A OS=Homo sapiens OX=9606 GN=HSPA1A PE=1 SV=1			0	99	NAVITVPAYFNDSQR		cleaved T-N@N-term	0.000277491	1693.84	847.929	1693.84	847.928	2	13	1.1.1.4493.6	0	70.0865	10221.5	69.8667
31	6	10.07	tr|A0A0G2JIW1|A0A0G2JIW1_HUMAN; sp|P0DMV9|HS71B_HUMAN; sp|P0DMV8|HS71A_HUMAN	Heat shock 70 kDa protein 1B OS=Homo sapiens OX=9606 GN=HSPA1B PE=1 SV=1; Heat shock 70 kDa protein 1B OS=Homo sapiens OX=9606 GN=HSPA1B PE=1 SV=1; Heat shock 70 kDa protein 1A OS=Homo sapiens OX=9606 GN=HSPA1A PE=1 SV=1			0	86	NAVITVPAYFNDSQR	Deamidated(N)@1	cleaved T-N@N-term	-0.000594755	1694.83	848.42	1694.83	848.42	2	9	1.1.1.4615.4	0	73.0457	133.685	73.0255
31	6	10.07	tr|A0A0G2JIW1|A0A0G2JIW1_HUMAN; sp|P0DMV9|HS71B_HUMAN; sp|P0DMV8|HS71A_HUMAN	Heat shock 70 kDa protein 1B OS=Homo sapiens OX=9606 GN=HSPA1B PE=1 SV=1; Heat shock 70 kDa protein 1B OS=Homo sapiens OX=9606 GN=HSPA1B PE=1 SV=1; Heat shock 70 kDa protein 1A OS=Homo sapiens OX=9606 GN=HSPA1A PE=1 SV=1			0	66.32	NAVITVPAYFNDSQR	Deamidated(N)@11	cleaved T-N@N-term	-0.000106479	1694.83	848.42	1694.83	848.42	2	8	1.1.1.4557.3	0	71.8376	606.197	72.0908
31	6	10.07	tr|A0A0G2JIW1|A0A0G2JIW1_HUMAN; sp|P0DMV9|HS71B_HUMAN; sp|P0DMV8|HS71A_HUMAN	Heat shock 70 kDa protein 1B OS=Homo sapiens OX=9606 GN=HSPA1B PE=1 SV=1; Heat shock 70 kDa protein 1B OS=Homo sapiens OX=9606 GN=HSPA1B PE=1 SV=1; Heat shock 70 kDa protein 1A OS=Homo sapiens OX=9606 GN=HSPA1A PE=1 SV=1			0	25.03	NAVITVPAYFNDSQR	Deamidated(N)@1	cleaved T-N@N-term	-0.000960962	1694.83	848.42	1694.83	848.42	2	9	1.1.1.4805.2	0	76.3574	54.09	76.3085
31	6	10.07	tr|A0A0G2JIW1|A0A0G2JIW1_HUMAN; sp|P0DMV9|HS71B_HUMAN; sp|P0DMV8|HS71A_HUMAN	Heat shock 70 kDa protein 1B OS=Homo sapiens OX=9606 GN=HSPA1B PE=1 SV=1; Heat shock 70 kDa protein 1B OS=Homo sapiens OX=9606 GN=HSPA1B PE=1 SV=1; Heat shock 70 kDa protein 1A OS=Homo sapiens OX=9606 GN=HSPA1A PE=1 SV=1			0	23.6	NAVITVPAYFNDSQRQATK		cleaved T-N@N-term; missed R-Q@15	-0.000915089	2122.08	1062.05	2122.08	1062.05	2	6	1.1.1.4151.10	0	62.3419	232.177	62.374
31	6	10.07	tr|A0A0G2JIW1|A0A0G2JIW1_HUMAN; sp|P0DMV9|HS71B_HUMAN; sp|P0DMV8|HS71A_HUMAN	Heat shock 70 kDa protein 1B OS=Homo sapiens OX=9606 GN=HSPA1B PE=1 SV=1; Heat shock 70 kDa protein 1B OS=Homo sapiens OX=9606 GN=HSPA1B PE=1 SV=1; Heat shock 70 kDa protein 1A OS=Homo sapiens OX=9606 GN=HSPA1A PE=1 SV=1			0	96.46	QATKDAGVIAGLNVLR		missed K-D@4	0.00596711	1624.93	542.651	1624.93	542.649	3	8	1.1.1.4322.3	1	66.0804	418.582	66.0692
31	6	10.07	tr|A0A0G2JIW1|A0A0G2JIW1_HUMAN; sp|P0DMV9|HS71B_HUMAN; sp|P0DMV8|HS71A_HUMAN	Heat shock 70 kDa protein 1B OS=Homo sapiens OX=9606 GN=HSPA1B PE=1 SV=1; Heat shock 70 kDa protein 1B OS=Homo sapiens OX=9606 GN=HSPA1B PE=1 SV=1; Heat shock 70 kDa protein 1A OS=Homo sapiens OX=9606 GN=HSPA1A PE=1 SV=1			0	99	TTPSYVAFTDTER			-0.00347754	1486.69	744.352	1486.69	744.354	2	15	1.1.1.3853.6	0	55.2961	5907.17	55.0972
31	6	10.07	tr|A0A0G2JIW1|A0A0G2JIW1_HUMAN; sp|P0DMV9|HS71B_HUMAN; sp|P0DMV8|HS71A_HUMAN	Heat shock 70 kDa protein 1B OS=Homo sapiens OX=9606 GN=HSPA1B PE=1 SV=1; Heat shock 70 kDa protein 1B OS=Homo sapiens OX=9606 GN=HSPA1B PE=1 SV=1; Heat shock 70 kDa protein 1A OS=Homo sapiens OX=9606 GN=HSPA1A PE=1 SV=1			0	38.64	TTPSYVAFTDTER			-0.00347754	1486.69	744.352	1486.69	744.354	2	5	1.1.1.3839.12	0	54.9271	5907.17	55.0972
32	6	6	sp|P35579|MYH9_HUMAN	Myosin-9 OS=Homo sapiens OX=9606 GN=MYH9 PE=1 SV=4			2	99	ANLQIDQINTDLNLER			0.0106275	1868.97	935.492	1868.96	935.487	2	16	1.1.1.4654.5	1	73.8932	82.8275	73.8983
32	6	6	sp|P35579|MYH9_HUMAN	Myosin-9 OS=Homo sapiens OX=9606 GN=MYH9 PE=1 SV=4			2	99	INFDVNGYIVGANIETYLLEK			0.00140776	2384.23	1193.12	2384.23	1193.12	2	19	1.1.1.6255.2	1	105.072	146.181	105.032
32	6	6	sp|P35579|MYH9_HUMAN	Myosin-9 OS=Homo sapiens OX=9606 GN=MYH9 PE=1 SV=4			2	99	QLLQANPILEAFGNAK			0.00237323	1725.94	863.979	1725.94	863.978	2	16	1.1.1.5511.2	1	90.5841	128.037	90.5
32	6	6	sp|P35579|MYH9_HUMAN	Myosin-9 OS=Homo sapiens OX=9606 GN=MYH9 PE=1 SV=4			0	99	INFDVNGYIVGANIETYLLEK			-5.70666e-05	2384.23	1193.12	2384.23	1193.12	2	18	1.1.1.6225.2	1	104.498	185.57	104.445
33	5.93	5.93	sp|P62805|H4_HUMAN	Histone H4 OS=Homo sapiens OX=9606 GN=HIST1H4A PE=1 SV=2			2	99	DNIQGITKPAIR			0.00453487	1324.75	663.383	1324.75	663.38	2	11	1.1.1.3389.7	1	44.0568	5742.7	44.1959
33	5.93	5.93	sp|P62805|H4_HUMAN	Histone H4 OS=Homo sapiens OX=9606 GN=HIST1H4A PE=1 SV=2			2	99	ISGLIYEETR			-0.00165056	1179.61	590.813	1179.61	590.814	2	11	1.1.1.3755.2	1	53.0625	450.075	53.148
33	5.93	5.93	sp|P62805|H4_HUMAN	Histone H4 OS=Homo sapiens OX=9606 GN=HIST1H4A PE=1 SV=2			0.966576	94.86	VFLENVIRDAVTYTEHAK		missed R-D@8	0.00955065	2104.1	702.375	2104.1	702.372	3	12	1.1.1.5437.2	1	89.0158	115.652	88.9957
33	5.93	5.93	sp|P62805|H4_HUMAN	Histone H4 OS=Homo sapiens OX=9606 GN=HIST1H4A PE=1 SV=2			0.850781	93.16	DAVTYTEHAK			-0.0018869	1133.53	567.774	1133.54	567.775	2	6	1.1.1.2577.5	1	24.812	113.43	24.8766
33	5.93	5.93	sp|P62805|H4_HUMAN	Histone H4 OS=Homo sapiens OX=9606 GN=HIST1H4A PE=1 SV=2			0.0721166	28.8	DNIQGITKPAIRR		missed R-R@12	0.00352524	1480.85	494.624	1480.85	494.623	3	9	1.1.1.3102.2	1	37.6432	1903.35	37.5895
33	5.93	5.93	sp|P62805|H4_HUMAN	Histone H4 OS=Homo sapiens OX=9606 GN=HIST1H4A PE=1 SV=2			0.0428718	18.72	VFLENVIR			0.00740293	988.578	495.296	988.571	495.293	2	4	1.1.1.4376.4	1	67.445	64.5301	67.404
33	5.93	5.93	sp|P62805|H4_HUMAN	Histone H4 OS=Homo sapiens OX=9606 GN=HIST1H4A PE=1 SV=2			0	90.15	DNIQGITKPAIR			0.00453487	1324.75	663.383	1324.75	663.38	2	8	1.1.1.3403.9	1	44.4251	5742.7	44.1959
34	5.89	5.89	tr|F8W6I7|F8W6I7_HUMAN; sp|P09651|ROA1_HUMAN	Heterogeneous nuclear ribonucleoprotein A1 OS=Homo sapiens OX=9606 GN=HNRNPA1 PE=1 SV=2; Heterogeneous nuclear ribonucleoprotein A1 OS=Homo sapiens OX=9606 GN=HNRNPA1 PE=1 SV=5			2	99	LFIGGLSFETTDESLR			0.00162386	1783.9	892.958	1783.9	892.957	2	19	1.1.1.5311.2	1	86.4243	196.542	86.4401
34	5.89	5.89	tr|F8W6I7|F8W6I7_HUMAN; sp|P09651|ROA1_HUMAN	Heterogeneous nuclear ribonucleoprotein A1 OS=Homo sapiens OX=9606 GN=HNRNPA1 PE=1 SV=2; Heterogeneous nuclear ribonucleoprotein A1 OS=Homo sapiens OX=9606 GN=HNRNPA1 PE=1 SV=5			2	99	NQGGYGGSSSSSSYGSGR			-0.00417874	1693.69	847.852	1693.69	847.854	2	17	1.1.1.2465.3	1	21.9843	253.687	22.1098
34	5.89	5.89	tr|F8W6I7|F8W6I7_HUMAN; sp|P09651|ROA1_HUMAN	Heterogeneous nuclear ribonucleoprotein A1 OS=Homo sapiens OX=9606 GN=HNRNPA1 PE=1 SV=2; Heterogeneous nuclear ribonucleoprotein A1 OS=Homo sapiens OX=9606 GN=HNRNPA1 PE=1 SV=5			1.88606	99	SSGPYGGGGQYFAKPR			0.00136214	1627.78	543.599	1627.77	543.599	3	8	1.1.1.3178.4	1	39.3792	935.11	39.4155
35	5.8	5.8	sp|Q93077|H2A1C_HUMAN; sp|Q7L7L0|H2A3_HUMAN; sp|P04908|H2A1B_HUMAN	Histone H2A type 1-C OS=Homo sapiens OX=9606 GN=HIST1H2AC PE=1 SV=3; Histone H2A type 3 OS=Homo sapiens OX=9606 GN=HIST3H2A PE=1 SV=3; Histone H2A type 1-B/E OS=Homo sapiens OX=9606 GN=HIST1H2AB PE=1 SV=2			2	99	AGLQFPVGR			0.000414588	943.524	472.769	943.524	472.769	2	9	1.1.1.3983.2	1	58.4171	2043.94	58.2054
35	5.8	5.8	sp|Q93077|H2A1C_HUMAN; sp|Q7L7L0|H2A3_HUMAN; sp|P04908|H2A1B_HUMAN	Histone H2A type 1-C OS=Homo sapiens OX=9606 GN=HIST1H2AC PE=1 SV=3; Histone H2A type 3 OS=Homo sapiens OX=9606 GN=HIST3H2A PE=1 SV=3; Histone H2A type 1-B/E OS=Homo sapiens OX=9606 GN=HIST1H2AB PE=1 SV=2			2	99	VTIAQGGVLPNIQAVLLPK			-0.00319567	1930.16	966.086	1930.16	966.088	2	20	1.1.1.5826.3	1	97.1246	924.175	97.215
35	5.8	5.8	sp|Q93077|H2A1C_HUMAN; sp|Q7L7L0|H2A3_HUMAN; sp|P04908|H2A1B_HUMAN	Histone H2A type 1-C OS=Homo sapiens OX=9606 GN=HIST1H2AC PE=1 SV=3; Histone H2A type 3 OS=Homo sapiens OX=9606 GN=HIST3H2A PE=1 SV=3; Histone H2A type 1-B/E OS=Homo sapiens OX=9606 GN=HIST1H2AB PE=1 SV=2			1.79588	99	NDEELNKLLGR		missed K-L@7	0.00235713	1299.68	650.848	1299.68	650.846	2	8	1.1.1.3942.8	1	57.3278	220.233	57.3646
35	5.8	5.8	sp|Q93077|H2A1C_HUMAN; sp|Q7L7L0|H2A3_HUMAN; sp|P04908|H2A1B_HUMAN	Histone H2A type 1-C OS=Homo sapiens OX=9606 GN=HIST1H2AC PE=1 SV=3; Histone H2A type 3 OS=Homo sapiens OX=9606 GN=HIST3H2A PE=1 SV=3; Histone H2A type 1-B/E OS=Homo sapiens OX=9606 GN=HIST1H2AB PE=1 SV=2			0	97.9	AGLQFPVGR			0.000414588	943.524	472.769	943.524	472.769	2	9	1.1.1.3969.2	1	58.0511	2043.94	58.2054
36	5.59	5.59	sp|P22626|ROA2_HUMAN	Heterogeneous nuclear ribonucleoproteins A2/B1 OS=Homo sapiens OX=9606 GN=HNRNPA2B1 PE=1 SV=2			2	99	GGGGNFGPGPGSNFR			0.00384698	1376.63	689.32	1376.62	689.318	2	19	1.1.1.3345.2	1	42.99	1494.55	43.0634
36	5.59	5.59	sp|P22626|ROA2_HUMAN	Heterogeneous nuclear ribonucleoproteins A2/B1 OS=Homo sapiens OX=9606 GN=HNRNPA2B1 PE=1 SV=2			1.72125	99	YHTINGHNAEVR	Deamidated(N)@5		-0.00192596	1410.66	471.228	1410.66	471.229	3	9	1.1.1.2609.2	1	25.65	548.404	25.7204
36	5.59	5.59	sp|P22626|ROA2_HUMAN	Heterogeneous nuclear ribonucleoproteins A2/B1 OS=Homo sapiens OX=9606 GN=HNRNPA2B1 PE=1 SV=2			1.56864	98.79	TLETVPLER			0.000846613	1056.58	529.298	1056.58	529.298	2	7	1.1.1.3644.2	1	50.2995	468.5	50.4276
36	5.59	5.59	sp|P22626|ROA2_HUMAN	Heterogeneous nuclear ribonucleoproteins A2/B1 OS=Homo sapiens OX=9606 GN=HNRNPA2B1 PE=1 SV=2			0.131356	44.97	SGRGGNFGFGDSR		missed R-G@3	3.61982e-05	1312.59	438.538	1312.59	438.538	3	5	1.1.1.2983.4	1	34.8502	857.054	34.5802
36	5.59	5.59	sp|P22626|ROA2_HUMAN	Heterogeneous nuclear ribonucleoproteins A2/B1 OS=Homo sapiens OX=9606 GN=HNRNPA2B1 PE=1 SV=2			0.110698	40.19	AVAREESGKPGAHVTVK		missed R-E@4	-0.000976212	1734.94	434.741	1734.94	434.742	4	8	1.1.1.2318.2	1	18.8161	426.369	18.8836
36	5.59	5.59	sp|P22626|ROA2_HUMAN	Heterogeneous nuclear ribonucleoproteins A2/B1 OS=Homo sapiens OX=9606 GN=HNRNPA2B1 PE=1 SV=2			0.0428718	19.38	GGNFGFGDSR			0.00352398	1012.44	507.227	1012.44	507.225	2	5	1.1.1.3300.3	1	42.0857	515.678	42.2752
37	5.1	5.1	sp|P61313|RL15_HUMAN	60S ribosomal protein L15 OS=Homo sapiens OX=9606 GN=RPL15 PE=1 SV=2			2	99	NTLQLHR			-0.00107745	880.487	441.251	880.488	441.251	2	9	1.1.1.2694.3	1	27.7969	613.744	27.5175
37	5.1	5.1	sp|P61313|RL15_HUMAN	60S ribosomal protein L15 OS=Homo sapiens OX=9606 GN=RPL15 PE=1 SV=2			2	99	SLQSVAEER			-0.000443708	1017.51	509.762	1017.51	509.762	2	7	1.1.1.2948.4	1	33.9717	238.176	34.106
37	5.1	5.1	sp|P61313|RL15_HUMAN	60S ribosomal protein L15 OS=Homo sapiens OX=9606 GN=RPL15 PE=1 SV=2			1.09691	96.42	GATYGKPVHHGVNQLK			-0.00294364	1704.9	569.308	1704.91	569.309	3	10	1.1.1.2431.4	1	21.2012	1444.67	21.2698
37	5.1	5.1	sp|P61313|RL15_HUMAN	60S ribosomal protein L15 OS=Homo sapiens OX=9606 GN=RPL15 PE=1 SV=2			0	45.67	GATYGKPVHHGVNQLK			-0.00294364	1704.9	569.308	1704.91	569.309	3	6	1.1.1.2448.3	1	21.5757	124.037	21.5603
37	5.1	5.1	sp|P61313|RL15_HUMAN	60S ribosomal protein L15 OS=Homo sapiens OX=9606 GN=RPL15 PE=1 SV=2			0	99	NTLQLHR			-0.0015047	880.486	441.25	880.488	441.251	2	11	1.1.1.2679.3	1	27.4356	634.598	27.4552
37	5.1	5.1	sp|P61313|RL15_HUMAN	60S ribosomal protein L15 OS=Homo sapiens OX=9606 GN=RPL15 PE=1 SV=2			0	40.31	NTLQLHR			0.00130293	880.489	441.252	880.488	441.251	2	5	1.1.1.2665.3	1	27.0549	448.667	27.3125
38	4.95	4.95	tr|F5H6E2|F5H6E2_HUMAN; sp|O00159|MYO1C_HUMAN	Unconventional myosin-Ic OS=Homo sapiens OX=9606 GN=MYO1C PE=1 SV=1; Unconventional myosin-Ic OS=Homo sapiens OX=9606 GN=MYO1C PE=1 SV=4			2	99	LGTDEISPR			-0.00393905	986.499	494.257	986.503	494.259	2	13	1.1.1.3094.2	1	37.4856	1076.21	37.514
38	4.95	4.95	tr|F5H6E2|F5H6E2_HUMAN; sp|O00159|MYO1C_HUMAN	Unconventional myosin-Ic OS=Homo sapiens OX=9606 GN=MYO1C PE=1 SV=1; Unconventional myosin-Ic OS=Homo sapiens OX=9606 GN=MYO1C PE=1 SV=4			2	99	LLQSNPVLEAFGNAK			-0.00212017	1599.86	800.937	1599.86	800.938	2	15	1.1.1.4911.3	1	78.6075	161.607	78.5819
38	4.95	4.95	tr|F5H6E2|F5H6E2_HUMAN; sp|O00159|MYO1C_HUMAN	Unconventional myosin-Ic OS=Homo sapiens OX=9606 GN=MYO1C PE=1 SV=1; Unconventional myosin-Ic OS=Homo sapiens OX=9606 GN=MYO1C PE=1 SV=4			0.899629	94.25	VLQALGSEPIQYAVPVVKYDR		missed K-Y@18	0.00904914	2344.29	782.437	2344.28	782.434	3	12	1.1.1.4804.2	1	76.3304	83.3394	76.3355
38	4.95	4.95	tr|F5H6E2|F5H6E2_HUMAN; sp|O00159|MYO1C_HUMAN	Unconventional myosin-Ic OS=Homo sapiens OX=9606 GN=MYO1C PE=1 SV=1; Unconventional myosin-Ic OS=Homo sapiens OX=9606 GN=MYO1C PE=1 SV=4			0.0520764	23.1	NGHLAVVAPR			0.000168541	1032.58	517.299	1032.58	517.299	2	6	1.1.1.2901.2	1	32.8963	450.024	32.9911
39	4.85	4.85	sp|Q92734|TFG_HUMAN	Protein TFG OS=Homo sapiens OX=9606 GN=TFG PE=1 SV=2			2	99	GKLLSNDEVTIK		missed K-L@2	0.00423178	1315.74	658.877	1315.73	658.875	2	10	1.1.1.3451.8	1	45.6365	381.113	45.6466
39	4.85	4.85	sp|Q92734|TFG_HUMAN	Protein TFG OS=Homo sapiens OX=9606 GN=TFG PE=1 SV=2			2	99	NRPPFGQGYTQPGPGYR			0.00521192	1890.92	631.313	1890.91	631.311	3	14	1.1.1.3350.4	1	43.0785	3492.24	43.2098
39	4.85	4.85	sp|Q92734|TFG_HUMAN	Protein TFG OS=Homo sapiens OX=9606 GN=TFG PE=1 SV=2			0.404504	78.59	AQLGEDIR			-0.00140635	900.465	451.24	900.466	451.241	2	4	1.1.1.3009.6	1	35.5253	337.237	35.4381
39	4.85	4.85	sp|Q92734|TFG_HUMAN	Protein TFG OS=Homo sapiens OX=9606 GN=TFG PE=1 SV=2			0.338187	73.82	ELIELR			0.00196668	771.451	386.733	771.449	386.732	2	8	1.1.1.3764.2	1	53.2847	1538.93	53.3366
39	4.85	4.85	sp|Q92734|TFG_HUMAN	Protein TFG OS=Homo sapiens OX=9606 GN=TFG PE=1 SV=2			0.111259	41.03	LLDSLEPPGEPGPSTNIPENDTVDGREEK		missed R-E@26	0.00190947	3104.48	1035.83	3104.48	1035.83	3	8	1.1.1.4199.6	1	63.663	723.054	63.8631
39	4.85	4.85	sp|Q92734|TFG_HUMAN	Protein TFG OS=Homo sapiens OX=9606 GN=TFG PE=1 SV=2			0	97.75	NRPPFGQGYTQPGPGYR			0.00521192	1890.92	631.313	1890.91	631.311	3	8	1.1.1.3366.7	1	43.4663	3419.91	43.2098
40	4.67	10.78	sp|P16401|H15_HUMAN	Histone H1.5 OS=Homo sapiens OX=9606 GN=HIST1H1B PE=1 SV=3			2	99	ATGPPVSELITK			-0.00231471	1211.67	606.844	1211.68	606.845	2	15	1.1.1.3975.4	1	58.2171	2033.19	58.2591
40	4.67	10.78	sp|P16401|H15_HUMAN	Histone H1.5 OS=Homo sapiens OX=9606 GN=HIST1H1B PE=1 SV=3			2	99	KATGPPVSELITK		missed K-A@1	0.00393727	1339.78	670.895	1339.77	670.893	2	12	1.1.1.3584.7	1	48.7597	2137.03	48.9157
40	4.67	10.78	sp|P16401|H15_HUMAN	Histone H1.5 OS=Homo sapiens OX=9606 GN=HIST1H1B PE=1 SV=3			0.617983	88.4	ALAAGGYDVEKNNSR		missed K-N@11	-0.0032509	1563.76	522.261	1563.76	522.262	3	8	1.1.1.2888.5	1	32.5833	817.714	32.5918
40	4.67	10.78	sp|P16401|H15_HUMAN	Histone H1.5 OS=Homo sapiens OX=9606 GN=HIST1H1B PE=1 SV=3			0.0555173	58.3	NGLSLAALKK	Deamidated(N)@1	missed K-K@9	-0.000870759	1014.61	508.31	1014.61	508.311	2	8	1.1.1.3876.2	1	55.8832	747.162	55.9263
40	4.67	10.78	sp|P16401|H15_HUMAN	Histone H1.5 OS=Homo sapiens OX=9606 GN=HIST1H1B PE=1 SV=3			0	99	GTGASGSFKLNK		missed K-L@9	-0.0020106	1165.61	583.811	1165.61	583.812	2	11	1.1.1.2778.6	0	29.9819	2006.24	30.1646
40	4.67	10.78	sp|P16401|H15_HUMAN	Histone H1.5 OS=Homo sapiens OX=9606 GN=HIST1H1B PE=1 SV=3			0	99	GTGASGSFKLNK		missed K-L@9	-0.0020106	1165.61	583.811	1165.61	583.812	2	15	1.1.1.2793.6	0	30.3491	2027.25	30.1646
40	4.67	10.78	sp|P16401|H15_HUMAN	Histone H1.5 OS=Homo sapiens OX=9606 GN=HIST1H1B PE=1 SV=3			0	99	GTGASGSFKLNKK		missed K-L@9; missed K-K@12	-0.000309821	1293.7	432.242	1293.7	432.242	3	10	1.1.1.2501.2	0	22.8511	2352.46	22.6041
40	4.67	10.78	sp|P16401|H15_HUMAN	Histone H1.5 OS=Homo sapiens OX=9606 GN=HIST1H1B PE=1 SV=3			0	99	GTGASGSFKLNKK		missed K-L@9; missed K-K@12	-0.000309821	1293.7	432.242	1293.7	432.242	3	10	1.1.1.2486.2	0	22.483	2387.43	22.5786
40	4.67	10.78	sp|P16401|H15_HUMAN	Histone H1.5 OS=Homo sapiens OX=9606 GN=HIST1H1B PE=1 SV=3			0	85.82	GTGASGSFKLNKK		missed K-L@9; missed K-K@12	-0.000950692	1293.7	432.242	1293.7	432.242	3	10	1.1.1.2471.2	0	22.1286	1213.97	22.3519
40	4.67	10.78	sp|P16401|H15_HUMAN	Histone H1.5 OS=Homo sapiens OX=9606 GN=HIST1H1B PE=1 SV=3			0	53.38	GTGASGSFKLNKK		missed K-L@9; missed K-K@12	-0.000950692	1293.7	432.242	1293.7	432.242	3	7	1.1.1.2516.2	0	23.2278	1179.83	22.9736
40	4.67	10.78	sp|P16401|H15_HUMAN	Histone H1.5 OS=Homo sapiens OX=9606 GN=HIST1H1B PE=1 SV=3			0	99	SLVSKGTLVQTK		missed K-G@5	0.000223708	1259.75	630.88	1259.74	630.88	2	20	1.1.1.3099.3	0	37.5844	11814.2	37.6835
41	4.14	4.14	tr|B4DUR8|B4DUR8_HUMAN; sp|P49368|TCPG_HUMAN	T-complex protein 1 subunit gamma OS=Homo sapiens OX=9606 GN=CCT3 PE=1 SV=1; T-complex protein 1 subunit gamma OS=Homo sapiens OX=9606 GN=CCT3 PE=1 SV=4			2	99	AVAQALEVIPR			0.00068964	1165.68	583.849	1165.68	583.848	2	12	1.1.1.4223.2	1	64.318	271.24	64.3373
41	4.14	4.14	tr|B4DUR8|B4DUR8_HUMAN; sp|P49368|TCPG_HUMAN	T-complex protein 1 subunit gamma OS=Homo sapiens OX=9606 GN=CCT3 PE=1 SV=1; T-complex protein 1 subunit gamma OS=Homo sapiens OX=9606 GN=CCT3 PE=1 SV=4			2	99	EIQVQHPAAK			-0.00326841	1119.6	560.808	1119.6	560.809	2	13	1.1.1.2538.2	1	23.8004	251.112	23.9362
41	4.14	4.14	tr|B4DUR8|B4DUR8_HUMAN; sp|P49368|TCPG_HUMAN	T-complex protein 1 subunit gamma OS=Homo sapiens OX=9606 GN=CCT3 PE=1 SV=1; T-complex protein 1 subunit gamma OS=Homo sapiens OX=9606 GN=CCT3 PE=1 SV=4			0.139662	48.15	TLIQNCGASTIR	Carbamidomethyl(C)@6		-0.00058184	1332.68	667.348	1332.68	667.348	2	6	1.1.1.3351.7	1	43.1045	131.45	43.1366
42	4.11	4.11	tr|D6RD18|D6RD18_HUMAN; tr|D6RBZ0|D6RBZ0_HUMAN; tr|D6R9P3|D6R9P3_HUMAN; sp|Q99729|ROAA_HUMAN	Heterogeneous nuclear ribonucleoprotein A/B OS=Homo sapiens OX=9606 GN=HNRNPAB PE=1 SV=1; Heterogeneous nuclear ribonucleoprotein A/B OS=Homo sapiens OX=9606 GN=HNRNPAB PE=1 SV=1; Heterogeneous nuclear ribonucleoprotein A/B OS=Homo sapiens OX=9606 GN=HNRNPAB PE=1 SV=1; Heterogeneous nuclear ribonucleoprotein A/B OS=Homo sapiens OX=9606 GN=HNRNPAB PE=1 SV=2			2	99	EVYQQQQYGSGGR			-0.000298588	1498.68	750.347	1498.68	750.347	2	10	1.1.1.2660.7	1	26.9694	695.216	26.7667
42	4.11	4.11	tr|D6RD18|D6RD18_HUMAN; tr|D6RBZ0|D6RBZ0_HUMAN; tr|D6R9P3|D6R9P3_HUMAN; sp|Q99729|ROAA_HUMAN	Heterogeneous nuclear ribonucleoprotein A/B OS=Homo sapiens OX=9606 GN=HNRNPAB PE=1 SV=1; Heterogeneous nuclear ribonucleoprotein A/B OS=Homo sapiens OX=9606 GN=HNRNPAB PE=1 SV=1; Heterogeneous nuclear ribonucleoprotein A/B OS=Homo sapiens OX=9606 GN=HNRNPAB PE=1 SV=1; Heterogeneous nuclear ribonucleoprotein A/B OS=Homo sapiens OX=9606 GN=HNRNPAB PE=1 SV=2			2	99	VAQPKEVYQQQQYGSGGR		missed K-E@5	-0.00646497	2021.99	675.002	2021.99	675.005	3	10	1.1.1.2862.6	1	31.9718	304.575	32.0296
42	4.11	4.11	tr|D6RD18|D6RD18_HUMAN; tr|D6RBZ0|D6RBZ0_HUMAN; tr|D6R9P3|D6R9P3_HUMAN; sp|Q99729|ROAA_HUMAN	Heterogeneous nuclear ribonucleoprotein A/B OS=Homo sapiens OX=9606 GN=HNRNPAB PE=1 SV=1; Heterogeneous nuclear ribonucleoprotein A/B OS=Homo sapiens OX=9606 GN=HNRNPAB PE=1 SV=1; Heterogeneous nuclear ribonucleoprotein A/B OS=Homo sapiens OX=9606 GN=HNRNPAB PE=1 SV=1; Heterogeneous nuclear ribonucleoprotein A/B OS=Homo sapiens OX=9606 GN=HNRNPAB PE=1 SV=2			0.111821	42	EVYQQQQYGSGGRGNR		missed R-G@13	-0.00409252	1825.84	609.621	1825.85	609.622	3	6	1.1.1.2475.4	1	22.2183	420.5	22.3029
42	4.11	4.11	tr|D6RD18|D6RD18_HUMAN; tr|D6RBZ0|D6RBZ0_HUMAN; tr|D6R9P3|D6R9P3_HUMAN; sp|Q99729|ROAA_HUMAN	Heterogeneous nuclear ribonucleoprotein A/B OS=Homo sapiens OX=9606 GN=HNRNPAB PE=1 SV=1; Heterogeneous nuclear ribonucleoprotein A/B OS=Homo sapiens OX=9606 GN=HNRNPAB PE=1 SV=1; Heterogeneous nuclear ribonucleoprotein A/B OS=Homo sapiens OX=9606 GN=HNRNPAB PE=1 SV=1; Heterogeneous nuclear ribonucleoprotein A/B OS=Homo sapiens OX=9606 GN=HNRNPAB PE=1 SV=2			0	99	EVYQQQQYGSGGR			-0.000298588	1498.68	750.347	1498.68	750.347	2	11	1.1.1.2646.3	1	26.5984	695.216	26.7667
43	4.04	4.04	sp|Q9NR30|DDX21_HUMAN	Nucleolar RNA helicase 2 OS=Homo sapiens OX=9606 GN=DDX21 PE=1 SV=5			2	99	GVTFLFPIQAK			0.00143317	1219.7	610.856	1219.7	610.856	2	14	1.1.1.5214.2	1	84.4459	247.259	84.5042
43	4.04	4.04	sp|Q9NR30|DDX21_HUMAN	Nucleolar RNA helicase 2 OS=Homo sapiens OX=9606 GN=DDX21 PE=1 SV=5			2	99	NGIDILVGTPGR			0.000759539	1210.67	606.341	1210.67	606.341	2	13	1.1.1.4355.2	1	66.8907	123.085	66.8506
43	4.04	4.04	sp|Q9NR30|DDX21_HUMAN	Nucleolar RNA helicase 2 OS=Homo sapiens OX=9606 GN=DDX21 PE=1 SV=5			0.0385789	18.72	IGVPSATEIIK			-0.000598599	1126.66	564.337	1126.66	564.337	2	4	1.1.1.4220.2	1	64.2383	238.002	64.3796
44	4	6.15	sp|P08729|K2C7_HUMAN	Keratin, type II cytoskeletal 7 OS=Homo sapiens OX=9606 GN=KRT7 PE=1 SV=5			2	99	AKQEELEAALQR		missed K-Q@2	-0.000881351	1384.73	693.372	1384.73	693.373	2	17	1.1.1.3296.5	1	42.0035	360.382	42.0087
44	4	6.15	sp|P08729|K2C7_HUMAN	Keratin, type II cytoskeletal 7 OS=Homo sapiens OX=9606 GN=KRT7 PE=1 SV=5			2	99	SAYGGPVGAGIR			-9.45311e-05	1103.57	552.793	1103.57	552.793	2	15	1.1.1.3284.3	1	41.7357	1772.06	41.7947
44	4	6.15	sp|P08729|K2C7_HUMAN	Keratin, type II cytoskeletal 7 OS=Homo sapiens OX=9606 GN=KRT7 PE=1 SV=5			0	46.38	KLLEGEESR		missed K-L@1	-0.00210021	1059.55	530.784	1059.56	530.785	2	6	1.1.1.2584.3	0	25.0035	122.02	24.956
44	4	6.15	sp|P08729|K2C7_HUMAN	Keratin, type II cytoskeletal 7 OS=Homo sapiens OX=9606 GN=KRT7 PE=1 SV=5			0	99	LALDIEIATYR			0.00221649	1276.7	639.36	1276.7	639.359	2	15	1.1.1.4951.2	0	79.1589	92.7265	79.1169
45	4	4	sp|Q9BVP2|GNL3_HUMAN	Guanine nucleotide-binding protein-like 3 OS=Homo sapiens OX=9606 GN=GNL3 PE=1 SV=2			2	99	LLGGFQETCSK	Carbamidomethyl(C)@9		0.00302559	1238.6	620.307	1238.6	620.306	2	12	1.1.1.3527.7	1	47.4486	1060.91	47.4407
45	4	4	sp|Q9BVP2|GNL3_HUMAN	Guanine nucleotide-binding protein-like 3 OS=Homo sapiens OX=9606 GN=GNL3 PE=1 SV=2			2	99	VGVIGFPNVGK			0.00145366	1085.62	543.82	1085.62	543.819	2	15	1.1.1.4348.3	1	66.7132	378.209	66.7457
46	4	4	tr|H7BY16|H7BY16_HUMAN; sp|P19338|NUCL_HUMAN	Nucleolin (Fragment) OS=Homo sapiens OX=9606 GN=NCL PE=1 SV=8; Nucleolin OS=Homo sapiens OX=9606 GN=NCL PE=1 SV=3			2	99	GFGFVDFNSEEDAK			-0.00295134	1560.67	781.342	1560.67	781.344	2	13	1.1.1.4539.4	1	71.359	249.784	71.4491
46	4	4	tr|H7BY16|H7BY16_HUMAN; sp|P19338|NUCL_HUMAN	Nucleolin (Fragment) OS=Homo sapiens OX=9606 GN=NCL PE=1 SV=8; Nucleolin OS=Homo sapiens OX=9606 GN=NCL PE=1 SV=3			2	99	GYAFIEFASFEDAKEALNSCNK	Carbamidomethyl(C)@20	missed K-E@14	0.00908858	2510.15	837.724	2510.14	837.721	3	17	1.1.1.5236.3	1	84.9248	479.978	85.024
46	4	4	tr|H7BY16|H7BY16_HUMAN; sp|P19338|NUCL_HUMAN	Nucleolin (Fragment) OS=Homo sapiens OX=9606 GN=NCL PE=1 SV=8; Nucleolin OS=Homo sapiens OX=9606 GN=NCL PE=1 SV=3			0	99	GYAFIEFASFEDAKEALNSCNK	Carbamidomethyl(C)@20	missed K-E@14	0.00872237	2510.15	837.724	2510.14	837.721	3	17	1.1.1.5256.3	1	85.3018	436.825	85.2783
46	4	4	tr|H7BY16|H7BY16_HUMAN; sp|P19338|NUCL_HUMAN	Nucleolin (Fragment) OS=Homo sapiens OX=9606 GN=NCL PE=1 SV=8; Nucleolin OS=Homo sapiens OX=9606 GN=NCL PE=1 SV=3			0	99	GYAFIEFASFEDAKEALNSCNK	Carbamidomethyl(C)@20	missed K-E@14	0.00817306	2510.15	837.724	2510.14	837.721	3	17	1.1.1.5272.2	1	85.6833	410.347	85.6405
46	4	4	tr|H7BY16|H7BY16_HUMAN; sp|P19338|NUCL_HUMAN	Nucleolin (Fragment) OS=Homo sapiens OX=9606 GN=NCL PE=1 SV=8; Nucleolin OS=Homo sapiens OX=9606 GN=NCL PE=1 SV=3			0	99	GYAFIEFASFEDAKEALNSCNK	Carbamidomethyl(C)@20	missed K-E@14	0.00963789	2510.15	837.725	2510.14	837.721	3	15	1.1.1.5294.2	1	86.0834	238.892	86.0508
46	4	4	tr|H7BY16|H7BY16_HUMAN; sp|P19338|NUCL_HUMAN	Nucleolin (Fragment) OS=Homo sapiens OX=9606 GN=NCL PE=1 SV=8; Nucleolin OS=Homo sapiens OX=9606 GN=NCL PE=1 SV=3			0	99	GYAFIEFASFEDAKEALNSCNK	Carbamidomethyl(C)@20	missed K-E@14	0.0217227	2510.16	837.729	2510.14	837.721	3	10	1.1.1.5346.4	1	87.2449	101.16	87.25
47	4	4	tr|E9PP36|E9PP36_HUMAN; tr|E9PKU4|E9PKU4_HUMAN; sp|P62917|RL8_HUMAN	60S ribosomal protein L8 OS=Homo sapiens OX=9606 GN=RPL8 PE=1 SV=1; 60S ribosomal protein L8 (Fragment) OS=Homo sapiens OX=9606 GN=RPL8 PE=1 SV=1; 60S ribosomal protein L8 OS=Homo sapiens OX=9606 GN=RPL8 PE=1 SV=2			2	99	AVVGVVAGGGR			-0.000620352	940.545	471.28	940.545	471.28	2	12	1.1.1.3070.2	1	36.9281	730.802	36.9724
47	4	4	tr|E9PP36|E9PP36_HUMAN; tr|E9PKU4|E9PKU4_HUMAN; sp|P62917|RL8_HUMAN	60S ribosomal protein L8 OS=Homo sapiens OX=9606 GN=RPL8 PE=1 SV=1; 60S ribosomal protein L8 (Fragment) OS=Homo sapiens OX=9606 GN=RPL8 PE=1 SV=1; 60S ribosomal protein L8 OS=Homo sapiens OX=9606 GN=RPL8 PE=1 SV=2			2	99	KVGLIAAR		missed K-V@1	-0.000991163	826.538	414.276	826.539	414.277	2	8	1.1.1.2867.3	1	32.0905	1041.62	31.977
47	4	4	tr|E9PP36|E9PP36_HUMAN; tr|E9PKU4|E9PKU4_HUMAN; sp|P62917|RL8_HUMAN	60S ribosomal protein L8 OS=Homo sapiens OX=9606 GN=RPL8 PE=1 SV=1; 60S ribosomal protein L8 (Fragment) OS=Homo sapiens OX=9606 GN=RPL8 PE=1 SV=1; 60S ribosomal protein L8 OS=Homo sapiens OX=9606 GN=RPL8 PE=1 SV=2			0	95.05	KVGLIAAR		missed K-V@1	-0.000991163	826.538	414.276	826.539	414.277	2	7	1.1.1.2853.4	1	31.7277	972.642	31.9506
48	3.96	3.96	sp|P62750|RL23A_HUMAN	60S ribosomal protein L23a OS=Homo sapiens OX=9606 GN=RPL23A PE=1 SV=1			2	99	LAPDYDALDVANKIGII		missed K-I@13	0.00297013	1799.97	900.992	1799.97	900.991	2	17	1.1.1.5673.4	1	94.0209	168.476	93.997
48	3.96	3.96	sp|P62750|RL23A_HUMAN	60S ribosomal protein L23a OS=Homo sapiens OX=9606 GN=RPL23A PE=1 SV=1			1.95861	99	EAPAPPKAEAK		missed K-A@7	-0.00330303	1107.59	554.802	1107.59	554.803	2	10	1.1.1.2358.2	1	19.6269	109.598	19.6074
49	3.92	3.92	sp|P46087|NOP2_HUMAN	Probable 28S rRNA (cytosine(4447)-C(5))-methyltransferase OS=Homo sapiens OX=9606 GN=NOP2 PE=1 SV=2			2	99	GADSELSTVPSVTK			0.0106868	1389.71	695.862	1389.7	695.857	2	10	1.1.1.3611.15	1	49.4327	130.845	49.4378
49	3.92	3.92	sp|P46087|NOP2_HUMAN	Probable 28S rRNA (cytosine(4447)-C(5))-methyltransferase OS=Homo sapiens OX=9606 GN=NOP2 PE=1 SV=2			1.92082	99	GISAGAVQTAGK			-0.003073	1058.57	530.292	1058.57	530.293	2	7	1.1.1.2846.6	1	31.5477	137.027	31.5358
50	3.8	3.8	sp|Q12965|MYO1E_HUMAN	Unconventional myosin-Ie OS=Homo sapiens OX=9606 GN=MYO1E PE=1 SV=2			2	99	NTTQNTGYSSGTQNANYPVR			0.00447897	2171.99	1087	2171.98	1087	2	12	1.1.1.3025.10	1	35.9585	503.778	36.0161
50	3.8	3.8	sp|Q12965|MYO1E_HUMAN	Unconventional myosin-Ie OS=Homo sapiens OX=9606 GN=MYO1E PE=1 SV=2			1.79588	99	VLQVSIGPGLPK			-0.00320196	1206.73	604.372	1206.73	604.374	2	11	1.1.1.4393.2	1	67.8628	136.054	67.8544
51	3.7	12.48	sp|P08779|K1C16_HUMAN	Keratin, type I cytoskeletal 16 OS=Homo sapiens OX=9606 GN=KRT16 PE=1 SV=4			2	99	EVFTSSSSSSSR			-0.0014431	1259.56	630.788	1259.56	630.789	2	12	1.1.1.2644.5	1	26.5496	345.906	26.5581
51	3.7	12.48	sp|P08779|K1C16_HUMAN	Keratin, type I cytoskeletal 16 OS=Homo sapiens OX=9606 GN=KRT16 PE=1 SV=4			1.69897	99	APSTYGGGLSVSSR			0.0031235	1337.66	669.838	1337.66	669.836	2	10	1.1.1.3257.5	1	41.0689	970.378	41.1554
51	3.7	12.48	sp|P08779|K1C16_HUMAN	Keratin, type I cytoskeletal 16 OS=Homo sapiens OX=9606 GN=KRT16 PE=1 SV=4			0	99	EVFTSSSSSSSR			-0.00156517	1259.56	630.788	1259.56	630.789	2	11	1.1.1.2629.4	1	26.1713	349.819	26.3611
51	3.7	12.48	sp|P08779|K1C16_HUMAN	Keratin, type I cytoskeletal 16 OS=Homo sapiens OX=9606 GN=KRT16 PE=1 SV=4			0	98.65	EVFTSSSSSSSR			0.00502664	1259.57	630.791	1259.56	630.789	2	7	1.1.1.2660.6	1	26.9669	197.734	26.688
51	3.7	12.48	sp|P08779|K1C16_HUMAN	Keratin, type I cytoskeletal 16 OS=Homo sapiens OX=9606 GN=KRT16 PE=1 SV=4			0	99	GSCGIGGGIGGGSSR	Carbamidomethyl(C)@3		-0.000177358	1277.58	639.796	1277.58	639.796	2	7	1.1.1.2870.8	0	32.1728	634.658	32.3416
51	3.7	12.48	sp|P08779|K1C16_HUMAN	Keratin, type I cytoskeletal 16 OS=Homo sapiens OX=9606 GN=KRT16 PE=1 SV=4			0	99	ISSVLAGGSCR	Carbamidomethyl(C)@10		-0.00213292	1105.55	553.784	1105.55	553.785	2	16	1.1.1.3095.5	0	37.5089	2076.07	37.5193
51	3.7	12.48	sp|P08779|K1C16_HUMAN	Keratin, type I cytoskeletal 16 OS=Homo sapiens OX=9606 GN=KRT16 PE=1 SV=4			0	99	LAADDFR			-0.000253925	806.392	404.203	806.392	404.203	2	8	1.1.1.3162.3	0	38.9597	2456.84	38.8046
51	3.7	12.48	sp|P08779|K1C16_HUMAN	Keratin, type I cytoskeletal 16 OS=Homo sapiens OX=9606 GN=KRT16 PE=1 SV=4			0	58.16	LAADDFR			-0.00165774	806.391	404.203	806.392	404.203	2	5	1.1.1.3177.4	0	39.3495	948.137	39.082
51	3.7	12.48	sp|P08779|K1C16_HUMAN	Keratin, type I cytoskeletal 16 OS=Homo sapiens OX=9606 GN=KRT16 PE=1 SV=4			0	41.09	LAADDFR			0.000173323	806.392	404.204	806.392	404.203	2	6	1.1.1.3146.3	0	38.577	2350.4	38.8046
51	3.7	12.48	sp|P08779|K1C16_HUMAN	Keratin, type I cytoskeletal 16 OS=Homo sapiens OX=9606 GN=KRT16 PE=1 SV=4			0	99	LASYLDKVR		missed K-V@7	0.00177098	1063.6	532.809	1063.6	532.809	2	14	1.1.1.3314.2	0	42.4152	1737.93	42.4256
51	3.7	12.48	sp|P08779|K1C16_HUMAN	Keratin, type I cytoskeletal 16 OS=Homo sapiens OX=9606 GN=KRT16 PE=1 SV=4			0	90.54	VLDELTLAR			-0.00400894	1028.58	515.299	1028.59	515.301	2	7	1.1.1.4094.2	0	60.9923	178.579	60.9113
52	3.64	3.64	sp|P14923|PLAK_HUMAN	Junction plakoglobin OS=Homo sapiens OX=9606 GN=JUP PE=1 SV=3			2	99	LVQNCLWTLR	Carbamidomethyl(C)@5		0.000419265	1301.69	651.853	1301.69	651.853	2	11	1.1.1.4415.2	1	68.4501	134.976	68.4939
52	3.64	3.64	sp|P14923|PLAK_HUMAN	Junction plakoglobin OS=Homo sapiens OX=9606 GN=JUP PE=1 SV=3			1.63827	99	LAEPSQLLK			-0.00156794	997.579	499.797	997.581	499.798	2	8	1.1.1.3835.5	1	54.8216	352.507	54.8367
53	3.37	3.37	tr|H0Y8L7|H0Y8L7_HUMAN; tr|E9PFI5|E9PFI5_HUMAN; tr|D6RI02|D6RI02_HUMAN; tr|D6RGE0|D6RGE0_HUMAN; tr|D6RG13|D6RG13_HUMAN; tr|D6RED7|D6RED7_HUMAN; tr|D6RB09|D6RB09_HUMAN; tr|D6RAT0|D6RAT0_HUMAN; tr|D6RAS7|D6RAS7_HUMAN; sp|P61247|RS3A_HUMAN	40S ribosomal protein S3a (Fragment) OS=Homo sapiens OX=9606 GN=RPS3A PE=1 SV=1; 40S ribosomal protein S3a OS=Homo sapiens OX=9606 GN=RPS3A PE=1 SV=1; 40S ribosomal protein S3a OS=Homo sapiens OX=9606 GN=RPS3A PE=1 SV=1; 40S ribosomal protein S3a (Fragment) OS=Homo sapiens OX=9606 GN=RPS3A PE=1 SV=1; 40S ribosomal protein S3a (Fragment) OS=Homo sapiens OX=9606 GN=RPS3A PE=1 SV=1; 40S ribosomal pr…			2	99	VFEVSLADLQNDEVAFR			0.0020124	1950.97	976.493	1950.97	976.492	2	24	1.1.1.5466.2	1	89.6808	400.585	89.4819
53	3.37	3.37	tr|H0Y8L7|H0Y8L7_HUMAN; tr|E9PFI5|E9PFI5_HUMAN; tr|D6RI02|D6RI02_HUMAN; tr|D6RGE0|D6RGE0_HUMAN; tr|D6RG13|D6RG13_HUMAN; tr|D6RED7|D6RED7_HUMAN; tr|D6RB09|D6RB09_HUMAN; tr|D6RAT0|D6RAT0_HUMAN; tr|D6RAS7|D6RAS7_HUMAN; sp|P61247|RS3A_HUMAN	40S ribosomal protein S3a (Fragment) OS=Homo sapiens OX=9606 GN=RPS3A PE=1 SV=1; 40S ribosomal protein S3a OS=Homo sapiens OX=9606 GN=RPS3A PE=1 SV=1; 40S ribosomal protein S3a OS=Homo sapiens OX=9606 GN=RPS3A PE=1 SV=1; 40S ribosomal protein S3a (Fragment) OS=Homo sapiens OX=9606 GN=RPS3A PE=1 SV=1; 40S ribosomal protein S3a (Fragment) OS=Homo sapiens OX=9606 GN=RPS3A PE=1 SV=1; 40S ribosomal pr…			1.36653	98.38	VFEVSLADLQNDEVAFRK		missed R-K@17	0.0083674	2079.07	694.031	2079.06	694.029	3	13	1.1.1.5022.2	1	80.5695	176.611	80.5438
53	3.37	3.37	tr|H0Y8L7|H0Y8L7_HUMAN; tr|E9PFI5|E9PFI5_HUMAN; tr|D6RI02|D6RI02_HUMAN; tr|D6RGE0|D6RGE0_HUMAN; tr|D6RG13|D6RG13_HUMAN; tr|D6RED7|D6RED7_HUMAN; tr|D6RB09|D6RB09_HUMAN; tr|D6RAT0|D6RAT0_HUMAN; tr|D6RAS7|D6RAS7_HUMAN; sp|P61247|RS3A_HUMAN	40S ribosomal protein S3a (Fragment) OS=Homo sapiens OX=9606 GN=RPS3A PE=1 SV=1; 40S ribosomal protein S3a OS=Homo sapiens OX=9606 GN=RPS3A PE=1 SV=1; 40S ribosomal protein S3a OS=Homo sapiens OX=9606 GN=RPS3A PE=1 SV=1; 40S ribosomal protein S3a (Fragment) OS=Homo sapiens OX=9606 GN=RPS3A PE=1 SV=1; 40S ribosomal protein S3a (Fragment) OS=Homo sapiens OX=9606 GN=RPS3A PE=1 SV=1; 40S ribosomal pr…			0	99	VFEVSLADLQNDEVAFR			-0.00140553	1950.97	976.491	1950.97	976.492	2	16	1.1.1.5448.6	1	89.3	412.905	89.4199
53	3.37	3.37	tr|H0Y8L7|H0Y8L7_HUMAN; tr|E9PFI5|E9PFI5_HUMAN; tr|D6RI02|D6RI02_HUMAN; tr|D6RGE0|D6RGE0_HUMAN; tr|D6RG13|D6RG13_HUMAN; tr|D6RED7|D6RED7_HUMAN; tr|D6RB09|D6RB09_HUMAN; tr|D6RAT0|D6RAT0_HUMAN; tr|D6RAS7|D6RAS7_HUMAN; sp|P61247|RS3A_HUMAN	40S ribosomal protein S3a (Fragment) OS=Homo sapiens OX=9606 GN=RPS3A PE=1 SV=1; 40S ribosomal protein S3a OS=Homo sapiens OX=9606 GN=RPS3A PE=1 SV=1; 40S ribosomal protein S3a OS=Homo sapiens OX=9606 GN=RPS3A PE=1 SV=1; 40S ribosomal protein S3a (Fragment) OS=Homo sapiens OX=9606 GN=RPS3A PE=1 SV=1; 40S ribosomal protein S3a (Fragment) OS=Homo sapiens OX=9606 GN=RPS3A PE=1 SV=1; 40S ribosomal pr…			0	88	VFEVSLADLQNDEVAFRK		missed R-K@17	0.00690257	2079.07	694.031	2079.06	694.029	3	10	1.1.1.5038.2	1	80.9592	140.485	80.7377
54	2.95	2.95	sp|Q02878|RL6_HUMAN	60S ribosomal protein L6 OS=Homo sapiens OX=9606 GN=RPL6 PE=1 SV=3			1.05552	96.59	AVDSQILPK			0.00179087	969.551	485.783	969.549	485.782	2	5	1.1.1.3450.3	1	45.6002	696.253	45.7243
54	2.95	2.95	sp|Q02878|RL6_HUMAN	60S ribosomal protein L6 OS=Homo sapiens OX=9606 GN=RPL6 PE=1 SV=3			0.954677	95.63	HLTDAYFK			0.00359053	993.496	497.755	993.492	497.753	2	8	1.1.1.3256.2	1	41.0422	210.019	41.0307
54	2.95	2.95	sp|Q02878|RL6_HUMAN	60S ribosomal protein L6 OS=Homo sapiens OX=9606 GN=RPL6 PE=1 SV=3			0.838632	98.56	SVFALTNGIYPHK	Deamidated(N)@7		-0.00399147	1446.75	724.381	1446.75	724.383	2	11	1.1.1.4318.2	1	65.9706	42.24	65.9557
54	2.95	2.95	sp|Q02878|RL6_HUMAN	60S ribosomal protein L6 OS=Homo sapiens OX=9606 GN=RPL6 PE=1 SV=3			0.100727	41.74	YYPTEDVPR			0.0023556	1138.53	570.273	1138.53	570.272	2	9	1.1.1.3323.2	1	42.5625	3119.35	42.4203
55	2.94	2.95	sp|Q86YZ3|HORN_HUMAN	Hornerin OS=Homo sapiens OX=9606 GN=HRNR PE=1 SV=2			2	99	QSLGHGQHGSGSGQSPSPSR	Gln->pyro-Glu@N-term		-0.0039107	1929.86	644.295	1929.87	644.297	3	12	1.1.1.2411.4	1	20.7012	221.327	20.7692
55	2.94	2.95	sp|Q86YZ3|HORN_HUMAN	Hornerin OS=Homo sapiens OX=9606 GN=HRNR PE=1 SV=2			0.943095	97.34	QSSSYGPHGYGSGR	Gln->pyro-Glu@N-term		-0.00146121	1421.59	711.805	1421.6	711.805	2	8	1.1.1.2786.8	1	30.1788	285.792	30.1889
56	2.93	2.93	tr|H0YH81|H0YH81_HUMAN; sp|P06576|ATPB_HUMAN	ATP synthase subunit beta (Fragment) OS=Homo sapiens OX=9606 GN=ATP5F1B PE=1 SV=1; ATP synthase subunit beta, mitochondrial OS=Homo sapiens OX=9606 GN=ATP5F1B PE=1 SV=3			2	99	AIAELGIYPAVDPLDSTSR			0.00511432	1987.03	994.523	1987.03	994.52	2	10	1.1.1.5238.6	1	84.9903	112.003	84.9955
56	2.93	2.93	tr|H0YH81|H0YH81_HUMAN; sp|P06576|ATPB_HUMAN	ATP synthase subunit beta (Fragment) OS=Homo sapiens OX=9606 GN=ATP5F1B PE=1 SV=1; ATP synthase subunit beta, mitochondrial OS=Homo sapiens OX=9606 GN=ATP5F1B PE=1 SV=3			0.928118	95.42	VLDSGAPIKIPVGPETLGR		missed K-I@9	0.0178405	1918.11	640.376	1918.09	640.37	3	9	1.1.1.4613.2	1	73.0017	74.3427	72.9847
57	2.86	2.86	sp|P26373|RL13_HUMAN	60S ribosomal protein L13 OS=Homo sapiens OX=9606 GN=RPL13 PE=1 SV=4			2	99	STESLQANVQR			-0.00357944	1231.61	616.813	1231.62	616.815	2	12	1.1.1.2855.7	1	31.7863	343.734	31.794
57	2.86	2.86	sp|P26373|RL13_HUMAN	60S ribosomal protein L13 OS=Homo sapiens OX=9606 GN=RPL13 PE=1 SV=4			0.856985	94.56	VATWFNQPAR			0.00184023	1188.61	595.31	1188.6	595.309	2	11	1.1.1.3801.2	1	54.0135	372.447	53.9796
58	2.74	2.74	sp|O43390|HNRPR_HUMAN	Heterogeneous nuclear ribonucleoprotein R OS=Homo sapiens OX=9606 GN=HNRNPR PE=1 SV=1			1.31876	98.26	TGYTLDVTTGQRK		missed R-K@12	0.00302032	1438.74	720.38	1438.74	720.378	2	8	1.1.1.3247.14	1	40.8234	359.189	40.8807
58	2.74	2.74	sp|O43390|HNRPR_HUMAN	Heterogeneous nuclear ribonucleoprotein R OS=Homo sapiens OX=9606 GN=HNRNPR PE=1 SV=1			1.25964	98	TGYTLDVTTGQR			-0.00388986	1310.64	656.329	1310.65	656.331	2	11	1.1.1.3579.2	1	48.6362	295.799	48.6295
58	2.74	2.74	sp|O43390|HNRPR_HUMAN	Heterogeneous nuclear ribonucleoprotein R OS=Homo sapiens OX=9606 GN=HNRNPR PE=1 SV=1			0.159267	55.62	STAYEDYYYHPPPR			0.00601572	1757.77	879.894	1757.77	879.892	2	8	1.1.1.3442.5	1	45.4142	179.788	45.395
59	2.72	2.72	tr|Q5JR95|Q5JR95_HUMAN; sp|P62241|RS8_HUMAN	40S ribosomal protein S8 OS=Homo sapiens OX=9606 GN=RPS8 PE=1 SV=1; 40S ribosomal protein S8 OS=Homo sapiens OX=9606 GN=RPS8 PE=1 SV=2			2	99	ISSLLEEQFQQGK			-0.00170103	1505.77	753.893	1505.77	753.894	2	17	1.1.1.4097.7	1	61.0776	385.506	61.1139
59	2.72	2.72	tr|Q5JR95|Q5JR95_HUMAN; sp|P62241|RS8_HUMAN	40S ribosomal protein S8 OS=Homo sapiens OX=9606 GN=RPS8 PE=1 SV=1; 40S ribosomal protein S8 OS=Homo sapiens OX=9606 GN=RPS8 PE=1 SV=2			0.721246	92.4	IIDVVYNASNNELVR			0.00108754	1717.9	859.958	1717.9	859.957	2	8	1.1.1.4373.6	1	67.3712	127.159	67.2931
60	2.62	2.62	sp|P25705|ATPA_HUMAN	ATP synthase subunit alpha, mitochondrial OS=Homo sapiens OX=9606 GN=ATP5F1A PE=1 SV=1			1.92082	99	AVDSLVPIGR			-0.00211788	1025.58	513.8	1025.59	513.801	2	8	1.1.1.4040.3	1	59.9677	321.147	60.0136
60	2.62	2.62	sp|P25705|ATPA_HUMAN	ATP synthase subunit alpha, mitochondrial OS=Homo sapiens OX=9606 GN=ATP5F1A PE=1 SV=1			0.647817	90.83	RVGLKAPGIIPR		missed R-V@1; missed K-A@5	-0.0010538	1275.81	426.278	1275.81	426.279	3	7	1.1.1.3484.3	1	46.3655	185.312	46.3823
60	2.62	2.62	sp|P25705|ATPA_HUMAN	ATP synthase subunit alpha, mitochondrial OS=Homo sapiens OX=9606 GN=ATP5F1A PE=1 SV=1			0.0545314	27.78	ILGADTSVDLEETGR			0.00440412	1574.78	788.399	1574.78	788.397	2	5	1.1.1.4015.7	1	59.2944	100.665	59.2515
61	2.6	2.6	tr|A2A3R5|A2A3R5_HUMAN; sp|P62753|RS6_HUMAN	40S ribosomal protein S6 OS=Homo sapiens OX=9606 GN=RPS6 PE=1 SV=1; 40S ribosomal protein S6 OS=Homo sapiens OX=9606 GN=RPS6 PE=1 SV=1			2	99	GCIVDANLSVLNLVIVK	Carbamidomethyl(C)@2		-0.00219813	1826.03	914.023	1826.03	914.024	2	20	1.1.1.6279.3	1	105.647	148.381	105.615
61	2.6	2.6	tr|A2A3R5|A2A3R5_HUMAN; sp|P62753|RS6_HUMAN	40S ribosomal protein S6 OS=Homo sapiens OX=9606 GN=RPS6 PE=1 SV=1; 40S ribosomal protein S6 OS=Homo sapiens OX=9606 GN=RPS6 PE=1 SV=1			0.576754	88.9	DIPGLTDTTVPR			-0.00170668	1283.67	642.842	1283.67	642.843	2	8	1.1.1.4174.2	1	62.9522	323.928	62.9707
61	2.6	2.6	tr|A2A3R5|A2A3R5_HUMAN; sp|P62753|RS6_HUMAN	40S ribosomal protein S6 OS=Homo sapiens OX=9606 GN=RPS6 PE=1 SV=1; 40S ribosomal protein S6 OS=Homo sapiens OX=9606 GN=RPS6 PE=1 SV=1			0	99	GCIVDANLSVLNLVIVK	Carbamidomethyl(C)@2		0.00183014	1826.04	914.025	1826.03	914.024	2	23	1.1.1.6072.3	1	101.817	1856.73	102.038
61	2.6	2.6	tr|A2A3R5|A2A3R5_HUMAN; sp|P62753|RS6_HUMAN	40S ribosomal protein S6 OS=Homo sapiens OX=9606 GN=RPS6 PE=1 SV=1; 40S ribosomal protein S6 OS=Homo sapiens OX=9606 GN=RPS6 PE=1 SV=1			0	99	GCIVDANLSVLNLVIVK	Carbamidomethyl(C)@2		0.00207428	1826.04	914.025	1826.03	914.024	2	30	1.1.1.6089.2	1	102.186	2138.89	102.191
61	2.6	2.6	tr|A2A3R5|A2A3R5_HUMAN; sp|P62753|RS6_HUMAN	40S ribosomal protein S6 OS=Homo sapiens OX=9606 GN=RPS6 PE=1 SV=1; 40S ribosomal protein S6 OS=Homo sapiens OX=9606 GN=RPS6 PE=1 SV=1			0	99	GCIVDANLSVLNLVIVK	Carbamidomethyl(C)@2		0.000975657	1826.03	914.024	1826.03	914.024	2	29	1.1.1.6110.2	1	102.561	1671.95	102.444
61	2.6	2.6	tr|A2A3R5|A2A3R5_HUMAN; sp|P62753|RS6_HUMAN	40S ribosomal protein S6 OS=Homo sapiens OX=9606 GN=RPS6 PE=1 SV=1; 40S ribosomal protein S6 OS=Homo sapiens OX=9606 GN=RPS6 PE=1 SV=1			0	99	GCIVDANLSVLNLVIVK	Carbamidomethyl(C)@2		0.000243244	1826.03	914.024	1826.03	914.024	2	28	1.1.1.6135.2	1	102.946	941.699	102.825
61	2.6	2.6	tr|A2A3R5|A2A3R5_HUMAN; sp|P62753|RS6_HUMAN	40S ribosomal protein S6 OS=Homo sapiens OX=9606 GN=RPS6 PE=1 SV=1; 40S ribosomal protein S6 OS=Homo sapiens OX=9606 GN=RPS6 PE=1 SV=1			0	99	GCIVDANLSVLNLVIVK	Carbamidomethyl(C)@2		0.000853589	1826.03	914.024	1826.03	914.024	2	26	1.1.1.6159.3	1	103.321	577.691	103.179
61	2.6	2.6	tr|A2A3R5|A2A3R5_HUMAN; sp|P62753|RS6_HUMAN	40S ribosomal protein S6 OS=Homo sapiens OX=9606 GN=RPS6 PE=1 SV=1; 40S ribosomal protein S6 OS=Homo sapiens OX=9606 GN=RPS6 PE=1 SV=1			0	99	GCIVDANLSVLNLVIVK	Carbamidomethyl(C)@2		0.000853589	1826.03	914.024	1826.03	914.024	2	20	1.1.1.6176.3	1	103.699	375.563	103.638
61	2.6	2.6	tr|A2A3R5|A2A3R5_HUMAN; sp|P62753|RS6_HUMAN	40S ribosomal protein S6 OS=Homo sapiens OX=9606 GN=RPS6 PE=1 SV=1; 40S ribosomal protein S6 OS=Homo sapiens OX=9606 GN=RPS6 PE=1 SV=1			0	99	GCIVDANLSVLNLVIVK	Carbamidomethyl(C)@2		0.00244048	1826.04	914.025	1826.03	914.024	2	23	1.1.1.6195.3	1	104.07	285.399	104.002
61	2.6	2.6	tr|A2A3R5|A2A3R5_HUMAN; sp|P62753|RS6_HUMAN	40S ribosomal protein S6 OS=Homo sapiens OX=9606 GN=RPS6 PE=1 SV=1; 40S ribosomal protein S6 OS=Homo sapiens OX=9606 GN=RPS6 PE=1 SV=1			0	99	GCIVDANLSVLNLVIVK	Carbamidomethyl(C)@2		-0.00183193	1826.03	914.023	1826.03	914.024	2	20	1.1.1.6221.3	1	104.44	215.448	104.407
61	2.6	2.6	tr|A2A3R5|A2A3R5_HUMAN; sp|P62753|RS6_HUMAN	40S ribosomal protein S6 OS=Homo sapiens OX=9606 GN=RPS6 PE=1 SV=1; 40S ribosomal protein S6 OS=Homo sapiens OX=9606 GN=RPS6 PE=1 SV=1			0	99	GCIVDANLSVLNLVIVK	Carbamidomethyl(C)@2		0.000853589	1826.03	914.024	1826.03	914.024	2	22	1.1.1.6244.2	1	104.829	201.485	104.773
61	2.6	2.6	tr|A2A3R5|A2A3R5_HUMAN; sp|P62753|RS6_HUMAN	40S ribosomal protein S6 OS=Homo sapiens OX=9606 GN=RPS6 PE=1 SV=1; 40S ribosomal protein S6 OS=Homo sapiens OX=9606 GN=RPS6 PE=1 SV=1			0	99	GCIVDANLSVLNLVIVK	Carbamidomethyl(C)@2		0.000975657	1826.03	914.024	1826.03	914.024	2	21	1.1.1.6260.2	1	105.22	149.286	105.138
61	2.6	2.6	tr|A2A3R5|A2A3R5_HUMAN; sp|P62753|RS6_HUMAN	40S ribosomal protein S6 OS=Homo sapiens OX=9606 GN=RPS6 PE=1 SV=1; 40S ribosomal protein S6 OS=Homo sapiens OX=9606 GN=RPS6 PE=1 SV=1			0	99	GCIVDANLSVLNLVIVK	Carbamidomethyl(C)@2		-0.00219813	1826.03	914.023	1826.03	914.024	2	23	1.1.1.6306.2	1	106.02	139.468	106
62	2.57	2.57	sp|Q16695|H31T_HUMAN	Histone H3.1t OS=Homo sapiens OX=9606 GN=HIST3H3 PE=1 SV=3			1.82391	99	YRPGTVALR			-0.000557177	1031.59	516.801	1031.59	516.801	2	12	1.1.1.2924.2	1	33.4544	3769.42	33.5297
62	2.57	2.57	sp|Q16695|H31T_HUMAN	Histone H3.1t OS=Homo sapiens OX=9606 GN=HIST3H3 PE=1 SV=3			0.578396	89.43	EIAQDFKTDLR		missed K-T@7	0.000576286	1334.68	668.349	1334.68	668.349	2	8	1.1.1.3577.5	1	48.5942	647.245	48.653
62	2.57	2.57	sp|Q16695|H31T_HUMAN	Histone H3.1t OS=Homo sapiens OX=9606 GN=HIST3H3 PE=1 SV=3			0.0856568	39.8	DIQLARR		missed R-R@6	-0.00216811	870.501	436.258	870.504	436.259	2	8	1.1.1.2775.2	1	29.9036	1512.9	29.8476
62	2.57	2.57	sp|Q16695|H31T_HUMAN	Histone H3.1t OS=Homo sapiens OX=9606 GN=HIST3H3 PE=1 SV=3			0.0814455	38.42	STELLIR			0.000698492	830.487	416.251	830.486	416.25	2	6	1.1.1.3585.2	1	48.7754	2139.68	48.8438
62	2.57	2.57	sp|Q16695|H31T_HUMAN	Histone H3.1t OS=Homo sapiens OX=9606 GN=HIST3H3 PE=1 SV=3			0	30.92	STELLIR			0.000515386	830.487	416.251	830.486	416.25	2	4	1.1.1.3601.3	1	49.161	474.55	49.0828
63	2.52	2.52	tr|B7Z6D5|B7Z6D5_HUMAN; tr|A0A087X059|A0A087X059_HUMAN; sp|Q96GQ7|DDX27_HUMAN	Probable ATP-dependent RNA helicase DDX27 OS=Homo sapiens OX=9606 GN=DDX27 PE=1 SV=1; Probable ATP-dependent RNA helicase DDX27 (Fragment) OS=Homo sapiens OX=9606 GN=DDX27 PE=1 SV=1; Probable ATP-dependent RNA helicase DDX27 OS=Homo sapiens OX=9606 GN=DDX27 PE=1 SV=2			2	99	AAPDILIATPGR			-0.00365801	1193.67	597.844	1193.68	597.846	2	13	1.1.1.4155.3	1	62.4399	299.647	62.401
63	2.52	2.52	tr|B7Z6D5|B7Z6D5_HUMAN; tr|A0A087X059|A0A087X059_HUMAN; sp|Q96GQ7|DDX27_HUMAN	Probable ATP-dependent RNA helicase DDX27 OS=Homo sapiens OX=9606 GN=DDX27 PE=1 SV=1; Probable ATP-dependent RNA helicase DDX27 (Fragment) OS=Homo sapiens OX=9606 GN=DDX27 PE=1 SV=1; Probable ATP-dependent RNA helicase DDX27 OS=Homo sapiens OX=9606 GN=DDX27 PE=1 SV=2			0.521434	87.68	TAAFALPVLER			-0.00741811	1186.66	594.339	1186.67	594.343	2	7	1.1.1.4912.2	1	78.6253	80.1757	78.6126
64	2.48	2.48	tr|M0R3F1|M0R3F1_HUMAN; tr|B7Z4B8|B7Z4B8_HUMAN; tr|A0A0A0MRA5|A0A0A0MRA5_HUMAN; sp|Q9BUJ2|HNRL1_HUMAN	Heterogeneous nuclear ribonucleoprotein U-like protein 1 (Fragment) OS=Homo sapiens OX=9606 GN=HNRNPUL1 PE=1 SV=1; Heterogeneous nuclear ribonucleoprotein U-like protein 1 OS=Homo sapiens OX=9606 GN=HNRNPUL1 PE=1 SV=1; Heterogeneous nuclear ribonucleoprotein U-like protein 1 OS=Homo sapiens OX=9606 GN=HNRNPUL1 PE=1 SV=1; Heterogeneous nuclear ribonucleoprotein U-like protein 1 OS=Homo sapiens OX=…			2	99	NYILDQTNVYGSAQR			-0.00451693	1740.84	871.427	1740.84	871.429	2	16	1.1.1.3934.10	1	57.1211	1520.64	57.2318
64	2.48	2.48	tr|M0R3F1|M0R3F1_HUMAN; tr|B7Z4B8|B7Z4B8_HUMAN; tr|A0A0A0MRA5|A0A0A0MRA5_HUMAN; sp|Q9BUJ2|HNRL1_HUMAN	Heterogeneous nuclear ribonucleoprotein U-like protein 1 (Fragment) OS=Homo sapiens OX=9606 GN=HNRNPUL1 PE=1 SV=1; Heterogeneous nuclear ribonucleoprotein U-like protein 1 OS=Homo sapiens OX=9606 GN=HNRNPUL1 PE=1 SV=1; Heterogeneous nuclear ribonucleoprotein U-like protein 1 OS=Homo sapiens OX=9606 GN=HNRNPUL1 PE=1 SV=1; Heterogeneous nuclear ribonucleoprotein U-like protein 1 OS=Homo sapiens OX=…			0.484126	86.35	NCAVEFNFGQR	Carbamidomethyl(C)@2		0.00330408	1340.6	671.306	1340.59	671.304	2	7	1.1.1.3980.7	1	58.3564	119.821	58.4364
64	2.48	2.48	tr|M0R3F1|M0R3F1_HUMAN; tr|B7Z4B8|B7Z4B8_HUMAN; tr|A0A0A0MRA5|A0A0A0MRA5_HUMAN; sp|Q9BUJ2|HNRL1_HUMAN	Heterogeneous nuclear ribonucleoprotein U-like protein 1 (Fragment) OS=Homo sapiens OX=9606 GN=HNRNPUL1 PE=1 SV=1; Heterogeneous nuclear ribonucleoprotein U-like protein 1 OS=Homo sapiens OX=9606 GN=HNRNPUL1 PE=1 SV=1; Heterogeneous nuclear ribonucleoprotein U-like protein 1 OS=Homo sapiens OX=9606 GN=HNRNPUL1 PE=1 SV=1; Heterogeneous nuclear ribonucleoprotein U-like protein 1 OS=Homo sapiens OX=…			0	99	NYILDQTNVYGSAQR			-0.00451693	1740.84	871.427	1740.84	871.429	2	10	1.1.1.3948.14	1	57.4923	1572.64	57.2053
65	2.46	2.46	sp|P13639|EF2_HUMAN	Elongation factor 2 OS=Homo sapiens OX=9606 GN=EEF2 PE=1 SV=4			2	99	CLYASVLTAQPR	Carbamidomethyl(C)@1		-0.00103291	1377.71	689.861	1377.71	689.861	2	13	1.1.1.4097.5	1	61.0726	395.088	61.1139
65	2.46	2.46	sp|P13639|EF2_HUMAN	Elongation factor 2 OS=Homo sapiens OX=9606 GN=EEF2 PE=1 SV=4			0.400117	82.52	RCLYASVLTAQPR	Carbamidomethyl(C)@2	missed R-C@1	0.00919193	1533.82	512.28	1533.81	512.277	3	6	1.1.1.3737.4	1	52.6075	133.398	52.5975
65	2.46	2.46	sp|P13639|EF2_HUMAN	Elongation factor 2 OS=Homo sapiens OX=9606 GN=EEF2 PE=1 SV=4			0.0555173	29.91	KSDPVVSYR		missed K-S@1	-0.00141223	1049.55	525.782	1049.55	525.783	2	5	1.1.1.2686.2	1	27.5809	108.942	27.5985
66	2.46	2.46	sp|P00966|ASSY_HUMAN	Argininosuccinate synthase OS=Homo sapiens OX=9606 GN=ASS1 PE=1 SV=2			2	99	QVEIAQREGAK	Gln->pyro-Glu@N-term	missed R-E@7	-0.00733876	1210.62	606.319	1210.63	606.323	2	10	1.1.1.3075.8	1	37.0623	227.313	37.0724
66	2.46	2.46	sp|P00966|ASSY_HUMAN	Argininosuccinate synthase OS=Homo sapiens OX=9606 GN=ASS1 PE=1 SV=2			0.219683	67.4	NQAPPGLYTK			-0.000343879	1087.57	544.79	1087.57	544.79	2	7	1.1.1.3018.5	1	35.7663	746.987	35.6473
66	2.46	2.46	sp|P00966|ASSY_HUMAN	Argininosuccinate synthase OS=Homo sapiens OX=9606 GN=ASS1 PE=1 SV=2			0.173925	60.78	TQDPAKAPNTPDILEIEFKK		missed K-A@6; missed K-K@19	0.00644985	2254.19	752.404	2254.18	752.402	3	7	1.1.1.4303.5	1	65.5619	77.8771	65.5124
66	2.46	2.46	sp|P00966|ASSY_HUMAN	Argininosuccinate synthase OS=Homo sapiens OX=9606 GN=ASS1 PE=1 SV=2			0.0680339	34.76	GVPVKVTNVK		missed K-V@5	-0.00185079	1039.64	520.826	1039.64	520.827	2	5	1.1.1.2910.2	1	33.124	137.579	33.1441
67	2.34	2.34	sp|P14625|ENPL_HUMAN	Endoplasmin OS=Homo sapiens OX=9606 GN=HSP90B1 PE=1 SV=1			1.4437	98.85	GVVDSDDLPLNVSR			-0.00198945	1484.75	743.38	1484.75	743.381	2	8	1.1.1.4217.5	1	64.1593	80.2976	64.1153
67	2.34	2.34	sp|P14625|ENPL_HUMAN	Endoplasmin OS=Homo sapiens OX=9606 GN=HSP90B1 PE=1 SV=1			0.899629	95.67	SILFVPTSAPR			-0.00473259	1186.67	594.34	1186.67	594.343	2	8	1.1.1.4451.2	1	69.0256	144.064	69.1069
68	2.31	2.31	tr|E9PLX7|E9PLX7_HUMAN; tr|E9PLL6|E9PLL6_HUMAN; tr|E9PJD9|E9PJD9_HUMAN; sp|P46776|RL27A_HUMAN	60S ribosomal protein L27a OS=Homo sapiens OX=9606 GN=RPL27A PE=1 SV=1; 60S ribosomal protein L27a OS=Homo sapiens OX=9606 GN=RPL27A PE=1 SV=1; 60S ribosomal protein L27a OS=Homo sapiens OX=9606 GN=RPL27A PE=1 SV=1; 60S ribosomal protein L27a OS=Homo sapiens OX=9606 GN=RPL27A PE=1 SV=2			1.82391	99	TGAAPIIDVVR			0.000458852	1110.64	556.327	1110.64	556.327	2	9	1.1.1.4164.2	1	62.6797	595.721	62.8329
68	2.31	2.31	tr|E9PLX7|E9PLX7_HUMAN; tr|E9PLL6|E9PLL6_HUMAN; tr|E9PJD9|E9PJD9_HUMAN; sp|P46776|RL27A_HUMAN	60S ribosomal protein L27a OS=Homo sapiens OX=9606 GN=RPL27A PE=1 SV=1; 60S ribosomal protein L27a OS=Homo sapiens OX=9606 GN=RPL27A PE=1 SV=1; 60S ribosomal protein L27a OS=Homo sapiens OX=9606 GN=RPL27A PE=1 SV=1; 60S ribosomal protein L27a OS=Homo sapiens OX=9606 GN=RPL27A PE=1 SV=2			0.490797	87.03	NKTGAAPIIDVVR		missed K-T@2	-0.00180915	1352.78	677.395	1352.78	677.396	2	7	1.1.1.3740.8	1	52.694	259.524	52.7831
68	2.31	2.31	tr|E9PLX7|E9PLX7_HUMAN; tr|E9PLL6|E9PLL6_HUMAN; tr|E9PJD9|E9PJD9_HUMAN; sp|P46776|RL27A_HUMAN	60S ribosomal protein L27a OS=Homo sapiens OX=9606 GN=RPL27A PE=1 SV=1; 60S ribosomal protein L27a OS=Homo sapiens OX=9606 GN=RPL27A PE=1 SV=1; 60S ribosomal protein L27a OS=Homo sapiens OX=9606 GN=RPL27A PE=1 SV=1; 60S ribosomal protein L27a OS=Homo sapiens OX=9606 GN=RPL27A PE=1 SV=2			0	75.42	TGAAPIIDVVR			0.000458852	1110.64	556.327	1110.64	556.327	2	6	1.1.1.4178.2	1	63.0634	595.721	62.8329
69	2.2	2.2	tr|U3KQK0|U3KQK0_HUMAN; sp|Q99880|H2B1L_HUMAN; sp|Q99879|H2B1M_HUMAN; sp|Q99877|H2B1N_HUMAN; sp|Q93079|H2B1H_HUMAN; sp|Q5QNW6|H2B2F_HUMAN; sp|Q16778|H2B2E_HUMAN; sp|P62807|H2B1C_HUMAN; sp|P58876|H2B1D_HUMAN; sp|P57053|H2BFS_HUMAN; sp|P33778|H2B1B_HUMAN; sp|P23527|H2B1O_HUMAN; sp|P06899|H2B1J_HUMAN; sp|O60814|H2B1K_HUMAN	Histone H2B OS=Homo sapiens OX=9606 GN=HIST1H2BN PE=1 SV=1; Histone H2B type 1-L OS=Homo sapiens OX=9606 GN=HIST1H2BL PE=1 SV=3; Histone H2B type 1-M OS=Homo sapiens OX=9606 GN=HIST1H2BM PE=1 SV=3; Histone H2B type 1-N OS=Homo sapiens OX=9606 GN=HIST1H2BN PE=1 SV=3; Histone H2B type 1-H OS=Homo sapiens OX=9606 GN=HIST1H2BH PE=1 SV=3; Histone H2B type 2-F OS=Homo sapiens OX=9606 GN=HIST2H2BF PE=1 …			2	99	QVHPDTGISSK	Gln->pyro-Glu@N-term		-0.00238126	1150.56	576.287	1150.56	576.288	2	13	1.1.1.2890.5	1	32.6348	512.657	32.6159
69	2.2	2.2	tr|U3KQK0|U3KQK0_HUMAN; sp|Q99880|H2B1L_HUMAN; sp|Q99879|H2B1M_HUMAN; sp|Q99877|H2B1N_HUMAN; sp|Q93079|H2B1H_HUMAN; sp|Q5QNW6|H2B2F_HUMAN; sp|Q16778|H2B2E_HUMAN; sp|P62807|H2B1C_HUMAN; sp|P58876|H2B1D_HUMAN; sp|P57053|H2BFS_HUMAN; sp|P33778|H2B1B_HUMAN; sp|P23527|H2B1O_HUMAN; sp|P06899|H2B1J_HUMAN; sp|O60814|H2B1K_HUMAN	Histone H2B OS=Homo sapiens OX=9606 GN=HIST1H2BN PE=1 SV=1; Histone H2B type 1-L OS=Homo sapiens OX=9606 GN=HIST1H2BL PE=1 SV=3; Histone H2B type 1-M OS=Homo sapiens OX=9606 GN=HIST1H2BM PE=1 SV=3; Histone H2B type 1-N OS=Homo sapiens OX=9606 GN=HIST1H2BN PE=1 SV=3; Histone H2B type 1-H OS=Homo sapiens OX=9606 GN=HIST1H2BH PE=1 SV=3; Histone H2B type 2-F OS=Homo sapiens OX=9606 GN=HIST2H2BF PE=1 …			0.20204	65.71	LLLPGELAK			0.00137933	952.597	477.306	952.596	477.305	2	6	1.1.1.4324.2	1	66.1377	142.729	66.098
69	2.2	2.2	tr|U3KQK0|U3KQK0_HUMAN; sp|Q99880|H2B1L_HUMAN; sp|Q99879|H2B1M_HUMAN; sp|Q99877|H2B1N_HUMAN; sp|Q93079|H2B1H_HUMAN; sp|Q5QNW6|H2B2F_HUMAN; sp|Q16778|H2B2E_HUMAN; sp|P62807|H2B1C_HUMAN; sp|P58876|H2B1D_HUMAN; sp|P57053|H2BFS_HUMAN; sp|P33778|H2B1B_HUMAN; sp|P23527|H2B1O_HUMAN; sp|P06899|H2B1J_HUMAN; sp|O60814|H2B1K_HUMAN	Histone H2B OS=Homo sapiens OX=9606 GN=HIST1H2BN PE=1 SV=1; Histone H2B type 1-L OS=Homo sapiens OX=9606 GN=HIST1H2BL PE=1 SV=3; Histone H2B type 1-M OS=Homo sapiens OX=9606 GN=HIST1H2BM PE=1 SV=3; Histone H2B type 1-N OS=Homo sapiens OX=9606 GN=HIST1H2BN PE=1 SV=3; Histone H2B type 1-H OS=Homo sapiens OX=9606 GN=HIST1H2BH PE=1 SV=3; Histone H2B type 2-F OS=Homo sapiens OX=9606 GN=HIST2H2BF PE=1 …			0	29.09	LLLPGELAK			0.000768984	952.596	477.305	952.596	477.305	2	5	1.1.1.4310.2	1	65.7409	1861.68	65.6777
69	2.2	2.2	tr|U3KQK0|U3KQK0_HUMAN; sp|Q99880|H2B1L_HUMAN; sp|Q99879|H2B1M_HUMAN; sp|Q99877|H2B1N_HUMAN; sp|Q93079|H2B1H_HUMAN; sp|Q5QNW6|H2B2F_HUMAN; sp|Q16778|H2B2E_HUMAN; sp|P62807|H2B1C_HUMAN; sp|P58876|H2B1D_HUMAN; sp|P57053|H2BFS_HUMAN; sp|P33778|H2B1B_HUMAN; sp|P23527|H2B1O_HUMAN; sp|P06899|H2B1J_HUMAN; sp|O60814|H2B1K_HUMAN	Histone H2B OS=Homo sapiens OX=9606 GN=HIST1H2BN PE=1 SV=1; Histone H2B type 1-L OS=Homo sapiens OX=9606 GN=HIST1H2BL PE=1 SV=3; Histone H2B type 1-M OS=Homo sapiens OX=9606 GN=HIST1H2BM PE=1 SV=3; Histone H2B type 1-N OS=Homo sapiens OX=9606 GN=HIST1H2BN PE=1 SV=3; Histone H2B type 1-H OS=Homo sapiens OX=9606 GN=HIST1H2BH PE=1 SV=3; Histone H2B type 2-F OS=Homo sapiens OX=9606 GN=HIST2H2BF PE=1 …			0	18.83	LLLPGELAK			0.00296623	952.599	477.307	952.596	477.305	2	5	1.1.1.4296.2	1	65.3631	139.56	65.2704
69	2.2	2.2	tr|U3KQK0|U3KQK0_HUMAN; sp|Q99880|H2B1L_HUMAN; sp|Q99879|H2B1M_HUMAN; sp|Q99877|H2B1N_HUMAN; sp|Q93079|H2B1H_HUMAN; sp|Q5QNW6|H2B2F_HUMAN; sp|Q16778|H2B2E_HUMAN; sp|P62807|H2B1C_HUMAN; sp|P58876|H2B1D_HUMAN; sp|P57053|H2BFS_HUMAN; sp|P33778|H2B1B_HUMAN; sp|P23527|H2B1O_HUMAN; sp|P06899|H2B1J_HUMAN; sp|O60814|H2B1K_HUMAN	Histone H2B OS=Homo sapiens OX=9606 GN=HIST1H2BN PE=1 SV=1; Histone H2B type 1-L OS=Homo sapiens OX=9606 GN=HIST1H2BL PE=1 SV=3; Histone H2B type 1-M OS=Homo sapiens OX=9606 GN=HIST1H2BM PE=1 SV=3; Histone H2B type 1-N OS=Homo sapiens OX=9606 GN=HIST1H2BN PE=1 SV=3; Histone H2B type 1-H OS=Homo sapiens OX=9606 GN=HIST1H2BH PE=1 SV=3; Histone H2B type 2-F OS=Homo sapiens OX=9606 GN=HIST2H2BF PE=1 …			0	18.72	LLLPGELAK			0.00333244	952.599	477.307	952.596	477.305	2	3	1.1.1.4166.2	1	62.7311	54.42	62.6432
70	2.18	4.23	tr|I3L0K7|I3L0K7_HUMAN; sp|Q12931|TRAP1_HUMAN	Heat shock protein 75 kDa, mitochondrial OS=Homo sapiens OX=9606 GN=TRAP1 PE=1 SV=1; Heat shock protein 75 kDa, mitochondrial OS=Homo sapiens OX=9606 GN=TRAP1 PE=1 SV=3			2	99	AQLLQPTLEINPR			-0.000813676	1491.84	746.927	1491.84	746.928	2	10	1.1.1.4464.4	1	69.3419	276.185	69.4654
70	2.18	4.23	tr|I3L0K7|I3L0K7_HUMAN; sp|Q12931|TRAP1_HUMAN	Heat shock protein 75 kDa, mitochondrial OS=Homo sapiens OX=9606 GN=TRAP1 PE=1 SV=1; Heat shock protein 75 kDa, mitochondrial OS=Homo sapiens OX=9606 GN=TRAP1 PE=1 SV=3			0.183759	63.26	YESSALPSGQLTSLSEYASR			-0.0058065	2145.02	1073.52	2145.02	1073.52	2	7	1.1.1.4536.4	1	71.2743	104.976	71.2514
70	2.18	4.23	tr|I3L0K7|I3L0K7_HUMAN; sp|Q12931|TRAP1_HUMAN	Heat shock protein 75 kDa, mitochondrial OS=Homo sapiens OX=9606 GN=TRAP1 PE=1 SV=1; Heat shock protein 75 kDa, mitochondrial OS=Homo sapiens OX=9606 GN=TRAP1 PE=1 SV=3			0	99	GVVDSEDIPLNLSR			0.00180913	1512.78	757.397	1512.78	757.396	2	14	1.1.1.4452.8	0	69.0654	637.484	69.1604
71	2.15	2.15	sp|Q8WTT2|NOC3L_HUMAN	Nucleolar complex protein 3 homolog OS=Homo sapiens OX=9606 GN=NOC3L PE=1 SV=1			2	99	DLSSSEPVHAK			-0.000559616	1168.57	585.293	1168.57	585.293	2	11	1.1.1.2698.3	1	27.9157	788.441	28.0825
71	2.15	2.15	sp|Q8WTT2|NOC3L_HUMAN	Nucleolar complex protein 3 homolog OS=Homo sapiens OX=9606 GN=NOC3L PE=1 SV=1			0.0819697	40.7	VSFLTR			0.00130737	721.414	361.714	721.412	361.713	2	4	1.1.1.3489.2	1	46.4862	500.126	46.4813
71	2.15	2.15	sp|Q8WTT2|NOC3L_HUMAN	Nucleolar complex protein 3 homolog OS=Homo sapiens OX=9606 GN=NOC3L PE=1 SV=1			0.05061	29.02	IRPLTEAEK			-0.00159102	1055.6	528.805	1055.6	528.806	2	5	1.1.1.2721.3	1	28.5272	172.516	28.5941
71	2.15	2.15	sp|Q8WTT2|NOC3L_HUMAN	Nucleolar complex protein 3 homolog OS=Homo sapiens OX=9606 GN=NOC3L PE=1 SV=1			0	88.67	DLSSSEPVHAK			-0.000559616	1168.57	585.293	1168.57	585.293	2	9	1.1.1.2712.3	1	28.2927	788.441	28.0825
72	2.13	2.13	tr|J3KND3|J3KND3_HUMAN; tr|G8JLA2|G8JLA2_HUMAN; tr|G3V1V0|G3V1V0_HUMAN; tr|F8W1R7|F8W1R7_HUMAN; tr|F8W1I5|F8W1I5_HUMAN; tr|F8VPF3|F8VPF3_HUMAN; tr|B7Z6Z4|B7Z6Z4_HUMAN; sp|P60660|MYL6_HUMAN; sp|P14649|MYL6B_HUMAN	Myosin light polypeptide 6 OS=Homo sapiens OX=9606 GN=MYL6 PE=1 SV=1; Myosin light polypeptide 6 OS=Homo sapiens OX=9606 GN=MYL6 PE=1 SV=1; Myosin light polypeptide 6 OS=Homo sapiens OX=9606 GN=MYL6 PE=1 SV=1; Myosin light polypeptide 6 OS=Homo sapiens OX=9606 GN=MYL6 PE=1 SV=1; Myosin light chain 6B OS=Homo sapiens OX=9606 GN=MYL6B PE=1 SV=1; Myosin light polypeptide 6 (Fragment) OS=Homo sapiens…			2	99	ALGQNPTNAEVLK			0.00507185	1353.73	677.872	1353.73	677.87	2	13	1.1.1.3440.5	1	45.358	641.792	45.395
72	2.13	2.13	tr|J3KND3|J3KND3_HUMAN; tr|G8JLA2|G8JLA2_HUMAN; tr|G3V1V0|G3V1V0_HUMAN; tr|F8W1R7|F8W1R7_HUMAN; tr|F8W1I5|F8W1I5_HUMAN; tr|F8VPF3|F8VPF3_HUMAN; tr|B7Z6Z4|B7Z6Z4_HUMAN; sp|P60660|MYL6_HUMAN; sp|P14649|MYL6B_HUMAN	Myosin light polypeptide 6 OS=Homo sapiens OX=9606 GN=MYL6 PE=1 SV=1; Myosin light polypeptide 6 OS=Homo sapiens OX=9606 GN=MYL6 PE=1 SV=1; Myosin light polypeptide 6 OS=Homo sapiens OX=9606 GN=MYL6 PE=1 SV=1; Myosin light polypeptide 6 OS=Homo sapiens OX=9606 GN=MYL6 PE=1 SV=1; Myosin light chain 6B OS=Homo sapiens OX=9606 GN=MYL6B PE=1 SV=1; Myosin light polypeptide 6 (Fragment) OS=Homo sapiens…			0.128427	53.36	ALGQNPTNAEVLKVLGNPK		missed K-V@13	0.00759858	1962.1	655.04	1962.09	655.037	3	6	1.1.1.4325.4	1	66.1734	98.4391	66.1545
73	2.11	2.11	sp|P06748|NPM_HUMAN	Nucleophosmin OS=Homo sapiens OX=9606 GN=NPM1 PE=1 SV=2			2	99	MSVQPTVSLGGFEITPPVVLR	Oxidation(M)@1		-0.00391693	2242.2	1122.11	2242.2	1122.11	2	22	1.1.1.5804.2	1	96.6128	224.743	96.6539
73	2.11	2.11	sp|P06748|NPM_HUMAN	Nucleophosmin OS=Homo sapiens OX=9606 GN=NPM1 PE=1 SV=2			0.109579	49.08	GGSLPKVEAK		missed K-V@6	0.00112907	984.561	493.288	984.56	493.287	2	5	1.1.1.2723.3	1	28.5765	102.195	28.5673
74	2.03	2.03	sp|P17987|TCPA_HUMAN	T-complex protein 1 subunit alpha OS=Homo sapiens OX=9606 GN=TCP1 PE=1 SV=1			2	99	LLEVEHPAAK			-0.00109542	1105.61	553.813	1105.61	553.814	2	9	1.1.1.2966.2	1	34.4099	217.505	34.4524
74	2.03	2.03	sp|P17987|TCPA_HUMAN	T-complex protein 1 subunit alpha OS=Homo sapiens OX=9606 GN=TCP1 PE=1 SV=1			0.0287242	18.72	EQLAIAEFAR			-0.00427798	1146.6	574.307	1146.6	574.309	2	5	1.1.1.4306.2	1	65.6331	66.6028	65.6222
75	2.01	2.01	sp|P50914|RL14_HUMAN	60S ribosomal protein L14 OS=Homo sapiens OX=9606 GN=RPL14 PE=1 SV=4			2	99	ALVDGPCTQVR	Carbamidomethyl(C)@7		-0.00755328	1214.6	608.307	1214.61	608.311	2	11	1.1.1.3298.2	1	42.0392	218.313	42.0568
76	2	8.7	sp|Q04695|K1C17_HUMAN	Keratin, type I cytoskeletal 17 OS=Homo sapiens OX=9606 GN=KRT17 PE=1 SV=2			2	99	LSGGLGAGSCR	Carbamidomethyl(C)@10		-0.000991933	1033.5	517.755	1033.5	517.756	2	13	1.1.1.2727.4	1	28.6867	413.421	28.7276
76	2	8.7	sp|Q04695|K1C17_HUMAN	Keratin, type I cytoskeletal 17 OS=Homo sapiens OX=9606 GN=KRT17 PE=1 SV=2			0	99	EVATNSELVQSGK			0.00185655	1360.69	681.35	1360.68	681.349	2	9	1.1.1.2961.4	0	34.2879	674.227	34.4029
76	2	8.7	sp|Q04695|K1C17_HUMAN	Keratin, type I cytoskeletal 17 OS=Homo sapiens OX=9606 GN=KRT17 PE=1 SV=2			0	58.66	EVATNSELVQSGK			-0.000340728	1360.68	681.349	1360.68	681.349	2	6	1.1.1.2976.9	0	34.6762	703.181	34.4029
76	2	8.7	sp|Q04695|K1C17_HUMAN	Keratin, type I cytoskeletal 17 OS=Homo sapiens OX=9606 GN=KRT17 PE=1 SV=2			0	99	LAADDFR			-0.000253925	806.392	404.203	806.392	404.203	2	8	1.1.1.3162.3	0	38.9597	2456.84	38.8046
76	2	8.7	sp|Q04695|K1C17_HUMAN	Keratin, type I cytoskeletal 17 OS=Homo sapiens OX=9606 GN=KRT17 PE=1 SV=2			0	58.16	LAADDFR			-0.00165774	806.391	404.203	806.392	404.203	2	5	1.1.1.3177.4	0	39.3495	948.137	39.082
76	2	8.7	sp|Q04695|K1C17_HUMAN	Keratin, type I cytoskeletal 17 OS=Homo sapiens OX=9606 GN=KRT17 PE=1 SV=2			0	41.09	LAADDFR			0.000173323	806.392	404.204	806.392	404.203	2	6	1.1.1.3146.3	0	38.577	2350.4	38.8046
76	2	8.7	sp|Q04695|K1C17_HUMAN	Keratin, type I cytoskeletal 17 OS=Homo sapiens OX=9606 GN=KRT17 PE=1 SV=2			0	99	LASYLDKVR		missed K-V@7	0.00177098	1063.6	532.809	1063.6	532.809	2	14	1.1.1.3314.2	0	42.4152	1737.93	42.4256
76	2	8.7	sp|Q04695|K1C17_HUMAN	Keratin, type I cytoskeletal 17 OS=Homo sapiens OX=9606 GN=KRT17 PE=1 SV=2			0	90.54	VLDELTLAR			-0.00400894	1028.58	515.299	1028.59	515.301	2	7	1.1.1.4094.2	0	60.9923	178.579	60.9113
77	2	2.07	tr|H7BY36|H7BY36_HUMAN; tr|C9JGE3|C9JGE3_HUMAN; tr|B0QYK0|B0QYK0_HUMAN; tr|A0A0D9SFL3|A0A0D9SFL3_HUMAN; sp|Q01844|EWS_HUMAN	RNA-binding protein EWS (Fragment) OS=Homo sapiens OX=9606 GN=EWSR1 PE=1 SV=1; EWS RNA-binding protein variant 6 OS=Homo sapiens OX=9606 GN=EWSR1 PE=1 SV=2; RNA-binding protein EWS OS=Homo sapiens OX=9606 GN=EWSR1 PE=1 SV=1; RNA-binding protein EWS OS=Homo sapiens OX=9606 GN=EWSR1 PE=1 SV=1; RNA-binding protein EWS OS=Homo sapiens OX=9606 GN=EWSR1 PE=1 SV=1			2	99	GDATVSYEDPPTAK			-0.00338216	1449.66	725.837	1449.66	725.838	2	18	1.1.1.3111.3	1	37.8467	995.187	37.8518
77	2	2.07	tr|H7BY36|H7BY36_HUMAN; tr|C9JGE3|C9JGE3_HUMAN; tr|B0QYK0|B0QYK0_HUMAN; tr|A0A0D9SFL3|A0A0D9SFL3_HUMAN; sp|Q01844|EWS_HUMAN	RNA-binding protein EWS (Fragment) OS=Homo sapiens OX=9606 GN=EWSR1 PE=1 SV=1; EWS RNA-binding protein variant 6 OS=Homo sapiens OX=9606 GN=EWSR1 PE=1 SV=2; RNA-binding protein EWS OS=Homo sapiens OX=9606 GN=EWSR1 PE=1 SV=1; RNA-binding protein EWS OS=Homo sapiens OX=9606 GN=EWSR1 PE=1 SV=1; RNA-binding protein EWS OS=Homo sapiens OX=9606 GN=EWSR1 PE=1 SV=1			0	37.73	AAVEWFDGK			-0.00188455	1021.49	511.75	1021.49	511.751	2	5	1.1.1.4316.3	0	65.9126	172.945	65.9277
78	2	2	sp|P05089|ARGI1_HUMAN	Arginase-1 OS=Homo sapiens OX=9606 GN=ARG1 PE=1 SV=2			2	99	GGVEEGPTVLR			0.00496206	1112.59	557.301	1112.58	557.299	2	9	1.1.1.3367.3	1	43.4858	201.292	43.5026
79	2	2	tr|Q5T8U3|Q5T8U3_HUMAN; sp|P62424|RL7A_HUMAN	60S ribosomal protein L7a (Fragment) OS=Homo sapiens OX=9606 GN=RPL7A PE=1 SV=1; 60S ribosomal protein L7a OS=Homo sapiens OX=9606 GN=RPL7A PE=1 SV=2			2	99	KVAPAPAVVK		missed K-V@1	0.000672724	978.623	490.319	978.623	490.319	2	8	1.1.1.2690.3	1	27.6892	226.416	27.7337
80	2	2	sp|P52597|HNRPF_HUMAN	Heterogeneous nuclear ribonucleoprotein F OS=Homo sapiens OX=9606 GN=HNRNPF PE=1 SV=3			2	99	ITGEAFVQFASQELAEK			0.00091869	1866.94	934.476	1866.94	934.475	2	18	1.1.1.5395.3	1	88.2882	182.643	88.3117
81	2	2	sp|P51991|ROA3_HUMAN	Heterogeneous nuclear ribonucleoprotein A3 OS=Homo sapiens OX=9606 GN=HNRNPA3 PE=1 SV=2			2	99	SSGSPYGGGYGSGGGSGGYGSR			0.00475828	1909.79	955.901	1909.78	955.899	2	20	1.1.1.2929.5	1	33.5683	1024.99	33.6234
82	2	2	sp|P30050|RL12_HUMAN	60S ribosomal protein L12 OS=Homo sapiens OX=9606 GN=RPL12 PE=1 SV=1			2	99	HSGNITFDEIVNIAR			0.00742288	1684.86	843.438	1684.85	843.434	2	19	1.1.1.4774.2	1	75.7879	261.091	75.77
82	2	2	sp|P30050|RL12_HUMAN	60S ribosomal protein L12 OS=Homo sapiens OX=9606 GN=RPL12 PE=1 SV=1			0	97.19	HSGNITFDEIVNIAR			0.00888771	1684.86	843.438	1684.85	843.434	2	12	1.1.1.4799.2	1	76.2361	88.0678	76.274
83	2	2	tr|F5H365|F5H365_HUMAN; sp|Q15436|SC23A_HUMAN	Protein transport protein SEC23 OS=Homo sapiens OX=9606 GN=SEC23A PE=1 SV=1; Protein transport protein Sec23A OS=Homo sapiens OX=9606 GN=SEC23A PE=1 SV=2			2	99	GPQVQQPPPSNR			-0.00237771	1303.66	652.838	1303.66	652.839	2	13	1.1.1.2485.2	1	22.4716	119.378	22.4516
84	2	2	tr|A0A0A0MRN4|A0A0A0MRN4_HUMAN; sp|Q5BKZ1|ZN326_HUMAN	DBIRD complex subunit ZNF326 OS=Homo sapiens OX=9606 GN=ZNF326 PE=1 SV=1; DBIRD complex subunit ZNF326 OS=Homo sapiens OX=9606 GN=ZNF326 PE=1 SV=2			2	99	ESVLTATSILNNPIVK			0.00430643	1697.96	849.988	1697.96	849.985	2	12	1.1.1.5238.4	1	84.9837	190.883	84.9955
85	2	2	tr|A0A087X0X3|A0A087X0X3_HUMAN; sp|P52272|HNRPM_HUMAN	Heterogeneous nuclear ribonucleoprotein M OS=Homo sapiens OX=9606 GN=HNRNPM PE=1 SV=1; Heterogeneous nuclear ribonucleoprotein M OS=Homo sapiens OX=9606 GN=HNRNPM PE=1 SV=3			2	99	QGGGGGGGSVPGIER			0.000818871	1283.62	642.819	1283.62	642.818	2	9	1.1.1.2970.4	1	34.5146	166.244	34.5545
86	2	2	sp|A2NJV5|KV229_HUMAN; sp|A0A0A0MRZ7|KVD26_HUMAN; sp|A0A075B6S2|KVD29_HUMAN	Immunoglobulin kappa variable 2-29 OS=Homo sapiens OX=9606 GN=IGKV2-29 PE=3 SV=2; Immunoglobulin kappa variable 2D-26 OS=Homo sapiens OX=9606 GN=IGKV2D-26 PE=3 SV=1; Immunoglobulin kappa variable 2D-29 OS=Homo sapiens OX=9606 GN=IGKV2D-29 PE=3 SV=1			2	99	FSGSGSGTDFTLK			0.00313612	1302.61	652.313	1302.61	652.312	2	13	1.1.1.3671.4	1	51.0304	865.054	51.1326
87	2	2	tr|Q5VVC8|Q5VVC8_HUMAN; sp|P62913|RL11_HUMAN	60S ribosomal protein L11 OS=Homo sapiens OX=9606 GN=RPL11 PE=1 SV=2; 60S ribosomal protein L11 OS=Homo sapiens OX=9606 GN=RPL11 PE=1 SV=2			2	99	VLEQLTGQTPVFSK			0.000980572	1545.84	773.928	1545.84	773.927	2	12	1.1.1.4301.6	1	65.5039	121.807	65.5124
88	2	2	tr|M0R0F0|M0R0F0_HUMAN; sp|P46782|RS5_HUMAN	40S ribosomal protein S5 (Fragment) OS=Homo sapiens OX=9606 GN=RPS5 PE=1 SV=1; 40S ribosomal protein S5 OS=Homo sapiens OX=9606 GN=RPS5 PE=1 SV=4			2	99	WSTDDVQINDISLQDYIAVK			-0.000484819	2322.14	1162.08	2322.14	1162.08	2	21	1.1.1.5459.2	1	89.5365	378.447	89.6191
88	2	2	tr|M0R0F0|M0R0F0_HUMAN; sp|P46782|RS5_HUMAN	40S ribosomal protein S5 (Fragment) OS=Homo sapiens OX=9606 GN=RPS5 PE=1 SV=1; 40S ribosomal protein S5 OS=Homo sapiens OX=9606 GN=RPS5 PE=1 SV=4			0	99	WSTDDVQINDISLQDYIAVK			0.00317725	2322.14	1162.08	2322.14	1162.08	2	17	1.1.1.5478.4	1	89.9084	334.951	89.7816
89	2	2	tr|J3QRS3|J3QRS3_HUMAN; sp|P19105|ML12A_HUMAN; sp|O14950|ML12B_HUMAN	Myosin regulatory light chain 12A OS=Homo sapiens OX=9606 GN=MYL12A PE=1 SV=1; Myosin regulatory light chain 12A OS=Homo sapiens OX=9606 GN=MYL12A PE=1 SV=2; Myosin regulatory light chain 12B OS=Homo sapiens OX=9606 GN=MYL12B PE=1 SV=2			2	99	NAFACFDEEATGTIQEDYLR	Carbamidomethyl(C)@5		0.0092495	2349.03	1175.52	2349.02	1175.52	2	17	1.1.1.5047.3	1	81.209	161.784	81.1275
89	2	2	tr|J3QRS3|J3QRS3_HUMAN; sp|P19105|ML12A_HUMAN; sp|O14950|ML12B_HUMAN	Myosin regulatory light chain 12A OS=Homo sapiens OX=9606 GN=MYL12A PE=1 SV=1; Myosin regulatory light chain 12A OS=Homo sapiens OX=9606 GN=MYL12A PE=1 SV=2; Myosin regulatory light chain 12B OS=Homo sapiens OX=9606 GN=MYL12B PE=1 SV=2			0	99	NAFACFDEEATGTIQEDYLR	Carbamidomethyl(C)@5		0.0107143	2349.03	1175.52	2349.02	1175.52	2	16	1.1.1.5084.4	1	82.0033	124.351	81.8949
89	2	2	tr|J3QRS3|J3QRS3_HUMAN; sp|P19105|ML12A_HUMAN; sp|O14950|ML12B_HUMAN	Myosin regulatory light chain 12A OS=Homo sapiens OX=9606 GN=MYL12A PE=1 SV=1; Myosin regulatory light chain 12A OS=Homo sapiens OX=9606 GN=MYL12A PE=1 SV=2; Myosin regulatory light chain 12B OS=Homo sapiens OX=9606 GN=MYL12B PE=1 SV=2			0	99	NAFACFDEEATGTIQEDYLR	Carbamidomethyl(C)@5		0.0141323	2349.04	1175.53	2349.02	1175.52	2	15	1.1.1.5064.4	1	81.5983	180.445	81.5196
89	2	2	tr|J3QRS3|J3QRS3_HUMAN; sp|P19105|ML12A_HUMAN; sp|O14950|ML12B_HUMAN	Myosin regulatory light chain 12A OS=Homo sapiens OX=9606 GN=MYL12A PE=1 SV=1; Myosin regulatory light chain 12A OS=Homo sapiens OX=9606 GN=MYL12A PE=1 SV=2; Myosin regulatory light chain 12B OS=Homo sapiens OX=9606 GN=MYL12B PE=1 SV=2			0	99	NAFACFDEEATGTIQEDYLR	Carbamidomethyl(C)@5		0.000704685	2349.02	1175.52	2349.02	1175.52	2	15	1.1.1.5124.3	1	82.7918	86.9127	82.7211
89	2	2	tr|J3QRS3|J3QRS3_HUMAN; sp|P19105|ML12A_HUMAN; sp|O14950|ML12B_HUMAN	Myosin regulatory light chain 12A OS=Homo sapiens OX=9606 GN=MYL12A PE=1 SV=1; Myosin regulatory light chain 12A OS=Homo sapiens OX=9606 GN=MYL12A PE=1 SV=2; Myosin regulatory light chain 12B OS=Homo sapiens OX=9606 GN=MYL12B PE=1 SV=2			0	99	NAFACFDEEATGTIQEDYLR	Carbamidomethyl(C)@5		0.00607571	2349.03	1175.52	2349.02	1175.52	2	13	1.1.1.5031.6	1	80.7904	188.539	80.8238
90	2	2	tr|H7C3E9|H7C3E9_HUMAN; tr|G3V0G3|G3V0G3_HUMAN; tr|F8WDT8|F8WDT8_HUMAN; sp|Q9NY93|DDX56_HUMAN	Probable ATP-dependent RNA helicase DDX56 (Fragment) OS=Homo sapiens OX=9606 GN=DDX56 PE=1 SV=1; DEAD (Asp-Glu-Ala-Asp) box polypeptide 56, isoform CRA_a OS=Homo sapiens OX=9606 GN=DDX56 PE=1 SV=1; Probable ATP-dependent RNA helicase DDX56 OS=Homo sapiens OX=9606 GN=DDX56 PE=1 SV=1; Probable ATP-dependent RNA helicase DDX56 OS=Homo sapiens OX=9606 GN=DDX56 PE=1 SV=1			2	99	VANVSAAEDSVSQR			0.00478449	1431.7	716.857	1431.7	716.855	2	15	1.1.1.3051.5	1	36.5198	262.279	36.5081
91	2	2	tr|H3BUW1|H3BUW1_HUMAN; tr|H3BU13|H3BU13_HUMAN; tr|H3BTN5|H3BTN5_HUMAN; tr|H3BTJ2|H3BTJ2_HUMAN; tr|H3BT25|H3BT25_HUMAN; tr|H3BQ34|H3BQ34_HUMAN; tr|B4DNK4|B4DNK4_HUMAN; sp|P14618|KPYM_HUMAN	Pyruvate kinase PKM (Fragment) OS=Homo sapiens OX=9606 GN=PKM PE=1 SV=1; Pyruvate kinase PKM (Fragment) OS=Homo sapiens OX=9606 GN=PKM PE=1 SV=1; Pyruvate kinase (Fragment) OS=Homo sapiens OX=9606 GN=PKM PE=1 SV=1; Pyruvate kinase PKM (Fragment) OS=Homo sapiens OX=9606 GN=PKM PE=1 SV=1; Pyruvate kinase PKM (Fragment) OS=Homo sapiens OX=9606 GN=PKM PE=1 SV=1; Pyruvate kinase OS=Homo sapiens OX=960…			2	99	NTGIICTIGPASR	Carbamidomethyl(C)@6		-0.00369307	1358.69	680.354	1358.7	680.356	2	15	1.1.1.3801.3	1	54.0218	662.213	54.0744
92	2	2	tr|H0YB39|H0YB39_HUMAN; tr|G8JLB6|G8JLB6_HUMAN; tr|E9PCY7|E9PCY7_HUMAN; tr|E7EN40|E7EN40_HUMAN; tr|E5RGV0|E5RGV0_HUMAN; tr|E5RGH4|E5RGH4_HUMAN; tr|D6RIU0|D6RIU0_HUMAN; tr|D6RBM0|D6RBM0_HUMAN; sp|P55795|HNRH2_HUMAN; sp|P31943|HNRH1_HUMAN	Heterogeneous nuclear ribonucleoprotein H (Fragment) OS=Homo sapiens OX=9606 GN=HNRNPH1 PE=1 SV=1; Heterogeneous nuclear ribonucleoprotein H OS=Homo sapiens OX=9606 GN=HNRNPH1 PE=1 SV=1; Heterogeneous nuclear ribonucleoprotein H OS=Homo sapiens OX=9606 GN=HNRNPH1 PE=1 SV=1; Heterogeneous nuclear ribonucleoprotein H (Fragment) OS=Homo sapiens OX=9606 GN=HNRNPH1 PE=1 SV=1; Heterogeneous nuclear rib…			2	99	STGEAFVQFASQEIAEK			0.00588859	1840.89	921.452	1840.88	921.449	2	22	1.1.1.4872.2	1	77.9263	297.906	77.9966
93	2	2	tr|H0Y8D1|H0Y8D1_HUMAN; tr|E7EQ64|E7EQ64_HUMAN; tr|A6XGL3|A6XGL3_HUMAN; sp|P07477|TRY1_HUMAN	Trypsin-1 (Fragment) OS=Homo sapiens OX=9606 GN=PRSS1 PE=1 SV=1; Trypsin-1 OS=Homo sapiens OX=9606 GN=PRSS1 PE=1 SV=1; Protease serine 1 OS=Homo sapiens OX=9606 GN=PRSS1 PE=1 SV=1; Trypsin-1 OS=Homo sapiens OX=9606 GN=PRSS1 PE=1 SV=1			2	99	TLNNDIMLIK			0.000173297	1173.64	587.829	1173.64	587.829	2	12	1.1.1.3696.3	1	51.6031	1527.2	51.376
93	2	2	tr|H0Y8D1|H0Y8D1_HUMAN; tr|E7EQ64|E7EQ64_HUMAN; tr|A6XGL3|A6XGL3_HUMAN; sp|P07477|TRY1_HUMAN	Trypsin-1 (Fragment) OS=Homo sapiens OX=9606 GN=PRSS1 PE=1 SV=1; Trypsin-1 OS=Homo sapiens OX=9606 GN=PRSS1 PE=1 SV=1; Protease serine 1 OS=Homo sapiens OX=9606 GN=PRSS1 PE=1 SV=1; Trypsin-1 OS=Homo sapiens OX=9606 GN=PRSS1 PE=1 SV=1			0	99	TLNNDIMLIK			0.00273678	1173.65	587.83	1173.64	587.829	2	12	1.1.1.3679.6	1	51.2126	5656.03	50.9872
93	2	2	tr|H0Y8D1|H0Y8D1_HUMAN; tr|E7EQ64|E7EQ64_HUMAN; tr|A6XGL3|A6XGL3_HUMAN; sp|P07477|TRY1_HUMAN	Trypsin-1 (Fragment) OS=Homo sapiens OX=9606 GN=PRSS1 PE=1 SV=1; Trypsin-1 OS=Homo sapiens OX=9606 GN=PRSS1 PE=1 SV=1; Protease serine 1 OS=Homo sapiens OX=9606 GN=PRSS1 PE=1 SV=1; Trypsin-1 OS=Homo sapiens OX=9606 GN=PRSS1 PE=1 SV=1			0	99	TLNNDIMLIK			0.00119937	1173.64	587.829	1173.64	587.829	2	16	1.1.1.4346.2	1	66.6685	9526.4	66.8242
93	2	2	tr|H0Y8D1|H0Y8D1_HUMAN; tr|E7EQ64|E7EQ64_HUMAN; tr|A6XGL3|A6XGL3_HUMAN; sp|P07477|TRY1_HUMAN	Trypsin-1 (Fragment) OS=Homo sapiens OX=9606 GN=PRSS1 PE=1 SV=1; Trypsin-1 OS=Homo sapiens OX=9606 GN=PRSS1 PE=1 SV=1; Protease serine 1 OS=Homo sapiens OX=9606 GN=PRSS1 PE=1 SV=1; Trypsin-1 OS=Homo sapiens OX=9606 GN=PRSS1 PE=1 SV=1			0	99	TLNNDIMLIK	Oxidation(M)@7		-0.00168654	1189.64	595.825	1189.64	595.826	2	17	1.1.1.4049.6	1	60.2192	21615.1	60.1505
93	2	2	tr|H0Y8D1|H0Y8D1_HUMAN; tr|E7EQ64|E7EQ64_HUMAN; tr|A6XGL3|A6XGL3_HUMAN; sp|P07477|TRY1_HUMAN	Trypsin-1 (Fragment) OS=Homo sapiens OX=9606 GN=PRSS1 PE=1 SV=1; Trypsin-1 OS=Homo sapiens OX=9606 GN=PRSS1 PE=1 SV=1; Protease serine 1 OS=Homo sapiens OX=9606 GN=PRSS1 PE=1 SV=1; Trypsin-1 OS=Homo sapiens OX=9606 GN=PRSS1 PE=1 SV=1			0	99	TLNNDIMLIK	Oxidation(M)@7		-0.00168654	1189.64	595.825	1189.64	595.826	2	17	1.1.1.4064.2	1	60.6032	7510.33	60.3428
93	2	2	tr|H0Y8D1|H0Y8D1_HUMAN; tr|E7EQ64|E7EQ64_HUMAN; tr|A6XGL3|A6XGL3_HUMAN; sp|P07477|TRY1_HUMAN	Trypsin-1 (Fragment) OS=Homo sapiens OX=9606 GN=PRSS1 PE=1 SV=1; Trypsin-1 OS=Homo sapiens OX=9606 GN=PRSS1 PE=1 SV=1; Protease serine 1 OS=Homo sapiens OX=9606 GN=PRSS1 PE=1 SV=1; Trypsin-1 OS=Homo sapiens OX=9606 GN=PRSS1 PE=1 SV=1			0	99	TLNNDIMLIK	Oxidation(M)@7		-0.00449413	1189.63	595.824	1189.64	595.826	2	15	1.1.1.4092.3	1	60.9778	844.802	60.8587
93	2	2	tr|H0Y8D1|H0Y8D1_HUMAN; tr|E7EQ64|E7EQ64_HUMAN; tr|A6XGL3|A6XGL3_HUMAN; sp|P07477|TRY1_HUMAN	Trypsin-1 (Fragment) OS=Homo sapiens OX=9606 GN=PRSS1 PE=1 SV=1; Trypsin-1 OS=Homo sapiens OX=9606 GN=PRSS1 PE=1 SV=1; Protease serine 1 OS=Homo sapiens OX=9606 GN=PRSS1 PE=1 SV=1; Trypsin-1 OS=Homo sapiens OX=9606 GN=PRSS1 PE=1 SV=1			0	99	TLNNDIMLIK			0.00119937	1173.64	587.829	1173.64	587.829	2	13	1.1.1.4361.3	1	67.0477	9526.4	66.8242
93	2	2	tr|H0Y8D1|H0Y8D1_HUMAN; tr|E7EQ64|E7EQ64_HUMAN; tr|A6XGL3|A6XGL3_HUMAN; sp|P07477|TRY1_HUMAN	Trypsin-1 (Fragment) OS=Homo sapiens OX=9606 GN=PRSS1 PE=1 SV=1; Trypsin-1 OS=Homo sapiens OX=9606 GN=PRSS1 PE=1 SV=1; Protease serine 1 OS=Homo sapiens OX=9606 GN=PRSS1 PE=1 SV=1; Trypsin-1 OS=Homo sapiens OX=9606 GN=PRSS1 PE=1 SV=1			0	99	TLNNDIMLIK	Oxidation(M)@7		-0.00168654	1189.64	595.825	1189.64	595.826	2	13	1.1.1.4043.3	1	60.0518	21615.1	60.1505
93	2	2	tr|H0Y8D1|H0Y8D1_HUMAN; tr|E7EQ64|E7EQ64_HUMAN; tr|A6XGL3|A6XGL3_HUMAN; sp|P07477|TRY1_HUMAN	Trypsin-1 (Fragment) OS=Homo sapiens OX=9606 GN=PRSS1 PE=1 SV=1; Trypsin-1 OS=Homo sapiens OX=9606 GN=PRSS1 PE=1 SV=1; Protease serine 1 OS=Homo sapiens OX=9606 GN=PRSS1 PE=1 SV=1; Trypsin-1 OS=Homo sapiens OX=9606 GN=PRSS1 PE=1 SV=1			0	99	TLNNDIMLIK	Oxidation(M)@7		-0.00168654	1189.64	595.825	1189.64	595.826	2	11	1.1.1.4035.4	1	59.8325	19048.2	60.096
93	2	2	tr|H0Y8D1|H0Y8D1_HUMAN; tr|E7EQ64|E7EQ64_HUMAN; tr|A6XGL3|A6XGL3_HUMAN; sp|P07477|TRY1_HUMAN	Trypsin-1 (Fragment) OS=Homo sapiens OX=9606 GN=PRSS1 PE=1 SV=1; Trypsin-1 OS=Homo sapiens OX=9606 GN=PRSS1 PE=1 SV=1; Protease serine 1 OS=Homo sapiens OX=9606 GN=PRSS1 PE=1 SV=1; Trypsin-1 OS=Homo sapiens OX=9606 GN=PRSS1 PE=1 SV=1			0	99	TLNNDIMLIK			0.00273678	1173.65	587.83	1173.64	587.829	2	9	1.1.1.3664.11	1	50.8483	5637.22	50.9872
93	2	2	tr|H0Y8D1|H0Y8D1_HUMAN; tr|E7EQ64|E7EQ64_HUMAN; tr|A6XGL3|A6XGL3_HUMAN; sp|P07477|TRY1_HUMAN	Trypsin-1 (Fragment) OS=Homo sapiens OX=9606 GN=PRSS1 PE=1 SV=1; Trypsin-1 OS=Homo sapiens OX=9606 GN=PRSS1 PE=1 SV=1; Protease serine 1 OS=Homo sapiens OX=9606 GN=PRSS1 PE=1 SV=1; Trypsin-1 OS=Homo sapiens OX=9606 GN=PRSS1 PE=1 SV=1			0	89.19	TLNNDIMLIK			0.00119937	1173.64	587.829	1173.64	587.829	2	7	1.1.1.4376.5	1	67.4475	986.826	67.1755
93	2	2	tr|H0Y8D1|H0Y8D1_HUMAN; tr|E7EQ64|E7EQ64_HUMAN; tr|A6XGL3|A6XGL3_HUMAN; sp|P07477|TRY1_HUMAN	Trypsin-1 (Fragment) OS=Homo sapiens OX=9606 GN=PRSS1 PE=1 SV=1; Trypsin-1 OS=Homo sapiens OX=9606 GN=PRSS1 PE=1 SV=1; Protease serine 1 OS=Homo sapiens OX=9606 GN=PRSS1 PE=1 SV=1; Trypsin-1 OS=Homo sapiens OX=9606 GN=PRSS1 PE=1 SV=1			0	43.46	TLNNDIMLIK	Oxidation(M)@7		0.00213604	1189.64	595.827	1189.64	595.826	2	6	1.1.1.3665.16	1	50.8793	882.69	51.0356
93	2	2	tr|H0Y8D1|H0Y8D1_HUMAN; tr|E7EQ64|E7EQ64_HUMAN; tr|A6XGL3|A6XGL3_HUMAN; sp|P07477|TRY1_HUMAN	Trypsin-1 (Fragment) OS=Homo sapiens OX=9606 GN=PRSS1 PE=1 SV=1; Trypsin-1 OS=Homo sapiens OX=9606 GN=PRSS1 PE=1 SV=1; Protease serine 1 OS=Homo sapiens OX=9606 GN=PRSS1 PE=1 SV=1; Trypsin-1 OS=Homo sapiens OX=9606 GN=PRSS1 PE=1 SV=1			0	42.13	TLNNDIMLIK	Oxidation(M)@7		0.00592023	1189.64	595.829	1189.64	595.826	2	7	1.1.1.3680.8	1	51.2446	475.464	51.2302
93	2	2	tr|H0Y8D1|H0Y8D1_HUMAN; tr|E7EQ64|E7EQ64_HUMAN; tr|A6XGL3|A6XGL3_HUMAN; sp|P07477|TRY1_HUMAN	Trypsin-1 (Fragment) OS=Homo sapiens OX=9606 GN=PRSS1 PE=1 SV=1; Trypsin-1 OS=Homo sapiens OX=9606 GN=PRSS1 PE=1 SV=1; Protease serine 1 OS=Homo sapiens OX=9606 GN=PRSS1 PE=1 SV=1; Trypsin-1 OS=Homo sapiens OX=9606 GN=PRSS1 PE=1 SV=1			0	19.73	TLNNDIMLIK	Deamidated(N)@4		0.00435663	1174.63	588.323	1174.63	588.321	2	7	1.1.1.4417.2	1	68.5074	250.496	68.3326
94	2	2	tr|A0A494C0J7|A0A494C0J7_HUMAN; sp|Q08188|TGM3_HUMAN	Uncharacterized protein OS=Homo sapiens OX=9606 PE=4 SV=1; Protein-glutamine gamma-glutamyltransferase E OS=Homo sapiens OX=9606 GN=TGM3 PE=1 SV=4			2	99	SQGVFQCGPASVIGVR	Carbamidomethyl(C)@7		0.000546067	1660.84	831.425	1660.84	831.425	2	11	1.1.1.4421.5	1	68.6206	89.3513	68.6531
95	2	2	tr|A0A3B3ITT5|A0A3B3ITT5_HUMAN; sp|P47914|RL29_HUMAN	60S ribosomal protein L29 OS=Homo sapiens OX=9606 GN=RPL29 PE=1 SV=1; 60S ribosomal protein L29 OS=Homo sapiens OX=9606 GN=RPL29 PE=1 SV=2			2	99	AQAAAPASVPAQAPK			0.000395466	1376.74	689.378	1376.74	689.378	2	10	1.1.1.3007.7	1	35.4768	1361.51	35.5951
95	2	2	tr|A0A3B3ITT5|A0A3B3ITT5_HUMAN; sp|P47914|RL29_HUMAN	60S ribosomal protein L29 OS=Homo sapiens OX=9606 GN=RPL29 PE=1 SV=1; 60S ribosomal protein L29 OS=Homo sapiens OX=9606 GN=RPL29 PE=1 SV=2			0	99	AQAAAPASVPAQAPK			0.000395466	1376.74	689.378	1376.74	689.378	2	10	1.1.1.3008.11	1	35.5032	1361.51	35.5951
96	2	2	tr|A0A0B4J231|A0A0B4J231_HUMAN; sp|B9A064|IGLL5_HUMAN	Immunoglobulin lambda-like polypeptide 5 OS=Homo sapiens OX=9606 GN=IGLL5 PE=1 SV=1; Immunoglobulin lambda-like polypeptide 5 OS=Homo sapiens OX=9606 GN=IGLL5 PE=2 SV=2			2	99	VTVLGQPK			0.00141381	840.508	421.261	840.507	421.261	2	8	1.1.1.3075.2	1	37.0523	299.515	36.8529
96	2	2	tr|A0A0B4J231|A0A0B4J231_HUMAN; sp|B9A064|IGLL5_HUMAN	Immunoglobulin lambda-like polypeptide 5 OS=Homo sapiens OX=9606 GN=IGLL5 PE=1 SV=1; Immunoglobulin lambda-like polypeptide 5 OS=Homo sapiens OX=9606 GN=IGLL5 PE=2 SV=2			0	98.59	VTVLGQPK			-0.00200417	840.505	421.26	840.507	421.261	2	6	1.1.1.3053.3	1	36.5615	421.951	36.5816
97	2	2	tr|A0A087WX59|A0A087WX59_HUMAN; sp|Q16186|ADRM1_HUMAN	Proteasomal ubiquitin receptor ADRM1 OS=Homo sapiens OX=9606 GN=ADRM1 PE=1 SV=1; Proteasomal ubiquitin receptor ADRM1 OS=Homo sapiens OX=9606 GN=ADRM1 PE=1 SV=2			2	99	SQSAAVTPSSTTSSTR			-0.00249385	1566.75	784.38	1566.75	784.382	2	13	1.1.1.2561.7	1	24.401	109.629	24.3802
98	2	2	sp|Q9Y5J1|UTP18_HUMAN	U3 small nucleolar RNA-associated protein 18 homolog OS=Homo sapiens OX=9606 GN=UTP18 PE=1 SV=3			2	99	AGAGPGGPPQKPAPSSQR			-0.00230252	1658.85	553.956	1658.85	553.957	3	10	1.1.1.2364.5	1	19.7716	142.617	19.7767
99	2	2	sp|Q9NXV2|KCTD5_HUMAN	BTB/POZ domain-containing protein KCTD5 OS=Homo sapiens OX=9606 GN=KCTD5 PE=1 SV=1			2	99	DLAEEGVLEEAEFYNITSLIK			-0.000861441	2382.18	1192.1	2382.18	1192.1	2	25	1.1.1.6682.2	1	112.347	287.242	112.364
99	2	2	sp|Q9NXV2|KCTD5_HUMAN	BTB/POZ domain-containing protein KCTD5 OS=Homo sapiens OX=9606 GN=KCTD5 PE=1 SV=1			0	99	DLAEEGVLEEAEFYNITSLIK			-0.000373166	2382.18	1192.1	2382.18	1192.1	2	25	1.1.1.6652.3	1	111.975	499.377	112.029
100	2	2	sp|Q5D862|FILA2_HUMAN	Filaggrin-2 OS=Homo sapiens OX=9606 GN=FLG2 PE=1 SV=1			2	99	FSNSSSSNEFSK			-0.000756523	1319.56	660.788	1319.56	660.789	2	10	1.1.1.2730.6	1	28.7727	157.389	28.8876
101	2	2	sp|Q12906|ILF3_HUMAN	Interleukin enhancer-binding factor 3 OS=Homo sapiens OX=9606 GN=ILF3 PE=1 SV=3			2	99	LNQLKPGLQYK			0.000188168	1300.75	651.383	1300.75	651.382	2	12	1.1.1.3252.6	1	40.9434	846.564	40.981
102	2	2	sp|P62906|RL10A_HUMAN	60S ribosomal protein L10a OS=Homo sapiens OX=9606 GN=RPL10A PE=1 SV=2			2	99	KYDAFLASESLIK		missed K-Y@1	-0.00514625	1483.79	742.901	1483.79	742.903	2	12	1.1.1.4362.2	1	67.074	299.952	67.0933
103	2	2	sp|P62854|RS26_HUMAN	40S ribosomal protein S26 OS=Homo sapiens OX=9606 GN=RPS26 PE=1 SV=3			2	99	DISEASVFDAYVLPK			-0.00348195	1652.83	827.42	1652.83	827.422	2	14	1.1.1.5331.6	1	86.8666	89.6946	86.8717
104	2	2	sp|P49411|EFTU_HUMAN	Elongation factor Tu, mitochondrial OS=Homo sapiens OX=9606 GN=TUFM PE=1 SV=2			2	99	GTVVTGTLER			0.000785803	1031.56	516.788	1031.56	516.788	2	7	1.1.1.3170.5	1	39.1677	310.516	39.2125
105	2	2	sp|P31944|CASPE_HUMAN	Caspase-14 OS=Homo sapiens OX=9606 GN=CASP14 PE=1 SV=2			2	99	KTNPEIQSTLR		missed K-T@1	-0.00128872	1285.7	643.856	1285.7	643.857	2	9	1.1.1.2851.6	1	31.6767	590.528	31.768
106	2	2	sp|P12273|PIP_HUMAN	Prolactin-inducible protein OS=Homo sapiens OX=9606 GN=PIP PE=1 SV=1			2	99	FYTIEILKVE		missed K-V@8	-0.00121256	1253.69	627.852	1253.69	627.853	2	14	1.1.1.5148.4	1	83.3371	152.583	83.3723
107	1.92	2	tr|B4DJV5|B4DJV5_HUMAN; sp|Q13610|PWP1_HUMAN	Periodic tryptophan protein 1 homolog OS=Homo sapiens OX=9606 GN=PWP1 PE=1 SV=1; Periodic tryptophan protein 1 homolog OS=Homo sapiens OX=9606 GN=PWP1 PE=1 SV=1			1.92082	99	NSSISGPFGSR			0.00159378	1107.53	554.774	1107.53	554.773	2	9	1.1.1.3351.4	1	43.097	409.559	43.0878
108	1.89	2	sp|Q9Y3I0|RTCB_HUMAN	tRNA-splicing ligase RtcB homolog OS=Homo sapiens OX=9606 GN=RTCB PE=1 SV=1			1.88606	99	QIGNVAALPGIVHR	Gln->pyro-Glu@N-term		0.00214576	1426.81	714.411	1426.8	714.41	2	14	1.1.1.4861.2	1	77.6288	100.039	77.6041
109	1.85	1.85	tr|G3V576|G3V576_HUMAN; tr|G3V4W0|G3V4W0_HUMAN; tr|G3V4C1|G3V4C1_HUMAN; tr|G3V2Q1|G3V2Q1_HUMAN; tr|B4DY08|B4DY08_HUMAN; tr|B2R5W2|B2R5W2_HUMAN; sp|P07910|HNRPC_HUMAN	Heterogeneous nuclear ribonucleoproteins C1/C2 OS=Homo sapiens OX=9606 GN=HNRNPC PE=1 SV=1; Heterogeneous nuclear ribonucleoproteins C1/C2 (Fragment) OS=Homo sapiens OX=9606 GN=HNRNPC PE=1 SV=1; Heterogeneous nuclear ribonucleoproteins C1/C2 OS=Homo sapiens OX=9606 GN=HNRNPC PE=1 SV=1; Heterogeneous nuclear ribonucleoproteins C1/C2 OS=Homo sapiens OX=9606 GN=HNRNPC PE=1 SV=1; Heterogeneous nuclea…			1.79588	99	MIAGQVLDINLAAEPK	Oxidation(M)@1		0.00266497	1697.9	849.96	1697.9	849.958	2	14	1.1.1.4702.4	1	74.9178	77.7969	74.8931
109	1.85	1.85	tr|G3V576|G3V576_HUMAN; tr|G3V4W0|G3V4W0_HUMAN; tr|G3V4C1|G3V4C1_HUMAN; tr|G3V2Q1|G3V2Q1_HUMAN; tr|B4DY08|B4DY08_HUMAN; tr|B2R5W2|B2R5W2_HUMAN; sp|P07910|HNRPC_HUMAN	Heterogeneous nuclear ribonucleoproteins C1/C2 OS=Homo sapiens OX=9606 GN=HNRNPC PE=1 SV=1; Heterogeneous nuclear ribonucleoproteins C1/C2 (Fragment) OS=Homo sapiens OX=9606 GN=HNRNPC PE=1 SV=1; Heterogeneous nuclear ribonucleoproteins C1/C2 OS=Homo sapiens OX=9606 GN=HNRNPC PE=1 SV=1; Heterogeneous nuclear ribonucleoproteins C1/C2 OS=Homo sapiens OX=9606 GN=HNRNPC PE=1 SV=1; Heterogeneous nuclea…			0.0589858	38.67	VPPPPPIAR			0.00192952	942.567	472.291	942.565	472.29	2	7	1.1.1.3285.2	1	41.748	1386.18	41.6207
110	1.82	1.82	sp|Q9H6W3|RIOX1_HUMAN	Ribosomal oxygenase 1 OS=Homo sapiens OX=9606 GN=RIOX1 PE=1 SV=2			1.82391	99	LVPASAPPAR			0.00105971	977.567	489.791	977.566	489.79	2	8	1.1.1.2899.3	1	32.8471	485.329	32.9403
111	1.82	1.82	sp|P04792|HSPB1_HUMAN	Heat shock protein beta-1 OS=Homo sapiens OX=9606 GN=HSPB1 PE=1 SV=2			1.82391	99	LATQSNEITIPVTFESR			-0.00285301	1904.98	953.498	1904.98	953.499	2	11	1.1.1.4697.5	1	74.7885	148.329	74.7936
112	1.8	1.8	sp|P81605|DCD_HUMAN	Dermcidin OS=Homo sapiens OX=9606 GN=DCD PE=1 SV=2			1.79588	99	ENAGEDPGLAR			-0.00196683	1127.52	564.767	1127.52	564.768	2	9	1.1.1.2703.5	1	28.0432	383.433	27.8673
112	1.8	1.8	sp|P81605|DCD_HUMAN	Dermcidin OS=Homo sapiens OX=9606 GN=DCD PE=1 SV=2			0	98.77	ENAGEDPGLAR			-0.00221097	1127.52	564.766	1127.52	564.768	2	8	1.1.1.2689.3	1	27.6634	378.538	27.8673
113	1.66	1.66	sp|P33993|MCM7_HUMAN	DNA replication licensing factor MCM7 OS=Homo sapiens OX=9606 GN=MCM7 PE=1 SV=4			1.65758	99	SITVLVEGENTR			-0.00629776	1316.69	659.351	1316.69	659.354	2	9	1.1.1.3845.9	1	55.0821	239.122	55.0972
114	1.64	1.64	tr|B7Z4L4|B7Z4L4_HUMAN; sp|P04843|RPN1_HUMAN	Dolichyl-diphosphooligosaccharide--protein glycosyltransferase subunit 1 OS=Homo sapiens OX=9606 GN=RPN1 PE=1 SV=1; Dolichyl-diphosphooligosaccharide--protein glycosyltransferase subunit 1 OS=Homo sapiens OX=9606 GN=RPN1 PE=1 SV=1			1.63827	99	ALTSEIALLQSR			-0.0122038	1300.72	651.369	1300.74	651.375	2	7	1.1.1.4522.4	1	70.8763	47.7438	70.8881
115	1.62	1.62	sp|P60866|RS20_HUMAN	40S ribosomal protein S20 OS=Homo sapiens OX=9606 GN=RPS20 PE=1 SV=1			1.60206	99	QITSISIEPGVEVEVTIADA			0.00254423	2070.08	1036.05	2070.07	1036.04	2	13	1.1.1.6339.2	1	106.68	108.102	106.58
115	1.62	1.62	sp|P60866|RS20_HUMAN	40S ribosomal protein S20 OS=Homo sapiens OX=9606 GN=RPS20 PE=1 SV=1			0.0213631	18.72	ITLTSRNVK		missed R-N@6	-0.00710772	1030.61	516.311	1030.61	516.314	2	4	1.1.1.4852.2	1	77.4382	241.531	77.556
115	1.62	1.62	sp|P60866|RS20_HUMAN	40S ribosomal protein S20 OS=Homo sapiens OX=9606 GN=RPS20 PE=1 SV=1			0	72.16	QITSISIEPGVEVEVTIADA			0.00278836	2070.08	1036.05	2070.07	1036.04	2	8	1.1.1.6473.3	1	108.862	101.049	108.897
115	1.62	1.62	sp|P60866|RS20_HUMAN	40S ribosomal protein S20 OS=Homo sapiens OX=9606 GN=RPS20 PE=1 SV=1			0	65.1	QITSISIEPGVEVEVTIADA			-0.000873703	2070.07	1036.04	2070.07	1036.04	2	8	1.1.1.6601.3	1	111.008	113.585	110.962
115	1.62	1.62	sp|P60866|RS20_HUMAN	40S ribosomal protein S20 OS=Homo sapiens OX=9606 GN=RPS20 PE=1 SV=1			0	65.1	QITSISIEPGVEVEVTIADA			-0.00551232	2070.07	1036.04	2070.07	1036.04	2	9	1.1.1.7042.2	1	118.352	89.1121	118.297
115	1.62	1.62	sp|P60866|RS20_HUMAN	40S ribosomal protein S20 OS=Homo sapiens OX=9606 GN=RPS20 PE=1 SV=1			0	24.69	QITSISIEPGVEVEVTIADA			-0.00453577	2070.07	1036.04	2070.07	1036.04	2	6	1.1.1.6877.3	1	115.571	104.222	115.509
116	1.57	1.57	sp|Q96T76|MMS19_HUMAN	MMS19 nucleotide excision repair protein homolog OS=Homo sapiens OX=9606 GN=MMS19 PE=1 SV=2			1.56864	99	LLQAAAGASAR			-0.00236145	1027.58	514.795	1027.58	514.796	2	7	1.1.1.2869.8	1	32.1457	167.425	32.1616
117	1.54	1.54	sp|Q9H6F5|CCD86_HUMAN	Coiled-coil domain-containing protein 86 OS=Homo sapiens OX=9606 GN=CCDC86 PE=1 SV=1			1.5376	99	DTLALLQKQPPQQPAAKI		missed K-Q@8; missed K-I@17	0.00649578	1959.12	654.048	1959.12	654.046	3	9	1.1.1.4201.5	1	63.7118	173.448	63.7795
118	1.46	1.46	RRRRRtr|E9PDR3|E9PDR3_HUMAN	REVERSED Voltage-dependent N-type calcium channel subunit alpha OS=Homo sapiens OX=9606 GN=CACNA1B PE=1 SV=3			1.4437	99	RSLSLTR		missed R-S@1	-0.00236318	831.49	416.752	831.493	416.754	2	10	1.1.1.2659.2	1	26.9331	1746.78	27.0113
118	1.46	1.46	RRRRRtr|E9PDR3|E9PDR3_HUMAN	REVERSED Voltage-dependent N-type calcium channel subunit alpha OS=Homo sapiens OX=9606 GN=CACNA1B PE=1 SV=3			0.0209071	18.72	LCPTSLPR	Carbamidomethyl(C)@2		0.0036631	942.499	472.257	942.496	472.255	2	3	1.1.1.3912.3	1	56.5573	128.112	56.5741
118	1.46	1.46	RRRRRtr|E9PDR3|E9PDR3_HUMAN	REVERSED Voltage-dependent N-type calcium channel subunit alpha OS=Homo sapiens OX=9606 GN=CACNA1B PE=1 SV=3			0	99	RSLSLTR		missed R-S@1	-0.00218007	831.49	416.752	831.493	416.754	2	9	1.1.1.2675.2	1	27.3216	1658.97	27.0459
118	1.46	1.46	RRRRRtr|E9PDR3|E9PDR3_HUMAN	REVERSED Voltage-dependent N-type calcium channel subunit alpha OS=Homo sapiens OX=9606 GN=CACNA1B PE=1 SV=3			0	75.18	RSLSLTR		missed R-S@1	-0.00175283	831.491	416.753	831.493	416.754	2	5	1.1.1.2644.2	1	26.5396	812.001	26.7931
119	1.42	1.42	sp|P52952|NKX25_HUMAN	Homeobox protein Nkx-2.5 OS=Homo sapiens OX=9606 GN=NKX2-5 PE=1 SV=1			1.42022	99	KELCALQK	Carbamidomethyl(C)@4	missed K-E@1	0.00738325	988.545	495.28	988.538	495.276	2	8	1.1.1.2453.2	1	21.6995	114.766	21.7163
120	1.38	1.38	sp|Q5VSP4|LC1L1_HUMAN; sp|P31025|LCN1_HUMAN	Putative lipocalin 1-like protein 1 OS=Homo sapiens OX=9606 GN=LCN1P1 PE=5 SV=1; Lipocalin-1 OS=Homo sapiens OX=9606 GN=LCN1 PE=1 SV=1			1.37675	99	GLSTESILIPR			0.00299145	1184.68	593.347	1184.68	593.346	2	8	1.1.1.4395.2	1	67.9143	176.726	67.8544
121	1.28	1.28	sp|Q5C9Z4|NOM1_HUMAN	Nucleolar MIF4G domain-containing protein 1 OS=Homo sapiens OX=9606 GN=NOM1 PE=1 SV=1			0.69037	94.93	TAGPEQGPGLGGR			-0.000632913	1195.59	598.804	1195.59	598.805	2	8	1.1.1.2783.7	1	30.1041	567.314	30.1889
121	1.28	1.28	sp|Q5C9Z4|NOM1_HUMAN	Nucleolar MIF4G domain-containing protein 1 OS=Homo sapiens OX=9606 GN=NOM1 PE=1 SV=1			0.585027	93.19	DGSSSVPLSFAR			-5.57518e-05	1221.6	611.807	1221.6	611.807	2	9	1.1.1.4028.4	1	59.6514	250.86	59.6843
122	1.27	1.28	sp|Q99613|EIF3C_HUMAN; sp|B5ME19|EIFCL_HUMAN	Eukaryotic translation initiation factor 3 subunit C OS=Homo sapiens OX=9606 GN=EIF3C PE=1 SV=1; Eukaryotic translation initiation factor 3 subunit C-like protein OS=Homo sapiens OX=9606 GN=EIF3CL PE=3 SV=1			1.00877	97.8	GGYRQQQSQTAY		missed R-Q@4	-0.00244662	1385.63	693.822	1385.63	693.823	2	7	1.1.1.2565.4	1	24.4954	114.323	24.4841
122	1.27	1.28	sp|Q99613|EIF3C_HUMAN; sp|B5ME19|EIFCL_HUMAN	Eukaryotic translation initiation factor 3 subunit C OS=Homo sapiens OX=9606 GN=EIF3C PE=1 SV=1; Eukaryotic translation initiation factor 3 subunit C-like protein OS=Homo sapiens OX=9606 GN=EIF3CL PE=3 SV=1			0.259637	79.87	AKELLGQGLLLR		missed K-E@2	0.00322031	1309.81	655.913	1309.81	655.911	2	6	1.1.1.4313.4	1	65.8287	96.3319	65.816
123	1.24	1.24	tr|B4E1E0|B4E1E0_HUMAN; tr|A0A3B3ITF6|A0A3B3ITF6_HUMAN; tr|A0A3B3ITB8|A0A3B3ITB8_HUMAN; tr|A0A3B3IRQ8|A0A3B3IRQ8_HUMAN; tr|A0A3B3IRI2|A0A3B3IRI2_HUMAN; sp|P17812|PYRG1_HUMAN	CTP synthase OS=Homo sapiens OX=9606 GN=CTPS1 PE=1 SV=1; CTP synthase OS=Homo sapiens OX=9606 GN=CTPS1 PE=1 SV=1; CTP synthase 1 OS=Homo sapiens OX=9606 GN=CTPS1 PE=1 SV=1; CTP synthase OS=Homo sapiens OX=9606 GN=CTPS1 PE=1 SV=1; CTP synthase OS=Homo sapiens OX=9606 GN=CTPS1 PE=1 SV=1; CTP synthase 1 OS=Homo sapiens OX=9606 GN=CTPS1 PE=1 SV=2			1.24413	98.79	GLGLSPDLVVCR	Carbamidomethyl(C)@11		0.00662371	1284.69	643.354	1284.69	643.35	2	8	1.1.1.4537.3	1	71.2941	60.3776	71.3076
124	1.19	1.19	sp|P54886|P5CS_HUMAN	Delta-1-pyrroline-5-carboxylate synthase OS=Homo sapiens OX=9606 GN=ALDH18A1 PE=1 SV=2			1.18709	98.62	QIAASSQDSVGR			6.22846e-05	1217.6	609.807	1217.6	609.807	2	8	1.1.1.2603.6	1	25.5006	97.2076	25.5091
125	1.19	1.19	RRRRRsp|Q6ZP01|RBM44_HUMAN	REVERSED RNA-binding protein 44 OS=Homo sapiens OX=9606 GN=RBM44 PE=2 SV=3			1.19382	98.64	LNSSVDVDHAR			0.00429769	1211.59	606.804	1211.59	606.802	2	9	1.1.1.3873.5	1	55.8155	1415.65	55.9263
125	1.19	1.19	RRRRRsp|Q6ZP01|RBM44_HUMAN	REVERSED RNA-binding protein 44 OS=Homo sapiens OX=9606 GN=RBM44 PE=2 SV=3			0	19.38	LNSSVDVDHAR			0.00478597	1211.59	606.804	1211.59	606.802	2	4	1.1.1.3888.6	1	56.1894	569.4	56.2358
126	1.15	1.15	tr|H0YH27|H0YH27_HUMAN; tr|A0A0C4DGH5|A0A0C4DGH5_HUMAN; sp|Q86VP6|CAND1_HUMAN	Cullin-associated NEDD8-dissociated protein 1 (Fragment) OS=Homo sapiens OX=9606 GN=CAND1 PE=1 SV=1; Cullin-associated NEDD8-dissociated protein 1 (Fragment) OS=Homo sapiens OX=9606 GN=CAND1 PE=1 SV=1; Cullin-associated NEDD8-dissociated protein 1 OS=Homo sapiens OX=9606 GN=CAND1 PE=1 SV=2			1.14874	98.49	TVSPALISR			-0.000636661	942.549	472.282	942.55	472.282	2	7	1.1.1.3446.4	1	45.501	143.321	45.5178
127	1.14	1.14	sp|Q08945|SSRP1_HUMAN	FACT complex subunit SSRP1 OS=Homo sapiens OX=9606 GN=SSRP1 PE=1 SV=1			1.14267	98.47	ASSGLLYPLER			-0.0035051	1204.64	603.328	1204.65	603.33	2	8	1.1.1.4301.3	1	65.4956	192.681	65.5124
128	1.12	1.12	sp|O94906|PRP6_HUMAN	Pre-mRNA-processing factor 6 OS=Homo sapiens OX=9606 GN=PRPF6 PE=1 SV=1			1.12494	98.42	LSQVSDSVSGQTVVDPK			0.0113046	1744.9	873.455	1744.88	873.449	2	9	1.1.1.3524.20	1	47.3829	102.091	47.3619
129	1.1	1.1	tr|H0YMF4|H0YMF4_HUMAN; tr|H0YLP6|H0YLP6_HUMAN; tr|H0YKD8|H0YKD8_HUMAN; sp|P46779|RL28_HUMAN	60S ribosomal protein L28 OS=Homo sapiens OX=9606 GN=RPL28 PE=1 SV=1; 60S ribosomal protein L28 OS=Homo sapiens OX=9606 GN=RPL28 PE=1 SV=1; 60S ribosomal protein L28 OS=Homo sapiens OX=9606 GN=RPL28 PE=1 SV=1; 60S ribosomal protein L28 OS=Homo sapiens OX=9606 GN=RPL28 PE=1 SV=3			1.10237	98.34	TVGVEPAADGK			-0.000383341	1042.53	522.272	1042.53	522.272	2	8	1.1.1.2710.2	1	28.2305	54.3705	28.244
130	1.09	1.09	tr|E7EUT5|E7EUT5_HUMAN; sp|P04406|G3P_HUMAN	Glyceraldehyde-3-phosphate dehydrogenase OS=Homo sapiens OX=9606 GN=GAPDH PE=1 SV=1; Glyceraldehyde-3-phosphate dehydrogenase OS=Homo sapiens OX=9606 GN=GAPDH PE=1 SV=3			1.08619	98.28	GALQNIIPASTGAAK			-0.00533326	1410.78	706.396	1410.78	706.399	2	11	1.1.1.4123.3	1	61.6018	267.892	61.5361
131	1.06	1.06	tr|Q5T6W2|Q5T6W2_HUMAN; sp|P61978|HNRPK_HUMAN	Heterogeneous nuclear ribonucleoprotein K (Fragment) OS=Homo sapiens OX=9606 GN=HNRNPK PE=1 SV=1; Heterogeneous nuclear ribonucleoprotein K OS=Homo sapiens OX=9606 GN=HNRNPK PE=1 SV=1			1.06048	98.18	ILSISADIETIGEILKK		missed K-K@16	0.00840526	1842.08	615.034	1842.07	615.031	3	9	1.1.1.6068.3	1	101.699	107.315	101.679
132	1.02	1.02	sp|Q9H0H5|RGAP1_HUMAN	Rac GTPase-activating protein 1 OS=Homo sapiens OX=9606 GN=RACGAP1 PE=1 SV=1			0.801343	97.91	QFVDGPPGPVKK	Gln->pyro-Glu@N-term	missed K-K@11	0.00263451	1250.67	626.342	1250.67	626.34	2	9	1.1.1.3670.7	1	51.0063	267.889	50.9872
132	1.02	1.02	sp|Q9H0H5|RGAP1_HUMAN	Rac GTPase-activating protein 1 OS=Homo sapiens OX=9606 GN=RACGAP1 PE=1 SV=1			0.217527	77.08	GLTETGLYR			-0.00379581	1008.52	505.267	1008.52	505.269	2	6	1.1.1.3426.3	1	45.0059	230.958	45.0747
133	0.94	0.94	tr|J3JS69|J3JS69_HUMAN; sp|P62269|RS18_HUMAN	40S ribosomal protein S18 OS=Homo sapiens OX=9606 GN=RPS18 PE=1 SV=1; 40S ribosomal protein S18 OS=Homo sapiens OX=9606 GN=RPS18 PE=1 SV=3			0.732828	95.85	YSQVLANGLDNK			-0.00982146	1320.66	661.336	1320.67	661.341	2	8	1.1.1.3490.7	1	46.524	111.175	46.4813
133	0.94	0.94	tr|J3JS69|J3JS69_HUMAN; sp|P62269|RS18_HUMAN	40S ribosomal protein S18 OS=Homo sapiens OX=9606 GN=RPS18 PE=1 SV=1; 40S ribosomal protein S18 OS=Homo sapiens OX=9606 GN=RPS18 PE=1 SV=3			0.204815	75.94	IPDWFLNR			-0.000693602	1059.55	530.782	1059.55	530.782	2	6	1.1.1.4654.2	1	73.8807	125.193	73.8983
134	0.76	0.76	tr|K7ELC7|K7ELC7_HUMAN; sp|P61353|RL27_HUMAN	60S ribosomal protein L27 (Fragment) OS=Homo sapiens OX=9606 GN=RPL27 PE=1 SV=1; 60S ribosomal protein L27 OS=Homo sapiens OX=9606 GN=RPL27 PE=1 SV=2			0.756962	96.14	YSVDIPLDK			0.00244755	1048.55	525.28	1048.54	525.279	2	6	1.1.1.4055.2	1	60.3787	93.716	60.4254
135	0.74	0.74	tr|Q08E86|Q08E86_HUMAN; tr|K7EQ86|K7EQ86_HUMAN; sp|Q14667|K0100_HUMAN	KIAA0100 protein OS=Homo sapiens OX=9606 GN=KIAA0100 PE=1 SV=1; KIAA0100, isoform CRA_a OS=Homo sapiens OX=9606 GN=KIAA0100 PE=1 SV=1; Protein KIAA0100 OS=Homo sapiens OX=9606 GN=KIAA0100 PE=1 SV=3			0.744727	96.05	LKSATGSEVR		missed K-S@2	-0.000302023	1046.57	524.293	1046.57	524.293	2	9	1.1.1.2551.5	1	24.1335	2512.34	24.2765
136	0.69	0.69	sp|Q9NSD9|SYFB_HUMAN	Phenylalanine--tRNA ligase beta subunit OS=Homo sapiens OX=9606 GN=FARSB PE=1 SV=3			0.667562	95.15	ASEGPAFFPGR			0.00330612	1134.55	568.282	1134.55	568.28	2	7	1.1.1.3821.4	1	54.4781	74.7856	54.4427
136	0.69	0.69	sp|Q9NSD9|SYFB_HUMAN	Phenylalanine--tRNA ligase beta subunit OS=Homo sapiens OX=9606 GN=FARSB PE=1 SV=3			0.0213631	21.28	EIISKEQGNVK		missed K-E@5	-0.00870441	1243.67	622.842	1243.68	622.846	2	5	1.1.1.3933.6	1	57.0865	762.493	57.1525
137	0.56	0.56	tr|Q5BQ95|Q5BQ95_HUMAN	Kallikrein 13 splice variant 7 OS=Homo sapiens OX=9606 GN=KLK13 PE=2 SV=1			0.563837	93.49	VTVNIETR			-0.00548478	930.508	466.261	930.513	466.264	2	6	1.1.1.3409.2	1	44.5709	112.025	44.537
138	0.47	6.73	sp|P68371|TBB4B_HUMAN	Tubulin beta-4B chain OS=Homo sapiens OX=9606 GN=TUBB4B PE=1 SV=1			0.465974	91.26	INVYYNEATGGK			0.00112595	1327.64	664.828	1327.64	664.828	2	9	1.1.1.3392.7	1	44.1296	747.508	44.0904
138	0.47	6.73	sp|P68371|TBB4B_HUMAN	Tubulin beta-4B chain OS=Homo sapiens OX=9606 GN=TUBB4B PE=1 SV=1			0	23.33	IMNTFSVVPSPK	Oxidation(M)@2		-0.00709698	1334.68	668.349	1334.69	668.352	2	6	1.1.1.3964.2	0	57.9153	53.985	57.8781
138	0.47	6.73	sp|P68371|TBB4B_HUMAN	Tubulin beta-4B chain OS=Homo sapiens OX=9606 GN=TUBB4B PE=1 SV=1			0	99	LAVNMVPFPR			0.00305447	1142.63	572.322	1142.63	572.321	2	13	1.1.1.4649.2	0	73.745	79.3216	73.725
138	0.47	6.73	sp|P68371|TBB4B_HUMAN	Tubulin beta-4B chain OS=Homo sapiens OX=9606 GN=TUBB4B PE=1 SV=1			0	99	NSSYFVEWIPNNVK			0.00415065	1695.83	848.922	1695.83	848.92	2	18	1.1.1.4962.3	0	79.3798	1222.23	79.4248
138	0.47	6.73	sp|P68371|TBB4B_HUMAN	Tubulin beta-4B chain OS=Homo sapiens OX=9606 GN=TUBB4B PE=1 SV=1			0	99	NSSYFVEWIPNNVK			0.00415065	1695.83	848.922	1695.83	848.92	2	15	1.1.1.4962.2	0	79.3714	1222.23	79.4248
138	0.47	6.73	sp|P68371|TBB4B_HUMAN	Tubulin beta-4B chain OS=Homo sapiens OX=9606 GN=TUBB4B PE=1 SV=1			0	98.33	NSSYFVEWIPNNVK	Deamidated(N)@11		0.00657426	1696.82	849.415	1696.81	849.412	2	10	1.1.1.5019.3	0	80.5145	115.393	80.5255
138	0.47	6.73	sp|P68371|TBB4B_HUMAN	Tubulin beta-4B chain OS=Homo sapiens OX=9606 GN=TUBB4B PE=1 SV=1			0	99	TAVCDIPPR	Carbamidomethyl(C)@4		-0.00180353	1027.51	514.762	1027.51	514.763	2	10	1.1.1.3134.2	0	38.2847	238.571	38.1828
138	0.47	6.73	sp|P68371|TBB4B_HUMAN	Tubulin beta-4B chain OS=Homo sapiens OX=9606 GN=TUBB4B PE=1 SV=1			0	51.21	TAVCDIPPR	Carbamidomethyl(C)@4		-0.0040008	1027.51	514.761	1027.51	514.763	2	5	1.1.1.3079.5	0	37.1548	124.022	37.1482
138	0.47	6.73	sp|P68371|TBB4B_HUMAN	Tubulin beta-4B chain OS=Homo sapiens OX=9606 GN=TUBB4B PE=1 SV=1			0	50.95	YLTVAAVFR			0.00166186	1038.59	520.301	1038.59	520.3	2	9	1.1.1.4617.2	0	73.0831	341.121	72.8372
138	0.47	6.73	sp|P68371|TBB4B_HUMAN	Tubulin beta-4B chain OS=Homo sapiens OX=9606 GN=TUBB4B PE=1 SV=1			0	49.18	YLTVAAVFR			0.00166186	1038.59	520.301	1038.59	520.3	2	9	1.1.1.4600.2	0	72.6996	400.496	72.8078
139	0.42	0.42	sp|Q96PK6|RBM14_HUMAN	RNA-binding protein 14 OS=Homo sapiens OX=9606 GN=RBM14 PE=1 SV=2			0.317855	85.51	AQPSASLGVGYR			0.00552591	1204.63	603.32	1204.62	603.317	2	7	1.1.1.3373.7	1	43.64	322.486	43.7024
139	0.42	0.42	sp|Q96PK6|RBM14_HUMAN	RNA-binding protein 14 OS=Homo sapiens OX=9606 GN=RBM14 PE=1 SV=2			0.0990869	58.41	AQPSVSLGAPYR			-0.000986193	1244.65	623.332	1244.65	623.333	2	7	1.1.1.3619.3	1	49.6328	407.654	49.7011
140	0.4	0.4	sp|P26641|EF1G_HUMAN	Elongation factor 1-gamma OS=Homo sapiens OX=9606 GN=EEF1G PE=1 SV=3			0.404504	89.47	STFVLDEFKR		missed K-R@9	0.000527415	1240.65	621.33	1240.65	621.33	2	7	1.1.1.4051.4	1	60.2708	116.078	60.2326
141	0.36	0.36	tr|M0QYT0|M0QYT0_HUMAN; tr|M0QXS5|M0QXS5_HUMAN; tr|A0A3B3ITJ4|A0A3B3ITJ4_HUMAN; sp|P14866|HNRPL_HUMAN	Uncharacterized protein (Fragment) OS=Homo sapiens OX=9606 PE=4 SV=1; Heterogeneous nuclear ribonucleoprotein L (Fragment) OS=Homo sapiens OX=9606 GN=HNRNPL PE=1 SV=1; Heterogeneous nuclear ribonucleoprotein L (Fragment) OS=Homo sapiens OX=9606 GN=HNRNPL PE=1 SV=1; Heterogeneous nuclear ribonucleoprotein L OS=Homo sapiens OX=9606 GN=HNRNPL PE=1 SV=2			0.337242	86.72	NNRFSTPEQAAK		missed R-F@3	-0.00180371	1361.67	681.841	1361.67	681.842	2	7	1.1.1.2597.4	1	25.3418	334.087	25.4564
141	0.36	0.36	tr|M0QYT0|M0QYT0_HUMAN; tr|M0QXS5|M0QXS5_HUMAN; tr|A0A3B3ITJ4|A0A3B3ITJ4_HUMAN; sp|P14866|HNRPL_HUMAN	Uncharacterized protein (Fragment) OS=Homo sapiens OX=9606 PE=4 SV=1; Heterogeneous nuclear ribonucleoprotein L (Fragment) OS=Homo sapiens OX=9606 GN=HNRNPL PE=1 SV=1; Heterogeneous nuclear ribonucleoprotein L (Fragment) OS=Homo sapiens OX=9606 GN=HNRNPL PE=1 SV=1; Heterogeneous nuclear ribonucleoprotein L OS=Homo sapiens OX=9606 GN=HNRNPL PE=1 SV=2			0.0190881	20.15	FSTPEQAAK			-0.00148398	977.48	489.747	977.482	489.748	2	5	1.1.1.2748.5	1	29.2108	415.262	29.3286
142	0.36	0.36	tr|J3KMY6|J3KMY6_HUMAN; sp|Q53FD0|ZC21C_HUMAN	Zinc finger C2HC domain-containing protein 1C OS=Homo sapiens OX=9606 GN=ZC2HC1C PE=1 SV=1; Zinc finger C2HC domain-containing protein 1C OS=Homo sapiens OX=9606 GN=ZC2HC1C PE=1 SV=3			0.360514	87.86	DPVSEPSVEK			-0.00801531	1085.52	543.765	1085.52	543.769	2	10	1.1.1.2586.3	1	25.0507	1081.08	25.0616
142	0.36	0.36	tr|J3KMY6|J3KMY6_HUMAN; sp|Q53FD0|ZC21C_HUMAN	Zinc finger C2HC domain-containing protein 1C OS=Homo sapiens OX=9606 GN=ZC2HC1C PE=1 SV=1; Zinc finger C2HC domain-containing protein 1C OS=Homo sapiens OX=9606 GN=ZC2HC1C PE=1 SV=3			0	18.91	DPVSEPSVEK			-0.00899187	1085.52	543.765	1085.52	543.769	2	5	1.1.1.2572.4	1	24.6839	759.322	24.9295
143	0.35	0.35	sp|P39023|RL3_HUMAN	60S ribosomal protein L3 OS=Homo sapiens OX=9606 GN=RPL3 PE=1 SV=2			0.345823	87.3	HGSLGFLPR			0.00225503	982.537	492.276	982.535	492.275	2	6	1.1.1.3646.3	1	50.3553	632.749	50.2124
144	0.3	0.3	tr|H3BNC9|H3BNC9_HUMAN	Uncharacterized protein OS=Homo sapiens OX=9606 PE=3 SV=2			0.30103	96.36	LLDFGSLSNLQVTQPTVGMNFK	Oxidation(M)@19		0.010934	2424.25	1213.13	2424.24	1213.13	2	11	1.1.1.5486.2	1	90.0649	168.199	89.926
145	0.3	0.3	tr|A0A2U3TZH3|A0A2U3TZH3_HUMAN; tr|A0A087WVQ9|A0A087WVQ9_HUMAN; sp|Q5VTE0|EF1A3_HUMAN; sp|Q05639|EF1A2_HUMAN; sp|P68104|EF1A1_HUMAN	Elongation factor 1-alpha OS=Homo sapiens OX=9606 GN=EEF1A2 PE=1 SV=1; Elongation factor 1-alpha 1 OS=Homo sapiens OX=9606 GN=EEF1A1 PE=1 SV=1; Putative elongation factor 1-alpha-like 3 OS=Homo sapiens OX=9606 GN=EEF1A1P5 PE=5 SV=1; Elongation factor 1-alpha 2 OS=Homo sapiens OX=9606 GN=EEF1A2 PE=1 SV=1; Elongation factor 1-alpha 1 OS=Homo sapiens OX=9606 GN=EEF1A1 PE=1 SV=1			0.187755	75.56	QTVAVGVIK			-0.00195076	913.558	457.786	913.56	457.787	2	10	1.1.1.3438.2	1	45.317	535.914	45.3222
145	0.3	0.3	tr|A0A2U3TZH3|A0A2U3TZH3_HUMAN; tr|A0A087WVQ9|A0A087WVQ9_HUMAN; sp|Q5VTE0|EF1A3_HUMAN; sp|Q05639|EF1A2_HUMAN; sp|P68104|EF1A1_HUMAN	Elongation factor 1-alpha OS=Homo sapiens OX=9606 GN=EEF1A2 PE=1 SV=1; Elongation factor 1-alpha 1 OS=Homo sapiens OX=9606 GN=EEF1A1 PE=1 SV=1; Putative elongation factor 1-alpha-like 3 OS=Homo sapiens OX=9606 GN=EEF1A1P5 PE=5 SV=1; Elongation factor 1-alpha 2 OS=Homo sapiens OX=9606 GN=EEF1A2 PE=1 SV=1; Elongation factor 1-alpha 1 OS=Homo sapiens OX=9606 GN=EEF1A1 PE=1 SV=1			0.107905	61.64	IGGIGTVPVGR			-0.000269	1024.6	513.309	1024.6	513.309	2	7	1.1.1.3682.6	1	51.2901	812.286	51.3999
146	0.3	0.3	tr|A0A3B3IU36|A0A3B3IU36_HUMAN; tr|A0A0A0MSS7|A0A0A0MSS7_HUMAN; sp|Q8N7W2|BEND7_HUMAN	BEN domain-containing protein 7 OS=Homo sapiens OX=9606 GN=BEND7 PE=1 SV=1; BEN domain-containing protein 7 (Fragment) OS=Homo sapiens OX=9606 GN=BEND7 PE=1 SV=1; BEN domain-containing protein 7 OS=Homo sapiens OX=9606 GN=BEND7 PE=1 SV=2			0.297569	97.57	GLDQNIVGAIK	Deamidated(Q)@4		-0.0030505	1127.62	564.815	1127.62	564.817	2	9	1.1.1.3988.4	1	58.5558	253.485	58.5676
147	0.29	0.3	sp|Q9Y678|COPG1_HUMAN	Coatomer subunit gamma-1 OS=Homo sapiens OX=9606 GN=COPG1 PE=1 SV=1			0.294136	84.88	VFNETPINPR			0.000902491	1185.62	593.815	1185.61	593.814	2	7	1.1.1.3497.7	1	46.6956	265.155	46.6849
148	0.24	21.59	sp|P04259|K2C6B_HUMAN	Keratin, type II cytoskeletal 6B OS=Homo sapiens OX=9606 GN=KRT6B PE=1 SV=5			0.235824	80.79	SGFSSISVSR			0.00267377	1025.52	513.766	1025.51	513.764	2	7	1.1.1.3465.3	1	45.9862	725.355	46.052
148	0.24	21.59	sp|P04259|K2C6B_HUMAN	Keratin, type II cytoskeletal 6B OS=Homo sapiens OX=9606 GN=KRT6B PE=1 SV=5			0	98.98	ADTLTDEINFLR			-0.00412998	1406.7	704.357	1406.7	704.359	2	9	1.1.1.5007.2	0	80.2716	54.0915	80.2512
148	0.24	21.59	sp|P04259|K2C6B_HUMAN	Keratin, type II cytoskeletal 6B OS=Homo sapiens OX=9606 GN=KRT6B PE=1 SV=5			0	98.18	GRLDSELR		missed R-L@2	-0.00375467	944.5	473.257	944.504	473.259	2	7	1.1.1.2783.3	0	30.0974	606.044	30.0672
148	0.24	21.59	sp|P04259|K2C6B_HUMAN	Keratin, type II cytoskeletal 6B OS=Homo sapiens OX=9606 GN=KRT6B PE=1 SV=5			0	56.28	GRLDSELR		missed R-L@2	-0.00515848	944.499	473.257	944.504	473.259	2	5	1.1.1.2798.4	0	30.4736	151.007	30.5155
148	0.24	21.59	sp|P04259|K2C6B_HUMAN	Keratin, type II cytoskeletal 6B OS=Homo sapiens OX=9606 GN=KRT6B PE=1 SV=5			0	95.17	GSGGLGGACGGAGFGSR	Carbamidomethyl(C)@9		0.00283735	1423.63	712.822	1423.63	712.82	2	6	1.1.1.3165.13	0	39.0443	1007.3	39.134
148	0.24	21.59	sp|P04259|K2C6B_HUMAN	Keratin, type II cytoskeletal 6B OS=Homo sapiens OX=9606 GN=KRT6B PE=1 SV=5			0	99	ISIGGGSCAISGGYGSR	Carbamidomethyl(C)@8		0.00724392	1597.76	799.887	1597.75	799.883	2	14	1.1.1.3693.7	0	51.5403	1009.98	51.6199
148	0.24	21.59	sp|P04259|K2C6B_HUMAN	Keratin, type II cytoskeletal 6B OS=Homo sapiens OX=9606 GN=KRT6B PE=1 SV=5			0	96.24	KLLEGEECR	Carbamidomethyl(C)@8	missed K-L@1	-0.0062306	1132.55	567.282	1132.55	567.285	2	7	1.1.1.2614.5	0	25.7911	146.891	25.9654
148	0.24	21.59	sp|P04259|K2C6B_HUMAN	Keratin, type II cytoskeletal 6B OS=Homo sapiens OX=9606 GN=KRT6B PE=1 SV=5			0	99	KYEDEINKR		cleaved N-K@N-term; missed K-Y@1; missed K-R@8	-0.000357147	1193.6	398.875	1193.6	398.875	3	10	1.1.1.2394.2	0	20.3649	1274.21	20.4804
148	0.24	21.59	sp|P04259|K2C6B_HUMAN	Keratin, type II cytoskeletal 6B OS=Homo sapiens OX=9606 GN=KRT6B PE=1 SV=5			0	99	KYEDEINKR		cleaved N-K@N-term; missed K-Y@1; missed K-R@8	-8.24883e-05	1193.6	398.875	1193.6	398.875	3	10	1.1.1.2413.2	0	20.7524	1332.18	20.579
148	0.24	21.59	sp|P04259|K2C6B_HUMAN	Keratin, type II cytoskeletal 6B OS=Homo sapiens OX=9606 GN=KRT6B PE=1 SV=5			0	88.13	KYEDEINKR		cleaved N-K@N-term; missed K-Y@1; missed K-R@8	0.000192171	1193.6	398.875	1193.6	398.875	3	8	1.1.1.2375.2	0	19.9936	114.611	19.9987
148	0.24	21.59	sp|P04259|K2C6B_HUMAN	Keratin, type II cytoskeletal 6B OS=Homo sapiens OX=9606 GN=KRT6B PE=1 SV=5			0	63.75	KYEDEINKR		cleaved N-K@N-term; missed K-Y@1; missed K-R@8	0.000558383	1193.6	398.875	1193.6	398.875	3	5	1.1.1.2446.2	0	21.5173	196.804	21.4263
148	0.24	21.59	sp|P04259|K2C6B_HUMAN	Keratin, type II cytoskeletal 6B OS=Homo sapiens OX=9606 GN=KRT6B PE=1 SV=5			0	55.84	KYEDEINKR		cleaved N-K@N-term; missed K-Y@1; missed K-R@8	-0.000357147	1193.6	398.875	1193.6	398.875	3	6	1.1.1.2429.2	0	21.1412	696.204	20.8848
148	0.24	21.59	sp|P04259|K2C6B_HUMAN	Keratin, type II cytoskeletal 6B OS=Homo sapiens OX=9606 GN=KRT6B PE=1 SV=5			0	33.34	LLEGEECR	Carbamidomethyl(C)@7		0.00148584	1004.46	503.238	1004.46	503.237	2	5	1.1.1.2758.5	0	29.4741	131.107	29.5658
148	0.24	21.59	sp|P04259|K2C6B_HUMAN	Keratin, type II cytoskeletal 6B OS=Homo sapiens OX=9606 GN=KRT6B PE=1 SV=5			0	99	NKYEDEINKR		missed K-Y@2; missed K-R@9	-0.000126287	1307.65	436.89	1307.65	436.89	3	13	1.1.1.2560.2	0	24.375	2845.12	24.2505
148	0.24	21.59	sp|P04259|K2C6B_HUMAN	Keratin, type II cytoskeletal 6B OS=Homo sapiens OX=9606 GN=KRT6B PE=1 SV=5			0	93.96	NKYEDEINKR		missed K-Y@2; missed K-R@9	-0.00305598	1307.64	436.889	1307.65	436.89	3	11	1.1.1.2575.2	0	24.7663	1014.4	24.4841
148	0.24	21.59	sp|P04259|K2C6B_HUMAN	Keratin, type II cytoskeletal 6B OS=Homo sapiens OX=9606 GN=KRT6B PE=1 SV=5			0	60.23	NKYEDEINKR		missed K-Y@2; missed K-R@9	-0.000126287	1307.65	436.89	1307.65	436.89	3	7	1.1.1.2545.3	0	23.9777	2524.14	24.2243
148	0.24	21.59	sp|P04259|K2C6B_HUMAN	Keratin, type II cytoskeletal 6B OS=Homo sapiens OX=9606 GN=KRT6B PE=1 SV=5			0	99	NLDLDSIIAEVK			-0.00410837	1328.71	665.365	1328.72	665.367	2	19	1.1.1.5536.2	0	91.0594	243.031	91.0821
148	0.24	21.59	sp|P04259|K2C6B_HUMAN	Keratin, type II cytoskeletal 6B OS=Homo sapiens OX=9606 GN=KRT6B PE=1 SV=5			0	90.38	SLYGLGGSKR		missed K-R@9	-0.00144494	1036.57	519.29	1036.57	519.291	2	8	1.1.1.3008.7	0	35.4998	1870.06	35.5166
148	0.24	21.59	sp|P04259|K2C6B_HUMAN	Keratin, type II cytoskeletal 6B OS=Homo sapiens OX=9606 GN=KRT6B PE=1 SV=5			0	88.13	SLYGLGGSKR		missed K-R@9	-0.0020553	1036.56	519.29	1036.57	519.291	2	6	1.1.1.2993.6	0	35.1169	1449.31	35.3615
148	0.24	21.59	sp|P04259|K2C6B_HUMAN	Keratin, type II cytoskeletal 6B OS=Homo sapiens OX=9606 GN=KRT6B PE=1 SV=5			0	26.31	SLYGLGGSKR		missed K-R@9	-0.00168908	1036.56	519.29	1036.57	519.291	2	5	1.1.1.3022.7	0	35.8677	1557.45	35.5951
148	0.24	21.59	sp|P04259|K2C6B_HUMAN	Keratin, type II cytoskeletal 6B OS=Homo sapiens OX=9606 GN=KRT6B PE=1 SV=5			0	99	SRGSGGLGGACGGAGFGSR	Carbamidomethyl(C)@11	missed R-G@2	0.00466957	1666.76	556.595	1666.76	556.594	3	10	1.1.1.2904.6	0	32.981	889.817	33.0676
148	0.24	21.59	sp|P04259|K2C6B_HUMAN	Keratin, type II cytoskeletal 6B OS=Homo sapiens OX=9606 GN=KRT6B PE=1 SV=5			0	99	TAAENEFVTLKK		missed K-K@11	0.00302769	1349.72	675.868	1349.72	675.867	2	16	1.1.1.3362.4	0	43.3751	1278.74	43.4536
148	0.24	21.59	sp|P04259|K2C6B_HUMAN	Keratin, type II cytoskeletal 6B OS=Homo sapiens OX=9606 GN=KRT6B PE=1 SV=5			0	99	YEELQITAGR			0.00461585	1178.6	590.306	1178.59	590.304	2	11	1.1.1.3602.5	0	49.1879	1763.23	49.36
148	0.24	21.59	sp|P04259|K2C6B_HUMAN	Keratin, type II cytoskeletal 6B OS=Homo sapiens OX=9606 GN=KRT6B PE=1 SV=5			0	20.05	YEELQITAGR			0.00901039	1178.6	590.308	1178.59	590.304	2	5	1.1.1.3638.5	0	50.142	107.967	50.1588
149	0.23	0.23	RRRRRsp|Q5VW38|GP107_HUMAN	REVERSED Protein GPR107 OS=Homo sapiens OX=9606 GN=GPR107 PE=1 SV=1			0.226214	80.07	ALNIAATIGAR			-0.00340706	1069.62	535.818	1069.62	535.819	2	6	1.1.1.2872.3	1	32.2213	216.17	32.2654
150	0.21	0.21	sp|P15924|DESP_HUMAN	Desmoplakin OS=Homo sapiens OX=9606 GN=DSP PE=1 SV=3			0.213249	78.93	QLQNIIQATSR			-0.00535448	1270.69	636.354	1270.7	636.357	2	6	1.1.1.3744.3	1	52.7919	116.885	52.8087
151	0.21	0.21	tr|E7EQG2|E7EQG2_HUMAN; sp|Q14240|IF4A2_HUMAN	Eukaryotic initiation factor 4A-II OS=Homo sapiens OX=9606 GN=EIF4A2 PE=1 SV=1; Eukaryotic initiation factor 4A-II OS=Homo sapiens OX=9606 GN=EIF4A2 PE=1 SV=2			0.19382	76.96	VLITTDLLAR			0.00160968	1113.68	557.846	1113.68	557.845	2	10	1.1.1.4630.2	1	73.3437	100.87	73.3234
151	0.21	0.21	tr|E7EQG2|E7EQG2_HUMAN; sp|Q14240|IF4A2_HUMAN	Eukaryotic initiation factor 4A-II OS=Homo sapiens OX=9606 GN=EIF4A2 PE=1 SV=1; Eukaryotic initiation factor 4A-II OS=Homo sapiens OX=9606 GN=EIF4A2 PE=1 SV=2			0.0163737	18.79	AIIPCIK	Carbamidomethyl(C)@5		0.0038597	813.482	407.748	813.478	407.746	2	3	1.1.1.3926.2	1	56.897	244.586	56.9953
152	0.2	0.2	tr|A0A1B0GV09|A0A1B0GV09_HUMAN; tr|A0A1B0GU48|A0A1B0GU48_HUMAN; sp|Q9H9B1|EHMT1_HUMAN	Histone-lysine N-methyltransferase EHMT1 OS=Homo sapiens OX=9606 GN=EHMT1 PE=1 SV=1; Histone-lysine N-methyltransferase EHMT1 (Fragment) OS=Homo sapiens OX=9606 GN=EHMT1 PE=1 SV=1; Histone-lysine N-methyltransferase EHMT1 OS=Homo sapiens OX=9606 GN=EHMT1 PE=1 SV=4			0.20204	77.96	APLLVLCEDHR	Carbamidomethyl(C)@7		0.00635561	1321.69	661.851	1321.68	661.848	2	6	1.1.1.4021.6	1	59.4532	214.28	59.4088
153	0.2	0.2	sp|O95573|ACSL3_HUMAN	Long-chain-fatty-acid--CoA ligase 3 OS=Homo sapiens OX=9606 GN=ACSL3 PE=1 SV=3			0.199971	77.84	IGYSSPQTLADQSSK			0.00302931	1580.77	791.393	1580.77	791.391	2	8	1.1.1.3421.9	1	44.8941	147.648	44.874
154	0.19	0.19	sp|P62266|RS23_HUMAN	40S ribosomal protein S23 OS=Homo sapiens OX=9606 GN=RPS23 PE=1 SV=3			0.185752	76.32	ANPFGGASHAK			-0.00132175	1055.51	528.764	1055.51	528.765	2	6	1.1.1.2533.3	1	23.6611	199.002	23.91
154	0.19	0.19	sp|P62266|RS23_HUMAN	40S ribosomal protein S23 OS=Homo sapiens OX=9606 GN=RPS23 PE=1 SV=3			0	75.18	ANPFGGASHAK			-0.00327488	1055.51	528.763	1055.51	528.765	2	7	1.1.1.2548.2	1	24.0504	226.595	24.0412
155	0.17	0.17	RRRRRtr|A0A3B3IRV8|A0A3B3IRV8_HUMAN; RRRRRsp|P78363|ABCA4_HUMAN	REVERSED Retinal-specific ATP-binding cassette transporter OS=Homo sapiens OX=9606 GN=ABCA4 PE=1 SV=1; REVERSED Retinal-specific phospholipid-transporting ATPase ABCA4 OS=Homo sapiens OX=9606 GN=ABCA4 PE=1 SV=3			0.172631	74.89	EVVDIDMRIK		missed R-I@8	-0.00345615	1216.65	609.33	1216.65	609.332	2	10	1.1.1.4114.2	1	61.4598	11286.3	61.2451
155	0.17	0.17	RRRRRtr|A0A3B3IRV8|A0A3B3IRV8_HUMAN; RRRRRsp|P78363|ABCA4_HUMAN	REVERSED Retinal-specific ATP-binding cassette transporter OS=Homo sapiens OX=9606 GN=ABCA4 PE=1 SV=1; REVERSED Retinal-specific phospholipid-transporting ATPase ABCA4 OS=Homo sapiens OX=9606 GN=ABCA4 PE=1 SV=3			0	18.72	EVVDIDMRIK		missed R-I@8	-0.00138098	1216.65	609.331	1216.65	609.332	2	6	1.1.1.4133.3	1	61.8471	1393.65	61.5893
156	0.16	0.16	tr|A0A087WVY5|A0A087WVY5_HUMAN; sp|Q96MR6|CFA57_HUMAN	Cilia- and flagella-associated protein 57 OS=Homo sapiens OX=9606 GN=CFAP57 PE=1 SV=1; Cilia- and flagella-associated protein 57 OS=Homo sapiens OX=9606 GN=CFAP57 PE=2 SV=3			0.156145	72.72	SQGMLALSISPNR			-0.000202485	1372.71	687.364	1372.71	687.364	2	7	1.1.1.3821.5	1	54.4806	764.87	54.5911
157	0.16	0.16	sp|Q86UA1|PRP39_HUMAN	Pre-mRNA-processing factor 39 OS=Homo sapiens OX=9606 GN=PRPF39 PE=1 SV=3			0.159267	73.27	FKEHVQNNLPR		missed K-E@2	-0.000314975	1380.73	461.249	1380.73	461.249	3	6	1.1.1.2738.2	1	28.9757	154.206	28.9669
157	0.16	0.16	sp|Q86UA1|PRP39_HUMAN	Pre-mRNA-processing factor 39 OS=Homo sapiens OX=9606 GN=PRPF39 PE=1 SV=3			0.00392635	20.22	ENTKLYLNLLEMEYSGDLK	Oxidation(M)@12	missed K-L@4	0.0219751	2288.15	763.723	2288.12	763.715	3	7	1.1.1.4362.3	1	67.0765	1810.86	67.1755
158	0.15	0.15	tr|A0A0A0MRM9|A0A0A0MRM9_HUMAN; sp|Q14978|NOLC1_HUMAN	Nucleolar and coiled-body phosphoprotein 1 (Fragment) OS=Homo sapiens OX=9606 GN=NOLC1 PE=1 SV=1; Nucleolar and coiled-body phosphoprotein 1 OS=Homo sapiens OX=9606 GN=NOLC1 PE=1 SV=2			0.0695604	52.09	VREEEIEVDSR		missed R-E@2	-0.00130539	1359.66	680.838	1359.66	680.839	2	5	1.1.1.2895.6	1	32.7485	234.582	32.7873
158	0.15	0.15	tr|A0A0A0MRM9|A0A0A0MRM9_HUMAN; sp|Q14978|NOLC1_HUMAN	Nucleolar and coiled-body phosphoprotein 1 (Fragment) OS=Homo sapiens OX=9606 GN=NOLC1 PE=1 SV=1; Nucleolar and coiled-body phosphoprotein 1 OS=Homo sapiens OX=9606 GN=NOLC1 PE=1 SV=2			0.0428718	39.17	LQTPNTFPK			0.00411704	1044.56	523.29	1044.56	523.287	2	7	1.1.1.3420.4	1	44.8689	275.341	44.9742
158	0.15	0.15	tr|A0A0A0MRM9|A0A0A0MRM9_HUMAN; sp|Q14978|NOLC1_HUMAN	Nucleolar and coiled-body phosphoprotein 1 (Fragment) OS=Homo sapiens OX=9606 GN=NOLC1 PE=1 SV=1; Nucleolar and coiled-body phosphoprotein 1 OS=Homo sapiens OX=9606 GN=NOLC1 PE=1 SV=2			0.034328	33.81	NKPGPYSSVPPPSAPPPKK		missed K-K@18	0.0012678	1944.05	649.023	1944.05	649.023	3	6	1.1.1.2845.7	1	31.5282	212.728	31.5868
159	0.15	0.15	tr|J3QR09|J3QR09_HUMAN; tr|J3KTE4|J3KTE4_HUMAN; sp|P84098|RL19_HUMAN	Ribosomal protein L19 OS=Homo sapiens OX=9606 GN=RPL19 PE=1 SV=1; Ribosomal protein L19 OS=Homo sapiens OX=9606 GN=RPL19 PE=1 SV=1; 60S ribosomal protein L19 OS=Homo sapiens OX=9606 GN=RPL19 PE=1 SV=1			0.14691	71.76	KKLLADQAEAR		missed K-K@1; missed K-L@2	-0.00218141	1241.71	414.91	1241.71	414.91	3	6	1.1.1.2442.2	1	21.4128	157.202	21.508
160	0.15	0.15	sp|Q96M42|CU129_HUMAN	Putative uncharacterized protein encoded by LINC00479 OS=Homo sapiens OX=9606 GN=LINC00479 PE=5 SV=2			0.145694	71.6	LLIPRWR		missed R-W@5	4.18985e-05	952.597	477.306	952.597	477.306	2	6	1.1.1.4324.2	0	66.1377	142.729	66.098
160	0.15	0.15	sp|Q96M42|CU129_HUMAN	Putative uncharacterized protein encoded by LINC00479 OS=Homo sapiens OX=9606 GN=LINC00479 PE=5 SV=2			0	31.52	LLIPRWR		missed R-W@5	-0.000568448	952.596	477.305	952.597	477.306	2	5	1.1.1.4310.2	0	65.7409	1861.68	65.6777
160	0.15	0.15	sp|Q96M42|CU129_HUMAN	Putative uncharacterized protein encoded by LINC00479 OS=Homo sapiens OX=9606 GN=LINC00479 PE=5 SV=2			0	18.72	LLIPRWR		missed R-W@5	0.00199501	952.599	477.307	952.597	477.306	2	3	1.1.1.4166.2	0	62.7311	54.42	62.6432
160	0.15	0.15	sp|Q96M42|CU129_HUMAN	Putative uncharacterized protein encoded by LINC00479 OS=Homo sapiens OX=9606 GN=LINC00479 PE=5 SV=2			0	18.72	LLIPRWR		missed R-W@5	0.0016288	952.599	477.307	952.597	477.306	2	4	1.1.1.4296.2	0	65.3631	139.56	65.2704
161	0.15	0.15	RRRRRsp|Q9BYN8|RT26_HUMAN	REVERSED 28S ribosomal protein S26, mitochondrial OS=Homo sapiens OX=9606 GN=MRPS26 PE=1 SV=1			0.149967	72.52	REALVGAR		missed R-E@1	-0.00216811	870.501	436.258	870.504	436.259	2	9	1.1.1.2775.2	0	29.9036	1512.9	29.8476
162	0.13	0.13	tr|M0QZR4|M0QZR4_HUMAN	Rho guanine nucleotide exchange factor 1 OS=Homo sapiens OX=9606 GN=ARHGEF1 PE=1 SV=1			0.130768	69.29	LLLKSHSR		missed K-S@4	0.015298	952.597	477.306	952.582	477.298	2	6	1.1.1.4324.2	0	66.1377	142.729	66.098
162	0.13	0.13	tr|M0QZR4|M0QZR4_HUMAN	Rho guanine nucleotide exchange factor 1 OS=Homo sapiens OX=9606 GN=ARHGEF1 PE=1 SV=1			0	30.25	LLLKSHSR		missed K-S@4	0.0146877	952.596	477.305	952.582	477.298	2	5	1.1.1.4310.2	0	65.7409	1861.68	65.6777
163	0.13	0.13	RRRRRtr|A0A384DVL8|A0A384DVL8_HUMAN; RRRRRsp|Q8TD84|DSCL1_HUMAN	REVERSED Down syndrome cell adhesion molecule like 1, isoform CRA_b OS=Homo sapiens OX=9606 GN=DSCAML1 PE=1 SV=1; REVERSED Down syndrome cell adhesion molecule-like protein 1 OS=Homo sapiens OX=9606 GN=DSCAML1 PE=1 SV=2			0.129596	69.29	IIIPREGR		missed R-E@5	0.015298	952.597	477.306	952.582	477.298	2	6	1.1.1.4324.2	0	66.1377	142.729	66.098
163	0.13	0.13	RRRRRtr|A0A384DVL8|A0A384DVL8_HUMAN; RRRRRsp|Q8TD84|DSCL1_HUMAN	REVERSED Down syndrome cell adhesion molecule like 1, isoform CRA_b OS=Homo sapiens OX=9606 GN=DSCAML1 PE=1 SV=1; REVERSED Down syndrome cell adhesion molecule-like protein 1 OS=Homo sapiens OX=9606 GN=DSCAML1 PE=1 SV=2			0	30.25	IIIPREGR		missed R-E@5	0.0146877	952.596	477.305	952.582	477.298	2	5	1.1.1.4310.2	0	65.7409	1861.68	65.6777
164	0.13	0.13	RRRRRsp|Q8WUJ3|CEMIP_HUMAN	REVERSED Cell migration-inducing and hyaluronan-binding protein OS=Homo sapiens OX=9606 GN=CEMIP PE=1 SV=2			0.128427	69.18	IIAPERPK			-0.00244239	922.557	462.286	922.56	462.287	2	6	1.1.1.2617.5	0	25.874	92.7308	25.8261
165	0.13	0.13	sp|P55060|XPO2_HUMAN	Exportin-2 OS=Homo sapiens OX=9606 GN=CSE1L PE=1 SV=3			0.127844	69.29	IIIPEIQK			0.00137933	952.597	477.306	952.596	477.305	2	6	1.1.1.4324.2	0	66.1377	142.729	66.098
165	0.13	0.13	sp|P55060|XPO2_HUMAN	Exportin-2 OS=Homo sapiens OX=9606 GN=CSE1L PE=1 SV=3			0	30.25	IIIPEIQK			0.000768984	952.596	477.305	952.596	477.305	2	5	1.1.1.4310.2	0	65.7409	1861.68	65.6777
165	0.13	0.13	sp|P55060|XPO2_HUMAN	Exportin-2 OS=Homo sapiens OX=9606 GN=CSE1L PE=1 SV=3			0	18.72	IIIPEIQK			0.00333244	952.599	477.307	952.596	477.305	2	3	1.1.1.4166.2	0	62.7311	54.42	62.6432
166	0.11	2.67	tr|H3BPE7|H3BPE7_HUMAN; sp|P35637|FUS_HUMAN	RNA-binding protein FUS OS=Homo sapiens OX=9606 GN=FUS PE=1 SV=1; RNA-binding protein FUS OS=Homo sapiens OX=9606 GN=FUS PE=1 SV=1			0.114639	66.71	LKGEATVSFDDPPSAK		missed K-G@2	0.00318057	1660.83	554.619	1660.83	554.618	3	7	1.1.1.3398.4	1	44.2831	450.132	44.2751
166	0.11	2.67	tr|H3BPE7|H3BPE7_HUMAN; sp|P35637|FUS_HUMAN	RNA-binding protein FUS OS=Homo sapiens OX=9606 GN=FUS PE=1 SV=1; RNA-binding protein FUS OS=Homo sapiens OX=9606 GN=FUS PE=1 SV=1			0	83.34	AAIDWFDGK			-0.00188455	1021.49	511.75	1021.49	511.751	2	6	1.1.1.4316.3	0	65.9126	172.945	65.9277
166	0.11	2.67	tr|H3BPE7|H3BPE7_HUMAN; sp|P35637|FUS_HUMAN	RNA-binding protein FUS OS=Homo sapiens OX=9606 GN=FUS PE=1 SV=1; RNA-binding protein FUS OS=Homo sapiens OX=9606 GN=FUS PE=1 SV=1			0	99	GEATVSFDDPPSAK			0.00512658	1419.66	710.836	1419.65	710.833	2	14	1.1.1.3457.5	0	45.7914	12064.7	45.9475
166	0.11	2.67	tr|H3BPE7|H3BPE7_HUMAN; sp|P35637|FUS_HUMAN	RNA-binding protein FUS OS=Homo sapiens OX=9606 GN=FUS PE=1 SV=1; RNA-binding protein FUS OS=Homo sapiens OX=9606 GN=FUS PE=1 SV=1			0	99	GEATVSFDDPPSAK			0.00537073	1419.66	710.836	1419.65	710.833	2	17	1.1.1.3476.7	0	46.1778	9003.34	45.9971
166	0.11	2.67	tr|H3BPE7|H3BPE7_HUMAN; sp|P35637|FUS_HUMAN	RNA-binding protein FUS OS=Homo sapiens OX=9606 GN=FUS PE=1 SV=1; RNA-binding protein FUS OS=Homo sapiens OX=9606 GN=FUS PE=1 SV=1			0	99	GEATVSFDDPPSAK			0.00512658	1419.66	710.836	1419.65	710.833	2	9	1.1.1.3459.8	0	45.8439	12064.7	45.9475
167	0.11	0.11	tr|E7EVA0|E7EVA0_HUMAN	Microtubule-associated protein OS=Homo sapiens OX=9606 GN=MAP4 PE=1 SV=1			0.111259	66.03	GSSGKMRTDSGK		missed K-M@5; missed R-T@7	0.0117719	1209.59	605.802	1209.58	605.796	2	10	1.1.1.3586.3	1	48.7996	83034.2	48.7955
168	0.11	0.11	sp|Q8TDN6|BRX1_HUMAN	Ribosome biogenesis protein BRX1 homolog OS=Homo sapiens OX=9606 GN=BRIX1 PE=1 SV=2			0.107349	65.36	RNEIDAEPPAKR		missed R-N@1; missed K-R@11	-0.000882186	1394.73	465.916	1394.73	465.916	3	6	1.1.1.2474.3	1	22.1908	136.222	22.2059
169	0.1	0.11	tr|F8W7A7|F8W7A7_HUMAN; sp|Q5BJE1|CC178_HUMAN	Coiled-coil domain-containing protein 178 OS=Homo sapiens OX=9606 GN=CCDC178 PE=1 SV=1; Coiled-coil domain-containing protein 178 OS=Homo sapiens OX=9606 GN=CCDC178 PE=2 SV=3			0.104577	64.7	QKTLQDTQK		missed K-T@2	0.0116013	1088.59	545.304	1088.58	545.299	2	6	1.1.1.2363.2	0	19.7361	354.317	19.9549
170	0.09	0.09	RRRRRsp|Q0VF96|CGNL1_HUMAN	REVERSED Cingulin-like protein 1 OS=Homo sapiens OX=9606 GN=CGNL1 PE=1 SV=2			0.0925886	91.97	QLEAVEITLK	Deamidated(Q)@1		0.0109056	1143.65	572.832	1143.64	572.827	2	9	1.1.1.4028.2	1	59.6397	749.667	59.7668
171	0.08	0.08	RRRRRsp|Q8NCM8|DYHC2_HUMAN	REVERSED Cytoplasmic dynein 2 heavy chain 1 OS=Homo sapiens OX=9606 GN=DYNC2H1 PE=1 SV=4			0.0614803	51.04	LKTLNTDSR		missed K-T@2	-0.000302023	1046.57	524.293	1046.57	524.293	2	8	1.1.1.2551.5	1	24.1335	2512.34	24.2765
171	0.08	0.08	RRRRRsp|Q8NCM8|DYHC2_HUMAN	REVERSED Cytoplasmic dynein 2 heavy chain 1 OS=Homo sapiens OX=9606 GN=DYNC2H1 PE=1 SV=4			0.0145735	18.72	FTDKPQLTNLEK			0.00532629	1432.76	717.388	1432.76	717.385	2	4	1.1.1.4351.5	1	66.785	42.1614	66.7715
172	0.08	0.08	sp|Q9UNF1|MAGD2_HUMAN	Melanoma-associated antigen D2 OS=Homo sapiens OX=9606 GN=MAGED2 PE=1 SV=2			0.0777937	57.43	LQSSQEPEAPPPR			0.000249003	1434.71	718.362	1434.71	718.362	2	7	1.1.1.2746.10	1	29.1641	114.342	29.1959
173	0.08	0.08	sp|Q92973|TNPO1_HUMAN	Transportin-1 OS=Homo sapiens OX=9606 GN=TNPO1 PE=1 SV=2			0.0491485	45.21	TLLENTAITIGR			-0.00182798	1300.73	651.374	1300.74	651.375	2	6	1.1.1.4332.5	1	66.3627	135.528	66.3745
173	0.08	0.08	sp|Q92973|TNPO1_HUMAN	Transportin-1 OS=Homo sapiens OX=9606 GN=TNPO1 PE=1 SV=2			0.0259491	29.95	QSSFALLGDLTK			0.00816115	1278.69	640.352	1278.68	640.348	2	8	1.1.1.4989.2	1	79.8816	55.8579	79.8575
174	0.08	0.08	tr|H7BZY4|H7BZY4_HUMAN; tr|E9PH58|E9PH58_HUMAN; tr|E7EX20|E7EX20_HUMAN; sp|Q14679|TTLL4_HUMAN; RRRRRsp|Q9UK05|GDF2_HUMAN	Tubulin polyglutamylase TTLL4 (Fragment) OS=Homo sapiens OX=9606 GN=TTLL4 PE=1 SV=8; Tubulin polyglutamylase TTLL4 OS=Homo sapiens OX=9606 GN=TTLL4 PE=1 SV=1; Tubulin polyglutamylase TTLL4 OS=Homo sapiens OX=9606 GN=TTLL4 PE=1 SV=1; Tubulin polyglutamylase TTLL4 OS=Homo sapiens OX=9606 GN=TTLL4 PE=1 SV=2; REVERSED Growth/differentiation factor 2 OS=Homo sapiens OX=9606 GN=GDF2 PE=1 SV=1			0.0830199	59.43	WSQLPK			0.00420689	757.417	379.716	757.412	379.713	2	6	1.1.1.3252.2	1	40.9359	2118.67	41.1057
174	0.08	0.08	tr|H7BZY4|H7BZY4_HUMAN; tr|E9PH58|E9PH58_HUMAN; tr|E7EX20|E7EX20_HUMAN; sp|Q14679|TTLL4_HUMAN; RRRRRsp|Q9UK05|GDF2_HUMAN	Tubulin polyglutamylase TTLL4 (Fragment) OS=Homo sapiens OX=9606 GN=TTLL4 PE=1 SV=8; Tubulin polyglutamylase TTLL4 OS=Homo sapiens OX=9606 GN=TTLL4 PE=1 SV=1; Tubulin polyglutamylase TTLL4 OS=Homo sapiens OX=9606 GN=TTLL4 PE=1 SV=1; Tubulin polyglutamylase TTLL4 OS=Homo sapiens OX=9606 GN=TTLL4 PE=1 SV=2; REVERSED Growth/differentiation factor 2 OS=Homo sapiens OX=9606 GN=GDF2 PE=1 SV=1			0	58.66	WSQLPK			0.00420689	757.417	379.716	757.412	379.713	2	7	1.1.1.3267.2	1	41.3102	2118.67	41.1057
174	0.08	0.08	tr|H7BZY4|H7BZY4_HUMAN; tr|E9PH58|E9PH58_HUMAN; tr|E7EX20|E7EX20_HUMAN; sp|Q14679|TTLL4_HUMAN; RRRRRsp|Q9UK05|GDF2_HUMAN	Tubulin polyglutamylase TTLL4 (Fragment) OS=Homo sapiens OX=9606 GN=TTLL4 PE=1 SV=8; Tubulin polyglutamylase TTLL4 OS=Homo sapiens OX=9606 GN=TTLL4 PE=1 SV=1; Tubulin polyglutamylase TTLL4 OS=Homo sapiens OX=9606 GN=TTLL4 PE=1 SV=1; Tubulin polyglutamylase TTLL4 OS=Homo sapiens OX=9606 GN=TTLL4 PE=1 SV=2; REVERSED Growth/differentiation factor 2 OS=Homo sapiens OX=9606 GN=GDF2 PE=1 SV=1			0	44.01	WSQLPK			0.00439	757.417	379.716	757.412	379.713	2	5	1.1.1.3237.2	1	40.5633	980.228	40.8049
175	0.08	0.08	tr|B8ZZ81|B8ZZ81_HUMAN; sp|O00116|ADAS_HUMAN	Alkylglycerone-phosphate synthase OS=Homo sapiens OX=9606 GN=AGPS PE=1 SV=1; Alkyldihydroxyacetonephosphate synthase, peroxisomal OS=Homo sapiens OX=9606 GN=AGPS PE=1 SV=1			0.0772745	57.91	AASAATAAPTATPAAQESGTIPK			0.0124827	2082.07	1042.04	2082.06	1042.04	2	10	1.1.1.3410.6	1	44.6096	159.372	44.5627
176	0.08	0.08	RRRRRtr|K7EIG1|K7EIG1_HUMAN; RRRRRtr|I3L2B0|I3L2B0_HUMAN; RRRRRtr|A0A494C0R8|A0A494C0R8_HUMAN; RRRRRsp|Q6URK8|TEPP_HUMAN; RRRRRsp|O75153|CLU_HUMAN	REVERSED Clustered mitochondria protein homolog (Fragment) OS=Homo sapiens OX=9606 GN=CLUH PE=1 SV=2; REVERSED Clustered mitochondria protein homolog OS=Homo sapiens OX=9606 GN=CLUH PE=1 SV=3; REVERSED Clustered mitochondria protein homolog OS=Homo sapiens OX=9606 GN=CLUH PE=1 SV=1; REVERSED Testis, prostate and placenta-expressed protein OS=Homo sapiens OX=9606 GN=TEPP PE=2 SV=3; REVERSED Cluste…			0.0814455	59.43	LCQLPK	Carbamidomethyl(C)@2		0.000836063	757.417	379.716	757.416	379.715	2	6	1.1.1.3252.2	1	40.9359	2118.67	41.1057
176	0.08	0.08	RRRRRtr|K7EIG1|K7EIG1_HUMAN; RRRRRtr|I3L2B0|I3L2B0_HUMAN; RRRRRtr|A0A494C0R8|A0A494C0R8_HUMAN; RRRRRsp|Q6URK8|TEPP_HUMAN; RRRRRsp|O75153|CLU_HUMAN	REVERSED Clustered mitochondria protein homolog (Fragment) OS=Homo sapiens OX=9606 GN=CLUH PE=1 SV=2; REVERSED Clustered mitochondria protein homolog OS=Homo sapiens OX=9606 GN=CLUH PE=1 SV=3; REVERSED Clustered mitochondria protein homolog OS=Homo sapiens OX=9606 GN=CLUH PE=1 SV=1; REVERSED Testis, prostate and placenta-expressed protein OS=Homo sapiens OX=9606 GN=TEPP PE=2 SV=3; REVERSED Cluste…			0	58.66	LCQLPK	Carbamidomethyl(C)@2		0.000836063	757.417	379.716	757.416	379.715	2	7	1.1.1.3267.2	1	41.3102	2118.67	41.1057
176	0.08	0.08	RRRRRtr|K7EIG1|K7EIG1_HUMAN; RRRRRtr|I3L2B0|I3L2B0_HUMAN; RRRRRtr|A0A494C0R8|A0A494C0R8_HUMAN; RRRRRsp|Q6URK8|TEPP_HUMAN; RRRRRsp|O75153|CLU_HUMAN	REVERSED Clustered mitochondria protein homolog (Fragment) OS=Homo sapiens OX=9606 GN=CLUH PE=1 SV=2; REVERSED Clustered mitochondria protein homolog OS=Homo sapiens OX=9606 GN=CLUH PE=1 SV=3; REVERSED Clustered mitochondria protein homolog OS=Homo sapiens OX=9606 GN=CLUH PE=1 SV=1; REVERSED Testis, prostate and placenta-expressed protein OS=Homo sapiens OX=9606 GN=TEPP PE=2 SV=3; REVERSED Cluste…			0	44.01	LCQLPK	Carbamidomethyl(C)@2		0.00101917	757.417	379.716	757.416	379.715	2	5	1.1.1.3237.2	1	40.5633	980.228	40.8049
177	0.08	0.08	RRRRRsp|P20333|TNR1B_HUMAN	REVERSED Tumor necrosis factor receptor superfamily member 1B OS=Homo sapiens OX=9606 GN=TNFRSF1B PE=1 SV=3			0.080399	59.43	QLCLPK	Carbamidomethyl(C)@3		0.000836063	757.417	379.716	757.416	379.715	2	6	1.1.1.3252.2	1	40.9359	2118.67	41.1057
177	0.08	0.08	RRRRRsp|P20333|TNR1B_HUMAN	REVERSED Tumor necrosis factor receptor superfamily member 1B OS=Homo sapiens OX=9606 GN=TNFRSF1B PE=1 SV=3			0	58.66	QLCLPK	Carbamidomethyl(C)@3		0.000836063	757.417	379.716	757.416	379.715	2	7	1.1.1.3267.2	1	41.3102	2118.67	41.1057
177	0.08	0.08	RRRRRsp|P20333|TNR1B_HUMAN	REVERSED Tumor necrosis factor receptor superfamily member 1B OS=Homo sapiens OX=9606 GN=TNFRSF1B PE=1 SV=3			0	44.01	QLCLPK	Carbamidomethyl(C)@3		0.00101917	757.417	379.716	757.416	379.715	2	5	1.1.1.3237.2	1	40.5633	980.228	40.8049
178	0.07	0.07	sp|P50443|S26A2_HUMAN	Sulfate transporter OS=Homo sapiens OX=9606 GN=SLC26A2 PE=1 SV=2			0.0665127	54.77	LGLNLPR		cleaved L-L@N-term	0.00974029	781.491	391.753	781.481	391.748	2	8	1.1.1.2613.2	0	25.7598	1407.72	25.5091
179	0.07	0.07	sp|O75367|H2AY_HUMAN	Core histone macro-H2A.1 OS=Homo sapiens OX=9606 GN=H2AFY PE=1 SV=4			0.0525663	48.59	AGVIFPVGR			0.00182489	914.536	458.275	914.534	458.274	2	5	1.1.1.4047.2	1	60.1602	161.86	60.26
179	0.07	0.07	sp|O75367|H2AY_HUMAN	Core histone macro-H2A.1 OS=Homo sapiens OX=9606 GN=H2AFY PE=1 SV=4			0.0141246	19.49	SIAFPSIGSGR			-0.00474018	1090.57	546.293	1090.58	546.296	2	5	1.1.1.4169.2	1	62.8144	117.74	62.8605
180	0.07	0.07	tr|A0A0A0MSC8|A0A0A0MSC8_HUMAN; sp|O75094|SLIT3_HUMAN	Slit homolog 3 protein OS=Homo sapiens OX=9606 GN=SLIT3 PE=1 SV=1; Slit homolog 3 protein OS=Homo sapiens OX=9606 GN=SLIT3 PE=2 SV=3			0.0660068	54.77	GLRALPR		missed R-A@3	-0.00149311	781.491	391.753	781.492	391.753	2	8	1.1.1.2613.2	0	25.7598	1407.72	25.5091
180	0.07	0.07	tr|A0A0A0MSC8|A0A0A0MSC8_HUMAN; sp|O75094|SLIT3_HUMAN	Slit homolog 3 protein OS=Homo sapiens OX=9606 GN=SLIT3 PE=1 SV=1; Slit homolog 3 protein OS=Homo sapiens OX=9606 GN=SLIT3 PE=2 SV=3			0	43.33	GLRALPR		missed R-A@3	-0.00149311	781.491	391.753	781.492	391.753	2	9	1.1.1.2599.2	0	25.3986	1407.03	25.5091
181	0.07	0.07	sp|Q9BQ50|TREX2_HUMAN; RRRRRsp|Q8NDA2|HMCN2_HUMAN	Three prime repair exonuclease 2 OS=Homo sapiens OX=9606 GN=TREX2 PE=1 SV=1; REVERSED Hemicentin-2 OS=Homo sapiens OX=9606 GN=HMCN2 PE=2 SV=3			0.0655015	54.77	LGARLPR		missed R-L@4	-0.00149311	781.491	391.753	781.492	391.753	2	8	1.1.1.2613.2	0	25.7598	1407.72	25.5091
181	0.07	0.07	sp|Q9BQ50|TREX2_HUMAN; RRRRRsp|Q8NDA2|HMCN2_HUMAN	Three prime repair exonuclease 2 OS=Homo sapiens OX=9606 GN=TREX2 PE=1 SV=1; REVERSED Hemicentin-2 OS=Homo sapiens OX=9606 GN=HMCN2 PE=2 SV=3			0	43.33	LGARLPR		missed R-L@4	-0.00149311	781.491	391.753	781.492	391.753	2	9	1.1.1.2599.2	0	25.3986	1407.03	25.5091
182	0.07	0.07	RRRRRtr|K7ERX7|K7ERX7_HUMAN; RRRRRtr|K7EQH4|K7EQH4_HUMAN; RRRRRtr|K7EK77|K7EK77_HUMAN; RRRRRtr|K7EJP1|K7EJP1_HUMAN; RRRRRsp|P25705|ATPA_HUMAN	REVERSED ATP synthase subunit alpha, mitochondrial (Fragment) OS=Homo sapiens OX=9606 GN=ATP5F1A PE=1 SV=1; REVERSED ATP synthase subunit alpha, mitochondrial (Fragment) OS=Homo sapiens OX=9606 GN=ATP5F1A PE=1 SV=1; REVERSED ATP synthase subunit alpha, mitochondrial (Fragment) OS=Homo sapiens OX=9606 GN=ATP5F1A PE=1 SV=1; REVERSED ATP synthase subunit alpha, mitochondrial (Fragment) OS=Homo sapie…			0.0675262	55.81	KVIDGEKILK		missed K-V@1; missed K-I@7	-0.00274214	1141.7	571.859	1141.71	571.861	2	6	1.1.1.4027.5	1	59.612	2614.79	59.3305
182	0.07	0.07	RRRRRtr|K7ERX7|K7ERX7_HUMAN; RRRRRtr|K7EQH4|K7EQH4_HUMAN; RRRRRtr|K7EK77|K7EK77_HUMAN; RRRRRtr|K7EJP1|K7EJP1_HUMAN; RRRRRsp|P25705|ATPA_HUMAN	REVERSED ATP synthase subunit alpha, mitochondrial (Fragment) OS=Homo sapiens OX=9606 GN=ATP5F1A PE=1 SV=1; REVERSED ATP synthase subunit alpha, mitochondrial (Fragment) OS=Homo sapiens OX=9606 GN=ATP5F1A PE=1 SV=1; REVERSED ATP synthase subunit alpha, mitochondrial (Fragment) OS=Homo sapiens OX=9606 GN=ATP5F1A PE=1 SV=1; REVERSED ATP synthase subunit alpha, mitochondrial (Fragment) OS=Homo sapie…			0	18.72	KVIDGEKILK		missed K-V@1; missed K-I@7	-0.00262007	1141.7	571.86	1141.71	571.861	2	7	1.1.1.4013.2	1	59.2314	5091.5	59.2245
183	0.06	0.06	tr|A0A2R8YG73|A0A2R8YG73_HUMAN; tr|A0A2R8Y4W8|A0A2R8Y4W8_HUMAN	Girdin OS=Homo sapiens OX=9606 GN=CCDC88A PE=1 SV=1; Girdin OS=Homo sapiens OX=9606 GN=CCDC88A PE=1 SV=1			0.0535477	49.76	ESQETTRELLK		missed R-E@7	0.0136366	1332.7	667.358	1332.69	667.352	2	6	1.1.1.4154.5	1	62.4196	314.115	62.455
183	0.06	0.06	tr|A0A2R8YG73|A0A2R8YG73_HUMAN; tr|A0A2R8Y4W8|A0A2R8Y4W8_HUMAN	Girdin OS=Homo sapiens OX=9606 GN=CCDC88A PE=1 SV=1; Girdin OS=Homo sapiens OX=9606 GN=CCDC88A PE=1 SV=1			0.00305075	18.75	LNHTYSQLLK	Deamidated(N)@2		-8.53254e-05	1216.65	609.33	1216.65	609.33	2	8	1.1.1.4114.2	1	61.4598	11286.3	61.2451
183	0.06	0.06	tr|A0A2R8YG73|A0A2R8YG73_HUMAN; tr|A0A2R8Y4W8|A0A2R8Y4W8_HUMAN	Girdin OS=Homo sapiens OX=9606 GN=CCDC88A PE=1 SV=1; Girdin OS=Homo sapiens OX=9606 GN=CCDC88A PE=1 SV=1			0.00305075	18.72	RRGNWITLK	Deamidated(N)@4	missed R-R@1; missed R-G@2	-0.00166519	1143.65	572.832	1143.65	572.833	2	6	1.1.1.4028.2	1	59.6397	749.667	59.7668
184	0.06	0.06	sp|Q13415|ORC1_HUMAN	Origin recognition complex subunit 1 OS=Homo sapiens OX=9606 GN=ORC1 PE=1 SV=2			0.0570004	51.73	RAPRTVSR		missed R-A@1; missed R-T@4	-0.0133254	941.539	471.777	941.552	471.783	2	6	1.1.1.2780.3	1	30.0298	323.845	30.0672
185	0.06	0.06	tr|Q5JXT2|Q5JXT2_HUMAN	Nucleolar protein 56 (Fragment) OS=Homo sapiens OX=9606 GN=NOP56 PE=1 SV=1			0.0599818	53.19	VLLGVGDPK			-0.000657704	896.532	449.274	896.533	449.274	2	5	1.1.1.3627.2	1	49.8415	171.436	49.8888
186	0.06	0.06	tr|J3KP90|J3KP90_HUMAN; tr|H0YBQ5|H0YBQ5_HUMAN; tr|E5RFK5|E5RFK5_HUMAN; sp|P24863|CCNC_HUMAN	Cyclin-C OS=Homo sapiens OX=9606 GN=CCNC PE=1 SV=1; Cyclin-C (Fragment) OS=Homo sapiens OX=9606 GN=CCNC PE=1 SV=1; Cyclin-C OS=Homo sapiens OX=9606 GN=CCNC PE=1 SV=1; Cyclin-C OS=Homo sapiens OX=9606 GN=CCNC PE=1 SV=2			0.0560111	51.38	KEMATILSK		missed K-E@1	-0.0109165	1019.56	510.786	1019.57	510.792	2	7	1.1.1.2637.3	1	26.3706	509.855	26.2597
187	0.06	0.06	sp|Q7KZF4|SND1_HUMAN	Staphylococcal nuclease domain-containing protein 1 OS=Homo sapiens OX=9606 GN=SND1 PE=1 SV=1			0.0570004	52.15	LGTLSPAFSTR			-0.00151525	1148.62	575.316	1148.62	575.317	2	7	1.1.1.3870.3	1	55.7431	273.602	55.8527
188	0.05	0.05	sp|P11277|SPTB1_HUMAN	Spectrin beta chain, erythrocytic OS=Homo sapiens OX=9606 GN=SPTB PE=1 SV=5			0.0486625	47.85	NIKQLASR		missed K-Q@3	-0.000471988	928.545	465.28	928.545	465.28	2	9	1.1.1.2640.2	0	26.4414	486.984	26.4347
188	0.05	0.05	sp|P11277|SPTB1_HUMAN	Spectrin beta chain, erythrocytic OS=Homo sapiens OX=9606 GN=SPTB PE=1 SV=5			0	41.35	NIKQLASR		missed K-Q@3	-0.000288882	928.545	465.28	928.545	465.28	2	5	1.1.1.2655.3	0	26.8289	371.3	26.5581
189	0.05	0.05	RRRRRsp|O75116|ROCK2_HUMAN	REVERSED Rho-associated protein kinase 2 OS=Homo sapiens OX=9606 GN=ROCK2 PE=1 SV=4			0.0520764	50.04	LERVQTK		missed R-V@3	-0.00236774	872.506	437.26	872.508	437.261	2	8	1.1.1.2809.4	1	30.7571	1343.1	30.669
190	0.05	0.05	tr|H7C4C8|H7C4C8_HUMAN; sp|P50990|TCPQ_HUMAN	T-complex protein 1 subunit theta (Fragment) OS=Homo sapiens OX=9606 GN=CCT8 PE=1 SV=1; T-complex protein 1 subunit theta OS=Homo sapiens OX=9606 GN=CCT8 PE=1 SV=4			0.0472076	47.55	AIADTGANVVVTGGK			0.00640866	1371.74	686.878	1371.74	686.875	2	6	1.1.1.3487.7	1	46.4445	145.303	46.4314
191	0.05	0.05	RRRRRsp|Q5CZC0|FSIP2_HUMAN	REVERSED Fibrous sheath-interacting protein 2 OS=Homo sapiens OX=9606 GN=FSIP2 PE=2 SV=4			0.051587	50.04	KELLDQK		missed K-E@1	0.00886566	872.506	437.26	872.497	437.256	2	8	1.1.1.2809.4	1	30.7571	1343.1	30.669
192	0.05	0.05	tr|B1ALM3|B1ALM3_HUMAN; sp|Q13698|CAC1S_HUMAN	Voltage-dependent L-type calcium channel subunit alpha OS=Homo sapiens OX=9606 GN=CACNA1S PE=1 SV=1; Voltage-dependent L-type calcium channel subunit alpha-1S OS=Homo sapiens OX=9606 GN=CACNA1S PE=1 SV=4			0.0462403	47.25	LQDIANR			-0.00226711	828.443	415.229	828.445	415.23	2	4	1.1.1.2810.2	1	30.7767	105.736	30.7714
193	0.05	0.05	sp|Q16584|M3K11_HUMAN	Mitogen-activated protein kinase kinase kinase 11 OS=Homo sapiens OX=9606 GN=MAP3K11 PE=1 SV=1			0.0510982	50.04	ELRAKEK		cleaved D-E@N-term; missed R-A@3; missed K-E@5	-0.00236774	872.506	437.26	872.508	437.261	2	8	1.1.1.2809.4	1	30.7571	1343.1	30.669
194	0.05	0.05	tr|A6NF31|A6NF31_HUMAN; tr|A0A0A0MS89|A0A0A0MS89_HUMAN; sp|O75665|OFD1_HUMAN	Oral-facial-digital syndrome 1 protein OS=Homo sapiens OX=9606 GN=OFD1 PE=1 SV=1; Oral-facial-digital syndrome 1 protein OS=Homo sapiens OX=9606 GN=OFD1 PE=1 SV=1; Oral-facial-digital syndrome 1 protein OS=Homo sapiens OX=9606 GN=OFD1 PE=1 SV=1			0.0510982	50.04	ELRKAEK		missed R-K@3; missed K-A@4	-0.00236774	872.506	437.26	872.508	437.261	2	8	1.1.1.2809.4	1	30.7571	1343.1	30.669
195	0.05	0.05	RRRRRtr|Q5JV82|Q5JV82_HUMAN; RRRRRtr|J3KP90|J3KP90_HUMAN; RRRRRtr|G5E954|G5E954_HUMAN; RRRRRtr|E5RIH8|E5RIH8_HUMAN; RRRRRtr|E5RI39|E5RI39_HUMAN; RRRRRtr|E5RHL8|E5RHL8_HUMAN; RRRRRtr|E5RFK5|E5RFK5_HUMAN; RRRRRsp|P24863|CCNC_HUMAN	REVERSED Cyclin-C OS=Homo sapiens OX=9606 GN=CCNC PE=1 SV=1; REVERSED Cyclin-C OS=Homo sapiens OX=9606 GN=CCNC PE=1 SV=1; REVERSED Cyclin C, isoform CRA_c OS=Homo sapiens OX=9606 GN=CCNC PE=1 SV=1; REVERSED Cyclin-C OS=Homo sapiens OX=9606 GN=CCNC PE=1 SV=1; REVERSED Cyclin-C (Fragment) OS=Homo sapiens OX=9606 GN=CCNC PE=1 SV=1; REVERSED Cyclin-C OS=Homo sapiens OX=9606 GN=CCNC PE=1 SV=1; REVERSE…			0.05061	50.04	EKLLDQK		missed K-L@2	0.00886566	872.506	437.26	872.497	437.256	2	8	1.1.1.2809.4	1	30.7571	1343.1	30.669
196	0.05	0.05	RRRRRtr|G3V0I8|G3V0I8_HUMAN; RRRRRtr|A0A087X1T2|A0A087X1T2_HUMAN	REVERSED Sterol regulatory element binding transcription factor 2, isoform CRA_b OS=Homo sapiens OX=9606 GN=SREBF2 PE=1 SV=1; REVERSED Sterol regulatory element-binding protein 2 OS=Homo sapiens OX=9606 GN=SREBF2 PE=1 SV=1			0.047692	48.46	RSSLLTR		missed R-S@1	-0.00236318	831.49	416.752	831.493	416.754	2	9	1.1.1.2659.2	0	26.9331	1746.78	27.0113
196	0.05	0.05	RRRRRtr|G3V0I8|G3V0I8_HUMAN; RRRRRtr|A0A087X1T2|A0A087X1T2_HUMAN	REVERSED Sterol regulatory element binding transcription factor 2, isoform CRA_b OS=Homo sapiens OX=9606 GN=SREBF2 PE=1 SV=1; REVERSED Sterol regulatory element-binding protein 2 OS=Homo sapiens OX=9606 GN=SREBF2 PE=1 SV=1			0	48.3	RSSLLTR		missed R-S@1	-0.00218007	831.49	416.752	831.493	416.754	2	8	1.1.1.2675.2	0	27.3216	1658.97	27.0459
196	0.05	0.05	RRRRRtr|G3V0I8|G3V0I8_HUMAN; RRRRRtr|A0A087X1T2|A0A087X1T2_HUMAN	REVERSED Sterol regulatory element binding transcription factor 2, isoform CRA_b OS=Homo sapiens OX=9606 GN=SREBF2 PE=1 SV=1; REVERSED Sterol regulatory element-binding protein 2 OS=Homo sapiens OX=9606 GN=SREBF2 PE=1 SV=1			0	22.6	RSSLLTR		missed R-S@1	-0.00175283	831.491	416.753	831.493	416.754	2	4	1.1.1.2644.2	0	26.5396	812.001	26.7931
