# Supplementary material for: HJURP inhibits sensitivity to ferroptosis inducers in prostate cancer cells by enhancing the peroxidase activity of PRDX1
Source: Redox Biol. 2024 Oct 10;77:103392. doi: 10.1016/j.redox.2024.103392 (PMC11525750; doi:10.1016/j.redox.2024.103392)
Supplement: Multimedia component 8 [file mmc8.xlsx]

## Sheet: LC-MS result of Fig-S2-IP IgG
N	Unused	Total	Accessions	Names	Used	Annotation	Contrib	Conf	Sequence	Modifications	Cleavages	dMass	Prec MW	Prec m/z	Theor MW	Theor m/z	Theor z	Sc	Spectrum	Specific	Time	PrecursorSignal	PrecursorElution
1	76.16	76.16	sp|P09874|PARP1_HUMAN	Poly [ADP-ribose] polymerase 1 OS=Homo sapiens OX=9606 GN=PARP1 PE=1 SV=4			2	99	AEPVEVVAPR			-0.000549102	1065.58	533.798	1065.58	533.798	2	12	1.1.1.1907.7	1	24.7687	40121.6	24.9148
1	76.16	76.16	sp|P09874|PARP1_HUMAN	Poly [ADP-ribose] polymerase 1 OS=Homo sapiens OX=9606 GN=PARP1 PE=1 SV=4			2	99	FYPLEIDYGQDEEAVKK		missed K-K@16	0.0103859	2042.99	682.005	2042.98	682.002	3	11	1.1.1.2686.9	1	44.1339	4105.48	44.1491
1	76.16	76.16	sp|P09874|PARP1_HUMAN	Poly [ADP-ribose] polymerase 1 OS=Homo sapiens OX=9606 GN=PARP1 PE=1 SV=4			2	99	FYTLIPHDFGMK			-0.00353339	1467.72	734.866	1467.72	734.868	2	11	1.1.1.2960.9	1	50.8876	2684.03	50.8766
1	76.16	76.16	sp|P09874|PARP1_HUMAN	Poly [ADP-ribose] polymerase 1 OS=Homo sapiens OX=9606 GN=PARP1 PE=1 SV=4			2	99	GFSLLATEDKEALK		missed K-E@10	0.0036974	1520.81	761.413	1520.81	761.412	2	15	1.1.1.2466.3	1	38.7015	1276.32	38.696
1	76.16	76.16	sp|P09874|PARP1_HUMAN	Poly [ADP-ribose] polymerase 1 OS=Homo sapiens OX=9606 GN=PARP1 PE=1 SV=4			2	99	GFSLLATEDKEALKK		missed K-E@10; missed K-K@14	-0.00132028	1648.9	825.458	1648.9	825.459	2	9	1.1.1.2179.20	1	31.6005	1664.44	31.6313
1	76.16	76.16	sp|P09874|PARP1_HUMAN	Poly [ADP-ribose] polymerase 1 OS=Homo sapiens OX=9606 GN=PARP1 PE=1 SV=4			2	99	GGAAVDPDSGLEHSAHVLEK			0.00340233	1987.96	994.989	1987.96	994.987	2	11	1.1.1.1986.17	1	26.8076	2068.91	26.816
1	76.16	76.16	sp|P09874|PARP1_HUMAN	Poly [ADP-ribose] polymerase 1 OS=Homo sapiens OX=9606 GN=PARP1 PE=1 SV=4			2	99	HPDVEVDGFSELR			-0.00407847	1498.7	750.358	1498.71	750.36	2	18	1.1.1.2358.5	1	36.044	10905.4	35.9381
1	76.16	76.16	sp|P09874|PARP1_HUMAN	Poly [ADP-ribose] polymerase 1 OS=Homo sapiens OX=9606 GN=PARP1 PE=1 SV=4			2	99	IAPPEAPVTGYMFGK			-0.000967526	1576.8	789.405	1576.8	789.405	2	17	1.1.1.2877.9	1	48.7747	11322.8	48.7387
1	76.16	76.16	sp|P09874|PARP1_HUMAN	Poly [ADP-ribose] polymerase 1 OS=Homo sapiens OX=9606 GN=PARP1 PE=1 SV=4			2	99	KFYPLEIDYGQDEEAVK		missed K-F@1	0.00617446	2042.99	682.004	2042.98	682.002	3	18	1.1.1.2680.4	1	43.9864	7491.65	43.9342
1	76.16	76.16	sp|P09874|PARP1_HUMAN	Poly [ADP-ribose] polymerase 1 OS=Homo sapiens OX=9606 GN=PARP1 PE=1 SV=4			2	99	KFYPLEIDYGQDEEAVKK		missed K-F@1; missed K-K@17	0.00282989	2171.08	724.701	2171.08	724.7	3	21	1.1.1.2432.13	1	37.8827	37555.7	37.9698
1	76.16	76.16	sp|P09874|PARP1_HUMAN	Poly [ADP-ribose] polymerase 1 OS=Homo sapiens OX=9606 GN=PARP1 PE=1 SV=4			2	99	KGDEVDGVDEVAK		missed K-G@1	0.00403836	1359.66	680.835	1359.65	680.833	2	20	1.1.1.1610.6	1	17.4822	1328.47	17.4907
1	76.16	76.16	sp|P09874|PARP1_HUMAN	Poly [ADP-ribose] polymerase 1 OS=Homo sapiens OX=9606 GN=PARP1 PE=1 SV=4			2	99	KMVDPEKPQLGMIDR		missed K-M@1	0.00217896	1755.9	586.308	1755.9	586.308	3	11	1.1.1.2044.6	1	28.1897	1435.6	28.2506
1	76.16	76.16	sp|P09874|PARP1_HUMAN	Poly [ADP-ribose] polymerase 1 OS=Homo sapiens OX=9606 GN=PARP1 PE=1 SV=4			2	99	LQLLEDDKENR		missed K-E@8	-0.00293978	1371.7	686.856	1371.7	686.857	2	18	1.1.1.1862.5	1	23.6624	9912.79	23.7423
1	76.16	76.16	sp|P09874|PARP1_HUMAN	Poly [ADP-ribose] polymerase 1 OS=Homo sapiens OX=9606 GN=PARP1 PE=1 SV=4			2	99	LYRVEYAK		missed R-V@3	-0.00327172	1040.56	521.288	1040.57	521.29	2	9	1.1.1.1592.11	1	17.0304	2906.42	17.0188
1	76.16	76.16	sp|P09874|PARP1_HUMAN	Poly [ADP-ribose] polymerase 1 OS=Homo sapiens OX=9606 GN=PARP1 PE=1 SV=4			2	99	MAIMVQSPMFDGK			0.000609231	1453.68	727.846	1453.68	727.846	2	13	1.1.1.2915.8	1	49.7192	2201.38	49.6328
1	76.16	76.16	sp|P09874|PARP1_HUMAN	Poly [ADP-ribose] polymerase 1 OS=Homo sapiens OX=9606 GN=PARP1 PE=1 SV=4			2	99	MEEVKEANIR		missed K-E@5	-0.00324804	1217.6	609.809	1217.61	609.811	2	10	1.1.1.1507.11	1	14.9555	806.539	14.9639
1	76.16	76.16	sp|P09874|PARP1_HUMAN	Poly [ADP-ribose] polymerase 1 OS=Homo sapiens OX=9606 GN=PARP1 PE=1 SV=4			2	99	NREELGFRPEYSASQLK		missed R-E@2	0.00778274	2023.02	675.347	2023.01	675.345	3	25	1.1.1.2041.6	1	28.1192	53630.5	28.2506
1	76.16	76.16	sp|P09874|PARP1_HUMAN	Poly [ADP-ribose] polymerase 1 OS=Homo sapiens OX=9606 GN=PARP1 PE=1 SV=4			2	99	NTHATTHNAYDLEVIDIFKIER		missed K-I@19	-0.00107279	2599.3	867.441	2599.3	867.442	3	12	1.1.1.3100.13	1	54.3424	609.819	54.3289
1	76.16	76.16	sp|P09874|PARP1_HUMAN	Poly [ADP-ribose] polymerase 1 OS=Homo sapiens OX=9606 GN=PARP1 PE=1 SV=4			2	99	QQVPSGESAILDR			0.00156423	1398.71	700.363	1398.71	700.362	2	17	1.1.1.2012.8	1	27.431	22013.8	27.4412
1	76.16	76.16	sp|P09874|PARP1_HUMAN	Poly [ADP-ribose] polymerase 1 OS=Homo sapiens OX=9606 GN=PARP1 PE=1 SV=4			2	99	SDAYYCTGDVTAWTK	Carbamidomethyl(C)@6		-0.00325023	1736.73	869.373	1736.74	869.375	2	25	1.1.1.2447.12	1	38.2572	16056	38.2382
1	76.16	76.16	sp|P09874|PARP1_HUMAN	Poly [ADP-ribose] polymerase 1 OS=Homo sapiens OX=9606 GN=PARP1 PE=1 SV=4			2	99	SKLPKPVQDLIK		missed K-L@2	0.00604363	1364.85	455.956	1364.84	455.954	3	11	1.1.1.2205.4	1	32.2338	25380.1	32.4018
1	76.16	76.16	sp|P09874|PARP1_HUMAN	Poly [ADP-ribose] polymerase 1 OS=Homo sapiens OX=9606 GN=PARP1 PE=1 SV=4			2	99	SLQELFLAHILSPWGAEVK			0.0029042	2137.16	713.394	2137.16	713.393	3	22	1.1.1.4071.2	1	78.207	1124.06	78.3271
1	76.16	76.16	sp|P09874|PARP1_HUMAN	Poly [ADP-ribose] polymerase 1 OS=Homo sapiens OX=9606 GN=PARP1 PE=1 SV=4			2	99	TAEAGGVTGKGQDGIGSK		missed K-G@10	-0.000472896	1631.81	816.913	1631.81	816.913	2	11	1.1.1.1381.20	1	11.7386	222.199	11.7688
1	76.16	76.16	sp|P09874|PARP1_HUMAN	Poly [ADP-ribose] polymerase 1 OS=Homo sapiens OX=9606 GN=PARP1 PE=1 SV=4			2	99	TLGDFAAEYAK			-0.000105512	1184.57	593.293	1184.57	593.293	2	16	1.1.1.2396.4	1	36.9596	35080.4	37.0799
1	76.16	76.16	sp|P09874|PARP1_HUMAN	Poly [ADP-ribose] polymerase 1 OS=Homo sapiens OX=9606 GN=PARP1 PE=1 SV=4			2	99	TTNFAGILSQGLR			-0.000197438	1376.74	689.378	1376.74	689.378	2	21	1.1.1.3098.7	1	54.2865	22303.4	54.3289
1	76.16	76.16	sp|P09874|PARP1_HUMAN	Poly [ADP-ribose] polymerase 1 OS=Homo sapiens OX=9606 GN=PARP1 PE=1 SV=4			2	99	VFSATLGLVDIVK			-0.000565754	1360.8	681.405	1360.8	681.406	2	14	1.1.1.3465.4	1	63.8267	2695.02	63.5491
1	76.16	76.16	sp|P09874|PARP1_HUMAN	Poly [ADP-ribose] polymerase 1 OS=Homo sapiens OX=9606 GN=PARP1 PE=1 SV=4			2	99	VGTVIGSNKLEQMPSKEDAIEHFMK		missed K-L@9; missed K-E@16	0.0158299	2787.41	697.86	2787.39	697.856	4	18	1.1.1.2540.11	1	40.5233	6430.01	40.5367
1	76.16	76.16	sp|P09874|PARP1_HUMAN	Poly [ADP-ribose] polymerase 1 OS=Homo sapiens OX=9606 GN=PARP1 PE=1 SV=4			2	99	VVDRDSEEAEIIR		missed R-D@4	-0.00194833	1529.77	765.891	1529.77	765.892	2	17	1.1.1.1777.13	1	21.5915	9683.24	21.6455
1	76.16	76.16	sp|P09874|PARP1_HUMAN	Poly [ADP-ribose] polymerase 1 OS=Homo sapiens OX=9606 GN=PARP1 PE=1 SV=4			2	99	VVDRDSEEAEIIRK		missed R-D@4; missed R-K@13	-0.00121389	1657.86	553.628	1657.86	553.628	3	12	1.1.1.1598.12	1	17.183	6901.46	17.2213
1	76.16	76.16	sp|P09874|PARP1_HUMAN	Poly [ADP-ribose] polymerase 1 OS=Homo sapiens OX=9606 GN=PARP1 PE=1 SV=4			2	99	VVSEDFLQDVSASTK			-0.000572642	1623.8	812.907	1623.8	812.907	2	25	1.1.1.2783.2	1	46.4565	39416.7	46.2543
1	76.16	76.16	sp|P09874|PARP1_HUMAN	Poly [ADP-ribose] polymerase 1 OS=Homo sapiens OX=9606 GN=PARP1 PE=1 SV=4			2	99	WYHPGCFVK	Carbamidomethyl(C)@6		0.00124882	1192.55	597.282	1192.55	597.282	2	14	1.1.1.1981.13	1	26.6748	9273.51	26.6866
1	76.16	76.16	sp|P09874|PARP1_HUMAN	Poly [ADP-ribose] polymerase 1 OS=Homo sapiens OX=9606 GN=PARP1 PE=1 SV=4			1.92082	98.79	GGSDDSSKDPIDVNYEK		missed K-D@8	0.00103396	1824.8	609.275	1824.8	609.274	3	11	1.1.1.1782.15	1	21.7093	24850.2	21.8165
1	76.16	76.16	sp|P09874|PARP1_HUMAN	Poly [ADP-ribose] polymerase 1 OS=Homo sapiens OX=9606 GN=PARP1 PE=1 SV=4			1.88606	98.67	KGDEVDGVDEVAKK		missed K-G@1; missed K-K@13	-0.00282645	1487.74	496.922	1487.75	496.923	3	8	1.1.1.1457.7	1	13.667	5268.76	13.5795
1	76.16	76.16	sp|P09874|PARP1_HUMAN	Poly [ADP-ribose] polymerase 1 OS=Homo sapiens OX=9606 GN=PARP1 PE=1 SV=4			1.85387	98.59	YWIFR			0.00273021	783.409	392.712	783.407	392.711	2	7	1.1.1.2717.2	1	44.8779	8010.43	44.992
1	76.16	76.16	sp|P09874|PARP1_HUMAN	Poly [ADP-ribose] polymerase 1 OS=Homo sapiens OX=9606 GN=PARP1 PE=1 SV=4			1.79588	98.41	ELLIFNK			-0.000332482	875.511	438.763	875.512	438.763	2	9	1.1.1.2616.2	1	42.3998	16864.5	42.5155
1	76.16	76.16	sp|P09874|PARP1_HUMAN	Poly [ADP-ribose] polymerase 1 OS=Homo sapiens OX=9606 GN=PARP1 PE=1 SV=4			1.69897	98.04	GIYFADMVSK			-0.000259206	1129.55	565.781	1129.55	565.781	2	8	1.1.1.2684.2	1	44.0808	2031.02	44.1009
1	76.16	76.16	sp|P09874|PARP1_HUMAN	Poly [ADP-ribose] polymerase 1 OS=Homo sapiens OX=9606 GN=PARP1 PE=1 SV=4			1.60206	97.54	KPPLLNNADSVQAK			0.00291269	1493.82	498.948	1493.82	498.947	3	12	1.1.1.1702.9	1	19.7361	28031.3	19.8232
1	76.16	76.16	sp|P09874|PARP1_HUMAN	Poly [ADP-ribose] polymerase 1 OS=Homo sapiens OX=9606 GN=PARP1 PE=1 SV=4			1.49485	96.83	VGHSIRHPDVEVDGFSELR		missed R-H@6	0.0111741	2148.08	538.028	2148.07	538.025	4	8	1.1.1.2151.7	1	30.8812	6514.09	30.898
1	76.16	76.16	sp|P09874|PARP1_HUMAN	Poly [ADP-ribose] polymerase 1 OS=Homo sapiens OX=9606 GN=PARP1 PE=1 SV=4			0.730487	81.42	DSEEAEIIRK		missed R-K@9	0.00411062	1188.6	595.309	1188.6	595.307	2	10	1.1.1.1615.4	1	17.5947	837.142	17.6575
1	76.16	76.16	sp|P09874|PARP1_HUMAN	Poly [ADP-ribose] polymerase 1 OS=Homo sapiens OX=9606 GN=PARP1 PE=1 SV=4			0.408935	61	EWVTPK			0.00198802	758.398	380.206	758.396	380.205	2	5	1.1.1.1762.2	1	21.2077	664.981	21.0746
1	76.16	76.16	sp|P09874|PARP1_HUMAN	Poly [ADP-ribose] polymerase 1 OS=Homo sapiens OX=9606 GN=PARP1 PE=1 SV=4			0.390406	59.3	FYPLEIDYGQDEEAVK			0.000964918	1914.89	958.452	1914.89	958.452	2	5	1.1.1.2979.16	1	51.3656	1121.72	51.4759
1	76.16	76.16	sp|P09874|PARP1_HUMAN	Poly [ADP-ribose] polymerase 1 OS=Homo sapiens OX=9606 GN=PARP1 PE=1 SV=4			0.173277	32.87	LKFNFK		missed K-F@2	-0.00102686	795.463	398.739	795.464	398.739	2	5	1.1.1.1971.6	0	26.4124	1899.37	26.4301
1	76.16	76.16	sp|P09874|PARP1_HUMAN	Poly [ADP-ribose] polymerase 1 OS=Homo sapiens OX=9606 GN=PARP1 PE=1 SV=4			0.138466	27.31	VGTVIGSNKLEQMPSK		missed K-L@9	0.000449205	1686.9	563.307	1686.9	563.306	3	6	1.1.1.1956.11	1	26.0349	747.609	26.0484
1	76.16	76.16	sp|P09874|PARP1_HUMAN	Poly [ADP-ribose] polymerase 1 OS=Homo sapiens OX=9606 GN=PARP1 PE=1 SV=4			0	99	AEPVEVVAPR			-0.000549102	1065.58	533.798	1065.58	533.798	2	14	1.1.1.1913.10	1	24.9263	40121.6	24.9148
1	76.16	76.16	sp|P09874|PARP1_HUMAN	Poly [ADP-ribose] polymerase 1 OS=Homo sapiens OX=9606 GN=PARP1 PE=1 SV=4			0	99	AEPVEVVAPR			-0.000549102	1065.58	533.798	1065.58	533.798	2	10	1.1.1.1922.7	1	25.1563	41573.7	24.9148
1	76.16	76.16	sp|P09874|PARP1_HUMAN	Poly [ADP-ribose] polymerase 1 OS=Homo sapiens OX=9606 GN=PARP1 PE=1 SV=4			0	97.14	ELLIFNK			-0.000332482	875.511	438.763	875.512	438.763	2	7	1.1.1.2631.2	1	42.7738	16963	42.5155
1	76.16	76.16	sp|P09874|PARP1_HUMAN	Poly [ADP-ribose] polymerase 1 OS=Homo sapiens OX=9606 GN=PARP1 PE=1 SV=4			0	80.85	FYPLEIDYGQDEEAVKK		missed K-K@16	0.0103859	2042.99	682.005	2042.98	682.002	3	8	1.1.1.2688.9	1	44.1826	4105.48	44.1491
1	76.16	76.16	sp|P09874|PARP1_HUMAN	Poly [ADP-ribose] polymerase 1 OS=Homo sapiens OX=9606 GN=PARP1 PE=1 SV=4			0	24.32	FYPLEIDYGQDEEAVKK		missed K-K@16	0.0103859	2042.99	682.005	2042.98	682.002	3	7	1.1.1.2687.5	1	44.1548	4105.48	44.1491
1	76.16	76.16	sp|P09874|PARP1_HUMAN	Poly [ADP-ribose] polymerase 1 OS=Homo sapiens OX=9606 GN=PARP1 PE=1 SV=4			0	27.35	GGSDDSSKDPIDVNYEK		missed K-D@8	0.000850852	1824.8	609.275	1824.8	609.274	3	6	1.1.1.1798.10	1	22.0893	21999.4	21.8403
1	76.16	76.16	sp|P09874|PARP1_HUMAN	Poly [ADP-ribose] polymerase 1 OS=Homo sapiens OX=9606 GN=PARP1 PE=1 SV=4			0	99	KFYPLEIDYGQDEEAVK		missed K-F@1	0.00617446	2042.99	682.004	2042.98	682.002	3	22	1.1.1.2677.4	1	43.9174	7491.65	43.9342
1	76.16	76.16	sp|P09874|PARP1_HUMAN	Poly [ADP-ribose] polymerase 1 OS=Homo sapiens OX=9606 GN=PARP1 PE=1 SV=4			0	99	KFYPLEIDYGQDEEAVK		missed K-F@1	0.00617446	2042.99	682.004	2042.98	682.002	3	22	1.1.1.2678.4	1	43.9438	7491.65	43.9342
1	76.16	76.16	sp|P09874|PARP1_HUMAN	Poly [ADP-ribose] polymerase 1 OS=Homo sapiens OX=9606 GN=PARP1 PE=1 SV=4			0	99	KFYPLEIDYGQDEEAVK		missed K-F@1	0.00617446	2042.99	682.004	2042.98	682.002	3	22	1.1.1.2679.3	1	43.9643	7491.65	43.9342
1	76.16	76.16	sp|P09874|PARP1_HUMAN	Poly [ADP-ribose] polymerase 1 OS=Homo sapiens OX=9606 GN=PARP1 PE=1 SV=4			0	99	KFYPLEIDYGQDEEAVK		missed K-F@1	0.00617446	2042.99	682.004	2042.98	682.002	3	15	1.1.1.2682.5	1	44.0348	7491.65	43.9342
1	76.16	76.16	sp|P09874|PARP1_HUMAN	Poly [ADP-ribose] polymerase 1 OS=Homo sapiens OX=9606 GN=PARP1 PE=1 SV=4			0	99	KFYPLEIDYGQDEEAVK		missed K-F@1	0.0103859	2042.99	682.005	2042.98	682.002	3	12	1.1.1.2685.5	1	44.1098	4105.48	44.1491
1	76.16	76.16	sp|P09874|PARP1_HUMAN	Poly [ADP-ribose] polymerase 1 OS=Homo sapiens OX=9606 GN=PARP1 PE=1 SV=4			0	99	KGDEVDGVDEVAK		missed K-G@1	-0.000600307	1359.65	680.833	1359.65	680.833	2	13	1.1.1.1592.16	1	17.0345	23489.2	17.1702
1	76.16	76.16	sp|P09874|PARP1_HUMAN	Poly [ADP-ribose] polymerase 1 OS=Homo sapiens OX=9606 GN=PARP1 PE=1 SV=4			0	97.92	KGDEVDGVDEVAK		missed K-G@1	-0.00377413	1359.65	680.831	1359.65	680.833	2	7	1.1.1.1501.16	1	14.8026	889.625	14.8638
1	76.16	76.16	sp|P09874|PARP1_HUMAN	Poly [ADP-ribose] polymerase 1 OS=Homo sapiens OX=9606 GN=PARP1 PE=1 SV=4			0	96.04	KPPLLNNADSVQAK			0.00175255	1493.82	747.918	1493.82	747.917	2	9	1.1.1.1710.20	1	19.9399	9545.24	19.8232
1	76.16	76.16	sp|P09874|PARP1_HUMAN	Poly [ADP-ribose] polymerase 1 OS=Homo sapiens OX=9606 GN=PARP1 PE=1 SV=4			0	81.04	KPPLLNNADSVQAK	Deamidated(N)@7		0.00354448	1494.81	499.276	1494.8	499.275	3	8	1.1.1.1771.8	1	21.4287	2373.03	21.4695
1	76.16	76.16	sp|P09874|PARP1_HUMAN	Poly [ADP-ribose] polymerase 1 OS=Homo sapiens OX=9606 GN=PARP1 PE=1 SV=4			0	99	LQLLEDDKENR		missed K-E@8	-0.0101419	1371.69	686.852	1371.7	686.857	2	9	1.1.1.1883.15	1	24.1659	603.207	24.1513
1	76.16	76.16	sp|P09874|PARP1_HUMAN	Poly [ADP-ribose] polymerase 1 OS=Homo sapiens OX=9606 GN=PARP1 PE=1 SV=4			0	43.83	LQLLEDDKENR		missed K-E@8	0.00309753	1371.7	458.241	1371.7	458.24	3	8	1.1.1.1876.3	1	23.9852	31914.5	23.7423
1	76.16	76.16	sp|P09874|PARP1_HUMAN	Poly [ADP-ribose] polymerase 1 OS=Homo sapiens OX=9606 GN=PARP1 PE=1 SV=4			0	60.52	NTHATTHNAYDLEVIDIFKIER		missed K-I@19	0.0100965	2599.31	867.445	2599.3	867.442	3	7	1.1.1.3096.12	1	54.2391	608.395	54.2776
1	76.16	76.16	sp|P09874|PARP1_HUMAN	Poly [ADP-ribose] polymerase 1 OS=Homo sapiens OX=9606 GN=PARP1 PE=1 SV=4			0	22.13	NTHATTHNAYDLEVIDIFKIER		missed K-I@19	0.0140264	2599.32	650.837	2599.3	650.833	4	6	1.1.1.3107.5	1	54.5116	2568.17	54.3032
1	76.16	76.16	sp|P09874|PARP1_HUMAN	Poly [ADP-ribose] polymerase 1 OS=Homo sapiens OX=9606 GN=PARP1 PE=1 SV=4			0	20.62	NTHATTHNAYDLEVIDIFKIER		missed K-I@19	0.0140264	2599.32	650.837	2599.3	650.833	4	5	1.1.1.3092.5	1	54.1293	2568.17	54.3032
1	76.16	76.16	sp|P09874|PARP1_HUMAN	Poly [ADP-ribose] polymerase 1 OS=Homo sapiens OX=9606 GN=PARP1 PE=1 SV=4			0	99	QQVPSGESAILDR			-0.000877161	1398.71	700.362	1398.71	700.362	2	12	1.1.1.2028.4	1	27.8107	12107.6	27.5603
1	76.16	76.16	sp|P09874|PARP1_HUMAN	Poly [ADP-ribose] polymerase 1 OS=Homo sapiens OX=9606 GN=PARP1 PE=1 SV=4			0	99	SKLPKPVQDLIK		missed K-L@2	-3.34311e-05	1364.84	683.427	1364.84	683.427	2	9	1.1.1.2215.13	1	32.4918	1866.3	32.4018
1	76.16	76.16	sp|P09874|PARP1_HUMAN	Poly [ADP-ribose] polymerase 1 OS=Homo sapiens OX=9606 GN=PARP1 PE=1 SV=4			0	67.85	SKLPKPVQDLIK		missed K-L@2	0.000384494	1364.84	455.954	1364.84	455.954	3	7	1.1.1.2220.5	1	32.614	25386.1	32.4018
1	76.16	76.16	sp|P09874|PARP1_HUMAN	Poly [ADP-ribose] polymerase 1 OS=Homo sapiens OX=9606 GN=PARP1 PE=1 SV=4			0	99	TLGDFAAEYAK			-0.0025469	1184.57	593.292	1184.57	593.293	2	12	1.1.1.2411.7	1	37.3408	34310.8	37.0799
1	76.16	76.16	sp|P09874|PARP1_HUMAN	Poly [ADP-ribose] polymerase 1 OS=Homo sapiens OX=9606 GN=PARP1 PE=1 SV=4			0	31.72	TLGDFAAEYAK			0.00453312	1184.58	593.295	1184.57	593.293	2	6	1.1.1.2427.8	1	37.7511	735.233	37.767
1	76.16	76.16	sp|P09874|PARP1_HUMAN	Poly [ADP-ribose] polymerase 1 OS=Homo sapiens OX=9606 GN=PARP1 PE=1 SV=4			0	99	TTNFAGILSQGLR			4.66988e-05	1376.74	689.378	1376.74	689.378	2	17	1.1.1.3113.7	1	54.6686	15273.6	54.4044
1	76.16	76.16	sp|P09874|PARP1_HUMAN	Poly [ADP-ribose] polymerase 1 OS=Homo sapiens OX=9606 GN=PARP1 PE=1 SV=4			0	99	TTNFAGILSQGLR	Deamidated(N)@3		-0.00210007	1377.72	689.869	1377.73	689.87	2	10	1.1.1.3314.3	1	59.8679	539.433	59.9393
1	76.16	76.16	sp|P09874|PARP1_HUMAN	Poly [ADP-ribose] polymerase 1 OS=Homo sapiens OX=9606 GN=PARP1 PE=1 SV=4			0	99	TTNFAGILSQGLR			-0.000197438	1376.74	689.378	1376.74	689.378	2	9	1.1.1.3128.8	1	55.0621	1436.15	54.7897
1	76.16	76.16	sp|P09874|PARP1_HUMAN	Poly [ADP-ribose] polymerase 1 OS=Homo sapiens OX=9606 GN=PARP1 PE=1 SV=4			0	97.76	TTNFAGILSQGLR			-0.000197438	1376.74	689.378	1376.74	689.378	2	8	1.1.1.3103.6	1	54.4116	22303.4	54.3289
1	76.16	76.16	sp|P09874|PARP1_HUMAN	Poly [ADP-ribose] polymerase 1 OS=Homo sapiens OX=9606 GN=PARP1 PE=1 SV=4			0	99	VFSATLGLVDIVK			-7.74808e-05	1360.8	681.405	1360.8	681.406	2	23	1.1.1.3451.3	1	63.4519	8274.51	63.4171
1	76.16	76.16	sp|P09874|PARP1_HUMAN	Poly [ADP-ribose] polymerase 1 OS=Homo sapiens OX=9606 GN=PARP1 PE=1 SV=4			0	99	VFSATLGLVDIVK			-0.00520435	1360.79	681.403	1360.8	681.406	2	9	1.1.1.3479.3	1	64.1938	143.636	64.1594
1	76.16	76.16	sp|P09874|PARP1_HUMAN	Poly [ADP-ribose] polymerase 1 OS=Homo sapiens OX=9606 GN=PARP1 PE=1 SV=4			0	99	VVSEDFLQDVSASTK			-0.000816779	1623.8	812.906	1623.8	812.907	2	13	1.1.1.2798.10	1	46.8303	3677.33	46.5696
1	76.16	76.16	sp|P09874|PARP1_HUMAN	Poly [ADP-ribose] polymerase 1 OS=Homo sapiens OX=9606 GN=PARP1 PE=1 SV=4			0	99	VVSEDFLQDVSASTK			-0.000328506	1623.8	812.907	1623.8	812.907	2	13	1.1.1.2802.7	1	46.9348	1781.05	46.9692
1	76.16	76.16	sp|P09874|PARP1_HUMAN	Poly [ADP-ribose] polymerase 1 OS=Homo sapiens OX=9606 GN=PARP1 PE=1 SV=4			0	98.92	VVSEDFLQDVSASTK			-0.000572642	1623.8	812.907	1623.8	812.907	2	9	1.1.1.2767.9	1	46.0708	39304.3	46.2543
2	73.47	73.47	tr|A0A0D9SF53|A0A0D9SF53_HUMAN	ATP-dependent RNA helicase DDX3X OS=Homo sapiens OX=9606 GN=DDX3X PE=1 SV=1			2	99	DKDAYSSFGSR		missed K-D@2	-0.00124229	1231.55	616.78	1231.55	616.781	2	17	1.1.1.1554.6	1	16.1202	27973.2	16.3447
2	73.47	73.47	tr|A0A0D9SF53|A0A0D9SF53_HUMAN	ATP-dependent RNA helicase DDX3X OS=Homo sapiens OX=9606 GN=DDX3X PE=1 SV=1			2	99	DLLDLLVEAK			-0.00077809	1127.64	564.829	1127.64	564.829	2	14	1.1.1.3893.2	1	74.696	2792.05	74.4431
2	73.47	73.47	tr|A0A0D9SF53|A0A0D9SF53_HUMAN	ATP-dependent RNA helicase DDX3X OS=Homo sapiens OX=9606 GN=DDX3X PE=1 SV=1			2	99	DLMACAQTGSGK	Carbamidomethyl(C)@5		0.000987935	1237.54	619.779	1237.54	619.779	2	18	1.1.1.1707.14	1	19.8607	12219	19.8717
2	73.47	73.47	tr|A0A0D9SF53|A0A0D9SF53_HUMAN	ATP-dependent RNA helicase DDX3X OS=Homo sapiens OX=9606 GN=DDX3X PE=1 SV=1			2	99	EATKGFYDKDSSGWSSSK		missed K-G@4; missed K-D@9	0.0117449	1978.9	660.641	1978.89	660.638	3	16	1.1.1.1622.6	1	17.7685	4489.22	17.8248
2	73.47	73.47	tr|A0A0D9SF53|A0A0D9SF53_HUMAN	ATP-dependent RNA helicase DDX3X OS=Homo sapiens OX=9606 GN=DDX3X PE=1 SV=1			2	99	ELAVQIYEEAR			-0.000722249	1319.67	660.843	1319.67	660.843	2	19	1.1.1.2497.4	1	39.4518	28884.5	39.1988
2	73.47	73.47	tr|A0A0D9SF53|A0A0D9SF53_HUMAN	ATP-dependent RNA helicase DDX3X OS=Homo sapiens OX=9606 GN=DDX3X PE=1 SV=1			2	99	GCHLLVATPGR	Carbamidomethyl(C)@2		-0.00195314	1179.62	590.815	1179.62	590.816	2	15	1.1.1.1795.5	1	22.0196	16192.2	21.7683
2	73.47	73.47	tr|A0A0D9SF53|A0A0D9SF53_HUMAN	ATP-dependent RNA helicase DDX3X OS=Homo sapiens OX=9606 GN=DDX3X PE=1 SV=1			2	99	GFYDKDSSGWSSSK		missed K-D@5	0.00110996	1549.67	775.842	1549.67	775.842	2	13	1.1.1.1736.18	1	20.5789	44838.4	20.7042
2	73.47	73.47	tr|A0A0D9SF53|A0A0D9SF53_HUMAN	ATP-dependent RNA helicase DDX3X OS=Homo sapiens OX=9606 GN=DDX3X PE=1 SV=1			2	99	GKIGLDFCK	Carbamidomethyl(C)@8	missed K-I@2	-0.000410801	1036.54	519.276	1036.54	519.276	2	13	1.1.1.1969.12	1	26.3661	47860.9	26.4819
2	73.47	73.47	tr|A0A0D9SF53|A0A0D9SF53_HUMAN	ATP-dependent RNA helicase DDX3X OS=Homo sapiens OX=9606 GN=DDX3X PE=1 SV=1			2	99	GLDISNVK			-0.00202885	844.464	423.239	844.465	423.24	2	11	1.1.1.1909.5	1	24.8185	40939	24.7343
2	73.47	73.47	tr|A0A0D9SF53|A0A0D9SF53_HUMAN	ATP-dependent RNA helicase DDX3X OS=Homo sapiens OX=9606 GN=DDX3X PE=1 SV=1			2	99	HAIPIIK			-0.00216016	790.504	396.26	790.507	396.261	2	10	1.1.1.1791.2	1	21.9158	5062.46	21.9121
2	73.47	73.47	tr|A0A0D9SF53|A0A0D9SF53_HUMAN	ATP-dependent RNA helicase DDX3X OS=Homo sapiens OX=9606 GN=DDX3X PE=1 SV=1			2	99	HTMMFSATFPK			-0.000795431	1296.6	649.307	1296.6	649.307	2	18	1.1.1.2386.4	1	36.7266	14839.4	36.8344
2	73.47	73.47	tr|A0A0D9SF53|A0A0D9SF53_HUMAN	ATP-dependent RNA helicase DDX3X OS=Homo sapiens OX=9606 GN=DDX3X PE=1 SV=1			2	99	HVINFDLPSDIEEYVHR			0.00885457	2082.03	695.016	2082.02	695.013	3	12	1.1.1.3225.6	1	57.5575	2764.77	57.2868
2	73.47	73.47	tr|A0A0D9SF53|A0A0D9SF53_HUMAN	ATP-dependent RNA helicase DDX3X OS=Homo sapiens OX=9606 GN=DDX3X PE=1 SV=1			2	99	IGLDFCK	Carbamidomethyl(C)@6		-0.00215947	851.419	426.717	851.421	426.718	2	8	1.1.1.2291.2	1	34.3749	39741.5	34.5182
2	73.47	73.47	tr|A0A0D9SF53|A0A0D9SF53_HUMAN	ATP-dependent RNA helicase DDX3X OS=Homo sapiens OX=9606 GN=DDX3X PE=1 SV=1			2	99	IVEQDTMPPK			0.00502881	1156.58	579.3	1156.58	579.297	2	11	1.1.1.1590.12	1	16.9812	1391.62	17.1702
2	73.47	73.47	tr|A0A0D9SF53|A0A0D9SF53_HUMAN	ATP-dependent RNA helicase DDX3X OS=Homo sapiens OX=9606 GN=DDX3X PE=1 SV=1			2	99	KQYPISLVLAPTR		missed K-Q@1	0.00136937	1484.87	743.444	1484.87	743.443	2	12	1.1.1.2649.6	1	43.2253	41243.6	43.3901
2	73.47	73.47	tr|A0A0D9SF53|A0A0D9SF53_HUMAN	ATP-dependent RNA helicase DDX3X OS=Homo sapiens OX=9606 GN=DDX3X PE=1 SV=1			2	99	LEQELFSGGNTGINFEK			0.00292809	1881.91	941.964	1881.91	941.963	2	24	1.1.1.2808.7	1	47.0791	13983.4	47.1846
2	73.47	73.47	tr|A0A0D9SF53|A0A0D9SF53_HUMAN	ATP-dependent RNA helicase DDX3X OS=Homo sapiens OX=9606 GN=DDX3X PE=1 SV=1			2	99	MLDMGFEPQIR	Oxidation(M)@1		0.007133	1351.63	676.824	1351.63	676.82	2	16	1.1.1.2669.7	0	43.7258	2443.58	43.7171
2	73.47	73.47	tr|A0A0D9SF53|A0A0D9SF53_HUMAN	ATP-dependent RNA helicase DDX3X OS=Homo sapiens OX=9606 GN=DDX3X PE=1 SV=1			2	99	NINITKDLLDLLVEAK		missed K-D@6	-0.00251475	1811.04	906.526	1811.04	906.527	2	14	1.1.1.4202.2	1	80.4062	595.165	80.4808
2	73.47	73.47	tr|A0A0D9SF53|A0A0D9SF53_HUMAN	ATP-dependent RNA helicase DDX3X OS=Homo sapiens OX=9606 GN=DDX3X PE=1 SV=1			2	99	QEVPSWLENMAYEHHYK			0.0103338	2159.98	541.003	2159.97	541.001	4	9	1.1.1.2655.2	1	43.37	10806.8	43.4876
2	73.47	73.47	tr|A0A0D9SF53|A0A0D9SF53_HUMAN	ATP-dependent RNA helicase DDX3X OS=Homo sapiens OX=9606 GN=DDX3X PE=1 SV=1			2	99	QYPISLVLAPTR			0.00106325	1356.78	679.396	1356.78	679.396	2	13	1.1.1.3115.6	1	54.7199	42863.3	54.5046
2	73.47	73.47	tr|A0A0D9SF53|A0A0D9SF53_HUMAN	ATP-dependent RNA helicase DDX3X OS=Homo sapiens OX=9606 GN=DDX3X PE=1 SV=1			2	99	SDYDGIGSR			0.0010159	968.421	485.218	968.42	485.217	2	12	1.1.1.1556.4	1	16.1674	1933.14	16.3447
2	73.47	73.47	tr|A0A0D9SF53|A0A0D9SF53_HUMAN	ATP-dependent RNA helicase DDX3X OS=Homo sapiens OX=9606 GN=DDX3X PE=1 SV=1			2	99	SFLLDLLNATGK			-0.000269637	1290.72	646.366	1290.72	646.366	2	14	1.1.1.3853.2	1	73.6334	626.103	73.3628
2	73.47	73.47	tr|A0A0D9SF53|A0A0D9SF53_HUMAN	ATP-dependent RNA helicase DDX3X OS=Homo sapiens OX=9606 GN=DDX3X PE=1 SV=1			2	99	SGFGKFER		missed K-F@5	0.00124941	926.462	464.238	926.461	464.238	2	13	1.1.1.1629.4	1	17.9253	4369.87	17.6813
2	73.47	73.47	tr|A0A0D9SF53|A0A0D9SF53_HUMAN	ATP-dependent RNA helicase DDX3X OS=Homo sapiens OX=9606 GN=DDX3X PE=1 SV=1			2	99	SGKSPILVATAVAAR		missed K-S@3	-0.00347209	1439.84	720.928	1439.85	720.93	2	15	1.1.1.2239.18	1	33.1098	8170.48	33.2441
2	73.47	73.47	tr|A0A0D9SF53|A0A0D9SF53_HUMAN	ATP-dependent RNA helicase DDX3X OS=Homo sapiens OX=9606 GN=DDX3X PE=1 SV=1			2	99	SPILVATAVAAR			-0.00154057	1167.7	584.855	1167.7	584.856	2	18	1.1.1.2463.3	1	38.6274	77744.8	38.768
2	73.47	73.47	tr|A0A0D9SF53|A0A0D9SF53_HUMAN	ATP-dependent RNA helicase DDX3X OS=Homo sapiens OX=9606 GN=DDX3X PE=1 SV=1			2	99	TAAFLLPILSQIYSDGPGEALR			-0.00419629	2331.24	1166.63	2331.25	1166.63	2	18	1.1.1.4817.2	1	89.6044	161.842	89.5649
2	73.47	73.47	tr|A0A0D9SF53|A0A0D9SF53_HUMAN	ATP-dependent RNA helicase DDX3X OS=Homo sapiens OX=9606 GN=DDX3X PE=1 SV=1			2	99	VGNLGLATSFFNER			0.0047879	1523.78	762.896	1523.77	762.894	2	20	1.1.1.3169.8	1	56.1414	98633.2	56.2351
2	73.47	73.47	tr|A0A0D9SF53|A0A0D9SF53_HUMAN	ATP-dependent RNA helicase DDX3X OS=Homo sapiens OX=9606 GN=DDX3X PE=1 SV=1			2	99	VRPCVVYGGADIGQQIR	Carbamidomethyl(C)@4		0.00812929	1886.99	630.003	1886.98	630	3	15	1.1.1.2224.11	1	32.7205	877.085	32.7089
2	73.47	73.47	tr|A0A0D9SF53|A0A0D9SF53_HUMAN	ATP-dependent RNA helicase DDX3X OS=Homo sapiens OX=9606 GN=DDX3X PE=1 SV=1			2	99	VVWVEESDKR		missed K-R@9	-0.000809737	1245.63	623.824	1245.64	623.825	2	14	1.1.1.1735.18	1	20.5522	31723.6	20.4402
2	73.47	73.47	tr|A0A0D9SF53|A0A0D9SF53_HUMAN	ATP-dependent RNA helicase DDX3X OS=Homo sapiens OX=9606 GN=DDX3X PE=1 SV=1			2	99	YLVLDEADR			0.00199229	1092.55	547.281	1092.55	547.28	2	15	1.1.1.2210.5	0	32.3582	96503.1	32.2288
2	73.47	73.47	tr|A0A0D9SF53|A0A0D9SF53_HUMAN	ATP-dependent RNA helicase DDX3X OS=Homo sapiens OX=9606 GN=DDX3X PE=1 SV=1			2	99	YLVLDEADRMLDMGFEPQIR		missed R-M@9	0.00419803	2410.17	804.397	2410.17	804.396	3	21	1.1.1.3710.2	0	70.1344	382.943	70.1933
2	73.47	73.47	tr|A0A0D9SF53|A0A0D9SF53_HUMAN	ATP-dependent RNA helicase DDX3X OS=Homo sapiens OX=9606 GN=DDX3X PE=1 SV=1			1.88606	98.7	SSFFSDR			-0.000534775	844.371	423.193	844.372	423.193	2	9	1.1.1.1924.4	1	25.2057	20022.6	25.3796
2	73.47	73.47	tr|A0A0D9SF53|A0A0D9SF53_HUMAN	ATP-dependent RNA helicase DDX3X OS=Homo sapiens OX=9606 GN=DDX3X PE=1 SV=1			1.65758	97.87	GKSSFFSDR		missed K-S@2	0.00200768	1029.49	515.752	1029.49	515.751	2	8	1.1.1.1675.9	1	19.0763	2116.12	19.0139
2	73.47	73.47	tr|A0A0D9SF53|A0A0D9SF53_HUMAN	ATP-dependent RNA helicase DDX3X OS=Homo sapiens OX=9606 GN=DDX3X PE=1 SV=1			1.61979	97.65	DREEALHQFR		missed R-E@2	-0.00186303	1299.63	434.217	1299.63	434.218	3	11	1.1.1.1544.2	1	15.8741	4708.27	15.6662
2	73.47	73.47	tr|A0A0D9SF53|A0A0D9SF53_HUMAN	ATP-dependent RNA helicase DDX3X OS=Homo sapiens OX=9606 GN=DDX3X PE=1 SV=1			1.56864	97.29	FSGGFGAR			-0.000335947	797.382	399.698	797.382	399.698	2	9	1.1.1.1705.3	1	19.8047	26925.7	19.5537
2	73.47	73.47	tr|A0A0D9SF53|A0A0D9SF53_HUMAN	ATP-dependent RNA helicase DDX3X OS=Homo sapiens OX=9606 GN=DDX3X PE=1 SV=1			1.55284	97.2	RIVEQDTMPPK		missed R-I@1	-0.000655201	1312.68	657.347	1312.68	657.348	2	9	1.1.1.1509.7	1	15.0006	686.004	15.1626
2	73.47	73.47	tr|A0A0D9SF53|A0A0D9SF53_HUMAN	ATP-dependent RNA helicase DDX3X OS=Homo sapiens OX=9606 GN=DDX3X PE=1 SV=1			0.705534	87.54	QSSGASSSSFSSSR	Gln->pyro-Glu@N-term		-0.00406872	1343.55	672.785	1343.56	672.787	2	8	1.1.1.1510.11	1	15.0266	1794.74	14.9158
2	73.47	73.47	tr|A0A0D9SF53|A0A0D9SF53_HUMAN	ATP-dependent RNA helicase DDX3X OS=Homo sapiens OX=9606 GN=DDX3X PE=1 SV=1			0.643974	77.52	EIQMLAR			-0.00233615	859.456	430.735	859.459	430.737	2	8	1.1.1.1957.8	1	26.0586	13300.6	25.8964
2	73.47	73.47	tr|A0A0D9SF53|A0A0D9SF53_HUMAN	ATP-dependent RNA helicase DDX3X OS=Homo sapiens OX=9606 GN=DDX3X PE=1 SV=1			0.55752	72.56	VGSTSENITQK			0.00319231	1162.59	582.3	1162.58	582.299	2	6	1.1.1.1409.13	1	12.4444	251.312	12.3259
2	73.47	73.47	tr|A0A0D9SF53|A0A0D9SF53_HUMAN	ATP-dependent RNA helicase DDX3X OS=Homo sapiens OX=9606 GN=DDX3X PE=1 SV=1			0.492144	68.08	EEALHQFR			0.00323725	1028.51	515.261	1028.5	515.259	2	6	1.1.1.1540.11	1	15.7796	510.982	15.7676
2	73.47	73.47	tr|A0A0D9SF53|A0A0D9SF53_HUMAN	ATP-dependent RNA helicase DDX3X OS=Homo sapiens OX=9606 GN=DDX3X PE=1 SV=1			0.244125	43.27	LVDMMER			-0.000308738	892.414	447.214	892.415	447.215	2	7	1.1.1.1945.6	1	25.752	11543.7	25.5363
2	73.47	73.47	tr|A0A0D9SF53|A0A0D9SF53_HUMAN	ATP-dependent RNA helicase DDX3X OS=Homo sapiens OX=9606 GN=DDX3X PE=1 SV=1			0.226945	40.98	DSSGWSSSKDKDAYSSFGSR		missed K-D@9; missed K-D@11	0.00790515	2152.94	718.653	2152.93	718.651	3	8	1.1.1.1774.17	1	21.5122	1861.19	21.5206
2	73.47	73.47	tr|A0A0D9SF53|A0A0D9SF53_HUMAN	ATP-dependent RNA helicase DDX3X OS=Homo sapiens OX=9606 GN=DDX3X PE=1 SV=1			0.220404	40.11	YIPPHLR			0.000807443	894.508	448.262	894.508	448.261	2	6	1.1.1.1650.4	1	18.4345	7928.38	18.1819
2	73.47	73.47	tr|A0A0D9SF53|A0A0D9SF53_HUMAN	ATP-dependent RNA helicase DDX3X OS=Homo sapiens OX=9606 GN=DDX3X PE=1 SV=1			0	99	DKDAYSSFGSR		missed K-D@2	-0.000998153	1231.55	616.78	1231.55	616.781	2	19	1.1.1.1570.7	1	16.4961	36253.8	16.392
2	73.47	73.47	tr|A0A0D9SF53|A0A0D9SF53_HUMAN	ATP-dependent RNA helicase DDX3X OS=Homo sapiens OX=9606 GN=DDX3X PE=1 SV=1			0	99	DKDAYSSFGSR		missed K-D@2	-0.000631943	1231.55	616.78	1231.55	616.781	2	14	1.1.1.1617.10	1	17.6457	1918.04	17.6336
2	73.47	73.47	tr|A0A0D9SF53|A0A0D9SF53_HUMAN	ATP-dependent RNA helicase DDX3X OS=Homo sapiens OX=9606 GN=DDX3X PE=1 SV=1			0	99	DKDAYSSFGSR		missed K-D@2	0.00278602	1231.55	616.782	1231.55	616.781	2	12	1.1.1.1601.10	1	17.2582	2860.03	17.1957
2	73.47	73.47	tr|A0A0D9SF53|A0A0D9SF53_HUMAN	ATP-dependent RNA helicase DDX3X OS=Homo sapiens OX=9606 GN=DDX3X PE=1 SV=1			0	99	DKDAYSSFGSR		missed K-D@2	0.00278602	1231.55	616.782	1231.55	616.781	2	10	1.1.1.1599.12	1	17.2087	2860.03	17.1957
2	73.47	73.47	tr|A0A0D9SF53|A0A0D9SF53_HUMAN	ATP-dependent RNA helicase DDX3X OS=Homo sapiens OX=9606 GN=DDX3X PE=1 SV=1			0	98.68	DKDAYSSFGSR		missed K-D@2	0.00376258	1231.55	616.783	1231.55	616.781	2	12	1.1.1.1633.5	1	18.0303	714.086	18.0388
2	73.47	73.47	tr|A0A0D9SF53|A0A0D9SF53_HUMAN	ATP-dependent RNA helicase DDX3X OS=Homo sapiens OX=9606 GN=DDX3X PE=1 SV=1			0	99	DLLDLLVEAK			-0.000533953	1127.64	564.829	1127.64	564.829	2	13	1.1.1.3878.2	1	74.3197	2699.43	74.4706
2	73.47	73.47	tr|A0A0D9SF53|A0A0D9SF53_HUMAN	ATP-dependent RNA helicase DDX3X OS=Homo sapiens OX=9606 GN=DDX3X PE=1 SV=1			0	94.6	DREEALHQFR		missed R-E@2	0.00262304	1299.63	434.219	1299.63	434.218	3	7	1.1.1.1576.4	1	16.6371	1535.38	16.5592
2	73.47	73.47	tr|A0A0D9SF53|A0A0D9SF53_HUMAN	ATP-dependent RNA helicase DDX3X OS=Homo sapiens OX=9606 GN=DDX3X PE=1 SV=1			0	90.79	DREEALHQFR		missed R-E@2	0.00170751	1299.63	434.219	1299.63	434.218	3	8	1.1.1.1529.5	1	15.4949	93444.4	15.2401
2	73.47	73.47	tr|A0A0D9SF53|A0A0D9SF53_HUMAN	ATP-dependent RNA helicase DDX3X OS=Homo sapiens OX=9606 GN=DDX3X PE=1 SV=1			0	47.46	DREEALHQFR		missed R-E@2	0.00527806	1299.64	434.22	1299.63	434.218	3	7	1.1.1.1560.3	1	16.2562	1532.16	16.2502
2	73.47	73.47	tr|A0A0D9SF53|A0A0D9SF53_HUMAN	ATP-dependent RNA helicase DDX3X OS=Homo sapiens OX=9606 GN=DDX3X PE=1 SV=1			0	25.6	DREEALHQFR		missed R-E@2	0.00170751	1299.63	434.219	1299.63	434.218	3	6	1.1.1.1529.6	1	15.4958	93444.4	15.2401
2	73.47	73.47	tr|A0A0D9SF53|A0A0D9SF53_HUMAN	ATP-dependent RNA helicase DDX3X OS=Homo sapiens OX=9606 GN=DDX3X PE=1 SV=1			0	61.05	EIQMLAR			-0.000138905	859.458	430.736	859.459	430.737	2	6	1.1.1.1942.6	1	25.674	12679.6	25.8716
2	73.47	73.47	tr|A0A0D9SF53|A0A0D9SF53_HUMAN	ATP-dependent RNA helicase DDX3X OS=Homo sapiens OX=9606 GN=DDX3X PE=1 SV=1			0	99	ELAVQIYEEAR			-0.00328571	1319.67	660.842	1319.67	660.843	2	16	1.1.1.2481.9	1	39.0657	28900.1	39.1988
2	73.47	73.47	tr|A0A0D9SF53|A0A0D9SF53_HUMAN	ATP-dependent RNA helicase DDX3X OS=Homo sapiens OX=9606 GN=DDX3X PE=1 SV=1			0	99	ELAVQIYEEAR			-0.00951125	1319.66	660.839	1319.67	660.843	2	11	1.1.1.2513.7	1	39.8328	1945.85	39.5806
2	73.47	73.47	tr|A0A0D9SF53|A0A0D9SF53_HUMAN	ATP-dependent RNA helicase DDX3X OS=Homo sapiens OX=9606 GN=DDX3X PE=1 SV=1			0	99	ELAVQIYEEAR			0.0030619	1319.68	660.845	1319.67	660.843	2	9	1.1.1.2528.11	1	40.2168	866.377	39.9497
2	73.47	73.47	tr|A0A0D9SF53|A0A0D9SF53_HUMAN	ATP-dependent RNA helicase DDX3X OS=Homo sapiens OX=9606 GN=DDX3X PE=1 SV=1			0	92.38	ELAVQIYEEAR			-0.00328571	1319.67	660.842	1319.67	660.843	2	8	1.1.1.2574.9	1	41.3574	567.365	41.2727
2	73.47	73.47	tr|A0A0D9SF53|A0A0D9SF53_HUMAN	ATP-dependent RNA helicase DDX3X OS=Homo sapiens OX=9606 GN=DDX3X PE=1 SV=1			0	81.43	ELAVQIYEEAR			0.00843296	1319.68	660.847	1319.67	660.843	2	7	1.1.1.2540.10	1	40.5224	819.276	40.5116
2	73.47	73.47	tr|A0A0D9SF53|A0A0D9SF53_HUMAN	ATP-dependent RNA helicase DDX3X OS=Homo sapiens OX=9606 GN=DDX3X PE=1 SV=1			0	91.77	FSGGFGAR			-0.00271631	797.379	399.697	797.382	399.698	2	6	1.1.1.1737.2	1	20.5872	2072.18	20.3925
2	73.47	73.47	tr|A0A0D9SF53|A0A0D9SF53_HUMAN	ATP-dependent RNA helicase DDX3X OS=Homo sapiens OX=9606 GN=DDX3X PE=1 SV=1			0	88.54	FSGGFGAR			-0.0011294	797.381	399.698	797.382	399.698	2	7	1.1.1.1720.3	1	20.1832	5205.68	19.921
2	73.47	73.47	tr|A0A0D9SF53|A0A0D9SF53_HUMAN	ATP-dependent RNA helicase DDX3X OS=Homo sapiens OX=9606 GN=DDX3X PE=1 SV=1			0	80.29	FSGGFGAR			-0.000519052	797.381	399.698	797.382	399.698	2	8	1.1.1.1690.2	1	19.4318	28823.8	19.4527
2	73.47	73.47	tr|A0A0D9SF53|A0A0D9SF53_HUMAN	ATP-dependent RNA helicase DDX3X OS=Homo sapiens OX=9606 GN=DDX3X PE=1 SV=1			0	73.82	FSGGFGAR			-0.0011294	797.381	399.698	797.382	399.698	2	6	1.1.1.1674.3	1	19.0458	13461.5	19.2834
2	73.47	73.47	tr|A0A0D9SF53|A0A0D9SF53_HUMAN	ATP-dependent RNA helicase DDX3X OS=Homo sapiens OX=9606 GN=DDX3X PE=1 SV=1			0	99	GCHLLVATPGR	Carbamidomethyl(C)@2		0.00181944	1179.62	394.214	1179.62	394.213	3	9	1.1.1.1779.2	1	21.6245	40686.1	21.6948
2	73.47	73.47	tr|A0A0D9SF53|A0A0D9SF53_HUMAN	ATP-dependent RNA helicase DDX3X OS=Homo sapiens OX=9606 GN=DDX3X PE=1 SV=1			0	99	GFYDKDSSGWSSSK		missed K-D@5	-0.00100758	1549.67	517.563	1549.67	517.563	3	11	1.1.1.1745.8	1	20.7842	26542.1	20.7042
2	73.47	73.47	tr|A0A0D9SF53|A0A0D9SF53_HUMAN	ATP-dependent RNA helicase DDX3X OS=Homo sapiens OX=9606 GN=DDX3X PE=1 SV=1			0	96.86	GLDISNVK			-0.00184574	844.464	423.239	844.465	423.24	2	7	1.1.1.1894.6	0	24.4372	31749.2	24.6833
2	73.47	73.47	tr|A0A0D9SF53|A0A0D9SF53_HUMAN	ATP-dependent RNA helicase DDX3X OS=Homo sapiens OX=9606 GN=DDX3X PE=1 SV=1			0	99	HAIPIIK			-0.000391613	790.506	396.26	790.507	396.261	2	10	1.1.1.1760.3	1	21.1575	60087.7	21.3958
2	73.47	73.47	tr|A0A0D9SF53|A0A0D9SF53_HUMAN	ATP-dependent RNA helicase DDX3X OS=Homo sapiens OX=9606 GN=DDX3X PE=1 SV=1			0	99	HAIPIIK			-0.000146016	790.506	396.26	790.507	396.261	2	11	1.1.1.1775.4	1	21.5272	68137.1	21.4201
2	73.47	73.47	tr|A0A0D9SF53|A0A0D9SF53_HUMAN	ATP-dependent RNA helicase DDX3X OS=Homo sapiens OX=9606 GN=DDX3X PE=1 SV=1			0	99	HVINFDLPSDIEEYVHR			0.00977008	2082.03	695.016	2082.02	695.013	3	16	1.1.1.3195.9	1	56.7832	20051.5	56.9254
2	73.47	73.47	tr|A0A0D9SF53|A0A0D9SF53_HUMAN	ATP-dependent RNA helicase DDX3X OS=Homo sapiens OX=9606 GN=DDX3X PE=1 SV=1			0	99	HVINFDLPSDIEEYVHR			0.00977008	2082.03	695.016	2082.02	695.013	3	20	1.1.1.3210.8	1	57.1671	20369.3	56.8999
2	73.47	73.47	tr|A0A0D9SF53|A0A0D9SF53_HUMAN	ATP-dependent RNA helicase DDX3X OS=Homo sapiens OX=9606 GN=DDX3X PE=1 SV=1			0	99	HVINFDLPSDIEEYVHR			0.00446011	2082.02	695.014	2082.02	695.013	3	7	1.1.1.3239.6	1	57.9286	802.39	57.6543
2	73.47	73.47	tr|A0A0D9SF53|A0A0D9SF53_HUMAN	ATP-dependent RNA helicase DDX3X OS=Homo sapiens OX=9606 GN=DDX3X PE=1 SV=1			0	99	HVINFDLPSDIEEYVHR			0.0035446	2082.02	695.014	2082.02	695.013	3	8	1.1.1.3221.5	1	57.451	4939.05	57.1831
2	73.47	73.47	tr|A0A0D9SF53|A0A0D9SF53_HUMAN	ATP-dependent RNA helicase DDX3X OS=Homo sapiens OX=9606 GN=DDX3X PE=1 SV=1			0	77.3	IGLDFCK	Carbamidomethyl(C)@6		-0.00215947	851.419	426.717	851.421	426.718	2	7	1.1.1.2306.3	1	34.7454	41089.2	34.5182
2	73.47	73.47	tr|A0A0D9SF53|A0A0D9SF53_HUMAN	ATP-dependent RNA helicase DDX3X OS=Homo sapiens OX=9606 GN=DDX3X PE=1 SV=1			0	99	IVEQDTMPPK	Oxidation(M)@7		-0.0047997	1172.57	587.292	1172.57	587.295	2	10	1.1.1.1421.16	1	12.7409	625.143	12.878
2	73.47	73.47	tr|A0A0D9SF53|A0A0D9SF53_HUMAN	ATP-dependent RNA helicase DDX3X OS=Homo sapiens OX=9606 GN=DDX3X PE=1 SV=1			0	99	IVEQDTMPPK			0.00136671	1156.58	579.298	1156.58	579.297	2	13	1.1.1.1605.5	1	17.3589	1839.37	17.3715
2	73.47	73.47	tr|A0A0D9SF53|A0A0D9SF53_HUMAN	ATP-dependent RNA helicase DDX3X OS=Homo sapiens OX=9606 GN=DDX3X PE=1 SV=1			0	63.91	IVEQDTMPPK			-0.000464346	1156.58	579.297	1156.58	579.297	2	9	1.1.1.1621.13	1	17.7463	2426.23	17.6575
2	73.47	73.47	tr|A0A0D9SF53|A0A0D9SF53_HUMAN	ATP-dependent RNA helicase DDX3X OS=Homo sapiens OX=9606 GN=DDX3X PE=1 SV=1			0	30.11	IVEQDTMPPK			-0.00400438	1156.58	579.295	1156.58	579.297	2	8	1.1.1.1638.15	1	18.1478	1358.92	18.0863
2	73.47	73.47	tr|A0A0D9SF53|A0A0D9SF53_HUMAN	ATP-dependent RNA helicase DDX3X OS=Homo sapiens OX=9606 GN=DDX3X PE=1 SV=1			0	99	KQYPISLVLAPTR		missed K-Q@1	0.00136937	1484.87	743.444	1484.87	743.443	2	11	1.1.1.2664.14	1	43.6033	41243.6	43.3901
2	73.47	73.47	tr|A0A0D9SF53|A0A0D9SF53_HUMAN	ATP-dependent RNA helicase DDX3X OS=Homo sapiens OX=9606 GN=DDX3X PE=1 SV=1			0	98.92	LEQELFSGGNTGINFEK			0.00317223	1881.91	941.964	1881.91	941.963	2	10	1.1.1.2824.13	1	47.4639	12193.4	47.2086
2	73.47	73.47	tr|A0A0D9SF53|A0A0D9SF53_HUMAN	ATP-dependent RNA helicase DDX3X OS=Homo sapiens OX=9606 GN=DDX3X PE=1 SV=1			0	36.79	LVDMMER			-0.000308738	892.414	447.214	892.415	447.215	2	8	1.1.1.1929.3	1	25.3338	11501.6	25.5363
2	73.47	73.47	tr|A0A0D9SF53|A0A0D9SF53_HUMAN	ATP-dependent RNA helicase DDX3X OS=Homo sapiens OX=9606 GN=DDX3X PE=1 SV=1			0	99	MLDMGFEPQIR			-0.00177375	1335.63	668.822	1335.63	668.823	2	14	1.1.1.2887.4	0	49.0182	35094.7	48.8155
2	73.47	73.47	tr|A0A0D9SF53|A0A0D9SF53_HUMAN	ATP-dependent RNA helicase DDX3X OS=Homo sapiens OX=9606 GN=DDX3X PE=1 SV=1			0	99	MLDMGFEPQIR			-0.00177375	1335.63	668.822	1335.63	668.823	2	12	1.1.1.2872.7	0	48.6462	35094.7	48.8155
2	73.47	73.47	tr|A0A0D9SF53|A0A0D9SF53_HUMAN	ATP-dependent RNA helicase DDX3X OS=Homo sapiens OX=9606 GN=DDX3X PE=1 SV=1			0	99	MLDMGFEPQIR	Oxidation(M)@4		0.00054125	1351.63	676.821	1351.63	676.82	2	13	1.1.1.2444.5	0	38.171	3062.41	38.2382
2	73.47	73.47	tr|A0A0D9SF53|A0A0D9SF53_HUMAN	ATP-dependent RNA helicase DDX3X OS=Homo sapiens OX=9606 GN=DDX3X PE=1 SV=1			0	99	MLDMGFEPQIR			0.00201037	1335.63	668.824	1335.63	668.823	2	10	1.1.1.2906.4	0	49.4862	455.171	49.4545
2	73.47	73.47	tr|A0A0D9SF53|A0A0D9SF53_HUMAN	ATP-dependent RNA helicase DDX3X OS=Homo sapiens OX=9606 GN=DDX3X PE=1 SV=1			0	99	QYPISLVLAPTR			-0.00174432	1356.77	679.395	1356.78	679.396	2	8	1.1.1.3130.6	1	55.1131	2727.29	54.8422
2	73.47	73.47	tr|A0A0D9SF53|A0A0D9SF53_HUMAN	ATP-dependent RNA helicase DDX3X OS=Homo sapiens OX=9606 GN=DDX3X PE=1 SV=1			0	99	QYPISLVLAPTR			0.00235471	1356.78	679.397	1356.78	679.396	2	9	1.1.1.3814.2	1	72.6513	136.91	72.6681
2	73.47	73.47	tr|A0A0D9SF53|A0A0D9SF53_HUMAN	ATP-dependent RNA helicase DDX3X OS=Homo sapiens OX=9606 GN=DDX3X PE=1 SV=1			0	97.5	QYPISLVLAPTR			0.00106325	1356.78	679.396	1356.78	679.396	2	9	1.1.1.3100.6	1	54.3366	42863.3	54.5046
2	73.47	73.47	tr|A0A0D9SF53|A0A0D9SF53_HUMAN	ATP-dependent RNA helicase DDX3X OS=Homo sapiens OX=9606 GN=DDX3X PE=1 SV=1			0	79.39	QYPISLVLAPTR	Gln->pyro-Glu@N-term		0.00159437	1339.75	670.883	1339.75	670.882	2	6	1.1.1.3810.3	1	72.5531	381.134	72.6681
2	73.47	73.47	tr|A0A0D9SF53|A0A0D9SF53_HUMAN	ATP-dependent RNA helicase DDX3X OS=Homo sapiens OX=9606 GN=DDX3X PE=1 SV=1			0	93.33	RIVEQDTMPPK		missed R-I@1	-0.00443938	1312.68	657.346	1312.68	657.348	2	6	1.1.1.1494.19	1	14.6242	449.945	14.8638
2	73.47	73.47	tr|A0A0D9SF53|A0A0D9SF53_HUMAN	ATP-dependent RNA helicase DDX3X OS=Homo sapiens OX=9606 GN=DDX3X PE=1 SV=1			0	67.4	RIVEQDTMPPK		missed R-I@1	-0.00443938	1312.68	657.346	1312.68	657.348	2	6	1.1.1.1541.15	1	15.8086	682.614	15.7169
2	73.47	73.47	tr|A0A0D9SF53|A0A0D9SF53_HUMAN	ATP-dependent RNA helicase DDX3X OS=Homo sapiens OX=9606 GN=DDX3X PE=1 SV=1			0	99	SFLLDLLNATGK	Deamidated(N)@8		0.000683979	1291.7	646.859	1291.7	646.858	2	15	1.1.1.3691.3	1	69.6361	319.177	69.7032
2	73.47	73.47	tr|A0A0D9SF53|A0A0D9SF53_HUMAN	ATP-dependent RNA helicase DDX3X OS=Homo sapiens OX=9606 GN=DDX3X PE=1 SV=1			0	99	SFLLDLLNATGK			-2.55001e-05	1290.72	646.366	1290.72	646.366	2	14	1.1.1.3824.3	1	72.8732	4982.89	73.0292
2	73.47	73.47	tr|A0A0D9SF53|A0A0D9SF53_HUMAN	ATP-dependent RNA helicase DDX3X OS=Homo sapiens OX=9606 GN=DDX3X PE=1 SV=1			0	99	SFLLDLLNATGK			-2.55001e-05	1290.72	646.366	1290.72	646.366	2	18	1.1.1.3838.3	1	73.2594	4982.89	73.0292
2	73.47	73.47	tr|A0A0D9SF53|A0A0D9SF53_HUMAN	ATP-dependent RNA helicase DDX3X OS=Homo sapiens OX=9606 GN=DDX3X PE=1 SV=1			0	99	SFLLDLLNATGK	Deamidated(N)@8		0.00397982	1291.71	646.861	1291.7	646.858	2	14	1.1.1.3904.3	1	74.975	107.592	74.9244
2	73.47	73.47	tr|A0A0D9SF53|A0A0D9SF53_HUMAN	ATP-dependent RNA helicase DDX3X OS=Homo sapiens OX=9606 GN=DDX3X PE=1 SV=1			0	99	SGFGKFER		missed K-F@5	-0.00131406	926.46	464.237	926.461	464.238	2	13	1.1.1.1598.5	1	17.1772	20307.1	17.2213
2	73.47	73.47	tr|A0A0D9SF53|A0A0D9SF53_HUMAN	ATP-dependent RNA helicase DDX3X OS=Homo sapiens OX=9606 GN=DDX3X PE=1 SV=1			0	99	SGFGKFER		missed K-F@5	-0.00113096	926.46	464.237	926.461	464.238	2	13	1.1.1.1583.2	1	16.8034	18564	16.9938
2	73.47	73.47	tr|A0A0D9SF53|A0A0D9SF53_HUMAN	ATP-dependent RNA helicase DDX3X OS=Homo sapiens OX=9606 GN=DDX3X PE=1 SV=1			0	99	SGFGKFER		missed K-F@5	-0.0015582	926.459	464.237	926.461	464.238	2	13	1.1.1.1613.2	1	17.542	14515.1	17.2977
2	73.47	73.47	tr|A0A0D9SF53|A0A0D9SF53_HUMAN	ATP-dependent RNA helicase DDX3X OS=Homo sapiens OX=9606 GN=DDX3X PE=1 SV=1			0	91.22	SGFGKFER		missed K-F@5	-0.00314511	926.458	464.236	926.461	464.238	2	8	1.1.1.1650.5	1	18.4353	1314.54	18.3778
2	73.47	73.47	tr|A0A0D9SF53|A0A0D9SF53_HUMAN	ATP-dependent RNA helicase DDX3X OS=Homo sapiens OX=9606 GN=DDX3X PE=1 SV=1			0	99	SPILVATAVAAR			-0.00154057	1167.7	584.855	1167.7	584.856	2	20	1.1.1.2479.2	1	39.0122	80348.9	38.768
2	73.47	73.47	tr|A0A0D9SF53|A0A0D9SF53_HUMAN	ATP-dependent RNA helicase DDX3X OS=Homo sapiens OX=9606 GN=DDX3X PE=1 SV=1			0	91.19	SSFFSDR			-0.000351671	844.371	423.193	844.372	423.193	2	9	1.1.1.1939.5	1	25.5958	19232.6	25.5099
2	73.47	73.47	tr|A0A0D9SF53|A0A0D9SF53_HUMAN	ATP-dependent RNA helicase DDX3X OS=Homo sapiens OX=9606 GN=DDX3X PE=1 SV=1			0	36.09	SSFFSDR			-0.000351671	844.371	423.193	844.372	423.193	2	6	1.1.1.1969.5	1	26.3603	1633.98	26.3787
2	73.47	73.47	tr|A0A0D9SF53|A0A0D9SF53_HUMAN	ATP-dependent RNA helicase DDX3X OS=Homo sapiens OX=9606 GN=DDX3X PE=1 SV=1			0	30.83	SSFFSDR			-0.00273202	844.369	423.192	844.372	423.193	2	7	1.1.1.1954.5	1	25.978	11831.8	25.7174
2	73.47	73.47	tr|A0A0D9SF53|A0A0D9SF53_HUMAN	ATP-dependent RNA helicase DDX3X OS=Homo sapiens OX=9606 GN=DDX3X PE=1 SV=1			0	99	TAAFLLPILSQIYSDGPGEALR			-0.00321974	2331.24	1166.63	2331.25	1166.63	2	21	1.1.1.4558.3	1	85.9631	235.031	85.9973
2	73.47	73.47	tr|A0A0D9SF53|A0A0D9SF53_HUMAN	ATP-dependent RNA helicase DDX3X OS=Homo sapiens OX=9606 GN=DDX3X PE=1 SV=1			0	99	TAAFLLPILSQIYSDGPGEALR			-0.00370801	2331.24	1166.63	2331.25	1166.63	2	23	1.1.1.4709.2	1	88.0695	2619.72	88.1725
2	73.47	73.47	tr|A0A0D9SF53|A0A0D9SF53_HUMAN	ATP-dependent RNA helicase DDX3X OS=Homo sapiens OX=9606 GN=DDX3X PE=1 SV=1			0	99	TAAFLLPILSQIYSDGPGEALR			-4.59607e-05	2331.25	1166.63	2331.25	1166.63	2	23	1.1.1.4731.3	1	88.4488	4801.29	88.2698
2	73.47	73.47	tr|A0A0D9SF53|A0A0D9SF53_HUMAN	ATP-dependent RNA helicase DDX3X OS=Homo sapiens OX=9606 GN=DDX3X PE=1 SV=1			0	99	TAAFLLPILSQIYSDGPGEALR			-0.00321974	2331.24	1166.63	2331.25	1166.63	2	24	1.1.1.4757.2	1	88.8192	1070.36	88.6555
2	73.47	73.47	tr|A0A0D9SF53|A0A0D9SF53_HUMAN	ATP-dependent RNA helicase DDX3X OS=Homo sapiens OX=9606 GN=DDX3X PE=1 SV=1			0	99	TAAFLLPILSQIYSDGPGEALR			-0.0029756	2331.25	1166.63	2331.25	1166.63	2	23	1.1.1.4787.2	1	89.1926	390.413	89.0469
2	73.47	73.47	tr|A0A0D9SF53|A0A0D9SF53_HUMAN	ATP-dependent RNA helicase DDX3X OS=Homo sapiens OX=9606 GN=DDX3X PE=1 SV=1			0	99	VGNLGLATSFFNER			0.0047879	1523.78	762.896	1523.77	762.894	2	25	1.1.1.3173.3	1	56.2439	98633.2	56.2351
2	73.47	73.47	tr|A0A0D9SF53|A0A0D9SF53_HUMAN	ATP-dependent RNA helicase DDX3X OS=Homo sapiens OX=9606 GN=DDX3X PE=1 SV=1			0	99	VGNLGLATSFFNER			0.00329716	1523.78	762.896	1523.77	762.894	2	17	1.1.1.3188.5	1	56.6115	26234.6	56.3553
2	73.47	73.47	tr|A0A0D9SF53|A0A0D9SF53_HUMAN	ATP-dependent RNA helicase DDX3X OS=Homo sapiens OX=9606 GN=DDX3X PE=1 SV=1			0	99	VGNLGLATSFFNER	Deamidated(N)@12		0.000222711	1524.76	763.386	1524.76	763.386	2	11	1.1.1.3236.5	1	57.8479	814.194	57.8664
2	73.47	73.47	tr|A0A0D9SF53|A0A0D9SF53_HUMAN	ATP-dependent RNA helicase DDX3X OS=Homo sapiens OX=9606 GN=DDX3X PE=1 SV=1			0	42.25	VGNLGLATSFFNER	Deamidated(N)@3		0.000222711	1524.76	763.386	1524.76	763.386	2	6	1.1.1.3516.6	1	65.0701	533.194	65.1626
2	73.47	73.47	tr|A0A0D9SF53|A0A0D9SF53_HUMAN	ATP-dependent RNA helicase DDX3X OS=Homo sapiens OX=9606 GN=DDX3X PE=1 SV=1			0	28.99	VGNLGLATSFFNER	Deamidated(N)@3		0.00766888	1524.76	763.39	1524.76	763.386	2	6	1.1.1.3406.5	1	62.2581	137.343	62.2665
2	73.47	73.47	tr|A0A0D9SF53|A0A0D9SF53_HUMAN	ATP-dependent RNA helicase DDX3X OS=Homo sapiens OX=9606 GN=DDX3X PE=1 SV=1			0	99	VRPCVVYGGADIGQQIR	Carbamidomethyl(C)@4		0.00278351	1886.98	944.498	1886.98	944.497	2	10	1.1.1.2209.19	1	32.345	7459.94	32.4018
2	73.47	73.47	tr|A0A0D9SF53|A0A0D9SF53_HUMAN	ATP-dependent RNA helicase DDX3X OS=Homo sapiens OX=9606 GN=DDX3X PE=1 SV=1			0	98.85	VVWVEESDKR		missed K-R@9	0.000644539	1245.64	416.219	1245.64	416.219	3	9	1.1.1.1743.2	1	20.732	46435.8	20.4878
2	73.47	73.47	tr|A0A0D9SF53|A0A0D9SF53_HUMAN	ATP-dependent RNA helicase DDX3X OS=Homo sapiens OX=9606 GN=DDX3X PE=1 SV=1			0	96.74	VVWVEESDKR		missed K-R@9	0.000644539	1245.64	416.219	1245.64	416.219	3	11	1.1.1.1727.2	1	20.3494	64991.4	20.4402
2	73.47	73.47	tr|A0A0D9SF53|A0A0D9SF53_HUMAN	ATP-dependent RNA helicase DDX3X OS=Homo sapiens OX=9606 GN=DDX3X PE=1 SV=1			0	26.77	VVWVEESDKR		missed K-R@9	0.00815184	1245.64	416.222	1245.64	416.219	3	5	1.1.1.1758.6	1	21.1085	1873.95	21.1262
2	73.47	73.47	tr|A0A0D9SF53|A0A0D9SF53_HUMAN	ATP-dependent RNA helicase DDX3X OS=Homo sapiens OX=9606 GN=DDX3X PE=1 SV=1			0	19.17	YIPPHLR			-0.00157292	894.506	448.26	894.508	448.261	2	6	1.1.1.1618.3	1	17.6628	10600.6	17.8963
2	73.47	73.47	tr|A0A0D9SF53|A0A0D9SF53_HUMAN	ATP-dependent RNA helicase DDX3X OS=Homo sapiens OX=9606 GN=DDX3X PE=1 SV=1			0	98.48	YLVLDEADR			-0.00133852	1092.54	547.279	1092.55	547.28	2	8	1.1.1.2225.8	0	32.7431	3710.05	32.4781
2	73.47	73.47	tr|A0A0D9SF53|A0A0D9SF53_HUMAN	ATP-dependent RNA helicase DDX3X OS=Homo sapiens OX=9606 GN=DDX3X PE=1 SV=1			0	81.24	YLVLDEADR			0.00268977	1092.55	547.281	1092.55	547.28	2	7	1.1.1.2240.6	0	33.1253	940.627	33.0139
3	71.28	71.28	sp|Q00839|HNRPU_HUMAN	Heterogeneous nuclear ribonucleoprotein U OS=Homo sapiens OX=9606 GN=HNRNPU PE=1 SV=6			2	99	AEGGGGGGRPGAPAAGDGKTEQK		missed K-T@19	0.000247116	2023.97	675.663	2023.97	675.663	3	10	1.1.1.1293.11	1	9.5751	165.914	9.5569
3	71.28	71.28	sp|Q00839|HNRPU_HUMAN	Heterogeneous nuclear ribonucleoprotein U OS=Homo sapiens OX=9606 GN=HNRNPU PE=1 SV=6			2	99	AVVVCPKDEDYK	Carbamidomethyl(C)@5	missed K-D@7	-0.00425598	1421.68	711.848	1421.69	711.85	2	14	1.1.1.1598.18	1	17.188	4850.44	17.2472
3	71.28	71.28	sp|Q00839|HNRPU_HUMAN	Heterogeneous nuclear ribonucleoprotein U OS=Homo sapiens OX=9606 GN=HNRNPU PE=1 SV=6			2	99	DCEVVMMIGLPGAGK	Carbamidomethyl(C)@2		-0.0024353	1575.74	788.879	1575.75	788.88	2	13	1.1.1.3292.3	1	59.3199	1415.47	59.4353
3	71.28	71.28	sp|Q00839|HNRPU_HUMAN	Heterogeneous nuclear ribonucleoprotein U OS=Homo sapiens OX=9606 GN=HNRNPU PE=1 SV=6			2	99	DIDIHEVR			-0.00362658	995.5	498.757	995.504	498.759	2	11	1.1.1.1805.5	1	22.2545	15869.1	22.0074
3	71.28	71.28	sp|Q00839|HNRPU_HUMAN	Heterogeneous nuclear ribonucleoprotein U OS=Homo sapiens OX=9606 GN=HNRNPU PE=1 SV=6			2	99	DLPEHAVLK			-9.7919e-05	1020.56	511.287	1020.56	511.287	2	14	1.1.1.1808.5	1	22.3285	329854	22.2729
3	71.28	71.28	sp|Q00839|HNRPU_HUMAN	Heterogeneous nuclear ribonucleoprotein U OS=Homo sapiens OX=9606 GN=HNRNPU PE=1 SV=6			2	99	DRLSASSLTMESFAFLWAGGR		missed R-L@2	0.00899343	2301.13	768.051	2301.12	768.048	3	17	1.1.1.4004.3	1	76.9824	343.741	77.0707
3	71.28	71.28	sp|Q00839|HNRPU_HUMAN	Heterogeneous nuclear ribonucleoprotein U OS=Homo sapiens OX=9606 GN=HNRNPU PE=1 SV=6			2	99	EKPYFPIPEEYTFIQNVPLEDR			0.00588175	2723.35	908.792	2723.35	908.79	3	15	1.1.1.3522.3	1	65.2233	7855.78	64.9549
3	71.28	71.28	sp|Q00839|HNRPU_HUMAN	Heterogeneous nuclear ribonucleoprotein U OS=Homo sapiens OX=9606 GN=HNRNPU PE=1 SV=6			2	99	EVLAGRPLFPHVLCHNCAVEFNFGQK	Carbamidomethyl(C)@14; Carbamidomethyl(C)@17		0.00713169	3038.51	760.634	3038.5	760.632	4	11	1.1.1.2916.7	1	49.7438	11478.6	49.6075
3	71.28	71.28	sp|Q00839|HNRPU_HUMAN	Heterogeneous nuclear ribonucleoprotein U OS=Homo sapiens OX=9606 GN=HNRNPU PE=1 SV=6			2	99	FIEIAAR			0.00100408	818.466	410.24	818.465	410.24	2	10	1.1.1.2083.3	1	29.155	60082.1	29.3561
3	71.28	71.28	sp|Q00839|HNRPU_HUMAN	Heterogeneous nuclear ribonucleoprotein U OS=Homo sapiens OX=9606 GN=HNRNPU PE=1 SV=6			2	99	GKVCFEMK	Carbamidomethyl(C)@4	missed K-V@2	0.00037803	997.473	499.744	997.473	499.744	2	12	1.1.1.1698.4	1	19.6384	6049.04	19.528
3	71.28	71.28	sp|Q00839|HNRPU_HUMAN	Heterogeneous nuclear ribonucleoprotein U OS=Homo sapiens OX=9606 GN=HNRNPU PE=1 SV=6			2	99	GNFTLPEVAECFDEITYVELQKEEAQK	Carbamidomethyl(C)@11	missed K-E@22	0.00773172	3186.52	1063.18	3186.51	1063.18	3	14	1.1.1.3926.2	1	75.448	4607.82	75.3157
3	71.28	71.28	sp|Q00839|HNRPU_HUMAN	Heterogeneous nuclear ribonucleoprotein U OS=Homo sapiens OX=9606 GN=HNRNPU PE=1 SV=6			2	99	GYFEYIEENK			0.000187764	1290.58	646.296	1290.58	646.296	2	14	1.1.1.2431.12	1	37.8564	15379	37.945
3	71.28	71.28	sp|Q00839|HNRPU_HUMAN	Heterogeneous nuclear ribonucleoprotein U OS=Homo sapiens OX=9606 GN=HNRNPU PE=1 SV=6			2	99	GYFEYIEENKYSR		missed K-Y@10	-0.00130719	1696.77	849.393	1696.77	849.394	2	19	1.1.1.2360.12	1	36.1003	6395.52	35.9381
3	71.28	71.28	sp|Q00839|HNRPU_HUMAN	Heterogeneous nuclear ribonucleoprotein U OS=Homo sapiens OX=9606 GN=HNRNPU PE=1 SV=6			2	99	HAAENPGKYNILGTNTIMDK		missed K-Y@8	0.00512098	2186.08	729.702	2186.08	729.7	3	14	1.1.1.2258.13	1	33.5901	43365.7	33.3982
3	71.28	71.28	sp|Q00839|HNRPU_HUMAN	Heterogeneous nuclear ribonucleoprotein U OS=Homo sapiens OX=9606 GN=HNRNPU PE=1 SV=6			2	99	KAVVVCPKDEDYK	Carbamidomethyl(C)@6	missed K-A@1; missed K-D@8	0.00017333	1549.78	517.601	1549.78	517.601	3	11	1.1.1.1435.9	1	13.0981	31179.5	13.1915
3	71.28	71.28	sp|Q00839|HNRPU_HUMAN	Heterogeneous nuclear ribonucleoprotein U OS=Homo sapiens OX=9606 GN=HNRNPU PE=1 SV=6			2	99	KDCEVVMMIGLPGAGK	Carbamidomethyl(C)@3	missed K-D@1	0.00495695	1703.85	568.956	1703.84	568.954	3	8	1.1.1.2840.3	1	47.8344	2506.5	47.9284
3	71.28	71.28	sp|Q00839|HNRPU_HUMAN	Heterogeneous nuclear ribonucleoprotein U OS=Homo sapiens OX=9606 GN=HNRNPU PE=1 SV=6			2	99	LLEQYKEESKK		missed K-E@6; missed K-K@10	0.00113015	1393.75	465.589	1393.75	465.589	3	11	1.1.1.1423.6	1	12.7829	111796	12.6287
3	71.28	71.28	sp|Q00839|HNRPU_HUMAN	Heterogeneous nuclear ribonucleoprotein U OS=Homo sapiens OX=9606 GN=HNRNPU PE=1 SV=6			2	99	LQAALDDEEAGGRPAMEPGNGSLDLGGDSAGR	Deamidated(N)@20		0.00948322	3126.43	1043.15	3126.42	1043.15	3	20	1.1.1.2528.21	1	40.2251	22340.4	40.2561
3	71.28	71.28	sp|Q00839|HNRPU_HUMAN	Heterogeneous nuclear ribonucleoprotein U OS=Homo sapiens OX=9606 GN=HNRNPU PE=1 SV=6			2	99	LSASSLTMESFAFLWAGGR			-0.00159068	2029.99	1016	2029.99	1016	2	17	1.1.1.4230.2	1	80.9982	432.87	81.0719
3	71.28	71.28	sp|Q00839|HNRPU_HUMAN	Heterogeneous nuclear ribonucleoprotein U OS=Homo sapiens OX=9606 GN=HNRNPU PE=1 SV=6			2	99	MCLFAGFQR	Carbamidomethyl(C)@2		-0.00352054	1128.52	565.266	1128.52	565.268	2	10	1.1.1.2874.2	1	48.6922	10715.7	48.4862
3	71.28	71.28	sp|Q00839|HNRPU_HUMAN	Heterogeneous nuclear ribonucleoprotein U OS=Homo sapiens OX=9606 GN=HNRNPU PE=1 SV=6			2	99	MMVAGFKK		missed K-K@7	-0.000150117	910.477	456.246	910.477	456.246	2	13	1.1.1.1693.8	1	19.5121	20540.5	19.5537
3	71.28	71.28	sp|Q00839|HNRPU_HUMAN	Heterogeneous nuclear ribonucleoprotein U OS=Homo sapiens OX=9606 GN=HNRNPU PE=1 SV=6			2	99	NFILDQTNVSAAAQR			-0.00746161	1646.83	824.422	1646.84	824.426	2	19	1.1.1.2635.15	1	42.8868	974.488	42.8969
3	71.28	71.28	sp|Q00839|HNRPU_HUMAN	Heterogeneous nuclear ribonucleoprotein U OS=Homo sapiens OX=9606 GN=HNRNPU PE=1 SV=6			2	99	NGQDLGVAFK			-0.000187972	1047.53	524.775	1047.53	524.775	2	12	1.1.1.2054.5	1	28.4227	6965.21	28.6383
3	71.28	71.28	sp|Q00839|HNRPU_HUMAN	Heterogeneous nuclear ribonucleoprotein U OS=Homo sapiens OX=9606 GN=HNRNPU PE=1 SV=6			2	99	NQSQGYNQWQQGQFWGQKPWSQHYHQGYY			0.0241969	3657.62	915.413	3657.6	915.407	4	16	1.1.1.2613.4	1	42.3342	30594.9	42.0763
3	71.28	71.28	sp|Q00839|HNRPU_HUMAN	Heterogeneous nuclear ribonucleoprotein U OS=Homo sapiens OX=9606 GN=HNRNPU PE=1 SV=6			2	99	QMADTGKLNTLLQR	Gln->pyro-Glu@N-term	missed K-L@7	-0.00448473	1570.81	786.412	1570.81	786.414	2	17	1.1.1.2732.5	1	45.2375	8719.79	45.3237
3	71.28	71.28	sp|Q00839|HNRPU_HUMAN	Heterogeneous nuclear ribonucleoprotein U OS=Homo sapiens OX=9606 GN=HNRNPU PE=1 SV=6			2	99	RNFILDQTNVSAAAQR		missed R-N@1	0.00599615	1802.94	601.989	1802.94	601.987	3	18	1.1.1.2200.9	1	32.1182	7818.87	32.2044
3	71.28	71.28	sp|Q00839|HNRPU_HUMAN	Heterogeneous nuclear ribonucleoprotein U OS=Homo sapiens OX=9606 GN=HNRNPU PE=1 SV=6			2	99	SSGPTSLFAVTVAPPGAR			0.000917745	1713.91	857.96	1713.91	857.96	2	21	1.1.1.3086.16	1	53.982	138365	53.7238
3	71.28	71.28	sp|Q00839|HNRPU_HUMAN	Heterogeneous nuclear ribonucleoprotein U OS=Homo sapiens OX=9606 GN=HNRNPU PE=1 SV=6			2	99	VSELKEELK		missed K-E@5	-0.00295722	1073.59	537.804	1073.6	537.806	2	12	1.1.1.1603.13	1	17.3109	40649.3	17.0438
3	71.28	71.28	sp|Q00839|HNRPU_HUMAN	Heterogeneous nuclear ribonucleoprotein U OS=Homo sapiens OX=9606 GN=HNRNPU PE=1 SV=6			2	99	VSELKEELKK		missed K-E@5; missed K-K@9	-0.00289523	1201.69	601.852	1201.69	601.853	2	14	1.1.1.1422.18	1	12.7676	17045.7	12.7012
3	71.28	71.28	sp|Q00839|HNRPU_HUMAN	Heterogeneous nuclear ribonucleoprotein U OS=Homo sapiens OX=9606 GN=HNRNPU PE=1 SV=6			2	99	VTEKIPVR		missed K-I@4	-0.00329851	940.567	471.291	940.571	471.293	2	10	1.1.1.1515.9	1	15.1475	81533.1	14.9158
3	71.28	71.28	sp|Q00839|HNRPU_HUMAN	Heterogeneous nuclear ribonucleoprotein U OS=Homo sapiens OX=9606 GN=HNRNPU PE=1 SV=6			2	99	YNILGTNTIMDK			-0.00103065	1381.69	691.852	1381.69	691.853	2	19	1.1.1.2679.4	1	43.9668	31776.4	43.8384
3	71.28	71.28	sp|Q00839|HNRPU_HUMAN	Heterogeneous nuclear ribonucleoprotein U OS=Homo sapiens OX=9606 GN=HNRNPU PE=1 SV=6			1.92082	98.83	KQMADTGKLNTLLQR		missed K-Q@1; missed K-L@8	0.0051345	1715.94	572.987	1715.94	572.986	3	12	1.1.1.2013.3	1	27.4474	2870.58	27.5365
3	71.28	71.28	sp|Q00839|HNRPU_HUMAN	Heterogeneous nuclear ribonucleoprotein U OS=Homo sapiens OX=9606 GN=HNRNPU PE=1 SV=6			1.79588	98.43	VCFEMK	Carbamidomethyl(C)@2		-0.00136701	812.355	407.185	812.356	407.185	2	8	1.1.1.1916.3	0	24.9975	4984.44	24.992
3	71.28	71.28	sp|Q00839|HNRPU_HUMAN	Heterogeneous nuclear ribonucleoprotein U OS=Homo sapiens OX=9606 GN=HNRNPU PE=1 SV=6			1.5376	97.22	NFILDQTNVSAAAQRR		missed R-R@15	0.000197771	1802.94	601.987	1802.94	601.987	3	12	1.1.1.2283.5	1	34.1857	28177	34.2747
3	71.28	71.28	sp|Q00839|HNRPU_HUMAN	Heterogeneous nuclear ribonucleoprotein U OS=Homo sapiens OX=9606 GN=HNRNPU PE=1 SV=6			1.39794	96.13	LLEQYKEESK		missed K-E@6	-6.16489e-05	1265.65	633.832	1265.65	633.832	2	9	1.1.1.1555.5	1	16.1437	722.447	16.0814
3	71.28	71.28	sp|Q00839|HNRPU_HUMAN	Heterogeneous nuclear ribonucleoprotein U OS=Homo sapiens OX=9606 GN=HNRNPU PE=1 SV=6			0.920819	96.99	LNTLLQR	Deamidated(N)@2		-0.000588708	857.496	429.755	857.497	429.756	2	7	1.1.1.1988.2	1	26.8441	4050.07	26.7657
3	71.28	71.28	sp|Q00839|HNRPU_HUMAN	Heterogeneous nuclear ribonucleoprotein U OS=Homo sapiens OX=9606 GN=HNRNPU PE=1 SV=6			0.353596	56.47	MMVAGFK			0.0144969	782.396	392.205	782.382	392.198	2	6	1.1.1.2044.2	1	28.183	418.178	28.227
3	71.28	71.28	sp|Q00839|HNRPU_HUMAN	Heterogeneous nuclear ribonucleoprotein U OS=Homo sapiens OX=9606 GN=HNRNPU PE=1 SV=6			0.315155	52.47	KMCLFAGFQR	Carbamidomethyl(C)@3	missed K-M@1	-0.00179682	1256.61	629.314	1256.62	629.315	2	9	1.1.1.2479.3	1	39.0147	12076.8	38.8405
3	71.28	71.28	sp|Q00839|HNRPU_HUMAN	Heterogeneous nuclear ribonucleoprotein U OS=Homo sapiens OX=9606 GN=HNRNPU PE=1 SV=6			0.29073	49.64	APVFPGR			0.000753232	742.413	372.214	742.413	372.214	2	4	1.1.1.1748.2	1	20.8519	304.181	20.8485
3	71.28	71.28	sp|Q00839|HNRPU_HUMAN	Heterogeneous nuclear ribonucleoprotein U OS=Homo sapiens OX=9606 GN=HNRNPU PE=1 SV=6			0.271646	47.36	MKGNFTLPEVAECFDEITYVELQKEEAQK	Carbamidomethyl(C)@13	missed K-G@2; missed K-E@24	0.011669	3445.65	862.421	3445.64	862.418	4	6	1.1.1.3693.4	1	69.6914	164.536	69.6495
3	71.28	71.28	sp|Q00839|HNRPU_HUMAN	Heterogeneous nuclear ribonucleoprotein U OS=Homo sapiens OX=9606 GN=HNRNPU PE=1 SV=6			0.194499	36.87	IQNVPLEDR		cleaved F-I@N-term	-2.13043e-05	1082.57	542.293	1082.57	542.293	2	7	1.1.1.1809.10	1	22.3551	1293.18	22.3694
3	71.28	71.28	sp|Q00839|HNRPU_HUMAN	Heterogeneous nuclear ribonucleoprotein U OS=Homo sapiens OX=9606 GN=HNRNPU PE=1 SV=6			0.143271	28.76	LKVSELKEELK		missed K-V@2; missed K-E@7	-0.000312962	1314.78	658.395	1314.78	658.395	2	7	1.1.1.1923.14	1	25.1882	1717.85	25.225
3	71.28	71.28	sp|Q00839|HNRPU_HUMAN	Heterogeneous nuclear ribonucleoprotein U OS=Homo sapiens OX=9606 GN=HNRNPU PE=1 SV=6			0.133122	27	LLEQYK			-0.00479876	792.433	397.224	792.438	397.226	2	4	1.1.1.1664.3	1	18.7903	879.385	18.8354
3	71.28	71.28	sp|Q00839|HNRPU_HUMAN	Heterogeneous nuclear ribonucleoprotein U OS=Homo sapiens OX=9606 GN=HNRNPU PE=1 SV=6			0	99	DIDIHEVR			-0.000635882	995.503	498.759	995.504	498.759	2	13	1.1.1.1789.2	1	21.8678	233628	21.6211
3	71.28	71.28	sp|Q00839|HNRPU_HUMAN	Heterogeneous nuclear ribonucleoprotein U OS=Homo sapiens OX=9606 GN=HNRNPU PE=1 SV=6			0	99	DIDIHEVR			0.00137826	995.505	498.76	995.504	498.759	2	13	1.1.1.1774.8	1	21.5047	319945	21.5966
3	71.28	71.28	sp|Q00839|HNRPU_HUMAN	Heterogeneous nuclear ribonucleoprotein U OS=Homo sapiens OX=9606 GN=HNRNPU PE=1 SV=6			0	77	DIDIHEVR			0.0021191	995.506	498.76	995.504	498.759	2	9	1.1.1.1773.8	1	21.4788	319945	21.5966
3	71.28	71.28	sp|Q00839|HNRPU_HUMAN	Heterogeneous nuclear ribonucleoprotein U OS=Homo sapiens OX=9606 GN=HNRNPU PE=1 SV=6			0	27.4	DIDIHEVR			-0.0120493	995.492	498.753	995.504	498.759	2	6	1.1.1.1827.9	1	22.8014	2017.23	22.6376
3	71.28	71.28	sp|Q00839|HNRPU_HUMAN	Heterogeneous nuclear ribonucleoprotein U OS=Homo sapiens OX=9606 GN=HNRNPU PE=1 SV=6			0	99	DLPEHAVLK			-9.7919e-05	1020.56	511.287	1020.56	511.287	2	13	1.1.1.1801.9	1	22.1611	329854	22.2729
3	71.28	71.28	sp|Q00839|HNRPU_HUMAN	Heterogeneous nuclear ribonucleoprotein U OS=Homo sapiens OX=9606 GN=HNRNPU PE=1 SV=6			0	99	DLPEHAVLK			-0.00168482	1020.56	511.287	1020.56	511.287	2	12	1.1.1.1817.7	1	22.5466	242098	22.2971
3	71.28	71.28	sp|Q00839|HNRPU_HUMAN	Heterogeneous nuclear ribonucleoprotein U OS=Homo sapiens OX=9606 GN=HNRNPU PE=1 SV=6			0	98.21	DLPEHAVLK			-0.00284448	1020.56	511.286	1020.56	511.287	2	11	1.1.1.1836.4	1	23.0233	4417.85	22.7647
3	71.28	71.28	sp|Q00839|HNRPU_HUMAN	Heterogeneous nuclear ribonucleoprotein U OS=Homo sapiens OX=9606 GN=HNRNPU PE=1 SV=6			0	99	DRLSASSLTMESFAFLWAGGR	Oxidation(M)@10	missed R-L@2	0.000392078	2317.12	773.38	2317.12	773.379	3	14	1.1.1.3684.3	1	69.4462	244.012	69.4885
3	71.28	71.28	sp|Q00839|HNRPU_HUMAN	Heterogeneous nuclear ribonucleoprotein U OS=Homo sapiens OX=9606 GN=HNRNPU PE=1 SV=6			0	99	DRLSASSLTMESFAFLWAGGR	Oxidation(M)@10	missed R-L@2	0.00551895	2317.12	773.381	2317.12	773.379	3	8	1.1.1.3702.2	1	69.905	124.139	69.6495
3	71.28	71.28	sp|Q00839|HNRPU_HUMAN	Heterogeneous nuclear ribonucleoprotein U OS=Homo sapiens OX=9606 GN=HNRNPU PE=1 SV=6			0	99	EKPYFPIPEEYTFIQNVPLEDR			0.00588175	2723.35	908.792	2723.35	908.79	3	14	1.1.1.3489.5	1	64.4608	79314.2	64.6537
3	71.28	71.28	sp|Q00839|HNRPU_HUMAN	Heterogeneous nuclear ribonucleoprotein U OS=Homo sapiens OX=9606 GN=HNRNPU PE=1 SV=6			0	99	EKPYFPIPEEYTFIQNVPLEDR			0.00588175	2723.35	908.792	2723.35	908.79	3	18	1.1.1.3493.6	1	64.5681	79914	64.6537
3	71.28	71.28	sp|Q00839|HNRPU_HUMAN	Heterogeneous nuclear ribonucleoprotein U OS=Homo sapiens OX=9606 GN=HNRNPU PE=1 SV=6			0	99	EKPYFPIPEEYTFIQNVPLEDR			0.00588175	2723.35	908.792	2723.35	908.79	3	21	1.1.1.3495.2	1	64.6106	79914	64.6537
3	71.28	71.28	sp|Q00839|HNRPU_HUMAN	Heterogeneous nuclear ribonucleoprotein U OS=Homo sapiens OX=9606 GN=HNRNPU PE=1 SV=6			0	99	EKPYFPIPEEYTFIQNVPLEDR			0.00606485	2723.35	908.792	2723.35	908.79	3	23	1.1.1.3507.3	1	64.8438	82185.9	64.6537
3	71.28	71.28	sp|Q00839|HNRPU_HUMAN	Heterogeneous nuclear ribonucleoprotein U OS=Homo sapiens OX=9606 GN=HNRNPU PE=1 SV=6			0	99	EKPYFPIPEEYTFIQNVPLEDR	Deamidated(N)@16		0.0190426	2724.35	909.124	2724.33	909.118	3	14	1.1.1.3495.3	1	64.6131	46596.7	64.6537
3	71.28	71.28	sp|Q00839|HNRPU_HUMAN	Heterogeneous nuclear ribonucleoprotein U OS=Homo sapiens OX=9606 GN=HNRNPU PE=1 SV=6			0	98.96	FIEIAAR			0.000820977	818.466	410.24	818.465	410.24	2	10	1.1.1.2098.3	1	29.5413	63413.8	29.4076
3	71.28	71.28	sp|Q00839|HNRPU_HUMAN	Heterogeneous nuclear ribonucleoprotein U OS=Homo sapiens OX=9606 GN=HNRNPU PE=1 SV=6			0	81.06	FIEIAAR			0.000210632	818.465	410.24	818.465	410.24	2	5	1.1.1.2155.2	1	30.9776	1261.22	30.823
3	71.28	71.28	sp|Q00839|HNRPU_HUMAN	Heterogeneous nuclear ribonucleoprotein U OS=Homo sapiens OX=9606 GN=HNRNPU PE=1 SV=6			0	27.72	FIEIAAR			0.000637874	818.466	410.24	818.465	410.24	2	5	1.1.1.2188.3	1	31.8158	1295.5	31.7583
3	71.28	71.28	sp|Q00839|HNRPU_HUMAN	Heterogeneous nuclear ribonucleoprotein U OS=Homo sapiens OX=9606 GN=HNRNPU PE=1 SV=6			0	95.26	GKVCFEMK	Carbamidomethyl(C)@4	missed K-V@2	0.000194925	997.473	499.744	997.473	499.744	2	11	1.1.1.1683.5	1	19.2683	3846.59	19.2594
3	71.28	71.28	sp|Q00839|HNRPU_HUMAN	Heterogeneous nuclear ribonucleoprotein U OS=Homo sapiens OX=9606 GN=HNRNPU PE=1 SV=6			0	90.94	GKVCFEMK	Carbamidomethyl(C)@4	missed K-V@2	0.000561135	997.473	499.744	997.473	499.744	2	7	1.1.1.1668.12	1	18.8986	2771.18	19.0659
3	71.28	71.28	sp|Q00839|HNRPU_HUMAN	Heterogeneous nuclear ribonucleoprotein U OS=Homo sapiens OX=9606 GN=HNRNPU PE=1 SV=6			0	60.15	GKVCFEMK	Carbamidomethyl(C)@4	missed K-V@2	0.00037803	997.473	499.744	997.473	499.744	2	9	1.1.1.1687.8	1	19.3643	6049.04	19.528
3	71.28	71.28	sp|Q00839|HNRPU_HUMAN	Heterogeneous nuclear ribonucleoprotein U OS=Homo sapiens OX=9606 GN=HNRNPU PE=1 SV=6			0	42.61	GKVCFEMK	Carbamidomethyl(C)@4	missed K-V@2	0.00318564	997.476	499.745	997.473	499.744	2	6	1.1.1.1714.8	1	20.0322	2200.28	19.7752
3	71.28	71.28	sp|Q00839|HNRPU_HUMAN	Heterogeneous nuclear ribonucleoprotein U OS=Homo sapiens OX=9606 GN=HNRNPU PE=1 SV=6			0	99	GNFTLPEVAECFDEITYVELQKEEAQK	Carbamidomethyl(C)@11	missed K-E@22	0.00809793	3186.52	1063.18	3186.51	1063.18	3	12	1.1.1.3909.3	1	75.078	4253.28	75.2781
3	71.28	71.28	sp|Q00839|HNRPU_HUMAN	Heterogeneous nuclear ribonucleoprotein U OS=Homo sapiens OX=9606 GN=HNRNPU PE=1 SV=6			0	95.82	GYFEYIEENK			0.000187764	1290.58	646.296	1290.58	646.296	2	11	1.1.1.2436.5	1	37.9757	15379	37.945
3	71.28	71.28	sp|Q00839|HNRPU_HUMAN	Heterogeneous nuclear ribonucleoprotein U OS=Homo sapiens OX=9606 GN=HNRNPU PE=1 SV=6			0	99	GYFEYIEENKYSR		missed K-Y@10	0.00211076	1696.78	849.395	1696.77	849.394	2	18	1.1.1.2336.15	1	35.5195	268125	35.4546
3	71.28	71.28	sp|Q00839|HNRPU_HUMAN	Heterogeneous nuclear ribonucleoprotein U OS=Homo sapiens OX=9606 GN=HNRNPU PE=1 SV=6			0	99	GYFEYIEENKYSR		missed K-Y@10	0.00211076	1696.78	849.395	1696.77	849.394	2	20	1.1.1.2344.9	1	35.7118	249549	35.4546
3	71.28	71.28	sp|Q00839|HNRPU_HUMAN	Heterogeneous nuclear ribonucleoprotein U OS=Homo sapiens OX=9606 GN=HNRNPU PE=1 SV=6			0	99	GYFEYIEENKYSR		missed K-Y@10	-0.00252789	1696.77	849.393	1696.77	849.394	2	14	1.1.1.2397.15	1	36.9936	1795.94	36.9546
3	71.28	71.28	sp|Q00839|HNRPU_HUMAN	Heterogeneous nuclear ribonucleoprotein U OS=Homo sapiens OX=9606 GN=HNRNPU PE=1 SV=6			0	93.83	GYFEYIEENKYSR	Deamidated(N)@9	missed K-Y@10	0.00270816	1697.76	849.887	1697.76	849.886	2	10	1.1.1.2377.16	1	36.5138	4124.85	36.4207
3	71.28	71.28	sp|Q00839|HNRPU_HUMAN	Heterogeneous nuclear ribonucleoprotein U OS=Homo sapiens OX=9606 GN=HNRNPU PE=1 SV=6			0	83.45	GYFEYIEENKYSR		missed K-Y@10	-0.000804655	1696.77	566.598	1696.77	566.598	3	9	1.1.1.2333.2	1	35.4337	47486.8	35.4546
3	71.28	71.28	sp|Q00839|HNRPU_HUMAN	Heterogeneous nuclear ribonucleoprotein U OS=Homo sapiens OX=9606 GN=HNRNPU PE=1 SV=6			0	52.61	GYFEYIEENKYSR		missed K-Y@10	-0.000804655	1696.77	566.598	1696.77	566.598	3	7	1.1.1.2329.6	1	35.3383	47486.8	35.4546
3	71.28	71.28	sp|Q00839|HNRPU_HUMAN	Heterogeneous nuclear ribonucleoprotein U OS=Homo sapiens OX=9606 GN=HNRNPU PE=1 SV=6			0	99	HAAENPGKYNILGTNTIMDK		missed K-Y@8	0.00512098	2186.08	729.702	2186.08	729.7	3	10	1.1.1.2243.11	1	33.2051	43324.8	33.3982
3	71.28	71.28	sp|Q00839|HNRPU_HUMAN	Heterogeneous nuclear ribonucleoprotein U OS=Homo sapiens OX=9606 GN=HNRNPU PE=1 SV=6			0	91.77	KAVVVCPKDEDYK	Carbamidomethyl(C)@6	missed K-A@1; missed K-D@8	0.00017333	1549.78	517.601	1549.78	517.601	3	9	1.1.1.1449.10	1	13.4627	28098.2	13.1915
3	71.28	71.28	sp|Q00839|HNRPU_HUMAN	Heterogeneous nuclear ribonucleoprotein U OS=Homo sapiens OX=9606 GN=HNRNPU PE=1 SV=6			0	59.21	KAVVVCPKDEDYK	Carbamidomethyl(C)@6	missed K-A@1; missed K-D@8	0.00017333	1549.78	517.601	1549.78	517.601	3	7	1.1.1.1434.10	1	13.0726	31179.5	13.1915
3	71.28	71.28	sp|Q00839|HNRPU_HUMAN	Heterogeneous nuclear ribonucleoprotein U OS=Homo sapiens OX=9606 GN=HNRNPU PE=1 SV=6			0	32.89	LLEQYKEESK		missed K-E@6	-0.000521923	1265.65	422.89	1265.65	422.891	3	8	1.1.1.1531.3	1	15.5443	54835.2	15.2882
3	71.28	71.28	sp|Q00839|HNRPU_HUMAN	Heterogeneous nuclear ribonucleoprotein U OS=Homo sapiens OX=9606 GN=HNRNPU PE=1 SV=6			0	96.64	LNTLLQR			-0.00038914	856.513	429.264	856.513	429.264	2	11	1.1.1.1912.4	1	24.8955	53313.4	24.8888
3	71.28	71.28	sp|Q00839|HNRPU_HUMAN	Heterogeneous nuclear ribonucleoprotein U OS=Homo sapiens OX=9606 GN=HNRNPU PE=1 SV=6			0	96.02	LNTLLQR			-0.00038914	856.513	429.264	856.513	429.264	2	9	1.1.1.1927.5	1	25.284	24811.5	25.0176
3	71.28	71.28	sp|Q00839|HNRPU_HUMAN	Heterogeneous nuclear ribonucleoprotein U OS=Homo sapiens OX=9606 GN=HNRNPU PE=1 SV=6			0	72.45	LNTLLQR			-0.000755347	856.512	429.263	856.513	429.264	2	6	1.1.1.1942.5	1	25.6731	2858.87	25.4056
3	71.28	71.28	sp|Q00839|HNRPU_HUMAN	Heterogeneous nuclear ribonucleoprotein U OS=Homo sapiens OX=9606 GN=HNRNPU PE=1 SV=6			0	36.09	LNTLLQR			-0.000572243	856.512	429.264	856.513	429.264	2	9	1.1.1.1897.4	1	24.5112	77646.8	24.6833
3	71.28	71.28	sp|Q00839|HNRPU_HUMAN	Heterogeneous nuclear ribonucleoprotein U OS=Homo sapiens OX=9606 GN=HNRNPU PE=1 SV=6			0	99	LQAALDDEEAGGRPAMEPGNGSLDLGGDSAGR	Deamidated(N)@20		0.00948322	3126.43	1043.15	3126.42	1043.15	3	18	1.1.1.2520.20	1	40.02	36587.6	40.0004
3	71.28	71.28	sp|Q00839|HNRPU_HUMAN	Heterogeneous nuclear ribonucleoprotein U OS=Homo sapiens OX=9606 GN=HNRNPU PE=1 SV=6			0	99	LQAALDDEEAGGRPAMEPGNGSLDLGGDSAGR	Deamidated(N)@20		0.00948322	3126.43	1043.15	3126.42	1043.15	3	14	1.1.1.2536.20	1	40.4294	5118.48	40.4354
3	71.28	71.28	sp|Q00839|HNRPU_HUMAN	Heterogeneous nuclear ribonucleoprotein U OS=Homo sapiens OX=9606 GN=HNRNPU PE=1 SV=6			0	99	LQAALDDEEAGGRPAMEPGNGSLDLGGDSAGR			0.0116926	3125.44	1042.82	3125.43	1042.82	3	14	1.1.1.2477.8	1	38.9787	19278.5	39.1033
3	71.28	71.28	sp|Q00839|HNRPU_HUMAN	Heterogeneous nuclear ribonucleoprotein U OS=Homo sapiens OX=9606 GN=HNRNPU PE=1 SV=6			0	97.07	LQAALDDEEAGGRPAMEPGNGSLDLGGDSAGR	Oxidation(M)@16		0.016081	3141.44	1048.15	3141.43	1048.15	3	12	1.1.1.2280.13	1	34.1254	3297.68	34.1545
3	71.28	71.28	sp|Q00839|HNRPU_HUMAN	Heterogeneous nuclear ribonucleoprotein U OS=Homo sapiens OX=9606 GN=HNRNPU PE=1 SV=6			0	99	LSASSLTMESFAFLWAGGR	Oxidation(M)@8		0.00336216	2045.99	1024	2045.99	1024	2	13	1.1.1.3861.4	1	73.8597	249.293	73.892
3	71.28	71.28	sp|Q00839|HNRPU_HUMAN	Heterogeneous nuclear ribonucleoprotein U OS=Homo sapiens OX=9606 GN=HNRNPU PE=1 SV=6			0	98.37	MCLFAGFQR	Carbamidomethyl(C)@2		-0.00352054	1128.52	565.266	1128.52	565.268	2	8	1.1.1.2859.6	1	48.3146	10715.7	48.4862
3	71.28	71.28	sp|Q00839|HNRPU_HUMAN	Heterogeneous nuclear ribonucleoprotein U OS=Homo sapiens OX=9606 GN=HNRNPU PE=1 SV=6			0	43.62	MCLFAGFQR	Oxidation(M)@1; Carbamidomethyl(C)@2		-0.00120665	1144.51	573.265	1144.52	573.265	2	7	1.1.1.2529.4	1	40.2368	2331.59	40.0769
3	71.28	71.28	sp|Q00839|HNRPU_HUMAN	Heterogeneous nuclear ribonucleoprotein U OS=Homo sapiens OX=9606 GN=HNRNPU PE=1 SV=6			0	99	MMVAGFKK		missed K-K@7	-0.000150117	910.477	456.246	910.477	456.246	2	12	1.1.1.1701.2	1	19.7071	20540.5	19.5537
3	71.28	71.28	sp|Q00839|HNRPU_HUMAN	Heterogeneous nuclear ribonucleoprotein U OS=Homo sapiens OX=9606 GN=HNRNPU PE=1 SV=6			0	98.66	MMVAGFKK	Oxidation(M)@2	missed K-K@7	0.00147131	926.473	464.244	926.472	464.243	2	9	1.1.1.1567.3	1	16.4211	878.833	16.4874
3	71.28	71.28	sp|Q00839|HNRPU_HUMAN	Heterogeneous nuclear ribonucleoprotein U OS=Homo sapiens OX=9606 GN=HNRNPU PE=1 SV=6			0	84.57	MMVAGFKK		missed K-K@7	-0.00314083	910.474	456.244	910.477	456.246	2	8	1.1.1.1716.4	1	20.0807	3580.66	19.8232
3	71.28	71.28	sp|Q00839|HNRPU_HUMAN	Heterogeneous nuclear ribonucleoprotein U OS=Homo sapiens OX=9606 GN=HNRNPU PE=1 SV=6			0	42.72	MMVAGFKK		missed K-K@7	-0.000150117	910.477	456.246	910.477	456.246	2	6	1.1.1.1686.5	1	19.3369	20621.1	19.5795
3	71.28	71.28	sp|Q00839|HNRPU_HUMAN	Heterogeneous nuclear ribonucleoprotein U OS=Homo sapiens OX=9606 GN=HNRNPU PE=1 SV=6			0	25.29	MMVAGFKK		missed K-K@7	-0.00314083	910.474	456.244	910.477	456.246	2	6	1.1.1.1719.4	1	20.1582	2966	19.8962
3	71.28	71.28	sp|Q00839|HNRPU_HUMAN	Heterogeneous nuclear ribonucleoprotein U OS=Homo sapiens OX=9606 GN=HNRNPU PE=1 SV=6			0	99	NFILDQTNVSAAAQR			-0.000259511	1646.84	824.426	1646.84	824.426	2	25	1.1.1.2490.7	1	39.2825	204110	39.3658
3	71.28	71.28	sp|Q00839|HNRPU_HUMAN	Heterogeneous nuclear ribonucleoprotein U OS=Homo sapiens OX=9606 GN=HNRNPU PE=1 SV=6			0	99	NFILDQTNVSAAAQR			-0.000747789	1646.84	824.426	1646.84	824.426	2	25	1.1.1.2506.18	1	39.672	143900	39.4134
3	71.28	71.28	sp|Q00839|HNRPU_HUMAN	Heterogeneous nuclear ribonucleoprotein U OS=Homo sapiens OX=9606 GN=HNRNPU PE=1 SV=6			0	99	NFILDQTNVSAAAQR			0.00315844	1646.84	824.428	1646.84	824.426	2	21	1.1.1.2521.14	1	40.0405	4670.81	39.9751
3	71.28	71.28	sp|Q00839|HNRPU_HUMAN	Heterogeneous nuclear ribonucleoprotein U OS=Homo sapiens OX=9606 GN=HNRNPU PE=1 SV=6			0	99	NFILDQTNVSAAAQR			0.00328051	1646.84	824.428	1646.84	824.426	2	21	1.1.1.2536.15	1	40.4253	3695.55	40.3337
3	71.28	71.28	sp|Q00839|HNRPU_HUMAN	Heterogeneous nuclear ribonucleoprotein U OS=Homo sapiens OX=9606 GN=HNRNPU PE=1 SV=6			0	99	NFILDQTNVSAAAQR			-0.00050365	1646.84	824.426	1646.84	824.426	2	22	1.1.1.2551.11	1	40.8056	2305.5	40.8157
3	71.28	71.28	sp|Q00839|HNRPU_HUMAN	Heterogeneous nuclear ribonucleoprotein U OS=Homo sapiens OX=9606 GN=HNRNPU PE=1 SV=6			0	99	NFILDQTNVSAAAQR			-0.001114	1646.84	824.426	1646.84	824.426	2	20	1.1.1.2568.13	1	41.2136	2147.52	41.2237
3	71.28	71.28	sp|Q00839|HNRPU_HUMAN	Heterogeneous nuclear ribonucleoprotein U OS=Homo sapiens OX=9606 GN=HNRNPU PE=1 SV=6			0	99	NFILDQTNVSAAAQR			-0.0039216	1646.83	824.424	1646.84	824.426	2	20	1.1.1.2583.14	1	41.5884	1560.86	41.4475
3	71.28	71.28	sp|Q00839|HNRPU_HUMAN	Heterogeneous nuclear ribonucleoprotein U OS=Homo sapiens OX=9606 GN=HNRNPU PE=1 SV=6			0	99	NFILDQTNVSAAAQR			0.000472906	1646.84	824.426	1646.84	824.426	2	18	1.1.1.2601.5	1	42.0439	829.005	42.0285
3	71.28	71.28	sp|Q00839|HNRPU_HUMAN	Heterogeneous nuclear ribonucleoprotein U OS=Homo sapiens OX=9606 GN=HNRNPU PE=1 SV=6			0	99	NFILDQTNVSAAAQR	Deamidated(N)@1		-0.00268012	1647.82	824.917	1647.82	824.918	2	18	1.1.1.2767.10	1	46.0717	5379.56	46.183
3	71.28	71.28	sp|Q00839|HNRPU_HUMAN	Heterogeneous nuclear ribonucleoprotein U OS=Homo sapiens OX=9606 GN=HNRNPU PE=1 SV=6			0	99	NFILDQTNVSAAAQR			-0.00717378	1646.83	824.423	1646.84	824.426	2	10	1.1.1.2789.10	1	46.6046	345.536	46.5696
3	71.28	71.28	sp|Q00839|HNRPU_HUMAN	Heterogeneous nuclear ribonucleoprotein U OS=Homo sapiens OX=9606 GN=HNRNPU PE=1 SV=6			0	99	NFILDQTNVSAAAQR			-0.0070954	1646.83	824.423	1646.84	824.426	2	9	1.1.1.2650.17	1	43.2591	523.08	43.1938
3	71.28	71.28	sp|Q00839|HNRPU_HUMAN	Heterogeneous nuclear ribonucleoprotein U OS=Homo sapiens OX=9606 GN=HNRNPU PE=1 SV=6			0	99	NFILDQTNVSAAAQR	Deamidated(N)@1		0.0107474	1647.83	824.923	1647.82	824.918	2	9	1.1.1.2787.12	1	46.557	445.047	46.5211
3	71.28	71.28	sp|Q00839|HNRPU_HUMAN	Heterogeneous nuclear ribonucleoprotein U OS=Homo sapiens OX=9606 GN=HNRNPU PE=1 SV=6			0	98.93	NFILDQTNVSAAAQR			-0.00123607	1646.84	824.426	1646.84	824.426	2	11	1.1.1.2620.12	1	42.5028	663.437	42.5155
3	71.28	71.28	sp|Q00839|HNRPU_HUMAN	Heterogeneous nuclear ribonucleoprotein U OS=Homo sapiens OX=9606 GN=HNRNPU PE=1 SV=6			0	95.53	NFILDQTNVSAAAQR			-0.00802826	1646.83	824.422	1646.84	824.426	2	8	1.1.1.2765.8	1	46.0218	329.291	46.0138
3	71.28	71.28	sp|Q00839|HNRPU_HUMAN	Heterogeneous nuclear ribonucleoprotein U OS=Homo sapiens OX=9606 GN=HNRNPU PE=1 SV=6			0	79.85	NFILDQTNVSAAAQR			-0.00746161	1646.83	824.422	1646.84	824.426	2	7	1.1.1.2638.13	1	42.9596	974.488	42.8969
3	71.28	71.28	sp|Q00839|HNRPU_HUMAN	Heterogeneous nuclear ribonucleoprotein U OS=Homo sapiens OX=9606 GN=HNRNPU PE=1 SV=6			0	99	NGQDLGVAFK			0.000178235	1047.54	524.775	1047.53	524.775	2	16	1.1.1.2069.8	1	28.8002	25944.4	29.0469
3	71.28	71.28	sp|Q00839|HNRPU_HUMAN	Heterogeneous nuclear ribonucleoprotein U OS=Homo sapiens OX=9606 GN=HNRNPU PE=1 SV=6			0	99	NGQDLGVAFK			0.000422374	1047.54	524.775	1047.53	524.775	2	17	1.1.1.2084.8	1	29.185	28687.6	29.1236
3	71.28	71.28	sp|Q00839|HNRPU_HUMAN	Heterogeneous nuclear ribonucleoprotein U OS=Homo sapiens OX=9606 GN=HNRNPU PE=1 SV=6			0	99	NGQDLGVAFK			-6.59031e-05	1047.53	524.775	1047.53	524.775	2	13	1.1.1.2099.9	1	29.5721	16690	29.3046
3	71.28	71.28	sp|Q00839|HNRPU_HUMAN	Heterogeneous nuclear ribonucleoprotein U OS=Homo sapiens OX=9606 GN=HNRNPU PE=1 SV=6			0	99	NGQDLGVAFK	Deamidated(N)@1		0.000528692	1048.52	525.267	1048.52	525.267	2	16	1.1.1.2212.4	1	32.4078	19271.9	32.5294
3	71.28	71.28	sp|Q00839|HNRPU_HUMAN	Heterogeneous nuclear ribonucleoprotein U OS=Homo sapiens OX=9606 GN=HNRNPU PE=1 SV=6			0	99	NGQDLGVAFK	Deamidated(N)@1		-0.00319276	1048.52	525.265	1048.52	525.267	2	17	1.1.1.2330.6	1	35.364	96426.8	35.4303
3	71.28	71.28	sp|Q00839|HNRPU_HUMAN	Heterogeneous nuclear ribonucleoprotein U OS=Homo sapiens OX=9606 GN=HNRNPU PE=1 SV=6			0	40.07	NGQDLGVAFK	Deamidated(N)@1		0.00999072	1048.53	525.272	1048.52	525.267	2	6	1.1.1.2229.8	1	32.8451	703.887	32.8611
3	71.28	71.28	sp|Q00839|HNRPU_HUMAN	Heterogeneous nuclear ribonucleoprotein U OS=Homo sapiens OX=9606 GN=HNRNPU PE=1 SV=6			0	99	NQSQGYNQWQQGQFWGQKPWSQHYHQGYY			0.0151786	3657.61	1220.21	3657.6	1220.21	3	12	1.1.1.2616.9	1	42.4148	2075.6	42.3961
3	71.28	71.28	sp|Q00839|HNRPU_HUMAN	Heterogeneous nuclear ribonucleoprotein U OS=Homo sapiens OX=9606 GN=HNRNPU PE=1 SV=6			0	81.43	NQSQGYNQWQQGQFWGQKPWSQHYHQGYY			0.0133476	3657.61	1220.21	3657.6	1220.21	3	11	1.1.1.2598.8	1	41.9757	6954.63	42.0523
3	71.28	71.28	sp|Q00839|HNRPU_HUMAN	Heterogeneous nuclear ribonucleoprotein U OS=Homo sapiens OX=9606 GN=HNRNPU PE=1 SV=6			0	46.6	NQSQGYNQWQQGQFWGQKPWSQHYHQGYY			0.0185817	3657.62	915.412	3657.6	915.407	4	9	1.1.1.2629.19	1	42.7358	6448.66	42.4676
3	71.28	71.28	sp|Q00839|HNRPU_HUMAN	Heterogeneous nuclear ribonucleoprotein U OS=Homo sapiens OX=9606 GN=HNRNPU PE=1 SV=6			0	45.81	NQSQGYNQWQQGQFWGQKPWSQHYHQGYY			0.0188407	3657.62	1220.21	3657.6	1220.21	3	10	1.1.1.2619.5	1	42.4863	3190.11	42.2532
3	71.28	71.28	sp|Q00839|HNRPU_HUMAN	Heterogeneous nuclear ribonucleoprotein U OS=Homo sapiens OX=9606 GN=HNRNPU PE=1 SV=6			0	99	QMADTGKLNTLLQR		missed K-L@7	0.000758918	1587.84	530.288	1587.84	530.287	3	14	1.1.1.2292.7	1	34.4037	27467.7	34.4452
3	71.28	71.28	sp|Q00839|HNRPU_HUMAN	Heterogeneous nuclear ribonucleoprotein U OS=Homo sapiens OX=9606 GN=HNRNPU PE=1 SV=6			0	27.74	QMADTGKLNTLLQR	Oxidation(M)@2	missed K-L@7	0.0038885	1603.84	535.62	1603.84	535.619	3	8	1.1.1.2094.13	0	29.4471	3394.14	29.4844
3	71.28	71.28	sp|Q00839|HNRPU_HUMAN	Heterogeneous nuclear ribonucleoprotein U OS=Homo sapiens OX=9606 GN=HNRNPU PE=1 SV=6			0	99	SSGPTSLFAVTVAPPGAR			0.00116188	1713.91	857.96	1713.91	857.96	2	19	1.1.1.3070.12	1	53.5916	194765	53.6523
3	71.28	71.28	sp|Q00839|HNRPU_HUMAN	Heterogeneous nuclear ribonucleoprotein U OS=Homo sapiens OX=9606 GN=HNRNPU PE=1 SV=6			0	99	SSGPTSLFAVTVAPPGAR			0.00116188	1713.91	857.96	1713.91	857.96	2	23	1.1.1.3081.12	1	53.8546	194765	53.6523
3	71.28	71.28	sp|Q00839|HNRPU_HUMAN	Heterogeneous nuclear ribonucleoprotein U OS=Homo sapiens OX=9606 GN=HNRNPU PE=1 SV=6			0	99	SSGPTSLFAVTVAPPGAR			-0.000425006	1713.9	857.96	1713.91	857.96	2	9	1.1.1.3116.14	1	54.7528	477.253	54.4792
3	71.28	71.28	sp|Q00839|HNRPU_HUMAN	Heterogeneous nuclear ribonucleoprotein U OS=Homo sapiens OX=9606 GN=HNRNPU PE=1 SV=6			0	96.52	SSGPTSLFAVTVAPPGAR			-0.00103535	1713.9	857.959	1713.91	857.96	2	8	1.1.1.3104.9	1	54.4391	2055.66	54.1738
3	71.28	71.28	sp|Q00839|HNRPU_HUMAN	Heterogeneous nuclear ribonucleoprotein U OS=Homo sapiens OX=9606 GN=HNRNPU PE=1 SV=6			0	91.86	VCFEMK	Carbamidomethyl(C)@2		-0.00118391	812.355	407.185	812.356	407.185	2	6	1.1.1.1931.4	0	25.3863	3335.09	25.1211
3	71.28	71.28	sp|Q00839|HNRPU_HUMAN	Heterogeneous nuclear ribonucleoprotein U OS=Homo sapiens OX=9606 GN=HNRNPU PE=1 SV=6			0	27.31	VCFEMK	Carbamidomethyl(C)@2		-0.000939769	812.355	407.185	812.356	407.185	2	5	1.1.1.1901.2	0	24.6109	3788.4	24.863
3	71.28	71.28	sp|Q00839|HNRPU_HUMAN	Heterogeneous nuclear ribonucleoprotein U OS=Homo sapiens OX=9606 GN=HNRNPU PE=1 SV=6			0	99	VSELKEELK		missed K-E@5	-0.000882031	1073.6	537.805	1073.6	537.806	2	9	1.1.1.1586.12	1	16.8829	46261.1	17.0188
3	71.28	71.28	sp|Q00839|HNRPU_HUMAN	Heterogeneous nuclear ribonucleoprotein U OS=Homo sapiens OX=9606 GN=HNRNPU PE=1 SV=6			0	71.86	VSELKEELK		missed K-E@5	-0.00393378	1073.59	537.804	1073.6	537.806	2	8	1.1.1.1620.10	1	17.7148	2940.59	17.6098
3	71.28	71.28	sp|Q00839|HNRPU_HUMAN	Heterogeneous nuclear ribonucleoprotein U OS=Homo sapiens OX=9606 GN=HNRNPU PE=1 SV=6			0	89.72	VSELKEELKK		missed K-E@5; missed K-K@9	0.00215588	1201.69	401.572	1201.69	401.571	3	10	1.1.1.1420.3	1	12.7056	49712.9	12.7012
3	71.28	71.28	sp|Q00839|HNRPU_HUMAN	Heterogeneous nuclear ribonucleoprotein U OS=Homo sapiens OX=9606 GN=HNRNPU PE=1 SV=6			0	58.98	VSELKEELKK		missed K-E@5; missed K-K@9	0.00215588	1201.69	401.572	1201.69	401.571	3	6	1.1.1.1422.3	0	12.7551	49712.9	12.7012
3	71.28	71.28	sp|Q00839|HNRPU_HUMAN	Heterogeneous nuclear ribonucleoprotein U OS=Homo sapiens OX=9606 GN=HNRNPU PE=1 SV=6			0	99	VTEKIPVR		missed K-I@4	-0.000918146	940.57	471.292	940.571	471.293	2	8	1.1.1.1523.5	1	15.343	15601	15.0859
3	71.28	71.28	sp|Q00839|HNRPU_HUMAN	Heterogeneous nuclear ribonucleoprotein U OS=Homo sapiens OX=9606 GN=HNRNPU PE=1 SV=6			0	96.63	VTEKIPVR		missed K-I@4	-0.00934097	940.561	471.288	940.571	471.293	2	8	1.1.1.1558.4	1	16.2098	1122.73	16.2029
3	71.28	71.28	sp|Q00839|HNRPU_HUMAN	Heterogeneous nuclear ribonucleoprotein U OS=Homo sapiens OX=9606 GN=HNRNPU PE=1 SV=6			0	95.84	VTEKIPVR		missed K-I@4	-0.00110125	940.569	471.292	940.571	471.293	2	7	1.1.1.1530.6	1	15.5213	4344.02	15.2642
3	71.28	71.28	sp|Q00839|HNRPU_HUMAN	Heterogeneous nuclear ribonucleoprotein U OS=Homo sapiens OX=9606 GN=HNRNPU PE=1 SV=6			0	99	YNILGTNTIMDK	Oxidation(M)@10		-0.00118676	1397.68	699.85	1397.69	699.85	2	19	1.1.1.2360.10	1	36.097	3983.01	36.1311
3	71.28	71.28	sp|Q00839|HNRPU_HUMAN	Heterogeneous nuclear ribonucleoprotein U OS=Homo sapiens OX=9606 GN=HNRNPU PE=1 SV=6			0	99	YNILGTNTIMDK	Deamidated(N)@7		0.0115517	1382.69	692.351	1382.68	692.345	2	18	1.1.1.2740.2	1	45.4287	816.851	45.4422
3	71.28	71.28	sp|Q00839|HNRPU_HUMAN	Heterogeneous nuclear ribonucleoprotein U OS=Homo sapiens OX=9606 GN=HNRNPU PE=1 SV=6			0	99	YNILGTNTIMDK	Deamidated(N)@7		-0.000166901	1382.68	692.345	1382.68	692.345	2	10	1.1.1.2761.8	1	45.9302	476.143	45.9181
4	67.28	67.28	sp|P04264|K2C1_HUMAN	Keratin, type II cytoskeletal 1 OS=Homo sapiens OX=9606 GN=KRT1 PE=1 SV=6			2	99	AEAESLYQSK			-0.00171837	1124.53	563.274	1124.53	563.275	2	14	1.1.1.1568.7	1	16.4499	3858.47	16.6808
4	67.28	67.28	sp|P04264|K2C1_HUMAN	Keratin, type II cytoskeletal 1 OS=Homo sapiens OX=9606 GN=KRT1 PE=1 SV=6			2	99	AQYEDIAQK			-0.00123775	1064.51	533.264	1064.51	533.264	2	15	1.1.1.1546.2	1	15.9223	22444.2	15.7931
4	67.28	67.28	sp|P04264|K2C1_HUMAN	Keratin, type II cytoskeletal 1 OS=Homo sapiens OX=9606 GN=KRT1 PE=1 SV=6			2	99	DYQELMNTK			-0.00350558	1140.51	571.262	1140.51	571.263	2	13	1.1.1.1984.14	1	26.7547	2666.78	26.7392
4	67.28	67.28	sp|P04264|K2C1_HUMAN	Keratin, type II cytoskeletal 1 OS=Homo sapiens OX=9606 GN=KRT1 PE=1 SV=6			2	99	FLEQQNQVLQTK			-0.00338366	1474.77	738.395	1474.78	738.396	2	14	1.1.1.2083.16	0	29.1658	1185.99	28.9961
4	67.28	67.28	sp|P04264|K2C1_HUMAN	Keratin, type II cytoskeletal 1 OS=Homo sapiens OX=9606 GN=KRT1 PE=1 SV=6			2	99	FLEQQNQVLQTKWELLQQVDTSTR		missed K-W@12	-0.000238752	2931.51	978.177	2931.51	978.177	3	16	1.1.1.3179.14	1	56.3937	1292.74	56.3798
4	67.28	67.28	sp|P04264|K2C1_HUMAN	Keratin, type II cytoskeletal 1 OS=Homo sapiens OX=9606 GN=KRT1 PE=1 SV=6			2	99	FSSCGGGGGSFGAGGGFGSR	Carbamidomethyl(C)@4		0.00293262	1764.73	883.372	1764.73	883.371	2	12	1.1.1.2078.21	1	29.0418	997.625	29.0469
4	67.28	67.28	sp|P04264|K2C1_HUMAN	Keratin, type II cytoskeletal 1 OS=Homo sapiens OX=9606 GN=KRT1 PE=1 SV=6			2	99	GGGGGGYGSGGSSYGSGGGSYGSGGGGGGGR			0.00113869	2382.95	1192.48	2382.94	1192.48	2	16	1.1.1.1444.21	1	13.3422	28896.2	13.3995
4	67.28	67.28	sp|P04264|K2C1_HUMAN	Keratin, type II cytoskeletal 1 OS=Homo sapiens OX=9606 GN=KRT1 PE=1 SV=6			2	99	IEISELNR			0.000783802	972.525	487.27	972.524	487.269	2	13	1.1.1.2036.2	0	27.9927	11358.5	27.8463
4	67.28	67.28	sp|P04264|K2C1_HUMAN	Keratin, type II cytoskeletal 1 OS=Homo sapiens OX=9606 GN=KRT1 PE=1 SV=6			2	99	LALDLEIATYR			-0.0020297	1276.7	639.358	1276.7	639.359	2	13	1.1.1.3134.5	0	55.2192	1337.53	55.3175
4	67.28	67.28	sp|P04264|K2C1_HUMAN	Keratin, type II cytoskeletal 1 OS=Homo sapiens OX=9606 GN=KRT1 PE=1 SV=6			2	99	LNDLEDALQQAK			-0.00174734	1356.69	679.351	1356.69	679.352	2	18	1.1.1.2453.6	1	38.3939	5984.94	38.5035
4	67.28	67.28	sp|P04264|K2C1_HUMAN	Keratin, type II cytoskeletal 1 OS=Homo sapiens OX=9606 GN=KRT1 PE=1 SV=6			2	99	MSGECAPNVSVSVSTSHTTISGGGSR	Carbamidomethyl(C)@5		0.0116715	2564.17	855.731	2564.16	855.727	3	18	1.1.1.2049.11	1	28.3167	3496.56	28.3455
4	67.28	67.28	sp|P04264|K2C1_HUMAN	Keratin, type II cytoskeletal 1 OS=Homo sapiens OX=9606 GN=KRT1 PE=1 SV=6			2	99	NKLNDLEDALQQAK		missed K-L@2	0.000419487	1598.83	800.421	1598.83	800.42	2	18	1.1.1.2518.12	1	39.9625	8888.12	40.1024
4	67.28	67.28	sp|P04264|K2C1_HUMAN	Keratin, type II cytoskeletal 1 OS=Homo sapiens OX=9606 GN=KRT1 PE=1 SV=6			2	99	NKLNDLEDALQQAKEDLAR		missed K-L@2; missed K-E@14	0.00845392	2183.13	728.716	2183.12	728.713	3	25	1.1.1.3214.4	1	57.2675	6623.49	57.3384
4	67.28	67.28	sp|P04264|K2C1_HUMAN	Keratin, type II cytoskeletal 1 OS=Homo sapiens OX=9606 GN=KRT1 PE=1 SV=6			2	99	NKYEDEINKR		missed K-Y@2; missed K-R@9	-0.00272008	1307.64	654.829	1307.65	654.831	2	15	1.1.1.1350.16	0	10.9442	3034.89	10.9791
4	67.28	67.28	sp|P04264|K2C1_HUMAN	Keratin, type II cytoskeletal 1 OS=Homo sapiens OX=9606 GN=KRT1 PE=1 SV=6			2	99	NMQDMVEDYR			0.00050318	1299.52	650.769	1299.52	650.768	2	16	1.1.1.2175.9	1	31.4927	8536.38	31.5571
4	67.28	67.28	sp|P04264|K2C1_HUMAN	Keratin, type II cytoskeletal 1 OS=Homo sapiens OX=9606 GN=KRT1 PE=1 SV=6			2	99	NSKIEISELNR		missed K-I@3	-0.00163853	1301.69	651.853	1301.69	651.854	2	19	1.1.1.1840.5	1	23.1214	31589	23.0856
4	67.28	67.28	sp|P04264|K2C1_HUMAN	Keratin, type II cytoskeletal 1 OS=Homo sapiens OX=9606 GN=KRT1 PE=1 SV=6			2	99	QISNLQQSISDAEQR			0.0046907	1715.85	858.932	1715.84	858.929	2	21	1.1.1.2206.18	1	32.2708	45831.1	32.3766
4	67.28	67.28	sp|P04264|K2C1_HUMAN	Keratin, type II cytoskeletal 1 OS=Homo sapiens OX=9606 GN=KRT1 PE=1 SV=6			2	99	SDQSRLDSELK		missed R-L@5	-0.00140354	1276.62	639.319	1276.63	639.32	2	17	1.1.1.1576.16	1	16.6471	12691.4	16.6808
4	67.28	67.28	sp|P04264|K2C1_HUMAN	Keratin, type II cytoskeletal 1 OS=Homo sapiens OX=9606 GN=KRT1 PE=1 SV=6			2	99	SGGGFSSGSAGIINYQR			0.00186267	1656.79	829.401	1656.79	829.4	2	19	1.1.1.2213.19	1	32.4458	8194.35	32.5553
4	67.28	67.28	sp|P04264|K2C1_HUMAN	Keratin, type II cytoskeletal 1 OS=Homo sapiens OX=9606 GN=KRT1 PE=1 SV=6			2	99	SKAEAESLYQSK		missed K-A@2	-0.0070997	1339.65	670.835	1339.66	670.838	2	14	1.1.1.1469.16	1	13.9845	931.161	13.9428
4	67.28	67.28	sp|P04264|K2C1_HUMAN	Keratin, type II cytoskeletal 1 OS=Homo sapiens OX=9606 GN=KRT1 PE=1 SV=6			2	99	SKAEAESLYQSKYEELQITAGR		missed K-A@2; missed K-Y@12	0.00711055	2500.25	834.424	2500.24	834.422	3	17	1.1.1.2270.8	1	33.8779	7321.65	33.9379
4	67.28	67.28	sp|P04264|K2C1_HUMAN	Keratin, type II cytoskeletal 1 OS=Homo sapiens OX=9606 GN=KRT1 PE=1 SV=6			2	99	SLDLDSIIAEVK			-0.0019076	1301.71	651.86	1301.71	651.861	2	21	1.1.1.3579.3	1	66.7444	32212.8	66.5313
4	67.28	67.28	sp|P04264|K2C1_HUMAN	Keratin, type II cytoskeletal 1 OS=Homo sapiens OX=9606 GN=KRT1 PE=1 SV=6			2	99	SLNNQFASFIDK			-0.00265847	1382.68	692.347	1382.68	692.349	2	14	1.1.1.2812.2	1	47.1645	11423.6	47.3039
4	67.28	67.28	sp|P04264|K2C1_HUMAN	Keratin, type II cytoskeletal 1 OS=Homo sapiens OX=9606 GN=KRT1 PE=1 SV=6			2	99	SLNNQFASFIDKVR		missed K-V@12	0.00315663	1637.86	546.959	1637.85	546.958	3	14	1.1.1.2972.2	1	51.1893	34310	51.3262
4	67.28	67.28	sp|P04264|K2C1_HUMAN	Keratin, type II cytoskeletal 1 OS=Homo sapiens OX=9606 GN=KRT1 PE=1 SV=6			2	99	SLVNLGGSK			-0.00267903	873.489	437.752	873.492	437.753	2	12	1.1.1.1956.5	1	26.03	27888.5	25.9211
4	67.28	67.28	sp|P04264|K2C1_HUMAN	Keratin, type II cytoskeletal 1 OS=Homo sapiens OX=9606 GN=KRT1 PE=1 SV=6			2	99	THNLEPYFESFINNLR			0.00189724	1992.97	665.331	1992.97	665.33	3	19	1.1.1.3499.2	1	64.7195	4245.18	64.8828
4	67.28	67.28	sp|P04264|K2C1_HUMAN	Keratin, type II cytoskeletal 1 OS=Homo sapiens OX=9606 GN=KRT1 PE=1 SV=6			2	99	TLLEGEESR			-0.0021921	1032.51	517.261	1032.51	517.262	2	14	1.1.1.1683.7	1	19.2733	34373.3	19.2114
4	67.28	67.28	sp|P04264|K2C1_HUMAN	Keratin, type II cytoskeletal 1 OS=Homo sapiens OX=9606 GN=KRT1 PE=1 SV=6			2	99	TNAENEFVTIK			0.000415981	1264.63	633.322	1264.63	633.322	2	14	1.1.1.2168.9	1	31.3189	23577.8	31.1268
4	67.28	67.28	sp|P04264|K2C1_HUMAN	Keratin, type II cytoskeletal 1 OS=Homo sapiens OX=9606 GN=KRT1 PE=1 SV=6			2	99	WELLQQVDTSTR			-0.00391096	1474.74	738.376	1474.74	738.378	2	13	1.1.1.2782.7	1	46.4327	1205.61	46.5696
4	67.28	67.28	sp|P04264|K2C1_HUMAN	Keratin, type II cytoskeletal 1 OS=Homo sapiens OX=9606 GN=KRT1 PE=1 SV=6			2	99	YEELQITAGR			0.00290142	1178.6	590.305	1178.59	590.304	2	16	1.1.1.2066.8	1	28.7233	26340.5	28.7906
4	67.28	67.28	sp|P04264|K2C1_HUMAN	Keratin, type II cytoskeletal 1 OS=Homo sapiens OX=9606 GN=KRT1 PE=1 SV=6			1.92082	98.82	AEAESLYQSKYEELQITAGR		missed K-Y@10	0.00342479	2285.12	1143.57	2285.12	1143.57	2	10	1.1.1.2436.15	1	37.989	907.853	37.9698
4	67.28	67.28	sp|P04264|K2C1_HUMAN	Keratin, type II cytoskeletal 1 OS=Homo sapiens OX=9606 GN=KRT1 PE=1 SV=6			1.92082	98.87	SISISVAR			-0.00225949	831.479	416.747	831.481	416.748	2	7	1.1.1.1972.6	1	26.4383	21810.1	26.2534
4	67.28	67.28	sp|P04264|K2C1_HUMAN	Keratin, type II cytoskeletal 1 OS=Homo sapiens OX=9606 GN=KRT1 PE=1 SV=6			1.16115	93.49	GSYGSGGSSYGSGGGSYGSGGGGGGHGSYGSGSSSGGYR			0.0165559	3311.32	1104.78	3311.3	1104.77	3	9	1.1.1.1573.18	1	16.5781	472.352	16.6318
4	67.28	67.28	sp|P04264|K2C1_HUMAN	Keratin, type II cytoskeletal 1 OS=Homo sapiens OX=9606 GN=KRT1 PE=1 SV=6			0.978811	97.46	TNAENEFVTIKK	Deamidated(N)@2	missed K-K@11	-0.0038337	1393.71	697.86	1393.71	697.862	2	8	1.1.1.1945.17	1	25.7611	1404.56	25.8216
4	67.28	67.28	sp|P04264|K2C1_HUMAN	Keratin, type II cytoskeletal 1 OS=Homo sapiens OX=9606 GN=KRT1 PE=1 SV=6			0.460924	66.67	FASFIDKVR		cleaved Q-F@N-term; missed K-V@7	0.00162894	1081.59	361.538	1081.59	361.538	3	6	1.1.1.2187.3	0	31.7899	21358.7	31.9121
4	67.28	67.28	sp|P04264|K2C1_HUMAN	Keratin, type II cytoskeletal 1 OS=Homo sapiens OX=9606 GN=KRT1 PE=1 SV=6			0.412289	62.65	FASFIDK		cleaved Q-F@N-term	0.00171006	826.424	414.219	826.422	414.219	2	5	1.1.1.2153.3	0	30.9279	1585.35	30.9985
4	67.28	67.28	sp|P04264|K2C1_HUMAN	Keratin, type II cytoskeletal 1 OS=Homo sapiens OX=9606 GN=KRT1 PE=1 SV=6			0.226945	42.09	DVDGAYMTK			-0.00181701	998.436	500.225	998.438	500.226	2	7	1.1.1.1653.8	1	18.5143	3100.44	18.5048
4	67.28	67.28	sp|P04264|K2C1_HUMAN	Keratin, type II cytoskeletal 1 OS=Homo sapiens OX=9606 GN=KRT1 PE=1 SV=6			0.201349	38.44	THNLEPYFESFINNLRR		missed R-R@16	0.00114311	2149.07	717.365	2149.07	717.364	3	5	1.1.1.3324.3	1	60.1252	2700.95	59.8623
4	67.28	67.28	sp|P04264|K2C1_HUMAN	Keratin, type II cytoskeletal 1 OS=Homo sapiens OX=9606 GN=KRT1 PE=1 SV=6			0	99	AEAESLYQSK			-0.00196251	1124.53	563.274	1124.53	563.275	2	14	1.1.1.1584.8	1	16.8339	3987.89	16.6808
4	67.28	67.28	sp|P04264|K2C1_HUMAN	Keratin, type II cytoskeletal 1 OS=Homo sapiens OX=9606 GN=KRT1 PE=1 SV=6			0	95.34	AQYEDIAQK			-0.00404536	1064.51	533.262	1064.51	533.264	2	11	1.1.1.1562.5	1	16.3084	1916.73	16.3447
4	67.28	67.28	sp|P04264|K2C1_HUMAN	Keratin, type II cytoskeletal 1 OS=Homo sapiens OX=9606 GN=KRT1 PE=1 SV=6			0	71.86	AQYEDIAQK			-0.00453364	1064.51	533.262	1064.51	533.264	2	9	1.1.1.1578.8	1	16.6901	1503.13	16.6075
4	67.28	67.28	sp|P04264|K2C1_HUMAN	Keratin, type II cytoskeletal 1 OS=Homo sapiens OX=9606 GN=KRT1 PE=1 SV=6			0	55.29	AQYEDIAQK			-0.000871536	1064.51	533.264	1064.51	533.264	2	6	1.1.1.1598.11	1	17.1822	1428.86	17.1192
4	67.28	67.28	sp|P04264|K2C1_HUMAN	Keratin, type II cytoskeletal 1 OS=Homo sapiens OX=9606 GN=KRT1 PE=1 SV=6			0	87.15	DYQELMNTK	Oxidation(M)@6		0.000529425	1156.51	579.261	1156.51	579.261	2	7	1.1.1.1574.14	1	16.5966	1122.78	16.6808
4	67.28	67.28	sp|P04264|K2C1_HUMAN	Keratin, type II cytoskeletal 1 OS=Homo sapiens OX=9606 GN=KRT1 PE=1 SV=6			0	99	FLEQQNQVLQTK			0.00259773	1474.78	738.398	1474.78	738.396	2	21	1.1.1.2037.6	0	28.0264	129532	28.1793
4	67.28	67.28	sp|P04264|K2C1_HUMAN	Keratin, type II cytoskeletal 1 OS=Homo sapiens OX=9606 GN=KRT1 PE=1 SV=6			0	99	FLEQQNQVLQTK			0.00259773	1474.78	738.398	1474.78	738.396	2	20	1.1.1.2053.11	0	28.4085	133676	28.1793
4	67.28	67.28	sp|P04264|K2C1_HUMAN	Keratin, type II cytoskeletal 1 OS=Homo sapiens OX=9606 GN=KRT1 PE=1 SV=6			0	99	FLEQQNQVLQTK			-0.000209862	1474.78	738.396	1474.78	738.396	2	14	1.1.1.2060.18	0	28.5807	23072.5	28.3218
4	67.28	67.28	sp|P04264|K2C1_HUMAN	Keratin, type II cytoskeletal 1 OS=Homo sapiens OX=9606 GN=KRT1 PE=1 SV=6			0	99	FLEQQNQVLQTK	Deamidated(N)@6		0.00160649	1475.76	738.889	1475.76	738.888	2	20	1.1.1.2068.19	0	28.7838	3260.84	28.7395
4	67.28	67.28	sp|P04264|K2C1_HUMAN	Keratin, type II cytoskeletal 1 OS=Homo sapiens OX=9606 GN=KRT1 PE=1 SV=6			0	99	FLEQQNQVLQTK	Deamidated(N)@6		0.00136235	1475.76	738.889	1475.76	738.888	2	15	1.1.1.2134.19	0	30.4606	1734.75	30.4167
4	67.28	67.28	sp|P04264|K2C1_HUMAN	Keratin, type II cytoskeletal 1 OS=Homo sapiens OX=9606 GN=KRT1 PE=1 SV=6			0	99	FLEQQNQVLQTK			-0.00436022	1474.77	738.394	1474.78	738.396	2	10	1.1.1.2100.16	0	29.6039	716.235	29.5099
4	67.28	67.28	sp|P04264|K2C1_HUMAN	Keratin, type II cytoskeletal 1 OS=Homo sapiens OX=9606 GN=KRT1 PE=1 SV=6			0	99	FSSCGGGGGSFGAGGGFGSR	Carbamidomethyl(C)@4		0.00757126	1764.74	883.375	1764.73	883.371	2	15	1.1.1.2047.13	1	28.2693	972.054	28.2506
4	67.28	67.28	sp|P04264|K2C1_HUMAN	Keratin, type II cytoskeletal 1 OS=Homo sapiens OX=9606 GN=KRT1 PE=1 SV=6			0	99	FSSCGGGGGSFGAGGGFGSR	Carbamidomethyl(C)@4		0.000125023	1764.73	883.371	1764.73	883.371	2	12	1.1.1.2063.20	1	28.6573	1046.33	28.6383
4	67.28	67.28	sp|P04264|K2C1_HUMAN	Keratin, type II cytoskeletal 1 OS=Homo sapiens OX=9606 GN=KRT1 PE=1 SV=6			0	99	FSSCGGGGGSFGAGGGFGSR	Carbamidomethyl(C)@4		0.00476366	1764.73	883.373	1764.73	883.371	2	12	1.1.1.2095.20	1	29.4785	916.617	29.4844
4	67.28	67.28	sp|P04264|K2C1_HUMAN	Keratin, type II cytoskeletal 1 OS=Homo sapiens OX=9606 GN=KRT1 PE=1 SV=6			0	99	FSSCGGGGGSFGAGGGFGSR	Carbamidomethyl(C)@4		0.00317676	1764.73	883.373	1764.73	883.371	2	12	1.1.1.2030.7	1	27.86	1020.64	28.0365
4	67.28	67.28	sp|P04264|K2C1_HUMAN	Keratin, type II cytoskeletal 1 OS=Homo sapiens OX=9606 GN=KRT1 PE=1 SV=6			0	99	FSSCGGGGGSFGAGGGFGSR	Carbamidomethyl(C)@4		0.00696091	1764.73	883.375	1764.73	883.371	2	13	1.1.1.2014.6	1	27.4804	1612.56	27.6318
4	67.28	67.28	sp|P04264|K2C1_HUMAN	Keratin, type II cytoskeletal 1 OS=Homo sapiens OX=9606 GN=KRT1 PE=1 SV=6			0	98.44	FSSCGGGGGSFGAGGGFGSR	Carbamidomethyl(C)@4		0.00415331	1764.73	883.373	1764.73	883.371	2	9	1.1.1.2125.21	1	30.2351	562.051	30.2904
4	67.28	67.28	sp|P04264|K2C1_HUMAN	Keratin, type II cytoskeletal 1 OS=Homo sapiens OX=9606 GN=KRT1 PE=1 SV=6			0	96.8	FSSCGGGGGSFGAGGGFGSR	Carbamidomethyl(C)@4		-0.00866397	1764.72	883.367	1764.73	883.371	2	9	1.1.1.2140.19	1	30.6124	516.183	30.6192
4	67.28	67.28	sp|P04264|K2C1_HUMAN	Keratin, type II cytoskeletal 1 OS=Homo sapiens OX=9606 GN=KRT1 PE=1 SV=6			0	62.33	FSSCGGGGGSFGAGGGFGSR	Carbamidomethyl(C)@4		0.00476366	1764.73	883.373	1764.73	883.371	2	7	1.1.1.2110.18	1	29.8639	689.679	29.8464
4	67.28	67.28	sp|P04264|K2C1_HUMAN	Keratin, type II cytoskeletal 1 OS=Homo sapiens OX=9606 GN=KRT1 PE=1 SV=6			0	27.31	FSSCGGGGGSFGAGGGFGSR	Carbamidomethyl(C)@4		0.00390917	1764.73	883.373	1764.73	883.371	2	6	1.1.1.2156.21	1	31.019	544.423	31.0498
4	67.28	67.28	sp|P04264|K2C1_HUMAN	Keratin, type II cytoskeletal 1 OS=Homo sapiens OX=9606 GN=KRT1 PE=1 SV=6			0	94.94	GGGGGGYGSGGSSYGSGGGSYGSGGGGGGGR			0.00065041	2382.95	1192.48	2382.94	1192.48	2	9	1.1.1.1459.21	1	13.7307	12706.4	13.4515
4	67.28	67.28	sp|P04264|K2C1_HUMAN	Keratin, type II cytoskeletal 1 OS=Homo sapiens OX=9606 GN=KRT1 PE=1 SV=6			0	78.47	GSYGSGGSSYGSGGGSYGSGGGGGGHGSYGSGSSSGGYR			0.0022736	3311.3	1104.78	3311.3	1104.77	3	9	1.1.1.1528.21	1	15.4826	6729.74	15.5644
4	67.28	67.28	sp|P04264|K2C1_HUMAN	Keratin, type II cytoskeletal 1 OS=Homo sapiens OX=9606 GN=KRT1 PE=1 SV=6			0	99	IEISELNR			0.00157725	972.526	487.27	972.524	487.269	2	10	1.1.1.2052.2	0	28.3722	4152.58	28.1318
4	67.28	67.28	sp|P04264|K2C1_HUMAN	Keratin, type II cytoskeletal 1 OS=Homo sapiens OX=9606 GN=KRT1 PE=1 SV=6			0	99	IEISELNR			-0.00123034	972.523	487.269	972.524	487.269	2	9	1.1.1.2020.2	0	27.6117	10888.3	27.7987
4	67.28	67.28	sp|P04264|K2C1_HUMAN	Keratin, type II cytoskeletal 1 OS=Homo sapiens OX=9606 GN=KRT1 PE=1 SV=6			0	99	LALDLEIATYR			0.00175441	1276.7	639.36	1276.7	639.359	2	9	1.1.1.3148.3	0	55.5876	321.277	55.7393
4	67.28	67.28	sp|P04264|K2C1_HUMAN	Keratin, type II cytoskeletal 1 OS=Homo sapiens OX=9606 GN=KRT1 PE=1 SV=6			0	99	NKLNDLEDALQQAK		missed K-L@2	0.000419487	1598.83	800.421	1598.83	800.42	2	11	1.1.1.2533.15	1	40.3494	9220.52	40.0769
4	67.28	67.28	sp|P04264|K2C1_HUMAN	Keratin, type II cytoskeletal 1 OS=Homo sapiens OX=9606 GN=KRT1 PE=1 SV=6			0	66.91	NKLNDLEDALQQAK	Deamidated(N)@4	missed K-L@2	-0.00874893	1599.8	800.908	1599.81	800.912	2	9	1.1.1.2333.9	1	35.4428	1282.73	35.4791
4	67.28	67.28	sp|P04264|K2C1_HUMAN	Keratin, type II cytoskeletal 1 OS=Homo sapiens OX=9606 GN=KRT1 PE=1 SV=6			0	45.56	NKLNDLEDALQQAKEDLAR		missed K-L@2; missed K-E@14	0.0075384	2183.13	728.716	2183.12	728.713	3	6	1.1.1.3229.6	1	57.6631	5233.61	57.3908
4	67.28	67.28	sp|P04264|K2C1_HUMAN	Keratin, type II cytoskeletal 1 OS=Homo sapiens OX=9606 GN=KRT1 PE=1 SV=6			0	99	NKYEDEINKR		missed K-Y@2; missed K-R@9	-5.53306e-05	1307.65	436.89	1307.65	436.89	3	12	1.1.1.1359.3	0	11.1537	56140.9	10.9791
4	67.28	67.28	sp|P04264|K2C1_HUMAN	Keratin, type II cytoskeletal 1 OS=Homo sapiens OX=9606 GN=KRT1 PE=1 SV=6			0	99	NKYEDEINKR		missed K-Y@2; missed K-R@9	-0.00152017	1307.65	436.889	1307.65	436.89	3	10	1.1.1.1395.6	0	12.0809	4003.56	11.8679
4	67.28	67.28	sp|P04264|K2C1_HUMAN	Keratin, type II cytoskeletal 1 OS=Homo sapiens OX=9606 GN=KRT1 PE=1 SV=6			0	98.19	NKYEDEINKR		missed K-Y@2; missed K-R@9	-0.00152017	1307.65	436.889	1307.65	436.89	3	8	1.1.1.1380.3	0	11.6986	4003.56	11.8679
4	67.28	67.28	sp|P04264|K2C1_HUMAN	Keratin, type II cytoskeletal 1 OS=Homo sapiens OX=9606 GN=KRT1 PE=1 SV=6			0	66.83	NMQDMVEDYR	Oxidation(M)@5		0.00484397	1315.52	658.768	1315.52	658.766	2	10	1.1.1.1779.12	1	21.6337	2126.07	21.6701
4	67.28	67.28	sp|P04264|K2C1_HUMAN	Keratin, type II cytoskeletal 1 OS=Homo sapiens OX=9606 GN=KRT1 PE=1 SV=6			0	99	NSKIEISELNR		missed K-I@3	-0.00163853	1301.69	651.853	1301.69	651.854	2	19	1.1.1.1835.9	1	23.0059	31589	23.0856
4	67.28	67.28	sp|P04264|K2C1_HUMAN	Keratin, type II cytoskeletal 1 OS=Homo sapiens OX=9606 GN=KRT1 PE=1 SV=6			0	99	NSKIEISELNR		missed K-I@3	-0.00163853	1301.69	651.853	1301.69	651.854	2	19	1.1.1.1836.6	1	23.0291	31589	23.0856
4	67.28	67.28	sp|P04264|K2C1_HUMAN	Keratin, type II cytoskeletal 1 OS=Homo sapiens OX=9606 GN=KRT1 PE=1 SV=6			0	99	NSKIEISELNR		missed K-I@3	-0.00163853	1301.69	651.853	1301.69	651.854	2	19	1.1.1.1837.7	1	23.0539	31589	23.0856
4	67.28	67.28	sp|P04264|K2C1_HUMAN	Keratin, type II cytoskeletal 1 OS=Homo sapiens OX=9606 GN=KRT1 PE=1 SV=6			0	99	NSKIEISELNR		missed K-I@3	-0.00163853	1301.69	651.853	1301.69	651.854	2	19	1.1.1.1838.9	1	23.0771	31589	23.0856
4	67.28	67.28	sp|P04264|K2C1_HUMAN	Keratin, type II cytoskeletal 1 OS=Homo sapiens OX=9606 GN=KRT1 PE=1 SV=6			0	99	NSKIEISELNR		missed K-I@3	-0.00163853	1301.69	651.853	1301.69	651.854	2	19	1.1.1.1838.10	1	23.0788	31589	23.0856
4	67.28	67.28	sp|P04264|K2C1_HUMAN	Keratin, type II cytoskeletal 1 OS=Homo sapiens OX=9606 GN=KRT1 PE=1 SV=6			0	99	NSKIEISELNR		missed K-I@3	-0.00163853	1301.69	651.853	1301.69	651.854	2	19	1.1.1.1839.6	1	23.0968	31589	23.0856
4	67.28	67.28	sp|P04264|K2C1_HUMAN	Keratin, type II cytoskeletal 1 OS=Homo sapiens OX=9606 GN=KRT1 PE=1 SV=6			0	99	NSKIEISELNR		missed K-I@3	-0.00163853	1301.69	651.853	1301.69	651.854	2	19	1.1.1.1841.8	1	23.1469	31589	23.0856
4	67.28	67.28	sp|P04264|K2C1_HUMAN	Keratin, type II cytoskeletal 1 OS=Homo sapiens OX=9606 GN=KRT1 PE=1 SV=6			0	99	NSKIEISELNR		missed K-I@3	-0.00163853	1301.69	651.853	1301.69	651.854	2	19	1.1.1.1842.7	1	23.1734	31589	23.0856
4	67.28	67.28	sp|P04264|K2C1_HUMAN	Keratin, type II cytoskeletal 1 OS=Homo sapiens OX=9606 GN=KRT1 PE=1 SV=6			0	99	NSKIEISELNR		missed K-I@3	-0.00163853	1301.69	651.853	1301.69	651.854	2	15	1.1.1.1843.15	1	23.1949	31589	23.0856
4	67.28	67.28	sp|P04264|K2C1_HUMAN	Keratin, type II cytoskeletal 1 OS=Homo sapiens OX=9606 GN=KRT1 PE=1 SV=6			0	99	NSKIEISELNR		missed K-I@3	-0.00163853	1301.69	651.853	1301.69	651.854	2	16	1.1.1.1844.12	1	23.2166	31589	23.0856
4	67.28	67.28	sp|P04264|K2C1_HUMAN	Keratin, type II cytoskeletal 1 OS=Homo sapiens OX=9606 GN=KRT1 PE=1 SV=6			0	99	NSKIEISELNR	Deamidated(N)@1	missed K-I@3	-0.00324049	1302.67	652.345	1302.68	652.346	2	17	1.1.1.2038.4	1	28.046	1943.51	28.0365
4	67.28	67.28	sp|P04264|K2C1_HUMAN	Keratin, type II cytoskeletal 1 OS=Homo sapiens OX=9606 GN=KRT1 PE=1 SV=6			0	99	NSKIEISELNR	Deamidated(N)@1	missed K-I@3	-0.00324049	1302.67	652.345	1302.68	652.346	2	13	1.1.1.2035.5	1	27.9805	1943.51	28.0365
4	67.28	67.28	sp|P04264|K2C1_HUMAN	Keratin, type II cytoskeletal 1 OS=Homo sapiens OX=9606 GN=KRT1 PE=1 SV=6			0	88.92	NSKIEISELNR		missed K-I@3	-0.00188267	1301.69	651.853	1301.69	651.854	2	10	1.1.1.1849.12	1	23.3449	31867.3	23.0856
4	67.28	67.28	sp|P04264|K2C1_HUMAN	Keratin, type II cytoskeletal 1 OS=Homo sapiens OX=9606 GN=KRT1 PE=1 SV=6			0	99	QISNLQQSISDAEQR			0.0046907	1715.85	858.932	1715.84	858.929	2	27	1.1.1.2211.18	1	32.394	45831.1	32.3766
4	67.28	67.28	sp|P04264|K2C1_HUMAN	Keratin, type II cytoskeletal 1 OS=Homo sapiens OX=9606 GN=KRT1 PE=1 SV=6			0	99	QISNLQQSISDAEQR	Gln->pyro-Glu@N-term		-0.000132473	1698.82	850.416	1698.82	850.416	2	10	1.1.1.2860.12	1	48.3451	1807.22	48.4348
4	67.28	67.28	sp|P04264|K2C1_HUMAN	Keratin, type II cytoskeletal 1 OS=Homo sapiens OX=9606 GN=KRT1 PE=1 SV=6			0	98.68	QISNLQQSISDAEQR			0.0050229	1715.85	858.932	1715.84	858.929	2	9	1.1.1.2861.14	1	48.3724	515.398	48.3577
4	67.28	67.28	sp|P04264|K2C1_HUMAN	Keratin, type II cytoskeletal 1 OS=Homo sapiens OX=9606 GN=KRT1 PE=1 SV=6			0	81.54	SDQSRLDSELK		missed R-L@5	-0.00408908	1276.62	639.318	1276.63	639.32	2	8	1.1.1.1592.15	1	17.0337	4533.83	16.7762
4	67.28	67.28	sp|P04264|K2C1_HUMAN	Keratin, type II cytoskeletal 1 OS=Homo sapiens OX=9606 GN=KRT1 PE=1 SV=6			0	99	SGGGFSSGSAGIINYQR			-0.000777603	1656.78	829.4	1656.79	829.4	2	11	1.1.1.2229.18	1	32.8535	5532.99	32.5811
4	67.28	67.28	sp|P04264|K2C1_HUMAN	Keratin, type II cytoskeletal 1 OS=Homo sapiens OX=9606 GN=KRT1 PE=1 SV=6			0	20.36	SGGGFSSGSAGIINYQR			0.00886589	1656.79	829.404	1656.79	829.4	2	6	1.1.1.2251.17	1	33.4154	896.973	33.6019
4	67.28	67.28	sp|P04264|K2C1_HUMAN	Keratin, type II cytoskeletal 1 OS=Homo sapiens OX=9606 GN=KRT1 PE=1 SV=6			0	99	SKAEAESLYQSK		missed K-A@2	-0.00233896	1339.66	670.837	1339.66	670.838	2	19	1.1.1.1439.16	1	13.2082	32036.5	13.2954
4	67.28	67.28	sp|P04264|K2C1_HUMAN	Keratin, type II cytoskeletal 1 OS=Homo sapiens OX=9606 GN=KRT1 PE=1 SV=6			0	99	SKAEAESLYQSK		missed K-A@2	-0.0025831	1339.66	670.837	1339.66	670.838	2	19	1.1.1.1454.17	1	13.597	27379.4	13.3214
4	67.28	67.28	sp|P04264|K2C1_HUMAN	Keratin, type II cytoskeletal 1 OS=Homo sapiens OX=9606 GN=KRT1 PE=1 SV=6			0	99	SKAEAESLYQSKYEELQITAGR		missed K-A@2; missed K-Y@12	0.00239452	2500.25	626.069	2500.24	626.068	4	11	1.1.1.2270.3	1	33.8696	13804.8	33.962
4	67.28	67.28	sp|P04264|K2C1_HUMAN	Keratin, type II cytoskeletal 1 OS=Homo sapiens OX=9606 GN=KRT1 PE=1 SV=6			0	99	SLDLDSIIAEVK			-0.0019076	1301.71	651.86	1301.71	651.861	2	13	1.1.1.3564.3	1	66.3537	32212.8	66.5313
4	67.28	67.28	sp|P04264|K2C1_HUMAN	Keratin, type II cytoskeletal 1 OS=Homo sapiens OX=9606 GN=KRT1 PE=1 SV=6			0	99	SLDLDSIIAEVK			-0.000320715	1301.71	651.861	1301.71	651.861	2	14	1.1.1.3593.3	1	67.1105	2621.56	66.8378
4	67.28	67.28	sp|P04264|K2C1_HUMAN	Keratin, type II cytoskeletal 1 OS=Homo sapiens OX=9606 GN=KRT1 PE=1 SV=6			0	99	SLDLDSIIAEVK			0.000533763	1301.71	651.861	1301.71	651.861	2	12	1.1.1.3608.3	1	67.5005	167.818	67.5181
4	67.28	67.28	sp|P04264|K2C1_HUMAN	Keratin, type II cytoskeletal 1 OS=Homo sapiens OX=9606 GN=KRT1 PE=1 SV=6			0	99	SLDLDSIIAEVK			0.000533763	1301.71	651.861	1301.71	651.861	2	15	1.1.1.3623.2	1	67.8835	133.54	67.8751
4	67.28	67.28	sp|P04264|K2C1_HUMAN	Keratin, type II cytoskeletal 1 OS=Homo sapiens OX=9606 GN=KRT1 PE=1 SV=6			0	99	SLDLDSIIAEVK			0.00205614	1301.71	651.862	1301.71	651.861	2	11	1.1.1.3000.6	1	51.8916	777.979	51.8837
4	67.28	67.28	sp|P04264|K2C1_HUMAN	Keratin, type II cytoskeletal 1 OS=Homo sapiens OX=9606 GN=KRT1 PE=1 SV=6			0	88.83	SLNNQFASFIDK	Deamidated(N)@4		0.0083047	1383.68	692.845	1383.67	692.841	2	8	1.1.1.2785.2	1	46.501	300.335	46.4971
4	67.28	67.28	sp|P04264|K2C1_HUMAN	Keratin, type II cytoskeletal 1 OS=Homo sapiens OX=9606 GN=KRT1 PE=1 SV=6			0	99	SLNNQFASFIDKVR		missed K-V@12	0.00315663	1637.86	546.959	1637.85	546.958	3	7	1.1.1.2987.2	1	51.5587	35512.9	51.3024
4	67.28	67.28	sp|P04264|K2C1_HUMAN	Keratin, type II cytoskeletal 1 OS=Homo sapiens OX=9606 GN=KRT1 PE=1 SV=6			0	27.33	SLVNLGGSK			-0.00286213	873.489	437.752	873.492	437.753	2	6	1.1.1.1971.9	1	26.4149	2095.8	26.4301
4	67.28	67.28	sp|P04264|K2C1_HUMAN	Keratin, type II cytoskeletal 1 OS=Homo sapiens OX=9606 GN=KRT1 PE=1 SV=6			0	99	THNLEPYFESFINNLR			0.00189724	1992.97	665.331	1992.97	665.33	3	17	1.1.1.3517.2	1	65.0916	4500.53	64.8828
4	67.28	67.28	sp|P04264|K2C1_HUMAN	Keratin, type II cytoskeletal 1 OS=Homo sapiens OX=9606 GN=KRT1 PE=1 SV=6			0	99	THNLEPYFESFINNLR			0.00134793	1992.97	665.331	1992.97	665.33	3	10	1.1.1.3532.5	1	65.4943	760.317	65.2151
4	67.28	67.28	sp|P04264|K2C1_HUMAN	Keratin, type II cytoskeletal 1 OS=Homo sapiens OX=9606 GN=KRT1 PE=1 SV=6			0	31.87	THNLEPYFESFINNLRR		missed R-R@16	0.000776905	2149.07	717.364	2149.07	717.364	3	5	1.1.1.3322.5	1	60.075	3528.86	59.8106
4	67.28	67.28	sp|P04264|K2C1_HUMAN	Keratin, type II cytoskeletal 1 OS=Homo sapiens OX=9606 GN=KRT1 PE=1 SV=6			0	99	TLLEGEESR			-0.0021921	1032.51	517.261	1032.51	517.262	2	14	1.1.1.1698.6	1	19.6426	23261.9	19.4035
4	67.28	67.28	sp|P04264|K2C1_HUMAN	Keratin, type II cytoskeletal 1 OS=Homo sapiens OX=9606 GN=KRT1 PE=1 SV=6			0	98.68	TLLEGEESR			-0.0021921	1032.51	517.261	1032.51	517.262	2	10	1.1.1.1714.9	1	20.0331	3507.24	20.0225
4	67.28	67.28	sp|P04264|K2C1_HUMAN	Keratin, type II cytoskeletal 1 OS=Homo sapiens OX=9606 GN=KRT1 PE=1 SV=6			0	91.63	TLLEGEESR			-0.00158175	1032.51	517.261	1032.51	517.262	2	8	1.1.1.1729.7	1	20.4029	2254.63	20.2495
4	67.28	67.28	sp|P04264|K2C1_HUMAN	Keratin, type II cytoskeletal 1 OS=Homo sapiens OX=9606 GN=KRT1 PE=1 SV=6			0	67.15	TNAENEFVTIKK		missed K-K@11	-0.00174366	1392.72	697.369	1392.72	697.37	2	7	1.1.1.1825.19	1	22.7579	37999.3	22.4906
4	67.28	67.28	sp|P04264|K2C1_HUMAN	Keratin, type II cytoskeletal 1 OS=Homo sapiens OX=9606 GN=KRT1 PE=1 SV=6			0	34.93	TNAENEFVTIKK		missed K-K@11	0.00679839	1392.73	465.251	1392.72	465.249	3	9	1.1.1.1810.5	0	22.3751	54826.8	22.4662
4	67.28	67.28	sp|P04264|K2C1_HUMAN	Keratin, type II cytoskeletal 1 OS=Homo sapiens OX=9606 GN=KRT1 PE=1 SV=6			0	27.31	TNAENEFVTIKK	Deamidated(N)@5	missed K-K@11	-0.00883854	1393.7	697.857	1393.71	697.862	2	7	1.1.1.1908.20	1	24.8052	778.516	24.8111
4	67.28	67.28	sp|P04264|K2C1_HUMAN	Keratin, type II cytoskeletal 1 OS=Homo sapiens OX=9606 GN=KRT1 PE=1 SV=6			0	99	WELLQQVDTSTR			-0.00354475	1474.74	738.376	1474.74	738.378	2	21	1.1.1.2766.5	1	46.0433	51510.1	45.9898
4	67.28	67.28	sp|P04264|K2C1_HUMAN	Keratin, type II cytoskeletal 1 OS=Homo sapiens OX=9606 GN=KRT1 PE=1 SV=6			0	99	WELLQQVDTSTR			-0.00171373	1474.74	738.377	1474.74	738.378	2	13	1.1.1.2805.4	1	47.0058	760.176	46.9936
4	67.28	67.28	sp|P04264|K2C1_HUMAN	Keratin, type II cytoskeletal 1 OS=Homo sapiens OX=9606 GN=KRT1 PE=1 SV=6			0	99	WELLQQVDTSTR			-0.00354475	1474.74	738.376	1474.74	738.378	2	15	1.1.1.2761.9	1	45.9318	51510.1	45.9898
4	67.28	67.28	sp|P04264|K2C1_HUMAN	Keratin, type II cytoskeletal 1 OS=Homo sapiens OX=9606 GN=KRT1 PE=1 SV=6			0	99	WELLQQVDTSTR			-0.00110339	1474.74	738.378	1474.74	738.378	2	9	1.1.1.2797.9	1	46.8041	999.689	46.6941
4	67.28	67.28	sp|P04264|K2C1_HUMAN	Keratin, type II cytoskeletal 1 OS=Homo sapiens OX=9606 GN=KRT1 PE=1 SV=6			0	99	WELLQQVDTSTR			0.00608673	1474.75	738.381	1474.74	738.378	2	9	1.1.1.2690.12	1	44.2344	1148.38	44.4224
4	67.28	67.28	sp|P04264|K2C1_HUMAN	Keratin, type II cytoskeletal 1 OS=Homo sapiens OX=9606 GN=KRT1 PE=1 SV=6			0	99	YEELQITAGR			0.00314556	1178.6	590.305	1178.59	590.304	2	11	1.1.1.2079.14	1	29.0615	26610.3	28.7906
4	67.28	67.28	sp|P04264|K2C1_HUMAN	Keratin, type II cytoskeletal 1 OS=Homo sapiens OX=9606 GN=KRT1 PE=1 SV=6			0	99	YEELQITAGR			-0.00198135	1178.59	590.303	1178.59	590.304	2	11	1.1.1.2089.10	1	29.3161	3287.53	29.0469
4	67.28	67.28	sp|P04264|K2C1_HUMAN	Keratin, type II cytoskeletal 1 OS=Homo sapiens OX=9606 GN=KRT1 PE=1 SV=6			0	38.86	YEELQITAGR			0.000704178	1178.59	590.304	1178.59	590.304	2	6	1.1.1.2140.8	1	30.6032	364.217	30.5432
5	65.26	65.26	sp|P38646|GRP75_HUMAN	Stress-70 protein, mitochondrial OS=Homo sapiens OX=9606 GN=HSPA9 PE=1 SV=2			2	99	AKCELSSSVQTDINLPYLTMDSSGPK	Carbamidomethyl(C)@3	missed K-C@2	0.00616427	2840.36	947.795	2840.36	947.793	3	12	1.1.1.3092.13	1	54.136	1124.19	54.1478
5	65.26	65.26	sp|P38646|GRP75_HUMAN	Stress-70 protein, mitochondrial OS=Homo sapiens OX=9606 GN=HSPA9 PE=1 SV=2			2	99	AMQDAEVSKSDIGEVILVGGMTR	Oxidation(M)@21	missed K-S@9	-0.0104392	2421.18	808.067	2421.19	808.07	3	14	1.1.1.2754.9	1	45.7627	1331.2	45.7983
5	65.26	65.26	sp|P38646|GRP75_HUMAN	Stress-70 protein, mitochondrial OS=Homo sapiens OX=9606 GN=HSPA9 PE=1 SV=2			2	99	AQFEGIVTDLIR			-0.00872915	1360.73	681.37	1360.74	681.375	2	11	1.1.1.3399.4	1	62.0699	136.662	61.9729
5	65.26	65.26	sp|P38646|GRP75_HUMAN	Stress-70 protein, mitochondrial OS=Homo sapiens OX=9606 GN=HSPA9 PE=1 SV=2			2	99	ASNGDAWVEAHGK			-0.00111163	1340.61	671.312	1340.61	671.313	2	16	1.1.1.1509.8	1	15.0023	9220.23	15.1366
5	65.26	65.26	sp|P38646|GRP75_HUMAN	Stress-70 protein, mitochondrial OS=Homo sapiens OX=9606 GN=HSPA9 PE=1 SV=2			2	99	DAGQISGLNVLR			0.00115155	1241.67	621.844	1241.67	621.844	2	15	1.1.1.2635.5	1	42.8785	163358	43.0469
5	65.26	65.26	sp|P38646|GRP75_HUMAN	Stress-70 protein, mitochondrial OS=Homo sapiens OX=9606 GN=HSPA9 PE=1 SV=2			2	99	EMAGDNKLLGQFTLIGIPPAPR		missed K-L@7	0.0042821	2337.26	780.092	2337.25	780.091	3	14	1.1.1.3527.7	1	65.3616	803.534	65.4
5	65.26	65.26	sp|P38646|GRP75_HUMAN	Stress-70 protein, mitochondrial OS=Homo sapiens OX=9606 GN=HSPA9 PE=1 SV=2			2	99	EQQIVIQSSGGLSK			0.00116278	1472.78	737.4	1472.78	737.399	2	15	1.1.1.1968.21	1	26.3479	9571.02	26.4042
5	65.26	65.26	sp|P38646|GRP75_HUMAN	Stress-70 protein, mitochondrial OS=Homo sapiens OX=9606 GN=HSPA9 PE=1 SV=2			2	99	EQQIVIQSSGGLSKDDIENMVK		missed K-D@14	0.000340094	2417.21	1209.61	2417.21	1209.61	2	21	1.1.1.2681.4	1	44.0243	3737.16	44.0294
5	65.26	65.26	sp|P38646|GRP75_HUMAN	Stress-70 protein, mitochondrial OS=Homo sapiens OX=9606 GN=HSPA9 PE=1 SV=2			2	99	ERVEAVNMAEGIIHDTETK		missed R-V@2	0.00278782	2141.05	714.689	2141.04	714.688	3	18	1.1.1.2671.5	1	43.7736	12209.1	43.6656
5	65.26	65.26	sp|P38646|GRP75_HUMAN	Stress-70 protein, mitochondrial OS=Homo sapiens OX=9606 GN=HSPA9 PE=1 SV=2			2	99	ETAENYLGHTAK			-0.00115469	1332.63	667.322	1332.63	667.323	2	10	1.1.1.1591.21	1	17.0137	16408.7	16.7999
5	65.26	65.26	sp|P38646|GRP75_HUMAN	Stress-70 protein, mitochondrial OS=Homo sapiens OX=9606 GN=HSPA9 PE=1 SV=2			2	99	ETGVDLTKDNMALQR	Oxidation(M)@11	missed K-D@8	-0.000689929	1705.83	853.922	1705.83	853.923	2	12	1.1.1.1826.20	1	22.7846	4022.31	22.8166
5	65.26	65.26	sp|P38646|GRP75_HUMAN	Stress-70 protein, mitochondrial OS=Homo sapiens OX=9606 GN=HSPA9 PE=1 SV=2			2	99	GAVVGIDLGTTNSCVAVMEGK	Carbamidomethyl(C)@14		0.00112953	2077.02	1039.52	2077.02	1039.52	2	13	1.1.1.2996.8	1	51.7989	1965.97	51.5279
5	65.26	65.26	sp|P38646|GRP75_HUMAN	Stress-70 protein, mitochondrial OS=Homo sapiens OX=9606 GN=HSPA9 PE=1 SV=2			2	99	LLGQFTLIGIPPAPR			-0.00318128	1591.94	796.978	1591.94	796.98	2	12	1.1.1.3640.9	1	68.3175	1654.41	68.0528
5	65.26	65.26	sp|P38646|GRP75_HUMAN	Stress-70 protein, mitochondrial OS=Homo sapiens OX=9606 GN=HSPA9 PE=1 SV=2			2	99	LYSPSQIGAFVLMK			0.00110464	1552.83	777.424	1552.83	777.423	2	13	1.1.1.3482.2	1	64.2735	1125.95	63.9993
5	65.26	65.26	sp|P38646|GRP75_HUMAN	Stress-70 protein, mitochondrial OS=Homo sapiens OX=9606 GN=HSPA9 PE=1 SV=2			2	99	NAVITVPAYFNDSQR			0.000490947	1693.84	847.929	1693.84	847.928	2	16	1.1.1.2788.12	0	46.5816	123036	46.7193
5	65.26	65.26	sp|P38646|GRP75_HUMAN	Stress-70 protein, mitochondrial OS=Homo sapiens OX=9606 GN=HSPA9 PE=1 SV=2			2	99	QAASSLQQASLK			0.0010564	1230.66	616.336	1230.66	616.336	2	19	1.1.1.1670.11	1	18.949	111022	18.7603
5	65.26	65.26	sp|P38646|GRP75_HUMAN	Stress-70 protein, mitochondrial OS=Homo sapiens OX=9606 GN=HSPA9 PE=1 SV=2			2	99	QAVTNPNNTFYATK			-0.00275032	1567.76	784.888	1567.76	784.889	2	14	1.1.1.1844.16	1	23.2224	25599.2	22.9655
5	65.26	65.26	sp|P38646|GRP75_HUMAN	Stress-70 protein, mitochondrial OS=Homo sapiens OX=9606 GN=HSPA9 PE=1 SV=2			2	99	QAVTNPNNTFYATKR	Gln->pyro-Glu@N-term	missed K-R@14	-0.000385612	1706.84	854.426	1706.84	854.426	2	17	1.1.1.1981.20	1	26.6806	22529.6	26.7657
5	65.26	65.26	sp|P38646|GRP75_HUMAN	Stress-70 protein, mitochondrial OS=Homo sapiens OX=9606 GN=HSPA9 PE=1 SV=2			2	99	RYDDPEVQK		missed R-Y@1	-0.00358797	1148.54	575.279	1148.55	575.28	2	12	1.1.1.1342.5	1	10.7457	801.08	10.708
5	65.26	65.26	sp|P38646|GRP75_HUMAN	Stress-70 protein, mitochondrial OS=Homo sapiens OX=9606 GN=HSPA9 PE=1 SV=2			2	99	RYDDPEVQKDIK		missed R-Y@1; missed K-D@9	7.17019e-05	1504.75	753.383	1504.75	753.383	2	9	1.1.1.1477.19	1	14.194	863.176	14.2535
5	65.26	65.26	sp|P38646|GRP75_HUMAN	Stress-70 protein, mitochondrial OS=Homo sapiens OX=9606 GN=HSPA9 PE=1 SV=2			2	99	SDIGEVILVGGMTR			-4.07483e-05	1445.75	723.885	1445.75	723.885	2	14	1.1.1.3062.7	1	53.3845	7562.82	53.5268
5	65.26	65.26	sp|P38646|GRP75_HUMAN	Stress-70 protein, mitochondrial OS=Homo sapiens OX=9606 GN=HSPA9 PE=1 SV=2			2	99	SQVFSTAADGQTQVEIK			0.00389927	1807.9	904.957	1807.9	904.955	2	13	1.1.1.2208.20	1	32.321	5423.04	32.2288
5	65.26	65.26	sp|P38646|GRP75_HUMAN	Stress-70 protein, mitochondrial OS=Homo sapiens OX=9606 GN=HSPA9 PE=1 SV=2			2	99	STNGDTFLGGEDFDQALLR			0.000147242	2054.96	1028.48	2054.95	1028.48	2	18	1.1.1.3268.18	1	58.7059	25520.7	58.8184
5	65.26	65.26	sp|P38646|GRP75_HUMAN	Stress-70 protein, mitochondrial OS=Homo sapiens OX=9606 GN=HSPA9 PE=1 SV=2			2	99	TTPSVVAFTADGER			-0.00129001	1449.71	725.862	1449.71	725.862	2	21	1.1.1.2339.8	1	35.5892	266694	35.3816
5	65.26	65.26	sp|P38646|GRP75_HUMAN	Stress-70 protein, mitochondrial OS=Homo sapiens OX=9606 GN=HSPA9 PE=1 SV=2			2	99	VEAVNMAEGIIHDTETK			0.00301767	1855.9	619.641	1855.9	619.64	3	12	1.1.1.2795.4	1	46.75	6854.15	46.8446
5	65.26	65.26	sp|P38646|GRP75_HUMAN	Stress-70 protein, mitochondrial OS=Homo sapiens OX=9606 GN=HSPA9 PE=1 SV=2			2	99	VINEPTAAALAYGLDK			-0.00163477	1644.87	823.443	1644.87	823.443	2	16	1.1.1.2840.13	1	47.8428	21415.1	47.6612
5	65.26	65.26	sp|P38646|GRP75_HUMAN	Stress-70 protein, mitochondrial OS=Homo sapiens OX=9606 GN=HSPA9 PE=1 SV=2			2	99	VQQTVQDLFGR			-0.000556687	1289.67	645.843	1289.67	645.844	2	19	1.1.1.2462.5	1	38.6084	154026	38.4073
5	65.26	65.26	sp|P38646|GRP75_HUMAN	Stress-70 protein, mitochondrial OS=Homo sapiens OX=9606 GN=HSPA9 PE=1 SV=2			2	99	VQQTVQDLFGRAPSK		missed R-A@11	0.0011282	1672.89	837.453	1672.89	837.452	2	16	1.1.1.2237.20	1	33.0598	4194.82	33.1174
5	65.26	65.26	sp|P38646|GRP75_HUMAN	Stress-70 protein, mitochondrial OS=Homo sapiens OX=9606 GN=HSPA9 PE=1 SV=2			1.72125	98.2	VINEPTAAALAYGLDKSEDK		missed K-S@16	0.00880467	2104.08	702.366	2104.07	702.364	3	9	1.1.1.2639.13	1	42.9846	21536.5	43.0961
5	65.26	65.26	sp|P38646|GRP75_HUMAN	Stress-70 protein, mitochondrial OS=Homo sapiens OX=9606 GN=HSPA9 PE=1 SV=2			1.55284	97.42	LFEMAYKK		missed K-K@7	-0.00342524	1028.53	515.274	1028.54	515.276	2	8	1.1.1.1917.11	1	25.0297	7548.58	25.1211
5	65.26	65.26	sp|P38646|GRP75_HUMAN	Stress-70 protein, mitochondrial OS=Homo sapiens OX=9606 GN=HSPA9 PE=1 SV=2			1.52288	97.25	LFEMAYK			-0.00441634	900.437	451.226	900.442	451.228	2	8	1.1.1.2276.2	1	34.0134	8325.46	34.1305
5	65.26	65.26	sp|P38646|GRP75_HUMAN	Stress-70 protein, mitochondrial OS=Homo sapiens OX=9606 GN=HSPA9 PE=1 SV=2			1.45593	96.71	YDDPEVQKDIK		missed K-D@8	0.000132861	1348.65	675.333	1348.65	675.333	2	8	1.1.1.1593.17	1	17.0604	4549.96	17.1447
5	65.26	65.26	sp|P38646|GRP75_HUMAN	Stress-70 protein, mitochondrial OS=Homo sapiens OX=9606 GN=HSPA9 PE=1 SV=2			1.36653	96.01	RQAVTNPNNTFYATKR		missed R-Q@1; missed K-R@15	-0.00201673	1879.96	627.662	1879.97	627.662	3	7	1.1.1.1504.15	1	14.8798	1698.13	14.9883
5	65.26	65.26	sp|P38646|GRP75_HUMAN	Stress-70 protein, mitochondrial OS=Homo sapiens OX=9606 GN=HSPA9 PE=1 SV=2			0.987163	90.42	MKETAENYLGHTAK		missed K-E@2	-0.00125342	1591.76	531.596	1591.77	531.596	3	8	1.1.1.1528.7	1	15.4709	35446	15.5389
5	65.26	65.26	sp|P38646|GRP75_HUMAN	Stress-70 protein, mitochondrial OS=Homo sapiens OX=9606 GN=HSPA9 PE=1 SV=2			0.283997	49.96	LVGMPAKR		missed K-R@7	-0.00352532	870.507	436.261	870.511	436.263	2	5	1.1.1.1474.5	1	14.104	716.082	14.1746
5	65.26	65.26	sp|P38646|GRP75_HUMAN	Stress-70 protein, mitochondrial OS=Homo sapiens OX=9606 GN=HSPA9 PE=1 SV=2			0.194499	37.94	LVGMPAK			-0.00116346	714.409	358.212	714.41	358.212	2	4	1.1.1.1694.2	1	19.5328	1341.63	19.6792
5	65.26	65.26	sp|P38646|GRP75_HUMAN	Stress-70 protein, mitochondrial OS=Homo sapiens OX=9606 GN=HSPA9 PE=1 SV=2			0.162412	32.85	MRELLAR		missed R-E@2	0.000275591	887.501	444.758	887.501	444.758	2	6	1.1.1.1653.5	1	18.5118	2591.54	18.4793
5	65.26	65.26	sp|P38646|GRP75_HUMAN	Stress-70 protein, mitochondrial OS=Homo sapiens OX=9606 GN=HSPA9 PE=1 SV=2			0	86.76	AMQDAEVSKSDIGEVILVGGMTR	Oxidation(M)@2	missed K-S@9	0.00402586	2421.19	808.071	2421.19	808.07	3	7	1.1.1.2894.7	1	49.184	1072.45	49.3768
5	65.26	65.26	sp|P38646|GRP75_HUMAN	Stress-70 protein, mitochondrial OS=Homo sapiens OX=9606 GN=HSPA9 PE=1 SV=2			0	99	AQFEGIVTDLIR			-0.00103884	1360.73	681.374	1360.74	681.375	2	20	1.1.1.3354.4	1	60.8928	65096.4	60.6903
5	65.26	65.26	sp|P38646|GRP75_HUMAN	Stress-70 protein, mitochondrial OS=Homo sapiens OX=9606 GN=HSPA9 PE=1 SV=2			0	99	AQFEGIVTDLIR			-0.00225953	1360.73	681.374	1360.74	681.375	2	9	1.1.1.3369.2	1	61.2763	1709.19	61.0131
5	65.26	65.26	sp|P38646|GRP75_HUMAN	Stress-70 protein, mitochondrial OS=Homo sapiens OX=9606 GN=HSPA9 PE=1 SV=2			0	99	AQFEGIVTDLIR			-0.00225953	1360.73	681.374	1360.74	681.375	2	8	1.1.1.3369.3	1	61.2771	1709.19	61.0131
5	65.26	65.26	sp|P38646|GRP75_HUMAN	Stress-70 protein, mitochondrial OS=Homo sapiens OX=9606 GN=HSPA9 PE=1 SV=2			0	99	AQFEGIVTDLIR			0.00091425	1360.74	681.375	1360.74	681.375	2	7	1.1.1.3385.4	1	61.6946	132.862	61.6591
5	65.26	65.26	sp|P38646|GRP75_HUMAN	Stress-70 protein, mitochondrial OS=Homo sapiens OX=9606 GN=HSPA9 PE=1 SV=2			0	85.57	AQFEGIVTDLIR			-0.00103884	1360.73	681.374	1360.74	681.375	2	7	1.1.1.3339.4	1	60.5172	65096.4	60.6903
5	65.26	65.26	sp|P38646|GRP75_HUMAN	Stress-70 protein, mitochondrial OS=Homo sapiens OX=9606 GN=HSPA9 PE=1 SV=2			0	50.96	AQFEGIVTDLIR			0.002257	1360.74	681.376	1360.74	681.375	2	6	1.1.1.3415.2	1	62.4862	153.814	62.4252
5	65.26	65.26	sp|P38646|GRP75_HUMAN	Stress-70 protein, mitochondrial OS=Homo sapiens OX=9606 GN=HSPA9 PE=1 SV=2			0	99	ASNGDAWVEAHGK			-0.00111163	1340.61	671.312	1340.61	671.313	2	18	1.1.1.1524.16	1	15.3776	9459.59	15.1366
5	65.26	65.26	sp|P38646|GRP75_HUMAN	Stress-70 protein, mitochondrial OS=Homo sapiens OX=9606 GN=HSPA9 PE=1 SV=2			0	99	ASNGDAWVEAHGK	Deamidated(N)@3		-0.000142343	1341.59	671.805	1341.59	671.805	2	20	1.1.1.1584.12	1	16.8406	6054.93	16.8955
5	65.26	65.26	sp|P38646|GRP75_HUMAN	Stress-70 protein, mitochondrial OS=Homo sapiens OX=9606 GN=HSPA9 PE=1 SV=2			0	99	ASNGDAWVEAHGK	Deamidated(N)@3		-0.00331617	1341.59	671.803	1341.59	671.805	2	21	1.1.1.1631.6	1	17.9812	26322.1	18.0863
5	65.26	65.26	sp|P38646|GRP75_HUMAN	Stress-70 protein, mitochondrial OS=Homo sapiens OX=9606 GN=HSPA9 PE=1 SV=2			0	99	ASNGDAWVEAHGK	Deamidated(N)@3		-0.00331617	1341.59	671.803	1341.59	671.805	2	14	1.1.1.1647.18	1	18.3701	22256.8	18.1101
5	65.26	65.26	sp|P38646|GRP75_HUMAN	Stress-70 protein, mitochondrial OS=Homo sapiens OX=9606 GN=HSPA9 PE=1 SV=2			0	99	ASNGDAWVEAHGK	Deamidated(N)@3		0.00264851	1341.6	448.207	1341.59	448.206	3	16	1.1.1.1634.3	1	18.0448	37699.6	18.0863
5	65.26	65.26	sp|P38646|GRP75_HUMAN	Stress-70 protein, mitochondrial OS=Homo sapiens OX=9606 GN=HSPA9 PE=1 SV=2			0	95.1	ASNGDAWVEAHGK	Deamidated(N)@3		-0.00172926	1341.59	671.804	1341.59	671.805	2	8	1.1.1.1662.17	1	18.7518	1417.86	18.4793
5	65.26	65.26	sp|P38646|GRP75_HUMAN	Stress-70 protein, mitochondrial OS=Homo sapiens OX=9606 GN=HSPA9 PE=1 SV=2			0	99	DAGQISGLNVLR			0.00115155	1241.67	621.844	1241.67	621.844	2	20	1.1.1.2642.4	1	43.0523	163358	43.0469
5	65.26	65.26	sp|P38646|GRP75_HUMAN	Stress-70 protein, mitochondrial OS=Homo sapiens OX=9606 GN=HSPA9 PE=1 SV=2			0	99	DAGQISGLNVLR			0.00115155	1241.67	621.844	1241.67	621.844	2	17	1.1.1.2650.6	1	43.25	163358	43.0469
5	65.26	65.26	sp|P38646|GRP75_HUMAN	Stress-70 protein, mitochondrial OS=Homo sapiens OX=9606 GN=HSPA9 PE=1 SV=2			0	98.93	DAGQISGLNVLR			0.00102948	1241.67	621.844	1241.67	621.844	2	11	1.1.1.2665.7	1	43.6231	2322.67	43.3659
5	65.26	65.26	sp|P38646|GRP75_HUMAN	Stress-70 protein, mitochondrial OS=Homo sapiens OX=9606 GN=HSPA9 PE=1 SV=2			0	99	EMAGDNKLLGQFTLIGIPPAPR		missed K-L@7	0.0046483	2337.26	780.093	2337.25	780.091	3	20	1.1.1.3541.2	1	65.7437	739.511	65.4537
5	65.26	65.26	sp|P38646|GRP75_HUMAN	Stress-70 protein, mitochondrial OS=Homo sapiens OX=9606 GN=HSPA9 PE=1 SV=2			0	94.01	EMAGDNKLLGQFTLIGIPPAPR	Oxidation(M)@2	missed K-L@7	0.00794888	2353.25	785.425	2353.25	785.423	3	6	1.1.1.3452.4	1	63.4798	200.678	63.2013
5	65.26	65.26	sp|P38646|GRP75_HUMAN	Stress-70 protein, mitochondrial OS=Homo sapiens OX=9606 GN=HSPA9 PE=1 SV=2			0	35.84	EMAGDNKLLGQFTLIGIPPAPR	Oxidation(M)@2	missed K-L@7	0.00611785	2353.25	785.425	2353.25	785.423	3	6	1.1.1.3436.6	1	63.0525	234.741	63.039
5	65.26	65.26	sp|P38646|GRP75_HUMAN	Stress-70 protein, mitochondrial OS=Homo sapiens OX=9606 GN=HSPA9 PE=1 SV=2			0	34.71	EMAGDNKLLGQFTLIGIPPAPR	Oxidation(M)@2	missed K-L@7	0.0024558	2353.25	785.424	2353.25	785.423	3	6	1.1.1.3422.4	1	62.6809	176.182	62.7975
5	65.26	65.26	sp|P38646|GRP75_HUMAN	Stress-70 protein, mitochondrial OS=Homo sapiens OX=9606 GN=HSPA9 PE=1 SV=2			0	99	EQQIVIQSSGGLSKDDIENMVK		missed K-D@14	0.012394	2417.22	806.748	2417.21	806.744	3	18	1.1.1.2677.9	1	43.9266	11741	44.0532
5	65.26	65.26	sp|P38646|GRP75_HUMAN	Stress-70 protein, mitochondrial OS=Homo sapiens OX=9606 GN=HSPA9 PE=1 SV=2			0	99	EQQIVIQSSGGLSKDDIENMVK		missed K-D@14	0.012394	2417.22	806.748	2417.21	806.744	3	12	1.1.1.2693.15	1	44.3121	11603	44.0532
5	65.26	65.26	sp|P38646|GRP75_HUMAN	Stress-70 protein, mitochondrial OS=Homo sapiens OX=9606 GN=HSPA9 PE=1 SV=2			0	98.37	EQQIVIQSSGGLSKDDIENMVK	Oxidation(M)@20	missed K-D@14	0.0163994	2433.22	812.081	2433.21	812.076	3	10	1.1.1.2304.17	1	34.7065	1726.11	34.6648
5	65.26	65.26	sp|P38646|GRP75_HUMAN	Stress-70 protein, mitochondrial OS=Homo sapiens OX=9606 GN=HSPA9 PE=1 SV=2			0	85.45	EQQIVIQSSGGLSKDDIENMVK		missed K-D@14	0.000340094	2417.21	1209.61	2417.21	1209.61	2	11	1.1.1.2683.9	1	44.0719	3737.16	44.0294
5	65.26	65.26	sp|P38646|GRP75_HUMAN	Stress-70 protein, mitochondrial OS=Homo sapiens OX=9606 GN=HSPA9 PE=1 SV=2			0	50.94	EQQIVIQSSGGLSKDDIENMVK	Oxidation(M)@20	missed K-D@14	-0.00117866	2433.2	812.075	2433.21	812.076	3	10	1.1.1.2288.13	1	34.3162	1409.93	34.323
5	65.26	65.26	sp|P38646|GRP75_HUMAN	Stress-70 protein, mitochondrial OS=Homo sapiens OX=9606 GN=HSPA9 PE=1 SV=2			0	99	ERVEAVNMAEGIIHDTETK		missed R-V@2	0.00278782	2141.05	714.689	2141.04	714.688	3	18	1.1.1.2663.11	1	43.575	12209.1	43.6656
5	65.26	65.26	sp|P38646|GRP75_HUMAN	Stress-70 protein, mitochondrial OS=Homo sapiens OX=9606 GN=HSPA9 PE=1 SV=2			0	99	ERVEAVNMAEGIIHDTETK		missed R-V@2	0.00278782	2141.05	714.689	2141.04	714.688	3	21	1.1.1.2664.12	1	43.6016	12209.1	43.6656
5	65.26	65.26	sp|P38646|GRP75_HUMAN	Stress-70 protein, mitochondrial OS=Homo sapiens OX=9606 GN=HSPA9 PE=1 SV=2			0	99	ERVEAVNMAEGIIHDTETK		missed R-V@2	0.00278782	2141.05	714.689	2141.04	714.688	3	23	1.1.1.2665.9	1	43.6248	12209.1	43.6656
5	65.26	65.26	sp|P38646|GRP75_HUMAN	Stress-70 protein, mitochondrial OS=Homo sapiens OX=9606 GN=HSPA9 PE=1 SV=2			0	99	ERVEAVNMAEGIIHDTETK		missed R-V@2	0.00278782	2141.05	714.689	2141.04	714.688	3	22	1.1.1.2666.7	1	43.6488	12209.1	43.6656
5	65.26	65.26	sp|P38646|GRP75_HUMAN	Stress-70 protein, mitochondrial OS=Homo sapiens OX=9606 GN=HSPA9 PE=1 SV=2			0	99	ERVEAVNMAEGIIHDTETK		missed R-V@2	0.00278782	2141.05	714.689	2141.04	714.688	3	22	1.1.1.2667.6	1	43.6736	12209.1	43.6656
5	65.26	65.26	sp|P38646|GRP75_HUMAN	Stress-70 protein, mitochondrial OS=Homo sapiens OX=9606 GN=HSPA9 PE=1 SV=2			0	99	ERVEAVNMAEGIIHDTETK		missed R-V@2	0.00278782	2141.05	714.689	2141.04	714.688	3	21	1.1.1.2668.9	1	43.7019	12209.1	43.6656
5	65.26	65.26	sp|P38646|GRP75_HUMAN	Stress-70 protein, mitochondrial OS=Homo sapiens OX=9606 GN=HSPA9 PE=1 SV=2			0	99	ERVEAVNMAEGIIHDTETK		missed R-V@2	0.00278782	2141.05	714.689	2141.04	714.688	3	20	1.1.1.2669.8	1	43.7266	12209.1	43.6656
5	65.26	65.26	sp|P38646|GRP75_HUMAN	Stress-70 protein, mitochondrial OS=Homo sapiens OX=9606 GN=HSPA9 PE=1 SV=2			0	99	ERVEAVNMAEGIIHDTETK		missed R-V@2	0.00278782	2141.05	714.689	2141.04	714.688	3	24	1.1.1.2670.3	1	43.7529	12209.1	43.6656
5	65.26	65.26	sp|P38646|GRP75_HUMAN	Stress-70 protein, mitochondrial OS=Homo sapiens OX=9606 GN=HSPA9 PE=1 SV=2			0	99	ERVEAVNMAEGIIHDTETK		missed R-V@2	0.00278782	2141.05	714.689	2141.04	714.688	3	12	1.1.1.2672.6	1	43.7968	12209.1	43.6656
5	65.26	65.26	sp|P38646|GRP75_HUMAN	Stress-70 protein, mitochondrial OS=Homo sapiens OX=9606 GN=HSPA9 PE=1 SV=2			0	99	ERVEAVNMAEGIIHDTETK		missed R-V@2	0.00278782	2141.05	714.689	2141.04	714.688	3	14	1.1.1.2673.6	1	43.8249	12209.1	43.6656
5	65.26	65.26	sp|P38646|GRP75_HUMAN	Stress-70 protein, mitochondrial OS=Homo sapiens OX=9606 GN=HSPA9 PE=1 SV=2			0	93.83	ERVEAVNMAEGIIHDTETK		missed R-V@2	0.00278782	2141.05	714.689	2141.04	714.688	3	8	1.1.1.2662.10	1	43.5486	12209.1	43.6656
5	65.26	65.26	sp|P38646|GRP75_HUMAN	Stress-70 protein, mitochondrial OS=Homo sapiens OX=9606 GN=HSPA9 PE=1 SV=2			0	60.25	ERVEAVNMAEGIIHDTETK	Deamidated(N)@7	missed R-V@2	0.0199859	2142.05	715.023	2142.03	715.016	3	9	1.1.1.2668.10	1	43.7028	6391.99	43.6656
5	65.26	65.26	sp|P38646|GRP75_HUMAN	Stress-70 protein, mitochondrial OS=Homo sapiens OX=9606 GN=HSPA9 PE=1 SV=2			0	99	ETGVDLTKDNMALQR		missed K-D@8	0.00113789	1689.84	564.286	1689.84	564.286	3	10	1.1.1.2102.9	1	29.6503	22425.5	29.7434
5	65.26	65.26	sp|P38646|GRP75_HUMAN	Stress-70 protein, mitochondrial OS=Homo sapiens OX=9606 GN=HSPA9 PE=1 SV=2			0	47.93	LFEMAYK			0.000954705	900.442	451.228	900.442	451.228	2	5	1.1.1.2292.2	1	34.3996	1098.72	34.3715
5	65.26	65.26	sp|P38646|GRP75_HUMAN	Stress-70 protein, mitochondrial OS=Homo sapiens OX=9606 GN=HSPA9 PE=1 SV=2			0	99	LLGQFTLIGIPPAPR			-0.00281507	1591.94	796.978	1591.94	796.98	2	14	1.1.1.3566.2	1	66.4082	2389.37	66.6558
5	65.26	65.26	sp|P38646|GRP75_HUMAN	Stress-70 protein, mitochondrial OS=Homo sapiens OX=9606 GN=HSPA9 PE=1 SV=2			0	99	LLGQFTLIGIPPAPR			0.000602842	1591.95	796.98	1591.94	796.98	2	22	1.1.1.3581.5	1	66.7959	16473.6	67.05
5	65.26	65.26	sp|P38646|GRP75_HUMAN	Stress-70 protein, mitochondrial OS=Homo sapiens OX=9606 GN=HSPA9 PE=1 SV=2			0	99	LLGQFTLIGIPPAPR			0.00365455	1591.95	796.982	1591.94	796.98	2	22	1.1.1.3593.4	1	67.1122	18904	67.1026
5	65.26	65.26	sp|P38646|GRP75_HUMAN	Stress-70 protein, mitochondrial OS=Homo sapiens OX=9606 GN=HSPA9 PE=1 SV=2			0	99	LLGQFTLIGIPPAPR			0.00365455	1591.95	796.982	1591.94	796.98	2	22	1.1.1.3595.5	1	67.1682	18904	67.1026
5	65.26	65.26	sp|P38646|GRP75_HUMAN	Stress-70 protein, mitochondrial OS=Homo sapiens OX=9606 GN=HSPA9 PE=1 SV=2			0	99	LLGQFTLIGIPPAPR			0.000602842	1591.95	796.98	1591.94	796.98	2	22	1.1.1.3610.2	1	67.5517	16043.9	67.2851
5	65.26	65.26	sp|P38646|GRP75_HUMAN	Stress-70 protein, mitochondrial OS=Homo sapiens OX=9606 GN=HSPA9 PE=1 SV=2			0	99	LLGQFTLIGIPPAPR			0.00304421	1591.95	796.981	1591.94	796.98	2	21	1.1.1.3625.4	1	67.9365	6810.47	67.6731
5	65.26	65.26	sp|P38646|GRP75_HUMAN	Stress-70 protein, mitochondrial OS=Homo sapiens OX=9606 GN=HSPA9 PE=1 SV=2			0	99	LLGQFTLIGIPPAPR			0.00145732	1591.95	796.981	1591.94	796.98	2	15	1.1.1.3656.3	1	68.7168	146.501	68.6946
5	65.26	65.26	sp|P38646|GRP75_HUMAN	Stress-70 protein, mitochondrial OS=Homo sapiens OX=9606 GN=HSPA9 PE=1 SV=2			0	99	LYSPSQIGAFVLMK	Oxidation(M)@13		-5.03065e-05	1568.83	785.421	1568.83	785.421	2	15	1.1.1.3244.10	1	58.0643	3458.46	58.1311
5	65.26	65.26	sp|P38646|GRP75_HUMAN	Stress-70 protein, mitochondrial OS=Homo sapiens OX=9606 GN=HSPA9 PE=1 SV=2			0	99	LYSPSQIGAFVLMK			0.00147084	1552.83	777.424	1552.83	777.423	2	24	1.1.1.3454.2	1	63.5315	24037.3	63.523
5	65.26	65.26	sp|P38646|GRP75_HUMAN	Stress-70 protein, mitochondrial OS=Homo sapiens OX=9606 GN=HSPA9 PE=1 SV=2			0	99	LYSPSQIGAFVLMK			0.00415635	1552.84	777.426	1552.83	777.423	2	22	1.1.1.3468.3	1	63.9078	11595	63.6271
5	65.26	65.26	sp|P38646|GRP75_HUMAN	Stress-70 protein, mitochondrial OS=Homo sapiens OX=9606 GN=HSPA9 PE=1 SV=2			0	99	LYSPSQIGAFVLMK	Oxidation(M)@13		-0.000294443	1568.83	785.421	1568.83	785.421	2	7	1.1.1.3258.7	1	58.4319	3209.14	58.1574
5	65.26	65.26	sp|P38646|GRP75_HUMAN	Stress-70 protein, mitochondrial OS=Homo sapiens OX=9606 GN=HSPA9 PE=1 SV=2			0	42.62	LYSPSQIGAFVLMK	Oxidation(M)@13		-5.03065e-05	1568.83	785.421	1568.83	785.421	2	5	1.1.1.3230.9	1	57.6921	3254.14	57.8929
5	65.26	65.26	sp|P38646|GRP75_HUMAN	Stress-70 protein, mitochondrial OS=Homo sapiens OX=9606 GN=HSPA9 PE=1 SV=2			0	65.23	MKETAENYLGHTAK		missed K-E@2	-0.00125342	1591.76	531.596	1591.77	531.596	3	7	1.1.1.1541.9	1	15.8036	37489.9	15.5389
5	65.26	65.26	sp|P38646|GRP75_HUMAN	Stress-70 protein, mitochondrial OS=Homo sapiens OX=9606 GN=HSPA9 PE=1 SV=2			0	32.89	MKETAENYLGHTAK	Oxidation(M)@1	missed K-E@2	0.0039239	1607.77	536.929	1607.76	536.928	3	6	1.1.1.1447.14	1	13.4145	5206.13	13.2695
5	65.26	65.26	sp|P38646|GRP75_HUMAN	Stress-70 protein, mitochondrial OS=Homo sapiens OX=9606 GN=HSPA9 PE=1 SV=2			0	26.06	MKETAENYLGHTAK		missed K-E@2	-0.00161963	1591.76	531.596	1591.77	531.596	3	8	1.1.1.1545.2	1	15.8961	11032.2	15.6409
5	65.26	65.26	sp|P38646|GRP75_HUMAN	Stress-70 protein, mitochondrial OS=Homo sapiens OX=9606 GN=HSPA9 PE=1 SV=2			0	99	NAVITVPAYFNDSQR			0.000490947	1693.84	847.929	1693.84	847.928	2	16	1.1.1.2803.9	0	46.9541	128889	46.6941
5	65.26	65.26	sp|P38646|GRP75_HUMAN	Stress-70 protein, mitochondrial OS=Homo sapiens OX=9606 GN=HSPA9 PE=1 SV=2			0	99	NAVITVPAYFNDSQR	Deamidated(N)@11		-0.00197327	1694.82	848.419	1694.83	848.42	2	15	1.1.1.2867.13	0	48.5257	3062.61	48.512
5	65.26	65.26	sp|P38646|GRP75_HUMAN	Stress-70 protein, mitochondrial OS=Homo sapiens OX=9606 GN=HSPA9 PE=1 SV=2			0	99	NAVITVPAYFNDSQR	Deamidated(N)@11		-0.00160707	1694.82	848.42	1694.83	848.42	2	21	1.1.1.2882.3	0	48.8999	10006.2	48.7898
5	65.26	65.26	sp|P38646|GRP75_HUMAN	Stress-70 protein, mitochondrial OS=Homo sapiens OX=9606 GN=HSPA9 PE=1 SV=2			0	99	NAVITVPAYFNDSQR			-0.00854211	1693.83	847.924	1693.84	847.928	2	11	1.1.1.2768.11	0	46.1017	1375.7	46.1345
5	65.26	65.26	sp|P38646|GRP75_HUMAN	Stress-70 protein, mitochondrial OS=Homo sapiens OX=9606 GN=HSPA9 PE=1 SV=2			0	98.14	NAVITVPAYFNDSQR	Deamidated(N)@1		-0.00197327	1694.82	848.419	1694.83	848.42	2	9	1.1.1.3040.11	0	52.8324	5368.51	53
5	65.26	65.26	sp|P38646|GRP75_HUMAN	Stress-70 protein, mitochondrial OS=Homo sapiens OX=9606 GN=HSPA9 PE=1 SV=2			0	99	QAASSLQQASLK			0.00447437	1230.66	616.338	1230.66	616.336	2	19	1.1.1.1685.7	1	19.3213	4406.62	19.0659
5	65.26	65.26	sp|P38646|GRP75_HUMAN	Stress-70 protein, mitochondrial OS=Homo sapiens OX=9606 GN=HSPA9 PE=1 SV=2			0	99	QAASSLQQASLK	Gln->pyro-Glu@N-term		-0.00143504	1213.63	607.822	1213.63	607.822	2	12	1.1.1.2060.10	1	28.574	4046.69	28.6383
5	65.26	65.26	sp|P38646|GRP75_HUMAN	Stress-70 protein, mitochondrial OS=Homo sapiens OX=9606 GN=HSPA9 PE=1 SV=2			0	80.29	QAASSLQQASLK			0.0010564	1230.66	616.336	1230.66	616.336	2	8	1.1.1.1666.15	1	18.8503	111022	18.7603
5	65.26	65.26	sp|P38646|GRP75_HUMAN	Stress-70 protein, mitochondrial OS=Homo sapiens OX=9606 GN=HSPA9 PE=1 SV=2			0	99	QAVTNPNNTFYATK			5.7272e-05	1567.76	784.889	1567.76	784.889	2	20	1.1.1.1828.20	1	22.8366	61144	22.8927
5	65.26	65.26	sp|P38646|GRP75_HUMAN	Stress-70 protein, mitochondrial OS=Homo sapiens OX=9606 GN=HSPA9 PE=1 SV=2			0	99	QAVTNPNNTFYATK	Deamidated(N)@8		0.00126345	1568.75	785.381	1568.75	785.381	2	16	1.1.1.1879.16	1	24.0727	6281.56	24.1268
5	65.26	65.26	sp|P38646|GRP75_HUMAN	Stress-70 protein, mitochondrial OS=Homo sapiens OX=9606 GN=HSPA9 PE=1 SV=2			0	99	QAVTNPNNTFYATK	Deamidated(N)@7		0.00101931	1568.75	785.381	1568.75	785.381	2	15	1.1.1.1916.18	1	25.01	1983.2	25.0431
5	65.26	65.26	sp|P38646|GRP75_HUMAN	Stress-70 protein, mitochondrial OS=Homo sapiens OX=9606 GN=HSPA9 PE=1 SV=2			0	98.9	QAVTNPNNTFYATK	Deamidated(N)@8		0.00455932	1568.75	785.383	1568.75	785.381	2	8	1.1.1.1901.20	1	24.6258	534.972	24.6576
5	65.26	65.26	sp|P38646|GRP75_HUMAN	Stress-70 protein, mitochondrial OS=Homo sapiens OX=9606 GN=HSPA9 PE=1 SV=2			0	98.57	QAVTNPNNTFYATK			-0.000257099	1567.76	784.889	1567.76	784.889	2	10	1.1.1.2249.15	1	33.3624	594.184	33.3212
5	65.26	65.26	sp|P38646|GRP75_HUMAN	Stress-70 protein, mitochondrial OS=Homo sapiens OX=9606 GN=HSPA9 PE=1 SV=2			0	93.14	QAVTNPNNTFYATK	Gln->pyro-Glu@N-term		0.000281855	1550.74	776.376	1550.74	776.376	2	8	1.1.1.2246.17	1	33.2871	3690.14	33.3469
5	65.26	65.26	sp|P38646|GRP75_HUMAN	Stress-70 protein, mitochondrial OS=Homo sapiens OX=9606 GN=HSPA9 PE=1 SV=2			0	54.19	QAVTNPNNTFYATK	Deamidated(N)@8		0.00126345	1568.75	785.381	1568.75	785.381	2	8	1.1.1.1885.19	1	24.2189	6281.56	24.1268
5	65.26	65.26	sp|P38646|GRP75_HUMAN	Stress-70 protein, mitochondrial OS=Homo sapiens OX=9606 GN=HSPA9 PE=1 SV=2			0	99	QAVTNPNNTFYATKR	Gln->pyro-Glu@N-term	missed K-R@14	0.0031544	1706.84	854.428	1706.84	854.426	2	16	1.1.1.1996.11	1	27.0514	19855.7	26.7915
5	65.26	65.26	sp|P38646|GRP75_HUMAN	Stress-70 protein, mitochondrial OS=Homo sapiens OX=9606 GN=HSPA9 PE=1 SV=2			0	99	QAVTNPNNTFYATKR	Deamidated(N)@7	missed K-R@14	0.00413307	1724.85	863.433	1724.85	863.431	2	12	1.1.1.1715.20	1	20.0681	1042.33	20.126
5	65.26	65.26	sp|P38646|GRP75_HUMAN	Stress-70 protein, mitochondrial OS=Homo sapiens OX=9606 GN=HSPA9 PE=1 SV=2			0	99	QAVTNPNNTFYATKR		missed K-R@14	0.00717137	1723.87	575.631	1723.86	575.629	3	13	1.1.1.1678.7	1	19.1518	76099.2	18.8857
5	65.26	65.26	sp|P38646|GRP75_HUMAN	Stress-70 protein, mitochondrial OS=Homo sapiens OX=9606 GN=HSPA9 PE=1 SV=2			0	99	QAVTNPNNTFYATKR		missed K-R@14	0.00698827	1723.87	575.631	1723.86	575.629	3	11	1.1.1.1663.9	1	18.7703	70916.8	18.8857
5	65.26	65.26	sp|P38646|GRP75_HUMAN	Stress-70 protein, mitochondrial OS=Homo sapiens OX=9606 GN=HSPA9 PE=1 SV=2			0	59.68	QAVTNPNNTFYATKR	Deamidated(N)@7	missed K-R@14	0.00331799	1724.85	575.958	1724.85	575.957	3	9	1.1.1.1717.20	1	20.1201	10151.3	20.1
5	65.26	65.26	sp|P38646|GRP75_HUMAN	Stress-70 protein, mitochondrial OS=Homo sapiens OX=9606 GN=HSPA9 PE=1 SV=2			0	17.61	RYDDPEVQK		missed R-Y@1	0.00324796	1148.55	575.282	1148.55	575.28	2	4	1.1.1.1393.13	1	12.0358	147.903	12.0986
5	65.26	65.26	sp|P38646|GRP75_HUMAN	Stress-70 protein, mitochondrial OS=Homo sapiens OX=9606 GN=HSPA9 PE=1 SV=2			0	51.37	RYDDPEVQKDIK		missed R-Y@1; missed K-D@9	0.00267019	1504.75	502.592	1504.75	502.591	3	6	1.1.1.1492.11	1	14.567	16630.8	14.3065
5	65.26	65.26	sp|P38646|GRP75_HUMAN	Stress-70 protein, mitochondrial OS=Homo sapiens OX=9606 GN=HSPA9 PE=1 SV=2			0	99	SDIGEVILVGGMTR	Oxidation(M)@12		-0.00229808	1461.75	731.881	1461.75	731.882	2	16	1.1.1.2731.5	1	45.2139	1014.84	45.229
5	65.26	65.26	sp|P38646|GRP75_HUMAN	Stress-70 protein, mitochondrial OS=Homo sapiens OX=9606 GN=HSPA9 PE=1 SV=2			0	99	SDIGEVILVGGMTR			-4.07483e-05	1445.75	723.885	1445.75	723.885	2	19	1.1.1.3077.2	1	53.7513	7810.78	53.5013
5	65.26	65.26	sp|P38646|GRP75_HUMAN	Stress-70 protein, mitochondrial OS=Homo sapiens OX=9606 GN=HSPA9 PE=1 SV=2			0	99	SDIGEVILVGGMTR			0.00447578	1445.76	723.887	1445.75	723.885	2	8	1.1.1.3088.7	1	54.0261	1074.76	53.7714
5	65.26	65.26	sp|P38646|GRP75_HUMAN	Stress-70 protein, mitochondrial OS=Homo sapiens OX=9606 GN=HSPA9 PE=1 SV=2			0	99	SDIGEVILVGGMTR			-0.00284832	1445.75	723.883	1445.75	723.885	2	7	1.1.1.3092.7	1	54.131	755.994	53.8673
5	65.26	65.26	sp|P38646|GRP75_HUMAN	Stress-70 protein, mitochondrial OS=Homo sapiens OX=9606 GN=HSPA9 PE=1 SV=2			0	98.9	SDIGEVILVGGMTR			-4.07483e-05	1445.75	723.885	1445.75	723.885	2	7	1.1.1.3061.3	1	53.3563	7562.82	53.5268
5	65.26	65.26	sp|P38646|GRP75_HUMAN	Stress-70 protein, mitochondrial OS=Homo sapiens OX=9606 GN=HSPA9 PE=1 SV=2			0	99	SQVFSTAADGQTQVEIK			-0.00328833	1807.89	904.953	1807.9	904.955	2	21	1.1.1.2238.21	1	33.0864	13427	32.8867
5	65.26	65.26	sp|P38646|GRP75_HUMAN	Stress-70 protein, mitochondrial OS=Homo sapiens OX=9606 GN=HSPA9 PE=1 SV=2			0	99	SQVFSTAADGQTQVEIK			0.000129617	1807.9	904.955	1807.9	904.955	2	22	1.1.1.2268.14	1	33.8366	4821.91	33.6499
5	65.26	65.26	sp|P38646|GRP75_HUMAN	Stress-70 protein, mitochondrial OS=Homo sapiens OX=9606 GN=HSPA9 PE=1 SV=2			0	99	SQVFSTAADGQTQVEIK			-0.000602801	1807.89	904.955	1807.9	904.955	2	23	1.1.1.2284.20	1	34.2214	3612.51	34.1785
5	65.26	65.26	sp|P38646|GRP75_HUMAN	Stress-70 protein, mitochondrial OS=Homo sapiens OX=9606 GN=HSPA9 PE=1 SV=2			0	99	SQVFSTAADGQTQVEIK			-0.000114522	1807.9	904.955	1807.9	904.955	2	20	1.1.1.2300.14	1	34.6085	3046.11	34.5424
5	65.26	65.26	sp|P38646|GRP75_HUMAN	Stress-70 protein, mitochondrial OS=Homo sapiens OX=9606 GN=HSPA9 PE=1 SV=2			0	99	SQVFSTAADGQTQVEIK			0.000129617	1807.9	904.955	1807.9	904.955	2	16	1.1.1.2315.19	1	34.9872	2388.01	34.9687
5	65.26	65.26	sp|P38646|GRP75_HUMAN	Stress-70 protein, mitochondrial OS=Homo sapiens OX=9606 GN=HSPA9 PE=1 SV=2			0	99	SQVFSTAADGQTQVEIK			-0.00426489	1807.89	904.953	1807.9	904.955	2	21	1.1.1.2361.8	1	36.126	1560.61	36.0591
5	65.26	65.26	sp|P38646|GRP75_HUMAN	Stress-70 protein, mitochondrial OS=Homo sapiens OX=9606 GN=HSPA9 PE=1 SV=2			0	99	SQVFSTAADGQTQVEIK			0.000129617	1807.9	904.955	1807.9	904.955	2	19	1.1.1.2366.11	1	36.2443	1371.95	36.2271
5	65.26	65.26	sp|P38646|GRP75_HUMAN	Stress-70 protein, mitochondrial OS=Homo sapiens OX=9606 GN=HSPA9 PE=1 SV=2			0	99	SQVFSTAADGQTQVEIK			-0.000236592	1807.9	904.955	1807.9	904.955	2	16	1.1.1.2350.9	1	35.8577	1645.19	35.8661
5	65.26	65.26	sp|P38646|GRP75_HUMAN	Stress-70 protein, mitochondrial OS=Homo sapiens OX=9606 GN=HSPA9 PE=1 SV=2			0	99	SQVFSTAADGQTQVEIK			-0.00389868	1807.89	904.953	1807.9	904.955	2	16	1.1.1.2253.20	1	33.4691	8535.85	33.1934
5	65.26	65.26	sp|P38646|GRP75_HUMAN	Stress-70 protein, mitochondrial OS=Homo sapiens OX=9606 GN=HSPA9 PE=1 SV=2			0	99	SQVFSTAADGQTQVEIK			-0.00450903	1807.89	904.953	1807.9	904.955	2	15	1.1.1.2381.7	1	36.6133	1417.84	36.6424
5	65.26	65.26	sp|P38646|GRP75_HUMAN	Stress-70 protein, mitochondrial OS=Homo sapiens OX=9606 GN=HSPA9 PE=1 SV=2			0	99	SQVFSTAADGQTQVEIK			-0.00328833	1807.89	904.953	1807.9	904.955	2	11	1.1.1.2334.19	1	35.4723	1846.45	35.528
5	65.26	65.26	sp|P38646|GRP75_HUMAN	Stress-70 protein, mitochondrial OS=Homo sapiens OX=9606 GN=HSPA9 PE=1 SV=2			0	98.89	SQVFSTAADGQTQVEIK			0.00696551	1807.9	904.958	1807.9	904.955	2	10	1.1.1.2430.17	1	37.8351	885.235	37.7415
5	65.26	65.26	sp|P38646|GRP75_HUMAN	Stress-70 protein, mitochondrial OS=Homo sapiens OX=9606 GN=HSPA9 PE=1 SV=2			0	97.89	SQVFSTAADGQTQVEIK			-0.00487524	1807.89	904.952	1807.9	904.955	2	9	1.1.1.2577.17	1	41.4391	571.739	41.3725
5	65.26	65.26	sp|P38646|GRP75_HUMAN	Stress-70 protein, mitochondrial OS=Homo sapiens OX=9606 GN=HSPA9 PE=1 SV=2			0	96.54	SQVFSTAADGQTQVEIK			-0.000114522	1807.9	904.955	1807.9	904.955	2	10	1.1.1.2302.21	1	34.6597	3046.11	34.5424
5	65.26	65.26	sp|P38646|GRP75_HUMAN	Stress-70 protein, mitochondrial OS=Homo sapiens OX=9606 GN=HSPA9 PE=1 SV=2			0	80.25	SQVFSTAADGQTQVEIK			-0.00328833	1807.89	904.953	1807.9	904.955	2	8	1.1.1.2223.20	1	32.703	13280.2	32.8867
5	65.26	65.26	sp|P38646|GRP75_HUMAN	Stress-70 protein, mitochondrial OS=Homo sapiens OX=9606 GN=HSPA9 PE=1 SV=2			0	77.52	SQVFSTAADGQTQVEIK			0.0037917	1807.9	904.957	1807.9	904.955	2	7	1.1.1.2303.18	1	34.6822	2710.4	34.6898
5	65.26	65.26	sp|P38646|GRP75_HUMAN	Stress-70 protein, mitochondrial OS=Homo sapiens OX=9606 GN=HSPA9 PE=1 SV=2			0	99	STNGDTFLGGEDFDQALLR	Deamidated(N)@3		-0.000485539	2055.94	1028.98	2055.94	1028.98	2	20	1.1.1.3328.14	1	60.2378	10494.6	60.1971
5	65.26	65.26	sp|P38646|GRP75_HUMAN	Stress-70 protein, mitochondrial OS=Homo sapiens OX=9606 GN=HSPA9 PE=1 SV=2			0	99	STNGDTFLGGEDFDQALLR	Deamidated(N)@3		-0.000485539	2055.94	1028.98	2055.94	1028.98	2	14	1.1.1.3361.6	1	61.0815	40506.8	61.2221
5	65.26	65.26	sp|P38646|GRP75_HUMAN	Stress-70 protein, mitochondrial OS=Homo sapiens OX=9606 GN=HSPA9 PE=1 SV=2			0	99	STNGDTFLGGEDFDQALLR	Deamidated(N)@3		-0.000485539	2055.94	1028.98	2055.94	1028.98	2	14	1.1.1.3376.14	1	61.4681	42156.1	61.2221
5	65.26	65.26	sp|P38646|GRP75_HUMAN	Stress-70 protein, mitochondrial OS=Homo sapiens OX=9606 GN=HSPA9 PE=1 SV=2			0	99	STNGDTFLGGEDFDQALLR			0.000147242	2054.96	1028.48	2054.95	1028.48	2	10	1.1.1.3282.19	1	59.0756	26821.7	58.792
5	65.26	65.26	sp|P38646|GRP75_HUMAN	Stress-70 protein, mitochondrial OS=Homo sapiens OX=9606 GN=HSPA9 PE=1 SV=2			0	33.14	STNGDTFLGGEDFDQALLR	Deamidated(N)@3		-0.000485539	2055.94	1028.98	2055.94	1028.98	2	5	1.1.1.3391.14	1	61.8599	942.431	61.5809
5	65.26	65.26	sp|P38646|GRP75_HUMAN	Stress-70 protein, mitochondrial OS=Homo sapiens OX=9606 GN=HSPA9 PE=1 SV=2			0	99	TTPSVVAFTADGER			-0.00129001	1449.71	725.862	1449.71	725.862	2	12	1.1.1.2324.16	1	35.2164	266694	35.3816
5	65.26	65.26	sp|P38646|GRP75_HUMAN	Stress-70 protein, mitochondrial OS=Homo sapiens OX=9606 GN=HSPA9 PE=1 SV=2			0	99	TTPSVVAFTADGER			-0.00251071	1449.71	725.861	1449.71	725.862	2	11	1.1.1.2309.15	1	34.8314	8889.52	34.9687
5	65.26	65.26	sp|P38646|GRP75_HUMAN	Stress-70 protein, mitochondrial OS=Homo sapiens OX=9606 GN=HSPA9 PE=1 SV=2			0	99	TTPSVVAFTADGER			-0.000923806	1449.71	725.862	1449.71	725.862	2	10	1.1.1.2374.12	1	36.4335	868.783	36.4461
5	65.26	65.26	sp|P38646|GRP75_HUMAN	Stress-70 protein, mitochondrial OS=Homo sapiens OX=9606 GN=HSPA9 PE=1 SV=2			0	99	TTPSVVAFTADGER			0.00188379	1449.71	725.863	1449.71	725.862	2	12	1.1.1.2355.10	1	35.9723	4833.71	35.722
5	65.26	65.26	sp|P38646|GRP75_HUMAN	Stress-70 protein, mitochondrial OS=Homo sapiens OX=9606 GN=HSPA9 PE=1 SV=2			0	99	VINEPTAAALAYGLDK			-0.00163477	1644.87	823.443	1644.87	823.443	2	15	1.1.1.2824.12	1	47.4623	21621.6	47.6852
5	65.26	65.26	sp|P38646|GRP75_HUMAN	Stress-70 protein, mitochondrial OS=Homo sapiens OX=9606 GN=HSPA9 PE=1 SV=2			0	54.58	VINEPTAAALAYGLDK			-0.00261132	1644.87	823.442	1644.87	823.443	2	6	1.1.1.2856.13	1	48.2439	342.069	48.205
5	65.26	65.26	sp|P38646|GRP75_HUMAN	Stress-70 protein, mitochondrial OS=Homo sapiens OX=9606 GN=HSPA9 PE=1 SV=2			0	99	VQQTVQDLFGR	Deamidated(Q)@6		0.0151761	1290.67	646.343	1290.66	646.336	2	14	1.1.1.2454.7	1	38.4214	58710.3	38.4073
5	65.26	65.26	sp|P38646|GRP75_HUMAN	Stress-70 protein, mitochondrial OS=Homo sapiens OX=9606 GN=HSPA9 PE=1 SV=2			0	94.77	VQQTVQDLFGR			0.0151903	1289.69	645.851	1289.67	645.844	2	11	1.1.1.2485.4	1	39.158	1466.38	39.1988
5	65.26	65.26	sp|P38646|GRP75_HUMAN	Stress-70 protein, mitochondrial OS=Homo sapiens OX=9606 GN=HSPA9 PE=1 SV=2			0	16.65	VQQTVQDLFGR			-0.00360842	1289.67	645.842	1289.67	645.844	2	8	1.1.1.2473.7	1	38.875	8279.22	38.6235
5	65.26	65.26	sp|P38646|GRP75_HUMAN	Stress-70 protein, mitochondrial OS=Homo sapiens OX=9606 GN=HSPA9 PE=1 SV=2			0	99	VQQTVQDLFGRAPSK		missed R-A@11	0.00186001	1672.89	558.638	1672.89	558.637	3	9	1.1.1.2236.8	1	33.024	17356.4	33.1174
6	63.23	69.33	tr|J3KTA4|J3KTA4_HUMAN; sp|P17844|DDX5_HUMAN	Probable ATP-dependent RNA helicase DDX5 OS=Homo sapiens OX=9606 GN=DDX5 PE=1 SV=1; Probable ATP-dependent RNA helicase DDX5 OS=Homo sapiens OX=9606 GN=DDX5 PE=1 SV=1			2	99	APILIATDVASR			9.04399e-05	1225.7	613.859	1225.7	613.859	2	17	1.1.1.2505.7	0	39.6378	79045.1	39.7759
6	63.23	69.33	tr|J3KTA4|J3KTA4_HUMAN; sp|P17844|DDX5_HUMAN	Probable ATP-dependent RNA helicase DDX5 OS=Homo sapiens OX=9606 GN=DDX5 PE=1 SV=1; Probable ATP-dependent RNA helicase DDX5 OS=Homo sapiens OX=9606 GN=DDX5 PE=1 SV=1			2	99	DGWPAMGIHGDK			0.00161524	1282.58	642.296	1282.58	642.296	2	17	1.1.1.2145.12	1	30.7334	4897.7	30.7717
6	63.23	69.33	tr|J3KTA4|J3KTA4_HUMAN; sp|P17844|DDX5_HUMAN	Probable ATP-dependent RNA helicase DDX5 OS=Homo sapiens OX=9606 GN=DDX5 PE=1 SV=1; Probable ATP-dependent RNA helicase DDX5 OS=Homo sapiens OX=9606 GN=DDX5 PE=1 SV=1			2	99	DWVLNEFK			-0.00113438	1049.52	525.766	1049.52	525.766	2	12	1.1.1.2974.2	1	51.2368	24200.9	50.9804
6	63.23	69.33	tr|J3KTA4|J3KTA4_HUMAN; sp|P17844|DDX5_HUMAN	Probable ATP-dependent RNA helicase DDX5 OS=Homo sapiens OX=9606 GN=DDX5 PE=1 SV=1; Probable ATP-dependent RNA helicase DDX5 OS=Homo sapiens OX=9606 GN=DDX5 PE=1 SV=1			2	99	ELAQQVQQVAAEYCR	Carbamidomethyl(C)@14		0.00704539	1791.86	896.939	1791.86	896.936	2	19	1.1.1.2638.15	1	42.9613	85528.1	43.0716
6	63.23	69.33	tr|J3KTA4|J3KTA4_HUMAN; sp|P17844|DDX5_HUMAN	Probable ATP-dependent RNA helicase DDX5 OS=Homo sapiens OX=9606 GN=DDX5 PE=1 SV=1; Probable ATP-dependent RNA helicase DDX5 OS=Homo sapiens OX=9606 GN=DDX5 PE=1 SV=1			2	99	FVINYDYPNSSEDYIHR			0.0098395	2130.97	711.332	2130.96	711.329	3	13	1.1.1.2602.5	1	42.0612	42344.8	41.8057
6	63.23	69.33	tr|J3KTA4|J3KTA4_HUMAN; sp|P17844|DDX5_HUMAN	Probable ATP-dependent RNA helicase DDX5 OS=Homo sapiens OX=9606 GN=DDX5 PE=1 SV=1; Probable ATP-dependent RNA helicase DDX5 OS=Homo sapiens OX=9606 GN=DDX5 PE=1 SV=1			2	99	GDGPICLVLAPTR	Carbamidomethyl(C)@6		-0.000266638	1367.72	684.869	1367.72	684.869	2	20	1.1.1.2968.5	0	51.0913	50324.5	50.9546
6	63.23	69.33	tr|J3KTA4|J3KTA4_HUMAN; sp|P17844|DDX5_HUMAN	Probable ATP-dependent RNA helicase DDX5 OS=Homo sapiens OX=9606 GN=DDX5 PE=1 SV=1; Probable ATP-dependent RNA helicase DDX5 OS=Homo sapiens OX=9606 GN=DDX5 PE=1 SV=1			2	99	GHNCPKPVLNFYEANFPANVMDVIAR	Carbamidomethyl(C)@4		0.00248095	2972.45	991.822	2972.44	991.821	3	15	1.1.1.3522.7	1	65.2299	1243.04	65.3471
6	63.23	69.33	tr|J3KTA4|J3KTA4_HUMAN; sp|P17844|DDX5_HUMAN	Probable ATP-dependent RNA helicase DDX5 OS=Homo sapiens OX=9606 GN=DDX5 PE=1 SV=1; Probable ATP-dependent RNA helicase DDX5 OS=Homo sapiens OX=9606 GN=DDX5 PE=1 SV=1			2	99	GLDVEDVK			-0.000225697	873.444	437.729	873.444	437.729	2	9	1.1.1.1865.2	0	23.7214	9971.17	23.8615
6	63.23	69.33	tr|J3KTA4|J3KTA4_HUMAN; sp|P17844|DDX5_HUMAN	Probable ATP-dependent RNA helicase DDX5 OS=Homo sapiens OX=9606 GN=DDX5 PE=1 SV=1; Probable ATP-dependent RNA helicase DDX5 OS=Homo sapiens OX=9606 GN=DDX5 PE=1 SV=1			2	99	GVEICIATPGR	Carbamidomethyl(C)@5		0.000170999	1171.6	586.808	1171.6	586.808	2	16	1.1.1.2326.6	0	35.2602	38066.5	35.356
6	63.23	69.33	tr|J3KTA4|J3KTA4_HUMAN; sp|P17844|DDX5_HUMAN	Probable ATP-dependent RNA helicase DDX5 OS=Homo sapiens OX=9606 GN=DDX5 PE=1 SV=1; Probable ATP-dependent RNA helicase DDX5 OS=Homo sapiens OX=9606 GN=DDX5 PE=1 SV=1			2	99	GYSSLLKR		missed K-R@7	6.16647e-05	922.524	462.269	922.524	462.269	2	13	1.1.1.1701.3	1	19.7088	49120.7	19.7272
6	63.23	69.33	tr|J3KTA4|J3KTA4_HUMAN; sp|P17844|DDX5_HUMAN	Probable ATP-dependent RNA helicase DDX5 OS=Homo sapiens OX=9606 GN=DDX5 PE=1 SV=1; Probable ATP-dependent RNA helicase DDX5 OS=Homo sapiens OX=9606 GN=DDX5 PE=1 SV=1			2	99	HGKAPILIATDVASR		missed K-A@3	0.00308239	1547.88	516.968	1547.88	516.967	3	16	1.1.1.1981.8	1	26.6706	60693.6	26.7129
6	63.23	69.33	tr|J3KTA4|J3KTA4_HUMAN; sp|P17844|DDX5_HUMAN	Probable ATP-dependent RNA helicase DDX5 OS=Homo sapiens OX=9606 GN=DDX5 PE=1 SV=1; Probable ATP-dependent RNA helicase DDX5 OS=Homo sapiens OX=9606 GN=DDX5 PE=1 SV=1			2	99	KWNLDELPK		missed K-W@1	-0.00042757	1141.61	571.814	1141.61	571.814	2	12	1.1.1.2288.4	1	34.3037	8717.81	34.3959
6	63.23	69.33	tr|J3KTA4|J3KTA4_HUMAN; sp|P17844|DDX5_HUMAN	Probable ATP-dependent RNA helicase DDX5 OS=Homo sapiens OX=9606 GN=DDX5 PE=1 SV=1; Probable ATP-dependent RNA helicase DDX5 OS=Homo sapiens OX=9606 GN=DDX5 PE=1 SV=1			2	99	KWNLDELPKFEK		missed K-W@1; missed K-F@9	0.00487199	1545.82	516.282	1545.82	516.28	3	10	1.1.1.2542.2	1	40.5663	15456.6	40.3337
6	63.23	69.33	tr|J3KTA4|J3KTA4_HUMAN; sp|P17844|DDX5_HUMAN	Probable ATP-dependent RNA helicase DDX5 OS=Homo sapiens OX=9606 GN=DDX5 PE=1 SV=1; Probable ATP-dependent RNA helicase DDX5 OS=Homo sapiens OX=9606 GN=DDX5 PE=1 SV=1			2	99	LIDFLECGK	Carbamidomethyl(C)@7		-0.00142338	1093.55	547.78	1093.55	547.781	2	10	1.1.1.2765.2	1	46.0168	36484.6	46.183
6	63.23	69.33	tr|J3KTA4|J3KTA4_HUMAN; sp|P17844|DDX5_HUMAN	Probable ATP-dependent RNA helicase DDX5 OS=Homo sapiens OX=9606 GN=DDX5 PE=1 SV=1; Probable ATP-dependent RNA helicase DDX5 OS=Homo sapiens OX=9606 GN=DDX5 PE=1 SV=1			2	99	LLQLVEDR			-0.00125644	984.559	493.287	984.56	493.287	2	12	1.1.1.2322.4	1	35.1544	61928.9	34.9687
6	63.23	69.33	tr|J3KTA4|J3KTA4_HUMAN; sp|P17844|DDX5_HUMAN	Probable ATP-dependent RNA helicase DDX5 OS=Homo sapiens OX=9606 GN=DDX5 PE=1 SV=1; Probable ATP-dependent RNA helicase DDX5 OS=Homo sapiens OX=9606 GN=DDX5 PE=1 SV=1			2	99	NFYQEHPDLAR			-0.00176532	1388.65	695.33	1388.65	695.331	2	11	1.1.1.1819.15	1	22.6026	812.656	22.6376
6	63.23	69.33	tr|J3KTA4|J3KTA4_HUMAN; sp|P17844|DDX5_HUMAN	Probable ATP-dependent RNA helicase DDX5 OS=Homo sapiens OX=9606 GN=DDX5 PE=1 SV=1; Probable ATP-dependent RNA helicase DDX5 OS=Homo sapiens OX=9606 GN=DDX5 PE=1 SV=1			2	99	QNFTEPTAIQAQGWPVALSGLDMVGVAQTGSGK			0.00579045	3357.67	1120.23	3357.67	1120.23	3	19	1.1.1.3851.3	1	73.5845	583.381	73.623
6	63.23	69.33	tr|J3KTA4|J3KTA4_HUMAN; sp|P17844|DDX5_HUMAN	Probable ATP-dependent RNA helicase DDX5 OS=Homo sapiens OX=9606 GN=DDX5 PE=1 SV=1; Probable ATP-dependent RNA helicase DDX5 OS=Homo sapiens OX=9606 GN=DDX5 PE=1 SV=1			2	99	QTLMWSATWPK			0.000779867	1347.67	674.84	1347.66	674.84	2	16	1.1.1.2941.7	0	50.3915	14353.5	50.3829
6	63.23	69.33	tr|J3KTA4|J3KTA4_HUMAN; sp|P17844|DDX5_HUMAN	Probable ATP-dependent RNA helicase DDX5 OS=Homo sapiens OX=9606 GN=DDX5 PE=1 SV=1; Probable ATP-dependent RNA helicase DDX5 OS=Homo sapiens OX=9606 GN=DDX5 PE=1 SV=1			2	99	QVSDLISVLR			-0.00232494	1128.65	565.331	1128.65	565.332	2	14	1.1.1.3021.2	1	52.3742	41576.5	52.5052
6	63.23	69.33	tr|J3KTA4|J3KTA4_HUMAN; sp|P17844|DDX5_HUMAN	Probable ATP-dependent RNA helicase DDX5 OS=Homo sapiens OX=9606 GN=DDX5 PE=1 SV=1; Probable ATP-dependent RNA helicase DDX5 OS=Homo sapiens OX=9606 GN=DDX5 PE=1 SV=1			2	99	RTAQEVETYR		missed R-T@1	-0.00331763	1251.62	626.816	1251.62	626.818	2	14	1.1.1.1358.9	1	11.1387	2806.15	11.1226
6	63.23	69.33	tr|J3KTA4|J3KTA4_HUMAN; sp|P17844|DDX5_HUMAN	Probable ATP-dependent RNA helicase DDX5 OS=Homo sapiens OX=9606 GN=DDX5 PE=1 SV=1; Probable ATP-dependent RNA helicase DDX5 OS=Homo sapiens OX=9606 GN=DDX5 PE=1 SV=1			2	99	RTAQEVETYRR		missed R-T@1; missed R-R@10	-0.00429528	1407.72	704.866	1407.72	704.868	2	10	1.1.1.1325.5	1	10.3339	429.631	10.3188
6	63.23	69.33	tr|J3KTA4|J3KTA4_HUMAN; sp|P17844|DDX5_HUMAN	Probable ATP-dependent RNA helicase DDX5 OS=Homo sapiens OX=9606 GN=DDX5 PE=1 SV=1; Probable ATP-dependent RNA helicase DDX5 OS=Homo sapiens OX=9606 GN=DDX5 PE=1 SV=1			2	99	STCIYGGAPK	Carbamidomethyl(C)@3		-0.00054584	1052.5	527.255	1052.5	527.255	2	11	1.1.1.1594.9	0	17.0787	25607.8	17.2213
6	63.23	69.33	tr|J3KTA4|J3KTA4_HUMAN; sp|P17844|DDX5_HUMAN	Probable ATP-dependent RNA helicase DDX5 OS=Homo sapiens OX=9606 GN=DDX5 PE=1 SV=1; Probable ATP-dependent RNA helicase DDX5 OS=Homo sapiens OX=9606 GN=DDX5 PE=1 SV=1			2	99	TAQEVETYR			0.00168174	1095.52	548.768	1095.52	548.767	2	10	1.1.1.1461.10	1	13.7734	1760.34	13.6055
6	63.23	69.33	tr|J3KTA4|J3KTA4_HUMAN; sp|P17844|DDX5_HUMAN	Probable ATP-dependent RNA helicase DDX5 OS=Homo sapiens OX=9606 GN=DDX5 PE=1 SV=1; Probable ATP-dependent RNA helicase DDX5 OS=Homo sapiens OX=9606 GN=DDX5 PE=1 SV=1			2	99	TAQEVETYRR		missed R-R@9	-0.00270727	1251.62	626.816	1251.62	626.818	2	13	1.1.1.1342.6	1	10.749	1122.06	10.7333
6	63.23	69.33	tr|J3KTA4|J3KTA4_HUMAN; sp|P17844|DDX5_HUMAN	Probable ATP-dependent RNA helicase DDX5 OS=Homo sapiens OX=9606 GN=DDX5 PE=1 SV=1; Probable ATP-dependent RNA helicase DDX5 OS=Homo sapiens OX=9606 GN=DDX5 PE=1 SV=1			2	99	TGTAYTFFTPNNIK			-0.00056985	1573.78	787.896	1573.78	787.896	2	15	1.1.1.2762.5	1	45.9473	72053.7	45.7028
6	63.23	69.33	tr|J3KTA4|J3KTA4_HUMAN; sp|P17844|DDX5_HUMAN	Probable ATP-dependent RNA helicase DDX5 OS=Homo sapiens OX=9606 GN=DDX5 PE=1 SV=1; Probable ATP-dependent RNA helicase DDX5 OS=Homo sapiens OX=9606 GN=DDX5 PE=1 SV=1			2	99	TIVFVETKR		missed K-R@8	-0.0046016	1091.63	546.822	1091.63	546.824	2	9	1.1.1.1897.10	1	24.5162	1329.03	24.4802
6	63.23	69.33	tr|J3KTA4|J3KTA4_HUMAN; sp|P17844|DDX5_HUMAN	Probable ATP-dependent RNA helicase DDX5 OS=Homo sapiens OX=9606 GN=DDX5 PE=1 SV=1; Probable ATP-dependent RNA helicase DDX5 OS=Homo sapiens OX=9606 GN=DDX5 PE=1 SV=1			2	99	TLSYLLPAIVHINHQPFLER			-0.000534261	2360.3	787.774	2360.3	787.774	3	14	1.1.1.3374.5	1	61.4056	3089.08	61.2474
6	63.23	69.33	tr|J3KTA4|J3KTA4_HUMAN; sp|P17844|DDX5_HUMAN	Probable ATP-dependent RNA helicase DDX5 OS=Homo sapiens OX=9606 GN=DDX5 PE=1 SV=1; Probable ATP-dependent RNA helicase DDX5 OS=Homo sapiens OX=9606 GN=DDX5 PE=1 SV=1			2	99	TTYLVLDEADR			-0.00173806	1294.64	648.327	1294.64	648.328	2	15	1.1.1.2443.10	1	38.1507	38391.6	37.9942
6	63.23	69.33	tr|J3KTA4|J3KTA4_HUMAN; sp|P17844|DDX5_HUMAN	Probable ATP-dependent RNA helicase DDX5 OS=Homo sapiens OX=9606 GN=DDX5 PE=1 SV=1; Probable ATP-dependent RNA helicase DDX5 OS=Homo sapiens OX=9606 GN=DDX5 PE=1 SV=1			2	99	WNLDELPK			-0.000146356	1013.52	507.766	1013.52	507.766	2	9	1.1.1.2659.2	1	43.4666	4274.22	43.5374
6	63.23	69.33	tr|J3KTA4|J3KTA4_HUMAN; sp|P17844|DDX5_HUMAN	Probable ATP-dependent RNA helicase DDX5 OS=Homo sapiens OX=9606 GN=DDX5 PE=1 SV=1; Probable ATP-dependent RNA helicase DDX5 OS=Homo sapiens OX=9606 GN=DDX5 PE=1 SV=1			1.67778	98.07	RTTYLVLDEADR		missed R-T@1	-0.00171665	1450.74	726.377	1450.74	726.378	2	8	1.1.1.2155.16	1	30.9892	16029.9	30.7205
6	63.23	69.33	tr|J3KTA4|J3KTA4_HUMAN; sp|P17844|DDX5_HUMAN	Probable ATP-dependent RNA helicase DDX5 OS=Homo sapiens OX=9606 GN=DDX5 PE=1 SV=1; Probable ATP-dependent RNA helicase DDX5 OS=Homo sapiens OX=9606 GN=DDX5 PE=1 SV=1			1.08619	92.51	QLAEDFLK			-0.00179265	962.505	482.26	962.507	482.261	2	7	1.1.1.2419.2	1	37.5407	10993.8	37.2816
6	63.23	69.33	tr|J3KTA4|J3KTA4_HUMAN; sp|P17844|DDX5_HUMAN	Probable ATP-dependent RNA helicase DDX5 OS=Homo sapiens OX=9606 GN=DDX5 PE=1 SV=1; Probable ATP-dependent RNA helicase DDX5 OS=Homo sapiens OX=9606 GN=DDX5 PE=1 SV=1			1.02228	91.39	SQQERDWVLNEFK		missed R-D@5	-0.000762521	1677.81	839.912	1677.81	839.913	2	7	1.1.1.2514.17	1	39.866	1047.99	39.8994
6	63.23	69.33	tr|J3KTA4|J3KTA4_HUMAN; sp|P17844|DDX5_HUMAN	Probable ATP-dependent RNA helicase DDX5 OS=Homo sapiens OX=9606 GN=DDX5 PE=1 SV=1; Probable ATP-dependent RNA helicase DDX5 OS=Homo sapiens OX=9606 GN=DDX5 PE=1 SV=1			0.661543	79.92	LMEEIMSEKENK		missed K-E@9	0.00226067	1479.7	740.856	1479.69	740.855	2	8	1.1.1.1906.20	1	24.7538	4812.91	24.863
6	63.23	69.33	tr|J3KTA4|J3KTA4_HUMAN; sp|P17844|DDX5_HUMAN	Probable ATP-dependent RNA helicase DDX5 OS=Homo sapiens OX=9606 GN=DDX5 PE=1 SV=1; Probable ATP-dependent RNA helicase DDX5 OS=Homo sapiens OX=9606 GN=DDX5 PE=1 SV=1			0.435334	65.71	TIVFVETK			-0.000682824	935.532	468.773	935.533	468.774	2	9	1.1.1.2200.4	1	32.1123	22302.7	32.1558
6	63.23	69.33	tr|J3KTA4|J3KTA4_HUMAN; sp|P17844|DDX5_HUMAN	Probable ATP-dependent RNA helicase DDX5 OS=Homo sapiens OX=9606 GN=DDX5 PE=1 SV=1; Probable ATP-dependent RNA helicase DDX5 OS=Homo sapiens OX=9606 GN=DDX5 PE=1 SV=1			0.180456	36.43	GGFNTFR			5.0036e-05	797.382	399.698	797.382	399.698	2	6	1.1.1.1825.3	1	22.7446	3255.91	22.8166
6	63.23	69.33	tr|J3KTA4|J3KTA4_HUMAN; sp|P17844|DDX5_HUMAN	Probable ATP-dependent RNA helicase DDX5 OS=Homo sapiens OX=9606 GN=DDX5 PE=1 SV=1; Probable ATP-dependent RNA helicase DDX5 OS=Homo sapiens OX=9606 GN=DDX5 PE=1 SV=1			0.126679	27.31	LMEEIMSEK			0.00728737	1108.52	555.268	1108.51	555.264	2	5	1.1.1.2181.7	1	31.6397	1228.13	31.707
6	63.23	69.33	tr|J3KTA4|J3KTA4_HUMAN; sp|P17844|DDX5_HUMAN	Probable ATP-dependent RNA helicase DDX5 OS=Homo sapiens OX=9606 GN=DDX5 PE=1 SV=1; Probable ATP-dependent RNA helicase DDX5 OS=Homo sapiens OX=9606 GN=DDX5 PE=1 SV=1			0	99	APILIATDVASR			9.04399e-05	1225.7	613.859	1225.7	613.859	2	21	1.1.1.2511.5	0	39.7851	79045.1	39.7759
6	63.23	69.33	tr|J3KTA4|J3KTA4_HUMAN; sp|P17844|DDX5_HUMAN	Probable ATP-dependent RNA helicase DDX5 OS=Homo sapiens OX=9606 GN=DDX5 PE=1 SV=1; Probable ATP-dependent RNA helicase DDX5 OS=Homo sapiens OX=9606 GN=DDX5 PE=1 SV=1			0	99	APILIATDVASR			-0.000153699	1225.7	613.859	1225.7	613.859	2	10	1.1.1.2520.10	0	40.0116	83176.8	39.7518
6	63.23	69.33	tr|J3KTA4|J3KTA4_HUMAN; sp|P17844|DDX5_HUMAN	Probable ATP-dependent RNA helicase DDX5 OS=Homo sapiens OX=9606 GN=DDX5 PE=1 SV=1; Probable ATP-dependent RNA helicase DDX5 OS=Homo sapiens OX=9606 GN=DDX5 PE=1 SV=1			0	75.08	DGWPAMGIHGDK	Oxidation(M)@6		0.000506025	1298.57	650.293	1298.57	650.293	2	10	1.1.1.1744.7	1	20.7685	625.512	20.7522
6	63.23	69.33	tr|J3KTA4|J3KTA4_HUMAN; sp|P17844|DDX5_HUMAN	Probable ATP-dependent RNA helicase DDX5 OS=Homo sapiens OX=9606 GN=DDX5 PE=1 SV=1; Probable ATP-dependent RNA helicase DDX5 OS=Homo sapiens OX=9606 GN=DDX5 PE=1 SV=1			0	99	DWVLNEFK			-0.000524039	1049.52	525.766	1049.52	525.766	2	7	1.1.1.2989.2	1	51.6104	650.626	51.5019
6	63.23	69.33	tr|J3KTA4|J3KTA4_HUMAN; sp|P17844|DDX5_HUMAN	Probable ATP-dependent RNA helicase DDX5 OS=Homo sapiens OX=9606 GN=DDX5 PE=1 SV=1; Probable ATP-dependent RNA helicase DDX5 OS=Homo sapiens OX=9606 GN=DDX5 PE=1 SV=1			0	98.81	DWVLNEFK			-0.00113438	1049.52	525.766	1049.52	525.766	2	6	1.1.1.2959.2	1	50.8556	23136.6	51.0061
6	63.23	69.33	tr|J3KTA4|J3KTA4_HUMAN; sp|P17844|DDX5_HUMAN	Probable ATP-dependent RNA helicase DDX5 OS=Homo sapiens OX=9606 GN=DDX5 PE=1 SV=1; Probable ATP-dependent RNA helicase DDX5 OS=Homo sapiens OX=9606 GN=DDX5 PE=1 SV=1			0	42.73	DWVLNEFK	Deamidated(N)@5		0.00287069	1050.51	526.26	1050.5	526.258	2	5	1.1.1.2859.3	1	48.3121	610.92	48.409
6	63.23	69.33	tr|J3KTA4|J3KTA4_HUMAN; sp|P17844|DDX5_HUMAN	Probable ATP-dependent RNA helicase DDX5 OS=Homo sapiens OX=9606 GN=DDX5 PE=1 SV=1; Probable ATP-dependent RNA helicase DDX5 OS=Homo sapiens OX=9606 GN=DDX5 PE=1 SV=1			0	95.77	ELAQQVQQVAAEYCR	Carbamidomethyl(C)@14		0.00423779	1791.86	896.938	1791.86	896.936	2	9	1.1.1.2656.12	1	43.4041	37997.2	43.1451
6	63.23	69.33	tr|J3KTA4|J3KTA4_HUMAN; sp|P17844|DDX5_HUMAN	Probable ATP-dependent RNA helicase DDX5 OS=Homo sapiens OX=9606 GN=DDX5 PE=1 SV=1; Probable ATP-dependent RNA helicase DDX5 OS=Homo sapiens OX=9606 GN=DDX5 PE=1 SV=1			0	99	FVINYDYPNSSEDYIHR			0.00573153	2130.97	1066.49	2130.96	1066.49	2	11	1.1.1.2587.21	1	41.6975	8265.83	41.8057
6	63.23	69.33	tr|J3KTA4|J3KTA4_HUMAN; sp|P17844|DDX5_HUMAN	Probable ATP-dependent RNA helicase DDX5 OS=Homo sapiens OX=9606 GN=DDX5 PE=1 SV=1; Probable ATP-dependent RNA helicase DDX5 OS=Homo sapiens OX=9606 GN=DDX5 PE=1 SV=1			0	79.23	FVINYDYPNSSEDYIHR	Deamidated(N)@9		0.00909335	2131.96	711.66	2131.95	711.657	3	8	1.1.1.2663.10	1	43.5741	4152.13	43.6656
6	63.23	69.33	tr|J3KTA4|J3KTA4_HUMAN; sp|P17844|DDX5_HUMAN	Probable ATP-dependent RNA helicase DDX5 OS=Homo sapiens OX=9606 GN=DDX5 PE=1 SV=1; Probable ATP-dependent RNA helicase DDX5 OS=Homo sapiens OX=9606 GN=DDX5 PE=1 SV=1			0	99	GDGPICLVLAPTR	Carbamidomethyl(C)@6		-0.000266638	1367.72	684.869	1367.72	684.869	2	19	1.1.1.2959.9	0	50.8614	50324.5	50.9546
6	63.23	69.33	tr|J3KTA4|J3KTA4_HUMAN; sp|P17844|DDX5_HUMAN	Probable ATP-dependent RNA helicase DDX5 OS=Homo sapiens OX=9606 GN=DDX5 PE=1 SV=1; Probable ATP-dependent RNA helicase DDX5 OS=Homo sapiens OX=9606 GN=DDX5 PE=1 SV=1			0	97.29	GDGPICLVLAPTR	Carbamidomethyl(C)@6		-0.000754911	1367.72	684.869	1367.72	684.869	2	7	1.1.1.2984.6	0	51.4842	492.49	51.3504
6	63.23	69.33	tr|J3KTA4|J3KTA4_HUMAN; sp|P17844|DDX5_HUMAN	Probable ATP-dependent RNA helicase DDX5 OS=Homo sapiens OX=9606 GN=DDX5 PE=1 SV=1; Probable ATP-dependent RNA helicase DDX5 OS=Homo sapiens OX=9606 GN=DDX5 PE=1 SV=1			0	62.91	GDGPICLVLAPTR	Carbamidomethyl(C)@6		-0.000266638	1367.72	684.869	1367.72	684.869	2	6	1.1.1.2989.7	0	51.6146	284.791	51.6574
6	63.23	69.33	tr|J3KTA4|J3KTA4_HUMAN; sp|P17844|DDX5_HUMAN	Probable ATP-dependent RNA helicase DDX5 OS=Homo sapiens OX=9606 GN=DDX5 PE=1 SV=1; Probable ATP-dependent RNA helicase DDX5 OS=Homo sapiens OX=9606 GN=DDX5 PE=1 SV=1			0	27.34	GGFNTFR			0.00023314	797.382	399.698	797.382	399.698	2	5	1.1.1.1810.2	1	22.3726	2556.71	22.5634
6	63.23	69.33	tr|J3KTA4|J3KTA4_HUMAN; sp|P17844|DDX5_HUMAN	Probable ATP-dependent RNA helicase DDX5 OS=Homo sapiens OX=9606 GN=DDX5 PE=1 SV=1; Probable ATP-dependent RNA helicase DDX5 OS=Homo sapiens OX=9606 GN=DDX5 PE=1 SV=1			0	99	GHNCPKPVLNFYEANFPANVMDVIAR	Carbamidomethyl(C)@4		0.0145759	2972.46	744.122	2972.44	744.118	4	16	1.1.1.3531.4	1	65.4686	1710.41	65.3471
6	63.23	69.33	tr|J3KTA4|J3KTA4_HUMAN; sp|P17844|DDX5_HUMAN	Probable ATP-dependent RNA helicase DDX5 OS=Homo sapiens OX=9606 GN=DDX5 PE=1 SV=1; Probable ATP-dependent RNA helicase DDX5 OS=Homo sapiens OX=9606 GN=DDX5 PE=1 SV=1			0	99	GHNCPKPVLNFYEANFPANVMDVIAR	Carbamidomethyl(C)@4		0.0145759	2972.46	744.122	2972.44	744.118	4	11	1.1.1.3532.6	1	65.4968	1710.41	65.3471
6	63.23	69.33	tr|J3KTA4|J3KTA4_HUMAN; sp|P17844|DDX5_HUMAN	Probable ATP-dependent RNA helicase DDX5 OS=Homo sapiens OX=9606 GN=DDX5 PE=1 SV=1; Probable ATP-dependent RNA helicase DDX5 OS=Homo sapiens OX=9606 GN=DDX5 PE=1 SV=1			0	99	GHNCPKPVLNFYEANFPANVMDVIAR	Carbamidomethyl(C)@4		0.0145759	2972.46	744.122	2972.44	744.118	4	11	1.1.1.3534.3	1	65.5449	1689.18	65.4
6	63.23	69.33	tr|J3KTA4|J3KTA4_HUMAN; sp|P17844|DDX5_HUMAN	Probable ATP-dependent RNA helicase DDX5 OS=Homo sapiens OX=9606 GN=DDX5 PE=1 SV=1; Probable ATP-dependent RNA helicase DDX5 OS=Homo sapiens OX=9606 GN=DDX5 PE=1 SV=1			0	99	GHNCPKPVLNFYEANFPANVMDVIAR	Carbamidomethyl(C)@4		0.0145759	2972.46	744.122	2972.44	744.118	4	10	1.1.1.3535.3	1	65.5703	1689.18	65.4
6	63.23	69.33	tr|J3KTA4|J3KTA4_HUMAN; sp|P17844|DDX5_HUMAN	Probable ATP-dependent RNA helicase DDX5 OS=Homo sapiens OX=9606 GN=DDX5 PE=1 SV=1; Probable ATP-dependent RNA helicase DDX5 OS=Homo sapiens OX=9606 GN=DDX5 PE=1 SV=1			0	99	GHNCPKPVLNFYEANFPANVMDVIAR	Carbamidomethyl(C)@4		0.00969317	2972.45	744.12	2972.44	744.118	4	10	1.1.1.3517.3	1	65.0958	1608.25	65.2944
6	63.23	69.33	tr|J3KTA4|J3KTA4_HUMAN; sp|P17844|DDX5_HUMAN	Probable ATP-dependent RNA helicase DDX5 OS=Homo sapiens OX=9606 GN=DDX5 PE=1 SV=1; Probable ATP-dependent RNA helicase DDX5 OS=Homo sapiens OX=9606 GN=DDX5 PE=1 SV=1			0	92.24	GHNCPKPVLNFYEANFPANVMDVIAR	Carbamidomethyl(C)@4		0.0145759	2972.46	744.122	2972.44	744.118	4	7	1.1.1.3536.2	1	65.5938	1711.64	65.3471
6	63.23	69.33	tr|J3KTA4|J3KTA4_HUMAN; sp|P17844|DDX5_HUMAN	Probable ATP-dependent RNA helicase DDX5 OS=Homo sapiens OX=9606 GN=DDX5 PE=1 SV=1; Probable ATP-dependent RNA helicase DDX5 OS=Homo sapiens OX=9606 GN=DDX5 PE=1 SV=1			0	99	GLDVEDVK			-0.000225697	873.444	437.729	873.444	437.729	2	8	1.1.1.1881.3	0	24.1067	10259.7	23.8615
6	63.23	69.33	tr|J3KTA4|J3KTA4_HUMAN; sp|P17844|DDX5_HUMAN	Probable ATP-dependent RNA helicase DDX5 OS=Homo sapiens OX=9606 GN=DDX5 PE=1 SV=1; Probable ATP-dependent RNA helicase DDX5 OS=Homo sapiens OX=9606 GN=DDX5 PE=1 SV=1			0	43.83	GLDVEDVK			-4.25937e-05	873.444	437.729	873.444	437.729	2	6	1.1.1.1850.5	0	23.3577	41763.8	23.5264
6	63.23	69.33	tr|J3KTA4|J3KTA4_HUMAN; sp|P17844|DDX5_HUMAN	Probable ATP-dependent RNA helicase DDX5 OS=Homo sapiens OX=9606 GN=DDX5 PE=1 SV=1; Probable ATP-dependent RNA helicase DDX5 OS=Homo sapiens OX=9606 GN=DDX5 PE=1 SV=1			0	98.19	GYSSLLKR		missed K-R@7	-0.00073179	922.523	462.269	922.524	462.269	2	9	1.1.1.1716.5	1	20.0816	3350.57	20.074
6	63.23	69.33	tr|J3KTA4|J3KTA4_HUMAN; sp|P17844|DDX5_HUMAN	Probable ATP-dependent RNA helicase DDX5 OS=Homo sapiens OX=9606 GN=DDX5 PE=1 SV=1; Probable ATP-dependent RNA helicase DDX5 OS=Homo sapiens OX=9606 GN=DDX5 PE=1 SV=1			0	82.98	GYSSLLKR		missed K-R@7	-0.00073179	922.523	462.269	922.524	462.269	2	7	1.1.1.1718.9	1	20.1367	3350.57	20.074
6	63.23	69.33	tr|J3KTA4|J3KTA4_HUMAN; sp|P17844|DDX5_HUMAN	Probable ATP-dependent RNA helicase DDX5 OS=Homo sapiens OX=9606 GN=DDX5 PE=1 SV=1; Probable ATP-dependent RNA helicase DDX5 OS=Homo sapiens OX=9606 GN=DDX5 PE=1 SV=1			0	30.28	GYSSLLKR		missed K-R@7	-0.001098	922.522	462.269	922.524	462.269	2	5	1.1.1.1732.2	1	20.4677	1396.45	20.2257
6	63.23	69.33	tr|J3KTA4|J3KTA4_HUMAN; sp|P17844|DDX5_HUMAN	Probable ATP-dependent RNA helicase DDX5 OS=Homo sapiens OX=9606 GN=DDX5 PE=1 SV=1; Probable ATP-dependent RNA helicase DDX5 OS=Homo sapiens OX=9606 GN=DDX5 PE=1 SV=1			0	99	KWNLDELPK		missed K-W@1	-0.00042757	1141.61	571.814	1141.61	571.814	2	10	1.1.1.2292.9	1	34.4054	8717.81	34.3959
6	63.23	69.33	tr|J3KTA4|J3KTA4_HUMAN; sp|P17844|DDX5_HUMAN	Probable ATP-dependent RNA helicase DDX5 OS=Homo sapiens OX=9606 GN=DDX5 PE=1 SV=1; Probable ATP-dependent RNA helicase DDX5 OS=Homo sapiens OX=9606 GN=DDX5 PE=1 SV=1			0	49.84	KWNLDELPKFEK		missed K-W@1; missed K-F@9	0.00487199	1545.82	516.282	1545.82	516.28	3	6	1.1.1.2527.3	1	40.1845	14797.1	40.3337
6	63.23	69.33	tr|J3KTA4|J3KTA4_HUMAN; sp|P17844|DDX5_HUMAN	Probable ATP-dependent RNA helicase DDX5 OS=Homo sapiens OX=9606 GN=DDX5 PE=1 SV=1; Probable ATP-dependent RNA helicase DDX5 OS=Homo sapiens OX=9606 GN=DDX5 PE=1 SV=1			0	99	LIDFLECGK	Carbamidomethyl(C)@7		-0.00142338	1093.55	547.78	1093.55	547.781	2	11	1.1.1.2781.2	1	46.404	37439.2	46.183
6	63.23	69.33	tr|J3KTA4|J3KTA4_HUMAN; sp|P17844|DDX5_HUMAN	Probable ATP-dependent RNA helicase DDX5 OS=Homo sapiens OX=9606 GN=DDX5 PE=1 SV=1; Probable ATP-dependent RNA helicase DDX5 OS=Homo sapiens OX=9606 GN=DDX5 PE=1 SV=1			0	87.67	LIDFLECGK	Carbamidomethyl(C)@7		0.00101799	1093.55	547.782	1093.55	547.781	2	4	1.1.1.2797.3	0	46.7991	1863.75	46.5453
6	63.23	69.33	tr|J3KTA4|J3KTA4_HUMAN; sp|P17844|DDX5_HUMAN	Probable ATP-dependent RNA helicase DDX5 OS=Homo sapiens OX=9606 GN=DDX5 PE=1 SV=1; Probable ATP-dependent RNA helicase DDX5 OS=Homo sapiens OX=9606 GN=DDX5 PE=1 SV=1			0	99	LLQLVEDR			-0.00125644	984.559	493.287	984.56	493.287	2	9	1.1.1.2307.3	1	34.7707	61575	34.9687
6	63.23	69.33	tr|J3KTA4|J3KTA4_HUMAN; sp|P17844|DDX5_HUMAN	Probable ATP-dependent RNA helicase DDX5 OS=Homo sapiens OX=9606 GN=DDX5 PE=1 SV=1; Probable ATP-dependent RNA helicase DDX5 OS=Homo sapiens OX=9606 GN=DDX5 PE=1 SV=1			0	96.58	LLQLVEDR			-0.00186679	984.558	493.286	984.56	493.287	2	8	1.1.1.2337.2	1	35.5315	2034.47	35.2778
6	63.23	69.33	tr|J3KTA4|J3KTA4_HUMAN; sp|P17844|DDX5_HUMAN	Probable ATP-dependent RNA helicase DDX5 OS=Homo sapiens OX=9606 GN=DDX5 PE=1 SV=1; Probable ATP-dependent RNA helicase DDX5 OS=Homo sapiens OX=9606 GN=DDX5 PE=1 SV=1			0	99	MLDMGFEPQIR	Oxidation(M)@1		0.007133	1351.63	676.824	1351.63	676.82	2	16	1.1.1.2669.7	0	43.7258	2443.58	43.7171
6	63.23	69.33	tr|J3KTA4|J3KTA4_HUMAN; sp|P17844|DDX5_HUMAN	Probable ATP-dependent RNA helicase DDX5 OS=Homo sapiens OX=9606 GN=DDX5 PE=1 SV=1; Probable ATP-dependent RNA helicase DDX5 OS=Homo sapiens OX=9606 GN=DDX5 PE=1 SV=1			0	99	MLDMGFEPQIR			-0.00177375	1335.63	668.822	1335.63	668.823	2	14	1.1.1.2887.4	0	49.0182	35094.7	48.8155
6	63.23	69.33	tr|J3KTA4|J3KTA4_HUMAN; sp|P17844|DDX5_HUMAN	Probable ATP-dependent RNA helicase DDX5 OS=Homo sapiens OX=9606 GN=DDX5 PE=1 SV=1; Probable ATP-dependent RNA helicase DDX5 OS=Homo sapiens OX=9606 GN=DDX5 PE=1 SV=1			0	99	MLDMGFEPQIR			-0.00177375	1335.63	668.822	1335.63	668.823	2	12	1.1.1.2872.7	0	48.6462	35094.7	48.8155
6	63.23	69.33	tr|J3KTA4|J3KTA4_HUMAN; sp|P17844|DDX5_HUMAN	Probable ATP-dependent RNA helicase DDX5 OS=Homo sapiens OX=9606 GN=DDX5 PE=1 SV=1; Probable ATP-dependent RNA helicase DDX5 OS=Homo sapiens OX=9606 GN=DDX5 PE=1 SV=1			0	99	MLDMGFEPQIR	Oxidation(M)@4		0.00054125	1351.63	676.821	1351.63	676.82	2	13	1.1.1.2444.5	0	38.171	3062.41	38.2382
6	63.23	69.33	tr|J3KTA4|J3KTA4_HUMAN; sp|P17844|DDX5_HUMAN	Probable ATP-dependent RNA helicase DDX5 OS=Homo sapiens OX=9606 GN=DDX5 PE=1 SV=1; Probable ATP-dependent RNA helicase DDX5 OS=Homo sapiens OX=9606 GN=DDX5 PE=1 SV=1			0	99	MLDMGFEPQIR			0.00201037	1335.63	668.824	1335.63	668.823	2	10	1.1.1.2906.4	0	49.4862	455.171	49.4545
6	63.23	69.33	tr|J3KTA4|J3KTA4_HUMAN; sp|P17844|DDX5_HUMAN	Probable ATP-dependent RNA helicase DDX5 OS=Homo sapiens OX=9606 GN=DDX5 PE=1 SV=1; Probable ATP-dependent RNA helicase DDX5 OS=Homo sapiens OX=9606 GN=DDX5 PE=1 SV=1			0	99	NFYQEHPDLAR			-0.00152119	1388.65	695.33	1388.65	695.331	2	13	1.1.1.1798.13	1	22.0918	64010.5	22.2004
6	63.23	69.33	tr|J3KTA4|J3KTA4_HUMAN; sp|P17844|DDX5_HUMAN	Probable ATP-dependent RNA helicase DDX5 OS=Homo sapiens OX=9606 GN=DDX5 PE=1 SV=1; Probable ATP-dependent RNA helicase DDX5 OS=Homo sapiens OX=9606 GN=DDX5 PE=1 SV=1			0	99	NFYQEHPDLAR	Deamidated(N)@1		-0.00178019	1389.63	695.822	1389.63	695.823	2	10	1.1.1.1913.18	1	24.933	763.032	24.8888
6	63.23	69.33	tr|J3KTA4|J3KTA4_HUMAN; sp|P17844|DDX5_HUMAN	Probable ATP-dependent RNA helicase DDX5 OS=Homo sapiens OX=9606 GN=DDX5 PE=1 SV=1; Probable ATP-dependent RNA helicase DDX5 OS=Homo sapiens OX=9606 GN=DDX5 PE=1 SV=1			0	99	NFYQEHPDLAR	Deamidated(N)@1		0.0022481	1389.63	695.824	1389.63	695.823	2	9	1.1.1.2005.11	1	27.2596	1229.01	27.273
6	63.23	69.33	tr|J3KTA4|J3KTA4_HUMAN; sp|P17844|DDX5_HUMAN	Probable ATP-dependent RNA helicase DDX5 OS=Homo sapiens OX=9606 GN=DDX5 PE=1 SV=1; Probable ATP-dependent RNA helicase DDX5 OS=Homo sapiens OX=9606 GN=DDX5 PE=1 SV=1			0	82	QLAEDFLK			-0.00179265	962.505	482.26	962.507	482.261	2	7	1.1.1.2404.2	1	37.1598	10593.7	37.3069
6	63.23	69.33	tr|J3KTA4|J3KTA4_HUMAN; sp|P17844|DDX5_HUMAN	Probable ATP-dependent RNA helicase DDX5 OS=Homo sapiens OX=9606 GN=DDX5 PE=1 SV=1; Probable ATP-dependent RNA helicase DDX5 OS=Homo sapiens OX=9606 GN=DDX5 PE=1 SV=1			0	99	QTLMWSATWPK	Oxidation(M)@4		0.00120728	1363.66	682.838	1363.66	682.837	2	10	1.1.1.2709.4	0	44.6884	1548.78	44.7314
6	63.23	69.33	tr|J3KTA4|J3KTA4_HUMAN; sp|P17844|DDX5_HUMAN	Probable ATP-dependent RNA helicase DDX5 OS=Homo sapiens OX=9606 GN=DDX5 PE=1 SV=1; Probable ATP-dependent RNA helicase DDX5 OS=Homo sapiens OX=9606 GN=DDX5 PE=1 SV=1			0	92.65	QTLMWSATWPK			-0.00117323	1347.66	674.839	1347.66	674.84	2	7	1.1.1.2966.4	0	51.0384	801.026	50.7721
6	63.23	69.33	tr|J3KTA4|J3KTA4_HUMAN; sp|P17844|DDX5_HUMAN	Probable ATP-dependent RNA helicase DDX5 OS=Homo sapiens OX=9606 GN=DDX5 PE=1 SV=1; Probable ATP-dependent RNA helicase DDX5 OS=Homo sapiens OX=9606 GN=DDX5 PE=1 SV=1			0	99	QVSDLISVLR			-0.0020808	1128.65	565.331	1128.65	565.332	2	9	1.1.1.3037.2	1	52.7495	43924.9	52.5052
6	63.23	69.33	tr|J3KTA4|J3KTA4_HUMAN; sp|P17844|DDX5_HUMAN	Probable ATP-dependent RNA helicase DDX5 OS=Homo sapiens OX=9606 GN=DDX5 PE=1 SV=1; Probable ATP-dependent RNA helicase DDX5 OS=Homo sapiens OX=9606 GN=DDX5 PE=1 SV=1			0	89.22	RTAQEVETYR		missed R-T@1	-0.00624731	1251.61	626.814	1251.62	626.818	2	6	1.1.1.1381.15	1	11.7336	532.015	11.7437
6	63.23	69.33	tr|J3KTA4|J3KTA4_HUMAN; sp|P17844|DDX5_HUMAN	Probable ATP-dependent RNA helicase DDX5 OS=Homo sapiens OX=9606 GN=DDX5 PE=1 SV=1; Probable ATP-dependent RNA helicase DDX5 OS=Homo sapiens OX=9606 GN=DDX5 PE=1 SV=1			0	75.41	RTTYLVLDEADR		missed R-T@1	-0.00196079	1450.74	726.377	1450.74	726.378	2	7	1.1.1.2140.16	1	30.6099	15493.7	30.746
6	63.23	69.33	tr|J3KTA4|J3KTA4_HUMAN; sp|P17844|DDX5_HUMAN	Probable ATP-dependent RNA helicase DDX5 OS=Homo sapiens OX=9606 GN=DDX5 PE=1 SV=1; Probable ATP-dependent RNA helicase DDX5 OS=Homo sapiens OX=9606 GN=DDX5 PE=1 SV=1			0	27.34	RTTYLVLDEADR		missed R-T@1	0.000553676	1450.74	484.588	1450.74	484.588	3	6	1.1.1.2143.5	1	30.6767	1143.45	30.746
6	63.23	69.33	tr|J3KTA4|J3KTA4_HUMAN; sp|P17844|DDX5_HUMAN	Probable ATP-dependent RNA helicase DDX5 OS=Homo sapiens OX=9606 GN=DDX5 PE=1 SV=1; Probable ATP-dependent RNA helicase DDX5 OS=Homo sapiens OX=9606 GN=DDX5 PE=1 SV=1			0	95.84	STCIYGGAPK	Carbamidomethyl(C)@3		-0.00054584	1052.5	527.255	1052.5	527.255	2	11	1.1.1.1609.9	0	17.4534	27466.5	17.1957
6	63.23	69.33	tr|J3KTA4|J3KTA4_HUMAN; sp|P17844|DDX5_HUMAN	Probable ATP-dependent RNA helicase DDX5 OS=Homo sapiens OX=9606 GN=DDX5 PE=1 SV=1; Probable ATP-dependent RNA helicase DDX5 OS=Homo sapiens OX=9606 GN=DDX5 PE=1 SV=1			0	99	TGTAYTFFTPNNIK			-0.00056985	1573.78	787.896	1573.78	787.896	2	20	1.1.1.2746.8	1	45.5744	68891.7	45.7267
6	63.23	69.33	tr|J3KTA4|J3KTA4_HUMAN; sp|P17844|DDX5_HUMAN	Probable ATP-dependent RNA helicase DDX5 OS=Homo sapiens OX=9606 GN=DDX5 PE=1 SV=1; Probable ATP-dependent RNA helicase DDX5 OS=Homo sapiens OX=9606 GN=DDX5 PE=1 SV=1			0	99	TGTAYTFFTPNNIK	Deamidated(N)@11		-0.00449893	1574.76	788.386	1574.76	788.388	2	21	1.1.1.2814.4	1	47.2181	9240.82	47.3039
6	63.23	69.33	tr|J3KTA4|J3KTA4_HUMAN; sp|P17844|DDX5_HUMAN	Probable ATP-dependent RNA helicase DDX5 OS=Homo sapiens OX=9606 GN=DDX5 PE=1 SV=1; Probable ATP-dependent RNA helicase DDX5 OS=Homo sapiens OX=9606 GN=DDX5 PE=1 SV=1			0	99	TGTAYTFFTPNNIK	Deamidated(N)@11		-0.00449893	1574.76	788.386	1574.76	788.388	2	15	1.1.1.2821.4	1	47.3824	9240.82	47.3039
6	63.23	69.33	tr|J3KTA4|J3KTA4_HUMAN; sp|P17844|DDX5_HUMAN	Probable ATP-dependent RNA helicase DDX5 OS=Homo sapiens OX=9606 GN=DDX5 PE=1 SV=1; Probable ATP-dependent RNA helicase DDX5 OS=Homo sapiens OX=9606 GN=DDX5 PE=1 SV=1			0	71.84	TGTAYTFFTPNNIK	Deamidated(N)@12		-0.00510927	1574.76	788.386	1574.76	788.388	2	6	1.1.1.2833.7	1	47.6701	609.537	47.6852
6	63.23	69.33	tr|J3KTA4|J3KTA4_HUMAN; sp|P17844|DDX5_HUMAN	Probable ATP-dependent RNA helicase DDX5 OS=Homo sapiens OX=9606 GN=DDX5 PE=1 SV=1; Probable ATP-dependent RNA helicase DDX5 OS=Homo sapiens OX=9606 GN=DDX5 PE=1 SV=1			0	27.33	TIVFVETK			-0.000255582	935.532	468.774	935.533	468.774	2	6	1.1.1.2215.3	1	32.4835	15674.7	32.2288
6	63.23	69.33	tr|J3KTA4|J3KTA4_HUMAN; sp|P17844|DDX5_HUMAN	Probable ATP-dependent RNA helicase DDX5 OS=Homo sapiens OX=9606 GN=DDX5 PE=1 SV=1; Probable ATP-dependent RNA helicase DDX5 OS=Homo sapiens OX=9606 GN=DDX5 PE=1 SV=1			0	27.31	TIVFVETKR		missed K-R@8	-0.00179401	1091.63	546.823	1091.63	546.824	2	8	1.1.1.1878.11	1	24.04	6921.11	24.1513
6	63.23	69.33	tr|J3KTA4|J3KTA4_HUMAN; sp|P17844|DDX5_HUMAN	Probable ATP-dependent RNA helicase DDX5 OS=Homo sapiens OX=9606 GN=DDX5 PE=1 SV=1; Probable ATP-dependent RNA helicase DDX5 OS=Homo sapiens OX=9606 GN=DDX5 PE=1 SV=1			0	99	TLSYLLPAIVHINHQPFLER			-0.000168056	2360.3	787.774	2360.3	787.774	3	16	1.1.1.3359.3	1	61.0241	3037.4	61.2221
6	63.23	69.33	tr|J3KTA4|J3KTA4_HUMAN; sp|P17844|DDX5_HUMAN	Probable ATP-dependent RNA helicase DDX5 OS=Homo sapiens OX=9606 GN=DDX5 PE=1 SV=1; Probable ATP-dependent RNA helicase DDX5 OS=Homo sapiens OX=9606 GN=DDX5 PE=1 SV=1			0	98.7	TLSYLLPAIVHINHQPFLER			0.00642363	2360.31	787.776	2360.3	787.774	3	7	1.1.1.3404.6	1	62.1954	561.329	62.1862
6	63.23	69.33	tr|J3KTA4|J3KTA4_HUMAN; sp|P17844|DDX5_HUMAN	Probable ATP-dependent RNA helicase DDX5 OS=Homo sapiens OX=9606 GN=DDX5 PE=1 SV=1; Probable ATP-dependent RNA helicase DDX5 OS=Homo sapiens OX=9606 GN=DDX5 PE=1 SV=1			0	89.68	TLSYLLPAIVHINHQPFLER			0.00642363	2360.31	787.776	2360.3	787.774	3	8	1.1.1.3389.11	1	61.8024	1360.86	61.6591
6	63.23	69.33	tr|J3KTA4|J3KTA4_HUMAN; sp|P17844|DDX5_HUMAN	Probable ATP-dependent RNA helicase DDX5 OS=Homo sapiens OX=9606 GN=DDX5 PE=1 SV=1; Probable ATP-dependent RNA helicase DDX5 OS=Homo sapiens OX=9606 GN=DDX5 PE=1 SV=1			0	96.06	TTYLVLDEADR			0.0130323	1294.65	648.334	1294.64	648.328	2	11	1.1.1.2460.7	1	38.5637	1336.88	38.5276
6	63.23	69.33	tr|J3KTA4|J3KTA4_HUMAN; sp|P17844|DDX5_HUMAN	Probable ATP-dependent RNA helicase DDX5 OS=Homo sapiens OX=9606 GN=DDX5 PE=1 SV=1; Probable ATP-dependent RNA helicase DDX5 OS=Homo sapiens OX=9606 GN=DDX5 PE=1 SV=1			0	81.04	TTYLVLDEADR			-0.00173806	1294.64	648.327	1294.64	648.328	2	10	1.1.1.2447.5	1	38.2455	37324.1	37.9942
6	63.23	69.33	tr|J3KTA4|J3KTA4_HUMAN; sp|P17844|DDX5_HUMAN	Probable ATP-dependent RNA helicase DDX5 OS=Homo sapiens OX=9606 GN=DDX5 PE=1 SV=1; Probable ATP-dependent RNA helicase DDX5 OS=Homo sapiens OX=9606 GN=DDX5 PE=1 SV=1			0	99	YLVLDEADR		cleaved T-Y@N-term	0.00199229	1092.55	547.281	1092.55	547.28	2	15	1.1.1.2210.5	0	32.3582	96503.1	32.2288
6	63.23	69.33	tr|J3KTA4|J3KTA4_HUMAN; sp|P17844|DDX5_HUMAN	Probable ATP-dependent RNA helicase DDX5 OS=Homo sapiens OX=9606 GN=DDX5 PE=1 SV=1; Probable ATP-dependent RNA helicase DDX5 OS=Homo sapiens OX=9606 GN=DDX5 PE=1 SV=1			0	98.48	YLVLDEADR		cleaved T-Y@N-term	-0.00133852	1092.54	547.279	1092.55	547.28	2	8	1.1.1.2225.8	0	32.7431	3710.05	32.4781
6	63.23	69.33	tr|J3KTA4|J3KTA4_HUMAN; sp|P17844|DDX5_HUMAN	Probable ATP-dependent RNA helicase DDX5 OS=Homo sapiens OX=9606 GN=DDX5 PE=1 SV=1; Probable ATP-dependent RNA helicase DDX5 OS=Homo sapiens OX=9606 GN=DDX5 PE=1 SV=1			0	81.24	YLVLDEADR		cleaved T-Y@N-term	0.00268977	1092.55	547.281	1092.55	547.28	2	7	1.1.1.2240.6	0	33.1253	940.627	33.0139
6	63.23	69.33	tr|J3KTA4|J3KTA4_HUMAN; sp|P17844|DDX5_HUMAN	Probable ATP-dependent RNA helicase DDX5 OS=Homo sapiens OX=9606 GN=DDX5 PE=1 SV=1; Probable ATP-dependent RNA helicase DDX5 OS=Homo sapiens OX=9606 GN=DDX5 PE=1 SV=1			0	99	YLVLDEADRMLDMGFEPQIR		cleaved T-Y@N-term; missed R-M@9	0.00419803	2410.17	804.397	2410.17	804.396	3	21	1.1.1.3710.2	0	70.1344	382.943	70.1933
7	58.7	58.7	sp|P02768|ALBU_HUMAN	Serum albumin OS=Homo sapiens OX=9606 GN=ALB PE=1 SV=2			2	99	AACLLPK	Carbamidomethyl(C)@3		0.00305764	771.434	386.724	771.431	386.723	2	7	1.1.1.1856.2	1	23.5054	1981.3	23.5009
7	58.7	58.7	sp|P02768|ALBU_HUMAN	Serum albumin OS=Homo sapiens OX=9606 GN=ALB PE=1 SV=2			2	99	AAFTECCQAADK	Carbamidomethyl(C)@6; Carbamidomethyl(C)@7		-0.00266133	1370.56	686.286	1370.56	686.287	2	14	1.1.1.1509.10	1	15.0056	1740.6	15.0859
7	58.7	58.7	sp|P02768|ALBU_HUMAN	Serum albumin OS=Homo sapiens OX=9606 GN=ALB PE=1 SV=2			2	99	ALVLIAFAQYLQQCPFEDHVK	Carbamidomethyl(C)@14		0.00496947	2489.28	830.768	2489.28	830.767	3	21	1.1.1.4083.2	1	78.4531	1243.18	78.522
7	58.7	58.7	sp|P02768|ALBU_HUMAN	Serum albumin OS=Homo sapiens OX=9606 GN=ALB PE=1 SV=2			2	99	AVMDDFAAFVEK			-0.00179238	1341.63	671.82	1341.63	671.821	2	11	1.1.1.3206.5	1	57.0608	2117.41	57.1571
7	58.7	58.7	sp|P02768|ALBU_HUMAN	Serum albumin OS=Homo sapiens OX=9606 GN=ALB PE=1 SV=2			2	99	CCAAADPHECYAK	Carbamidomethyl(C)@1; Carbamidomethyl(C)@2; Carbamidomethyl(C)@10		0.00841869	1551.6	518.207	1551.59	518.204	3	11	1.1.1.1341.7	1	10.7165	807.45	10.708
7	58.7	58.7	sp|P02768|ALBU_HUMAN	Serum albumin OS=Homo sapiens OX=9606 GN=ALB PE=1 SV=2			2	99	CCTESLVNR	Carbamidomethyl(C)@1; Carbamidomethyl(C)@2		-0.00224694	1137.49	569.751	1137.49	569.753	2	15	1.1.1.1566.5	1	16.4031	15099.8	16.4395
7	58.7	58.7	sp|P02768|ALBU_HUMAN	Serum albumin OS=Homo sapiens OX=9606 GN=ALB PE=1 SV=2			2	99	DVFLGMFLYEYAR			-0.00402088	1622.78	812.395	1622.78	812.397	2	22	1.1.1.4209.2	1	80.543	934.714	80.3632
7	58.7	58.7	sp|P02768|ALBU_HUMAN	Serum albumin OS=Homo sapiens OX=9606 GN=ALB PE=1 SV=2			2	99	ETYGEMADCCAK	Carbamidomethyl(C)@9; Carbamidomethyl(C)@10		0.000886854	1433.53	717.771	1433.53	717.77	2	12	1.1.1.1617.12	1	17.649	2122.43	17.586
7	58.7	58.7	sp|P02768|ALBU_HUMAN	Serum albumin OS=Homo sapiens OX=9606 GN=ALB PE=1 SV=2			2	99	FKDLGEENFK		missed K-D@2	0.00334225	1225.6	409.541	1225.6	409.54	3	12	1.1.1.1827.7	1	22.7998	29442.8	22.8684
7	58.7	58.7	sp|P02768|ALBU_HUMAN	Serum albumin OS=Homo sapiens OX=9606 GN=ALB PE=1 SV=2			2	99	FQNALLVR			-0.00113514	959.554	480.784	959.555	480.785	2	13	1.1.1.2237.6	1	33.0481	31890.9	32.8867
7	58.7	58.7	sp|P02768|ALBU_HUMAN	Serum albumin OS=Homo sapiens OX=9606 GN=ALB PE=1 SV=2			2	99	HPDYSVVLLLR			-0.00172324	1310.73	656.374	1310.73	656.375	2	10	1.1.1.2932.5	1	50.1588	986.624	49.9681
7	58.7	58.7	sp|P02768|ALBU_HUMAN	Serum albumin OS=Homo sapiens OX=9606 GN=ALB PE=1 SV=2			2	99	HPYFYAPELLFFAK			-0.00222373	1741.88	871.95	1741.89	871.951	2	12	1.1.1.3658.6	1	68.7663	1295.49	68.5499
7	58.7	58.7	sp|P02768|ALBU_HUMAN	Serum albumin OS=Homo sapiens OX=9606 GN=ALB PE=1 SV=2			2	99	KLVAASQAALGL		missed K-L@1	0.00127597	1140.69	571.351	1140.69	571.351	2	11	1.1.1.2507.2	1	39.6826	1567.59	39.7276
7	58.7	58.7	sp|P02768|ALBU_HUMAN	Serum albumin OS=Homo sapiens OX=9606 GN=ALB PE=1 SV=2			2	99	KQTALVELVK		missed K-Q@1	-0.000670391	1127.69	564.853	1127.69	564.853	2	17	1.1.1.2081.10	1	29.1093	7402.23	29.2009
7	58.7	58.7	sp|P02768|ALBU_HUMAN	Serum albumin OS=Homo sapiens OX=9606 GN=ALB PE=1 SV=2			2	99	KVPQVSTPTLVEVSR		missed K-V@1	-2.90726e-05	1638.93	820.472	1638.93	820.473	2	18	1.1.1.2298.16	1	34.558	21333	34.5424
7	58.7	58.7	sp|P02768|ALBU_HUMAN	Serum albumin OS=Homo sapiens OX=9606 GN=ALB PE=1 SV=2			2	99	KYLYEIAR		missed K-Y@1	-0.000941756	1054.58	528.297	1054.58	528.298	2	11	1.1.1.1891.8	1	24.3622	6555.6	24.2758
7	58.7	58.7	sp|P02768|ALBU_HUMAN	Serum albumin OS=Homo sapiens OX=9606 GN=ALB PE=1 SV=2			2	99	LVNEVTEFAK			-0.00238885	1148.61	575.31	1148.61	575.311	2	17	1.1.1.2238.14	1	33.0806	47906.4	33.1429
7	58.7	58.7	sp|P02768|ALBU_HUMAN	Serum albumin OS=Homo sapiens OX=9606 GN=ALB PE=1 SV=2			2	99	LVTDLTK			2.21261e-05	788.464	395.24	788.464	395.239	2	8	1.1.1.1818.3	1	22.5679	5775.86	22.3936
7	58.7	58.7	sp|P02768|ALBU_HUMAN	Serum albumin OS=Homo sapiens OX=9606 GN=ALB PE=1 SV=2			2	99	MPCAEDYLSVVLNQLCVLHEK	Carbamidomethyl(C)@3; Carbamidomethyl(C)@16		0.00104926	2517.21	840.077	2517.21	840.076	3	21	1.1.1.4232.2	1	81.0563	443.296	81.0719
7	58.7	58.7	sp|P02768|ALBU_HUMAN	Serum albumin OS=Homo sapiens OX=9606 GN=ALB PE=1 SV=2			2	99	QNCELFEQLGEYK	Carbamidomethyl(C)@3		-0.00211097	1656.74	829.379	1656.75	829.38	2	16	1.1.1.2770.8	1	46.1435	7643.81	46.2066
7	58.7	58.7	sp|P02768|ALBU_HUMAN	Serum albumin OS=Homo sapiens OX=9606 GN=ALB PE=1 SV=2			2	99	QTALVELVK			-0.00307858	999.593	500.804	999.596	500.806	2	11	1.1.1.2448.3	1	38.268	22735.2	38.359
7	58.7	58.7	sp|P02768|ALBU_HUMAN	Serum albumin OS=Homo sapiens OX=9606 GN=ALB PE=1 SV=2			2	99	RHPDYSVVLLLR		missed R-H@1	0.00518225	1466.84	489.954	1466.84	489.953	3	16	1.1.1.2618.2	1	42.4492	11267.6	42.4915
7	58.7	58.7	sp|P02768|ALBU_HUMAN	Serum albumin OS=Homo sapiens OX=9606 GN=ALB PE=1 SV=2			2	99	RHPYFYAPELLFFAK		missed R-H@1	0.00461853	1897.99	633.671	1897.99	633.67	3	6	1.1.1.3322.2	1	60.0725	1512.57	60.1713
7	58.7	58.7	sp|P02768|ALBU_HUMAN	Serum albumin OS=Homo sapiens OX=9606 GN=ALB PE=1 SV=2			2	99	RPCFSALEVDETYVPK	Carbamidomethyl(C)@3		0.00352319	1909.93	637.65	1909.92	637.649	3	19	1.1.1.2588.10	1	41.714	6588.86	41.7283
7	58.7	58.7	sp|P02768|ALBU_HUMAN	Serum albumin OS=Homo sapiens OX=9606 GN=ALB PE=1 SV=2			2	99	SHCIAEVENDEMPADLPSLAADFVESK	Carbamidomethyl(C)@3		0.0145538	2973.35	992.125	2973.34	992.12	3	15	1.1.1.3584.6	1	66.8824	335.6	66.9443
7	58.7	58.7	sp|P02768|ALBU_HUMAN	Serum albumin OS=Homo sapiens OX=9606 GN=ALB PE=1 SV=2			2	99	VFDEFKPLVEEPQNLIK			-0.00410979	2044.08	1023.05	2044.09	1023.05	2	7	1.1.1.3259.19	1	58.4687	1807.39	58.4487
7	58.7	58.7	sp|P02768|ALBU_HUMAN	Serum albumin OS=Homo sapiens OX=9606 GN=ALB PE=1 SV=2			2	99	VPQVSTPTLVEVSR			-0.000657702	1510.83	756.425	1510.84	756.425	2	16	1.1.1.2523.10	1	40.0881	8823.5	40.1789
7	58.7	58.7	sp|P02768|ALBU_HUMAN	Serum albumin OS=Homo sapiens OX=9606 GN=ALB PE=1 SV=2			2	99	YICENQDSISSK	Carbamidomethyl(C)@3		5.15028e-05	1442.63	722.325	1442.63	722.325	2	19	1.1.1.1565.9	1	16.3869	6834.31	16.4395
7	58.7	58.7	sp|P02768|ALBU_HUMAN	Serum albumin OS=Homo sapiens OX=9606 GN=ALB PE=1 SV=2			1.56864	97.63	SLHTLFGDK			0.00285795	1016.53	509.273	1016.53	509.272	2	11	1.1.1.1985.11	0	26.7781	4379.84	26.7657
7	58.7	58.7	sp|P02768|ALBU_HUMAN	Serum albumin OS=Homo sapiens OX=9606 GN=ALB PE=1 SV=2			0.89279	88.5	YLYEIAR			0.000853154	926.487	464.251	926.486	464.25	2	10	1.1.1.2106.6	1	29.7518	86516.5	29.7694
7	58.7	58.7	sp|P02768|ALBU_HUMAN	Serum albumin OS=Homo sapiens OX=9606 GN=ALB PE=1 SV=2			0.124939	27.31	AFKAWAVAR		missed K-A@3	-0.0148862	1018.56	510.286	1018.57	510.293	2	5	1.1.1.1910.15	1	24.8528	928.786	24.8888
7	58.7	58.7	sp|P02768|ALBU_HUMAN	Serum albumin OS=Homo sapiens OX=9606 GN=ALB PE=1 SV=2			0.117475	25.91	HPYFYAPELLFFAKR		missed K-R@14	0.00425232	1897.99	633.671	1897.99	633.67	3	4	1.1.1.3337.2	1	60.4608	1494.09	60.1971
7	58.7	58.7	sp|P02768|ALBU_HUMAN	Serum albumin OS=Homo sapiens OX=9606 GN=ALB PE=1 SV=2			0	93.05	AACLLPK	Carbamidomethyl(C)@3		0.00305764	771.434	386.724	771.431	386.723	2	6	1.1.1.1872.2	1	23.8884	1325.8	23.8377
7	58.7	58.7	sp|P02768|ALBU_HUMAN	Serum albumin OS=Homo sapiens OX=9606 GN=ALB PE=1 SV=2			0	67.12	AAFTECCQAADK	Carbamidomethyl(C)@6; Carbamidomethyl(C)@7		-0.00266133	1370.56	686.286	1370.56	686.287	2	7	1.1.1.1518.17	1	15.2316	1740.6	15.0859
7	58.7	58.7	sp|P02768|ALBU_HUMAN	Serum albumin OS=Homo sapiens OX=9606 GN=ALB PE=1 SV=2			0	99	ALVLIAFAQYLQQCPFEDHVK	Carbamidomethyl(C)@14		0.00515257	2489.28	830.768	2489.28	830.767	3	13	1.1.1.4104.2	1	78.8513	584.961	78.6671
7	58.7	58.7	sp|P02768|ALBU_HUMAN	Serum albumin OS=Homo sapiens OX=9606 GN=ALB PE=1 SV=2			0	99	CCTESLVNR	Carbamidomethyl(C)@1; Carbamidomethyl(C)@2		0.00141516	1137.49	569.753	1137.49	569.753	2	13	1.1.1.1583.6	1	16.8101	1458.99	16.8473
7	58.7	58.7	sp|P02768|ALBU_HUMAN	Serum albumin OS=Homo sapiens OX=9606 GN=ALB PE=1 SV=2			0	98.97	CCTESLVNR	Carbamidomethyl(C)@1; Carbamidomethyl(C)@2		0.00214758	1137.49	569.754	1137.49	569.753	2	9	1.1.1.1598.14	1	17.1847	1064.95	17.0938
7	58.7	58.7	sp|P02768|ALBU_HUMAN	Serum albumin OS=Homo sapiens OX=9606 GN=ALB PE=1 SV=2			0	99	DVFLGMFLYEYAR	Oxidation(M)@6		0.0019049	1638.78	820.396	1638.78	820.395	2	18	1.1.1.3817.3	1	72.7407	463.247	72.8069
7	58.7	58.7	sp|P02768|ALBU_HUMAN	Serum albumin OS=Homo sapiens OX=9606 GN=ALB PE=1 SV=2			0	99	DVFLGMFLYEYAR	Oxidation(M)@6		0.00105042	1638.78	820.395	1638.78	820.395	2	19	1.1.1.3833.4	1	73.1287	488.627	73.138
7	58.7	58.7	sp|P02768|ALBU_HUMAN	Serum albumin OS=Homo sapiens OX=9606 GN=ALB PE=1 SV=2			0	99	DVFLGMFLYEYAR			-0.00341054	1622.78	812.396	1622.78	812.397	2	21	1.1.1.4186.2	1	80.1634	896.256	80.2558
7	58.7	58.7	sp|P02768|ALBU_HUMAN	Serum albumin OS=Homo sapiens OX=9606 GN=ALB PE=1 SV=2			0	99	DVFLGMFLYEYAR			-0.000602967	1622.78	812.397	1622.78	812.397	2	20	1.1.1.4227.2	1	80.9089	244.011	80.8693
7	58.7	58.7	sp|P02768|ALBU_HUMAN	Serum albumin OS=Homo sapiens OX=9606 GN=ALB PE=1 SV=2			0	99	DVFLGMFLYEYAR			-0.00353261	1622.78	812.396	1622.78	812.397	2	18	1.1.1.4247.2	1	81.3095	133.091	81.2844
7	58.7	58.7	sp|P02768|ALBU_HUMAN	Serum albumin OS=Homo sapiens OX=9606 GN=ALB PE=1 SV=2			0	90.16	HPDYSVVLLLR			-0.00172324	1310.73	656.374	1310.73	656.375	2	6	1.1.1.2917.5	1	49.768	981.852	49.9681
7	58.7	58.7	sp|P02768|ALBU_HUMAN	Serum albumin OS=Homo sapiens OX=9606 GN=ALB PE=1 SV=2			0	99	KQTALVELVK		missed K-Q@1	-0.000426252	1127.69	564.853	1127.69	564.853	2	11	1.1.1.2096.12	1	29.4973	7232.31	29.2268
7	58.7	58.7	sp|P02768|ALBU_HUMAN	Serum albumin OS=Homo sapiens OX=9606 GN=ALB PE=1 SV=2			0	99	KVPQVSTPTLVEVSR		missed K-V@1	0.00333241	1638.93	547.318	1638.93	547.317	3	20	1.1.1.2295.3	1	34.4756	98386.5	34.5424
7	58.7	58.7	sp|P02768|ALBU_HUMAN	Serum albumin OS=Homo sapiens OX=9606 GN=ALB PE=1 SV=2			0	99	KVPQVSTPTLVEVSR		missed K-V@1	0.00333241	1638.93	547.318	1638.93	547.317	3	20	1.1.1.2304.7	1	34.6982	98386.5	34.5424
7	58.7	58.7	sp|P02768|ALBU_HUMAN	Serum albumin OS=Homo sapiens OX=9606 GN=ALB PE=1 SV=2			0	99	KVPQVSTPTLVEVSR		missed K-V@1	0.00333241	1638.93	547.318	1638.93	547.317	3	12	1.1.1.2289.6	1	34.3296	97218.9	34.5182
7	58.7	58.7	sp|P02768|ALBU_HUMAN	Serum albumin OS=Homo sapiens OX=9606 GN=ALB PE=1 SV=2			0	27.92	KVPQVSTPTLVEVSR		missed K-V@1	-0.0017945	1638.93	547.317	1638.93	547.317	3	6	1.1.1.2319.6	1	35.0789	2175.63	34.8162
7	58.7	58.7	sp|P02768|ALBU_HUMAN	Serum albumin OS=Homo sapiens OX=9606 GN=ALB PE=1 SV=2			0	99	LVNEVTEFAK			-0.000191604	1148.61	575.311	1148.61	575.311	2	9	1.1.1.2253.15	1	33.4649	35263.7	33.1934
7	58.7	58.7	sp|P02768|ALBU_HUMAN	Serum albumin OS=Homo sapiens OX=9606 GN=ALB PE=1 SV=2			0	98.39	LVTDLTK			-0.000222012	788.464	395.239	788.464	395.239	2	8	1.1.1.1802.3	1	22.1803	25790.8	22.0794
7	58.7	58.7	sp|P02768|ALBU_HUMAN	Serum albumin OS=Homo sapiens OX=9606 GN=ALB PE=1 SV=2			0	94.28	LVTDLTK			2.21261e-05	788.464	395.24	788.464	395.239	2	7	1.1.1.1786.3	1	21.7963	10332.3	21.7439
7	58.7	58.7	sp|P02768|ALBU_HUMAN	Serum albumin OS=Homo sapiens OX=9606 GN=ALB PE=1 SV=2			0	29.61	LVTDLTK			0.00160902	788.466	395.24	788.464	395.239	2	5	1.1.1.1835.2	1	22.9934	743.404	22.9895
7	58.7	58.7	sp|P02768|ALBU_HUMAN	Serum albumin OS=Homo sapiens OX=9606 GN=ALB PE=1 SV=2			0	99	QNCELFEQLGEYK	Carbamidomethyl(C)@3		-0.00211097	1656.74	829.379	1656.75	829.38	2	18	1.1.1.2775.13	1	46.2665	7643.81	46.2066
7	58.7	58.7	sp|P02768|ALBU_HUMAN	Serum albumin OS=Homo sapiens OX=9606 GN=ALB PE=1 SV=2			0	95.4	RHPYFYAPELLFFAK		missed R-H@1	0.00425232	1897.99	633.671	1897.99	633.67	3	6	1.1.1.3337.2	1	60.4608	1494.09	60.1971
7	58.7	58.7	sp|P02768|ALBU_HUMAN	Serum albumin OS=Homo sapiens OX=9606 GN=ALB PE=1 SV=2			0	42.62	VFDEFKPLVEEPQNLIK			0.00886883	2044.1	682.373	2044.09	682.37	3	5	1.1.1.3274.5	1	58.8526	1242.85	58.5814
7	58.7	58.7	sp|P02768|ALBU_HUMAN	Serum albumin OS=Homo sapiens OX=9606 GN=ALB PE=1 SV=2			0	98.57	YICENQDSISSK	Carbamidomethyl(C)@3		0.000295643	1442.64	722.325	1442.63	722.325	2	12	1.1.1.1600.18	1	17.2394	83584.6	17.0188
7	58.7	58.7	sp|P02768|ALBU_HUMAN	Serum albumin OS=Homo sapiens OX=9606 GN=ALB PE=1 SV=2			0	96.84	YICENQDSISSK	Carbamidomethyl(C)@3		-0.00251197	1442.63	722.323	1442.63	722.325	2	10	1.1.1.1634.6	1	18.0523	720.925	18.0388
7	58.7	58.7	sp|P02768|ALBU_HUMAN	Serum albumin OS=Homo sapiens OX=9606 GN=ALB PE=1 SV=2			0	96.35	YICENQDSISSK	Carbamidomethyl(C)@3		0.000295643	1442.64	722.325	1442.63	722.325	2	9	1.1.1.1585.11	1	16.8629	83584.6	17.0188
7	58.7	58.7	sp|P02768|ALBU_HUMAN	Serum albumin OS=Homo sapiens OX=9606 GN=ALB PE=1 SV=2			0	74.94	YICENQDSISSK	Carbamidomethyl(C)@3		0.00310326	1442.64	722.326	1442.63	722.325	2	9	1.1.1.1616.12	1	17.6268	2422.38	17.3715
7	58.7	58.7	sp|P02768|ALBU_HUMAN	Serum albumin OS=Homo sapiens OX=9606 GN=ALB PE=1 SV=2			0	54.1	YICENQDSISSK	Carbamidomethyl(C)@3; Deamidated(N)@5		0.00321845	1443.62	722.818	1443.62	722.817	2	7	1.1.1.1653.16	1	18.521	1482.21	18.5816
7	58.7	58.7	sp|P02768|ALBU_HUMAN	Serum albumin OS=Homo sapiens OX=9606 GN=ALB PE=1 SV=2			0	62.33	YLYEIAR			0.000853154	926.487	464.251	926.486	464.25	2	9	1.1.1.2108.6	1	29.8033	86516.5	29.7694
8	54.66	54.66	sp|P11142|HSP7C_HUMAN	Heat shock cognate 71 kDa protein OS=Homo sapiens OX=9606 GN=HSPA8 PE=1 SV=1			2	99	ARFEELNADLFR		missed R-F@2	0.00124296	1479.75	740.881	1479.75	740.881	2	18	1.1.1.2673.8	1	43.8283	22753.5	43.7171
8	54.66	54.66	sp|P11142|HSP7C_HUMAN	Heat shock cognate 71 kDa protein OS=Homo sapiens OX=9606 GN=HSPA8 PE=1 SV=1			2	99	CNEIINWLDKNQTAEKEEFEHQQK	Carbamidomethyl(C)@1	missed K-N@10; missed K-E@16	0.0223376	3030.44	758.616	3030.41	758.611	4	14	1.1.1.2590.12	1	41.7672	2498.77	41.7798
8	54.66	54.66	sp|P11142|HSP7C_HUMAN	Heat shock cognate 71 kDa protein OS=Homo sapiens OX=9606 GN=HSPA8 PE=1 SV=1			2	99	DAGTIAGLNVLR			-0.00335273	1198.66	600.339	1198.67	600.341	2	16	1.1.1.2863.3	1	48.4147	31747	48.205
8	54.66	54.66	sp|P11142|HSP7C_HUMAN	Heat shock cognate 71 kDa protein OS=Homo sapiens OX=9606 GN=HSPA8 PE=1 SV=1			2	99	DNNLLGKFELTGIPPAPR		missed K-F@7	0.0117163	1951.06	651.362	1951.05	651.358	3	9	1.1.1.3300.3	1	59.5149	214.966	59.5073
8	54.66	54.66	sp|P11142|HSP7C_HUMAN	Heat shock cognate 71 kDa protein OS=Homo sapiens OX=9606 GN=HSPA8 PE=1 SV=1			2	99	FDDAVVQSDMK			0.012411	1253.57	627.793	1253.56	627.787	2	15	1.1.1.1995.4	1	27.0207	1060.16	27.0565
8	54.66	54.66	sp|P11142|HSP7C_HUMAN	Heat shock cognate 71 kDa protein OS=Homo sapiens OX=9606 GN=HSPA8 PE=1 SV=1			2	99	FEELNADLFR			-0.00245788	1252.61	627.31	1252.61	627.312	2	13	1.1.1.2894.3	1	49.1807	4684.32	49.3
8	54.66	54.66	sp|P11142|HSP7C_HUMAN	Heat shock cognate 71 kDa protein OS=Homo sapiens OX=9606 GN=HSPA8 PE=1 SV=1			2	99	GPAVGIDLGTTYSCVGVFQHGK	Carbamidomethyl(C)@14		0.0081169	2262.12	755.047	2262.11	755.044	3	10	1.1.1.2917.8	1	49.7705	1389.53	49.6583
8	54.66	54.66	sp|P11142|HSP7C_HUMAN	Heat shock cognate 71 kDa protein OS=Homo sapiens OX=9606 GN=HSPA8 PE=1 SV=1			2	99	HWPFMVVNDAGRPK			0.0070094	1652.83	551.951	1652.82	551.949	3	13	1.1.1.2389.2	1	36.7911	4938.38	36.8824
8	54.66	54.66	sp|P11142|HSP7C_HUMAN	Heat shock cognate 71 kDa protein OS=Homo sapiens OX=9606 GN=HSPA8 PE=1 SV=1			2	99	IINEPTAAAIAYGLDK			0.0010408	1658.89	830.452	1658.89	830.451	2	13	1.1.1.2894.8	0	49.1849	7002.16	48.9372
8	54.66	54.66	sp|P11142|HSP7C_HUMAN	Heat shock cognate 71 kDa protein OS=Homo sapiens OX=9606 GN=HSPA8 PE=1 SV=1			2	99	IINEPTAAAIAYGLDKK		missed K-K@16	0.00401909	1786.99	596.67	1786.98	596.668	3	18	1.1.1.2615.3	1	42.376	49583.4	42.4915
8	54.66	54.66	sp|P11142|HSP7C_HUMAN	Heat shock cognate 71 kDa protein OS=Homo sapiens OX=9606 GN=HSPA8 PE=1 SV=1			2	99	LDKSQIHDIVLVGGSTR		missed K-S@3	0.000442627	1837.01	460.259	1837.01	460.259	4	9	1.1.1.2258.4	1	33.5826	16219.9	33.4494
8	54.66	54.66	sp|P11142|HSP7C_HUMAN	Heat shock cognate 71 kDa protein OS=Homo sapiens OX=9606 GN=HSPA8 PE=1 SV=1			2	99	LLQDFFNGK			0.000949481	1080.56	541.288	1080.56	541.287	2	9	1.1.1.2761.2	1	45.921	4231.88	45.6791
8	54.66	54.66	sp|P11142|HSP7C_HUMAN	Heat shock cognate 71 kDa protein OS=Homo sapiens OX=9606 GN=HSPA8 PE=1 SV=1			2	99	MKEIAEAYLGK	Oxidation(M)@1	missed K-E@2	-0.00484069	1267.64	634.829	1267.65	634.831	2	19	1.1.1.1806.7	1	22.2853	1356.35	22.2971
8	54.66	54.66	sp|P11142|HSP7C_HUMAN	Heat shock cognate 71 kDa protein OS=Homo sapiens OX=9606 GN=HSPA8 PE=1 SV=1			2	99	MVNHFIAEFK	Oxidation(M)@1		0.00233031	1250.61	626.314	1250.61	626.313	2	9	1.1.1.2141.12	1	30.6319	843.111	30.5432
8	54.66	54.66	sp|P11142|HSP7C_HUMAN	Heat shock cognate 71 kDa protein OS=Homo sapiens OX=9606 GN=HSPA8 PE=1 SV=1			2	99	MVNHFIAEFKR		missed K-R@10	0.00369634	1390.72	464.581	1390.72	464.58	3	11	1.1.1.2018.2	1	27.564	1269.48	27.608
8	54.66	54.66	sp|P11142|HSP7C_HUMAN	Heat shock cognate 71 kDa protein OS=Homo sapiens OX=9606 GN=HSPA8 PE=1 SV=1			2	99	NQVAMNPTNTVFDAK	Oxidation(M)@5		0.0100714	1664.79	833.404	1664.78	833.399	2	15	1.1.1.2039.10	1	28.079	776.807	28.0842
8	54.66	54.66	sp|P11142|HSP7C_HUMAN	Heat shock cognate 71 kDa protein OS=Homo sapiens OX=9606 GN=HSPA8 PE=1 SV=1			2	99	NQVAMNPTNTVFDAKR		missed K-R@15	0.000224856	1804.89	903.452	1804.89	903.452	2	10	1.1.1.2111.21	1	29.8913	1815.68	29.9211
8	54.66	54.66	sp|P11142|HSP7C_HUMAN	Heat shock cognate 71 kDa protein OS=Homo sapiens OX=9606 GN=HSPA8 PE=1 SV=1			2	99	RFDDAVVQSDMK		missed R-F@1	-0.00369766	1409.66	705.836	1409.66	705.838	2	13	1.1.1.1847.19	1	23.2961	7497.88	23.4009
8	54.66	54.66	sp|P11142|HSP7C_HUMAN	Heat shock cognate 71 kDa protein OS=Homo sapiens OX=9606 GN=HSPA8 PE=1 SV=1			2	99	SFYPEEVSSMVLTK			0.00263254	1615.78	808.899	1615.78	808.897	2	20	1.1.1.3060.4	1	53.3325	9121.87	53.3764
8	54.66	54.66	sp|P11142|HSP7C_HUMAN	Heat shock cognate 71 kDa protein OS=Homo sapiens OX=9606 GN=HSPA8 PE=1 SV=1			2	99	SINPDEAVAYGAAVQAAILSGDK			0.00111918	2259.14	1130.58	2259.14	1130.58	2	16	1.1.1.3693.5	1	69.6947	625.125	69.8187
8	54.66	54.66	sp|P11142|HSP7C_HUMAN	Heat shock cognate 71 kDa protein OS=Homo sapiens OX=9606 GN=HSPA8 PE=1 SV=1			2	99	SQIHDIVLVGGSTR			0.00235777	1480.8	741.408	1480.8	741.407	2	17	1.1.1.2154.15	1	30.963	4206.16	31.0242
8	54.66	54.66	sp|P11142|HSP7C_HUMAN	Heat shock cognate 71 kDa protein OS=Homo sapiens OX=9606 GN=HSPA8 PE=1 SV=1			2	99	STAGDTHLGGEDFDNR			0.00459809	1690.72	564.582	1690.72	564.58	3	13	1.1.1.1673.11	1	19.0264	39105.2	19.0914
8	54.66	54.66	sp|P11142|HSP7C_HUMAN	Heat shock cognate 71 kDa protein OS=Homo sapiens OX=9606 GN=HSPA8 PE=1 SV=1			2	99	TTPSYVAFTDTER			0.00125546	1486.7	744.355	1486.69	744.354	2	21	1.1.1.2264.2	0	33.7281	165321	33.5772
8	54.66	54.66	sp|P11142|HSP7C_HUMAN	Heat shock cognate 71 kDa protein OS=Homo sapiens OX=9606 GN=HSPA8 PE=1 SV=1			2	99	VCNPIITK	Carbamidomethyl(C)@2		-3.65659e-05	943.516	472.765	943.516	472.765	2	13	1.1.1.1770.7	1	21.4033	15875.6	21.5206
8	54.66	54.66	sp|P11142|HSP7C_HUMAN	Heat shock cognate 71 kDa protein OS=Homo sapiens OX=9606 GN=HSPA8 PE=1 SV=1			2	99	VEIIANDQGNR			0.000123308	1227.62	614.818	1227.62	614.818	2	16	1.1.1.1710.18	0	19.9382	42260.2	19.6792
8	54.66	54.66	sp|P11142|HSP7C_HUMAN	Heat shock cognate 71 kDa protein OS=Homo sapiens OX=9606 GN=HSPA8 PE=1 SV=1			1.82391	98.66	TVTNAVVTVPAYFNDSQR			-0.00410999	1980.99	991.5	1980.99	991.503	2	11	1.1.1.2803.15	1	46.9591	38205.9	47.0654
8	54.66	54.66	sp|P11142|HSP7C_HUMAN	Heat shock cognate 71 kDa protein OS=Homo sapiens OX=9606 GN=HSPA8 PE=1 SV=1			1.26761	95.22	NQTAEKEEFEHQQK		missed K-E@6	0.00248353	1744.8	582.609	1744.8	582.608	3	10	1.1.1.1321.18	1	10.2389	666.938	10.2465
8	54.66	54.66	sp|P11142|HSP7C_HUMAN	Heat shock cognate 71 kDa protein OS=Homo sapiens OX=9606 GN=HSPA8 PE=1 SV=1			0.882729	88.33	EIAEAYLGK			-9.0703e-05	992.518	497.266	992.518	497.266	2	10	1.1.1.1983.9	1	26.7241	16961.3	26.6866
8	54.66	54.66	sp|P11142|HSP7C_HUMAN	Heat shock cognate 71 kDa protein OS=Homo sapiens OX=9606 GN=HSPA8 PE=1 SV=1			0.411168	64.3	VQVEYKGETK		missed K-G@6	0.00108593	1179.61	394.212	1179.61	394.212	3	6	1.1.1.1414.2	1	12.5603	953.965	12.4825
8	54.66	54.66	sp|P11142|HSP7C_HUMAN	Heat shock cognate 71 kDa protein OS=Homo sapiens OX=9606 GN=HSPA8 PE=1 SV=1			0.195861	73.42	LLQDFFNGKELNK	Deamidated(N)@7	missed K-E@9	0.00657003	1565.82	522.946	1565.81	522.944	3	8	1.1.1.2705.2	1	44.5942	6099.82	44.6604
8	54.66	54.66	sp|P11142|HSP7C_HUMAN	Heat shock cognate 71 kDa protein OS=Homo sapiens OX=9606 GN=HSPA8 PE=1 SV=1			0	99	ARFEELNADLFR		missed R-F@2	0.00129281	1479.75	494.257	1479.75	494.256	3	12	1.1.1.2673.2	1	43.8183	5641.84	43.7171
8	54.66	54.66	sp|P11142|HSP7C_HUMAN	Heat shock cognate 71 kDa protein OS=Homo sapiens OX=9606 GN=HSPA8 PE=1 SV=1			0	99	ARFEELNADLFR		missed R-F@2	0.000266408	1479.75	740.881	1479.75	740.881	2	10	1.1.1.2680.6	1	43.9881	20301.1	43.7426
8	54.66	54.66	sp|P11142|HSP7C_HUMAN	Heat shock cognate 71 kDa protein OS=Homo sapiens OX=9606 GN=HSPA8 PE=1 SV=1			0	99	ARFEELNADLFR		missed R-F@2	0.00129281	1479.75	494.257	1479.75	494.256	3	7	1.1.1.2665.2	1	43.619	5641.84	43.7171
8	54.66	54.66	sp|P11142|HSP7C_HUMAN	Heat shock cognate 71 kDa protein OS=Homo sapiens OX=9606 GN=HSPA8 PE=1 SV=1			0	99	DAGTIAGLNVLR			-0.00335273	1198.66	600.339	1198.67	600.341	2	13	1.1.1.2848.3	1	48.0326	31747	48.205
8	54.66	54.66	sp|P11142|HSP7C_HUMAN	Heat shock cognate 71 kDa protein OS=Homo sapiens OX=9606 GN=HSPA8 PE=1 SV=1			0	91.59	DAGTIAGLNVLR	Deamidated(N)@9		-0.00142272	1199.65	600.832	1199.65	600.833	2	8	1.1.1.2755.2	1	45.7782	238.289	45.7505
8	54.66	54.66	sp|P11142|HSP7C_HUMAN	Heat shock cognate 71 kDa protein OS=Homo sapiens OX=9606 GN=HSPA8 PE=1 SV=1			0	99	FEELNADLFR			-0.000138587	1252.61	627.312	1252.61	627.312	2	8	1.1.1.2909.3	1	49.562	4668.47	49.3
8	54.66	54.66	sp|P11142|HSP7C_HUMAN	Heat shock cognate 71 kDa protein OS=Homo sapiens OX=9606 GN=HSPA8 PE=1 SV=1			0	85.45	HWPFMVVNDAGRPK	Deamidated(N)@8		0.0104734	1653.82	552.28	1653.81	552.277	3	6	1.1.1.2506.3	1	39.6595	545.28	39.6546
8	54.66	54.66	sp|P11142|HSP7C_HUMAN	Heat shock cognate 71 kDa protein OS=Homo sapiens OX=9606 GN=HSPA8 PE=1 SV=1			0	99	IINEPTAAAIAYGLDK			0.00348216	1658.89	830.453	1658.89	830.451	2	10	1.1.1.2878.8	0	48.7995	7101.38	48.9372
8	54.66	54.66	sp|P11142|HSP7C_HUMAN	Heat shock cognate 71 kDa protein OS=Homo sapiens OX=9606 GN=HSPA8 PE=1 SV=1			0	99	IINEPTAAAIAYGLDK			-0.00811433	1658.88	830.447	1658.89	830.451	2	8	1.1.1.3097.13	0	54.2658	306.928	54.3289
8	54.66	54.66	sp|P11142|HSP7C_HUMAN	Heat shock cognate 71 kDa protein OS=Homo sapiens OX=9606 GN=HSPA8 PE=1 SV=1			0	99	IINEPTAAAIAYGLDKK		missed K-K@16	0.00401909	1786.99	596.67	1786.98	596.668	3	10	1.1.1.2625.5	1	42.621	49583.4	42.4915
8	54.66	54.66	sp|P11142|HSP7C_HUMAN	Heat shock cognate 71 kDa protein OS=Homo sapiens OX=9606 GN=HSPA8 PE=1 SV=1			0	99	LLQDFFNGK	Deamidated(N)@7		-0.00102677	1081.54	541.779	1081.54	541.779	2	11	1.1.1.2807.2	1	47.0445	4132.68	47.0654
8	54.66	54.66	sp|P11142|HSP7C_HUMAN	Heat shock cognate 71 kDa protein OS=Homo sapiens OX=9606 GN=HSPA8 PE=1 SV=1			0	99	LLQDFFNGK			-0.000271202	1080.56	541.287	1080.56	541.287	2	9	1.1.1.2744.2	1	45.5169	5810.23	45.6318
8	54.66	54.66	sp|P11142|HSP7C_HUMAN	Heat shock cognate 71 kDa protein OS=Homo sapiens OX=9606 GN=HSPA8 PE=1 SV=1			0	99	LLQDFFNGK	Deamidated(N)@7		-0.00407848	1081.54	541.778	1081.54	541.779	2	7	1.1.1.2844.2	1	47.9321	1742.52	48.0277
8	54.66	54.66	sp|P11142|HSP7C_HUMAN	Heat shock cognate 71 kDa protein OS=Homo sapiens OX=9606 GN=HSPA8 PE=1 SV=1			0	94.98	MVNHFIAEFK			-0.000691489	1234.62	412.546	1234.62	412.546	3	7	1.1.1.2295.2	1	34.4739	4293.54	34.4205
8	54.66	54.66	sp|P11142|HSP7C_HUMAN	Heat shock cognate 71 kDa protein OS=Homo sapiens OX=9606 GN=HSPA8 PE=1 SV=1			0	99	NQVAMNPTNTVFDAK			-0.00254652	1648.79	825.4	1648.79	825.401	2	20	1.1.1.2346.6	1	35.7617	5557.12	35.9141
8	54.66	54.66	sp|P11142|HSP7C_HUMAN	Heat shock cognate 71 kDa protein OS=Homo sapiens OX=9606 GN=HSPA8 PE=1 SV=1			0	99	SFYPEEVSSMVLTK			0.00263254	1615.78	808.899	1615.78	808.897	2	16	1.1.1.3062.12	1	53.3887	9121.87	53.3764
8	54.66	54.66	sp|P11142|HSP7C_HUMAN	Heat shock cognate 71 kDa protein OS=Homo sapiens OX=9606 GN=HSPA8 PE=1 SV=1			0	99	SFYPEEVSSMVLTK	Oxidation(M)@10		0.0033569	1631.78	816.897	1631.78	816.895	2	14	1.1.1.2674.9	1	43.8523	1108.27	43.8624
8	54.66	54.66	sp|P11142|HSP7C_HUMAN	Heat shock cognate 71 kDa protein OS=Homo sapiens OX=9606 GN=HSPA8 PE=1 SV=1			0	71.11	SFYPEEVSSMVLTK	Oxidation(M)@10		0.00201413	1631.78	816.896	1631.78	816.895	2	8	1.1.1.2690.16	1	44.2378	1355.69	44.3474
8	54.66	54.66	sp|P11142|HSP7C_HUMAN	Heat shock cognate 71 kDa protein OS=Homo sapiens OX=9606 GN=HSPA8 PE=1 SV=1			0	99	TTPSYVAFTDTER			0.00125546	1486.7	744.355	1486.69	744.354	2	21	1.1.1.2258.15	0	33.5918	165321	33.5772
8	54.66	54.66	sp|P11142|HSP7C_HUMAN	Heat shock cognate 71 kDa protein OS=Homo sapiens OX=9606 GN=HSPA8 PE=1 SV=1			0	98.37	TTPSYVAFTDTER			0.00503961	1486.7	744.357	1486.69	744.354	2	10	1.1.1.2280.9	0	34.1187	1437.78	34.0825
8	54.66	54.66	sp|P11142|HSP7C_HUMAN	Heat shock cognate 71 kDa protein OS=Homo sapiens OX=9606 GN=HSPA8 PE=1 SV=1			0	88.26	TVTNAVVTVPAYFNDSQR	Deamidated(N)@14		-0.00413275	1981.97	991.992	1981.97	991.995	2	8	1.1.1.2888.5	1	49.0447	911.457	49.0803
8	54.66	54.66	sp|P11142|HSP7C_HUMAN	Heat shock cognate 71 kDa protein OS=Homo sapiens OX=9606 GN=HSPA8 PE=1 SV=1			0	67.02	TVTNAVVTVPAYFNDSQR			-0.00374378	1980.99	991.501	1980.99	991.503	2	9	1.1.1.2819.6	1	47.3464	33565.3	47.0892
8	54.66	54.66	sp|P11142|HSP7C_HUMAN	Heat shock cognate 71 kDa protein OS=Homo sapiens OX=9606 GN=HSPA8 PE=1 SV=1			0	27.31	VCNPIITK	Carbamidomethyl(C)@2		-0.000237027	943.516	472.765	943.516	472.765	2	8	1.1.1.1785.3	1	21.7757	15211.2	21.5206
8	54.66	54.66	sp|P11142|HSP7C_HUMAN	Heat shock cognate 71 kDa protein OS=Homo sapiens OX=9606 GN=HSPA8 PE=1 SV=1			0	99	VEIIANDQGNR			0.000367448	1227.62	614.818	1227.62	614.818	2	16	1.1.1.1695.12	0	19.5669	44346.2	19.6792
8	54.66	54.66	sp|P11142|HSP7C_HUMAN	Heat shock cognate 71 kDa protein OS=Homo sapiens OX=9606 GN=HSPA8 PE=1 SV=1			0	99	VEIIANDQGNR			0.000367448	1227.62	614.818	1227.62	614.818	2	15	1.1.1.1708.15	0	19.8861	44346.2	19.6792
9	48.6	50.34	sp|Q9BUJ2|HNRL1_HUMAN	Heterogeneous nuclear ribonucleoprotein U-like protein 1 OS=Homo sapiens OX=9606 GN=HNRNPUL1 PE=1 SV=2			2	99	AECEILMMVGLPAAGK	Carbamidomethyl(C)@3		-0.00250882	1688.83	845.421	1688.83	845.422	2	21	1.1.1.3466.6	1	63.8517	294.612	63.8921
9	48.6	50.34	sp|Q9BUJ2|HNRL1_HUMAN	Heterogeneous nuclear ribonucleoprotein U-like protein 1 OS=Homo sapiens OX=9606 GN=HNRNPUL1 PE=1 SV=2			2	99	AEPYCSVLPGFTFIQHLPLSER	Carbamidomethyl(C)@5		0.00224326	2560.28	854.434	2560.28	854.433	3	15	1.1.1.3787.3	1	72.0303	5630.01	72.2032
9	48.6	50.34	sp|Q9BUJ2|HNRL1_HUMAN	Heterogeneous nuclear ribonucleoprotein U-like protein 1 OS=Homo sapiens OX=9606 GN=HNRNPUL1 PE=1 SV=2			2	99	AIVICPTDEDLK	Carbamidomethyl(C)@5		-0.00917632	1372.68	687.348	1372.69	687.353	2	12	1.1.1.2380.4	1	36.5776	848.588	36.5704
9	48.6	50.34	sp|Q9BUJ2|HNRL1_HUMAN	Heterogeneous nuclear ribonucleoprotein U-like protein 1 OS=Homo sapiens OX=9606 GN=HNRNPUL1 PE=1 SV=2			2	99	AIVICPTDEDLKDR	Carbamidomethyl(C)@5	missed K-D@12	-0.00177019	1643.82	822.916	1643.82	822.917	2	14	1.1.1.2145.21	1	30.7409	2649.77	30.746
9	48.6	50.34	sp|Q9BUJ2|HNRL1_HUMAN	Heterogeneous nuclear ribonucleoprotein U-like protein 1 OS=Homo sapiens OX=9606 GN=HNRNPUL1 PE=1 SV=2			2	99	DRSSGYPLTIEGFAYLWSGAR		missed R-S@2	0.00728719	2345.15	782.724	2345.14	782.722	3	15	1.1.1.3874.2	1	74.2048	151.033	74.1395
9	48.6	50.34	sp|Q9BUJ2|HNRL1_HUMAN	Heterogeneous nuclear ribonucleoprotein U-like protein 1 OS=Homo sapiens OX=9606 GN=HNRNPUL1 PE=1 SV=2			2	99	EALGGQALYPHVLVK			0.00379298	1593.89	797.953	1593.89	797.951	2	25	1.1.1.2520.16	1	40.0166	29762.3	40.0769
9	48.6	50.34	sp|Q9BUJ2|HNRL1_HUMAN	Heterogeneous nuclear ribonucleoprotein U-like protein 1 OS=Homo sapiens OX=9606 GN=HNRNPUL1 PE=1 SV=2			2	99	HLPSTEPDPHVVR			-0.00116798	1482.76	742.386	1482.76	742.386	2	12	1.1.1.1612.8	1	17.5307	3791.51	17.586
9	48.6	50.34	sp|Q9BUJ2|HNRL1_HUMAN	Heterogeneous nuclear ribonucleoprotein U-like protein 1 OS=Homo sapiens OX=9606 GN=HNRNPUL1 PE=1 SV=2			2	99	KAIVICPTDEDLKDR	Carbamidomethyl(C)@6	missed K-A@1; missed K-D@13	-0.000990325	1771.91	591.645	1771.91	591.645	3	17	1.1.1.1877.6	1	24.0125	20626.4	24.1023
9	48.6	50.34	sp|Q9BUJ2|HNRL1_HUMAN	Heterogeneous nuclear ribonucleoprotein U-like protein 1 OS=Homo sapiens OX=9606 GN=HNRNPUL1 PE=1 SV=2			2	99	KYNILGTNAIMDK		missed K-Y@1	-0.000546757	1479.78	740.895	1479.78	740.895	2	22	1.1.1.2340.4	1	35.6083	2907.48	35.6738
9	48.6	50.34	sp|Q9BUJ2|HNRL1_HUMAN	Heterogeneous nuclear ribonucleoprotein U-like protein 1 OS=Homo sapiens OX=9606 GN=HNRNPUL1 PE=1 SV=2			2	99	LQAALEAEEPDDER			0.00304702	1584.73	793.372	1584.73	793.371	2	13	1.1.1.1911.20	1	24.8828	576.423	24.8888
9	48.6	50.34	sp|Q9BUJ2|HNRL1_HUMAN	Heterogeneous nuclear ribonucleoprotein U-like protein 1 OS=Homo sapiens OX=9606 GN=HNRNPUL1 PE=1 SV=2			2	99	MRPFEGFQR			-0.00205382	1166.56	584.289	1166.57	584.29	2	11	1.1.1.1955.14	1	26.0114	8290.85	26.0484
9	48.6	50.34	sp|Q9BUJ2|HNRL1_HUMAN	Heterogeneous nuclear ribonucleoprotein U-like protein 1 OS=Homo sapiens OX=9606 GN=HNRNPUL1 PE=1 SV=2			2	99	NCAVEFNFGQR	Carbamidomethyl(C)@2		-0.00357966	1340.59	671.302	1340.59	671.304	2	16	1.1.1.2378.7	1	36.5346	25357.3	36.6184
9	48.6	50.34	sp|Q9BUJ2|HNRL1_HUMAN	Heterogeneous nuclear ribonucleoprotein U-like protein 1 OS=Homo sapiens OX=9606 GN=HNRNPUL1 PE=1 SV=2			2	99	NYILDQTNVYGSAQR			0.000263681	1740.84	871.429	1740.84	871.429	2	20	1.1.1.2341.11	1	35.6392	59516.9	35.4791
9	48.6	50.34	sp|Q9BUJ2|HNRL1_HUMAN	Heterogeneous nuclear ribonucleoprotein U-like protein 1 OS=Homo sapiens OX=9606 GN=HNRNPUL1 PE=1 SV=2			2	99	QGAPTSFLPPEASQLKPDR			0.0048378	2038.05	680.358	2038.05	680.357	3	19	1.1.1.2582.11	1	41.5602	30441.7	41.3975
9	48.6	50.34	sp|Q9BUJ2|HNRL1_HUMAN	Heterogeneous nuclear ribonucleoprotein U-like protein 1 OS=Homo sapiens OX=9606 GN=HNRNPUL1 PE=1 SV=2			2	99	QNQFYDTQVIKQENESGYER		missed K-Q@11	0.00499304	2475.14	1238.58	2475.13	1238.57	2	13	1.1.1.2073.21	1	28.9138	5036.16	28.9704
9	48.6	50.34	sp|Q9BUJ2|HNRL1_HUMAN	Heterogeneous nuclear ribonucleoprotein U-like protein 1 OS=Homo sapiens OX=9606 GN=HNRNPUL1 PE=1 SV=2			2	99	RTDEEGKDVPDHAVLEMK		missed R-T@1; missed K-D@7	0.00602031	2068	518.006	2067.99	518.005	4	23	1.1.1.1767.2	1	21.3302	9517.01	21.2998
9	48.6	50.34	sp|Q9BUJ2|HNRL1_HUMAN	Heterogeneous nuclear ribonucleoprotein U-like protein 1 OS=Homo sapiens OX=9606 GN=HNRNPUL1 PE=1 SV=2			2	99	SKAECEILMMVGLPAAGK	Carbamidomethyl(C)@5	missed K-A@2	0.00838529	1903.97	635.662	1903.96	635.66	3	13	1.1.1.3222.6	1	57.4781	1475.29	57.5751
9	48.6	50.34	sp|Q9BUJ2|HNRL1_HUMAN	Heterogeneous nuclear ribonucleoprotein U-like protein 1 OS=Homo sapiens OX=9606 GN=HNRNPUL1 PE=1 SV=2			2	99	SSGYPLTIEGFAYLWSGAR			-0.00279596	2074.01	1038.01	2074.02	1038.02	2	20	1.1.1.4051.2	1	77.8403	995.449	77.9497
9	48.6	50.34	sp|Q9BUJ2|HNRL1_HUMAN	Heterogeneous nuclear ribonucleoprotein U-like protein 1 OS=Homo sapiens OX=9606 GN=HNRNPUL1 PE=1 SV=2			2	99	WDVLIQQATQCLNR	Carbamidomethyl(C)@11		-0.00177096	1743.87	872.943	1743.87	872.944	2	18	1.1.1.3023.3	1	52.4237	23004.5	52.1754
9	48.6	50.34	sp|Q9BUJ2|HNRL1_HUMAN	Heterogeneous nuclear ribonucleoprotein U-like protein 1 OS=Homo sapiens OX=9606 GN=HNRNPUL1 PE=1 SV=2			2	99	YNILGTNAIMDK	Oxidation(M)@10		-5.00203e-05	1367.68	684.845	1367.68	684.845	2	14	1.1.1.2402.12	1	37.1179	2583.88	37.2057
9	48.6	50.34	sp|Q9BUJ2|HNRL1_HUMAN	Heterogeneous nuclear ribonucleoprotein U-like protein 1 OS=Homo sapiens OX=9606 GN=HNRNPUL1 PE=1 SV=2			1.88606	98.91	TTWAIK			-0.00126178	718.4	360.207	718.401	360.208	2	7	1.1.1.1917.2	1	25.0222	6571.77	25.1211
9	48.6	50.34	sp|Q9BUJ2|HNRL1_HUMAN	Heterogeneous nuclear ribonucleoprotein U-like protein 1 OS=Homo sapiens OX=9606 GN=HNRNPUL1 PE=1 SV=2			1.85387	98.75	INEEISVK			-0.00236034	930.5	466.257	930.502	466.258	2	12	1.1.1.1729.3	1	20.3962	32780.9	20.4878
9	48.6	50.34	sp|Q9BUJ2|HNRL1_HUMAN	Heterogeneous nuclear ribonucleoprotein U-like protein 1 OS=Homo sapiens OX=9606 GN=HNRNPUL1 PE=1 SV=2			1.42022	96.72	LIQIAAR			-0.00226228	783.494	392.755	783.497	392.756	2	9	1.1.1.1925.2	1	25.2298	18876.8	25.1731
9	48.6	50.34	sp|Q9BUJ2|HNRL1_HUMAN	Heterogeneous nuclear ribonucleoprotein U-like protein 1 OS=Homo sapiens OX=9606 GN=HNRNPUL1 PE=1 SV=2			0.995679	91.12	QNQFYDTQVIK			-0.00105617	1382.68	692.348	1382.68	692.349	2	8	1.1.1.2163.18	1	31.197	11591.2	31.334
9	48.6	50.34	sp|Q9BUJ2|HNRL1_HUMAN	Heterogeneous nuclear ribonucleoprotein U-like protein 1 OS=Homo sapiens OX=9606 GN=HNRNPUL1 PE=1 SV=2			0.856985	87.72	GLKAELAER		missed K-A@3	-0.00149206	985.554	493.784	985.556	493.785	2	11	1.1.1.1569.4	1	16.4706	5391.31	16.4157
9	48.6	50.34	sp|Q9BUJ2|HNRL1_HUMAN	Heterogeneous nuclear ribonucleoprotein U-like protein 1 OS=Homo sapiens OX=9606 GN=HNRNPUL1 PE=1 SV=2			0.761954	84.65	WMGIAFR			0.000595547	879.443	440.729	879.443	440.729	2	6	1.1.1.2804.2	1	46.9726	5943.9	47.0416
9	48.6	50.34	sp|Q9BUJ2|HNRL1_HUMAN	Heterogeneous nuclear ribonucleoprotein U-like protein 1 OS=Homo sapiens OX=9606 GN=HNRNPUL1 PE=1 SV=2			0.5867	76.73	GRVCFEMK	Carbamidomethyl(C)@4	missed R-V@2	-0.00137678	1025.48	513.746	1025.48	513.747	2	7	1.1.1.1696.8	1	19.5894	1281.63	19.6054
9	48.6	50.34	sp|Q9BUJ2|HNRL1_HUMAN	Heterogeneous nuclear ribonucleoprotein U-like protein 1 OS=Homo sapiens OX=9606 GN=HNRNPUL1 PE=1 SV=2			0.235824	45.46	IGWSLDSCSTQLGEEPFSYGYGGTGKK	Carbamidomethyl(C)@8	missed K-K@26	0.00447906	2923.34	975.453	2923.33	975.452	3	6	1.1.1.3033.16	1	52.6627	4785.82	52.7457
9	48.6	50.34	sp|Q9BUJ2|HNRL1_HUMAN	Heterogeneous nuclear ribonucleoprotein U-like protein 1 OS=Homo sapiens OX=9606 GN=HNRNPUL1 PE=1 SV=2			0	99	AEPYCSVLPGFTFIQHLPLSER	Carbamidomethyl(C)@5		0.00260946	2560.28	854.434	2560.28	854.433	3	18	1.1.1.3804.4	1	72.4023	5708.07	72.2032
9	48.6	50.34	sp|Q9BUJ2|HNRL1_HUMAN	Heterogeneous nuclear ribonucleoprotein U-like protein 1 OS=Homo sapiens OX=9606 GN=HNRNPUL1 PE=1 SV=2			0	99	DRSSGYPLTIEGFAYLWSGAR		missed R-S@2	0.00728719	2345.15	782.724	2345.14	782.722	3	12	1.1.1.3874.3	1	74.209	151.033	74.1395
9	48.6	50.34	sp|Q9BUJ2|HNRL1_HUMAN	Heterogeneous nuclear ribonucleoprotein U-like protein 1 OS=Homo sapiens OX=9606 GN=HNRNPUL1 PE=1 SV=2			0	81.04	EALGGQALYPHVLVK			0.00712128	1593.9	532.306	1593.89	532.303	3	6	1.1.1.2516.5	1	39.9061	36043.2	40.0769
9	48.6	50.34	sp|Q9BUJ2|HNRL1_HUMAN	Heterogeneous nuclear ribonucleoprotein U-like protein 1 OS=Homo sapiens OX=9606 GN=HNRNPUL1 PE=1 SV=2			0	36.04	EALGGQALYPHVLVK			0.00257229	1593.89	797.952	1593.89	797.951	2	6	1.1.1.2537.16	1	40.4514	3509.76	40.2561
9	48.6	50.34	sp|Q9BUJ2|HNRL1_HUMAN	Heterogeneous nuclear ribonucleoprotein U-like protein 1 OS=Homo sapiens OX=9606 GN=HNRNPUL1 PE=1 SV=2			0	39.42	INEEISVK			-0.00236034	930.5	466.257	930.502	466.258	2	6	1.1.1.1745.6	1	20.7825	23170.3	20.5358
9	48.6	50.34	sp|Q9BUJ2|HNRL1_HUMAN	Heterogeneous nuclear ribonucleoprotein U-like protein 1 OS=Homo sapiens OX=9606 GN=HNRNPUL1 PE=1 SV=2			0	99	KYNILGTNAIMDK		missed K-Y@1	-0.000546757	1479.78	740.895	1479.78	740.895	2	10	1.1.1.2337.12	1	35.5398	2907.48	35.6738
9	48.6	50.34	sp|Q9BUJ2|HNRL1_HUMAN	Heterogeneous nuclear ribonucleoprotein U-like protein 1 OS=Homo sapiens OX=9606 GN=HNRNPUL1 PE=1 SV=2			0	96.64	LIQIAAR			-0.000248143	783.496	392.755	783.497	392.756	2	7	1.1.1.1910.3	1	24.8428	16069.6	25.0691
9	48.6	50.34	sp|Q9BUJ2|HNRL1_HUMAN	Heterogeneous nuclear ribonucleoprotein U-like protein 1 OS=Homo sapiens OX=9606 GN=HNRNPUL1 PE=1 SV=2			0	77.66	LIQIAAR			-0.000431246	783.496	392.755	783.497	392.756	2	7	1.1.1.1940.3	1	25.6198	1201.93	25.6143
9	48.6	50.34	sp|Q9BUJ2|HNRL1_HUMAN	Heterogeneous nuclear ribonucleoprotein U-like protein 1 OS=Homo sapiens OX=9606 GN=HNRNPUL1 PE=1 SV=2			0	33.93	MRPFEGFQR	Oxidation(M)@1		-0.00710126	1182.55	592.284	1182.56	592.287	2	7	1.1.1.1725.8	1	20.3109	1536.73	20.4402
9	48.6	50.34	sp|Q9BUJ2|HNRL1_HUMAN	Heterogeneous nuclear ribonucleoprotein U-like protein 1 OS=Homo sapiens OX=9606 GN=HNRNPUL1 PE=1 SV=2			0	99	NYILDQTNVYGSAQR			-0.00474117	1740.84	871.427	1740.84	871.429	2	16	1.1.1.2358.10	1	36.0523	2229.06	35.9381
9	48.6	50.34	sp|Q9BUJ2|HNRL1_HUMAN	Heterogeneous nuclear ribonucleoprotein U-like protein 1 OS=Homo sapiens OX=9606 GN=HNRNPUL1 PE=1 SV=2			0	99	NYILDQTNVYGSAQR			-0.00999016	1740.83	871.424	1740.84	871.429	2	13	1.1.1.2374.21	1	36.441	1412.85	36.3716
9	48.6	50.34	sp|Q9BUJ2|HNRL1_HUMAN	Heterogeneous nuclear ribonucleoprotein U-like protein 1 OS=Homo sapiens OX=9606 GN=HNRNPUL1 PE=1 SV=2			0	99	NYILDQTNVYGSAQR			-0.00559566	1740.84	871.426	1740.84	871.429	2	11	1.1.1.2411.19	1	37.3507	694.074	37.3322
9	48.6	50.34	sp|Q9BUJ2|HNRL1_HUMAN	Heterogeneous nuclear ribonucleoprotein U-like protein 1 OS=Homo sapiens OX=9606 GN=HNRNPUL1 PE=1 SV=2			0	99	NYILDQTNVYGSAQR			-0.00791498	1740.84	871.425	1740.84	871.429	2	11	1.1.1.2396.18	1	36.9713	739.687	36.8824
9	48.6	50.34	sp|Q9BUJ2|HNRL1_HUMAN	Heterogeneous nuclear ribonucleoprotein U-like protein 1 OS=Homo sapiens OX=9606 GN=HNRNPUL1 PE=1 SV=2			0	99	QGAPTSFLPPEASQLKPDR			0.00776747	2038.06	680.359	2038.05	680.357	3	12	1.1.1.2567.6	1	41.1819	30122.2	41.4225
9	48.6	50.34	sp|Q9BUJ2|HNRL1_HUMAN	Heterogeneous nuclear ribonucleoprotein U-like protein 1 OS=Homo sapiens OX=9606 GN=HNRNPUL1 PE=1 SV=2			0	97.91	QGAPTSFLPPEASQLKPDR	Gln->pyro-Glu@N-term		0.00251447	2021.02	1011.52	2021.02	1011.52	2	11	1.1.1.2941.17	1	50.3998	12854.2	50.4857
9	48.6	50.34	sp|Q9BUJ2|HNRL1_HUMAN	Heterogeneous nuclear ribonucleoprotein U-like protein 1 OS=Homo sapiens OX=9606 GN=HNRNPUL1 PE=1 SV=2			0	99	QNQFYDTQVIKQENESGYER	Gln->pyro-Glu@N-term	missed K-Q@11	0.00104864	2458.11	1230.06	2458.1	1230.06	2	14	1.1.1.2387.12	1	36.7573	12322.2	36.8584
9	48.6	50.34	sp|Q9BUJ2|HNRL1_HUMAN	Heterogeneous nuclear ribonucleoprotein U-like protein 1 OS=Homo sapiens OX=9606 GN=HNRNPUL1 PE=1 SV=2			0	99	SSGYPLTIEGFAYLWSGAR			-0.00157527	2074.02	1038.02	2074.02	1038.02	2	14	1.1.1.4072.4	1	78.2353	964.18	77.9825
9	48.6	50.34	sp|Q9BUJ2|HNRL1_HUMAN	Heterogeneous nuclear ribonucleoprotein U-like protein 1 OS=Homo sapiens OX=9606 GN=HNRNPUL1 PE=1 SV=2			0	90.63	TTWAIK			-0.00107868	718.4	360.207	718.401	360.208	2	6	1.1.1.1932.2	0	25.4105	6084.82	25.1471
9	48.6	50.34	sp|Q9BUJ2|HNRL1_HUMAN	Heterogeneous nuclear ribonucleoprotein U-like protein 1 OS=Homo sapiens OX=9606 GN=HNRNPUL1 PE=1 SV=2			0	98.43	VCFEMK	Carbamidomethyl(C)@2		-0.00136701	812.355	407.185	812.356	407.185	2	8	1.1.1.1916.3	0	24.9975	4984.44	24.992
9	48.6	50.34	sp|Q9BUJ2|HNRL1_HUMAN	Heterogeneous nuclear ribonucleoprotein U-like protein 1 OS=Homo sapiens OX=9606 GN=HNRNPUL1 PE=1 SV=2			0	91.86	VCFEMK	Carbamidomethyl(C)@2		-0.00118391	812.355	407.185	812.356	407.185	2	6	1.1.1.1931.4	0	25.3863	3335.09	25.1211
9	48.6	50.34	sp|Q9BUJ2|HNRL1_HUMAN	Heterogeneous nuclear ribonucleoprotein U-like protein 1 OS=Homo sapiens OX=9606 GN=HNRNPUL1 PE=1 SV=2			0	27.31	VCFEMK	Carbamidomethyl(C)@2		-0.000939769	812.355	407.185	812.356	407.185	2	5	1.1.1.1901.2	0	24.6109	3788.4	24.863
9	48.6	50.34	sp|Q9BUJ2|HNRL1_HUMAN	Heterogeneous nuclear ribonucleoprotein U-like protein 1 OS=Homo sapiens OX=9606 GN=HNRNPUL1 PE=1 SV=2			0	99	WDVLIQQATQCLNR	Carbamidomethyl(C)@11		0.00140281	1743.87	872.944	1743.87	872.944	2	25	1.1.1.3007.2	1	52.0442	23877.3	52.1519
9	48.6	50.34	sp|Q9BUJ2|HNRL1_HUMAN	Heterogeneous nuclear ribonucleoprotein U-like protein 1 OS=Homo sapiens OX=9606 GN=HNRNPUL1 PE=1 SV=2			0	99	YNILGTNAIMDK	Oxidation(M)@10		-5.00203e-05	1367.68	684.845	1367.68	684.845	2	12	1.1.1.2408.13	1	37.2698	2583.88	37.2057
9	48.6	50.34	sp|Q9BUJ2|HNRL1_HUMAN	Heterogeneous nuclear ribonucleoprotein U-like protein 1 OS=Homo sapiens OX=9606 GN=HNRNPUL1 PE=1 SV=2			0	99	YNILGTNAIMDK			0.00340362	1351.68	676.849	1351.68	676.848	2	10	1.1.1.2691.9	1	44.2568	13686.2	44.3984
10	48.01	48.01	sp|P13645|K1C10_HUMAN	Keratin, type I cytoskeletal 10 OS=Homo sapiens OX=9606 GN=KRT10 PE=1 SV=6			2	99	ADLEMQIESLTEELAYLK	Oxidation(M)@5		0.000665043	2111.04	1056.53	2111.03	1056.52	2	17	1.1.1.4732.2	1	88.4783	150.242	88.4835
10	48.01	48.01	sp|P13645|K1C10_HUMAN	Keratin, type I cytoskeletal 10 OS=Homo sapiens OX=9606 GN=KRT10 PE=1 SV=6			2	99	ADLEMQIESLTEELAYLKK		missed K-K@18	0.00176958	2223.14	742.053	2223.13	742.052	3	17	1.1.1.3989.2	1	76.6026	819.677	76.6837
10	48.01	48.01	sp|P13645|K1C10_HUMAN	Keratin, type I cytoskeletal 10 OS=Homo sapiens OX=9606 GN=KRT10 PE=1 SV=6			2	99	ALEESNYELEGK			0.000694936	1380.64	691.328	1380.64	691.328	2	21	1.1.1.1856.15	1	23.5162	93716.1	23.5009
10	48.01	48.01	sp|P13645|K1C10_HUMAN	Keratin, type I cytoskeletal 10 OS=Homo sapiens OX=9606 GN=KRT10 PE=1 SV=6			2	99	ELTTEIDNNIEQISSYK			0.00208507	1995.97	998.99	1995.96	998.989	2	18	1.1.1.2960.17	1	50.8943	9015.72	50.9027
10	48.01	48.01	sp|P13645|K1C10_HUMAN	Keratin, type I cytoskeletal 10 OS=Homo sapiens OX=9606 GN=KRT10 PE=1 SV=6			2	99	GSLGGGFSSGGFSGGSFSR			-0.00403859	1706.76	854.388	1706.76	854.39	2	25	1.1.1.2473.10	1	38.88	15583.1	38.9838
10	48.01	48.01	sp|P13645|K1C10_HUMAN	Keratin, type I cytoskeletal 10 OS=Homo sapiens OX=9606 GN=KRT10 PE=1 SV=6			2	99	GSSGGGCFGGSSGGYGGLGGFGGGSFR	Carbamidomethyl(C)@7		-0.00919878	2341.97	1171.99	2341.98	1172	2	16	1.1.1.2701.4	1	44.5084	10820.1	44.6127
10	48.01	48.01	sp|P13645|K1C10_HUMAN	Keratin, type I cytoskeletal 10 OS=Homo sapiens OX=9606 GN=KRT10 PE=1 SV=6			2	99	IRLENEIQTYR		missed R-L@2	0.00249747	1433.77	717.89	1433.76	717.889	2	14	1.1.1.2018.6	1	27.5715	8514.72	27.6795
10	48.01	48.01	sp|P13645|K1C10_HUMAN	Keratin, type I cytoskeletal 10 OS=Homo sapiens OX=9606 GN=KRT10 PE=1 SV=6			2	99	KDAEAWFNEK		missed K-D@1	0.00193725	1236.58	619.297	1236.58	619.296	2	10	1.1.1.1893.12	1	24.4169	1555.86	24.4038
10	48.01	48.01	sp|P13645|K1C10_HUMAN	Keratin, type I cytoskeletal 10 OS=Homo sapiens OX=9606 GN=KRT10 PE=1 SV=6			2	99	LAADDFR			0.000287889	806.393	404.204	806.392	404.203	2	9	1.1.1.1786.4	0	21.7972	21828.5	21.5464
10	48.01	48.01	sp|P13645|K1C10_HUMAN	Keratin, type I cytoskeletal 10 OS=Homo sapiens OX=9606 GN=KRT10 PE=1 SV=6			2	99	LENEIQTYR			0.000246097	1164.58	583.296	1164.58	583.296	2	15	1.1.1.1750.15	1	20.912	26007.9	20.9473
10	48.01	48.01	sp|P13645|K1C10_HUMAN	Keratin, type I cytoskeletal 10 OS=Homo sapiens OX=9606 GN=KRT10 PE=1 SV=6			2	99	LKYENEVALR		missed K-Y@2	-0.00169639	1233.67	617.842	1233.67	617.843	2	13	1.1.1.1820.16	1	22.6283	28665.8	22.6881
10	48.01	48.01	sp|P13645|K1C10_HUMAN	Keratin, type I cytoskeletal 10 OS=Homo sapiens OX=9606 GN=KRT10 PE=1 SV=6			2	99	NQILNLTTDNANILLQIDNAR			0.00220477	2366.26	1184.14	2366.26	1184.14	2	18	1.1.1.3626.8	1	67.9708	716.312	68.0269
10	48.01	48.01	sp|P13645|K1C10_HUMAN	Keratin, type I cytoskeletal 10 OS=Homo sapiens OX=9606 GN=KRT10 PE=1 SV=6			2	99	NVQALEIELQSQLALK			-0.00137878	1796	899.009	1796	899.009	2	13	1.1.1.3479.5	1	64.1971	941.787	64.3439
10	48.01	48.01	sp|P13645|K1C10_HUMAN	Keratin, type I cytoskeletal 10 OS=Homo sapiens OX=9606 GN=KRT10 PE=1 SV=6			2	99	QSLEASLAETEGR			0.000882581	1389.67	695.845	1389.67	695.844	2	11	1.1.1.2151.15	1	30.8879	30407.4	31.0242
10	48.01	48.01	sp|P13645|K1C10_HUMAN	Keratin, type I cytoskeletal 10 OS=Homo sapiens OX=9606 GN=KRT10 PE=1 SV=6			2	99	SGGGGGGGGCGGGGGVSSLR	Carbamidomethyl(C)@10		0.000916562	1548.67	775.343	1548.67	775.342	2	18	1.1.1.1464.20	1	13.8599	1250.46	13.8658
10	48.01	48.01	sp|P13645|K1C10_HUMAN	Keratin, type I cytoskeletal 10 OS=Homo sapiens OX=9606 GN=KRT10 PE=1 SV=6			2	99	SKELTTEIDNNIEQISSYK		missed K-E@2	0.00752682	2211.1	738.04	2211.09	738.037	3	23	1.1.1.2721.2	1	44.9752	5269.01	45.1104
10	48.01	48.01	sp|P13645|K1C10_HUMAN	Keratin, type I cytoskeletal 10 OS=Homo sapiens OX=9606 GN=KRT10 PE=1 SV=6			2	99	SLLEGEGSSGGGGR			0.000846439	1261.59	631.803	1261.59	631.802	2	20	1.1.1.1658.15	1	18.648	15357.6	18.5816
10	48.01	48.01	sp|P13645|K1C10_HUMAN	Keratin, type I cytoskeletal 10 OS=Homo sapiens OX=9606 GN=KRT10 PE=1 SV=6			2	99	SQYEQLAEQNR			0.00240638	1364.63	683.324	1364.63	683.323	2	18	1.1.1.1622.7	1	17.7718	12773.4	17.777
10	48.01	48.01	sp|P13645|K1C10_HUMAN	Keratin, type I cytoskeletal 10 OS=Homo sapiens OX=9606 GN=KRT10 PE=1 SV=6			2	99	VTMQNLNDR			-0.00259157	1089.52	545.768	1089.52	545.769	2	13	1.1.1.1634.4	0	18.0473	17841.9	18.1579
10	48.01	48.01	sp|P13645|K1C10_HUMAN	Keratin, type I cytoskeletal 10 OS=Homo sapiens OX=9606 GN=KRT10 PE=1 SV=6			1.92082	99	QSVEADINGLRR	Deamidated(N)@8	missed R-R@11	-0.00278609	1357.69	679.853	1357.69	679.855	2	14	1.1.1.1740.4	1	20.6709	18298.4	20.7522
10	48.01	48.01	sp|P13645|K1C10_HUMAN	Keratin, type I cytoskeletal 10 OS=Homo sapiens OX=9606 GN=KRT10 PE=1 SV=6			1.72125	98.36	VLDELTLTK			-0.00250834	1030.59	516.302	1030.59	516.303	2	8	1.1.1.2398.3	1	37.0088	25003.7	37.1807
10	48.01	48.01	sp|P13645|K1C10_HUMAN	Keratin, type I cytoskeletal 10 OS=Homo sapiens OX=9606 GN=KRT10 PE=1 SV=6			1.48149	97.14	LASYLDKVR		missed K-V@7	-0.0032002	1063.6	532.807	1063.6	532.809	2	7	1.1.1.1847.11	0	23.2894	14576.3	23.0375
10	48.01	48.01	sp|P13645|K1C10_HUMAN	Keratin, type I cytoskeletal 10 OS=Homo sapiens OX=9606 GN=KRT10 PE=1 SV=6			1.07058	92.58	SEITELRR		missed R-R@7	-0.00231555	1002.54	502.279	1002.55	502.28	2	9	1.1.1.1538.9	1	15.7271	11239.2	15.6662
10	48.01	48.01	sp|P13645|K1C10_HUMAN	Keratin, type I cytoskeletal 10 OS=Homo sapiens OX=9606 GN=KRT10 PE=1 SV=6			1.00877	91.48	AETECQNTEYQQLLDIK	Carbamidomethyl(C)@5		-0.00477466	2081.95	1041.98	2081.96	1041.99	2	8	1.1.1.2776.10	1	46.2907	20082.8	46.0618
10	48.01	48.01	sp|P13645|K1C10_HUMAN	Keratin, type I cytoskeletal 10 OS=Homo sapiens OX=9606 GN=KRT10 PE=1 SV=6			0.747147	84.24	LASYLDK			0.00138461	808.434	405.224	808.433	405.224	2	6	1.1.1.1733.2	0	20.4909	4107.19	20.5118
10	48.01	48.01	sp|P13645|K1C10_HUMAN	Keratin, type I cytoskeletal 10 OS=Homo sapiens OX=9606 GN=KRT10 PE=1 SV=6			0.69897	95.21	QSVEADINGLR	Deamidated(N)@8		0.0126337	1201.61	601.811	1201.59	601.804	2	9	1.1.1.2225.12	1	32.7465	5954.91	32.8867
10	48.01	48.01	sp|P13645|K1C10_HUMAN	Keratin, type I cytoskeletal 10 OS=Homo sapiens OX=9606 GN=KRT10 PE=1 SV=6			0.571865	76.13	SEITELR			0.00129198	846.446	424.23	846.445	424.23	2	6	1.1.1.1774.4	1	21.5013	1575.89	21.3958
10	48.01	48.01	sp|P13645|K1C10_HUMAN	Keratin, type I cytoskeletal 10 OS=Homo sapiens OX=9606 GN=KRT10 PE=1 SV=6			0.361511	60.27	SQYEQLAEQNRK		missed R-K@11	-0.000989066	1492.73	498.583	1492.73	498.583	3	6	1.1.1.1469.7	1	13.977	32583.7	13.71
10	48.01	48.01	sp|P13645|K1C10_HUMAN	Keratin, type I cytoskeletal 10 OS=Homo sapiens OX=9606 GN=KRT10 PE=1 SV=6			0.35164	59.26	RVLDELTLTK		missed R-V@1	-0.00591592	1186.69	594.35	1186.69	594.353	2	7	1.1.1.2233.6	1	32.9453	6946.45	32.8097
10	48.01	48.01	sp|P13645|K1C10_HUMAN	Keratin, type I cytoskeletal 10 OS=Homo sapiens OX=9606 GN=KRT10 PE=1 SV=6			0.0649968	15.84	DYSKYYK		missed K-Y@4	0.00233694	965.452	483.733	965.449	483.732	2	5	1.1.1.1521.7	1	15.2956	896.947	15.3124
10	48.01	48.01	sp|P13645|K1C10_HUMAN	Keratin, type I cytoskeletal 10 OS=Homo sapiens OX=9606 GN=KRT10 PE=1 SV=6			0	99	ADLEMQIESLTEELAYLKK	Oxidation(M)@5	missed K-K@18	-0.000790002	2239.13	747.384	2239.13	747.384	3	16	1.1.1.4046.2	1	77.7312	867.634	77.8455
10	48.01	48.01	sp|P13645|K1C10_HUMAN	Keratin, type I cytoskeletal 10 OS=Homo sapiens OX=9606 GN=KRT10 PE=1 SV=6			0	99	ADLEMQIESLTEELAYLKK	Oxidation(M)@5	missed K-K@18	0.00378756	2239.13	747.385	2239.13	747.384	3	10	1.1.1.4015.3	1	77.2145	1071.68	77.3241
10	48.01	48.01	sp|P13645|K1C10_HUMAN	Keratin, type I cytoskeletal 10 OS=Homo sapiens OX=9606 GN=KRT10 PE=1 SV=6			0	99	ALEESNYELEGK			0.00130528	1380.64	691.328	1380.64	691.328	2	15	1.1.1.1872.17	1	23.9009	14563.9	23.6469
10	48.01	48.01	sp|P13645|K1C10_HUMAN	Keratin, type I cytoskeletal 10 OS=Homo sapiens OX=9606 GN=KRT10 PE=1 SV=6			0	29	ALEESNYELEGK			0.00277011	1380.64	691.329	1380.64	691.328	2	6	1.1.1.1889.20	1	24.3209	542.632	24.3525
10	48.01	48.01	sp|P13645|K1C10_HUMAN	Keratin, type I cytoskeletal 10 OS=Homo sapiens OX=9606 GN=KRT10 PE=1 SV=6			0	99	ELTTEIDNNIEQISSYK	Deamidated(N)@9		-0.00282042	1996.94	999.48	1996.95	999.481	2	14	1.1.1.3027.7	1	52.5212	977.281	52.5761
10	48.01	48.01	sp|P13645|K1C10_HUMAN	Keratin, type I cytoskeletal 10 OS=Homo sapiens OX=9606 GN=KRT10 PE=1 SV=6			0	99	GSLGGGFSSGGFSGGSFSR			-0.00391652	1706.76	854.388	1706.76	854.39	2	15	1.1.1.2505.16	1	39.6453	2183.59	39.6049
10	48.01	48.01	sp|P13645|K1C10_HUMAN	Keratin, type I cytoskeletal 10 OS=Homo sapiens OX=9606 GN=KRT10 PE=1 SV=6			0	99	GSLGGGFSSGGFSGGSFSR			0.00304144	1706.77	854.391	1706.76	854.39	2	17	1.1.1.2489.5	1	39.2587	1884.78	39.2705
10	48.01	48.01	sp|P13645|K1C10_HUMAN	Keratin, type I cytoskeletal 10 OS=Homo sapiens OX=9606 GN=KRT10 PE=1 SV=6			0	99	GSLGGGFSSGGFSGGSFSR			0.00389593	1706.77	854.392	1706.76	854.39	2	12	1.1.1.2520.18	1	40.0183	1861.19	39.9497
10	48.01	48.01	sp|P13645|K1C10_HUMAN	Keratin, type I cytoskeletal 10 OS=Homo sapiens OX=9606 GN=KRT10 PE=1 SV=6			0	99	GSLGGGFSSGGFSGGSFSR			0.00328558	1706.77	854.391	1706.76	854.39	2	12	1.1.1.2535.18	1	40.4028	1397.83	40.2302
10	48.01	48.01	sp|P13645|K1C10_HUMAN	Keratin, type I cytoskeletal 10 OS=Homo sapiens OX=9606 GN=KRT10 PE=1 SV=6			0	59.4	GSLGGGFSSGGFSGGSFSR			0.0107318	1706.78	854.395	1706.76	854.39	2	8	1.1.1.2583.15	1	41.5892	615.828	41.548
10	48.01	48.01	sp|P13645|K1C10_HUMAN	Keratin, type I cytoskeletal 10 OS=Homo sapiens OX=9606 GN=KRT10 PE=1 SV=6			0	39.74	GSSGGGCFGGSSGGYGGLGGFGGGSFR	Carbamidomethyl(C)@7		-0.00944292	2341.97	1171.99	2341.98	1172	2	9	1.1.1.2717.6	1	44.8887	8151.64	44.6365
10	48.01	48.01	sp|P13645|K1C10_HUMAN	Keratin, type I cytoskeletal 10 OS=Homo sapiens OX=9606 GN=KRT10 PE=1 SV=6			0	99	LAADDFR			-0.000774221	806.391	404.203	806.392	404.203	2	10	1.1.1.1771.4	0	21.4253	32049.8	21.4695
10	48.01	48.01	sp|P13645|K1C10_HUMAN	Keratin, type I cytoskeletal 10 OS=Homo sapiens OX=9606 GN=KRT10 PE=1 SV=6			0	98.6	LAADDFR			0.00272927	806.395	404.205	806.392	404.203	2	7	1.1.1.1802.4	0	22.1811	3993.82	21.9359
10	48.01	48.01	sp|P13645|K1C10_HUMAN	Keratin, type I cytoskeletal 10 OS=Homo sapiens OX=9606 GN=KRT10 PE=1 SV=6			0	83.21	LASYLDK			-0.00337611	808.43	405.222	808.433	405.224	2	6	1.1.1.1749.3	0	20.8772	1373.87	20.8485
10	48.01	48.01	sp|P13645|K1C10_HUMAN	Keratin, type I cytoskeletal 10 OS=Homo sapiens OX=9606 GN=KRT10 PE=1 SV=6			0	53.72	LASYLDK			-0.000202295	808.433	405.224	808.433	405.224	2	5	1.1.1.1717.5	0	20.1076	2156.95	20.1775
10	48.01	48.01	sp|P13645|K1C10_HUMAN	Keratin, type I cytoskeletal 10 OS=Homo sapiens OX=9606 GN=KRT10 PE=1 SV=6			0	27.31	LASYLDKVR		missed K-V@7	0.00242347	1063.61	355.542	1063.6	355.541	3	5	1.1.1.1831.2	0	22.8961	56624.3	22.9895
10	48.01	48.01	sp|P13645|K1C10_HUMAN	Keratin, type I cytoskeletal 10 OS=Homo sapiens OX=9606 GN=KRT10 PE=1 SV=6			0	98.42	LKYENEVALR		missed K-Y@2	0.00273106	1233.67	412.232	1233.67	412.231	3	7	1.1.1.1819.3	1	22.5926	33371.9	22.6881
10	48.01	48.01	sp|P13645|K1C10_HUMAN	Keratin, type I cytoskeletal 10 OS=Homo sapiens OX=9606 GN=KRT10 PE=1 SV=6			0	96.86	NQILNLTTDNANILLQIDNAR			0.00220477	2366.26	1184.14	2366.26	1184.14	2	9	1.1.1.3634.4	1	68.178	716.312	68.0269
10	48.01	48.01	sp|P13645|K1C10_HUMAN	Keratin, type I cytoskeletal 10 OS=Homo sapiens OX=9606 GN=KRT10 PE=1 SV=6			0	99	NVQALEIELQSQLALK			-0.00137878	1796	899.009	1796	899.009	2	18	1.1.1.3493.4	1	64.5648	941.787	64.3439
10	48.01	48.01	sp|P13645|K1C10_HUMAN	Keratin, type I cytoskeletal 10 OS=Homo sapiens OX=9606 GN=KRT10 PE=1 SV=6			0	99	NVQALEIELQSQLALK			-0.00137878	1796	899.009	1796	899.009	2	9	1.1.1.3511.7	1	64.9473	272.971	64.7301
10	48.01	48.01	sp|P13645|K1C10_HUMAN	Keratin, type I cytoskeletal 10 OS=Homo sapiens OX=9606 GN=KRT10 PE=1 SV=6			0	99	QSLEASLAETEGR			0.000882581	1389.67	695.845	1389.67	695.844	2	19	1.1.1.2153.16	1	30.9387	30407.4	31.0242
10	48.01	48.01	sp|P13645|K1C10_HUMAN	Keratin, type I cytoskeletal 10 OS=Homo sapiens OX=9606 GN=KRT10 PE=1 SV=6			0	98.69	QSLEASLAETEGR			0.000760512	1389.67	695.844	1389.67	695.844	2	8	1.1.1.2168.11	1	31.3205	26671.1	31.0498
10	48.01	48.01	sp|P13645|K1C10_HUMAN	Keratin, type I cytoskeletal 10 OS=Homo sapiens OX=9606 GN=KRT10 PE=1 SV=6			0	99	QSVEADINGLRR	Gln->pyro-Glu@N-term	missed R-R@11	-0.00315604	1339.68	670.848	1339.68	670.849	2	13	1.1.1.2320.11	1	35.1087	8597.92	35.1222
10	48.01	48.01	sp|P13645|K1C10_HUMAN	Keratin, type I cytoskeletal 10 OS=Homo sapiens OX=9606 GN=KRT10 PE=1 SV=6			0	99	QSVEADINGLRR	Deamidated(N)@8	missed R-R@11	-0.00278609	1357.69	679.853	1357.69	679.855	2	13	1.1.1.1739.14	1	20.6495	18298.4	20.7522
10	48.01	48.01	sp|P13645|K1C10_HUMAN	Keratin, type I cytoskeletal 10 OS=Homo sapiens OX=9606 GN=KRT10 PE=1 SV=6			0	55.6	SEITELR			0.00445149	846.449	424.232	846.445	424.23	2	5	1.1.1.1759.5	1	21.1335	1788.75	21.1776
10	48.01	48.01	sp|P13645|K1C10_HUMAN	Keratin, type I cytoskeletal 10 OS=Homo sapiens OX=9606 GN=KRT10 PE=1 SV=6			0	65.63	SEITELRR		missed R-R@7	-0.00249865	1002.54	502.279	1002.55	502.28	2	7	1.1.1.1554.2	1	16.1094	4417.75	15.868
10	48.01	48.01	sp|P13645|K1C10_HUMAN	Keratin, type I cytoskeletal 10 OS=Homo sapiens OX=9606 GN=KRT10 PE=1 SV=6			0	23.86	SEITELRR		missed R-R@7	-0.00231555	1002.54	502.279	1002.55	502.28	2	6	1.1.1.1537.11	1	15.7034	11239.2	15.6662
10	48.01	48.01	sp|P13645|K1C10_HUMAN	Keratin, type I cytoskeletal 10 OS=Homo sapiens OX=9606 GN=KRT10 PE=1 SV=6			0	99	SLLEGEGSSGGGGR			0.00109058	1261.59	631.803	1261.59	631.802	2	14	1.1.1.1643.17	1	18.2708	13973.9	18.4538
10	48.01	48.01	sp|P13645|K1C10_HUMAN	Keratin, type I cytoskeletal 10 OS=Homo sapiens OX=9606 GN=KRT10 PE=1 SV=6			0	99	SLLEGEGSSGGGGR			0.00145679	1261.59	631.803	1261.59	631.802	2	14	1.1.1.1668.18	1	18.9036	12377.1	18.6326
10	48.01	48.01	sp|P13645|K1C10_HUMAN	Keratin, type I cytoskeletal 10 OS=Homo sapiens OX=9606 GN=KRT10 PE=1 SV=6			0	99	SLLEGEGSSGGGGR			0.00499683	1261.59	631.805	1261.59	631.802	2	10	1.1.1.1689.18	1	19.4204	1302.64	19.3554
10	48.01	48.01	sp|P13645|K1C10_HUMAN	Keratin, type I cytoskeletal 10 OS=Homo sapiens OX=9606 GN=KRT10 PE=1 SV=6			0	99	SQYEQLAEQNR			-0.0013778	1364.63	683.323	1364.63	683.323	2	12	1.1.1.1638.17	1	18.1512	796.256	18.1101
10	48.01	48.01	sp|P13645|K1C10_HUMAN	Keratin, type I cytoskeletal 10 OS=Homo sapiens OX=9606 GN=KRT10 PE=1 SV=6			0	47.9	SQYEQLAEQNRK		missed R-K@11	-0.00285377	1492.72	747.369	1492.73	747.371	2	6	1.1.1.1476.17	1	14.1662	2136.3	13.8918
10	48.01	48.01	sp|P13645|K1C10_HUMAN	Keratin, type I cytoskeletal 10 OS=Homo sapiens OX=9606 GN=KRT10 PE=1 SV=6			0	87.81	VLDELTLTK			-0.00250834	1030.59	516.302	1030.59	516.303	2	7	1.1.1.2413.3	1	37.3876	25003.7	37.1807
10	48.01	48.01	sp|P13645|K1C10_HUMAN	Keratin, type I cytoskeletal 10 OS=Homo sapiens OX=9606 GN=KRT10 PE=1 SV=6			0	98.62	VTMQNLNDR			-0.00234743	1089.52	545.768	1089.52	545.769	2	10	1.1.1.1650.9	0	18.4386	14962.5	18.1819
10	48.01	48.01	sp|P13645|K1C10_HUMAN	Keratin, type I cytoskeletal 10 OS=Homo sapiens OX=9606 GN=KRT10 PE=1 SV=6			0	93.54	VTMQNLNDR	Deamidated(N)@7		-0.00223386	1090.51	546.26	1090.51	546.261	2	11	1.1.1.1721.6	0	20.2172	917.23	20.2017
10	48.01	48.01	sp|P13645|K1C10_HUMAN	Keratin, type I cytoskeletal 10 OS=Homo sapiens OX=9606 GN=KRT10 PE=1 SV=6			0	69.62	VTMQNLNDR	Deamidated(N)@5		0.0146118	1090.52	546.268	1090.51	546.261	2	8	1.1.1.1643.11	0	18.2658	6503.65	18.1579
10	48.01	48.01	sp|P13645|K1C10_HUMAN	Keratin, type I cytoskeletal 10 OS=Homo sapiens OX=9606 GN=KRT10 PE=1 SV=6			0	17.68	VTMQNLNDR	Deamidated(N)@7		0.011438	1090.52	546.267	1090.51	546.261	2	8	1.1.1.1680.4	0	19.1971	1856.12	19.1156
11	47.23	47.23	sp|Q92499|DDX1_HUMAN	ATP-dependent RNA helicase DDX1 OS=Homo sapiens OX=9606 GN=DDX1 PE=1 SV=2			2	99	ALIVEPSRELAEQTLNNIK		missed R-E@8	0.00490333	2137.18	713.4	2137.17	713.399	3	11	1.1.1.2954.9	1	50.7308	5142.74	50.5638
11	47.23	47.23	sp|Q92499|DDX1_HUMAN	ATP-dependent RNA helicase DDX1 OS=Homo sapiens OX=9606 GN=DDX1 PE=1 SV=2			2	99	DLGLAFEIPPHMK			-0.000348223	1466.76	734.387	1466.76	734.387	2	10	1.1.1.3130.10	1	55.1164	381.445	55.1044
11	47.23	47.23	sp|Q92499|DDX1_HUMAN	ATP-dependent RNA helicase DDX1 OS=Homo sapiens OX=9606 GN=DDX1 PE=1 SV=2			2	99	DNTRPGANSPEMWSEAIK			0.00860387	2001.93	668.317	2001.92	668.314	3	14	1.1.1.2354.5	1	35.9438	3743.47	35.9141
11	47.23	47.23	sp|Q92499|DDX1_HUMAN	ATP-dependent RNA helicase DDX1 OS=Homo sapiens OX=9606 GN=DDX1 PE=1 SV=2			2	99	DQLSVLENGVDIVVGTPGR			-0.00514185	1967.03	984.521	1967.03	984.523	2	10	1.1.1.3608.6	1	67.508	650.053	67.4921
11	47.23	47.23	sp|Q92499|DDX1_HUMAN	ATP-dependent RNA helicase DDX1 OS=Homo sapiens OX=9606 GN=DDX1 PE=1 SV=2			2	99	DQLSVLENGVDIVVGTPGRLDDLVSTGK		missed R-L@19	0.00160907	2895.52	966.181	2895.52	966.18	3	18	1.1.1.4144.2	1	79.4273	320.971	79.4907
11	47.23	47.23	sp|Q92499|DDX1_HUMAN	ATP-dependent RNA helicase DDX1 OS=Homo sapiens OX=9606 GN=DDX1 PE=1 SV=2			2	99	EAQTSFLHLGYLPNQLFR			0.00418568	2133.1	712.042	2133.1	712.041	3	12	1.1.1.3488.2	1	64.436	2469.11	64.5816
11	47.23	47.23	sp|Q92499|DDX1_HUMAN	ATP-dependent RNA helicase DDX1 OS=Homo sapiens OX=9606 GN=DDX1 PE=1 SV=2			2	99	ELAEQTLNNIK	Deamidated(N)@8		-0.0021852	1272.65	637.334	1272.66	637.335	2	14	1.1.1.1942.15	1	25.6815	1784.34	25.7174
11	47.23	47.23	sp|Q92499|DDX1_HUMAN	ATP-dependent RNA helicase DDX1 OS=Homo sapiens OX=9606 GN=DDX1 PE=1 SV=2			2	99	ELLIIGGVAAR			-0.00257869	1110.67	556.344	1110.68	556.345	2	9	1.1.1.2870.2	1	48.5924	6554.43	48.3322
11	47.23	47.23	sp|Q92499|DDX1_HUMAN	ATP-dependent RNA helicase DDX1 OS=Homo sapiens OX=9606 GN=DDX1 PE=1 SV=2			2	99	FLVLDEADGLLSQGYSDFINR			-0.000944548	2371.17	1186.59	2371.17	1186.59	2	24	1.1.1.4215.2	1	80.7115	475.934	80.7541
11	47.23	47.23	sp|Q92499|DDX1_HUMAN	ATP-dependent RNA helicase DDX1 OS=Homo sapiens OX=9606 GN=DDX1 PE=1 SV=2			2	99	GEDSVPDTVHHVVVPVNPK			0.00196064	2024.03	675.686	2024.03	675.685	3	15	1.1.1.2103.19	1	29.6846	6732.24	29.7694
11	47.23	47.23	sp|Q92499|DDX1_HUMAN	ATP-dependent RNA helicase DDX1 OS=Homo sapiens OX=9606 GN=DDX1 PE=1 SV=2			2	99	GSAFAIGSDGLCCQSR	Carbamidomethyl(C)@12; Carbamidomethyl(C)@13		0.00155945	1684.73	843.373	1684.73	843.372	2	14	1.1.1.2329.21	1	35.3508	4455.61	35.4546
11	47.23	47.23	sp|Q92499|DDX1_HUMAN	ATP-dependent RNA helicase DDX1 OS=Homo sapiens OX=9606 GN=DDX1 PE=1 SV=2			2	99	IDCDNLEQYFIQQGGGPDKK	Carbamidomethyl(C)@3	missed K-K@19	0.0144063	2324.09	775.703	2324.07	775.699	3	9	1.1.1.2753.4	1	45.7337	762.409	45.7505
11	47.23	47.23	sp|Q92499|DDX1_HUMAN	ATP-dependent RNA helicase DDX1 OS=Homo sapiens OX=9606 GN=DDX1 PE=1 SV=2			2	99	ILKGEYAVR		missed K-G@3	0.00095167	1047.61	350.21	1047.61	350.21	3	8	1.1.1.1571.2	1	16.5142	10027.5	16.5592
11	47.23	47.23	sp|Q92499|DDX1_HUMAN	ATP-dependent RNA helicase DDX1 OS=Homo sapiens OX=9606 GN=DDX1 PE=1 SV=2			2	99	MDQAIIFCR	Oxidation(M)@1; Carbamidomethyl(C)@8		0.00406596	1168.54	585.278	1168.54	585.276	2	11	1.1.1.2209.8	1	32.3358	1081.23	32.3023
11	47.23	47.23	sp|Q92499|DDX1_HUMAN	ATP-dependent RNA helicase DDX1 OS=Homo sapiens OX=9606 GN=DDX1 PE=1 SV=2			2	99	MHNQIPQVTSDGKR		missed K-R@13	-0.000810492	1609.8	537.607	1609.8	537.607	3	11	1.1.1.1472.9	1	14.0557	3370.64	14.0193
11	47.23	47.23	sp|Q92499|DDX1_HUMAN	ATP-dependent RNA helicase DDX1 OS=Homo sapiens OX=9606 GN=DDX1 PE=1 SV=2			2	99	NQALFPACVLK	Carbamidomethyl(C)@8		-0.00407449	1259.67	630.84	1259.67	630.842	2	15	1.1.1.2810.2	1	47.1193	4889.55	47.2801
11	47.23	47.23	sp|Q92499|DDX1_HUMAN	ATP-dependent RNA helicase DDX1 OS=Homo sapiens OX=9606 GN=DDX1 PE=1 SV=2			2	99	TGAFSIPVIQIVYETLKDQQEGK		missed K-D@17	-0.000418574	2563.35	855.458	2563.35	855.458	3	14	1.1.1.4563.3	1	86.1041	553.48	86.262
11	47.23	47.23	sp|Q92499|DDX1_HUMAN	ATP-dependent RNA helicase DDX1 OS=Homo sapiens OX=9606 GN=DDX1 PE=1 SV=2			2	99	TGAFSIPVIQIVYETLKDQQEGKK		missed K-D@17; missed K-K@23	0.00223108	2691.45	898.158	2691.45	898.157	3	13	1.1.1.4161.4	1	79.7507	593.581	79.882
11	47.23	47.23	sp|Q92499|DDX1_HUMAN	ATP-dependent RNA helicase DDX1 OS=Homo sapiens OX=9606 GN=DDX1 PE=1 SV=2			2	99	TKIDCDNLEQYFIQQGGGPDK	Carbamidomethyl(C)@5	missed K-I@2	0.00651704	2425.13	809.383	2425.12	809.381	3	17	1.1.1.2759.5	1	45.8792	1509.74	45.8943
11	47.23	47.23	sp|Q92499|DDX1_HUMAN	ATP-dependent RNA helicase DDX1 OS=Homo sapiens OX=9606 GN=DDX1 PE=1 SV=2			2	99	TKIDCDNLEQYFIQQGGGPDKK	Carbamidomethyl(C)@5	missed K-I@2; missed K-K@21	0.00989709	2553.23	852.083	2553.22	852.08	3	24	1.1.1.2560.9	1	41.0234	12146.5	41.1514
11	47.23	47.23	sp|Q92499|DDX1_HUMAN	ATP-dependent RNA helicase DDX1 OS=Homo sapiens OX=9606 GN=DDX1 PE=1 SV=2			1.82391	98.69	GHQFSCVCLHGDR	Carbamidomethyl(C)@6; Carbamidomethyl(C)@8		0.00199892	1571.67	524.899	1571.67	524.898	3	9	1.1.1.1577.8	1	16.6649	3375.03	16.7052
11	47.23	47.23	sp|Q92499|DDX1_HUMAN	ATP-dependent RNA helicase DDX1 OS=Homo sapiens OX=9606 GN=DDX1 PE=1 SV=2			1.25964	95.34	LNLSQVR			-0.013184	828.468	415.241	828.482	415.248	2	8	1.1.1.1858.3	0	23.5546	20041.7	23.4255
11	47.23	47.23	sp|Q92499|DDX1_HUMAN	ATP-dependent RNA helicase DDX1 OS=Homo sapiens OX=9606 GN=DDX1 PE=1 SV=2			1.18046	94.32	DGFVALSK			-0.00208217	835.442	418.728	835.444	418.729	2	6	1.1.1.2106.5	1	29.7509	1011.94	29.8464
11	47.23	47.23	sp|Q92499|DDX1_HUMAN	ATP-dependent RNA helicase DDX1 OS=Homo sapiens OX=9606 GN=DDX1 PE=1 SV=2			1.12494	93.59	FLPNAPK			-0.00164587	785.442	393.728	785.444	393.729	2	7	1.1.1.1721.2	1	20.2064	12712.7	20.2972
11	47.23	47.23	sp|Q92499|DDX1_HUMAN	ATP-dependent RNA helicase DDX1 OS=Homo sapiens OX=9606 GN=DDX1 PE=1 SV=2			0.473661	70.03	HYYEVSCHDQGLCR	Carbamidomethyl(C)@7; Carbamidomethyl(C)@13		0.00342172	1822.76	608.592	1822.75	608.591	3	10	1.1.1.1563.6	1	16.3362	1771.85	16.4157
11	47.23	47.23	sp|Q92499|DDX1_HUMAN	ATP-dependent RNA helicase DDX1 OS=Homo sapiens OX=9606 GN=DDX1 PE=1 SV=2			0.368556	61.21	ALIVEPSR			-0.00129529	883.511	442.763	883.513	442.764	2	7	1.1.1.1879.4	1	24.0585	11711.9	24.176
11	47.23	47.23	sp|Q92499|DDX1_HUMAN	ATP-dependent RNA helicase DDX1 OS=Homo sapiens OX=9606 GN=DDX1 PE=1 SV=2			0.2652	49.8	VWYHVCSSR	Carbamidomethyl(C)@6		0.002199	1192.55	398.523	1192.54	398.522	3	6	1.1.1.1687.2	1	19.3584	6380.86	19.428
11	47.23	47.23	sp|Q92499|DDX1_HUMAN	ATP-dependent RNA helicase DDX1 OS=Homo sapiens OX=9606 GN=DDX1 PE=1 SV=2			0.196543	40.33	GIDIHGVPYVINVTLPDEK			-0.00131913	2078.1	693.708	2078.1	693.709	3	5	1.1.1.3303.4	1	59.5859	4454.28	59.7075
11	47.23	47.23	sp|Q92499|DDX1_HUMAN	ATP-dependent RNA helicase DDX1 OS=Homo sapiens OX=9606 GN=DDX1 PE=1 SV=2			0.179142	37.59	APDGYIVK			-0.000755479	861.459	431.737	861.46	431.737	2	7	1.1.1.1733.6	1	20.4967	6197.38	20.2972
11	47.23	47.23	sp|Q92499|DDX1_HUMAN	ATP-dependent RNA helicase DDX1 OS=Homo sapiens OX=9606 GN=DDX1 PE=1 SV=2			0.170053	36.15	LDDLVSTGK			-0.000896215	946.496	474.255	946.497	474.256	2	7	1.1.1.1800.5	1	22.1335	3543.03	22.2488
11	47.23	47.23	sp|Q92499|DDX1_HUMAN	ATP-dependent RNA helicase DDX1 OS=Homo sapiens OX=9606 GN=DDX1 PE=1 SV=2			0.132533	29.67	VPVDEFDGK			-0.000376223	1004.48	503.248	1004.48	503.248	2	6	1.1.1.1814.5	1	22.4721	2630.33	22.5881
11	47.23	47.23	sp|Q92499|DDX1_HUMAN	ATP-dependent RNA helicase DDX1 OS=Homo sapiens OX=9606 GN=DDX1 PE=1 SV=2			0	60.73	ALIVEPSR			-0.00129529	883.511	442.763	883.513	442.764	2	6	1.1.1.1894.7	1	24.438	11539.8	24.176
11	47.23	47.23	sp|Q92499|DDX1_HUMAN	ATP-dependent RNA helicase DDX1 OS=Homo sapiens OX=9606 GN=DDX1 PE=1 SV=2			0	62.17	ALIVEPSRELAEQTLNNIK		missed R-E@8	0.00490333	2137.18	713.4	2137.17	713.399	3	9	1.1.1.2946.10	1	50.5235	5142.74	50.5638
11	47.23	47.23	sp|Q92499|DDX1_HUMAN	ATP-dependent RNA helicase DDX1 OS=Homo sapiens OX=9606 GN=DDX1 PE=1 SV=2			0	55.57	ALIVEPSRELAEQTLNNIK	Deamidated(N)@16	missed R-E@8	0.0092896	2138.17	713.73	2138.16	713.727	3	8	1.1.1.2689.7	1	44.2056	1188.34	44.1732
11	47.23	47.23	sp|Q92499|DDX1_HUMAN	ATP-dependent RNA helicase DDX1 OS=Homo sapiens OX=9606 GN=DDX1 PE=1 SV=2			0	99	DLGLAFEIPPHMK			-0.00535302	1466.75	734.384	1466.76	734.387	2	8	1.1.1.3147.7	1	55.5644	1125.28	55.7132
11	47.23	47.23	sp|Q92499|DDX1_HUMAN	ATP-dependent RNA helicase DDX1 OS=Homo sapiens OX=9606 GN=DDX1 PE=1 SV=2			0	99	DLGLAFEIPPHMK			-0.000836496	1466.76	734.386	1466.76	734.387	2	7	1.1.1.3116.5	1	54.7453	421.389	54.8161
11	47.23	47.23	sp|Q92499|DDX1_HUMAN	ATP-dependent RNA helicase DDX1 OS=Homo sapiens OX=9606 GN=DDX1 PE=1 SV=2			0	46.79	DLGLAFEIPPHMK			0.00197108	1466.76	734.388	1466.76	734.387	2	5	1.1.1.3122.6	1	54.9033	417.512	54.8684
11	47.23	47.23	sp|Q92499|DDX1_HUMAN	ATP-dependent RNA helicase DDX1 OS=Homo sapiens OX=9606 GN=DDX1 PE=1 SV=2			0	15.96	DLGLAFEIPPHMK			-0.00535302	1466.75	734.384	1466.76	734.387	2	4	1.1.1.3161.11	1	55.935	1125.28	55.7132
11	47.23	47.23	sp|Q92499|DDX1_HUMAN	ATP-dependent RNA helicase DDX1 OS=Homo sapiens OX=9606 GN=DDX1 PE=1 SV=2			0	63.9	DNTRPGANSPEMWSEAIK			0.00860387	2001.93	668.317	2001.92	668.314	3	10	1.1.1.2352.4	1	35.8973	3743.47	35.9141
11	47.23	47.23	sp|Q92499|DDX1_HUMAN	ATP-dependent RNA helicase DDX1 OS=Homo sapiens OX=9606 GN=DDX1 PE=1 SV=2			0	99	ELAEQTLNNIK			-0.00217007	1271.67	636.842	1271.67	636.843	2	14	1.1.1.2103.15	1	29.6813	10106.6	29.7694
11	47.23	47.23	sp|Q92499|DDX1_HUMAN	ATP-dependent RNA helicase DDX1 OS=Homo sapiens OX=9606 GN=DDX1 PE=1 SV=2			0	27.89	ELAEQTLNNIK			-0.002048	1271.67	636.842	1271.67	636.843	2	7	1.1.1.2118.12	1	30.0549	9113.32	29.7952
11	47.23	47.23	sp|Q92499|DDX1_HUMAN	ATP-dependent RNA helicase DDX1 OS=Homo sapiens OX=9606 GN=DDX1 PE=1 SV=2			0	46.61	ELLIIGGVAAR			-0.0153959	1110.66	556.338	1110.68	556.345	2	4	1.1.1.2922.5	1	49.8978	351.388	49.9163
11	47.23	47.23	sp|Q92499|DDX1_HUMAN	ATP-dependent RNA helicase DDX1 OS=Homo sapiens OX=9606 GN=DDX1 PE=1 SV=2			0	53.89	LNLSQVR			-0.00518847	828.477	415.245	828.482	415.248	2	6	1.1.1.1874.2	1	23.9364	3354.47	23.9333
11	47.23	47.23	sp|Q92499|DDX1_HUMAN	ATP-dependent RNA helicase DDX1 OS=Homo sapiens OX=9606 GN=DDX1 PE=1 SV=2			0	27.31	LNLSQVR			-0.00421191	828.477	415.246	828.482	415.248	2	4	1.1.1.1890.3	1	24.3324	2343.99	24.0778
11	47.23	47.23	sp|Q92499|DDX1_HUMAN	ATP-dependent RNA helicase DDX1 OS=Homo sapiens OX=9606 GN=DDX1 PE=1 SV=2			0	99	MDQAIIFCR	Carbamidomethyl(C)@8		0.000467622	1152.54	577.279	1152.54	577.278	2	11	1.1.1.2417.4	1	37.4906	7480.96	37.6132
11	47.23	47.23	sp|Q92499|DDX1_HUMAN	ATP-dependent RNA helicase DDX1 OS=Homo sapiens OX=9606 GN=DDX1 PE=1 SV=2			0	99	NQALFPACVLK	Deamidated(N)@1; Carbamidomethyl(C)@8		0.00835343	1260.66	631.338	1260.65	631.334	2	6	1.1.1.3146.2	1	55.5339	85.3469	55.4762
12	46.54	46.54	tr|A0A087WTT1|A0A087WTT1_HUMAN; sp|P11940|PABP1_HUMAN	Polyadenylate-binding protein OS=Homo sapiens OX=9606 GN=PABPC1 PE=1 SV=1; Polyadenylate-binding protein 1 OS=Homo sapiens OX=9606 GN=PABPC1 PE=1 SV=2			2	99	AKEFTNVYIK		missed K-E@2	-0.00273868	1211.65	606.833	1211.66	606.835	2	17	1.1.1.1874.16	0	23.9505	31761.2	24.0293
12	46.54	46.54	tr|A0A087WTT1|A0A087WTT1_HUMAN; sp|P11940|PABP1_HUMAN	Polyadenylate-binding protein OS=Homo sapiens OX=9606 GN=PABPC1 PE=1 SV=1; Polyadenylate-binding protein 1 OS=Homo sapiens OX=9606 GN=PABPC1 PE=1 SV=2			2	99	ALDTMNFDVIK	Oxidation(M)@5		-0.00059549	1281.63	641.821	1281.63	641.821	2	15	1.1.1.2529.7	0	40.2393	3564.98	40.1789
12	46.54	46.54	tr|A0A087WTT1|A0A087WTT1_HUMAN; sp|P11940|PABP1_HUMAN	Polyadenylate-binding protein OS=Homo sapiens OX=9606 GN=PABPC1 PE=1 SV=1; Polyadenylate-binding protein 1 OS=Homo sapiens OX=9606 GN=PABPC1 PE=1 SV=2			2	99	ALYDTFSAFGNILSCK	Carbamidomethyl(C)@15		0.00394875	1805.87	903.942	1805.87	903.94	2	23	1.1.1.3690.3	0	69.6177	9823.49	69.7386
12	46.54	46.54	tr|A0A087WTT1|A0A087WTT1_HUMAN; sp|P11940|PABP1_HUMAN	Polyadenylate-binding protein OS=Homo sapiens OX=9606 GN=PABPC1 PE=1 SV=1; Polyadenylate-binding protein 1 OS=Homo sapiens OX=9606 GN=PABPC1 PE=1 SV=2			2	99	EFSPFGTITSAK			-0.0021979	1283.64	642.826	1283.64	642.827	2	13	1.1.1.2734.4	1	45.2832	27797	45.0393
12	46.54	46.54	tr|A0A087WTT1|A0A087WTT1_HUMAN; sp|P11940|PABP1_HUMAN	Polyadenylate-binding protein OS=Homo sapiens OX=9606 GN=PABPC1 PE=1 SV=1; Polyadenylate-binding protein 1 OS=Homo sapiens OX=9606 GN=PABPC1 PE=1 SV=2			2	99	FGPALSVK			0.000657557	817.47	409.743	817.47	409.742	2	9	1.1.1.2105.3	1	29.7233	27423.3	29.8209
12	46.54	46.54	tr|A0A087WTT1|A0A087WTT1_HUMAN; sp|P11940|PABP1_HUMAN	Polyadenylate-binding protein OS=Homo sapiens OX=9606 GN=PABPC1 PE=1 SV=1; Polyadenylate-binding protein 1 OS=Homo sapiens OX=9606 GN=PABPC1 PE=1 SV=2			2	99	FSPAGPILSIR			-0.00197413	1156.66	579.337	1156.66	579.338	2	13	1.1.1.2823.2	1	47.4276	29580.8	47.5661
12	46.54	46.54	tr|A0A087WTT1|A0A087WTT1_HUMAN; sp|P11940|PABP1_HUMAN	Polyadenylate-binding protein OS=Homo sapiens OX=9606 GN=PABPC1 PE=1 SV=1; Polyadenylate-binding protein 1 OS=Homo sapiens OX=9606 GN=PABPC1 PE=1 SV=2			2	99	GFGFVCFSSPEEATK	Carbamidomethyl(C)@6		0.00203412	1661.74	831.878	1661.74	831.877	2	18	1.1.1.2968.12	0	51.0971	19450.2	50.8241
12	46.54	46.54	tr|A0A087WTT1|A0A087WTT1_HUMAN; sp|P11940|PABP1_HUMAN	Polyadenylate-binding protein OS=Homo sapiens OX=9606 GN=PABPC1 PE=1 SV=1; Polyadenylate-binding protein 1 OS=Homo sapiens OX=9606 GN=PABPC1 PE=1 SV=2			2	99	GFGFVSFER			-0.00270287	1044.5	523.257	1044.5	523.259	2	11	1.1.1.2850.2	1	48.0822	10532.6	47.8302
12	46.54	46.54	tr|A0A087WTT1|A0A087WTT1_HUMAN; sp|P11940|PABP1_HUMAN	Polyadenylate-binding protein OS=Homo sapiens OX=9606 GN=PABPC1 PE=1 SV=1; Polyadenylate-binding protein 1 OS=Homo sapiens OX=9606 GN=PABPC1 PE=1 SV=2			2	99	GFGFVSFERHEDAQK		missed R-H@9	-0.0011732	1752.82	585.281	1752.82	585.281	3	15	1.1.1.2224.7	1	32.7171	18030.7	32.7591
12	46.54	46.54	tr|A0A087WTT1|A0A087WTT1_HUMAN; sp|P11940|PABP1_HUMAN	Polyadenylate-binding protein OS=Homo sapiens OX=9606 GN=PABPC1 PE=1 SV=1; Polyadenylate-binding protein 1 OS=Homo sapiens OX=9606 GN=PABPC1 PE=1 SV=2			2	99	GYGFVHFETQEAAER			0.00640312	1739.8	870.906	1739.79	870.902	2	14	1.1.1.2259.9	1	33.6183	2436.72	33.6979
12	46.54	46.54	tr|A0A087WTT1|A0A087WTT1_HUMAN; sp|P11940|PABP1_HUMAN	Polyadenylate-binding protein OS=Homo sapiens OX=9606 GN=PABPC1 PE=1 SV=1; Polyadenylate-binding protein 1 OS=Homo sapiens OX=9606 GN=PABPC1 PE=1 SV=2			2	99	IVATKPLYVALAQR			-0.000332841	1541.93	514.984	1541.93	514.984	3	15	1.1.1.2459.2	1	38.5314	47505.3	38.6475
12	46.54	46.54	tr|A0A087WTT1|A0A087WTT1_HUMAN; sp|P11940|PABP1_HUMAN	Polyadenylate-binding protein OS=Homo sapiens OX=9606 GN=PABPC1 PE=1 SV=1; Polyadenylate-binding protein 1 OS=Homo sapiens OX=9606 GN=PABPC1 PE=1 SV=2			2	99	KEFSPFGTITSAK		missed K-E@1	0.00119606	1411.74	706.875	1411.73	706.875	2	17	1.1.1.2313.10	1	34.9289	20611.5	34.994
12	46.54	46.54	tr|A0A087WTT1|A0A087WTT1_HUMAN; sp|P11940|PABP1_HUMAN	Polyadenylate-binding protein OS=Homo sapiens OX=9606 GN=PABPC1 PE=1 SV=1; Polyadenylate-binding protein 1 OS=Homo sapiens OX=9606 GN=PABPC1 PE=1 SV=2			2	99	MNGMLLNDRK		missed R-K@9	-0.0100853	1190.58	596.297	1190.59	596.302	2	13	1.1.1.1737.11	0	20.5997	1489.01	20.6082
12	46.54	46.54	tr|A0A087WTT1|A0A087WTT1_HUMAN; sp|P11940|PABP1_HUMAN	Polyadenylate-binding protein OS=Homo sapiens OX=9606 GN=PABPC1 PE=1 SV=1; Polyadenylate-binding protein 1 OS=Homo sapiens OX=9606 GN=PABPC1 PE=1 SV=2			2	99	NLDDGIDDER			0.000185547	1160.49	581.255	1160.49	581.255	2	14	1.1.1.1709.16	1	19.9117	19853.7	20.0225
12	46.54	46.54	tr|A0A087WTT1|A0A087WTT1_HUMAN; sp|P11940|PABP1_HUMAN	Polyadenylate-binding protein OS=Homo sapiens OX=9606 GN=PABPC1 PE=1 SV=1; Polyadenylate-binding protein 1 OS=Homo sapiens OX=9606 GN=PABPC1 PE=1 SV=2			2	99	RSLGYAYVNFQQPADAER		missed R-S@1	0.00203449	2084.01	695.677	2084.01	695.676	3	10	1.1.1.2321.12	0	35.1352	13136.5	35.2518
12	46.54	46.54	tr|A0A087WTT1|A0A087WTT1_HUMAN; sp|P11940|PABP1_HUMAN	Polyadenylate-binding protein OS=Homo sapiens OX=9606 GN=PABPC1 PE=1 SV=1; Polyadenylate-binding protein 1 OS=Homo sapiens OX=9606 GN=PABPC1 PE=1 SV=2			2	99	SGVGNIFIK			-0.00160103	933.527	467.771	933.528	467.771	2	14	1.1.1.2410.3	1	37.3121	17572.2	37.0544
12	46.54	46.54	tr|A0A087WTT1|A0A087WTT1_HUMAN; sp|P11940|PABP1_HUMAN	Polyadenylate-binding protein OS=Homo sapiens OX=9606 GN=PABPC1 PE=1 SV=1; Polyadenylate-binding protein 1 OS=Homo sapiens OX=9606 GN=PABPC1 PE=1 SV=2			2	99	SKGFGFVCFSSPEEATK	Carbamidomethyl(C)@8	missed K-G@2	0.00925636	1876.88	626.633	1876.87	626.629	3	12	1.1.1.2582.9	0	41.5586	15091.6	41.7027
12	46.54	46.54	tr|A0A087WTT1|A0A087WTT1_HUMAN; sp|P11940|PABP1_HUMAN	Polyadenylate-binding protein OS=Homo sapiens OX=9606 GN=PABPC1 PE=1 SV=1; Polyadenylate-binding protein 1 OS=Homo sapiens OX=9606 GN=PABPC1 PE=1 SV=2			2	99	SKGFGFVSFER		missed K-G@2	0.00072833	1259.63	630.823	1259.63	630.822	2	14	1.1.1.2448.7	1	38.2747	2105.43	38.2865
12	46.54	46.54	tr|A0A087WTT1|A0A087WTT1_HUMAN; sp|P11940|PABP1_HUMAN	Polyadenylate-binding protein OS=Homo sapiens OX=9606 GN=PABPC1 PE=1 SV=1; Polyadenylate-binding protein 1 OS=Homo sapiens OX=9606 GN=PABPC1 PE=1 SV=2			2	99	SKVDEAVAVLQAHQAK		missed K-V@2	0.00503985	1692.92	565.314	1692.92	565.313	3	13	1.1.1.2066.6	1	28.7217	16437.2	28.7649
12	46.54	46.54	tr|A0A087WTT1|A0A087WTT1_HUMAN; sp|P11940|PABP1_HUMAN	Polyadenylate-binding protein OS=Homo sapiens OX=9606 GN=PABPC1 PE=1 SV=1; Polyadenylate-binding protein 1 OS=Homo sapiens OX=9606 GN=PABPC1 PE=1 SV=2			2	99	SLGYAYVNFQQPADAER			0.00674769	1927.91	964.964	1927.91	964.961	2	23	1.1.1.2618.6	0	42.4625	38921.5	42.589
12	46.54	46.54	tr|A0A087WTT1|A0A087WTT1_HUMAN; sp|P11940|PABP1_HUMAN	Polyadenylate-binding protein OS=Homo sapiens OX=9606 GN=PABPC1 PE=1 SV=1; Polyadenylate-binding protein 1 OS=Homo sapiens OX=9606 GN=PABPC1 PE=1 SV=2			2	99	VDEAVAVLQAHQAK			-0.00563987	1477.78	739.899	1477.79	739.902	2	11	1.1.1.1959.18	1	26.1189	1411.92	26.0746
12	46.54	46.54	tr|A0A087WTT1|A0A087WTT1_HUMAN; sp|P11940|PABP1_HUMAN	Polyadenylate-binding protein OS=Homo sapiens OX=9606 GN=PABPC1 PE=1 SV=1; Polyadenylate-binding protein 1 OS=Homo sapiens OX=9606 GN=PABPC1 PE=1 SV=2			2	99	YQGVNLYVK			0.00193735	1082.58	542.296	1082.58	542.295	2	14	1.1.1.2175.5	1	31.4894	38865.5	31.334
12	46.54	46.54	tr|A0A087WTT1|A0A087WTT1_HUMAN; sp|P11940|PABP1_HUMAN	Polyadenylate-binding protein OS=Homo sapiens OX=9606 GN=PABPC1 PE=1 SV=1; Polyadenylate-binding protein 1 OS=Homo sapiens OX=9606 GN=PABPC1 PE=1 SV=2			1.76955	98.54	NLDDGIDDERLR		missed R-L@10	0.000511471	1429.68	715.847	1429.68	715.847	2	9	1.1.1.1922.15	1	25.163	17674.7	25.2766
12	46.54	46.54	tr|A0A087WTT1|A0A087WTT1_HUMAN; sp|P11940|PABP1_HUMAN	Polyadenylate-binding protein OS=Homo sapiens OX=9606 GN=PABPC1 PE=1 SV=1; Polyadenylate-binding protein 1 OS=Homo sapiens OX=9606 GN=PABPC1 PE=1 SV=2			0.376751	62.17	KSGVGNIFIK		missed K-S@1	-0.00243334	1061.62	531.818	1061.62	531.819	2	8	1.1.1.1975.10	1	26.5189	17182.2	26.6342
12	46.54	46.54	tr|A0A087WTT1|A0A087WTT1_HUMAN; sp|P11940|PABP1_HUMAN	Polyadenylate-binding protein OS=Homo sapiens OX=9606 GN=PABPC1 PE=1 SV=1; Polyadenylate-binding protein 1 OS=Homo sapiens OX=9606 GN=PABPC1 PE=1 SV=2			0.253366	48.56	QAHLTNQYMQR			-0.0045132	1388.66	695.336	1388.66	695.338	2	6	1.1.1.1497.14	1	14.6972	1418.33	14.7599
12	46.54	46.54	tr|A0A087WTT1|A0A087WTT1_HUMAN; sp|P11940|PABP1_HUMAN	Polyadenylate-binding protein OS=Homo sapiens OX=9606 GN=PABPC1 PE=1 SV=1; Polyadenylate-binding protein 1 OS=Homo sapiens OX=9606 GN=PABPC1 PE=1 SV=2			0.142065	31.58	EFTNVYIK			7.07625e-05	1012.52	507.269	1012.52	507.269	2	6	1.1.1.2164.6	0	31.2129	17506.5	31.334
12	46.54	46.54	tr|A0A087WTT1|A0A087WTT1_HUMAN; sp|P11940|PABP1_HUMAN	Polyadenylate-binding protein OS=Homo sapiens OX=9606 GN=PABPC1 PE=1 SV=1; Polyadenylate-binding protein 1 OS=Homo sapiens OX=9606 GN=PABPC1 PE=1 SV=2			0	99	AKEFTNVYIK		missed K-E@2	-0.00273868	1211.65	606.833	1211.66	606.835	2	14	1.1.1.1873.7	0	23.9215	31761.2	24.0293
12	46.54	46.54	tr|A0A087WTT1|A0A087WTT1_HUMAN; sp|P11940|PABP1_HUMAN	Polyadenylate-binding protein OS=Homo sapiens OX=9606 GN=PABPC1 PE=1 SV=1; Polyadenylate-binding protein 1 OS=Homo sapiens OX=9606 GN=PABPC1 PE=1 SV=2			0	96.75	AKEFTNVYIK		missed K-E@2	-0.00261661	1211.65	606.833	1211.66	606.835	2	11	1.1.1.1889.18	0	24.3192	28468.1	24.0535
12	46.54	46.54	tr|A0A087WTT1|A0A087WTT1_HUMAN; sp|P11940|PABP1_HUMAN	Polyadenylate-binding protein OS=Homo sapiens OX=9606 GN=PABPC1 PE=1 SV=1; Polyadenylate-binding protein 1 OS=Homo sapiens OX=9606 GN=PABPC1 PE=1 SV=2			0	99	ALDTMNFDVIK			-0.000932299	1265.63	633.823	1265.63	633.824	2	12	1.1.1.2913.7	0	49.667	16294.1	49.4545
12	46.54	46.54	tr|A0A087WTT1|A0A087WTT1_HUMAN; sp|P11940|PABP1_HUMAN	Polyadenylate-binding protein OS=Homo sapiens OX=9606 GN=PABPC1 PE=1 SV=1; Polyadenylate-binding protein 1 OS=Homo sapiens OX=9606 GN=PABPC1 PE=1 SV=2			0	99	ALDTMNFDVIK			-0.000932299	1265.63	633.823	1265.63	633.824	2	8	1.1.1.2898.6	0	49.2824	16294.1	49.4545
12	46.54	46.54	tr|A0A087WTT1|A0A087WTT1_HUMAN; sp|P11940|PABP1_HUMAN	Polyadenylate-binding protein OS=Homo sapiens OX=9606 GN=PABPC1 PE=1 SV=1; Polyadenylate-binding protein 1 OS=Homo sapiens OX=9606 GN=PABPC1 PE=1 SV=2			0	79.11	ALDTMNFDVIK			-0.000932299	1265.63	633.823	1265.63	633.824	2	7	1.1.1.2912.4	0	49.639	16294.1	49.4545
12	46.54	46.54	tr|A0A087WTT1|A0A087WTT1_HUMAN; sp|P11940|PABP1_HUMAN	Polyadenylate-binding protein OS=Homo sapiens OX=9606 GN=PABPC1 PE=1 SV=1; Polyadenylate-binding protein 1 OS=Homo sapiens OX=9606 GN=PABPC1 PE=1 SV=2			0	99	EFSPFGTITSAK			-0.0021979	1283.64	642.826	1283.64	642.827	2	11	1.1.1.2718.2	1	44.9009	26567	45.063
12	46.54	46.54	tr|A0A087WTT1|A0A087WTT1_HUMAN; sp|P11940|PABP1_HUMAN	Polyadenylate-binding protein OS=Homo sapiens OX=9606 GN=PABPC1 PE=1 SV=1; Polyadenylate-binding protein 1 OS=Homo sapiens OX=9606 GN=PABPC1 PE=1 SV=2			0	99	FGPALSVK			0.000657557	817.47	409.743	817.47	409.742	2	11	1.1.1.2113.3	1	29.9254	27423.3	29.8209
12	46.54	46.54	tr|A0A087WTT1|A0A087WTT1_HUMAN; sp|P11940|PABP1_HUMAN	Polyadenylate-binding protein OS=Homo sapiens OX=9606 GN=PABPC1 PE=1 SV=1; Polyadenylate-binding protein 1 OS=Homo sapiens OX=9606 GN=PABPC1 PE=1 SV=2			0	99	FSPAGPILSIR			-0.00173	1156.66	579.337	1156.66	579.338	2	10	1.1.1.2839.2	1	47.8093	29274.5	47.5661
12	46.54	46.54	tr|A0A087WTT1|A0A087WTT1_HUMAN; sp|P11940|PABP1_HUMAN	Polyadenylate-binding protein OS=Homo sapiens OX=9606 GN=PABPC1 PE=1 SV=1; Polyadenylate-binding protein 1 OS=Homo sapiens OX=9606 GN=PABPC1 PE=1 SV=2			0	99	FSPAGPILSIR			-0.00234034	1156.66	579.336	1156.66	579.338	2	6	1.1.1.2854.2	1	48.1841	305.524	48.1287
12	46.54	46.54	tr|A0A087WTT1|A0A087WTT1_HUMAN; sp|P11940|PABP1_HUMAN	Polyadenylate-binding protein OS=Homo sapiens OX=9606 GN=PABPC1 PE=1 SV=1; Polyadenylate-binding protein 1 OS=Homo sapiens OX=9606 GN=PABPC1 PE=1 SV=2			0	99	GFGFVCFSSPEEATK	Carbamidomethyl(C)@6		0.00203412	1661.74	831.878	1661.74	831.877	2	18	1.1.1.2953.13	0	50.7078	18609.9	50.8506
12	46.54	46.54	tr|A0A087WTT1|A0A087WTT1_HUMAN; sp|P11940|PABP1_HUMAN	Polyadenylate-binding protein OS=Homo sapiens OX=9606 GN=PABPC1 PE=1 SV=1; Polyadenylate-binding protein 1 OS=Homo sapiens OX=9606 GN=PABPC1 PE=1 SV=2			0	99	GFGFVSFER			-0.00270287	1044.5	523.257	1044.5	523.259	2	10	1.1.1.2835.2	1	47.7126	10250.5	47.8545
12	46.54	46.54	tr|A0A087WTT1|A0A087WTT1_HUMAN; sp|P11940|PABP1_HUMAN	Polyadenylate-binding protein OS=Homo sapiens OX=9606 GN=PABPC1 PE=1 SV=1; Polyadenylate-binding protein 1 OS=Homo sapiens OX=9606 GN=PABPC1 PE=1 SV=2			0	84.14	GFGFVSFER			-0.00270287	1044.5	523.257	1044.5	523.259	2	5	1.1.1.2868.2	1	48.5421	216.057	48.4862
12	46.54	46.54	tr|A0A087WTT1|A0A087WTT1_HUMAN; sp|P11940|PABP1_HUMAN	Polyadenylate-binding protein OS=Homo sapiens OX=9606 GN=PABPC1 PE=1 SV=1; Polyadenylate-binding protein 1 OS=Homo sapiens OX=9606 GN=PABPC1 PE=1 SV=2			0	89.23	GYGFVHFETQEAAER			0.00896658	1739.8	870.907	1739.79	870.902	2	9	1.1.1.2276.13	1	34.0292	2536.18	33.8897
12	46.54	46.54	tr|A0A087WTT1|A0A087WTT1_HUMAN; sp|P11940|PABP1_HUMAN	Polyadenylate-binding protein OS=Homo sapiens OX=9606 GN=PABPC1 PE=1 SV=1; Polyadenylate-binding protein 1 OS=Homo sapiens OX=9606 GN=PABPC1 PE=1 SV=2			0	99	KEFSPFGTITSAK		missed K-E@1	0.00663678	1411.74	471.588	1411.73	471.586	3	10	1.1.1.2316.3	1	34.9992	2726.44	34.994
12	46.54	46.54	tr|A0A087WTT1|A0A087WTT1_HUMAN; sp|P11940|PABP1_HUMAN	Polyadenylate-binding protein OS=Homo sapiens OX=9606 GN=PABPC1 PE=1 SV=1; Polyadenylate-binding protein 1 OS=Homo sapiens OX=9606 GN=PABPC1 PE=1 SV=2			0	98.5	NLDDGIDDER			6.34772e-05	1160.49	581.255	1160.49	581.255	2	11	1.1.1.1725.7	1	20.3092	17007.8	20.0482
12	46.54	46.54	tr|A0A087WTT1|A0A087WTT1_HUMAN; sp|P11940|PABP1_HUMAN	Polyadenylate-binding protein OS=Homo sapiens OX=9606 GN=PABPC1 PE=1 SV=1; Polyadenylate-binding protein 1 OS=Homo sapiens OX=9606 GN=PABPC1 PE=1 SV=2			0	94.04	NLDDGIDDER			0.000185547	1160.49	581.255	1160.49	581.255	2	8	1.1.1.1711.15	1	19.9609	19853.7	20.0225
12	46.54	46.54	tr|A0A087WTT1|A0A087WTT1_HUMAN; sp|P11940|PABP1_HUMAN	Polyadenylate-binding protein OS=Homo sapiens OX=9606 GN=PABPC1 PE=1 SV=1; Polyadenylate-binding protein 1 OS=Homo sapiens OX=9606 GN=PABPC1 PE=1 SV=2			0	99	SGVGNIFIK			-0.00178413	933.527	467.771	933.528	467.771	2	11	1.1.1.2395.2	1	36.9336	16851.2	37.0799
12	46.54	46.54	tr|A0A087WTT1|A0A087WTT1_HUMAN; sp|P11940|PABP1_HUMAN	Polyadenylate-binding protein OS=Homo sapiens OX=9606 GN=PABPC1 PE=1 SV=1; Polyadenylate-binding protein 1 OS=Homo sapiens OX=9606 GN=PABPC1 PE=1 SV=2			0	76.55	SKVDEAVAVLQAHQAK		missed K-V@2	0.00240296	1692.92	847.466	1692.92	847.465	2	7	1.1.1.2066.20	1	28.7333	619.287	28.7649
12	46.54	46.54	tr|A0A087WTT1|A0A087WTT1_HUMAN; sp|P11940|PABP1_HUMAN	Polyadenylate-binding protein OS=Homo sapiens OX=9606 GN=PABPC1 PE=1 SV=1; Polyadenylate-binding protein 1 OS=Homo sapiens OX=9606 GN=PABPC1 PE=1 SV=2			0	96.93	SLGYAYVNFQQPADAER			0.00674769	1927.91	964.964	1927.91	964.961	2	9	1.1.1.2633.19	0	42.8398	41181.9	42.5641
13	45.86	45.86	sp|P12956|XRCC6_HUMAN	X-ray repair cross-complementing protein 6 OS=Homo sapiens OX=9606 GN=XRCC6 PE=1 SV=2			2	99	DIISIAEDEDLR			-0.00157962	1387.68	694.848	1387.68	694.849	2	11	1.1.1.2963.7	1	50.9636	2377.56	50.7459
13	45.86	45.86	sp|P12956|XRCC6_HUMAN	X-ray repair cross-complementing protein 6 OS=Homo sapiens OX=9606 GN=XRCC6 PE=1 SV=2			2	99	DSLIFLVDASK			-0.000451352	1206.65	604.332	1206.65	604.332	2	9	1.1.1.3257.2	1	58.4014	1837.56	58.2367
13	45.86	45.86	sp|P12956|XRCC6_HUMAN	X-ray repair cross-complementing protein 6 OS=Homo sapiens OX=9606 GN=XRCC6 PE=1 SV=2			2	99	DTGIFLDLMHLK			-0.00134046	1401.73	701.873	1401.73	701.874	2	16	1.1.1.3633.4	1	68.1453	2487.45	68.0786
13	45.86	45.86	sp|P12956|XRCC6_HUMAN	X-ray repair cross-complementing protein 6 OS=Homo sapiens OX=9606 GN=XRCC6 PE=1 SV=2			2	99	ELVYPPDYNPEGK			-0.000529655	1519.72	760.867	1519.72	760.867	2	17	1.1.1.2286.13	1	34.2646	9097.29	34.2265
13	45.86	45.86	sp|P12956|XRCC6_HUMAN	X-ray repair cross-complementing protein 6 OS=Homo sapiens OX=9606 GN=XRCC6 PE=1 SV=2			2	99	FDDPGLMLMGFKPLVLLK			0.0060283	2033.12	678.712	2033.11	678.71	3	9	1.1.1.4184.2	1	80.1031	359.144	80.1989
13	45.86	45.86	sp|P12956|XRCC6_HUMAN	X-ray repair cross-complementing protein 6 OS=Homo sapiens OX=9606 GN=XRCC6 PE=1 SV=2			2	99	IISSDRDLLAVVFYGTEKDK		missed R-D@6; missed K-D@18	0.00344146	2268.2	757.075	2268.2	757.074	3	6	1.1.1.3258.6	1	58.4311	276.427	58.4487
13	45.86	45.86	sp|P12956|XRCC6_HUMAN	X-ray repair cross-complementing protein 6 OS=Homo sapiens OX=9606 GN=XRCC6 PE=1 SV=2			2	99	IMLFTNEDNPHGNDSAK			0.00628251	1901.86	634.962	1901.86	634.96	3	14	1.1.1.2136.13	1	30.5062	3225.92	30.518
13	45.86	45.86	sp|P12956|XRCC6_HUMAN	X-ray repair cross-complementing protein 6 OS=Homo sapiens OX=9606 GN=XRCC6 PE=1 SV=2			2	99	IQVTPPGFQLVFLPFADDKR		missed K-R@19	0.00446549	2287.24	763.421	2287.24	763.419	3	17	1.1.1.3973.2	1	76.3199	775.983	76.4417
13	45.86	45.86	sp|P12956|XRCC6_HUMAN	X-ray repair cross-complementing protein 6 OS=Homo sapiens OX=9606 GN=XRCC6 PE=1 SV=2			2	99	KQELLEALTK		missed K-Q@1	-0.00307596	1171.68	586.846	1171.68	586.848	2	17	1.1.1.2227.10	1	32.7955	12068.8	32.7339
13	45.86	45.86	sp|P12956|XRCC6_HUMAN	X-ray repair cross-complementing protein 6 OS=Homo sapiens OX=9606 GN=XRCC6 PE=1 SV=2			2	99	LGSLVDEFK			0.00101784	1006.53	504.274	1006.53	504.274	2	10	1.1.1.2546.2	1	40.6693	18857.8	40.7674
13	45.86	45.86	sp|P12956|XRCC6_HUMAN	X-ray repair cross-complementing protein 6 OS=Homo sapiens OX=9606 GN=XRCC6 PE=1 SV=2			2	99	LGSLVDEFKELVYPPDYNPEGK		missed K-E@9	0.00564217	2508.25	837.09	2508.24	837.088	3	14	1.1.1.3663.2	1	68.8943	380.397	69.1369
13	45.86	45.86	sp|P12956|XRCC6_HUMAN	X-ray repair cross-complementing protein 6 OS=Homo sapiens OX=9606 GN=XRCC6 PE=1 SV=2			2	99	NIYVLQELDNPGAK			-0.000924707	1572.81	787.414	1572.81	787.415	2	17	1.1.1.2901.7	1	49.36	9309.91	49.4286
13	45.86	45.86	sp|P12956|XRCC6_HUMAN	X-ray repair cross-complementing protein 6 OS=Homo sapiens OX=9606 GN=XRCC6 PE=1 SV=2			2	99	NIYVLQELDNPGAKR		missed K-R@14	0.00178495	1728.92	865.466	1728.92	865.465	2	18	1.1.1.2617.7	1	42.4337	5006.39	42.4915
13	45.86	45.86	sp|P12956|XRCC6_HUMAN	X-ray repair cross-complementing protein 6 OS=Homo sapiens OX=9606 GN=XRCC6 PE=1 SV=2			2	99	NLEALALDLMEPEQAVDLTLPK			-0.00762232	2422.26	1212.14	2422.27	1212.14	2	22	1.1.1.4559.3	1	85.9921	776.863	86.1151
13	45.86	45.86	sp|P12956|XRCC6_HUMAN	X-ray repair cross-complementing protein 6 OS=Homo sapiens OX=9606 GN=XRCC6 PE=1 SV=2			2	99	QELLEALTK			0.00115364	1043.59	522.801	1043.59	522.8	2	9	1.1.1.2595.3	1	41.8887	868.565	41.8573
13	45.86	45.86	sp|P12956|XRCC6_HUMAN	X-ray repair cross-complementing protein 6 OS=Homo sapiens OX=9606 GN=XRCC6 PE=1 SV=2			2	99	QIILEKEETEELK	Gln->pyro-Glu@N-term	missed K-E@6	0.00653107	1583.84	792.925	1583.83	792.922	2	14	1.1.1.2615.8	1	42.3827	1149.2	42.3723
13	45.86	45.86	sp|P12956|XRCC6_HUMAN	X-ray repair cross-complementing protein 6 OS=Homo sapiens OX=9606 GN=XRCC6 PE=1 SV=2			2	99	QIILEKEETEELKR		missed K-E@6; missed K-R@13	0.00167149	1756.96	586.66	1756.96	586.66	3	14	1.1.1.1865.7	1	23.7289	12764.5	23.7662
13	45.86	45.86	sp|P12956|XRCC6_HUMAN	X-ray repair cross-complementing protein 6 OS=Homo sapiens OX=9606 GN=XRCC6 PE=1 SV=2			2	99	TFNTSTGGLLLPSDTK			0.000280978	1650.85	826.431	1650.85	826.43	2	21	1.1.1.2674.10	1	43.8539	3000.87	43.8864
13	45.86	45.86	sp|P12956|XRCC6_HUMAN	X-ray repair cross-complementing protein 6 OS=Homo sapiens OX=9606 GN=XRCC6 PE=1 SV=2			1.74473	98.48	RNIPPYFVALVPQEEELDDQK		missed R-N@1	0.00763759	2499.27	834.098	2499.26	834.095	3	9	1.1.1.3162.11	1	55.9614	733.146	56.0788
13	45.86	45.86	sp|P12956|XRCC6_HUMAN	X-ray repair cross-complementing protein 6 OS=Homo sapiens OX=9606 GN=XRCC6 PE=1 SV=2			1.67778	98.22	FTVPMLK			0.00534301	834.473	418.244	834.467	418.241	2	7	1.1.1.2703.2	1	44.5461	2661.57	44.6365
13	45.86	45.86	sp|P12956|XRCC6_HUMAN	X-ray repair cross-complementing protein 6 OS=Homo sapiens OX=9606 GN=XRCC6 PE=1 SV=2			1.4437	97.02	RILELDQFK		missed R-I@1	0.00262923	1160.66	581.336	1160.66	581.335	2	8	1.1.1.2337.8	1	35.5365	1105.41	35.4791
13	45.86	45.86	sp|P12956|XRCC6_HUMAN	X-ray repair cross-complementing protein 6 OS=Homo sapiens OX=9606 GN=XRCC6 PE=1 SV=2			1.34679	96.25	RIMLFTNEDNPHGNDSAK		missed R-I@1	0.00310924	2057.96	686.995	2057.96	686.994	3	8	1.1.1.1914.16	1	24.957	1281.31	24.8888
13	45.86	45.86	sp|P12956|XRCC6_HUMAN	X-ray repair cross-complementing protein 6 OS=Homo sapiens OX=9606 GN=XRCC6 PE=1 SV=2			1.284	95.66	NIPPYFVALVPQEEELDDQK			-0.00289953	2343.16	1172.59	2343.16	1172.59	2	9	1.1.1.3552.7	1	66.0416	1536.91	66.1822
13	45.86	45.86	sp|P12956|XRCC6_HUMAN	X-ray repair cross-complementing protein 6 OS=Homo sapiens OX=9606 GN=XRCC6 PE=1 SV=2			0.882729	88.84	ILELDQFKGQQGQKR		missed K-G@8; missed K-R@14	0.00532834	1786.97	447.751	1786.97	447.75	4	8	1.1.1.1967.5	1	26.3093	5311.73	26.2781
13	45.86	45.86	sp|P12956|XRCC6_HUMAN	X-ray repair cross-complementing protein 6 OS=Homo sapiens OX=9606 GN=XRCC6 PE=1 SV=2			0.723538	83.79	ALKPPPIK			-0.00134384	862.563	432.289	862.564	432.289	2	7	1.1.1.1635.4	1	18.067	2752.51	18.0863
13	45.86	45.86	sp|P12956|XRCC6_HUMAN	X-ray repair cross-complementing protein 6 OS=Homo sapiens OX=9606 GN=XRCC6 PE=1 SV=2			0.341989	58.98	TFNTSTGGLLLPSDTKR		missed K-R@16	-0.000476817	1806.95	904.481	1806.95	904.481	2	8	1.1.1.2403.18	1	37.1481	5236.35	37.2309
13	45.86	45.86	sp|P12956|XRCC6_HUMAN	X-ray repair cross-complementing protein 6 OS=Homo sapiens OX=9606 GN=XRCC6 PE=1 SV=2			0.224754	44.85	VEYSEEELKTHISK		missed K-T@9	0.00347092	1690.85	564.622	1690.84	564.621	3	6	1.1.1.1751.13	1	20.9355	14913.7	21.0236
13	45.86	45.86	sp|P12956|XRCC6_HUMAN	X-ray repair cross-complementing protein 6 OS=Homo sapiens OX=9606 GN=XRCC6 PE=1 SV=2			0.0974532	23.24	ILELDQFK			-0.00828649	1004.55	503.28	1004.55	503.284	2	4	1.1.1.2663.2	0	43.5675	233.211	43.5629
13	45.86	45.86	sp|P12956|XRCC6_HUMAN	X-ray repair cross-complementing protein 6 OS=Homo sapiens OX=9606 GN=XRCC6 PE=1 SV=2			0.0883098	21.36	SDSFENPVLQQHFR			0.00182007	1702.81	568.61	1702.81	568.609	3	6	1.1.1.2356.5	1	35.9956	14731.2	36.1071
13	45.86	45.86	sp|P12956|XRCC6_HUMAN	X-ray repair cross-complementing protein 6 OS=Homo sapiens OX=9606 GN=XRCC6 PE=1 SV=2			0	99	DSLIFLVDASK			-0.00704304	1206.64	604.329	1206.65	604.332	2	6	1.1.1.3271.3	1	58.7719	94.4557	58.792
13	45.86	45.86	sp|P12956|XRCC6_HUMAN	X-ray repair cross-complementing protein 6 OS=Homo sapiens OX=9606 GN=XRCC6 PE=1 SV=2			0	39.21	DSLIFLVDASK			-0.000451352	1206.65	604.332	1206.65	604.332	2	4	1.1.1.3243.5	1	58.0338	1832.56	58.2367
13	45.86	45.86	sp|P12956|XRCC6_HUMAN	X-ray repair cross-complementing protein 6 OS=Homo sapiens OX=9606 GN=XRCC6 PE=1 SV=2			0	99	DTGIFLDLMHLK			-0.00134046	1401.73	701.873	1401.73	701.874	2	19	1.1.1.3628.3	1	68.0135	2487.45	68.0786
13	45.86	45.86	sp|P12956|XRCC6_HUMAN	X-ray repair cross-complementing protein 6 OS=Homo sapiens OX=9606 GN=XRCC6 PE=1 SV=2			0	99	DTGIFLDLMHLK			0.00244366	1401.74	701.875	1401.73	701.874	2	16	1.1.1.3643.3	1	68.3983	161.548	68.4092
13	45.86	45.86	sp|P12956|XRCC6_HUMAN	X-ray repair cross-complementing protein 6 OS=Homo sapiens OX=9606 GN=XRCC6 PE=1 SV=2			0	55.06	DTGIFLDLMHLK	Oxidation(M)@9		0.00462583	1417.73	709.873	1417.73	709.871	2	6	1.1.1.3158.8	1	55.854	378.987	55.8178
13	45.86	45.86	sp|P12956|XRCC6_HUMAN	X-ray repair cross-complementing protein 6 OS=Homo sapiens OX=9606 GN=XRCC6 PE=1 SV=2			0	35.36	DTGIFLDLMHLK	Oxidation(M)@9		0.00548031	1417.73	709.874	1417.73	709.871	2	5	1.1.1.3144.4	1	55.4836	341.357	55.5812
13	45.86	45.86	sp|P12956|XRCC6_HUMAN	X-ray repair cross-complementing protein 6 OS=Homo sapiens OX=9606 GN=XRCC6 PE=1 SV=2			0	99	ELVYPPDYNPEGK			-0.000529655	1519.72	760.867	1519.72	760.867	2	13	1.1.1.2295.9	1	34.4864	9176.28	34.2265
13	45.86	45.86	sp|P12956|XRCC6_HUMAN	X-ray repair cross-complementing protein 6 OS=Homo sapiens OX=9606 GN=XRCC6 PE=1 SV=2			0	89.23	ELVYPPDYNPEGK			0.000324832	1519.72	760.867	1519.72	760.867	2	8	1.1.1.2304.16	1	34.7057	3942.35	34.4452
13	45.86	45.86	sp|P12956|XRCC6_HUMAN	X-ray repair cross-complementing protein 6 OS=Homo sapiens OX=9606 GN=XRCC6 PE=1 SV=2			0	99	LGSLVDEFKELVYPPDYNPEGK		missed K-E@9	0.00564217	2508.25	837.09	2508.24	837.088	3	14	1.1.1.3678.4	1	69.2896	385.339	69.1277
13	45.86	45.86	sp|P12956|XRCC6_HUMAN	X-ray repair cross-complementing protein 6 OS=Homo sapiens OX=9606 GN=XRCC6 PE=1 SV=2			0	99	NIYVLQELDNPGAK			-0.000924707	1572.81	787.414	1572.81	787.415	2	11	1.1.1.2910.10	1	49.5932	9309.91	49.4286
13	45.86	45.86	sp|P12956|XRCC6_HUMAN	X-ray repair cross-complementing protein 6 OS=Homo sapiens OX=9606 GN=XRCC6 PE=1 SV=2			0	98.81	NIYVLQELDNPGAK			-0.00531917	1572.81	787.412	1572.81	787.415	2	8	1.1.1.2925.11	1	49.9807	505.374	49.7606
13	45.86	45.86	sp|P12956|XRCC6_HUMAN	X-ray repair cross-complementing protein 6 OS=Homo sapiens OX=9606 GN=XRCC6 PE=1 SV=2			0	43.74	NIYVLQELDNPGAKR		missed K-R@14	0.00178495	1728.92	865.466	1728.92	865.465	2	6	1.1.1.2629.15	1	42.7325	5190.05	42.4915
13	45.86	45.86	sp|P12956|XRCC6_HUMAN	X-ray repair cross-complementing protein 6 OS=Homo sapiens OX=9606 GN=XRCC6 PE=1 SV=2			0	99	NLEALALDLMEPEQAVDLTLPK	Oxidation(M)@10		0.00380274	2438.27	1220.14	2438.26	1220.14	2	16	1.1.1.3924.3	1	75.4008	143.904	75.3766
13	45.86	45.86	sp|P12956|XRCC6_HUMAN	X-ray repair cross-complementing protein 6 OS=Homo sapiens OX=9606 GN=XRCC6 PE=1 SV=2			0	99	QIILEKEETEELK		missed K-E@6	0.00150537	1600.86	801.436	1600.86	801.435	2	12	1.1.1.2037.8	1	28.0314	1228.25	28.0365
13	45.86	45.86	sp|P12956|XRCC6_HUMAN	X-ray repair cross-complementing protein 6 OS=Homo sapiens OX=9606 GN=XRCC6 PE=1 SV=2			0	99	QIILEKEETEELKR	Gln->pyro-Glu@N-term	missed K-E@6; missed K-R@13	0.00653287	1739.94	580.986	1739.93	580.984	3	12	1.1.1.2355.4	1	35.9673	4586.05	36.0108
13	45.86	45.86	sp|P12956|XRCC6_HUMAN	X-ray repair cross-complementing protein 6 OS=Homo sapiens OX=9606 GN=XRCC6 PE=1 SV=2			0	99	TFNTSTGGLLLPSDTK			0.000891326	1650.85	826.431	1650.85	826.43	2	11	1.1.1.2691.15	1	44.2618	1352.19	44.1009
13	45.86	45.86	sp|P12956|XRCC6_HUMAN	X-ray repair cross-complementing protein 6 OS=Homo sapiens OX=9606 GN=XRCC6 PE=1 SV=2			0	40.07	TFNTSTGGLLLPSDTKR		missed K-R@16	0.0031737	1806.95	603.324	1806.95	603.323	3	6	1.1.1.2418.5	1	37.5172	10225.8	37.2562
14	44.89	44.89	sp|Q08211|DHX9_HUMAN	ATP-dependent RNA helicase A OS=Homo sapiens OX=9606 GN=DHX9 PE=1 SV=4			2	99	AAMEALVVEVTKQPAIISQLDPVNER		missed K-Q@12	0.0167582	2820.52	941.181	2820.51	941.176	3	13	1.1.1.3689.5	1	69.5907	294.479	69.6228
14	44.89	44.89	sp|Q08211|DHX9_HUMAN	ATP-dependent RNA helicase A OS=Homo sapiens OX=9606 GN=DHX9 PE=1 SV=4			2	99	AENNSEVGASGYGVPGPTWDR			-0.00183919	2161.97	1081.99	2161.97	1081.99	2	20	1.1.1.2392.17	1	36.8773	5605.61	36.9546
14	44.89	44.89	sp|Q08211|DHX9_HUMAN	ATP-dependent RNA helicase A OS=Homo sapiens OX=9606 GN=DHX9 PE=1 SV=4			2	99	DVVQAYPEVR			-0.00251527	1174.6	588.305	1174.6	588.306	2	14	1.1.1.1983.13	1	26.7274	4609.36	26.7392
14	44.89	44.89	sp|Q08211|DHX9_HUMAN	ATP-dependent RNA helicase A OS=Homo sapiens OX=9606 GN=DHX9 PE=1 SV=4			2	99	ELDALDANDELTPLGR			0.00191705	1740.86	871.435	1740.85	871.434	2	22	1.1.1.2907.15	1	49.5208	6218.15	49.6075
14	44.89	44.89	sp|Q08211|DHX9_HUMAN	ATP-dependent RNA helicase A OS=Homo sapiens OX=9606 GN=DHX9 PE=1 SV=4			2	99	FSDHVALLSVFQAWDDAR			-0.000257894	2076.01	693.009	2076.01	693.009	3	12	1.1.1.3740.2	1	70.8867	144.219	70.9035
14	44.89	44.89	sp|Q08211|DHX9_HUMAN	ATP-dependent RNA helicase A OS=Homo sapiens OX=9606 GN=DHX9 PE=1 SV=4			2	99	GISHVIVDEIHER			0.00453185	1502.79	501.937	1502.78	501.935	3	12	1.1.1.2038.3	1	28.0435	2752.39	28.108
14	44.89	44.89	sp|Q08211|DHX9_HUMAN	ATP-dependent RNA helicase A OS=Homo sapiens OX=9606 GN=DHX9 PE=1 SV=4			2	99	GMTLVTPLQLLLFASK			0.0023436	1731	866.509	1731	866.508	2	16	1.1.1.5094.2	1	93.167	234.717	93.2284
14	44.89	44.89	sp|Q08211|DHX9_HUMAN	ATP-dependent RNA helicase A OS=Homo sapiens OX=9606 GN=DHX9 PE=1 SV=4			2	99	KVFDPVPVGVTK		missed K-V@1	0.00404569	1284.75	643.381	1284.74	643.379	2	15	1.1.1.2205.10	1	32.2388	2395.84	32.2776
14	44.89	44.89	sp|Q08211|DHX9_HUMAN	ATP-dependent RNA helicase A OS=Homo sapiens OX=9606 GN=DHX9 PE=1 SV=4			2	99	LAQFEPSQR			0.00132059	1074.55	538.281	1074.55	538.28	2	10	1.1.1.1709.14	1	19.9101	6295.47	19.6552
14	44.89	44.89	sp|Q08211|DHX9_HUMAN	ATP-dependent RNA helicase A OS=Homo sapiens OX=9606 GN=DHX9 PE=1 SV=4			2	99	LGGIGQFLAK			0.00505344	1002.59	502.303	1002.59	502.3	2	16	1.1.1.2700.2	1	44.4739	5037.41	44.5654
14	44.89	44.89	sp|Q08211|DHX9_HUMAN	ATP-dependent RNA helicase A OS=Homo sapiens OX=9606 GN=DHX9 PE=1 SV=4			2	99	LPIEPR			-0.00129308	723.427	362.721	723.428	362.721	2	6	1.1.1.1751.2	1	20.9264	1860.68	20.6802
14	44.89	44.89	sp|Q08211|DHX9_HUMAN	ATP-dependent RNA helicase A OS=Homo sapiens OX=9606 GN=DHX9 PE=1 SV=4			2	99	QLYHLGVVEAYSGLTK	Gln->pyro-Glu@N-term		-0.00491604	1759.91	880.962	1759.91	880.965	2	16	1.1.1.3251.9	1	58.2479	1236.09	58.2102
14	44.89	44.89	sp|Q08211|DHX9_HUMAN	ATP-dependent RNA helicase A OS=Homo sapiens OX=9606 GN=DHX9 PE=1 SV=4			2	99	RISAVSVAER		missed R-I@1	0.000543764	1086.62	544.315	1086.61	544.315	2	13	1.1.1.1544.4	0	15.8824	2908.46	15.963
14	44.89	44.89	sp|Q08211|DHX9_HUMAN	ATP-dependent RNA helicase A OS=Homo sapiens OX=9606 GN=DHX9 PE=1 SV=4			2	99	TPLHEIALSIK			-0.000125363	1220.71	407.911	1220.71	407.912	3	10	1.1.1.2405.2	1	37.1848	3005.12	37.2057
14	44.89	44.89	sp|Q08211|DHX9_HUMAN	ATP-dependent RNA helicase A OS=Homo sapiens OX=9606 GN=DHX9 PE=1 SV=4			2	99	TTQVPQFILDDFIQNDR			-0.000197058	2049.02	1025.52	2049.02	1025.52	2	10	1.1.1.3683.6	1	69.4237	2344	69.5692
14	44.89	44.89	sp|Q08211|DHX9_HUMAN	ATP-dependent RNA helicase A OS=Homo sapiens OX=9606 GN=DHX9 PE=1 SV=4			2	99	VQSDGQIVLVDDWIK			-0.0018736	1713.89	857.953	1713.89	857.954	2	8	1.1.1.3292.6	1	59.3224	450.837	59.3638
14	44.89	44.89	sp|Q08211|DHX9_HUMAN	ATP-dependent RNA helicase A OS=Homo sapiens OX=9606 GN=DHX9 PE=1 SV=4			2	99	YPSPFFVFGEK			-0.000197514	1316.64	659.329	1316.64	659.329	2	12	1.1.1.3341.4	1	60.5673	2753.54	60.4296
14	44.89	44.89	sp|Q08211|DHX9_HUMAN	ATP-dependent RNA helicase A OS=Homo sapiens OX=9606 GN=DHX9 PE=1 SV=4			2	99	YQILPLHSQIPR			0.00585444	1463.83	488.951	1463.82	488.949	3	10	1.1.1.2455.2	1	38.4345	5582.12	38.4795
14	44.89	44.89	sp|Q08211|DHX9_HUMAN	ATP-dependent RNA helicase A OS=Homo sapiens OX=9606 GN=DHX9 PE=1 SV=4			1.85387	98.81	GANLKDYYSR		missed K-D@5	0.000983526	1185.58	593.797	1185.58	593.796	2	12	1.1.1.1630.5	1	17.9525	3651.62	17.92
14	44.89	44.89	sp|Q08211|DHX9_HUMAN	ATP-dependent RNA helicase A OS=Homo sapiens OX=9606 GN=DHX9 PE=1 SV=4			1.4437	96.97	KMTPSYEIR		missed K-M@1	-0.00227065	1123.57	562.791	1123.57	562.792	2	9	1.1.1.1636.8	1	18.0967	1083.38	18.0863
14	44.89	44.89	sp|Q08211|DHX9_HUMAN	ATP-dependent RNA helicase A OS=Homo sapiens OX=9606 GN=DHX9 PE=1 SV=4			1.24413	95.26	SSVNCPFSSQDMK	Carbamidomethyl(C)@5		0.00534569	1485.63	743.821	1485.62	743.819	2	8	1.1.1.1905.18	1	24.7267	709.522	24.7343
14	44.89	44.89	sp|Q08211|DHX9_HUMAN	ATP-dependent RNA helicase A OS=Homo sapiens OX=9606 GN=DHX9 PE=1 SV=4			0.962573	90.86	LNQYFQK			0.00223563	939.484	470.749	939.481	470.748	2	8	1.1.1.1686.6	1	19.3378	2444.82	19.528
14	44.89	44.89	sp|Q08211|DHX9_HUMAN	ATP-dependent RNA helicase A OS=Homo sapiens OX=9606 GN=DHX9 PE=1 SV=4			0.812479	86.92	KVQSDGQIVLVDDWIK		missed K-V@1	0.00185719	1841.99	615.004	1841.99	615.004	3	6	1.1.1.2986.4	1	51.5346	153.395	51.5279
14	44.89	44.89	sp|Q08211|DHX9_HUMAN	ATP-dependent RNA helicase A OS=Homo sapiens OX=9606 GN=DHX9 PE=1 SV=4			0.59346	77.96	KFESEILEAISQNSVVIIR		missed K-F@1	0.00300158	2174.2	725.74	2174.19	725.739	3	5	1.1.1.3640.4	1	68.3133	253.226	68.2584
14	44.89	44.89	sp|Q08211|DHX9_HUMAN	ATP-dependent RNA helicase A OS=Homo sapiens OX=9606 GN=DHX9 PE=1 SV=4			0.527244	74.19	VFDPVPVGVTK			0.00148534	1156.65	579.333	1156.65	579.332	2	7	1.1.1.2532.4	1	40.3144	5264.59	40.1789
14	44.89	44.89	sp|Q08211|DHX9_HUMAN	ATP-dependent RNA helicase A OS=Homo sapiens OX=9606 GN=DHX9 PE=1 SV=4			0.444906	68.38	NFLYAWCGKR	Carbamidomethyl(C)@7	missed K-R@9	-0.00384007	1313.63	657.822	1313.63	657.824	2	8	1.1.1.2336.9	1	35.5128	2177.26	35.5525
14	44.89	44.89	sp|Q08211|DHX9_HUMAN	ATP-dependent RNA helicase A OS=Homo sapiens OX=9606 GN=DHX9 PE=1 SV=4			0.372634	62.24	MGGEEAEIR			-0.00513871	990.439	496.227	990.444	496.229	2	6	1.1.1.1527.9	1	15.4468	612.08	15.4619
14	44.89	44.89	sp|Q08211|DHX9_HUMAN	ATP-dependent RNA helicase A OS=Homo sapiens OX=9606 GN=DHX9 PE=1 SV=4			0.286509	53.06	ISAVSVAER			-0.00395021	930.509	466.262	930.513	466.264	2	6	1.1.1.1714.5	0	20.0297	2458.01	20.074
14	44.89	44.89	sp|Q08211|DHX9_HUMAN	ATP-dependent RNA helicase A OS=Homo sapiens OX=9606 GN=DHX9 PE=1 SV=4			0.117475	27.38	KLAAQSCALSLVR	Carbamidomethyl(C)@7	missed K-L@1	0.00604174	1415.8	472.94	1415.79	472.938	3	5	1.1.1.2156.5	1	31.0057	970.982	31.0757
14	44.89	44.89	sp|Q08211|DHX9_HUMAN	ATP-dependent RNA helicase A OS=Homo sapiens OX=9606 GN=DHX9 PE=1 SV=4			0.117475	27.35	LNMATLR			0.00827882	817.456	409.735	817.448	409.731	2	5	1.1.1.1981.4	1	26.6673	1402.82	26.6866
14	44.89	44.89	sp|Q08211|DHX9_HUMAN	ATP-dependent RNA helicase A OS=Homo sapiens OX=9606 GN=DHX9 PE=1 SV=4			0.110138	25.95	DFVNYLVR			-0.00473944	1024.53	513.272	1024.53	513.274	2	4	1.1.1.2856.2	1	48.2347	1275.29	48.3577
14	44.89	44.89	sp|Q08211|DHX9_HUMAN	ATP-dependent RNA helicase A OS=Homo sapiens OX=9606 GN=DHX9 PE=1 SV=4			0	99	AENNSEVGASGYGVPGPTWDR			-0.00183919	2161.97	1081.99	2161.97	1081.99	2	21	1.1.1.2393.8	1	36.9013	5605.61	36.9546
14	44.89	44.89	sp|Q08211|DHX9_HUMAN	ATP-dependent RNA helicase A OS=Homo sapiens OX=9606 GN=DHX9 PE=1 SV=4			0	26.72	ELDALDANDELTPLGR			0.00191705	1740.86	871.435	1740.85	871.434	2	6	1.1.1.2905.13	1	49.4682	6218.15	49.6075
14	44.89	44.89	sp|Q08211|DHX9_HUMAN	ATP-dependent RNA helicase A OS=Homo sapiens OX=9606 GN=DHX9 PE=1 SV=4			0	90.03	LNQYFQK			0.00223563	939.484	470.749	939.481	470.748	2	10	1.1.1.1701.4	1	19.7104	2458.52	19.528
14	44.89	44.89	sp|Q08211|DHX9_HUMAN	ATP-dependent RNA helicase A OS=Homo sapiens OX=9606 GN=DHX9 PE=1 SV=4			0	98.19	LPIEPR			-0.00147619	723.426	362.721	723.428	362.721	2	6	1.1.1.1735.2	1	20.5389	2806.73	20.584
14	44.89	44.89	sp|Q08211|DHX9_HUMAN	ATP-dependent RNA helicase A OS=Homo sapiens OX=9606 GN=DHX9 PE=1 SV=4			0	99	QLYHLGVVEAYSGLTK			0.000459844	1776.94	889.478	1776.94	889.478	2	10	1.1.1.2698.8	1	44.4304	1211.73	44.4464
14	44.89	44.89	sp|Q08211|DHX9_HUMAN	ATP-dependent RNA helicase A OS=Homo sapiens OX=9606 GN=DHX9 PE=1 SV=4			0	99	QLYHLGVVEAYSGLTK	Gln->pyro-Glu@N-term		-0.00491604	1759.91	880.962	1759.91	880.965	2	7	1.1.1.3254.8	1	58.3268	1236.09	58.2102
14	44.89	44.89	sp|Q08211|DHX9_HUMAN	ATP-dependent RNA helicase A OS=Homo sapiens OX=9606 GN=DHX9 PE=1 SV=4			0	83.67	RISAVSVAER		missed R-I@1	-0.00482732	1086.61	544.312	1086.61	544.315	2	8	1.1.1.1562.6	0	16.3109	2332.34	16.0577
14	44.89	44.89	sp|Q08211|DHX9_HUMAN	ATP-dependent RNA helicase A OS=Homo sapiens OX=9606 GN=DHX9 PE=1 SV=4			0	55.45	TTQVPQFILDDFIQNDR			-0.000197058	2049.02	1025.52	2049.02	1025.52	2	7	1.1.1.3698.6	1	69.8085	2395.09	69.5692
15	44.8	50.9	tr|A0A0G2JIW1|A0A0G2JIW1_HUMAN; sp|P0DMV9|HS71B_HUMAN; sp|P0DMV8|HS71A_HUMAN	Heat shock 70 kDa protein 1B OS=Homo sapiens OX=9606 GN=HSPA1B PE=1 SV=1; Heat shock 70 kDa protein 1B OS=Homo sapiens OX=9606 GN=HSPA1B PE=1 SV=1; Heat shock 70 kDa protein 1A OS=Homo sapiens OX=9606 GN=HSPA1A PE=1 SV=1			2	99	AAAIGIDLGTTYSCVGVFQHGK	Carbamidomethyl(C)@14		0.00897429	2264.13	755.719	2264.13	755.716	3	20	1.1.1.3011.2	1	52.1334	1201.39	52.2225
15	44.8	50.9	tr|A0A0G2JIW1|A0A0G2JIW1_HUMAN; sp|P0DMV9|HS71B_HUMAN; sp|P0DMV8|HS71A_HUMAN	Heat shock 70 kDa protein 1B OS=Homo sapiens OX=9606 GN=HSPA1B PE=1 SV=1; Heat shock 70 kDa protein 1B OS=Homo sapiens OX=9606 GN=HSPA1B PE=1 SV=1; Heat shock 70 kDa protein 1A OS=Homo sapiens OX=9606 GN=HSPA1A PE=1 SV=1			2	99	AFYPEEISSMVLTK	Oxidation(M)@10		0.00030315	1629.8	815.905	1629.8	815.905	2	14	1.1.1.2918.12	1	49.7998	1315.11	49.7864
15	44.8	50.9	tr|A0A0G2JIW1|A0A0G2JIW1_HUMAN; sp|P0DMV9|HS71B_HUMAN; sp|P0DMV8|HS71A_HUMAN	Heat shock 70 kDa protein 1B OS=Homo sapiens OX=9606 GN=HSPA1B PE=1 SV=1; Heat shock 70 kDa protein 1B OS=Homo sapiens OX=9606 GN=HSPA1B PE=1 SV=1; Heat shock 70 kDa protein 1A OS=Homo sapiens OX=9606 GN=HSPA1A PE=1 SV=1			2	99	ARFEELCSDLFR	Carbamidomethyl(C)@7	missed R-F@2	0.00661666	1541.74	514.919	1541.73	514.917	3	12	1.1.1.2699.2	1	44.4493	19054.6	44.5415
15	44.8	50.9	tr|A0A0G2JIW1|A0A0G2JIW1_HUMAN; sp|P0DMV9|HS71B_HUMAN; sp|P0DMV8|HS71A_HUMAN	Heat shock 70 kDa protein 1B OS=Homo sapiens OX=9606 GN=HSPA1B PE=1 SV=1; Heat shock 70 kDa protein 1B OS=Homo sapiens OX=9606 GN=HSPA1B PE=1 SV=1; Heat shock 70 kDa protein 1A OS=Homo sapiens OX=9606 GN=HSPA1A PE=1 SV=1			2	99	ATAGDTHLGGEDFDNR			0.00365665	1674.73	838.371	1674.72	838.369	2	28	1.1.1.1684.10	1	19.3023	25694.7	19.3074
15	44.8	50.9	tr|A0A0G2JIW1|A0A0G2JIW1_HUMAN; sp|P0DMV9|HS71B_HUMAN; sp|P0DMV8|HS71A_HUMAN	Heat shock 70 kDa protein 1B OS=Homo sapiens OX=9606 GN=HSPA1B PE=1 SV=1; Heat shock 70 kDa protein 1B OS=Homo sapiens OX=9606 GN=HSPA1B PE=1 SV=1; Heat shock 70 kDa protein 1A OS=Homo sapiens OX=9606 GN=HSPA1A PE=1 SV=1			2	99	CQEVISWLDANTLAEKDEFEHK	Carbamidomethyl(C)@1	missed K-D@16	0.0138895	2661.25	888.091	2661.24	888.087	3	15	1.1.1.3015.6	1	52.2377	2325.3	52.2935
15	44.8	50.9	tr|A0A0G2JIW1|A0A0G2JIW1_HUMAN; sp|P0DMV9|HS71B_HUMAN; sp|P0DMV8|HS71A_HUMAN	Heat shock 70 kDa protein 1B OS=Homo sapiens OX=9606 GN=HSPA1B PE=1 SV=1; Heat shock 70 kDa protein 1B OS=Homo sapiens OX=9606 GN=HSPA1B PE=1 SV=1; Heat shock 70 kDa protein 1A OS=Homo sapiens OX=9606 GN=HSPA1A PE=1 SV=1			2	99	DAGVIAGLNVLR			0.00011446	1196.69	599.351	1196.69	599.351	2	19	1.1.1.3107.4	1	54.5108	38447.2	54.3032
15	44.8	50.9	tr|A0A0G2JIW1|A0A0G2JIW1_HUMAN; sp|P0DMV9|HS71B_HUMAN; sp|P0DMV8|HS71A_HUMAN	Heat shock 70 kDa protein 1B OS=Homo sapiens OX=9606 GN=HSPA1B PE=1 SV=1; Heat shock 70 kDa protein 1B OS=Homo sapiens OX=9606 GN=HSPA1B PE=1 SV=1; Heat shock 70 kDa protein 1A OS=Homo sapiens OX=9606 GN=HSPA1A PE=1 SV=1			2	99	FGDPVVQSDMK	Oxidation(M)@10		0.00142343	1237.57	619.79	1237.56	619.79	2	17	1.1.1.1769.14	1	21.389	1416.47	21.3958
15	44.8	50.9	tr|A0A0G2JIW1|A0A0G2JIW1_HUMAN; sp|P0DMV9|HS71B_HUMAN; sp|P0DMV8|HS71A_HUMAN	Heat shock 70 kDa protein 1B OS=Homo sapiens OX=9606 GN=HSPA1B PE=1 SV=1; Heat shock 70 kDa protein 1B OS=Homo sapiens OX=9606 GN=HSPA1B PE=1 SV=1; Heat shock 70 kDa protein 1A OS=Homo sapiens OX=9606 GN=HSPA1A PE=1 SV=1			2	99	HWPFQVINDGDKPK			0.00217887	1679.84	560.955	1679.84	560.955	3	18	1.1.1.2317.6	1	35.0274	35841.8	34.867
15	44.8	50.9	tr|A0A0G2JIW1|A0A0G2JIW1_HUMAN; sp|P0DMV9|HS71B_HUMAN; sp|P0DMV8|HS71A_HUMAN	Heat shock 70 kDa protein 1B OS=Homo sapiens OX=9606 GN=HSPA1B PE=1 SV=1; Heat shock 70 kDa protein 1B OS=Homo sapiens OX=9606 GN=HSPA1B PE=1 SV=1; Heat shock 70 kDa protein 1A OS=Homo sapiens OX=9606 GN=HSPA1A PE=1 SV=1			2	99	IINEPTAAAIAYGLDR			-0.00312314	1686.89	844.453	1686.89	844.454	2	12	1.1.1.2960.12	1	50.8901	5530.85	50.6154
15	44.8	50.9	tr|A0A0G2JIW1|A0A0G2JIW1_HUMAN; sp|P0DMV9|HS71B_HUMAN; sp|P0DMV8|HS71A_HUMAN	Heat shock 70 kDa protein 1B OS=Homo sapiens OX=9606 GN=HSPA1B PE=1 SV=1; Heat shock 70 kDa protein 1B OS=Homo sapiens OX=9606 GN=HSPA1B PE=1 SV=1; Heat shock 70 kDa protein 1A OS=Homo sapiens OX=9606 GN=HSPA1A PE=1 SV=1			2	99	KELEQVCNPIISGLYQGAGGPGPGGFGAQGPK	Carbamidomethyl(C)@7	missed K-E@1	0.00646972	3182.59	1061.87	3182.58	1061.87	3	10	1.1.1.3053.15	1	53.1692	736.528	53.2041
15	44.8	50.9	tr|A0A0G2JIW1|A0A0G2JIW1_HUMAN; sp|P0DMV9|HS71B_HUMAN; sp|P0DMV8|HS71A_HUMAN	Heat shock 70 kDa protein 1B OS=Homo sapiens OX=9606 GN=HSPA1B PE=1 SV=1; Heat shock 70 kDa protein 1B OS=Homo sapiens OX=9606 GN=HSPA1B PE=1 SV=1; Heat shock 70 kDa protein 1A OS=Homo sapiens OX=9606 GN=HSPA1A PE=1 SV=1			2	99	KFGDPVVQSDMK		missed K-F@1	-0.00429705	1349.66	675.838	1349.66	675.84	2	14	1.1.1.1818.18	1	22.5804	9919.11	22.6627
15	44.8	50.9	tr|A0A0G2JIW1|A0A0G2JIW1_HUMAN; sp|P0DMV9|HS71B_HUMAN; sp|P0DMV8|HS71A_HUMAN	Heat shock 70 kDa protein 1B OS=Homo sapiens OX=9606 GN=HSPA1B PE=1 SV=1; Heat shock 70 kDa protein 1B OS=Homo sapiens OX=9606 GN=HSPA1B PE=1 SV=1; Heat shock 70 kDa protein 1A OS=Homo sapiens OX=9606 GN=HSPA1A PE=1 SV=1			2	99	LDKAQIHDLVLVGGSTR		missed K-A@3	0.00211134	1821.01	608.012	1821.01	608.011	3	14	1.1.1.2333.3	1	35.4345	18407.4	35.528
15	44.8	50.9	tr|A0A0G2JIW1|A0A0G2JIW1_HUMAN; sp|P0DMV9|HS71B_HUMAN; sp|P0DMV8|HS71A_HUMAN	Heat shock 70 kDa protein 1B OS=Homo sapiens OX=9606 GN=HSPA1B PE=1 SV=1; Heat shock 70 kDa protein 1B OS=Homo sapiens OX=9606 GN=HSPA1B PE=1 SV=1; Heat shock 70 kDa protein 1A OS=Homo sapiens OX=9606 GN=HSPA1A PE=1 SV=1			2	99	LLQDFFNGR	Deamidated(N)@7		-0.0028796	1109.55	555.781	1109.55	555.783	2	10	1.1.1.2846.2	1	47.9817	16910.8	48.154
15	44.8	50.9	tr|A0A0G2JIW1|A0A0G2JIW1_HUMAN; sp|P0DMV9|HS71B_HUMAN; sp|P0DMV8|HS71A_HUMAN	Heat shock 70 kDa protein 1B OS=Homo sapiens OX=9606 GN=HSPA1B PE=1 SV=1; Heat shock 70 kDa protein 1B OS=Homo sapiens OX=9606 GN=HSPA1B PE=1 SV=1; Heat shock 70 kDa protein 1A OS=Homo sapiens OX=9606 GN=HSPA1A PE=1 SV=1			2	99	LVNHFVEEFK			-0.00463289	1260.65	631.33	1260.65	631.332	2	14	1.1.1.2195.10	1	32.0005	11712.5	32.1074
15	44.8	50.9	tr|A0A0G2JIW1|A0A0G2JIW1_HUMAN; sp|P0DMV9|HS71B_HUMAN; sp|P0DMV8|HS71A_HUMAN	Heat shock 70 kDa protein 1B OS=Homo sapiens OX=9606 GN=HSPA1B PE=1 SV=1; Heat shock 70 kDa protein 1B OS=Homo sapiens OX=9606 GN=HSPA1B PE=1 SV=1; Heat shock 70 kDa protein 1A OS=Homo sapiens OX=9606 GN=HSPA1A PE=1 SV=1			2	99	MKEIAEAYLGYPVTNAVITVPAYFNDSQR		missed K-E@2	0.00421431	3259.62	1087.55	3259.62	1087.55	3	23	1.1.1.3575.5	1	66.6507	2983.82	66.7578
15	44.8	50.9	tr|A0A0G2JIW1|A0A0G2JIW1_HUMAN; sp|P0DMV9|HS71B_HUMAN; sp|P0DMV8|HS71A_HUMAN	Heat shock 70 kDa protein 1B OS=Homo sapiens OX=9606 GN=HSPA1B PE=1 SV=1; Heat shock 70 kDa protein 1B OS=Homo sapiens OX=9606 GN=HSPA1B PE=1 SV=1; Heat shock 70 kDa protein 1A OS=Homo sapiens OX=9606 GN=HSPA1A PE=1 SV=1			2	99	MVQEAEKYKAEDEVQR	Oxidation(M)@1	missed K-Y@7; missed K-A@9	0.00378483	1967.93	656.984	1967.93	656.983	3	16	1.1.1.1418.12	1	12.6719	1716.15	12.6287
15	44.8	50.9	tr|A0A0G2JIW1|A0A0G2JIW1_HUMAN; sp|P0DMV9|HS71B_HUMAN; sp|P0DMV8|HS71A_HUMAN	Heat shock 70 kDa protein 1B OS=Homo sapiens OX=9606 GN=HSPA1B PE=1 SV=1; Heat shock 70 kDa protein 1B OS=Homo sapiens OX=9606 GN=HSPA1B PE=1 SV=1; Heat shock 70 kDa protein 1A OS=Homo sapiens OX=9606 GN=HSPA1A PE=1 SV=1			2	99	NALESYAFNMK			0.00433179	1286.6	644.308	1286.6	644.306	2	17	1.1.1.2545.9	1	40.6493	18698.7	40.716
15	44.8	50.9	tr|A0A0G2JIW1|A0A0G2JIW1_HUMAN; sp|P0DMV9|HS71B_HUMAN; sp|P0DMV8|HS71A_HUMAN	Heat shock 70 kDa protein 1B OS=Homo sapiens OX=9606 GN=HSPA1B PE=1 SV=1; Heat shock 70 kDa protein 1B OS=Homo sapiens OX=9606 GN=HSPA1B PE=1 SV=1; Heat shock 70 kDa protein 1A OS=Homo sapiens OX=9606 GN=HSPA1A PE=1 SV=1			2	99	NQVALNPQNTVFDAK			0.00285386	1657.85	829.93	1657.84	829.928	2	19	1.1.1.2412.14	1	37.3716	58422.3	37.5099
15	44.8	50.9	tr|A0A0G2JIW1|A0A0G2JIW1_HUMAN; sp|P0DMV9|HS71B_HUMAN; sp|P0DMV8|HS71A_HUMAN	Heat shock 70 kDa protein 1B OS=Homo sapiens OX=9606 GN=HSPA1B PE=1 SV=1; Heat shock 70 kDa protein 1B OS=Homo sapiens OX=9606 GN=HSPA1B PE=1 SV=1; Heat shock 70 kDa protein 1A OS=Homo sapiens OX=9606 GN=HSPA1A PE=1 SV=1			2	99	NQVALNPQNTVFDAKR		missed K-R@15	0.00134287	1813.94	907.98	1813.94	907.979	2	10	1.1.1.2176.21	1	31.5274	12548.9	31.6565
15	44.8	50.9	tr|A0A0G2JIW1|A0A0G2JIW1_HUMAN; sp|P0DMV9|HS71B_HUMAN; sp|P0DMV8|HS71A_HUMAN	Heat shock 70 kDa protein 1B OS=Homo sapiens OX=9606 GN=HSPA1B PE=1 SV=1; Heat shock 70 kDa protein 1B OS=Homo sapiens OX=9606 GN=HSPA1B PE=1 SV=1; Heat shock 70 kDa protein 1A OS=Homo sapiens OX=9606 GN=HSPA1A PE=1 SV=1			2	99	RKELEQVCNPIISGLYQGAGGPGPGGFGAQGPK	Carbamidomethyl(C)@8	missed R-K@1; missed K-E@2	0.0118567	3338.7	835.681	3338.68	835.678	4	26	1.1.1.2863.13	1	48.4231	6291.38	48.3577
15	44.8	50.9	tr|A0A0G2JIW1|A0A0G2JIW1_HUMAN; sp|P0DMV9|HS71B_HUMAN; sp|P0DMV8|HS71A_HUMAN	Heat shock 70 kDa protein 1B OS=Homo sapiens OX=9606 GN=HSPA1B PE=1 SV=1; Heat shock 70 kDa protein 1B OS=Homo sapiens OX=9606 GN=HSPA1B PE=1 SV=1; Heat shock 70 kDa protein 1A OS=Homo sapiens OX=9606 GN=HSPA1A PE=1 SV=1			1.74473	98.5	AQIHDLVLVGGSTR			0.00180497	1464.81	489.276	1464.8	489.276	3	10	1.1.1.2253.11	1	33.4616	32648.1	33.3726
15	44.8	50.9	tr|A0A0G2JIW1|A0A0G2JIW1_HUMAN; sp|P0DMV9|HS71B_HUMAN; sp|P0DMV8|HS71A_HUMAN	Heat shock 70 kDa protein 1B OS=Homo sapiens OX=9606 GN=HSPA1B PE=1 SV=1; Heat shock 70 kDa protein 1B OS=Homo sapiens OX=9606 GN=HSPA1B PE=1 SV=1; Heat shock 70 kDa protein 1A OS=Homo sapiens OX=9606 GN=HSPA1A PE=1 SV=1			1.69897	98.32	VQVSYKGETK		missed K-G@6	-0.000544274	1137.6	569.808	1137.6	569.809	2	8	1.1.1.1397.12	1	12.1371	1023.34	12.2017
15	44.8	50.9	tr|A0A0G2JIW1|A0A0G2JIW1_HUMAN; sp|P0DMV9|HS71B_HUMAN; sp|P0DMV8|HS71A_HUMAN	Heat shock 70 kDa protein 1B OS=Homo sapiens OX=9606 GN=HSPA1B PE=1 SV=1; Heat shock 70 kDa protein 1B OS=Homo sapiens OX=9606 GN=HSPA1B PE=1 SV=1; Heat shock 70 kDa protein 1A OS=Homo sapiens OX=9606 GN=HSPA1A PE=1 SV=1			0.60206	78.6	YKAEDEVQRER		missed K-A@2; missed R-E@9	-0.00486627	1421.69	474.902	1421.69	474.904	3	10	1.1.1.1328.5	1	10.3984	4130.35	10.4135
15	44.8	50.9	tr|A0A0G2JIW1|A0A0G2JIW1_HUMAN; sp|P0DMV9|HS71B_HUMAN; sp|P0DMV8|HS71A_HUMAN	Heat shock 70 kDa protein 1B OS=Homo sapiens OX=9606 GN=HSPA1B PE=1 SV=1; Heat shock 70 kDa protein 1B OS=Homo sapiens OX=9606 GN=HSPA1B PE=1 SV=1; Heat shock 70 kDa protein 1A OS=Homo sapiens OX=9606 GN=HSPA1A PE=1 SV=1			0.555955	76.06	FELSGIPPAPR			-0.000451336	1182.64	592.327	1182.64	592.327	2	6	1.1.1.2664.6	1	43.5966	291.362	43.6143
15	44.8	50.9	tr|A0A0G2JIW1|A0A0G2JIW1_HUMAN; sp|P0DMV9|HS71B_HUMAN; sp|P0DMV8|HS71A_HUMAN	Heat shock 70 kDa protein 1B OS=Homo sapiens OX=9606 GN=HSPA1B PE=1 SV=1; Heat shock 70 kDa protein 1B OS=Homo sapiens OX=9606 GN=HSPA1B PE=1 SV=1; Heat shock 70 kDa protein 1A OS=Homo sapiens OX=9606 GN=HSPA1A PE=1 SV=1			0.116339	27.31	LVNHFVEEFKR		missed K-R@10	0.00462136	1416.76	355.196	1416.75	355.195	4	5	1.1.1.1964.2	1	26.2324	31239.2	26.3277
15	44.8	50.9	tr|A0A0G2JIW1|A0A0G2JIW1_HUMAN; sp|P0DMV9|HS71B_HUMAN; sp|P0DMV8|HS71A_HUMAN	Heat shock 70 kDa protein 1B OS=Homo sapiens OX=9606 GN=HSPA1B PE=1 SV=1; Heat shock 70 kDa protein 1B OS=Homo sapiens OX=9606 GN=HSPA1B PE=1 SV=1; Heat shock 70 kDa protein 1A OS=Homo sapiens OX=9606 GN=HSPA1A PE=1 SV=1			0.0851282	20.91	ELEQVCNPIISGLYQGAGGPGPGGFGAQGPK	Carbamidomethyl(C)@6		0.00288858	3054.49	1019.17	3054.49	1019.17	3	4	1.1.1.3342.15	1	60.6025	2094.41	60.6648
15	44.8	50.9	tr|A0A0G2JIW1|A0A0G2JIW1_HUMAN; sp|P0DMV9|HS71B_HUMAN; sp|P0DMV8|HS71A_HUMAN	Heat shock 70 kDa protein 1B OS=Homo sapiens OX=9606 GN=HSPA1B PE=1 SV=1; Heat shock 70 kDa protein 1B OS=Homo sapiens OX=9606 GN=HSPA1B PE=1 SV=1; Heat shock 70 kDa protein 1A OS=Homo sapiens OX=9606 GN=HSPA1A PE=1 SV=1			0	99	AFYPEEISSMVLTK			-0.00282034	1613.8	807.906	1613.8	807.908	2	18	1.1.1.3290.8	1	59.2761	18680.5	59.3638
15	44.8	50.9	tr|A0A0G2JIW1|A0A0G2JIW1_HUMAN; sp|P0DMV9|HS71B_HUMAN; sp|P0DMV8|HS71A_HUMAN	Heat shock 70 kDa protein 1B OS=Homo sapiens OX=9606 GN=HSPA1B PE=1 SV=1; Heat shock 70 kDa protein 1B OS=Homo sapiens OX=9606 GN=HSPA1B PE=1 SV=1; Heat shock 70 kDa protein 1A OS=Homo sapiens OX=9606 GN=HSPA1A PE=1 SV=1			0	99	AFYPEEISSMVLTK			0.000231373	1613.8	807.908	1613.8	807.908	2	12	1.1.1.3306.11	1	59.6684	15025.8	59.4115
15	44.8	50.9	tr|A0A0G2JIW1|A0A0G2JIW1_HUMAN; sp|P0DMV9|HS71B_HUMAN; sp|P0DMV8|HS71A_HUMAN	Heat shock 70 kDa protein 1B OS=Homo sapiens OX=9606 GN=HSPA1B PE=1 SV=1; Heat shock 70 kDa protein 1B OS=Homo sapiens OX=9606 GN=HSPA1B PE=1 SV=1; Heat shock 70 kDa protein 1A OS=Homo sapiens OX=9606 GN=HSPA1A PE=1 SV=1			0	99	AFYPEEISSMVLTK	Oxidation(M)@10		-0.00311476	1629.79	815.904	1629.8	815.905	2	13	1.1.1.2886.4	1	48.9919	1479.7	49.0565
15	44.8	50.9	tr|A0A0G2JIW1|A0A0G2JIW1_HUMAN; sp|P0DMV9|HS71B_HUMAN; sp|P0DMV8|HS71A_HUMAN	Heat shock 70 kDa protein 1B OS=Homo sapiens OX=9606 GN=HSPA1B PE=1 SV=1; Heat shock 70 kDa protein 1B OS=Homo sapiens OX=9606 GN=HSPA1B PE=1 SV=1; Heat shock 70 kDa protein 1A OS=Homo sapiens OX=9606 GN=HSPA1A PE=1 SV=1			0	99	ATAGDTHLGGEDFDNR			0.00783851	1674.73	559.251	1674.72	559.248	3	13	1.1.1.1688.11	1	19.3901	83449.5	19.3314
15	44.8	50.9	tr|A0A0G2JIW1|A0A0G2JIW1_HUMAN; sp|P0DMV9|HS71B_HUMAN; sp|P0DMV8|HS71A_HUMAN	Heat shock 70 kDa protein 1B OS=Homo sapiens OX=9606 GN=HSPA1B PE=1 SV=1; Heat shock 70 kDa protein 1B OS=Homo sapiens OX=9606 GN=HSPA1B PE=1 SV=1; Heat shock 70 kDa protein 1A OS=Homo sapiens OX=9606 GN=HSPA1A PE=1 SV=1			0	99	CQEVISWLDANTLAEKDEFEHK	Carbamidomethyl(C)@1	missed K-D@16	0.0140238	2661.25	666.32	2661.24	666.317	4	12	1.1.1.3024.2	1	52.4414	4013.17	52.2935
15	44.8	50.9	tr|A0A0G2JIW1|A0A0G2JIW1_HUMAN; sp|P0DMV9|HS71B_HUMAN; sp|P0DMV8|HS71A_HUMAN	Heat shock 70 kDa protein 1B OS=Homo sapiens OX=9606 GN=HSPA1B PE=1 SV=1; Heat shock 70 kDa protein 1B OS=Homo sapiens OX=9606 GN=HSPA1B PE=1 SV=1; Heat shock 70 kDa protein 1A OS=Homo sapiens OX=9606 GN=HSPA1A PE=1 SV=1			0	55.15	CQEVISWLDANTLAEKDEFEHK	Carbamidomethyl(C)@1	missed K-D@16	0.0140238	2661.25	666.32	2661.24	666.317	4	8	1.1.1.3025.5	1	52.469	4013.17	52.2935
15	44.8	50.9	tr|A0A0G2JIW1|A0A0G2JIW1_HUMAN; sp|P0DMV9|HS71B_HUMAN; sp|P0DMV8|HS71A_HUMAN	Heat shock 70 kDa protein 1B OS=Homo sapiens OX=9606 GN=HSPA1B PE=1 SV=1; Heat shock 70 kDa protein 1B OS=Homo sapiens OX=9606 GN=HSPA1B PE=1 SV=1; Heat shock 70 kDa protein 1A OS=Homo sapiens OX=9606 GN=HSPA1A PE=1 SV=1			0	99	DAGVIAGLNVLR			0.00011446	1196.69	599.351	1196.69	599.351	2	10	1.1.1.3092.3	1	54.1276	38447.2	54.3032
15	44.8	50.9	tr|A0A0G2JIW1|A0A0G2JIW1_HUMAN; sp|P0DMV9|HS71B_HUMAN; sp|P0DMV8|HS71A_HUMAN	Heat shock 70 kDa protein 1B OS=Homo sapiens OX=9606 GN=HSPA1B PE=1 SV=1; Heat shock 70 kDa protein 1B OS=Homo sapiens OX=9606 GN=HSPA1B PE=1 SV=1; Heat shock 70 kDa protein 1A OS=Homo sapiens OX=9606 GN=HSPA1A PE=1 SV=1			0	99	DAGVIAGLNVLR	Deamidated(N)@9		-0.00772099	1197.66	599.839	1197.67	599.843	2	9	1.1.1.2956.2	1	50.7771	262.616	50.8506
15	44.8	50.9	tr|A0A0G2JIW1|A0A0G2JIW1_HUMAN; sp|P0DMV9|HS71B_HUMAN; sp|P0DMV8|HS71A_HUMAN	Heat shock 70 kDa protein 1B OS=Homo sapiens OX=9606 GN=HSPA1B PE=1 SV=1; Heat shock 70 kDa protein 1B OS=Homo sapiens OX=9606 GN=HSPA1B PE=1 SV=1; Heat shock 70 kDa protein 1A OS=Homo sapiens OX=9606 GN=HSPA1A PE=1 SV=1			0	99	DAGVIAGLNVLR			-0.00525654	1196.68	599.348	1196.69	599.351	2	7	1.1.1.3137.2	1	55.2966	178.611	55.291
15	44.8	50.9	tr|A0A0G2JIW1|A0A0G2JIW1_HUMAN; sp|P0DMV9|HS71B_HUMAN; sp|P0DMV8|HS71A_HUMAN	Heat shock 70 kDa protein 1B OS=Homo sapiens OX=9606 GN=HSPA1B PE=1 SV=1; Heat shock 70 kDa protein 1B OS=Homo sapiens OX=9606 GN=HSPA1B PE=1 SV=1; Heat shock 70 kDa protein 1A OS=Homo sapiens OX=9606 GN=HSPA1A PE=1 SV=1			0	99	DAGVIAGLNVLR			-0.00147243	1196.69	599.35	1196.69	599.351	2	7	1.1.1.3122.3	1	54.9008	1761.54	54.6336
15	44.8	50.9	tr|A0A0G2JIW1|A0A0G2JIW1_HUMAN; sp|P0DMV9|HS71B_HUMAN; sp|P0DMV8|HS71A_HUMAN	Heat shock 70 kDa protein 1B OS=Homo sapiens OX=9606 GN=HSPA1B PE=1 SV=1; Heat shock 70 kDa protein 1B OS=Homo sapiens OX=9606 GN=HSPA1B PE=1 SV=1; Heat shock 70 kDa protein 1A OS=Homo sapiens OX=9606 GN=HSPA1A PE=1 SV=1			0	99	FGDPVVQSDMK			-0.00139202	1221.57	611.792	1221.57	611.792	2	18	1.1.1.2008.4	1	27.3302	4357.63	27.2247
15	44.8	50.9	tr|A0A0G2JIW1|A0A0G2JIW1_HUMAN; sp|P0DMV9|HS71B_HUMAN; sp|P0DMV8|HS71A_HUMAN	Heat shock 70 kDa protein 1B OS=Homo sapiens OX=9606 GN=HSPA1B PE=1 SV=1; Heat shock 70 kDa protein 1B OS=Homo sapiens OX=9606 GN=HSPA1B PE=1 SV=1; Heat shock 70 kDa protein 1A OS=Homo sapiens OX=9606 GN=HSPA1A PE=1 SV=1			0	99	HWPFQVINDGDKPK			-0.00166631	1679.84	560.954	1679.84	560.955	3	12	1.1.1.2334.6	1	35.4615	6640.95	35.1995
15	44.8	50.9	tr|A0A0G2JIW1|A0A0G2JIW1_HUMAN; sp|P0DMV9|HS71B_HUMAN; sp|P0DMV8|HS71A_HUMAN	Heat shock 70 kDa protein 1B OS=Homo sapiens OX=9606 GN=HSPA1B PE=1 SV=1; Heat shock 70 kDa protein 1B OS=Homo sapiens OX=9606 GN=HSPA1B PE=1 SV=1; Heat shock 70 kDa protein 1A OS=Homo sapiens OX=9606 GN=HSPA1A PE=1 SV=1			0	99	HWPFQVINDGDKPK	Deamidated(N)@8		0.0160799	1680.84	561.288	1680.83	561.283	3	15	1.1.1.2438.2	1	38.0252	2189.98	38.1402
15	44.8	50.9	tr|A0A0G2JIW1|A0A0G2JIW1_HUMAN; sp|P0DMV9|HS71B_HUMAN; sp|P0DMV8|HS71A_HUMAN	Heat shock 70 kDa protein 1B OS=Homo sapiens OX=9606 GN=HSPA1B PE=1 SV=1; Heat shock 70 kDa protein 1B OS=Homo sapiens OX=9606 GN=HSPA1B PE=1 SV=1; Heat shock 70 kDa protein 1A OS=Homo sapiens OX=9606 GN=HSPA1A PE=1 SV=1			0	99	HWPFQVINDGDKPK			0.00584095	1679.85	560.957	1679.84	560.955	3	14	1.1.1.2302.6	1	34.6472	34931.6	34.8415
15	44.8	50.9	tr|A0A0G2JIW1|A0A0G2JIW1_HUMAN; sp|P0DMV9|HS71B_HUMAN; sp|P0DMV8|HS71A_HUMAN	Heat shock 70 kDa protein 1B OS=Homo sapiens OX=9606 GN=HSPA1B PE=1 SV=1; Heat shock 70 kDa protein 1B OS=Homo sapiens OX=9606 GN=HSPA1B PE=1 SV=1; Heat shock 70 kDa protein 1A OS=Homo sapiens OX=9606 GN=HSPA1A PE=1 SV=1			0	67.98	HWPFQVINDGDKPK	Deamidated(N)@8		0.018094	1680.84	561.289	1680.83	561.283	3	8	1.1.1.2306.7	1	34.7487	13238.6	34.8415
15	44.8	50.9	tr|A0A0G2JIW1|A0A0G2JIW1_HUMAN; sp|P0DMV9|HS71B_HUMAN; sp|P0DMV8|HS71A_HUMAN	Heat shock 70 kDa protein 1B OS=Homo sapiens OX=9606 GN=HSPA1B PE=1 SV=1; Heat shock 70 kDa protein 1B OS=Homo sapiens OX=9606 GN=HSPA1B PE=1 SV=1; Heat shock 70 kDa protein 1A OS=Homo sapiens OX=9606 GN=HSPA1A PE=1 SV=1			0	99	IINEPTAAAIAYGLDR			0.00285821	1686.9	844.456	1686.89	844.454	2	15	1.1.1.2930.16	1	50.1155	74103.3	50.3068
15	44.8	50.9	tr|A0A0G2JIW1|A0A0G2JIW1_HUMAN; sp|P0DMV9|HS71B_HUMAN; sp|P0DMV8|HS71A_HUMAN	Heat shock 70 kDa protein 1B OS=Homo sapiens OX=9606 GN=HSPA1B PE=1 SV=1; Heat shock 70 kDa protein 1B OS=Homo sapiens OX=9606 GN=HSPA1B PE=1 SV=1; Heat shock 70 kDa protein 1A OS=Homo sapiens OX=9606 GN=HSPA1A PE=1 SV=1			0	99	IINEPTAAAIAYGLDR			0.00285821	1686.9	844.456	1686.89	844.454	2	28	1.1.1.2937.11	1	50.2933	74369.2	50.3068
15	44.8	50.9	tr|A0A0G2JIW1|A0A0G2JIW1_HUMAN; sp|P0DMV9|HS71B_HUMAN; sp|P0DMV8|HS71A_HUMAN	Heat shock 70 kDa protein 1B OS=Homo sapiens OX=9606 GN=HSPA1B PE=1 SV=1; Heat shock 70 kDa protein 1B OS=Homo sapiens OX=9606 GN=HSPA1B PE=1 SV=1; Heat shock 70 kDa protein 1A OS=Homo sapiens OX=9606 GN=HSPA1A PE=1 SV=1			0	99	IINEPTAAAIAYGLDR			0.00285821	1686.9	844.456	1686.89	844.454	2	25	1.1.1.2945.15	1	50.5016	74369.2	50.3068
15	44.8	50.9	tr|A0A0G2JIW1|A0A0G2JIW1_HUMAN; sp|P0DMV9|HS71B_HUMAN; sp|P0DMV8|HS71A_HUMAN	Heat shock 70 kDa protein 1B OS=Homo sapiens OX=9606 GN=HSPA1B PE=1 SV=1; Heat shock 70 kDa protein 1B OS=Homo sapiens OX=9606 GN=HSPA1B PE=1 SV=1; Heat shock 70 kDa protein 1A OS=Homo sapiens OX=9606 GN=HSPA1A PE=1 SV=1			0	90.16	IINEPTAAAIAYGLDR			0.00285821	1686.9	844.456	1686.89	844.454	2	7	1.1.1.2981.10	1	51.4103	218.658	51.3504
15	44.8	50.9	tr|A0A0G2JIW1|A0A0G2JIW1_HUMAN; sp|P0DMV9|HS71B_HUMAN; sp|P0DMV8|HS71A_HUMAN	Heat shock 70 kDa protein 1B OS=Homo sapiens OX=9606 GN=HSPA1B PE=1 SV=1; Heat shock 70 kDa protein 1B OS=Homo sapiens OX=9606 GN=HSPA1B PE=1 SV=1; Heat shock 70 kDa protein 1A OS=Homo sapiens OX=9606 GN=HSPA1A PE=1 SV=1			0	99	LLQDFFNGR	Deamidated(N)@7		-0.0028796	1109.55	555.781	1109.55	555.783	2	12	1.1.1.2861.6	1	48.3657	16910.8	48.154
15	44.8	50.9	tr|A0A0G2JIW1|A0A0G2JIW1_HUMAN; sp|P0DMV9|HS71B_HUMAN; sp|P0DMV8|HS71A_HUMAN	Heat shock 70 kDa protein 1B OS=Homo sapiens OX=9606 GN=HSPA1B PE=1 SV=1; Heat shock 70 kDa protein 1B OS=Homo sapiens OX=9606 GN=HSPA1B PE=1 SV=1; Heat shock 70 kDa protein 1A OS=Homo sapiens OX=9606 GN=HSPA1A PE=1 SV=1			0	99	LLQDFFNGR	Deamidated(N)@7		-0.00263547	1109.55	555.781	1109.55	555.783	2	11	1.1.1.2876.3	1	48.7441	7191.1	48.8653
15	44.8	50.9	tr|A0A0G2JIW1|A0A0G2JIW1_HUMAN; sp|P0DMV9|HS71B_HUMAN; sp|P0DMV8|HS71A_HUMAN	Heat shock 70 kDa protein 1B OS=Homo sapiens OX=9606 GN=HSPA1B PE=1 SV=1; Heat shock 70 kDa protein 1B OS=Homo sapiens OX=9606 GN=HSPA1B PE=1 SV=1; Heat shock 70 kDa protein 1A OS=Homo sapiens OX=9606 GN=HSPA1A PE=1 SV=1			0	99	LLQDFFNGR			-0.00346681	1108.56	555.289	1108.57	555.291	2	9	1.1.1.2775.3	1	46.2582	21611.1	46.4249
15	44.8	50.9	tr|A0A0G2JIW1|A0A0G2JIW1_HUMAN; sp|P0DMV9|HS71B_HUMAN; sp|P0DMV8|HS71A_HUMAN	Heat shock 70 kDa protein 1B OS=Homo sapiens OX=9606 GN=HSPA1B PE=1 SV=1; Heat shock 70 kDa protein 1B OS=Homo sapiens OX=9606 GN=HSPA1B PE=1 SV=1; Heat shock 70 kDa protein 1A OS=Homo sapiens OX=9606 GN=HSPA1A PE=1 SV=1			0	99	LLQDFFNGR			-0.00358888	1108.56	555.289	1108.57	555.291	2	8	1.1.1.2794.2	1	46.7233	16824.2	46.4733
15	44.8	50.9	tr|A0A0G2JIW1|A0A0G2JIW1_HUMAN; sp|P0DMV9|HS71B_HUMAN; sp|P0DMV8|HS71A_HUMAN	Heat shock 70 kDa protein 1B OS=Homo sapiens OX=9606 GN=HSPA1B PE=1 SV=1; Heat shock 70 kDa protein 1B OS=Homo sapiens OX=9606 GN=HSPA1B PE=1 SV=1; Heat shock 70 kDa protein 1A OS=Homo sapiens OX=9606 GN=HSPA1A PE=1 SV=1			0	96.42	LLQDFFNGR	Deamidated(N)@7		-0.0028796	1109.55	555.781	1109.55	555.783	2	9	1.1.1.2855.2	1	48.2094	16910.8	48.154
15	44.8	50.9	tr|A0A0G2JIW1|A0A0G2JIW1_HUMAN; sp|P0DMV9|HS71B_HUMAN; sp|P0DMV8|HS71A_HUMAN	Heat shock 70 kDa protein 1B OS=Homo sapiens OX=9606 GN=HSPA1B PE=1 SV=1; Heat shock 70 kDa protein 1B OS=Homo sapiens OX=9606 GN=HSPA1B PE=1 SV=1; Heat shock 70 kDa protein 1A OS=Homo sapiens OX=9606 GN=HSPA1A PE=1 SV=1			0	87.67	LLQDFFNGR			-0.00346681	1108.56	555.289	1108.57	555.291	2	6	1.1.1.2776.3	1	46.2823	21611.1	46.4249
15	44.8	50.9	tr|A0A0G2JIW1|A0A0G2JIW1_HUMAN; sp|P0DMV9|HS71B_HUMAN; sp|P0DMV8|HS71A_HUMAN	Heat shock 70 kDa protein 1B OS=Homo sapiens OX=9606 GN=HSPA1B PE=1 SV=1; Heat shock 70 kDa protein 1B OS=Homo sapiens OX=9606 GN=HSPA1B PE=1 SV=1; Heat shock 70 kDa protein 1A OS=Homo sapiens OX=9606 GN=HSPA1A PE=1 SV=1			0	37.99	LLQDFFNGR	Deamidated(N)@7		-0.0025134	1109.55	555.781	1109.55	555.783	2	5	1.1.1.2893.2	1	49.1557	5289.56	48.9133
15	44.8	50.9	tr|A0A0G2JIW1|A0A0G2JIW1_HUMAN; sp|P0DMV9|HS71B_HUMAN; sp|P0DMV8|HS71A_HUMAN	Heat shock 70 kDa protein 1B OS=Homo sapiens OX=9606 GN=HSPA1B PE=1 SV=1; Heat shock 70 kDa protein 1B OS=Homo sapiens OX=9606 GN=HSPA1B PE=1 SV=1; Heat shock 70 kDa protein 1A OS=Homo sapiens OX=9606 GN=HSPA1A PE=1 SV=1			0	99	MKEIAEAYLGYPVTNAVITVPAYFNDSQR	Oxidation(M)@1	missed K-E@2	0.00367508	3275.62	1092.88	3275.62	1092.88	3	16	1.1.1.3507.6	1	64.8538	794.203	64.9068
15	44.8	50.9	tr|A0A0G2JIW1|A0A0G2JIW1_HUMAN; sp|P0DMV9|HS71B_HUMAN; sp|P0DMV8|HS71A_HUMAN	Heat shock 70 kDa protein 1B OS=Homo sapiens OX=9606 GN=HSPA1B PE=1 SV=1; Heat shock 70 kDa protein 1B OS=Homo sapiens OX=9606 GN=HSPA1B PE=1 SV=1; Heat shock 70 kDa protein 1A OS=Homo sapiens OX=9606 GN=HSPA1A PE=1 SV=1			0	99	NALESYAFNMK			0.00433179	1286.6	644.308	1286.6	644.306	2	12	1.1.1.2545.8	1	40.6484	18698.7	40.716
15	44.8	50.9	tr|A0A0G2JIW1|A0A0G2JIW1_HUMAN; sp|P0DMV9|HS71B_HUMAN; sp|P0DMV8|HS71A_HUMAN	Heat shock 70 kDa protein 1B OS=Homo sapiens OX=9606 GN=HSPA1B PE=1 SV=1; Heat shock 70 kDa protein 1B OS=Homo sapiens OX=9606 GN=HSPA1B PE=1 SV=1; Heat shock 70 kDa protein 1A OS=Homo sapiens OX=9606 GN=HSPA1A PE=1 SV=1			0	99	NALESYAFNMK			0.00176833	1286.6	644.306	1286.6	644.306	2	11	1.1.1.2560.4	1	41.0151	5979.48	40.7674
15	44.8	50.9	tr|A0A0G2JIW1|A0A0G2JIW1_HUMAN; sp|P0DMV9|HS71B_HUMAN; sp|P0DMV8|HS71A_HUMAN	Heat shock 70 kDa protein 1B OS=Homo sapiens OX=9606 GN=HSPA1B PE=1 SV=1; Heat shock 70 kDa protein 1B OS=Homo sapiens OX=9606 GN=HSPA1B PE=1 SV=1; Heat shock 70 kDa protein 1A OS=Homo sapiens OX=9606 GN=HSPA1A PE=1 SV=1			0	93.13	NALESYAFNMK	Deamidated(N)@1		-0.000162456	1287.58	644.798	1287.58	644.798	2	7	1.1.1.2876.5	1	48.7457	687.276	48.8155
15	44.8	50.9	tr|A0A0G2JIW1|A0A0G2JIW1_HUMAN; sp|P0DMV9|HS71B_HUMAN; sp|P0DMV8|HS71A_HUMAN	Heat shock 70 kDa protein 1B OS=Homo sapiens OX=9606 GN=HSPA1B PE=1 SV=1; Heat shock 70 kDa protein 1B OS=Homo sapiens OX=9606 GN=HSPA1B PE=1 SV=1; Heat shock 70 kDa protein 1A OS=Homo sapiens OX=9606 GN=HSPA1A PE=1 SV=1			0	99	NAVITVPAYFNDSQR		cleaved T-N@N-term	0.000490947	1693.84	847.929	1693.84	847.928	2	16	1.1.1.2788.12	0	46.5816	123036	46.7193
15	44.8	50.9	tr|A0A0G2JIW1|A0A0G2JIW1_HUMAN; sp|P0DMV9|HS71B_HUMAN; sp|P0DMV8|HS71A_HUMAN	Heat shock 70 kDa protein 1B OS=Homo sapiens OX=9606 GN=HSPA1B PE=1 SV=1; Heat shock 70 kDa protein 1B OS=Homo sapiens OX=9606 GN=HSPA1B PE=1 SV=1; Heat shock 70 kDa protein 1A OS=Homo sapiens OX=9606 GN=HSPA1A PE=1 SV=1			0	99	NAVITVPAYFNDSQR		cleaved T-N@N-term	0.000490947	1693.84	847.929	1693.84	847.928	2	16	1.1.1.2803.9	0	46.9541	128889	46.6941
15	44.8	50.9	tr|A0A0G2JIW1|A0A0G2JIW1_HUMAN; sp|P0DMV9|HS71B_HUMAN; sp|P0DMV8|HS71A_HUMAN	Heat shock 70 kDa protein 1B OS=Homo sapiens OX=9606 GN=HSPA1B PE=1 SV=1; Heat shock 70 kDa protein 1B OS=Homo sapiens OX=9606 GN=HSPA1B PE=1 SV=1; Heat shock 70 kDa protein 1A OS=Homo sapiens OX=9606 GN=HSPA1A PE=1 SV=1			0	99	NAVITVPAYFNDSQR	Deamidated(N)@11	cleaved T-N@N-term	-0.00197327	1694.82	848.419	1694.83	848.42	2	15	1.1.1.2867.13	0	48.5257	3062.61	48.512
15	44.8	50.9	tr|A0A0G2JIW1|A0A0G2JIW1_HUMAN; sp|P0DMV9|HS71B_HUMAN; sp|P0DMV8|HS71A_HUMAN	Heat shock 70 kDa protein 1B OS=Homo sapiens OX=9606 GN=HSPA1B PE=1 SV=1; Heat shock 70 kDa protein 1B OS=Homo sapiens OX=9606 GN=HSPA1B PE=1 SV=1; Heat shock 70 kDa protein 1A OS=Homo sapiens OX=9606 GN=HSPA1A PE=1 SV=1			0	99	NAVITVPAYFNDSQR	Deamidated(N)@11	cleaved T-N@N-term	-0.00160707	1694.82	848.42	1694.83	848.42	2	21	1.1.1.2882.3	0	48.8999	10006.2	48.7898
15	44.8	50.9	tr|A0A0G2JIW1|A0A0G2JIW1_HUMAN; sp|P0DMV9|HS71B_HUMAN; sp|P0DMV8|HS71A_HUMAN	Heat shock 70 kDa protein 1B OS=Homo sapiens OX=9606 GN=HSPA1B PE=1 SV=1; Heat shock 70 kDa protein 1B OS=Homo sapiens OX=9606 GN=HSPA1B PE=1 SV=1; Heat shock 70 kDa protein 1A OS=Homo sapiens OX=9606 GN=HSPA1A PE=1 SV=1			0	99	NAVITVPAYFNDSQR		cleaved T-N@N-term	-0.00854211	1693.83	847.924	1693.84	847.928	2	11	1.1.1.2768.11	0	46.1017	1375.7	46.1345
15	44.8	50.9	tr|A0A0G2JIW1|A0A0G2JIW1_HUMAN; sp|P0DMV9|HS71B_HUMAN; sp|P0DMV8|HS71A_HUMAN	Heat shock 70 kDa protein 1B OS=Homo sapiens OX=9606 GN=HSPA1B PE=1 SV=1; Heat shock 70 kDa protein 1B OS=Homo sapiens OX=9606 GN=HSPA1B PE=1 SV=1; Heat shock 70 kDa protein 1A OS=Homo sapiens OX=9606 GN=HSPA1A PE=1 SV=1			0	98.14	NAVITVPAYFNDSQR	Deamidated(N)@1	cleaved T-N@N-term	-0.00197327	1694.82	848.419	1694.83	848.42	2	9	1.1.1.3040.11	0	52.8324	5368.51	53
15	44.8	50.9	tr|A0A0G2JIW1|A0A0G2JIW1_HUMAN; sp|P0DMV9|HS71B_HUMAN; sp|P0DMV8|HS71A_HUMAN	Heat shock 70 kDa protein 1B OS=Homo sapiens OX=9606 GN=HSPA1B PE=1 SV=1; Heat shock 70 kDa protein 1B OS=Homo sapiens OX=9606 GN=HSPA1B PE=1 SV=1; Heat shock 70 kDa protein 1A OS=Homo sapiens OX=9606 GN=HSPA1A PE=1 SV=1			0	99	NQVALNPQNTVFDAK	Deamidated(N)@1		0.0093105	1658.84	830.425	1658.83	830.42	2	12	1.1.1.2542.17	1	40.5788	766.02	40.6127
15	44.8	50.9	tr|A0A0G2JIW1|A0A0G2JIW1_HUMAN; sp|P0DMV9|HS71B_HUMAN; sp|P0DMV8|HS71A_HUMAN	Heat shock 70 kDa protein 1B OS=Homo sapiens OX=9606 GN=HSPA1B PE=1 SV=1; Heat shock 70 kDa protein 1B OS=Homo sapiens OX=9606 GN=HSPA1B PE=1 SV=1; Heat shock 70 kDa protein 1A OS=Homo sapiens OX=9606 GN=HSPA1A PE=1 SV=1			0	99	NQVALNPQNTVFDAK	Deamidated(N)@1		0.00784567	1658.83	830.424	1658.83	830.42	2	10	1.1.1.2658.15	1	43.453	1569.73	43.5374
15	44.8	50.9	tr|A0A0G2JIW1|A0A0G2JIW1_HUMAN; sp|P0DMV9|HS71B_HUMAN; sp|P0DMV8|HS71A_HUMAN	Heat shock 70 kDa protein 1B OS=Homo sapiens OX=9606 GN=HSPA1B PE=1 SV=1; Heat shock 70 kDa protein 1B OS=Homo sapiens OX=9606 GN=HSPA1B PE=1 SV=1; Heat shock 70 kDa protein 1A OS=Homo sapiens OX=9606 GN=HSPA1A PE=1 SV=1			0	98.33	NQVALNPQNTVFDAK	Deamidated(N)@9		-0.0035068	1658.82	830.419	1658.83	830.42	2	9	1.1.1.2396.16	1	36.9696	1361.25	37.0544
15	44.8	50.9	tr|A0A0G2JIW1|A0A0G2JIW1_HUMAN; sp|P0DMV9|HS71B_HUMAN; sp|P0DMV8|HS71A_HUMAN	Heat shock 70 kDa protein 1B OS=Homo sapiens OX=9606 GN=HSPA1B PE=1 SV=1; Heat shock 70 kDa protein 1B OS=Homo sapiens OX=9606 GN=HSPA1B PE=1 SV=1; Heat shock 70 kDa protein 1A OS=Homo sapiens OX=9606 GN=HSPA1A PE=1 SV=1			0	83.45	NQVALNPQNTVFDAK	Deamidated(N)@1		0.00784567	1658.83	830.424	1658.83	830.42	2	9	1.1.1.2664.17	1	43.6058	1569.73	43.5374
15	44.8	50.9	tr|A0A0G2JIW1|A0A0G2JIW1_HUMAN; sp|P0DMV9|HS71B_HUMAN; sp|P0DMV8|HS71A_HUMAN	Heat shock 70 kDa protein 1B OS=Homo sapiens OX=9606 GN=HSPA1B PE=1 SV=1; Heat shock 70 kDa protein 1B OS=Homo sapiens OX=9606 GN=HSPA1B PE=1 SV=1; Heat shock 70 kDa protein 1A OS=Homo sapiens OX=9606 GN=HSPA1A PE=1 SV=1			0	49.56	NQVALNPQNTVFDAK	Deamidated(N)@9		-0.00729096	1658.82	830.417	1658.83	830.42	2	7	1.1.1.2504.21	1	39.6245	658.358	39.5806
15	44.8	50.9	tr|A0A0G2JIW1|A0A0G2JIW1_HUMAN; sp|P0DMV9|HS71B_HUMAN; sp|P0DMV8|HS71A_HUMAN	Heat shock 70 kDa protein 1B OS=Homo sapiens OX=9606 GN=HSPA1B PE=1 SV=1; Heat shock 70 kDa protein 1B OS=Homo sapiens OX=9606 GN=HSPA1B PE=1 SV=1; Heat shock 70 kDa protein 1A OS=Homo sapiens OX=9606 GN=HSPA1A PE=1 SV=1			0	56.71	RKELEQVCNPIISGLYQGAGGPGPGGFGAQGPK	Carbamidomethyl(C)@8	missed R-K@1; missed K-E@2	0.0115976	3338.7	1113.91	3338.68	1113.9	3	6	1.1.1.2859.20	1	48.3262	842.15	48.3834
15	44.8	50.9	tr|A0A0G2JIW1|A0A0G2JIW1_HUMAN; sp|P0DMV9|HS71B_HUMAN; sp|P0DMV8|HS71A_HUMAN	Heat shock 70 kDa protein 1B OS=Homo sapiens OX=9606 GN=HSPA1B PE=1 SV=1; Heat shock 70 kDa protein 1B OS=Homo sapiens OX=9606 GN=HSPA1B PE=1 SV=1; Heat shock 70 kDa protein 1A OS=Homo sapiens OX=9606 GN=HSPA1A PE=1 SV=1			0	99	TTPSYVAFTDTER			0.00125546	1486.7	744.355	1486.69	744.354	2	21	1.1.1.2258.15	0	33.5918	165321	33.5772
15	44.8	50.9	tr|A0A0G2JIW1|A0A0G2JIW1_HUMAN; sp|P0DMV9|HS71B_HUMAN; sp|P0DMV8|HS71A_HUMAN	Heat shock 70 kDa protein 1B OS=Homo sapiens OX=9606 GN=HSPA1B PE=1 SV=1; Heat shock 70 kDa protein 1B OS=Homo sapiens OX=9606 GN=HSPA1B PE=1 SV=1; Heat shock 70 kDa protein 1A OS=Homo sapiens OX=9606 GN=HSPA1A PE=1 SV=1			0	99	TTPSYVAFTDTER			0.00125546	1486.7	744.355	1486.69	744.354	2	21	1.1.1.2264.2	0	33.7281	165321	33.5772
15	44.8	50.9	tr|A0A0G2JIW1|A0A0G2JIW1_HUMAN; sp|P0DMV9|HS71B_HUMAN; sp|P0DMV8|HS71A_HUMAN	Heat shock 70 kDa protein 1B OS=Homo sapiens OX=9606 GN=HSPA1B PE=1 SV=1; Heat shock 70 kDa protein 1B OS=Homo sapiens OX=9606 GN=HSPA1B PE=1 SV=1; Heat shock 70 kDa protein 1A OS=Homo sapiens OX=9606 GN=HSPA1A PE=1 SV=1			0	98.37	TTPSYVAFTDTER			0.00503961	1486.7	744.357	1486.69	744.354	2	10	1.1.1.2280.9	0	34.1187	1437.78	34.0825
15	44.8	50.9	tr|A0A0G2JIW1|A0A0G2JIW1_HUMAN; sp|P0DMV9|HS71B_HUMAN; sp|P0DMV8|HS71A_HUMAN	Heat shock 70 kDa protein 1B OS=Homo sapiens OX=9606 GN=HSPA1B PE=1 SV=1; Heat shock 70 kDa protein 1B OS=Homo sapiens OX=9606 GN=HSPA1B PE=1 SV=1; Heat shock 70 kDa protein 1A OS=Homo sapiens OX=9606 GN=HSPA1A PE=1 SV=1			0	99	VEIIANDQGNR			0.000367448	1227.62	614.818	1227.62	614.818	2	16	1.1.1.1695.12	0	19.5669	44346.2	19.6792
15	44.8	50.9	tr|A0A0G2JIW1|A0A0G2JIW1_HUMAN; sp|P0DMV9|HS71B_HUMAN; sp|P0DMV8|HS71A_HUMAN	Heat shock 70 kDa protein 1B OS=Homo sapiens OX=9606 GN=HSPA1B PE=1 SV=1; Heat shock 70 kDa protein 1B OS=Homo sapiens OX=9606 GN=HSPA1B PE=1 SV=1; Heat shock 70 kDa protein 1A OS=Homo sapiens OX=9606 GN=HSPA1A PE=1 SV=1			0	99	VEIIANDQGNR			0.000367448	1227.62	614.818	1227.62	614.818	2	15	1.1.1.1708.15	0	19.8861	44346.2	19.6792
15	44.8	50.9	tr|A0A0G2JIW1|A0A0G2JIW1_HUMAN; sp|P0DMV9|HS71B_HUMAN; sp|P0DMV8|HS71A_HUMAN	Heat shock 70 kDa protein 1B OS=Homo sapiens OX=9606 GN=HSPA1B PE=1 SV=1; Heat shock 70 kDa protein 1B OS=Homo sapiens OX=9606 GN=HSPA1B PE=1 SV=1; Heat shock 70 kDa protein 1A OS=Homo sapiens OX=9606 GN=HSPA1A PE=1 SV=1			0	99	VEIIANDQGNR			0.000123308	1227.62	614.818	1227.62	614.818	2	16	1.1.1.1710.18	0	19.9382	42260.2	19.6792
15	44.8	50.9	tr|A0A0G2JIW1|A0A0G2JIW1_HUMAN; sp|P0DMV9|HS71B_HUMAN; sp|P0DMV8|HS71A_HUMAN	Heat shock 70 kDa protein 1B OS=Homo sapiens OX=9606 GN=HSPA1B PE=1 SV=1; Heat shock 70 kDa protein 1B OS=Homo sapiens OX=9606 GN=HSPA1B PE=1 SV=1; Heat shock 70 kDa protein 1A OS=Homo sapiens OX=9606 GN=HSPA1A PE=1 SV=1			0	55.29	VQVSYKGETK		missed K-G@6	-0.000544274	1137.6	569.808	1137.6	569.809	2	7	1.1.1.1400.11	1	12.2144	1023.34	12.2017
15	44.8	50.9	tr|A0A0G2JIW1|A0A0G2JIW1_HUMAN; sp|P0DMV9|HS71B_HUMAN; sp|P0DMV8|HS71A_HUMAN	Heat shock 70 kDa protein 1B OS=Homo sapiens OX=9606 GN=HSPA1B PE=1 SV=1; Heat shock 70 kDa protein 1B OS=Homo sapiens OX=9606 GN=HSPA1B PE=1 SV=1; Heat shock 70 kDa protein 1A OS=Homo sapiens OX=9606 GN=HSPA1A PE=1 SV=1			0	23.94	VQVSYKGETK		missed K-G@6	-0.00108522	1137.6	380.208	1137.6	380.208	3	5	1.1.1.1397.3	1	12.1296	1549.86	12.2752
16	44.23	44.23	sp|Q12906|ILF3_HUMAN	Interleukin enhancer-binding factor 3 OS=Homo sapiens OX=9606 GN=ILF3 PE=1 SV=3			2	99	AEPPQAMNALMR			-0.000994673	1327.64	664.826	1327.64	664.826	2	10	1.1.1.2320.10	1	35.1079	3031	35.2257
16	44.23	44.23	sp|Q12906|ILF3_HUMAN	Interleukin enhancer-binding factor 3 OS=Homo sapiens OX=9606 GN=ILF3 PE=1 SV=3			2	99	AVSDWIDEQEK			0.000533189	1318.6	660.31	1318.6	660.309	2	13	1.1.1.2222.12	1	32.6708	3932.48	32.7339
16	44.23	44.23	sp|Q12906|ILF3_HUMAN	Interleukin enhancer-binding factor 3 OS=Homo sapiens OX=9606 GN=ILF3 PE=1 SV=3			2	99	AYAALAALEK			-0.00112902	1019.56	510.789	1019.57	510.79	2	10	1.1.1.2412.2	1	37.3616	10433.7	37.5099
16	44.23	44.23	sp|Q12906|ILF3_HUMAN	Interleukin enhancer-binding factor 3 OS=Homo sapiens OX=9606 GN=ILF3 PE=1 SV=3			2	99	DSSKGEDSAEETEAKPAVVAPAPVVEAVSTPSAAFPSDATAEQGPILTK		missed K-G@4	0.0284775	4851.41	1213.86	4851.38	1213.85	4	13	1.1.1.3168.19	1	56.1244	4131.55	56.1837
16	44.23	44.23	sp|Q12906|ILF3_HUMAN	Interleukin enhancer-binding factor 3 OS=Homo sapiens OX=9606 GN=ILF3 PE=1 SV=3			2	99	EATDAIGHLDR			0.00121865	1196.58	599.297	1196.58	599.297	2	17	1.1.1.1698.7	1	19.6451	6356.35	19.6792
16	44.23	44.23	sp|Q12906|ILF3_HUMAN	Interleukin enhancer-binding factor 3 OS=Homo sapiens OX=9606 GN=ILF3 PE=1 SV=3			2	99	EDITQSAQHALR			-0.00346976	1367.68	684.845	1367.68	684.847	2	21	1.1.1.1811.13	1	22.4076	16982.2	22.4662
16	44.23	44.23	sp|Q12906|ILF3_HUMAN	Interleukin enhancer-binding factor 3 OS=Homo sapiens OX=9606 GN=ILF3 PE=1 SV=3			2	99	GLKYELISETGGSHDKR		missed K-Y@3; missed K-R@16	0.0073822	1888.97	473.25	1888.96	473.248	4	12	1.1.1.1755.8	0	21.0332	15104.2	21.1005
16	44.23	44.23	sp|Q12906|ILF3_HUMAN	Interleukin enhancer-binding factor 3 OS=Homo sapiens OX=9606 GN=ILF3 PE=1 SV=3			2	99	GWPLELLCEK	Carbamidomethyl(C)@8		0.000209017	1243.63	622.821	1243.63	622.821	2	11	1.1.1.3355.3	0	60.9213	1989.04	60.6648
16	44.23	44.23	sp|Q12906|ILF3_HUMAN	Interleukin enhancer-binding factor 3 OS=Homo sapiens OX=9606 GN=ILF3 PE=1 SV=3			2	99	GYNHGQGSYSYSNSYNSPGGGGGSDYNYESK			0.0142463	3252.31	1085.11	3252.29	1085.1	3	13	1.1.1.1749.21	1	20.8922	1629.71	20.9221
16	44.23	44.23	sp|Q12906|ILF3_HUMAN	Interleukin enhancer-binding factor 3 OS=Homo sapiens OX=9606 GN=ILF3 PE=1 SV=3			2	99	HSSVYPTQEELEAVQNMVSHTER			0.00845925	2670.24	891.088	2670.23	891.085	3	15	1.1.1.2988.11	1	51.5921	4352.15	51.7345
16	44.23	44.23	sp|Q12906|ILF3_HUMAN	Interleukin enhancer-binding factor 3 OS=Homo sapiens OX=9606 GN=ILF3 PE=1 SV=3			2	99	LAAFGQLHK			-0.00217851	983.553	492.784	983.555	492.785	2	13	1.1.1.1827.8	1	22.8006	9189.43	22.7906
16	44.23	44.23	sp|Q12906|ILF3_HUMAN	Interleukin enhancer-binding factor 3 OS=Homo sapiens OX=9606 GN=ILF3 PE=1 SV=3			2	99	LFPDTPLALDANK			3.58442e-05	1413.75	707.883	1413.75	707.882	2	13	1.1.1.2959.10	1	50.8623	9822.83	50.7196
16	44.23	44.23	sp|Q12906|ILF3_HUMAN	Interleukin enhancer-binding factor 3 OS=Homo sapiens OX=9606 GN=ILF3 PE=1 SV=3			2	99	LNQLKPGLQYK			-0.00248127	1300.75	651.381	1300.75	651.382	2	14	1.1.1.1783.7	1	21.7288	10900.6	21.8403
16	44.23	44.23	sp|Q12906|ILF3_HUMAN	Interleukin enhancer-binding factor 3 OS=Homo sapiens OX=9606 GN=ILF3 PE=1 SV=3			2	99	NTKEPPLSLTIHLTSPVVR		missed K-E@3	0.0076338	2101.2	701.406	2101.19	701.404	3	10	1.1.1.2790.6	1	46.6261	1801.44	46.6688
16	44.23	44.23	sp|Q12906|ILF3_HUMAN	Interleukin enhancer-binding factor 3 OS=Homo sapiens OX=9606 GN=ILF3 PE=1 SV=3			2	99	QQREDITQSAQHALR	Gln->pyro-Glu@N-term	missed R-E@3	0.00359543	1762.87	588.632	1762.87	588.631	3	12	1.1.1.1828.13	1	22.8308	1453.48	22.8426
16	44.23	44.23	sp|Q12906|ILF3_HUMAN	Interleukin enhancer-binding factor 3 OS=Homo sapiens OX=9606 GN=ILF3 PE=1 SV=3			2	99	SCVIVIR	Carbamidomethyl(C)@2		-0.000717075	845.479	423.747	845.479	423.747	2	10	1.1.1.2014.2	0	27.4696	1436.06	27.5127
16	44.23	44.23	sp|Q12906|ILF3_HUMAN	Interleukin enhancer-binding factor 3 OS=Homo sapiens OX=9606 GN=ILF3 PE=1 SV=3			2	99	SGGNSYGSGGASYNPGSHGGYGGGSGGGSSYQGK			0.00879273	3011.24	1004.75	3011.23	1004.75	3	18	1.1.1.1553.8	1	16.0999	2166.9	16.1319
16	44.23	44.23	sp|Q12906|ILF3_HUMAN	Interleukin enhancer-binding factor 3 OS=Homo sapiens OX=9606 GN=ILF3 PE=1 SV=3			2	99	VLAGETLSVNDPPDVLDR			-0.00574506	1908.97	955.494	1908.98	955.497	2	17	1.1.1.2837.8	1	47.7699	8097.57	47.6372
16	44.23	44.23	sp|Q12906|ILF3_HUMAN	Interleukin enhancer-binding factor 3 OS=Homo sapiens OX=9606 GN=ILF3 PE=1 SV=3			2	99	VLGMDPLPSK			-0.00108815	1055.57	528.791	1055.57	528.792	2	9	1.1.1.2400.2	1	37.0589	4855.9	37.1807
16	44.23	44.23	sp|Q12906|ILF3_HUMAN	Interleukin enhancer-binding factor 3 OS=Homo sapiens OX=9606 GN=ILF3 PE=1 SV=3			2	99	VLQDMGLPTGAEGR			-0.00344001	1442.72	722.365	1442.72	722.367	2	12	1.1.1.2334.12	1	35.4665	4869.73	35.601
16	44.23	44.23	sp|Q12906|ILF3_HUMAN	Interleukin enhancer-binding factor 3 OS=Homo sapiens OX=9606 GN=ILF3 PE=1 SV=3			2	99	YELISETGGSHDKR		missed K-R@13	0.002019	1590.77	796.39	1590.76	796.389	2	8	1.1.1.1590.21	0	16.9887	395.002	16.969
16	44.23	44.23	sp|Q12906|ILF3_HUMAN	Interleukin enhancer-binding factor 3 OS=Homo sapiens OX=9606 GN=ILF3 PE=1 SV=3			1.92082	99	VPTWGPLR			-0.00526417	924.513	463.264	924.518	463.266	2	9	1.1.1.2366.2	1	36.2301	12819.3	36.3716
16	44.23	44.23	sp|Q12906|ILF3_HUMAN	Interleukin enhancer-binding factor 3 OS=Homo sapiens OX=9606 GN=ILF3 PE=1 SV=3			0.308035	56.14	FVMEVEVDGQK			-0.00128761	1279.61	640.813	1279.61	640.813	2	8	1.1.1.2390.6	0	36.8168	825.511	36.8104
16	44.23	44.23	sp|Q12906|ILF3_HUMAN	Interleukin enhancer-binding factor 3 OS=Homo sapiens OX=9606 GN=ILF3 PE=1 SV=3			0	99	GWPLELLCEK	Carbamidomethyl(C)@8		-0.00259855	1243.62	622.819	1243.63	622.821	2	10	1.1.1.3340.4	0	60.541	2686.26	60.5866
16	44.23	44.23	sp|Q12906|ILF3_HUMAN	Interleukin enhancer-binding factor 3 OS=Homo sapiens OX=9606 GN=ILF3 PE=1 SV=3			0	28.41	QQREDITQSAQHALR		missed R-E@3	0.00553182	1779.9	445.983	1779.9	445.982	4	5	1.1.1.1629.2	1	17.9228	3695.96	17.8963
16	44.23	44.23	sp|Q12906|ILF3_HUMAN	Interleukin enhancer-binding factor 3 OS=Homo sapiens OX=9606 GN=ILF3 PE=1 SV=3			0	99	SCVIVIR	Carbamidomethyl(C)@2		0.00111396	845.48	423.748	845.479	423.747	2	9	1.1.1.2032.2	0	27.8977	1328.28	27.9178
16	44.23	44.23	sp|Q12906|ILF3_HUMAN	Interleukin enhancer-binding factor 3 OS=Homo sapiens OX=9606 GN=ILF3 PE=1 SV=3			0	99	SCVIVIR	Carbamidomethyl(C)@2		0.00190741	845.481	423.748	845.479	423.747	2	8	1.1.1.1998.2	0	27.0844	2488.71	26.9844
16	44.23	44.23	sp|Q12906|ILF3_HUMAN	Interleukin enhancer-binding factor 3 OS=Homo sapiens OX=9606 GN=ILF3 PE=1 SV=3			0	98.44	SCVIVIR	Carbamidomethyl(C)@2		0.00428776	845.484	423.749	845.479	423.747	2	10	1.1.1.2048.2	0	28.2847	956.983	28.2506
16	44.23	44.23	sp|Q12906|ILF3_HUMAN	Interleukin enhancer-binding factor 3 OS=Homo sapiens OX=9606 GN=ILF3 PE=1 SV=3			0	94.73	SCVIVIR	Carbamidomethyl(C)@2		0.00209051	845.481	423.748	845.479	423.747	2	6	1.1.1.2098.4	0	29.5421	252.757	29.5099
16	44.23	44.23	sp|Q12906|ILF3_HUMAN	Interleukin enhancer-binding factor 3 OS=Homo sapiens OX=9606 GN=ILF3 PE=1 SV=3			0	83.54	SCVIVIR	Carbamidomethyl(C)@2		-0.00370777	845.476	423.745	845.479	423.747	2	6	1.1.1.2064.4	0	28.6692	1081.05	28.5634
16	44.23	44.23	sp|Q12906|ILF3_HUMAN	Interleukin enhancer-binding factor 3 OS=Homo sapiens OX=9606 GN=ILF3 PE=1 SV=3			0	24.99	SGGNSYGSGGASYNPGSHGGYGGGSGGGSSYQGK	Deamidated(N)@4		0.00732266	3012.22	1005.08	3012.21	1005.08	3	8	1.1.1.1597.21	1	17.165	993.626	17.1702
16	44.23	44.23	sp|Q12906|ILF3_HUMAN	Interleukin enhancer-binding factor 3 OS=Homo sapiens OX=9606 GN=ILF3 PE=1 SV=3			0	95.49	VLGMDPLPSK	Oxidation(M)@4		-0.00256165	1071.56	536.788	1071.56	536.789	2	8	1.1.1.1929.9	1	25.3388	882.281	25.3796
16	44.23	44.23	sp|Q12906|ILF3_HUMAN	Interleukin enhancer-binding factor 3 OS=Homo sapiens OX=9606 GN=ILF3 PE=1 SV=3			0	71.38	VLQDMGLPTGAEGR	Oxidation(M)@5		-0.000463037	1458.71	730.364	1458.71	730.364	2	7	1.1.1.1911.17	1	24.8803	604.28	24.8888
17	43.54	48.42	sp|P35908|K22E_HUMAN	Keratin, type II cytoskeletal 2 epidermal OS=Homo sapiens OX=9606 GN=KRT2 PE=1 SV=2			2	99	GFSSGSAVVSGGSR			0.00130276	1253.6	627.808	1253.6	627.807	2	18	1.1.1.1650.11	1	18.4403	19255.2	18.5303
17	43.54	48.42	sp|P35908|K22E_HUMAN	Keratin, type II cytoskeletal 2 epidermal OS=Homo sapiens OX=9606 GN=KRT2 PE=1 SV=2			2	99	GGSGGGGSISGGGYGSGGGSGGR			-0.00417826	1740.74	871.376	1740.74	871.378	2	18	1.1.1.1391.20	1	11.9896	2461.92	12.0476
17	43.54	48.42	sp|P35908|K22E_HUMAN	Keratin, type II cytoskeletal 2 epidermal OS=Homo sapiens OX=9606 GN=KRT2 PE=1 SV=2			2	99	GSSSGGGYSSGSSSYGSGGR			0.00267795	1739.7	870.858	1739.7	870.856	2	24	1.1.1.1339.13	1	10.6765	5430.49	10.708
17	43.54	48.42	sp|P35908|K22E_HUMAN	Keratin, type II cytoskeletal 2 epidermal OS=Homo sapiens OX=9606 GN=KRT2 PE=1 SV=2			2	99	HGGGGGGFGGGGFGSR			-0.00172844	1319.57	660.794	1319.58	660.795	2	17	1.1.1.1585.10	1	16.8612	991.68	16.8713
17	43.54	48.42	sp|P35908|K22E_HUMAN	Keratin, type II cytoskeletal 2 epidermal OS=Homo sapiens OX=9606 GN=KRT2 PE=1 SV=2			2	99	HSSGGGSRGGSSSGGGYGSGGGGSSSVK		missed R-G@8	-0.0139199	2312.98	772.001	2313	772.006	3	20	1.1.1.1308.4	1	9.9234	650.589	9.8998
17	43.54	48.42	sp|P35908|K22E_HUMAN	Keratin, type II cytoskeletal 2 epidermal OS=Homo sapiens OX=9606 GN=KRT2 PE=1 SV=2			2	99	LALDVEIATYR			-0.00189524	1262.69	632.35	1262.69	632.351	2	13	1.1.1.2907.3	0	49.5108	867.818	49.5055
17	43.54	48.42	sp|P35908|K22E_HUMAN	Keratin, type II cytoskeletal 2 epidermal OS=Homo sapiens OX=9606 GN=KRT2 PE=1 SV=2			2	99	LNDLEEALQQAK			-0.00272851	1370.7	686.358	1370.7	686.359	2	19	1.1.1.2558.3	1	40.9687	2118.66	41.0319
17	43.54	48.42	sp|P35908|K22E_HUMAN	Keratin, type II cytoskeletal 2 epidermal OS=Homo sapiens OX=9606 GN=KRT2 PE=1 SV=2			2	99	NKLNDLEEALQQAK		missed K-L@2	-0.00152772	1612.84	807.428	1612.84	807.428	2	13	1.1.1.2626.16	1	42.6558	6581.49	42.7686
17	43.54	48.42	sp|P35908|K22E_HUMAN	Keratin, type II cytoskeletal 2 epidermal OS=Homo sapiens OX=9606 GN=KRT2 PE=1 SV=2			2	99	NKLNDLEEALQQAKEDLAR		missed K-L@2; missed K-E@14	0.00362339	2197.14	733.386	2197.13	733.385	3	17	1.1.1.3287.5	1	59.1957	2195.15	59.188
17	43.54	48.42	sp|P35908|K22E_HUMAN	Keratin, type II cytoskeletal 2 epidermal OS=Homo sapiens OX=9606 GN=KRT2 PE=1 SV=2			2	99	NLDLDSIIAEVK			0.000178564	1328.72	665.367	1328.72	665.367	2	11	1.1.1.3587.4	0	66.9557	1017.35	66.6807
17	43.54	48.42	sp|P35908|K22E_HUMAN	Keratin, type II cytoskeletal 2 epidermal OS=Homo sapiens OX=9606 GN=KRT2 PE=1 SV=2			2	99	NVQDAIADAEQR			-0.0012714	1328.63	665.323	1328.63	665.323	2	21	1.1.1.1982.16	1	26.7036	20296.1	26.7129
17	43.54	48.42	sp|P35908|K22E_HUMAN	Keratin, type II cytoskeletal 2 epidermal OS=Homo sapiens OX=9606 GN=KRT2 PE=1 SV=2			2	99	SKEEAEALYHSK		missed K-E@2	5.85713e-05	1390.67	464.565	1390.67	464.565	3	8	1.1.1.1383.7	1	11.7766	2670.83	11.7934
17	43.54	48.42	sp|P35908|K22E_HUMAN	Keratin, type II cytoskeletal 2 epidermal OS=Homo sapiens OX=9606 GN=KRT2 PE=1 SV=2			2	99	SKEEAEALYHSKYEELQVTVGR		missed K-E@2; missed K-Y@12	0.00878415	2565.28	856.101	2565.27	856.098	3	20	1.1.1.2201.16	1	32.1473	1517.92	32.1801
17	43.54	48.42	sp|P35908|K22E_HUMAN	Keratin, type II cytoskeletal 2 epidermal OS=Homo sapiens OX=9606 GN=KRT2 PE=1 SV=2			2	99	SLVGLGGTK			-0.00181262	830.484	416.25	830.486	416.25	2	10	1.1.1.1920.4	1	25.1018	9550.66	25.1731
17	43.54	48.42	sp|P35908|K22E_HUMAN	Keratin, type II cytoskeletal 2 epidermal OS=Homo sapiens OX=9606 GN=KRT2 PE=1 SV=2			2	99	STSSFSCLSR	Carbamidomethyl(C)@7		-0.00160812	1130.5	566.258	1130.5	566.259	2	13	1.1.1.1770.12	1	21.4075	6691.19	21.4201
17	43.54	48.42	sp|P35908|K22E_HUMAN	Keratin, type II cytoskeletal 2 epidermal OS=Homo sapiens OX=9606 GN=KRT2 PE=1 SV=2			2	99	TAAENDFVTLKK		missed K-K@11	-0.00251391	1335.7	668.858	1335.7	668.859	2	18	1.1.1.1839.7	1	23.0993	11849.9	23.205
17	43.54	48.42	sp|P35908|K22E_HUMAN	Keratin, type II cytoskeletal 2 epidermal OS=Homo sapiens OX=9606 GN=KRT2 PE=1 SV=2			2	99	TSQNSELNNMQDLVEDYKK		missed K-K@18	0.0052263	2255.04	752.688	2255.04	752.686	3	12	1.1.1.2606.14	1	42.1647	6966.78	42.0763
17	43.54	48.42	sp|P35908|K22E_HUMAN	Keratin, type II cytoskeletal 2 epidermal OS=Homo sapiens OX=9606 GN=KRT2 PE=1 SV=2			2	99	VDLLNQEIEFLK			0.00193348	1459.79	730.904	1459.79	730.903	2	16	1.1.1.3443.3	1	63.2377	7726.65	62.9582
17	43.54	48.42	sp|P35908|K22E_HUMAN	Keratin, type II cytoskeletal 2 epidermal OS=Homo sapiens OX=9606 GN=KRT2 PE=1 SV=2			2	99	YEELQVTVGR			-0.000419349	1192.61	597.312	1192.61	597.312	2	16	1.1.1.2138.10	1	30.5542	1937.85	30.5685
17	43.54	48.42	sp|P35908|K22E_HUMAN	Keratin, type II cytoskeletal 2 epidermal OS=Homo sapiens OX=9606 GN=KRT2 PE=1 SV=2			2	99	YLDGLTAER			-9.42123e-05	1036.52	519.267	1036.52	519.267	2	13	1.1.1.2015.3	1	27.4942	13321	27.6557
17	43.54	48.42	sp|P35908|K22E_HUMAN	Keratin, type II cytoskeletal 2 epidermal OS=Homo sapiens OX=9606 GN=KRT2 PE=1 SV=2			1.88606	98.92	VDPEIQNVK			0.00112019	1040.55	521.283	1040.55	521.282	2	10	1.1.1.1673.9	1	19.0248	15361	19.1156
17	43.54	48.42	sp|P35908|K22E_HUMAN	Keratin, type II cytoskeletal 2 epidermal OS=Homo sapiens OX=9606 GN=KRT2 PE=1 SV=2			0.982967	91.48	EIKIEISELNR		missed K-I@3	0.00275689	1342.75	672.381	1342.75	672.38	2	10	1.1.1.2441.4	1	38.0989	2323.84	38.165
17	43.54	48.42	sp|P35908|K22E_HUMAN	Keratin, type II cytoskeletal 2 epidermal OS=Homo sapiens OX=9606 GN=KRT2 PE=1 SV=2			0.528708	95.45	QSGSRGGSGGGGSISGGGYGSGGGSGGR	Deamidated(Q)@1	missed R-G@5	-0.00177034	2256.97	1129.49	2256.97	1129.49	2	10	1.1.1.1400.15	1	12.2211	671.344	12.2507
17	43.54	48.42	sp|P35908|K22E_HUMAN	Keratin, type II cytoskeletal 2 epidermal OS=Homo sapiens OX=9606 GN=KRT2 PE=1 SV=2			0.145694	33.21	GFSSGSAVVSGGSRR		missed R-R@14	-0.00455637	1409.7	705.856	1409.7	705.858	2	7	1.1.1.1486.12	1	14.4257	3841.83	14.4826
17	43.54	48.42	sp|P35908|K22E_HUMAN	Keratin, type II cytoskeletal 2 epidermal OS=Homo sapiens OX=9606 GN=KRT2 PE=1 SV=2			0	62.65	FASFIDK			0.00171006	826.424	414.219	826.422	414.219	2	5	1.1.1.2153.3	0	30.9279	1585.35	30.9985
17	43.54	48.42	sp|P35908|K22E_HUMAN	Keratin, type II cytoskeletal 2 epidermal OS=Homo sapiens OX=9606 GN=KRT2 PE=1 SV=2			0	66.67	FASFIDKVR		missed K-V@7	0.00162894	1081.59	361.538	1081.59	361.538	3	6	1.1.1.2187.3	0	31.7899	21358.7	31.9121
17	43.54	48.42	sp|P35908|K22E_HUMAN	Keratin, type II cytoskeletal 2 epidermal OS=Homo sapiens OX=9606 GN=KRT2 PE=1 SV=2			0	99	FLEQQNQVLQTK			0.00259773	1474.78	738.398	1474.78	738.396	2	21	1.1.1.2037.6	0	28.0264	129532	28.1793
17	43.54	48.42	sp|P35908|K22E_HUMAN	Keratin, type II cytoskeletal 2 epidermal OS=Homo sapiens OX=9606 GN=KRT2 PE=1 SV=2			0	99	FLEQQNQVLQTK			0.00259773	1474.78	738.398	1474.78	738.396	2	20	1.1.1.2053.11	0	28.4085	133676	28.1793
17	43.54	48.42	sp|P35908|K22E_HUMAN	Keratin, type II cytoskeletal 2 epidermal OS=Homo sapiens OX=9606 GN=KRT2 PE=1 SV=2			0	99	FLEQQNQVLQTK			-0.000209862	1474.78	738.396	1474.78	738.396	2	14	1.1.1.2060.18	0	28.5807	23072.5	28.3218
17	43.54	48.42	sp|P35908|K22E_HUMAN	Keratin, type II cytoskeletal 2 epidermal OS=Homo sapiens OX=9606 GN=KRT2 PE=1 SV=2			0	99	FLEQQNQVLQTK	Deamidated(N)@6		0.00160649	1475.76	738.889	1475.76	738.888	2	20	1.1.1.2068.19	0	28.7838	3260.84	28.7395
17	43.54	48.42	sp|P35908|K22E_HUMAN	Keratin, type II cytoskeletal 2 epidermal OS=Homo sapiens OX=9606 GN=KRT2 PE=1 SV=2			0	99	FLEQQNQVLQTK			-0.00338366	1474.77	738.395	1474.78	738.396	2	14	1.1.1.2083.16	0	29.1658	1185.99	28.9961
17	43.54	48.42	sp|P35908|K22E_HUMAN	Keratin, type II cytoskeletal 2 epidermal OS=Homo sapiens OX=9606 GN=KRT2 PE=1 SV=2			0	99	FLEQQNQVLQTK	Deamidated(N)@6		0.00136235	1475.76	738.889	1475.76	738.888	2	15	1.1.1.2134.19	0	30.4606	1734.75	30.4167
17	43.54	48.42	sp|P35908|K22E_HUMAN	Keratin, type II cytoskeletal 2 epidermal OS=Homo sapiens OX=9606 GN=KRT2 PE=1 SV=2			0	99	FLEQQNQVLQTK			-0.00436022	1474.77	738.394	1474.78	738.396	2	10	1.1.1.2100.16	0	29.6039	716.235	29.5099
17	43.54	48.42	sp|P35908|K22E_HUMAN	Keratin, type II cytoskeletal 2 epidermal OS=Homo sapiens OX=9606 GN=KRT2 PE=1 SV=2			0	99	GFSSGSAVVSGGSR			-0.00138278	1253.6	627.807	1253.6	627.807	2	14	1.1.1.1665.12	1	18.8228	15220.8	18.5559
17	43.54	48.42	sp|P35908|K22E_HUMAN	Keratin, type II cytoskeletal 2 epidermal OS=Homo sapiens OX=9606 GN=KRT2 PE=1 SV=2			0	99	GFSSGSAVVSGGSR			0.00130276	1253.6	627.808	1253.6	627.807	2	11	1.1.1.1662.14	1	18.7493	19255.2	18.5303
17	43.54	48.42	sp|P35908|K22E_HUMAN	Keratin, type II cytoskeletal 2 epidermal OS=Homo sapiens OX=9606 GN=KRT2 PE=1 SV=2			0	98.87	GGSGGGGSISGGGYGSGGGSGGR			-0.000882363	1740.74	871.377	1740.74	871.378	2	9	1.1.1.1406.21	1	12.3726	1382.65	12.0986
17	43.54	48.42	sp|P35908|K22E_HUMAN	Keratin, type II cytoskeletal 2 epidermal OS=Homo sapiens OX=9606 GN=KRT2 PE=1 SV=2			0	99	GSSSGGGYSSGSSSYGSGGR			0.00487522	1739.7	870.859	1739.7	870.856	2	10	1.1.1.1375.11	1	11.584	180.112	11.7188
17	43.54	48.42	sp|P35908|K22E_HUMAN	Keratin, type II cytoskeletal 2 epidermal OS=Homo sapiens OX=9606 GN=KRT2 PE=1 SV=2			0	99	GSSSGGGYSSGSSSYGSGGR			-0.00379178	1739.69	870.855	1739.7	870.856	2	8	1.1.1.1360.13	1	11.1923	113.784	11.1974
17	43.54	48.42	sp|P35908|K22E_HUMAN	Keratin, type II cytoskeletal 2 epidermal OS=Homo sapiens OX=9606 GN=KRT2 PE=1 SV=2			0	99	HGGGGGGFGGGGFGSR			-0.000873947	1319.57	660.795	1319.58	660.795	2	27	1.1.1.1567.9	1	16.4319	3658.1	16.5832
17	43.54	48.42	sp|P35908|K22E_HUMAN	Keratin, type II cytoskeletal 2 epidermal OS=Homo sapiens OX=9606 GN=KRT2 PE=1 SV=2			0	89.39	HGGGGGGFGGGGFGSR			0.00450649	1319.58	440.867	1319.58	440.866	3	8	1.1.1.1581.2	1	16.7561	4544.56	16.5592
17	43.54	48.42	sp|P35908|K22E_HUMAN	Keratin, type II cytoskeletal 2 epidermal OS=Homo sapiens OX=9606 GN=KRT2 PE=1 SV=2			0	50.2	HGGGGGGFGGGGFGSR			-0.00245149	1319.57	440.865	1319.58	440.866	3	7	1.1.1.1590.5	1	16.9754	2283.68	16.7288
17	43.54	48.42	sp|P35908|K22E_HUMAN	Keratin, type II cytoskeletal 2 epidermal OS=Homo sapiens OX=9606 GN=KRT2 PE=1 SV=2			0	99	IEISELNR			0.000783802	972.525	487.27	972.524	487.269	2	13	1.1.1.2036.2	0	27.9927	11358.5	27.8463
17	43.54	48.42	sp|P35908|K22E_HUMAN	Keratin, type II cytoskeletal 2 epidermal OS=Homo sapiens OX=9606 GN=KRT2 PE=1 SV=2			0	99	IEISELNR			0.00157725	972.526	487.27	972.524	487.269	2	10	1.1.1.2052.2	0	28.3722	4152.58	28.1318
17	43.54	48.42	sp|P35908|K22E_HUMAN	Keratin, type II cytoskeletal 2 epidermal OS=Homo sapiens OX=9606 GN=KRT2 PE=1 SV=2			0	99	IEISELNR			-0.00123034	972.523	487.269	972.524	487.269	2	9	1.1.1.2020.2	0	27.6117	10888.3	27.7987
17	43.54	48.42	sp|P35908|K22E_HUMAN	Keratin, type II cytoskeletal 2 epidermal OS=Homo sapiens OX=9606 GN=KRT2 PE=1 SV=2			0	99	NLDLDSIIAEVK			0.000910974	1328.72	665.367	1328.72	665.367	2	17	1.1.1.3558.5	0	66.2042	13638.1	66.3713
17	43.54	48.42	sp|P35908|K22E_HUMAN	Keratin, type II cytoskeletal 2 epidermal OS=Homo sapiens OX=9606 GN=KRT2 PE=1 SV=2			0	99	NLDLDSIIAEVK			0.000910974	1328.72	665.367	1328.72	665.367	2	21	1.1.1.3572.3	0	66.564	13638.1	66.3713
17	43.54	48.42	sp|P35908|K22E_HUMAN	Keratin, type II cytoskeletal 2 epidermal OS=Homo sapiens OX=9606 GN=KRT2 PE=1 SV=2			0	99	NLDLDSIIAEVK			-0.0018966	1328.72	665.366	1328.72	665.367	2	7	1.1.1.3602.3	0	67.3443	131.761	67.3111
17	43.54	48.42	sp|P35908|K22E_HUMAN	Keratin, type II cytoskeletal 2 epidermal OS=Homo sapiens OX=9606 GN=KRT2 PE=1 SV=2			0	61.33	NLDLDSIIAEVK			0.00108766	1328.72	665.367	1328.72	665.367	2	7	1.1.1.2994.3	0	51.7394	321.17	51.7595
17	43.54	48.42	sp|P35908|K22E_HUMAN	Keratin, type II cytoskeletal 2 epidermal OS=Homo sapiens OX=9606 GN=KRT2 PE=1 SV=2			0	31.25	NLDLDSIIAEVK			0.00738059	1328.73	665.37	1328.72	665.367	2	4	1.1.1.3629.3	0	68.0376	53.2634	68.0528
17	43.54	48.42	sp|P35908|K22E_HUMAN	Keratin, type II cytoskeletal 2 epidermal OS=Homo sapiens OX=9606 GN=KRT2 PE=1 SV=2			0	99	SLVGLGGTK			-0.00162952	830.484	416.25	830.486	416.25	2	8	1.1.1.1935.3	1	25.4898	7828.71	25.225
17	43.54	48.42	sp|P35908|K22E_HUMAN	Keratin, type II cytoskeletal 2 epidermal OS=Homo sapiens OX=9606 GN=KRT2 PE=1 SV=2			0	89.23	TSQNSELNNMQDLVEDYKK	Deamidated(N)@8	missed K-K@18	0.00466352	2256.03	753.016	2256.02	753.014	3	9	1.1.1.2653.9	1	43.3285	1074.78	43.2924
17	43.54	48.42	sp|P35908|K22E_HUMAN	Keratin, type II cytoskeletal 2 epidermal OS=Homo sapiens OX=9606 GN=KRT2 PE=1 SV=2			0	99	VDLLNQEIEFLK			0.00193348	1459.79	730.904	1459.79	730.903	2	20	1.1.1.3429.4	1	62.866	7857.14	62.9582
17	43.54	48.42	sp|P35908|K22E_HUMAN	Keratin, type II cytoskeletal 2 epidermal OS=Homo sapiens OX=9606 GN=KRT2 PE=1 SV=2			0	42.61	VDPEIQNVK			0.00136433	1040.55	521.283	1040.55	521.282	2	8	1.1.1.1689.11	1	19.4146	8951.75	19.1636
17	43.54	48.42	sp|P35908|K22E_HUMAN	Keratin, type II cytoskeletal 2 epidermal OS=Homo sapiens OX=9606 GN=KRT2 PE=1 SV=2			0	99	YLDGLTAER			0.00185889	1036.52	519.268	1036.52	519.267	2	12	1.1.1.2031.2	1	27.8739	13254.1	27.6795
17	43.54	48.42	sp|P35908|K22E_HUMAN	Keratin, type II cytoskeletal 2 epidermal OS=Homo sapiens OX=9606 GN=KRT2 PE=1 SV=2			0	99	YLDGLTAER			0.00246924	1036.52	519.268	1036.52	519.267	2	9	1.1.1.2047.4	1	28.2552	2127.36	28.1793
18	42.87	47	sp|P11021|BIP_HUMAN	Endoplasmic reticulum chaperone BiP OS=Homo sapiens OX=9606 GN=HSPA5 PE=1 SV=2			2	99	AKFEELNMDLFR		missed K-F@2	-0.00374254	1511.74	756.878	1511.74	756.879	2	10	1.1.1.2940.8	1	50.367	3000.54	50.4857
18	42.87	47	sp|P11021|BIP_HUMAN	Endoplasmic reticulum chaperone BiP OS=Homo sapiens OX=9606 GN=HSPA5 PE=1 SV=2			2	99	DAGTIAGLNVMR			-0.00126297	1216.62	609.318	1216.62	609.319	2	19	1.1.1.2621.6	1	42.522	6226.63	42.5155
18	42.87	47	sp|P11021|BIP_HUMAN	Endoplasmic reticulum chaperone BiP OS=Homo sapiens OX=9606 GN=HSPA5 PE=1 SV=2			2	99	DNHLLGTFDLTGIPPAPR			0.00329859	1933.01	645.344	1933.01	645.343	3	11	1.1.1.3304.3	1	59.6102	2206.24	59.3638
18	42.87	47	sp|P11021|BIP_HUMAN	Endoplasmic reticulum chaperone BiP OS=Homo sapiens OX=9606 GN=HSPA5 PE=1 SV=2			2	99	ELEEIVQPIISK			-0.00184225	1396.78	699.397	1396.78	699.398	2	14	1.1.1.2872.9	1	48.6479	9569.81	48.4605
18	42.87	47	sp|P11021|BIP_HUMAN	Endoplasmic reticulum chaperone BiP OS=Homo sapiens OX=9606 GN=HSPA5 PE=1 SV=2			2	99	IEWLESHQDADIEDFKAK		missed K-A@16	0.0101296	2173.04	725.355	2173.03	725.352	3	13	1.1.1.2474.4	1	38.9005	1317.33	39.0553
18	42.87	47	sp|P11021|BIP_HUMAN	Endoplasmic reticulum chaperone BiP OS=Homo sapiens OX=9606 GN=HSPA5 PE=1 SV=2			2	99	IINEPTAAAIAYGLDKR		missed K-R@16	0.00894188	1815	606.007	1814.99	606.004	3	10	1.1.1.2658.8	1	43.4471	26617.3	43.5884
18	42.87	47	sp|P11021|BIP_HUMAN	Endoplasmic reticulum chaperone BiP OS=Homo sapiens OX=9606 GN=HSPA5 PE=1 SV=2			2	99	ITPSYVAFTPEGER			-0.00291003	1565.77	783.892	1565.77	783.894	2	20	1.1.1.2482.10	1	39.098	33838.6	39.1033
18	42.87	47	sp|P11021|BIP_HUMAN	Endoplasmic reticulum chaperone BiP OS=Homo sapiens OX=9606 GN=HSPA5 PE=1 SV=2			2	99	KKELEEIVQPIISK		missed K-K@1; missed K-E@2	0.00367279	1652.97	551.999	1652.97	551.998	3	16	1.1.1.2350.3	1	35.8477	7683.1	35.7941
18	42.87	47	sp|P11021|BIP_HUMAN	Endoplasmic reticulum chaperone BiP OS=Homo sapiens OX=9606 GN=HSPA5 PE=1 SV=2			2	99	KSDIDEIVLVGGSTR		missed K-S@1	0.00357208	1587.85	530.291	1587.85	530.29	3	11	1.1.1.2461.2	1	38.5802	10119.4	38.6715
18	42.87	47	sp|P11021|BIP_HUMAN	Endoplasmic reticulum chaperone BiP OS=Homo sapiens OX=9606 GN=HSPA5 PE=1 SV=2			2	99	KTKPYIQVDIGGGQTK		missed K-T@1	0.00471613	1731.96	578.326	1731.95	578.325	3	13	1.1.1.1831.13	1	22.9053	3965.45	22.8927
18	42.87	47	sp|P11021|BIP_HUMAN	Endoplasmic reticulum chaperone BiP OS=Homo sapiens OX=9606 GN=HSPA5 PE=1 SV=2			2	99	LYGSAGPPPTGEEDTAEKDEL		missed K-D@18	-0.00107357	2174.99	1088.5	2174.99	1088.5	2	18	1.1.1.2201.18	1	32.1507	21920.2	31.9863
18	42.87	47	sp|P11021|BIP_HUMAN	Endoplasmic reticulum chaperone BiP OS=Homo sapiens OX=9606 GN=HSPA5 PE=1 SV=2			2	99	MVNDAEKFAEEDKK		missed K-F@7; missed K-K@13	0.00716401	1652.78	551.933	1652.77	551.931	3	9	1.1.1.1585.3	1	16.8512	2891.11	16.8473
18	42.87	47	sp|P11021|BIP_HUMAN	Endoplasmic reticulum chaperone BiP OS=Homo sapiens OX=9606 GN=HSPA5 PE=1 SV=2			2	99	NELESYAYSLK			0.00143597	1315.63	658.823	1315.63	658.822	2	10	1.1.1.2430.10	1	37.8292	9118.53	37.9698
18	42.87	47	sp|P11021|BIP_HUMAN	Endoplasmic reticulum chaperone BiP OS=Homo sapiens OX=9606 GN=HSPA5 PE=1 SV=2			2	99	NGRVEIIANDQGNR		missed R-V@3	0.00578386	1554.79	778.403	1554.79	778.4	2	13	1.1.1.1582.5	1	16.7947	475.7	16.7999
18	42.87	47	sp|P11021|BIP_HUMAN	Endoplasmic reticulum chaperone BiP OS=Homo sapiens OX=9606 GN=HSPA5 PE=1 SV=2			2	99	NQLTSNPENTVFDAK			-0.0034346	1676.8	839.406	1676.8	839.408	2	21	1.1.1.2227.18	1	32.8021	14392.8	32.8867
18	42.87	47	sp|P11021|BIP_HUMAN	Endoplasmic reticulum chaperone BiP OS=Homo sapiens OX=9606 GN=HSPA5 PE=1 SV=2			2	99	NQLTSNPENTVFDAKR		missed K-R@15	-0.00106049	1832.9	917.458	1832.9	917.458	2	14	1.1.1.1998.8	1	27.0994	2876.01	27.1765
18	42.87	47	sp|P11021|BIP_HUMAN	Endoplasmic reticulum chaperone BiP OS=Homo sapiens OX=9606 GN=HSPA5 PE=1 SV=2			2	99	TFAPEEISAMVLTK			-0.00381106	1535.79	768.901	1535.79	768.903	2	13	1.1.1.3313.8	1	59.8464	3825.12	59.9648
18	42.87	47	sp|P11021|BIP_HUMAN	Endoplasmic reticulum chaperone BiP OS=Homo sapiens OX=9606 GN=HSPA5 PE=1 SV=2			2	99	TKPYIQVDIGGGQTK			0.00353037	1603.86	535.627	1603.86	535.626	3	14	1.1.1.2079.10	1	29.0581	8691.75	29.1493
18	42.87	47	sp|P11021|BIP_HUMAN	Endoplasmic reticulum chaperone BiP OS=Homo sapiens OX=9606 GN=HSPA5 PE=1 SV=2			1.60206	97.97	IDTRNELESYAYSLK		missed R-N@4	0.00409295	1800.89	601.305	1800.89	601.304	3	9	1.1.1.2586.6	1	41.6592	4139.28	41.7283
18	42.87	47	sp|P11021|BIP_HUMAN	Endoplasmic reticulum chaperone BiP OS=Homo sapiens OX=9606 GN=HSPA5 PE=1 SV=2			1.55284	97.73	ITITNDQNR			-0.00514314	1073.54	537.778	1073.55	537.781	2	7	1.1.1.1526.10	1	15.422	292.791	15.3861
18	42.87	47	sp|P11021|BIP_HUMAN	Endoplasmic reticulum chaperone BiP OS=Homo sapiens OX=9606 GN=HSPA5 PE=1 SV=2			1.29243	95.94	EFFNGKEPSR		missed K-E@6	0.000467324	1209.58	605.796	1209.58	605.796	2	11	1.1.1.1614.6	1	17.5758	2966.09	17.6575
18	42.87	47	sp|P11021|BIP_HUMAN	Endoplasmic reticulum chaperone BiP OS=Homo sapiens OX=9606 GN=HSPA5 PE=1 SV=2			1.03152	92.42	VTHAVVTVPAYFNDAQR			0.00177487	1886.97	944.49	1886.96	944.489	2	8	1.1.1.2426.21	1	37.7364	1389.48	37.8435
18	42.87	47	sp|P11021|BIP_HUMAN	Endoplasmic reticulum chaperone BiP OS=Homo sapiens OX=9606 GN=HSPA5 PE=1 SV=2			0.869666	89	KVTHAVVTVPAYFNDAQR		missed K-V@1	0.0124154	2015.07	504.775	2015.06	504.772	4	10	1.1.1.2202.5	1	32.1617	6563.69	32.2288
18	42.87	47	sp|P11021|BIP_HUMAN	Endoplasmic reticulum chaperone BiP OS=Homo sapiens OX=9606 GN=HSPA5 PE=1 SV=2			0.166853	37.05	VMEHFIK			0.00735325	902.476	452.245	902.468	452.241	2	8	1.1.1.1730.2	1	20.4217	1076.29	20.3687
18	42.87	47	sp|P11021|BIP_HUMAN	Endoplasmic reticulum chaperone BiP OS=Homo sapiens OX=9606 GN=HSPA5 PE=1 SV=2			0.134896	68.08	FEELNMDLFR	Oxidation(M)@6		0.00459407	1328.61	665.313	1328.61	665.311	2	9	1.1.1.2869.5	1	48.5699	805.653	48.6382
18	42.87	47	sp|P11021|BIP_HUMAN	Endoplasmic reticulum chaperone BiP OS=Homo sapiens OX=9606 GN=HSPA5 PE=1 SV=2			0.113509	27.31	LTPEEIER			-0.00135847	985.507	493.761	985.508	493.761	2	6	1.1.1.1781.11	1	21.6813	26301.4	21.4948
18	42.87	47	sp|P11021|BIP_HUMAN	Endoplasmic reticulum chaperone BiP OS=Homo sapiens OX=9606 GN=HSPA5 PE=1 SV=2			0.106793	25.95	ETAEAYLGK			-0.00751198	980.474	491.244	980.482	491.248	2	7	1.1.1.1729.6	1	20.4012	1181.28	20.5358
18	42.87	47	sp|P11021|BIP_HUMAN	Endoplasmic reticulum chaperone BiP OS=Homo sapiens OX=9606 GN=HSPA5 PE=1 SV=2			0	98.68	AKFEELNMDLFR		missed K-F@2	0.00358155	1511.75	756.881	1511.74	756.879	2	7	1.1.1.2955.8	1	50.7561	550.79	50.7459
18	42.87	47	sp|P11021|BIP_HUMAN	Endoplasmic reticulum chaperone BiP OS=Homo sapiens OX=9606 GN=HSPA5 PE=1 SV=2			0	99	DNHLLGTFDLTGIPPAPR			0.00366479	1933.01	645.344	1933.01	645.343	3	14	1.1.1.3288.2	1	59.2194	2757.42	59.188
18	42.87	47	sp|P11021|BIP_HUMAN	Endoplasmic reticulum chaperone BiP OS=Homo sapiens OX=9606 GN=HSPA5 PE=1 SV=2			0	80.54	EFFNGKEPSR		missed K-E@6	0.00754739	1209.59	605.8	1209.58	605.796	2	7	1.1.1.1630.7	1	17.9558	401.954	17.9438
18	42.87	47	sp|P11021|BIP_HUMAN	Endoplasmic reticulum chaperone BiP OS=Homo sapiens OX=9606 GN=HSPA5 PE=1 SV=2			0	42.96	EFFNGKEPSR	Deamidated(N)@4	missed K-E@6	0.0027095	1210.56	404.529	1210.56	404.528	3	6	1.1.1.1692.2	1	19.4818	4698.91	19.5027
18	42.87	47	sp|P11021|BIP_HUMAN	Endoplasmic reticulum chaperone BiP OS=Homo sapiens OX=9606 GN=HSPA5 PE=1 SV=2			0	29.69	EFFNGKEPSR	Deamidated(N)@4	missed K-E@6	0.000459452	1210.56	606.288	1210.56	606.288	2	8	1.1.1.1710.17	1	19.9374	3249.72	19.971
18	42.87	47	sp|P11021|BIP_HUMAN	Endoplasmic reticulum chaperone BiP OS=Homo sapiens OX=9606 GN=HSPA5 PE=1 SV=2			0	87.67	ELEEIVQPIISK			-0.00184225	1396.78	699.397	1396.78	699.398	2	6	1.1.1.2857.5	1	48.2626	9554.26	48.4605
18	42.87	47	sp|P11021|BIP_HUMAN	Endoplasmic reticulum chaperone BiP OS=Homo sapiens OX=9606 GN=HSPA5 PE=1 SV=2			0	99	IINEPTAAAIAYGLDK			0.0010408	1658.89	830.452	1658.89	830.451	2	13	1.1.1.2894.8	0	49.1849	7002.16	48.9372
18	42.87	47	sp|P11021|BIP_HUMAN	Endoplasmic reticulum chaperone BiP OS=Homo sapiens OX=9606 GN=HSPA5 PE=1 SV=2			0	99	IINEPTAAAIAYGLDK			0.00348216	1658.89	830.453	1658.89	830.451	2	10	1.1.1.2878.8	0	48.7995	7101.38	48.9372
18	42.87	47	sp|P11021|BIP_HUMAN	Endoplasmic reticulum chaperone BiP OS=Homo sapiens OX=9606 GN=HSPA5 PE=1 SV=2			0	99	IINEPTAAAIAYGLDK			-0.00811433	1658.88	830.447	1658.89	830.451	2	8	1.1.1.3097.13	0	54.2658	306.928	54.3289
18	42.87	47	sp|P11021|BIP_HUMAN	Endoplasmic reticulum chaperone BiP OS=Homo sapiens OX=9606 GN=HSPA5 PE=1 SV=2			0	93.54	ITITNDQNR			-0.00282381	1073.54	537.779	1073.55	537.781	2	6	1.1.1.1504.11	1	14.8765	374.046	14.8378
18	42.87	47	sp|P11021|BIP_HUMAN	Endoplasmic reticulum chaperone BiP OS=Homo sapiens OX=9606 GN=HSPA5 PE=1 SV=2			0	84.13	ITITNDQNR	Deamidated(N)@5		-0.00283241	1074.53	538.271	1074.53	538.273	2	9	1.1.1.1578.9	1	16.6917	885.843	16.7525
18	42.87	47	sp|P11021|BIP_HUMAN	Endoplasmic reticulum chaperone BiP OS=Homo sapiens OX=9606 GN=HSPA5 PE=1 SV=2			0	24.2	KKELEEIVQPIISK		missed K-K@1; missed K-E@2	-0.000525685	1652.97	414.25	1652.97	414.25	4	6	1.1.1.2346.2	1	35.7508	857.293	35.7941
18	42.87	47	sp|P11021|BIP_HUMAN	Endoplasmic reticulum chaperone BiP OS=Homo sapiens OX=9606 GN=HSPA5 PE=1 SV=2			0	27.33	LYGSAGPPPTGEEDTAEKDEL		missed K-D@18	-0.00107357	2174.99	1088.5	2174.99	1088.5	2	7	1.1.1.2186.21	1	31.779	21312.9	31.9618
18	42.87	47	sp|P11021|BIP_HUMAN	Endoplasmic reticulum chaperone BiP OS=Homo sapiens OX=9606 GN=HSPA5 PE=1 SV=2			0	99	NELESYAYSLK			0.00168011	1315.63	658.823	1315.63	658.822	2	12	1.1.1.2445.7	1	38.202	9527.98	37.945
18	42.87	47	sp|P11021|BIP_HUMAN	Endoplasmic reticulum chaperone BiP OS=Homo sapiens OX=9606 GN=HSPA5 PE=1 SV=2			0	99	NGRVEIIANDQGNR	Deamidated(N)@1	missed R-V@3	0.00276664	1555.77	519.598	1555.77	519.597	3	12	1.1.1.1775.9	1	21.5313	4139.67	21.5723
18	42.87	47	sp|P11021|BIP_HUMAN	Endoplasmic reticulum chaperone BiP OS=Homo sapiens OX=9606 GN=HSPA5 PE=1 SV=2			0	99	NGRVEIIANDQGNR	Deamidated(N)@1	missed R-V@3	0.00148589	1555.77	778.893	1555.77	778.892	2	9	1.1.1.1778.18	1	21.6135	3229.83	21.5723
18	42.87	47	sp|P11021|BIP_HUMAN	Endoplasmic reticulum chaperone BiP OS=Homo sapiens OX=9606 GN=HSPA5 PE=1 SV=2			0	99	TFAPEEISAMVLTK			-0.00100349	1535.79	768.902	1535.79	768.903	2	12	1.1.1.3328.6	1	60.2312	3775.86	59.9648
18	42.87	47	sp|P11021|BIP_HUMAN	Endoplasmic reticulum chaperone BiP OS=Homo sapiens OX=9606 GN=HSPA5 PE=1 SV=2			0	94.81	TKPYIQVDIGGGQTK			-0.0178928	1603.84	535.62	1603.86	535.626	3	9	1.1.1.2094.13	0	29.4471	3394.14	29.4844
18	42.87	47	sp|P11021|BIP_HUMAN	Endoplasmic reticulum chaperone BiP OS=Homo sapiens OX=9606 GN=HSPA5 PE=1 SV=2			0	99	VEIIANDQGNR			0.000367448	1227.62	614.818	1227.62	614.818	2	16	1.1.1.1695.12	0	19.5669	44346.2	19.6792
18	42.87	47	sp|P11021|BIP_HUMAN	Endoplasmic reticulum chaperone BiP OS=Homo sapiens OX=9606 GN=HSPA5 PE=1 SV=2			0	99	VEIIANDQGNR			0.000367448	1227.62	614.818	1227.62	614.818	2	15	1.1.1.1708.15	0	19.8861	44346.2	19.6792
18	42.87	47	sp|P11021|BIP_HUMAN	Endoplasmic reticulum chaperone BiP OS=Homo sapiens OX=9606 GN=HSPA5 PE=1 SV=2			0	99	VEIIANDQGNR			0.000123308	1227.62	614.818	1227.62	614.818	2	16	1.1.1.1710.18	0	19.9382	42260.2	19.6792
19	42.8	42.8	sp|P13010|XRCC5_HUMAN	X-ray repair cross-complementing protein 5 OS=Homo sapiens OX=9606 GN=XRCC5 PE=1 SV=3			2	99	ANPQVGVAFPHIK			-0.00234817	1376.75	689.384	1376.76	689.385	2	18	1.1.1.2330.10	1	35.3673	7753.43	35.33
19	42.8	42.8	sp|P13010|XRCC5_HUMAN	X-ray repair cross-complementing protein 5 OS=Homo sapiens OX=9606 GN=XRCC5 PE=1 SV=3			2	99	CFSVLGFCK	Carbamidomethyl(C)@1; Carbamidomethyl(C)@8		9.97606e-05	1116.51	559.262	1116.51	559.262	2	11	1.1.1.2786.3	1	46.5252	2464.22	46.6189
19	42.8	42.8	sp|P13010|XRCC5_HUMAN	X-ray repair cross-complementing protein 5 OS=Homo sapiens OX=9606 GN=XRCC5 PE=1 SV=3			2	99	ETVYCLNDDDETEVLKEDIIQGFR	Carbamidomethyl(C)@5	missed K-E@16	0.00469465	2900.34	967.788	2900.34	967.787	3	11	1.1.1.3414.8	1	62.4644	610.58	62.5047
19	42.8	42.8	sp|P13010|XRCC5_HUMAN	X-ray repair cross-complementing protein 5 OS=Homo sapiens OX=9606 GN=XRCC5 PE=1 SV=3			2	99	GITEQQKEGLEIVK		missed K-E@7	-0.00173617	1570.86	786.435	1570.86	786.436	2	12	1.1.1.1951.16	1	25.9143	3092.25	25.9964
19	42.8	42.8	sp|P13010|XRCC5_HUMAN	X-ray repair cross-complementing protein 5 OS=Homo sapiens OX=9606 GN=XRCC5 PE=1 SV=3			2	99	HIEIFTDLSSR			-0.00164471	1316.67	659.343	1316.67	659.344	2	14	1.1.1.2497.3	1	39.4476	5887.03	39.2226
19	42.8	42.8	sp|P13010|XRCC5_HUMAN	X-ray repair cross-complementing protein 5 OS=Homo sapiens OX=9606 GN=XRCC5 PE=1 SV=3			2	99	HLMLPDFDLLEDIESK			-0.000253107	1913.94	957.979	1913.94	957.979	2	14	1.1.1.3865.2	1	73.9695	296.901	74.0018
19	42.8	42.8	sp|P13010|XRCC5_HUMAN	X-ray repair cross-complementing protein 5 OS=Homo sapiens OX=9606 GN=XRCC5 PE=1 SV=3			2	99	IQPGSQQADFLDALIVSMDVIQHETIGK			0.00212558	3052.56	1018.53	3052.55	1018.53	3	13	1.1.1.5269.2	1	95.3495	396.445	95.3725
19	42.8	42.8	sp|P13010|XRCC5_HUMAN	X-ray repair cross-complementing protein 5 OS=Homo sapiens OX=9606 GN=XRCC5 PE=1 SV=3			2	99	KDEKTDTLEDLFPTTK		missed K-D@1; missed K-T@4	0.0020428	1879.94	627.655	1879.94	627.654	3	16	1.1.1.2560.3	1	41.0134	5239.57	40.8879
19	42.8	42.8	sp|P13010|XRCC5_HUMAN	X-ray repair cross-complementing protein 5 OS=Homo sapiens OX=9606 GN=XRCC5 PE=1 SV=3			2	99	KKDQVTAQEIFQDNHEDGPTAK		missed K-K@1; missed K-D@2	0.00203842	2498.21	625.559	2498.2	625.558	4	18	1.1.1.1786.9	1	21.8046	12611.8	21.7439
19	42.8	42.8	sp|P13010|XRCC5_HUMAN	X-ray repair cross-complementing protein 5 OS=Homo sapiens OX=9606 GN=XRCC5 PE=1 SV=3			2	99	KYAPTEAQLNAVDALIDSMSLAK		missed K-Y@1	0.00756914	2448.26	817.096	2448.26	817.093	3	14	1.1.1.3824.4	1	72.8757	549.992	72.9735
19	42.8	42.8	sp|P13010|XRCC5_HUMAN	X-ray repair cross-complementing protein 5 OS=Homo sapiens OX=9606 GN=XRCC5 PE=1 SV=3			2	99	LFQCLLHR	Carbamidomethyl(C)@4		-0.00274671	1085.58	543.796	1085.58	543.797	2	9	1.1.1.2298.7	1	34.5497	3169.14	34.64
19	42.8	42.8	sp|P13010|XRCC5_HUMAN	X-ray repair cross-complementing protein 5 OS=Homo sapiens OX=9606 GN=XRCC5 PE=1 SV=3			2	99	LGGHGPSFPLK			0.000975816	1108.6	370.542	1108.6	370.542	3	11	1.1.1.1946.2	1	25.7748	19780.3	25.8216
19	42.8	42.8	sp|P13010|XRCC5_HUMAN	X-ray repair cross-complementing protein 5 OS=Homo sapiens OX=9606 GN=XRCC5 PE=1 SV=3			2	99	LTIGSNLSIR			-0.00416206	1072.62	537.317	1072.62	537.319	2	12	1.1.1.2487.2	1	39.2025	5070.71	39.2943
19	42.8	42.8	sp|P13010|XRCC5_HUMAN	X-ray repair cross-complementing protein 5 OS=Homo sapiens OX=9606 GN=XRCC5 PE=1 SV=3			2	99	TDTLEDLFPTTK			-0.00307084	1379.68	690.847	1379.68	690.848	2	13	1.1.1.3033.5	1	52.6535	5568.41	52.4817
19	42.8	42.8	sp|P13010|XRCC5_HUMAN	X-ray repair cross-complementing protein 5 OS=Homo sapiens OX=9606 GN=XRCC5 PE=1 SV=3			2	99	TLFPLIEAK			0.00167019	1030.61	516.311	1030.61	516.31	2	10	1.1.1.3083.2	1	53.895	10660.5	53.6999
19	42.8	42.8	sp|P13010|XRCC5_HUMAN	X-ray repair cross-complementing protein 5 OS=Homo sapiens OX=9606 GN=XRCC5 PE=1 SV=3			2	99	YAPTEAQLNAVDALIDSMSLAK			-0.00432999	2320.16	1161.09	2320.16	1161.09	2	17	1.1.1.4269.4	1	81.6157	906.934	81.6926
19	42.8	42.8	sp|P13010|XRCC5_HUMAN	X-ray repair cross-complementing protein 5 OS=Homo sapiens OX=9606 GN=XRCC5 PE=1 SV=3			2	99	YGSDIVPFSK			-0.00229996	1111.55	556.784	1111.55	556.785	2	14	1.1.1.2358.3	1	36.0406	4470.8	36.1551
19	42.8	42.8	sp|P13010|XRCC5_HUMAN	X-ray repair cross-complementing protein 5 OS=Homo sapiens OX=9606 GN=XRCC5 PE=1 SV=3			1.88606	98.96	RFFMGNQVLK		missed R-F@1	-0.00263564	1238.66	620.336	1238.66	620.337	2	10	1.1.1.2219.9	1	32.5916	2005.92	32.6068
19	42.8	42.8	sp|P13010|XRCC5_HUMAN	X-ray repair cross-complementing protein 5 OS=Homo sapiens OX=9606 GN=XRCC5 PE=1 SV=3			1.74473	98.58	ALQEKVEIK		missed K-V@5	-0.00190018	1056.62	529.315	1056.62	529.316	2	9	1.1.1.1620.9	1	17.714	4154.47	17.6575
19	42.8	42.8	sp|P13010|XRCC5_HUMAN	X-ray repair cross-complementing protein 5 OS=Homo sapiens OX=9606 GN=XRCC5 PE=1 SV=3			1.48149	97.41	VITMFVQR			-0.00488984	992.543	497.279	992.548	497.281	2	9	1.1.1.2370.3	1	36.3271	1985.29	36.3716
19	42.8	42.8	sp|P13010|XRCC5_HUMAN	X-ray repair cross-complementing protein 5 OS=Homo sapiens OX=9606 GN=XRCC5 PE=1 SV=3			0.962573	91.18	EDIIQGFR			-0.00242667	976.495	489.255	976.498	489.256	2	7	1.1.1.2338.3	1	35.5567	839.056	35.601
19	42.8	42.8	sp|P13010|XRCC5_HUMAN	X-ray repair cross-complementing protein 5 OS=Homo sapiens OX=9606 GN=XRCC5 PE=1 SV=3			0.774691	86.29	EGLEIVK			6.76686e-05	786.449	394.232	786.449	394.232	2	7	1.1.1.1984.5	1	26.7473	6391.93	26.7657
19	42.8	42.8	sp|P13010|XRCC5_HUMAN	X-ray repair cross-complementing protein 5 OS=Homo sapiens OX=9606 GN=XRCC5 PE=1 SV=3			0.694649	83.32	FNNFLK			-0.000423298	781.412	391.713	781.412	391.713	2	6	1.1.1.2085.2	1	29.2058	4490.03	29.0979
19	42.8	42.8	sp|P13010|XRCC5_HUMAN	X-ray repair cross-complementing protein 5 OS=Homo sapiens OX=9606 GN=XRCC5 PE=1 SV=3			0.659556	81.9	QYMFSSLK			-0.00250002	1002.48	502.248	1002.48	502.25	2	8	1.1.1.2279.3	1	34.0881	2165.86	34.1545
19	42.8	42.8	sp|P13010|XRCC5_HUMAN	X-ray repair cross-complementing protein 5 OS=Homo sapiens OX=9606 GN=XRCC5 PE=1 SV=3			0.223299	46.01	EPLPPIQQHIWNMLNPPAEVTTK			0.000892874	2652.37	885.132	2652.37	885.132	3	8	1.1.1.3466.7	1	63.8533	1297.83	63.9456
19	42.8	42.8	sp|P13010|XRCC5_HUMAN	X-ray repair cross-complementing protein 5 OS=Homo sapiens OX=9606 GN=XRCC5 PE=1 SV=3			0.145694	33.54	SQLDIIIHSLK			-0.000402023	1265.73	633.874	1265.73	633.874	2	5	1.1.1.2953.4	1	50.7003	1252.03	50.8241
19	42.8	42.8	sp|P13010|XRCC5_HUMAN	X-ray repair cross-complementing protein 5 OS=Homo sapiens OX=9606 GN=XRCC5 PE=1 SV=3			0.112946	27.31	AFREEAIK		missed R-E@3	-0.00603304	962.512	482.264	962.519	482.267	2	5	1.1.1.2057.7	1	28.4973	437.365	28.5388
19	42.8	42.8	sp|P13010|XRCC5_HUMAN	X-ray repair cross-complementing protein 5 OS=Homo sapiens OX=9606 GN=XRCC5 PE=1 SV=3			0.112946	27.31	TWTVVDAK			0.00058293	918.482	460.248	918.481	460.248	2	5	1.1.1.1986.5	1	26.7976	10362.7	26.7657
19	42.8	42.8	sp|P13010|XRCC5_HUMAN	X-ray repair cross-complementing protein 5 OS=Homo sapiens OX=9606 GN=XRCC5 PE=1 SV=3			0	77.3	HIEIFTDLSSR			-0.00164471	1316.67	659.343	1316.67	659.344	2	8	1.1.1.2481.8	1	39.064	5715.36	39.2226
19	42.8	42.8	sp|P13010|XRCC5_HUMAN	X-ray repair cross-complementing protein 5 OS=Homo sapiens OX=9606 GN=XRCC5 PE=1 SV=3			0	42.25	HLMLPDFDLLEDIESK	Oxidation(M)@3		0.00384435	1929.94	965.979	1929.94	965.977	2	6	1.1.1.3738.3	1	70.8432	155.346	70.8483
19	42.8	42.8	sp|P13010|XRCC5_HUMAN	X-ray repair cross-complementing protein 5 OS=Homo sapiens OX=9606 GN=XRCC5 PE=1 SV=3			0	35.54	TLFPLIEAK			0.00167019	1030.61	516.311	1030.61	516.31	2	4	1.1.1.3067.3	1	53.5067	10590.9	53.6999
19	42.8	42.8	sp|P13010|XRCC5_HUMAN	X-ray repair cross-complementing protein 5 OS=Homo sapiens OX=9606 GN=XRCC5 PE=1 SV=3			0	41.29	YAPTEAQLNAVDALIDSMSLAK	Oxidation(M)@18		-0.00486825	2336.15	1169.08	2336.16	1169.09	2	7	1.1.1.3524.11	1	65.2893	281.375	65.3471
19	42.8	42.8	sp|P13010|XRCC5_HUMAN	X-ray repair cross-complementing protein 5 OS=Homo sapiens OX=9606 GN=XRCC5 PE=1 SV=3			0	99	YGSDIVPFSK			-0.00217789	1111.55	556.784	1111.55	556.785	2	9	1.1.1.2374.5	1	36.4276	4396.21	36.1791
20	40.42	40.72	sp|Q7L2E3|DHX30_HUMAN	ATP-dependent RNA helicase DHX30 OS=Homo sapiens OX=9606 GN=DHX30 PE=1 SV=1			2	99	ALTQFPLPK			8.00337e-05	1013.59	507.803	1013.59	507.803	2	9	1.1.1.2571.2	1	41.2764	1278.57	41.3224
20	40.42	40.72	sp|Q7L2E3|DHX30_HUMAN	ATP-dependent RNA helicase DHX30 OS=Homo sapiens OX=9606 GN=DHX30 PE=1 SV=1			2	99	ATISLSDSDLLR			-0.00335496	1289.68	645.847	1289.68	645.849	2	13	1.1.1.2774.4	1	46.2375	1547.84	46.3268
20	40.42	40.72	sp|Q7L2E3|DHX30_HUMAN	ATP-dependent RNA helicase DHX30 OS=Homo sapiens OX=9606 GN=DHX30 PE=1 SV=1			2	99	AVDEAVILLQEIGVLDQR			-0.00220014	1980.09	991.051	1980.09	991.052	2	20	1.1.1.4346.3	1	82.8148	368.733	82.8708
20	40.42	40.72	sp|Q7L2E3|DHX30_HUMAN	ATP-dependent RNA helicase DHX30 OS=Homo sapiens OX=9606 GN=DHX30 PE=1 SV=1			2	99	DSSQVHPLAVLLLTDGDVHIR			0.00478219	2284.22	762.415	2284.22	762.413	3	7	1.1.1.3420.6	1	62.6236	347.112	62.4515
20	40.42	40.72	sp|Q7L2E3|DHX30_HUMAN	ATP-dependent RNA helicase DHX30 OS=Homo sapiens OX=9606 GN=DHX30 PE=1 SV=1			2	99	EHYLEDILAK			0.0030928	1229.63	615.823	1229.63	615.822	2	14	1.1.1.2467.4	1	38.7272	1941.64	38.744
20	40.42	40.72	sp|Q7L2E3|DHX30_HUMAN	ATP-dependent RNA helicase DHX30 OS=Homo sapiens OX=9606 GN=DHX30 PE=1 SV=1			2	99	EYLTTLGQR			0.00382473	1079.56	540.79	1079.56	540.788	2	9	1.1.1.1986.7	1	26.7993	1722.38	26.7915
20	40.42	40.72	sp|Q7L2E3|DHX30_HUMAN	ATP-dependent RNA helicase DHX30 OS=Homo sapiens OX=9606 GN=DHX30 PE=1 SV=1			2	99	GEPGGILCFLPGWQEIK	Carbamidomethyl(C)@8		-0.000248952	1899.96	950.985	1899.96	950.985	2	12	1.1.1.3927.3	1	75.4838	369.797	75.5536
20	40.42	40.72	sp|Q7L2E3|DHX30_HUMAN	ATP-dependent RNA helicase DHX30 OS=Homo sapiens OX=9606 GN=DHX30 PE=1 SV=1			2	99	GGALLFCTVGILLR	Carbamidomethyl(C)@7		-0.0022137	1488.85	745.431	1488.85	745.432	2	17	1.1.1.4081.3	1	78.389	147.95	78.3999
20	40.42	40.72	sp|Q7L2E3|DHX30_HUMAN	ATP-dependent RNA helicase DHX30 OS=Homo sapiens OX=9606 GN=DHX30 PE=1 SV=1			2	99	GSSFEMTDDDSAIR			0.00143558	1529.63	765.823	1529.63	765.822	2	16	1.1.1.2128.18	1	30.3079	1151.95	30.3407
20	40.42	40.72	sp|Q7L2E3|DHX30_HUMAN	ATP-dependent RNA helicase DHX30 OS=Homo sapiens OX=9606 GN=DHX30 PE=1 SV=1			2	99	GVLMAGLYPNLIQVR			-0.00483801	1642.92	822.466	1642.92	822.469	2	11	1.1.1.3529.5	1	65.4118	508.95	65.4537
20	40.42	40.72	sp|Q7L2E3|DHX30_HUMAN	ATP-dependent RNA helicase DHX30 OS=Homo sapiens OX=9606 GN=DHX30 PE=1 SV=1			2	99	IPQLLLER			-0.000943848	980.601	491.308	980.602	491.308	2	9	1.1.1.2649.3	1	43.2228	3024.49	43.3173
20	40.42	40.72	sp|Q7L2E3|DHX30_HUMAN	ATP-dependent RNA helicase DHX30 OS=Homo sapiens OX=9606 GN=DHX30 PE=1 SV=1			2	99	ISAVSVAQR			-0.00235377	929.527	465.771	929.529	465.772	2	10	1.1.1.1652.6	1	18.4871	756.603	18.4793
20	40.42	40.72	sp|Q7L2E3|DHX30_HUMAN	ATP-dependent RNA helicase DHX30 OS=Homo sapiens OX=9606 GN=DHX30 PE=1 SV=1			2	99	LSQSLLELWR			-0.00193705	1243.69	622.852	1243.69	622.854	2	8	1.1.1.3299.2	1	59.4864	1298.98	59.6052
20	40.42	40.72	sp|Q7L2E3|DHX30_HUMAN	ATP-dependent RNA helicase DHX30 OS=Homo sapiens OX=9606 GN=DHX30 PE=1 SV=1			2	99	MVPFQVPEILR			-0.00254508	1327.73	664.872	1327.73	664.873	2	7	1.1.1.3480.3	1	64.2218	729.517	64.0528
20	40.42	40.72	sp|Q7L2E3|DHX30_HUMAN	ATP-dependent RNA helicase DHX30 OS=Homo sapiens OX=9606 GN=DHX30 PE=1 SV=1			2	99	QAAAAACQLFK	Carbamidomethyl(C)@7		-0.00190748	1177.59	589.802	1177.59	589.803	2	10	1.1.1.2098.13	1	29.5496	1506.27	29.5614
20	40.42	40.72	sp|Q7L2E3|DHX30_HUMAN	ATP-dependent RNA helicase DHX30 OS=Homo sapiens OX=9606 GN=DHX30 PE=1 SV=1			2	99	TPLENLVLQAK			0.000946298	1224.71	613.362	1224.71	613.361	2	12	1.1.1.2788.4	1	46.575	2081.91	46.6688
20	40.42	40.72	sp|Q7L2E3|DHX30_HUMAN	ATP-dependent RNA helicase DHX30 OS=Homo sapiens OX=9606 GN=DHX30 PE=1 SV=1			2	99	VIQIATSSSTAK			-0.00231448	1204.66	603.339	1204.67	603.34	2	15	1.1.1.1735.15	1	20.5497	3407.65	20.5358
20	40.42	40.72	sp|Q7L2E3|DHX30_HUMAN	ATP-dependent RNA helicase DHX30 OS=Homo sapiens OX=9606 GN=DHX30 PE=1 SV=1			1.82391	98.85	AIFQQPPVGVR			-0.00499824	1210.68	606.346	1210.68	606.348	2	12	1.1.1.2328.8	1	35.314	5278.91	35.33
20	40.42	40.72	sp|Q7L2E3|DHX30_HUMAN	ATP-dependent RNA helicase DHX30 OS=Homo sapiens OX=9606 GN=DHX30 PE=1 SV=1			1.02228	92.38	AIVLAAIFR			0.000966738	972.613	487.314	972.612	487.313	2	5	1.1.1.3351.2	1	60.8161	331.13	60.8618
20	40.42	40.72	sp|Q7L2E3|DHX30_HUMAN	ATP-dependent RNA helicase DHX30 OS=Homo sapiens OX=9606 GN=DHX30 PE=1 SV=1			0.9914	91.83	VSHELGPSLR			0.00285961	1093.59	365.538	1093.59	365.537	3	6	1.1.1.1624.2	1	17.8047	1172.8	17.801
20	40.42	40.72	sp|Q7L2E3|DHX30_HUMAN	ATP-dependent RNA helicase DHX30 OS=Homo sapiens OX=9606 GN=DHX30 PE=1 SV=1			0.598599	79.1	DSGPLSDPITGKPYVPLLEAEEVR			0.00680246	2581.33	861.452	2581.33	861.45	3	7	1.1.1.3376.11	1	61.4631	1463.14	61.5809
20	40.42	40.72	sp|Q7L2E3|DHX30_HUMAN	ATP-dependent RNA helicase DHX30 OS=Homo sapiens OX=9606 GN=DHX30 PE=1 SV=1			0.5157	74.43	VSCLETVWVSR	Carbamidomethyl(C)@3		0.00163203	1334.67	668.341	1334.67	668.34	2	6	1.1.1.2568.8	1	41.2077	1662.22	41.3474
20	40.42	40.72	sp|Q7L2E3|DHX30_HUMAN	ATP-dependent RNA helicase DHX30 OS=Homo sapiens OX=9606 GN=DHX30 PE=1 SV=1			0.477556	71.86	LLAELLR		cleaved A-L@N-term	0.000337064	826.528	414.271	826.528	414.271	2	4	1.1.1.2608.2	0	42.2065	560.271	42.1503
20	40.42	40.72	sp|Q7L2E3|DHX30_HUMAN	ATP-dependent RNA helicase DHX30 OS=Homo sapiens OX=9606 GN=DHX30 PE=1 SV=1			0.420216	67.58	RPCTIQVPEPILR	Carbamidomethyl(C)@3		0.00179506	1577.87	789.944	1577.87	789.943	2	7	1.1.1.2481.14	1	39.074	806.859	39.0553
20	40.42	40.72	sp|Q7L2E3|DHX30_HUMAN	ATP-dependent RNA helicase DHX30 OS=Homo sapiens OX=9606 GN=DHX30 PE=1 SV=1			0.302771	56.22	NNEPLTHAMYNLASLR			0.0210085	1842.93	615.316	1842.9	615.309	3	5	1.1.1.2845.3	1	47.9576	280.812	48.0277
20	40.42	40.72	sp|Q7L2E3|DHX30_HUMAN	ATP-dependent RNA helicase DHX30 OS=Homo sapiens OX=9606 GN=DHX30 PE=1 SV=1			0.131944	31.17	YFGGCPVIK	Carbamidomethyl(C)@5		-0.0015573	1039.51	520.764	1039.52	520.765	2	6	1.1.1.2081.8	1	29.1076	1427.8	29.1493
20	40.42	40.72	sp|Q7L2E3|DHX30_HUMAN	ATP-dependent RNA helicase DHX30 OS=Homo sapiens OX=9606 GN=DHX30 PE=1 SV=1			0.112946	27.46	NELFDAAK			0.000707022	906.445	454.23	906.445	454.23	2	6	1.1.1.1939.7	1	25.5975	1010.07	25.5099
20	40.42	40.72	sp|Q7L2E3|DHX30_HUMAN	ATP-dependent RNA helicase DHX30 OS=Homo sapiens OX=9606 GN=DHX30 PE=1 SV=1			0.0186345	28.33	RISAVSVAQR		missed R-I@1	-0.00347602	1085.63	543.821	1085.63	543.823	2	5	1.1.1.1491.9	1	14.5405	1830.2	14.5311
20	40.42	40.72	sp|Q7L2E3|DHX30_HUMAN	ATP-dependent RNA helicase DHX30 OS=Homo sapiens OX=9606 GN=DHX30 PE=1 SV=1			0	36.03	ISAVSVAQR	Deamidated(Q)@8		-0.00395021	930.509	466.262	930.513	466.264	2	6	1.1.1.1714.5	0	20.0297	2458.01	20.074
20	40.42	40.72	sp|Q7L2E3|DHX30_HUMAN	ATP-dependent RNA helicase DHX30 OS=Homo sapiens OX=9606 GN=DHX30 PE=1 SV=1			0	42.12	LSQSLLELWR			-0.00181498	1243.69	622.853	1243.69	622.854	2	5	1.1.1.3314.2	1	59.867	1322.19	59.6052
20	40.42	40.72	sp|Q7L2E3|DHX30_HUMAN	ATP-dependent RNA helicase DHX30 OS=Homo sapiens OX=9606 GN=DHX30 PE=1 SV=1			0	63.54	MVPFQVPEILR			-0.00254508	1327.73	664.872	1327.73	664.873	2	5	1.1.1.3466.3	1	63.8467	723.977	64.0528
20	40.42	40.72	sp|Q7L2E3|DHX30_HUMAN	ATP-dependent RNA helicase DHX30 OS=Homo sapiens OX=9606 GN=DHX30 PE=1 SV=1			0	90.94	RISAVSVAQR	Deamidated(Q)@9	missed R-I@1	0.000543764	1086.62	544.315	1086.61	544.315	2	13	1.1.1.1544.4	0	15.8824	2908.46	15.963
20	40.42	40.72	sp|Q7L2E3|DHX30_HUMAN	ATP-dependent RNA helicase DHX30 OS=Homo sapiens OX=9606 GN=DHX30 PE=1 SV=1			0	65.49	RISAVSVAQR	Deamidated(Q)@9	missed R-I@1	-0.00482732	1086.61	544.312	1086.61	544.315	2	8	1.1.1.1562.6	0	16.3109	2332.34	16.0577
21	40.35	40.35	sp|P52272|HNRPM_HUMAN	Heterogeneous nuclear ribonucleoprotein M OS=Homo sapiens OX=9606 GN=HNRNPM PE=1 SV=3			2	99	AFITNIPFDVK			0.000220132	1263.69	632.851	1263.69	632.85	2	18	1.1.1.3200.4	1	56.9062	9243.65	56.8486
21	40.35	40.35	sp|P52272|HNRPM_HUMAN	Heterogeneous nuclear ribonucleoprotein M OS=Homo sapiens OX=9606 GN=HNRNPM PE=1 SV=3			2	99	EVFSMAGVVVR			-0.00214827	1192.63	597.32	1192.63	597.321	2	12	1.1.1.2817.2	1	47.2829	1429.52	47.3039
21	40.35	40.35	sp|P52272|HNRPM_HUMAN	Heterogeneous nuclear ribonucleoprotein M OS=Homo sapiens OX=9606 GN=HNRNPM PE=1 SV=3			2	99	GCAVVEFK	Carbamidomethyl(C)@2		-0.00159823	908.441	455.228	908.443	455.229	2	12	1.1.1.1902.8	1	24.6417	3003.58	24.6833
21	40.35	40.35	sp|P52272|HNRPM_HUMAN	Heterogeneous nuclear ribonucleoprotein M OS=Homo sapiens OX=9606 GN=HNRNPM PE=1 SV=3			2	99	GCGVVKFESPEVAER	Carbamidomethyl(C)@2	missed K-F@6	0.00461001	1662.81	832.411	1662.8	832.409	2	15	1.1.1.2003.7	1	27.2171	764.508	27.2488
21	40.35	40.35	sp|P52272|HNRPM_HUMAN	Heterogeneous nuclear ribonucleoprotein M OS=Homo sapiens OX=9606 GN=HNRNPM PE=1 SV=3			2	99	GIGMGNIGPAGMGMEGIGFGINK			0.00210046	2177.05	1089.53	2177.04	1089.53	2	10	1.1.1.3451.8	1	63.4602	1134.67	63.5491
21	40.35	40.35	sp|P52272|HNRPM_HUMAN	Heterogeneous nuclear ribonucleoprotein M OS=Homo sapiens OX=9606 GN=HNRNPM PE=1 SV=3			2	99	INEILSNALK			-0.00358565	1113.64	557.825	1113.64	557.827	2	14	1.1.1.2458.2	1	38.5082	9102.82	38.5276
21	40.35	40.35	sp|P52272|HNRPM_HUMAN	Heterogeneous nuclear ribonucleoprotein M OS=Homo sapiens OX=9606 GN=HNRNPM PE=1 SV=3			2	99	INEILSNALKR		missed K-R@10	-0.00813006	1269.73	635.874	1269.74	635.878	2	11	1.1.1.2201.12	1	32.1432	1875.57	32.1558
21	40.35	40.35	sp|P52272|HNRPM_HUMAN	Heterogeneous nuclear ribonucleoprotein M OS=Homo sapiens OX=9606 GN=HNRNPM PE=1 SV=3			2	99	KACQIFVR	Carbamidomethyl(C)@3	missed K-A@1	0.00197221	1020.56	511.285	1020.55	511.284	2	12	1.1.1.1647.9	1	18.3626	3837.38	18.2548
21	40.35	40.35	sp|P52272|HNRPM_HUMAN	Heterogeneous nuclear ribonucleoprotein M OS=Homo sapiens OX=9606 GN=HNRNPM PE=1 SV=3			2	99	LGSTVFVANLDYK			-0.00235864	1425.75	713.881	1425.75	713.882	2	14	1.1.1.2799.9	1	46.8553	8513.88	46.9449
21	40.35	40.35	sp|P52272|HNRPM_HUMAN	Heterogeneous nuclear ribonucleoprotein M OS=Homo sapiens OX=9606 GN=HNRNPM PE=1 SV=3			2	99	MEEESGAPGVPSGNGAPGPK	Deamidated(N)@14		0.000466528	1867.83	934.92	1867.83	934.92	2	13	1.1.1.1778.20	1	21.616	1001.82	21.6211
21	40.35	40.35	sp|P52272|HNRPM_HUMAN	Heterogeneous nuclear ribonucleoprotein M OS=Homo sapiens OX=9606 GN=HNRNPM PE=1 SV=3			2	99	MGAGMGFGLER			0.000990434	1124.51	563.263	1124.51	563.263	2	10	1.1.1.2408.5	1	37.2631	3128.11	37.3576
21	40.35	40.35	sp|P52272|HNRPM_HUMAN	Heterogeneous nuclear ribonucleoprotein M OS=Homo sapiens OX=9606 GN=HNRNPM PE=1 SV=3			2	99	MGPAMGPALGAGIER			-0.00029817	1426.71	714.36	1426.71	714.36	2	16	1.1.1.2472.3	1	38.846	4000.99	38.9838
21	40.35	40.35	sp|P52272|HNRPM_HUMAN	Heterogeneous nuclear ribonucleoprotein M OS=Homo sapiens OX=9606 GN=HNRNPM PE=1 SV=3			2	99	MGPLGLDHMASSIER			0.00176682	1612.77	538.598	1612.77	538.597	3	11	1.1.1.2600.2	1	42.0084	3507.1	42.0763
21	40.35	40.35	sp|P52272|HNRPM_HUMAN	Heterogeneous nuclear ribonucleoprotein M OS=Homo sapiens OX=9606 GN=HNRNPM PE=1 SV=3			2	99	QGGGGGGGSVPGIER			-0.00159906	1283.62	642.817	1283.62	642.818	2	23	1.1.1.1630.9	1	17.96	9890.92	18.0388
21	40.35	40.35	sp|P52272|HNRPM_HUMAN	Heterogeneous nuclear ribonucleoprotein M OS=Homo sapiens OX=9606 GN=HNRNPM PE=1 SV=3			2	99	VGEVTYVELLMDAEGK			-0.000131114	1751.87	876.94	1751.87	876.94	2	12	1.1.1.3565.3	1	66.3815	598.475	66.5052
21	40.35	40.35	sp|P52272|HNRPM_HUMAN	Heterogeneous nuclear ribonucleoprotein M OS=Homo sapiens OX=9606 GN=HNRNPM PE=1 SV=3			2	99	WQSLKDLVK		missed K-D@5	0.000656428	1115.63	558.824	1115.63	558.824	2	11	1.1.1.2354.4	1	35.943	1526.33	35.9866
21	40.35	40.35	sp|P52272|HNRPM_HUMAN	Heterogeneous nuclear ribonucleoprotein M OS=Homo sapiens OX=9606 GN=HNRNPM PE=1 SV=3			1.95861	99	ACQIFVR	Carbamidomethyl(C)@2		0.000242553	892.459	447.237	892.459	447.237	2	9	1.1.1.1871.4	1	23.8686	2166.71	23.9573
21	40.35	40.35	sp|P52272|HNRPM_HUMAN	Heterogeneous nuclear ribonucleoprotein M OS=Homo sapiens OX=9606 GN=HNRNPM PE=1 SV=3			1.79588	98.77	GNFGGSFAGSFGGAGGHAPGVAR			0.000175165	2033.95	1017.98	2033.95	1017.98	2	11	1.1.1.2326.21	1	35.2727	5090.07	35.304
21	40.35	40.35	sp|P52272|HNRPM_HUMAN	Heterogeneous nuclear ribonucleoprotein M OS=Homo sapiens OX=9606 GN=HNRNPM PE=1 SV=3			1.33724	96.35	MGGMEGPFGGGMENMGR			0.00571919	1713.68	857.847	1713.67	857.844	2	8	1.1.1.2626.18	1	42.6575	874.746	42.7686
21	40.35	40.35	sp|P52272|HNRPM_HUMAN	Heterogeneous nuclear ribonucleoprotein M OS=Homo sapiens OX=9606 GN=HNRNPM PE=1 SV=3			1.3098	96.13	NLPFDFTWK			-0.000815915	1166.58	584.295	1166.58	584.295	2	7	1.1.1.3385.2	1	61.6913	3850.68	61.5027
21	40.35	40.35	sp|P52272|HNRPM_HUMAN	Heterogeneous nuclear ribonucleoprotein M OS=Homo sapiens OX=9606 GN=HNRNPM PE=1 SV=3			0.777284	86.45	MGLAMGGGGGASFDR			0.00976768	1382.62	692.316	1382.61	692.311	2	7	1.1.1.2302.14	1	34.6539	480.335	34.6648
21	40.35	40.35	sp|P52272|HNRPM_HUMAN	Heterogeneous nuclear ribonucleoprotein M OS=Homo sapiens OX=9606 GN=HNRNPM PE=1 SV=3			0.392545	65.36	FESPEVAER			0.00379602	1062.5	532.258	1062.5	532.256	2	9	1.1.1.1726.4	1	20.3331	1064.76	20.321
21	40.35	40.35	sp|P52272|HNRPM_HUMAN	Heterogeneous nuclear ribonucleoprotein M OS=Homo sapiens OX=9606 GN=HNRNPM PE=1 SV=3			0.289037	54.79	GGNRFEPYANPTK		missed R-F@4	0.00698502	1449.71	484.243	1449.7	484.241	3	9	1.1.1.1632.5	1	17.9998	1310.55	18.0149
21	40.35	40.35	sp|P52272|HNRPM_HUMAN	Heterogeneous nuclear ribonucleoprotein M OS=Homo sapiens OX=9606 GN=HNRNPM PE=1 SV=3			0.157391	35.94	MAAPIDR			-0.000545322	772.39	387.202	772.39	387.202	2	4	1.1.1.1574.3	1	16.5874	1647.7	16.7288
21	40.35	40.35	sp|P52272|HNRPM_HUMAN	Heterogeneous nuclear ribonucleoprotein M OS=Homo sapiens OX=9606 GN=HNRNPM PE=1 SV=3			0.157391	35.94	MGPAIER			-0.000545322	772.39	387.202	772.39	387.202	2	4	1.1.1.1574.3	1	16.5874	1647.7	16.7288
21	40.35	40.35	sp|P52272|HNRPM_HUMAN	Heterogeneous nuclear ribonucleoprotein M OS=Homo sapiens OX=9606 GN=HNRNPM PE=1 SV=3			0.141463	33.03	FEPYANPTKR		missed K-R@9	-0.00907563	1221.61	611.81	1221.61	611.814	2	6	1.1.1.1571.17	1	16.5267	2173.56	16.5832
21	40.35	40.35	sp|P52272|HNRPM_HUMAN	Heterogeneous nuclear ribonucleoprotein M OS=Homo sapiens OX=9606 GN=HNRNPM PE=1 SV=3			0.033389	30.28	ILSNALK	Deamidated(N)@4	cleaved E-I@N-term	-0.0021066	758.452	380.233	758.454	380.234	2	4	1.1.1.1915.2	0	24.971	2682.49	24.9148
21	40.35	40.35	sp|P52272|HNRPM_HUMAN	Heterogeneous nuclear ribonucleoprotein M OS=Homo sapiens OX=9606 GN=HNRNPM PE=1 SV=3			0	98.47	ACQIFVR	Carbamidomethyl(C)@2		-0.00317538	892.456	447.235	892.459	447.237	2	7	1.1.1.1887.7	1	24.259	1681.25	24.176
21	40.35	40.35	sp|P52272|HNRPM_HUMAN	Heterogeneous nuclear ribonucleoprotein M OS=Homo sapiens OX=9606 GN=HNRNPM PE=1 SV=3			0	99	AFITNIPFDVK			0.000220132	1263.69	632.851	1263.69	632.85	2	10	1.1.1.3190.2	1	56.6543	9211.75	56.8486
21	40.35	40.35	sp|P52272|HNRPM_HUMAN	Heterogeneous nuclear ribonucleoprotein M OS=Homo sapiens OX=9606 GN=HNRNPM PE=1 SV=3			0	99	AFITNIPFDVK			0.000220132	1263.69	632.851	1263.69	632.85	2	13	1.1.1.3205.6	1	57.0357	9243.65	56.8486
21	40.35	40.35	sp|P52272|HNRPM_HUMAN	Heterogeneous nuclear ribonucleoprotein M OS=Homo sapiens OX=9606 GN=HNRNPM PE=1 SV=3			0	99	GCGVVKFESPEVAER	Carbamidomethyl(C)@2	missed K-F@6	0.00429286	1662.81	555.277	1662.8	555.275	3	10	1.1.1.2005.4	1	27.2537	2193.71	27.2488
21	40.35	40.35	sp|P52272|HNRPM_HUMAN	Heterogeneous nuclear ribonucleoprotein M OS=Homo sapiens OX=9606 GN=HNRNPM PE=1 SV=3			0	89.39	KACQIFVR	Carbamidomethyl(C)@3	missed K-A@1	0.00197221	1020.56	511.285	1020.55	511.284	2	10	1.1.1.1631.3	1	17.9737	3579.62	18.1579
21	40.35	40.35	sp|P52272|HNRPM_HUMAN	Heterogeneous nuclear ribonucleoprotein M OS=Homo sapiens OX=9606 GN=HNRNPM PE=1 SV=3			0	61.38	MGLAMGGGGGASFDR			0.0130636	1382.62	692.317	1382.61	692.311	2	6	1.1.1.2318.9	1	35.0557	658.774	35.2778
21	40.35	40.35	sp|P52272|HNRPM_HUMAN	Heterogeneous nuclear ribonucleoprotein M OS=Homo sapiens OX=9606 GN=HNRNPM PE=1 SV=3			0	99	MGPAMGPALGAGIER	Oxidation(M)@5		0.00525938	1442.71	722.36	1442.7	722.358	2	11	1.1.1.2170.17	1	31.376	623.713	31.3845
21	40.35	40.35	sp|P52272|HNRPM_HUMAN	Heterogeneous nuclear ribonucleoprotein M OS=Homo sapiens OX=9606 GN=HNRNPM PE=1 SV=3			0	93.97	MGPAMGPALGAGIER	Oxidation(M)@1		-0.00728777	1442.69	722.354	1442.7	722.358	2	8	1.1.1.2291.13	1	34.3841	653.779	34.3959
21	40.35	40.35	sp|P52272|HNRPM_HUMAN	Heterogeneous nuclear ribonucleoprotein M OS=Homo sapiens OX=9606 GN=HNRNPM PE=1 SV=3			0	43.7	NLPFDFTWK			-0.000815915	1166.58	584.295	1166.58	584.295	2	4	1.1.1.3370.2	1	61.3011	3834.47	61.5027
21	40.35	40.35	sp|P52272|HNRPM_HUMAN	Heterogeneous nuclear ribonucleoprotein M OS=Homo sapiens OX=9606 GN=HNRNPM PE=1 SV=3			0	28.56	NLPFDFTWK			0.00247993	1166.58	584.297	1166.58	584.295	2	5	1.1.1.3399.2	1	62.0616	133.556	62.0526
21	40.35	40.35	sp|P52272|HNRPM_HUMAN	Heterogeneous nuclear ribonucleoprotein M OS=Homo sapiens OX=9606 GN=HNRNPM PE=1 SV=3			0	99	QGGGGGGGSVPGIER			-0.00220941	1283.62	642.817	1283.62	642.818	2	11	1.1.1.1646.16	1	18.3436	6493.25	18.0863
22	40.06	40.06	sp|O43390|HNRPR_HUMAN	Heterogeneous nuclear ribonucleoprotein R OS=Homo sapiens OX=9606 GN=HNRNPR PE=1 SV=1			2	99	AGPIWDLR			0.000865416	926.498	464.256	926.497	464.256	2	10	1.1.1.2593.2	0	41.8364	35322.2	41.625
22	40.06	40.06	sp|O43390|HNRPR_HUMAN	Heterogeneous nuclear ribonucleoprotein R OS=Homo sapiens OX=9606 GN=HNRNPR PE=1 SV=1			2	99	AIDALREFNEEGALSVLQQFK		missed R-E@6	0.00696189	2377.23	793.419	2377.23	793.417	3	18	1.1.1.3692.4	1	69.6646	203.584	69.7297
22	40.06	40.06	sp|O43390|HNRPR_HUMAN	Heterogeneous nuclear ribonucleoprotein R OS=Homo sapiens OX=9606 GN=HNRNPR PE=1 SV=1			2	99	DLYEDELVPLFEK			0.00324342	1608.8	805.405	1608.79	805.403	2	19	1.1.1.3600.5	1	67.296	7295.72	67.1026
22	40.06	40.06	sp|O43390|HNRPR_HUMAN	Heterogeneous nuclear ribonucleoprotein R OS=Homo sapiens OX=9606 GN=HNRNPR PE=1 SV=1			2	99	DYAFVHFEDR			-0.00225214	1297.57	649.793	1297.57	649.794	2	17	1.1.1.2464.4	1	38.6564	3157.59	38.696
22	40.06	40.06	sp|O43390|HNRPR_HUMAN	Heterogeneous nuclear ribonucleoprotein R OS=Homo sapiens OX=9606 GN=HNRNPR PE=1 SV=1			2	99	EFNEEGALSVLQQFK			0.000313083	1737.86	869.936	1737.86	869.936	2	10	1.1.1.3470.2	1	63.9538	3857.65	64.1329
22	40.06	40.06	sp|O43390|HNRPR_HUMAN	Heterogeneous nuclear ribonucleoprotein R OS=Homo sapiens OX=9606 GN=HNRNPR PE=1 SV=1			2	99	GFCFLEYEDHK	Carbamidomethyl(C)@3		-0.0012219	1443.61	722.813	1443.61	722.814	2	11	1.1.1.2529.10	0	40.2418	10310.1	40.2046
22	40.06	40.06	sp|O43390|HNRPR_HUMAN	Heterogeneous nuclear ribonucleoprotein R OS=Homo sapiens OX=9606 GN=HNRNPR PE=1 SV=1			2	99	GYAFITFCGK	Carbamidomethyl(C)@8		-9.57135e-05	1162.55	582.281	1162.55	582.281	2	13	1.1.1.2749.3	1	45.6387	3423.85	45.7267
22	40.06	40.06	sp|O43390|HNRPR_HUMAN	Heterogeneous nuclear ribonucleoprotein R OS=Homo sapiens OX=9606 GN=HNRNPR PE=1 SV=1			2	99	HLGVCISVANNR	Carbamidomethyl(C)@5		-0.00129175	1338.68	670.348	1338.68	670.349	2	17	1.1.1.1956.16	0	26.0391	4958.01	26.0484
22	40.06	40.06	sp|O43390|HNRPR_HUMAN	Heterogeneous nuclear ribonucleoprotein R OS=Homo sapiens OX=9606 GN=HNRNPR PE=1 SV=1			2	99	KYGGPPPDSVYSGVQPGIGTEVFVGK		missed K-Y@1	0.00641663	2634.34	879.12	2634.33	879.118	3	13	1.1.1.2769.14	1	46.1243	4126.18	46.2066
22	40.06	40.06	sp|O43390|HNRPR_HUMAN	Heterogeneous nuclear ribonucleoprotein R OS=Homo sapiens OX=9606 GN=HNRNPR PE=1 SV=1			2	99	KYGGPPPDSVYSGVQPGIGTEVFVGKIPR		missed K-Y@1; missed K-I@26	0.0132659	3000.58	751.153	3000.57	751.15	4	10	1.1.1.2869.8	1	48.5724	1253.27	48.663
22	40.06	40.06	sp|O43390|HNRPR_HUMAN	Heterogeneous nuclear ribonucleoprotein R OS=Homo sapiens OX=9606 GN=HNRNPR PE=1 SV=1			2	99	LFVGSIPK			-0.000868566	859.516	430.765	859.517	430.766	2	10	1.1.1.2335.2	0	35.4825	48696.1	35.356
22	40.06	40.06	sp|O43390|HNRPR_HUMAN	Heterogeneous nuclear ribonucleoprotein R OS=Homo sapiens OX=9606 GN=HNRNPR PE=1 SV=1			2	99	LMMDPLSGQNR			-0.00223766	1260.59	631.304	1260.6	631.305	2	11	1.1.1.2402.10	1	37.1163	3624.2	37.2309
22	40.06	40.06	sp|O43390|HNRPR_HUMAN	Heterogeneous nuclear ribonucleoprotein R OS=Homo sapiens OX=9606 GN=HNRNPR PE=1 SV=1			2	99	NLATTVTEEILEK			-0.00221924	1459.77	730.895	1459.78	730.896	2	14	1.1.1.3302.3	1	59.5602	11414.5	59.3877
22	40.06	40.06	sp|O43390|HNRPR_HUMAN	Heterogeneous nuclear ribonucleoprotein R OS=Homo sapiens OX=9606 GN=HNRNPR PE=1 SV=1			2	99	SFSEFGKLER		missed K-L@7	-0.000648786	1198.6	600.306	1198.6	600.306	2	12	1.1.1.2012.4	1	27.4244	2948.19	27.3695
22	40.06	40.06	sp|O43390|HNRPR_HUMAN	Heterogeneous nuclear ribonucleoprotein R OS=Homo sapiens OX=9606 GN=HNRNPR PE=1 SV=1			2	99	STAYEDYYYHPPPR			0.00434583	1757.77	879.894	1757.77	879.892	2	13	1.1.1.1914.20	1	24.9603	4199.29	25.1211
22	40.06	40.06	sp|O43390|HNRPR_HUMAN	Heterogeneous nuclear ribonucleoprotein R OS=Homo sapiens OX=9606 GN=HNRNPR PE=1 SV=1			2	99	TGYTLDVTTGQR			-0.00167034	1310.65	656.33	1310.65	656.331	2	20	1.1.1.2034.2	0	27.9469	20534.8	27.7033
22	40.06	40.06	sp|O43390|HNRPR_HUMAN	Heterogeneous nuclear ribonucleoprotein R OS=Homo sapiens OX=9606 GN=HNRNPR PE=1 SV=1			2	99	TGYTLDVTTGQRK		missed R-K@12	0.000577696	1438.74	720.378	1438.74	720.378	2	15	1.1.1.1790.9	0	21.9041	3651.87	21.9836
22	40.06	40.06	sp|O43390|HNRPR_HUMAN	Heterogeneous nuclear ribonucleoprotein R OS=Homo sapiens OX=9606 GN=HNRNPR PE=1 SV=1			2	99	TKENILEEFSK		missed K-E@2	-0.00395643	1336.68	669.349	1336.69	669.351	2	17	1.1.1.2340.3	1	35.6067	7484.47	35.6979
22	40.06	40.06	sp|O43390|HNRPR_HUMAN	Heterogeneous nuclear ribonucleoprotein R OS=Homo sapiens OX=9606 GN=HNRNPR PE=1 SV=1			2	99	TLIEAGLPQK			0.000359579	1068.62	535.316	1068.62	535.316	2	9	1.1.1.2162.5	1	31.1602	11270.2	31.2825
22	40.06	40.06	sp|O43390|HNRPR_HUMAN	Heterogeneous nuclear ribonucleoprotein R OS=Homo sapiens OX=9606 GN=HNRNPR PE=1 SV=1			1.61979	98.17	ENILEEFSK			-0.0012426	1107.54	554.779	1107.54	554.78	2	9	1.1.1.2811.3	1	47.1431	4179.12	47.0176
22	40.06	40.06	sp|O43390|HNRPR_HUMAN	Heterogeneous nuclear ribonucleoprotein R OS=Homo sapiens OX=9606 GN=HNRNPR PE=1 SV=1			0.194499	42.2	LCDSYEIRPGK	Carbamidomethyl(C)@2		0.00180755	1336.65	446.556	1336.64	446.555	3	6	1.1.1.1693.6	1	19.5104	10189.2	19.5795
22	40.06	40.06	sp|O43390|HNRPR_HUMAN	Heterogeneous nuclear ribonucleoprotein R OS=Homo sapiens OX=9606 GN=HNRNPR PE=1 SV=1			0.110698	27.31	IWDLR		cleaved P-I@N-term	-0.00200139	701.384	351.699	701.386	351.7	2	3	1.1.1.2183.2	0	31.686	401.698	31.6817
22	40.06	40.06	sp|O43390|HNRPR_HUMAN	Heterogeneous nuclear ribonucleoprotein R OS=Homo sapiens OX=9606 GN=HNRNPR PE=1 SV=1			0.110698	27.35	KLKDYAFVHFEDR		missed K-L@1; missed K-D@3	0.00985009	1666.86	417.721	1666.85	417.719	4	5	1.1.1.2103.2	1	29.6704	1528.92	29.6914
22	40.06	40.06	sp|O43390|HNRPR_HUMAN	Heterogeneous nuclear ribonucleoprotein R OS=Homo sapiens OX=9606 GN=HNRNPR PE=1 SV=1			0	99	AGPIWDLR			0.000865416	926.498	464.256	926.497	464.256	2	10	1.1.1.2578.2	0	41.4516	35322.2	41.625
22	40.06	40.06	sp|O43390|HNRPR_HUMAN	Heterogeneous nuclear ribonucleoprotein R OS=Homo sapiens OX=9606 GN=HNRNPR PE=1 SV=1			0	99	AGPIWDLR			0.000865416	926.498	464.256	926.497	464.256	2	13	1.1.1.2585.3	0	41.6307	35322.2	41.625
22	40.06	40.06	sp|O43390|HNRPR_HUMAN	Heterogeneous nuclear ribonucleoprotein R OS=Homo sapiens OX=9606 GN=HNRNPR PE=1 SV=1			0	99	DLYEDELVPLFEK			0.00348755	1608.8	805.405	1608.79	805.403	2	10	1.1.1.3615.6	1	67.682	526.308	67.4145
22	40.06	40.06	sp|O43390|HNRPR_HUMAN	Heterogeneous nuclear ribonucleoprotein R OS=Homo sapiens OX=9606 GN=HNRNPR PE=1 SV=1			0	99	DLYEDELVPLFEK			0.00324342	1608.8	805.405	1608.79	805.403	2	9	1.1.1.3586.5	1	66.9292	7295.72	67.1026
22	40.06	40.06	sp|O43390|HNRPR_HUMAN	Heterogeneous nuclear ribonucleoprotein R OS=Homo sapiens OX=9606 GN=HNRNPR PE=1 SV=1			0	99	EFNEEGALSVLQQFK			0.000313083	1737.86	869.936	1737.86	869.936	2	13	1.1.1.3484.6	1	64.3305	3857.65	64.1329
22	40.06	40.06	sp|O43390|HNRPR_HUMAN	Heterogeneous nuclear ribonucleoprotein R OS=Homo sapiens OX=9606 GN=HNRNPR PE=1 SV=1			0	99	GYAFITFCGK	Carbamidomethyl(C)@8		0.00271186	1162.55	582.283	1162.55	582.281	2	9	1.1.1.2766.2	1	46.0408	2110.57	45.7983
22	40.06	40.06	sp|O43390|HNRPR_HUMAN	Heterogeneous nuclear ribonucleoprotein R OS=Homo sapiens OX=9606 GN=HNRNPR PE=1 SV=1			0	91.19	HLGVCISVANNR	Carbamidomethyl(C)@5		-0.000681406	1338.68	670.348	1338.68	670.349	2	7	1.1.1.1926.18	0	25.269	5508.19	25.4056
22	40.06	40.06	sp|O43390|HNRPR_HUMAN	Heterogeneous nuclear ribonucleoprotein R OS=Homo sapiens OX=9606 GN=HNRNPR PE=1 SV=1			0	31.91	HLGVCISVANNR	Carbamidomethyl(C)@5; Deamidated(N)@11		0.0112664	1339.68	670.846	1339.67	670.841	2	9	1.1.1.1930.16	0	25.3703	2797.99	25.4056
22	40.06	40.06	sp|O43390|HNRPR_HUMAN	Heterogeneous nuclear ribonucleoprotein R OS=Homo sapiens OX=9606 GN=HNRNPR PE=1 SV=1			0	99	NLATTVTEEILEK	Deamidated(N)@1		0.00215243	1460.76	731.389	1460.76	731.388	2	14	1.1.1.3689.4	1	69.5866	86.5285	69.5692
22	40.06	40.06	sp|O43390|HNRPR_HUMAN	Heterogeneous nuclear ribonucleoprotein R OS=Homo sapiens OX=9606 GN=HNRNPR PE=1 SV=1			0	66.36	NLATTVTEEILEK			-0.00221924	1459.77	730.895	1459.78	730.896	2	5	1.1.1.3287.4	1	59.1949	11388	59.3877
22	40.06	40.06	sp|O43390|HNRPR_HUMAN	Heterogeneous nuclear ribonucleoprotein R OS=Homo sapiens OX=9606 GN=HNRNPR PE=1 SV=1			0	99	SFSEFGKLER		missed K-L@7	0.00374571	1198.6	600.308	1198.6	600.306	2	10	1.1.1.1996.5	1	27.0414	3101.83	27.2005
22	40.06	40.06	sp|O43390|HNRPR_HUMAN	Heterogeneous nuclear ribonucleoprotein R OS=Homo sapiens OX=9606 GN=HNRNPR PE=1 SV=1			0	53.59	SFSEFGKLER		missed K-L@7	-0.00125913	1198.6	600.306	1198.6	600.306	2	8	1.1.1.2030.4	1	27.8534	1334.16	27.8225
22	40.06	40.06	sp|O43390|HNRPR_HUMAN	Heterogeneous nuclear ribonucleoprotein R OS=Homo sapiens OX=9606 GN=HNRNPR PE=1 SV=1			0	99	STAYEDYYYHPPPR			0.00135068	1757.77	586.931	1757.77	586.93	3	13	1.1.1.1918.11	1	25.0557	15368.1	25.0951
22	40.06	40.06	sp|O43390|HNRPR_HUMAN	Heterogeneous nuclear ribonucleoprotein R OS=Homo sapiens OX=9606 GN=HNRNPR PE=1 SV=1			0	99	TGYTLDVTTGQR			0.00052691	1310.65	656.331	1310.65	656.331	2	18	1.1.1.2018.4	0	27.5674	19944	27.7033
22	40.06	40.06	sp|O43390|HNRPR_HUMAN	Heterogeneous nuclear ribonucleoprotein R OS=Homo sapiens OX=9606 GN=HNRNPR PE=1 SV=1			0	98.8	TGYTLDVTTGQR			-0.00264689	1310.64	656.329	1310.65	656.331	2	11	1.1.1.2053.8	0	28.4035	472.459	28.4411
23	39.57	39.57	sp|P07437|TBB5_HUMAN	Tubulin beta chain OS=Homo sapiens OX=9606 GN=TUBB PE=1 SV=2			2	99	AILVDLEPGTMDSVR			-0.0013875	1614.83	808.421	1614.83	808.422	2	16	1.1.1.3029.5	0	52.561	6446.14	52.672
23	39.57	39.57	sp|P07437|TBB5_HUMAN	Tubulin beta chain OS=Homo sapiens OX=9606 GN=TUBB PE=1 SV=2			2	99	ALTVPELTQQVFDAK			0.00226229	1658.89	830.452	1658.89	830.451	2	26	1.1.1.3320.7	1	60.0298	19102.8	59.9393
23	39.57	39.57	sp|P07437|TBB5_HUMAN	Tubulin beta chain OS=Homo sapiens OX=9606 GN=TUBB PE=1 SV=2			2	99	EIVHIQAGQCGNQIGAK	Carbamidomethyl(C)@10		0.000934392	1821.92	608.313	1821.92	608.312	3	17	1.1.1.1850.14	0	23.3652	15641.5	23.4502
23	39.57	39.57	sp|P07437|TBB5_HUMAN	Tubulin beta chain OS=Homo sapiens OX=9606 GN=TUBB PE=1 SV=2			2	99	EVDEQMLNVQNK	Oxidation(M)@6		8.76241e-05	1461.68	731.846	1461.68	731.846	2	11	1.1.1.1642.21	0	18.2496	960.851	18.3038
23	39.57	39.57	sp|P07437|TBB5_HUMAN	Tubulin beta chain OS=Homo sapiens OX=9606 GN=TUBB PE=1 SV=2			2	99	FPGQLNADLR			-0.00117823	1129.59	565.801	1129.59	565.801	2	12	1.1.1.2287.3	0	34.2787	6707.44	34.5182
23	39.57	39.57	sp|P07437|TBB5_HUMAN	Tubulin beta chain OS=Homo sapiens OX=9606 GN=TUBB PE=1 SV=2			2	99	GHYTEGAELVDSVLDVVR			-0.00317845	1957.97	979.993	1957.97	979.995	2	17	1.1.1.3518.3	0	65.1246	1873.68	65.2417
23	39.57	39.57	sp|P07437|TBB5_HUMAN	Tubulin beta chain OS=Homo sapiens OX=9606 GN=TUBB PE=1 SV=2			2	99	GHYTEGAELVDSVLDVVRK		missed R-K@18	-0.00350114	2086.07	1044.04	2086.07	1044.04	2	10	1.1.1.3294.5	0	59.3825	474.681	59.34
23	39.57	39.57	sp|P07437|TBB5_HUMAN	Tubulin beta chain OS=Homo sapiens OX=9606 GN=TUBB PE=1 SV=2			2	99	IMNTFSVVPSPK			-0.00175413	1318.69	660.354	1318.7	660.355	2	11	1.1.1.2608.13	0	42.2157	9231.55	42.0047
23	39.57	39.57	sp|P07437|TBB5_HUMAN	Tubulin beta chain OS=Homo sapiens OX=9606 GN=TUBB PE=1 SV=2			2	99	ISEQFTAMFR			0.00129336	1228.59	615.303	1228.59	615.303	2	14	1.1.1.2794.5	0	46.7258	3045.62	46.7443
23	39.57	39.57	sp|P07437|TBB5_HUMAN	Tubulin beta chain OS=Homo sapiens OX=9606 GN=TUBB PE=1 SV=2			2	99	ISVYYNEATGGK			-0.00367236	1300.63	651.32	1300.63	651.322	2	13	1.1.1.1907.12	1	24.7728	33971.5	24.6833
23	39.57	39.57	sp|P07437|TBB5_HUMAN	Tubulin beta chain OS=Homo sapiens OX=9606 GN=TUBB PE=1 SV=2			2	99	KEAESCDCLQGFQLTHSLGGGTGSGMGTLLISK	Carbamidomethyl(C)@6; Carbamidomethyl(C)@8	missed K-E@1	0.0182214	3438.64	860.667	3438.62	860.663	4	9	1.1.1.3062.14	0	53.3903	533.617	53.4013
23	39.57	39.57	sp|P07437|TBB5_HUMAN	Tubulin beta chain OS=Homo sapiens OX=9606 GN=TUBB PE=1 SV=2			2	99	LAVNMVPFPR			-0.00348897	1142.62	572.319	1142.63	572.321	2	14	1.1.1.2930.2	0	50.1038	7397.84	50.1773
23	39.57	39.57	sp|P07437|TBB5_HUMAN	Tubulin beta chain OS=Homo sapiens OX=9606 GN=TUBB PE=1 SV=2			2	99	LHFFMPGFAPLTSR			0.0011012	1619.83	540.95	1619.83	540.95	3	13	1.1.1.3358.2	0	60.9946	4436.18	61.0916
23	39.57	39.57	sp|P07437|TBB5_HUMAN	Tubulin beta chain OS=Homo sapiens OX=9606 GN=TUBB PE=1 SV=2			2	99	LTTPTYGDLNHLVSATMSGVTTCLR	Carbamidomethyl(C)@23		0.0043213	2707.34	903.452	2707.33	903.451	3	12	1.1.1.3705.4	0	69.9944	2489.7	69.8187
23	39.57	39.57	sp|P07437|TBB5_HUMAN	Tubulin beta chain OS=Homo sapiens OX=9606 GN=TUBB PE=1 SV=2			2	99	MAVTFIGNSTAIQELFK			0.00250885	1868.97	935.494	1868.97	935.493	2	14	1.1.1.3818.4	1	72.7742	387.484	72.8069
23	39.57	39.57	sp|P07437|TBB5_HUMAN	Tubulin beta chain OS=Homo sapiens OX=9606 GN=TUBB PE=1 SV=2			2	99	NSSYFVEWIPNNVK			0.00301108	1695.83	848.922	1695.83	848.92	2	13	1.1.1.3157.13	0	55.832	17888.6	55.5549
23	39.57	39.57	sp|P07437|TBB5_HUMAN	Tubulin beta chain OS=Homo sapiens OX=9606 GN=TUBB PE=1 SV=2			2	99	SGPFGQIFRPDNFVFGQSGAGNNWAK			0.0107197	2797.35	933.456	2797.34	933.453	3	24	1.1.1.3423.3	0	62.7119	5651.9	62.5575
23	39.57	39.57	sp|P07437|TBB5_HUMAN	Tubulin beta chain OS=Homo sapiens OX=9606 GN=TUBB PE=1 SV=2			2	99	TAVCDIPPR	Carbamidomethyl(C)@4		-0.00146451	1027.51	514.763	1027.51	514.763	2	15	1.1.1.1707.8	0	19.8557	3240.37	19.8717
23	39.57	39.57	sp|P07437|TBB5_HUMAN	Tubulin beta chain OS=Homo sapiens OX=9606 GN=TUBB PE=1 SV=2			2	99	YLTVAAVFR			-0.000612861	1038.59	520.3	1038.59	520.3	2	10	1.1.1.2910.2	0	49.5865	9214.98	49.3768
23	39.57	39.57	sp|P07437|TBB5_HUMAN	Tubulin beta chain OS=Homo sapiens OX=9606 GN=TUBB PE=1 SV=2			1.10237	93.84	FPGQLNADLRK		missed R-K@10	0.0016957	1257.68	420.236	1257.68	420.235	3	7	1.1.1.1960.2	0	26.1316	3076.64	25.9709
23	39.57	39.57	sp|P07437|TBB5_HUMAN	Tubulin beta chain OS=Homo sapiens OX=9606 GN=TUBB PE=1 SV=2			0.286509	54.86	EAESCDCLQGFQLTHSLGGGTGSGMGTLLISK	Carbamidomethyl(C)@5; Carbamidomethyl(C)@7		0.00629488	3310.53	1104.52	3310.53	1104.52	3	7	1.1.1.3256.14	0	58.3849	1655.7	58.4487
23	39.57	39.57	sp|P07437|TBB5_HUMAN	Tubulin beta chain OS=Homo sapiens OX=9606 GN=TUBB PE=1 SV=2			0.116339	28.61	KLAVNMVPFPR		missed K-L@1	0.00239859	1270.72	424.582	1270.72	424.581	3	5	1.1.1.2587.2	0	41.6817	5027.48	41.7798
23	39.57	39.57	sp|P07437|TBB5_HUMAN	Tubulin beta chain OS=Homo sapiens OX=9606 GN=TUBB PE=1 SV=2			0.0675262	17.96	IREEYPDR		missed R-E@2	0.000443371	1076.53	359.849	1076.53	359.849	3	4	1.1.1.1362.2	0	11.2297	410.01	11.2759
23	39.57	39.57	sp|P07437|TBB5_HUMAN	Tubulin beta chain OS=Homo sapiens OX=9606 GN=TUBB PE=1 SV=2			0	99	AILVDLEPGTMDSVR	Oxidation(M)@11		0.00184938	1630.83	816.42	1630.82	816.419	2	16	1.1.1.2744.7	0	45.5294	2467.78	45.6082
23	39.57	39.57	sp|P07437|TBB5_HUMAN	Tubulin beta chain OS=Homo sapiens OX=9606 GN=TUBB PE=1 SV=2			0	99	AILVDLEPGTMDSVR	Oxidation(M)@11		0.00184938	1630.83	816.42	1630.82	816.419	2	12	1.1.1.2750.5	0	45.664	2467.78	45.6082
23	39.57	39.57	sp|P07437|TBB5_HUMAN	Tubulin beta chain OS=Homo sapiens OX=9606 GN=TUBB PE=1 SV=2			0	99	ALTVPELTQQVFDAK			0.00201815	1658.89	830.452	1658.89	830.451	2	11	1.1.1.3305.9	1	59.6409	13955	59.888
23	39.57	39.57	sp|P07437|TBB5_HUMAN	Tubulin beta chain OS=Homo sapiens OX=9606 GN=TUBB PE=1 SV=2			0	99	ALTVPELTQQVFDAK			0.00226229	1658.89	830.452	1658.89	830.451	2	10	1.1.1.3322.14	1	60.0825	19102.8	59.9393
23	39.57	39.57	sp|P07437|TBB5_HUMAN	Tubulin beta chain OS=Homo sapiens OX=9606 GN=TUBB PE=1 SV=2			0	99	EIVHIQAGQCGNQIGAK	Carbamidomethyl(C)@10		0.000934392	1821.92	608.313	1821.92	608.312	3	23	1.1.1.1866.8	0	23.7611	6729.27	23.79
23	39.57	39.57	sp|P07437|TBB5_HUMAN	Tubulin beta chain OS=Homo sapiens OX=9606 GN=TUBB PE=1 SV=2			0	81.91	EVDEQMLNVQNK	Deamidated(Q)@5		0.0113644	1446.68	724.346	1446.67	724.34	2	11	1.1.1.1989.5	0	26.8799	9213.48	26.66
23	39.57	39.57	sp|P07437|TBB5_HUMAN	Tubulin beta chain OS=Homo sapiens OX=9606 GN=TUBB PE=1 SV=2			0	99	FPGQLNADLR			-0.000323742	1129.59	565.801	1129.59	565.801	2	15	1.1.1.2318.3	0	35.0507	9708.04	34.8415
23	39.57	39.57	sp|P07437|TBB5_HUMAN	Tubulin beta chain OS=Homo sapiens OX=9606 GN=TUBB PE=1 SV=2			0	99	FPGQLNADLR			0.00248385	1129.59	565.803	1129.59	565.801	2	15	1.1.1.2303.6	0	34.6722	10149.1	34.715
23	39.57	39.57	sp|P07437|TBB5_HUMAN	Tubulin beta chain OS=Homo sapiens OX=9606 GN=TUBB PE=1 SV=2			0	99	FPGQLNADLR			0.00248385	1129.59	565.803	1129.59	565.801	2	12	1.1.1.2313.6	0	34.9255	10149.1	34.715
23	39.57	39.57	sp|P07437|TBB5_HUMAN	Tubulin beta chain OS=Homo sapiens OX=9606 GN=TUBB PE=1 SV=2			0	65.55	FPGQLNADLR	Deamidated(N)@6		0.00222486	1130.57	566.294	1130.57	566.293	2	6	1.1.1.2409.6	0	37.2893	446.222	37.2309
23	39.57	39.57	sp|P07437|TBB5_HUMAN	Tubulin beta chain OS=Homo sapiens OX=9606 GN=TUBB PE=1 SV=2			0	79.95	GHYTEGAELVDSVLDVVR			0.00110971	1957.98	653.666	1957.97	653.665	3	6	1.1.1.3516.4	0	65.0659	2601.59	65.2151
23	39.57	39.57	sp|P07437|TBB5_HUMAN	Tubulin beta chain OS=Homo sapiens OX=9606 GN=TUBB PE=1 SV=2			0	78.25	GHYTEGAELVDSVLDVVR			0.00147592	1957.98	653.666	1957.97	653.665	3	6	1.1.1.3532.4	0	65.4918	2722.01	65.2151
23	39.57	39.57	sp|P07437|TBB5_HUMAN	Tubulin beta chain OS=Homo sapiens OX=9606 GN=TUBB PE=1 SV=2			0	96.82	IMNTFSVVPSPK			-0.00175413	1318.69	660.354	1318.7	660.355	2	9	1.1.1.2593.8	0	41.8414	9231.55	42.0047
23	39.57	39.57	sp|P07437|TBB5_HUMAN	Tubulin beta chain OS=Homo sapiens OX=9606 GN=TUBB PE=1 SV=2			0	47	ISEQFTAMFR	Oxidation(M)@8		0.00215485	1244.59	623.301	1244.59	623.3	2	7	1.1.1.2307.13	0	34.779	1239.9	34.867
23	39.57	39.57	sp|P07437|TBB5_HUMAN	Tubulin beta chain OS=Homo sapiens OX=9606 GN=TUBB PE=1 SV=2			0	55.85	LAVNMVPFPR	Oxidation(M)@5		-0.00776894	1158.61	580.314	1158.62	580.318	2	7	1.1.1.2567.3	0	41.1794	731.414	41.1995
23	39.57	39.57	sp|P07437|TBB5_HUMAN	Tubulin beta chain OS=Homo sapiens OX=9606 GN=TUBB PE=1 SV=2			0	99	NSSYFVEWIPNNVK			0.00533038	1695.83	848.923	1695.83	848.92	2	20	1.1.1.3143.11	0	55.4627	20877.7	55.5289
23	39.57	39.57	sp|P07437|TBB5_HUMAN	Tubulin beta chain OS=Homo sapiens OX=9606 GN=TUBB PE=1 SV=2			0	99	NSSYFVEWIPNNVK	Deamidated(N)@1		-0.00237357	1696.81	849.411	1696.81	849.412	2	7	1.1.1.3490.10	0	64.494	1130.64	64.2123
23	39.57	39.57	sp|P07437|TBB5_HUMAN	Tubulin beta chain OS=Homo sapiens OX=9606 GN=TUBB PE=1 SV=2			0	97.94	NSSYFVEWIPNNVK	Deamidated(N)@11		0.00104434	1696.81	849.413	1696.81	849.412	2	8	1.1.1.3179.9	0	56.3895	1242.2	56.506
23	39.57	39.57	sp|P07437|TBB5_HUMAN	Tubulin beta chain OS=Homo sapiens OX=9606 GN=TUBB PE=1 SV=2			0	25.91	NSSYFVEWIPNNVK			0.0102221	1695.84	848.925	1695.83	848.92	2	5	1.1.1.3323.8	0	60.1033	629.463	60.1713
23	39.57	39.57	sp|P07437|TBB5_HUMAN	Tubulin beta chain OS=Homo sapiens OX=9606 GN=TUBB PE=1 SV=2			0	99	SGPFGQIFRPDNFVFGQSGAGNNWAK	Deamidated(N)@22		0.00978164	2798.33	933.784	2798.32	933.781	3	15	1.1.1.3469.6	0	63.9372	835.388	64.0528
23	39.57	39.57	sp|P07437|TBB5_HUMAN	Tubulin beta chain OS=Homo sapiens OX=9606 GN=TUBB PE=1 SV=2			0	99	SGPFGQIFRPDNFVFGQSGAGNNWAK			0.0103535	2797.35	933.456	2797.34	933.453	3	11	1.1.1.3437.8	0	63.0829	1136.06	62.7975
23	39.57	39.57	sp|P07437|TBB5_HUMAN	Tubulin beta chain OS=Homo sapiens OX=9606 GN=TUBB PE=1 SV=2			0	98.02	SGPFGQIFRPDNFVFGQSGAGNNWAK	Deamidated(N)@23		0.00978164	2798.33	933.784	2798.32	933.781	3	9	1.1.1.3475.8	0	64.0987	835.388	64.0528
23	39.57	39.57	sp|P07437|TBB5_HUMAN	Tubulin beta chain OS=Homo sapiens OX=9606 GN=TUBB PE=1 SV=2			0	55.85	SGPFGQIFRPDNFVFGQSGAGNNWAK			0.0107197	2797.35	933.456	2797.34	933.453	3	7	1.1.1.3409.7	0	62.3344	5614.93	62.584
23	39.57	39.57	sp|P07437|TBB5_HUMAN	Tubulin beta chain OS=Homo sapiens OX=9606 GN=TUBB PE=1 SV=2			0	99	TAVCDIPPR	Carbamidomethyl(C)@4		-0.00462677	1027.51	514.761	1027.51	514.763	2	12	1.1.1.1776.7	0	21.5555	1722.83	21.3958
23	39.57	39.57	sp|P07437|TBB5_HUMAN	Tubulin beta chain OS=Homo sapiens OX=9606 GN=TUBB PE=1 SV=2			0	99	TAVCDIPPR	Carbamidomethyl(C)@4		0.0037845	1027.52	514.765	1027.51	514.763	2	13	1.1.1.1692.10	0	19.4884	2544.02	19.6311
23	39.57	39.57	sp|P07437|TBB5_HUMAN	Tubulin beta chain OS=Homo sapiens OX=9606 GN=TUBB PE=1 SV=2			0	99	TAVCDIPPR	Carbamidomethyl(C)@4		0.0138057	1027.53	514.77	1027.51	514.763	2	10	1.1.1.1794.5	0	21.989	937.405	21.9836
23	39.57	39.57	sp|P07437|TBB5_HUMAN	Tubulin beta chain OS=Homo sapiens OX=9606 GN=TUBB PE=1 SV=2			0	99	TAVCDIPPR	Carbamidomethyl(C)@4		-0.00146451	1027.51	514.763	1027.51	514.763	2	12	1.1.1.1739.4	0	20.637	2804.18	20.5358
23	39.57	39.57	sp|P07437|TBB5_HUMAN	Tubulin beta chain OS=Homo sapiens OX=9606 GN=TUBB PE=1 SV=2			0	99	TAVCDIPPR	Carbamidomethyl(C)@4		0.000976886	1027.51	514.764	1027.51	514.763	2	13	1.1.1.1723.4	0	20.2582	3113.77	20.2495
23	39.57	39.57	sp|P07437|TBB5_HUMAN	Tubulin beta chain OS=Homo sapiens OX=9606 GN=TUBB PE=1 SV=2			0	99	TAVCDIPPR	Carbamidomethyl(C)@4		0.00196496	1027.51	514.764	1027.51	514.763	2	11	1.1.1.1787.4	0	21.8251	1135.01	21.7924
23	39.57	39.57	sp|P07437|TBB5_HUMAN	Tubulin beta chain OS=Homo sapiens OX=9606 GN=TUBB PE=1 SV=2			0	98.68	TAVCDIPPR	Carbamidomethyl(C)@4		0.013306	1027.53	514.77	1027.51	514.763	2	12	1.1.1.1676.4	0	19.1063	1325.96	19.2834
23	39.57	39.57	sp|P07437|TBB5_HUMAN	Tubulin beta chain OS=Homo sapiens OX=9606 GN=TUBB PE=1 SV=2			0	97.98	TAVCDIPPR	Carbamidomethyl(C)@4		0.00122103	1027.51	514.764	1027.51	514.763	2	11	1.1.1.1755.11	0	21.0357	2830.18	20.7762
23	39.57	39.57	sp|P07437|TBB5_HUMAN	Tubulin beta chain OS=Homo sapiens OX=9606 GN=TUBB PE=1 SV=2			0	99	YLTVAAVFR			-0.000612861	1038.59	520.3	1038.59	520.3	2	7	1.1.1.2895.2	0	49.2044	9214.98	49.3768
24	37.97	37.97	sp|P22626|ROA2_HUMAN	Heterogeneous nuclear ribonucleoproteins A2/B1 OS=Homo sapiens OX=9606 GN=HNRNPA2B1 PE=1 SV=2			2	99	DYFEEYGKIDTIEIITDR		missed K-I@8	0.00483793	2219.07	740.697	2219.06	740.695	3	11	1.1.1.3299.5	1	59.4889	1835.21	59.4832
24	37.97	37.97	sp|P22626|ROA2_HUMAN	Heterogeneous nuclear ribonucleoproteins A2/B1 OS=Homo sapiens OX=9606 GN=HNRNPA2B1 PE=1 SV=2			2	99	GFGDGYNGYGGGPGGGNFGGSPGYGGGR	Deamidated(N)@7		0.0148037	2495.03	1248.52	2495.02	1248.52	2	22	1.1.1.2352.11	1	35.909	3460.01	35.9866
24	37.97	37.97	sp|P22626|ROA2_HUMAN	Heterogeneous nuclear ribonucleoproteins A2/B1 OS=Homo sapiens OX=9606 GN=HNRNPA2B1 PE=1 SV=2			2	99	GFGFVTFDDHDPVDKIVLQK		missed K-I@15	0.00325182	2276.15	759.724	2276.15	759.723	3	21	1.1.1.3190.4	1	56.656	23487.2	56.6266
24	37.97	37.97	sp|P22626|ROA2_HUMAN	Heterogeneous nuclear ribonucleoproteins A2/B1 OS=Homo sapiens OX=9606 GN=HNRNPA2B1 PE=1 SV=2			2	99	GGGGNFGPGPGSNFR			-0.00214912	1376.62	689.317	1376.62	689.318	2	25	1.1.1.1869.14	1	23.8292	138458	23.5747
24	37.97	37.97	sp|P22626|ROA2_HUMAN	Heterogeneous nuclear ribonucleoproteins A2/B1 OS=Homo sapiens OX=9606 GN=HNRNPA2B1 PE=1 SV=2			2	99	GGNFGFGDSR			-0.00308243	1012.43	507.224	1012.44	507.225	2	16	1.1.1.1868.3	1	23.8029	39058.3	23.8377
24	37.97	37.97	sp|P22626|ROA2_HUMAN	Heterogeneous nuclear ribonucleoproteins A2/B1 OS=Homo sapiens OX=9606 GN=HNRNPA2B1 PE=1 SV=2			2	99	IDTIEIITDR			0.00219703	1187.64	594.828	1187.64	594.827	2	15	1.1.1.2700.3	1	44.4764	18614	44.2224
24	37.97	37.97	sp|P22626|ROA2_HUMAN	Heterogeneous nuclear ribonucleoproteins A2/B1 OS=Homo sapiens OX=9606 GN=HNRNPA2B1 PE=1 SV=2			2	99	KLFIGGLSFETTEESLR		missed K-L@1	0.00625595	1926.02	643.013	1926.01	643.011	3	15	1.1.1.3113.5	1	54.6669	9834.26	54.4792
24	37.97	37.97	sp|P22626|ROA2_HUMAN	Heterogeneous nuclear ribonucleoproteins A2/B1 OS=Homo sapiens OX=9606 GN=HNRNPA2B1 PE=1 SV=2			2	99	KLFVGGIKEDTEEHHLR		missed K-L@1; missed K-E@8	0.00879241	2007.06	502.773	2007.05	502.771	4	17	1.1.1.1726.3	0	20.3297	10508.3	20.4163
24	37.97	37.97	sp|P22626|ROA2_HUMAN	Heterogeneous nuclear ribonucleoproteins A2/B1 OS=Homo sapiens OX=9606 GN=HNRNPA2B1 PE=1 SV=2			2	99	LFIGGLSFETTEESLR			0.000793989	1797.92	899.965	1797.91	899.965	2	13	1.1.1.3446.6	1	63.3264	995.274	63.039
24	37.97	37.97	sp|P22626|ROA2_HUMAN	Heterogeneous nuclear ribonucleoproteins A2/B1 OS=Homo sapiens OX=9606 GN=HNRNPA2B1 PE=1 SV=2			2	99	LTDCVVMRDPASK	Carbamidomethyl(C)@4	missed R-D@8	0.00254239	1490.72	746.37	1490.72	746.368	2	11	1.1.1.1814.14	1	22.4796	1951.06	22.5147
24	37.97	37.97	sp|P22626|ROA2_HUMAN	Heterogeneous nuclear ribonucleoproteins A2/B1 OS=Homo sapiens OX=9606 GN=HNRNPA2B1 PE=1 SV=2			2	99	NMGGPYGGGNYGPGGSGGSGGYGGR	Oxidation(M)@2		0.00545251	2204.9	1103.46	2204.89	1103.45	2	16	1.1.1.1669.21	1	18.9316	4527.05	19.0139
24	37.97	37.97	sp|P22626|ROA2_HUMAN	Heterogeneous nuclear ribonucleoproteins A2/B1 OS=Homo sapiens OX=9606 GN=HNRNPA2B1 PE=1 SV=2			2	99	NYYEQWGK			-0.00397031	1086.47	544.244	1086.48	544.246	2	13	1.1.1.1874.13	1	23.9455	16189.6	23.9333
24	37.97	37.97	sp|P22626|ROA2_HUMAN	Heterogeneous nuclear ribonucleoproteins A2/B1 OS=Homo sapiens OX=9606 GN=HNRNPA2B1 PE=1 SV=2			2	99	RGFGFVTFDDHDPVDK		missed R-G@1	0.00509829	1850.86	617.962	1850.86	617.96	3	16	1.1.1.2524.10	1	40.1136	3793.27	40.1024
24	37.97	37.97	sp|P22626|ROA2_HUMAN	Heterogeneous nuclear ribonucleoproteins A2/B1 OS=Homo sapiens OX=9606 GN=HNRNPA2B1 PE=1 SV=2			2	99	RGFGFVTFDDHDPVDKIVLQK		missed R-G@1; missed K-I@16	0.0121691	2432.26	609.072	2432.25	609.069	4	9	1.1.1.2978.2	1	51.3294	2938.53	51.2784
24	37.97	37.97	sp|P22626|ROA2_HUMAN	Heterogeneous nuclear ribonucleoproteins A2/B1 OS=Homo sapiens OX=9606 GN=HNRNPA2B1 PE=1 SV=2			2	99	TLETVPLER			-0.000377293	1056.58	529.298	1056.58	529.298	2	12	1.1.1.2102.6	1	29.6478	24603.6	29.6654
24	37.97	37.97	sp|P22626|ROA2_HUMAN	Heterogeneous nuclear ribonucleoproteins A2/B1 OS=Homo sapiens OX=9606 GN=HNRNPA2B1 PE=1 SV=2			2	99	YHTINGHNAEVR			0.00176608	1409.68	470.901	1409.68	470.901	3	18	1.1.1.1332.8	1	10.4952	21955.5	10.4867
24	37.97	37.97	sp|P22626|ROA2_HUMAN	Heterogeneous nuclear ribonucleoproteins A2/B1 OS=Homo sapiens OX=9606 GN=HNRNPA2B1 PE=1 SV=2			1.88606	99	LFVGGIK			-3.90183e-05	732.453	367.234	732.453	367.234	2	6	1.1.1.2180.2	0	31.6104	1553.18	31.5078
24	37.97	37.97	sp|P22626|ROA2_HUMAN	Heterogeneous nuclear ribonucleoproteins A2/B1 OS=Homo sapiens OX=9606 GN=HNRNPA2B1 PE=1 SV=2			1.82391	98.89	LFVGGIKEDTEEHHLR		missed K-E@7	-0.00233323	1878.96	627.326	1878.96	627.327	3	10	1.1.1.1858.14	0	23.5637	5613.85	23.6229
24	37.97	37.97	sp|P22626|ROA2_HUMAN	Heterogeneous nuclear ribonucleoproteins A2/B1 OS=Homo sapiens OX=9606 GN=HNRNPA2B1 PE=1 SV=2			1.46852	97.37	TLETVPLERK		missed R-K@9	-0.00162979	1184.67	593.345	1184.68	593.346	2	9	1.1.1.1794.9	1	21.994	1703.38	22.0554
24	37.97	37.97	sp|P22626|ROA2_HUMAN	Heterogeneous nuclear ribonucleoproteins A2/B1 OS=Homo sapiens OX=9606 GN=HNRNPA2B1 PE=1 SV=2			0.247184	50.28	LTDCVVMRDPASKR	Carbamidomethyl(C)@4	missed R-D@8; missed K-R@13	0.00403855	1646.83	549.95	1646.82	549.948	3	7	1.1.1.1655.13	1	18.5698	4483.76	18.6071
24	37.97	37.97	sp|P22626|ROA2_HUMAN	Heterogeneous nuclear ribonucleoproteins A2/B1 OS=Homo sapiens OX=9606 GN=HNRNPA2B1 PE=1 SV=2			0.196543	43.05	LTDCVVMR	Carbamidomethyl(C)@4		-0.00113888	992.477	497.246	992.478	497.246	2	8	1.1.1.1858.5	0	23.5562	6673.22	23.5009
24	37.97	37.97	sp|P22626|ROA2_HUMAN	Heterogeneous nuclear ribonucleoproteins A2/B1 OS=Homo sapiens OX=9606 GN=HNRNPA2B1 PE=1 SV=2			0.132533	66.71	YHTINGHNAEVRK	Deamidated(N)@5	missed R-K@12	-0.00126138	1538.76	513.927	1538.76	513.927	3	10	1.1.1.1326.4	1	10.3517	2699.36	10.3423
24	37.97	37.97	sp|P22626|ROA2_HUMAN	Heterogeneous nuclear ribonucleoproteins A2/B1 OS=Homo sapiens OX=9606 GN=HNRNPA2B1 PE=1 SV=2			0.109579	27.45	KLFVGGIK		missed K-L@1	-0.00273162	860.546	431.28	860.548	431.281	2	6	1.1.1.1804.6	0	22.2311	1100.41	22.2488
24	37.97	37.97	sp|P22626|ROA2_HUMAN	Heterogeneous nuclear ribonucleoproteins A2/B1 OS=Homo sapiens OX=9606 GN=HNRNPA2B1 PE=1 SV=2			0.10902	27.31	DYFEEYGK			0.00602937	1049.44	525.727	1049.43	525.724	2	6	1.1.1.2025.3	1	27.7325	1643.39	27.8225
24	37.97	37.97	sp|P22626|ROA2_HUMAN	Heterogeneous nuclear ribonucleoproteins A2/B1 OS=Homo sapiens OX=9606 GN=HNRNPA2B1 PE=1 SV=2			0	46.86	DYFEEYGKIDTIEIITDR		missed K-I@8	0.012162	2219.08	740.699	2219.06	740.695	3	6	1.1.1.3314.6	1	59.8704	791.77	59.888
24	37.97	37.97	sp|P22626|ROA2_HUMAN	Heterogeneous nuclear ribonucleoproteins A2/B1 OS=Homo sapiens OX=9606 GN=HNRNPA2B1 PE=1 SV=2			0	99	GFGDGYNGYGGGPGGGNFGGSPGYGGGR	Deamidated(N)@7		0.0133389	2495.03	1248.52	2495.02	1248.52	2	18	1.1.1.2368.13	1	36.294	1173.07	36.2991
24	37.97	37.97	sp|P22626|ROA2_HUMAN	Heterogeneous nuclear ribonucleoproteins A2/B1 OS=Homo sapiens OX=9606 GN=HNRNPA2B1 PE=1 SV=2			0	99	GFGDGYNGYGGGPGGGNFGGSPGYGGGR			0.00541581	2494.04	1248.03	2494.03	1248.02	2	12	1.1.1.2317.21	1	35.0399	7341	35.1222
24	37.97	37.97	sp|P22626|ROA2_HUMAN	Heterogeneous nuclear ribonucleoproteins A2/B1 OS=Homo sapiens OX=9606 GN=HNRNPA2B1 PE=1 SV=2			0	99	GFGDGYNGYGGGPGGGNFGGSPGYGGGR	Deamidated(N)@7		0.00943264	2495.03	1248.52	2495.02	1248.52	2	14	1.1.1.2383.9	1	36.6613	1168.2	36.5464
24	37.97	37.97	sp|P22626|ROA2_HUMAN	Heterogeneous nuclear ribonucleoproteins A2/B1 OS=Homo sapiens OX=9606 GN=HNRNPA2B1 PE=1 SV=2			0	97.6	GFGFVTFDDHDPVDKIVLQK		missed K-I@15	0.0151941	2276.16	759.728	2276.15	759.723	3	9	1.1.1.3175.2	1	56.2869	543.413	56.307
24	37.97	37.97	sp|P22626|ROA2_HUMAN	Heterogeneous nuclear ribonucleoproteins A2/B1 OS=Homo sapiens OX=9606 GN=HNRNPA2B1 PE=1 SV=2			0	48.59	GFGFVTFDDHDPVDKIVLQK		missed K-I@15	0.0114914	2276.16	759.727	2276.15	759.723	3	5	1.1.1.3281.12	1	59.0432	509.577	59.0824
24	37.97	37.97	sp|P22626|ROA2_HUMAN	Heterogeneous nuclear ribonucleoproteins A2/B1 OS=Homo sapiens OX=9606 GN=HNRNPA2B1 PE=1 SV=2			0	99	GGGGNFGPGPGSNFR			0.00468677	1376.63	689.321	1376.62	689.318	2	12	1.1.1.1886.16	1	24.2414	6542.96	23.9813
24	37.97	37.97	sp|P22626|ROA2_HUMAN	Heterogeneous nuclear ribonucleoproteins A2/B1 OS=Homo sapiens OX=9606 GN=HNRNPA2B1 PE=1 SV=2			0	99	GGGGNFGPGPGSNFR	Deamidated(N)@13		-0.00289642	1377.6	689.809	1377.61	689.81	2	14	1.1.1.1959.14	1	26.1156	5113.54	26.2534
24	37.97	37.97	sp|P22626|ROA2_HUMAN	Heterogeneous nuclear ribonucleoproteins A2/B1 OS=Homo sapiens OX=9606 GN=HNRNPA2B1 PE=1 SV=2			0	99	GGGGNFGPGPGSNFR			-0.00190498	1376.62	689.317	1376.62	689.318	2	12	1.1.1.1853.16	1	23.4409	136938	23.5747
24	37.97	37.97	sp|P22626|ROA2_HUMAN	Heterogeneous nuclear ribonucleoproteins A2/B1 OS=Homo sapiens OX=9606 GN=HNRNPA2B1 PE=1 SV=2			0	99	GGGGNFGPGPGSNFR	Deamidated(N)@13		0.00430567	1377.61	689.812	1377.61	689.81	2	11	1.1.1.1936.16	1	25.527	1488.25	25.5624
24	37.97	37.97	sp|P22626|ROA2_HUMAN	Heterogeneous nuclear ribonucleoproteins A2/B1 OS=Homo sapiens OX=9606 GN=HNRNPA2B1 PE=1 SV=2			0	27.31	GGGGNFGPGPGSNFR			-0.000684284	1376.62	689.318	1376.62	689.318	2	6	1.1.1.1904.16	1	24.6995	682.958	24.5053
[truncated: 4,912 more rows]
